# Supplementary material for: NanoPARE: parallel analysis of RNA 5′ ends from low-input RNA
Source: Genome Res. 2018 Dec;28(12):1931–42. doi: 10.1101/gr.239202.118 (PMC6280765; doi:10.1101/gr.239202.118)
Supplement: Supplemental Material [file supp_gr.239202.118_Supplemental_Code_S1.zip]

Archive with 175 entries (155 files):
- supplemental_code_S1/
- supplemental_code_S1/README.txt
- supplemental_code_S1/analysis_pipeline/
- supplemental_code_S1/analysis_pipeline/endClass.sh
- supplemental_code_S1/analysis_pipeline/EndClass_nanoPARE.sh
- supplemental_code_S1/analysis_pipeline/endGraph.sh
- supplemental_code_S1/analysis_pipeline/EndGraph_nanoPARE.sh
- supplemental_code_S1/analysis_pipeline/endMap.sh
- supplemental_code_S1/analysis_pipeline/EndMap_nanoPARE.sh
- supplemental_code_S1/analysis_pipeline/endMask.sh
- supplemental_code_S1/analysis_pipeline/EndMask_nanoPARE.sh
- supplemental_code_S1/analysis_pipeline/EndCut.figures/
- supplemental_code_S1/analysis_pipeline/EndCut.figures/resources/
- supplemental_code_S1/analysis_pipeline/EndCut.figures/resources/distances/
- supplemental_code_S1/analysis_pipeline/EndCut.figures/resources/figures/
- supplemental_code_S1/analysis_pipeline/EndCut.figures/resources/figures/fig.4g.miRNA.rpm.heatmap.pdf
- supplemental_code_S1/analysis_pipeline/EndCut.figures/resources/figures/fig.4g.tasiRNA.rpm.heatmap.pdf
- supplemental_code_S1/analysis_pipeline/EndCut.figures/resources/figures/distances/
- supplemental_code_S1/analysis_pipeline/EndCut.figures/resources/figures/supplemental/
- supplemental_code_S1/analysis_pipeline/EndCut.figures/scripts/
- supplemental_code_S1/analysis_pipeline/EndCut.figures/scripts/EndCut_step2.v03.figures.R
- supplemental_code_S1/analysis_pipeline/EndCut.figures/scripts/nanoPARE_get.dists.sh
- supplemental_code_S1/analysis_pipeline/resources/
- supplemental_code_S1/analysis_pipeline/resources/OPTIONS_lmod
- supplemental_code_S1/analysis_pipeline/resources/OPTIONS_star_global
- supplemental_code_S1/analysis_pipeline/resources/reference_table_EndClass.txt
- supplemental_code_S1/analysis_pipeline/resources/reference_table_EndGraph.txt
- supplemental_code_S1/analysis_pipeline/resources/reference_table_EndMap.txt
- supplemental_code_S1/analysis_pipeline/resources/reference_table_EndMask.txt
- supplemental_code_S1/analysis_pipeline/scripts/
- supplemental_code_S1/analysis_pipeline/scripts/bash_scripts/
- supplemental_code_S1/analysis_pipeline/scripts/bash_scripts/list_settings.sh
- supplemental_code_S1/analysis_pipeline/scripts/bash_scripts/load_modules.sh
- supplemental_code_S1/analysis_pipeline/scripts/bash_scripts/read_cmdline.sh
- supplemental_code_S1/analysis_pipeline/scripts/python_scripts/
- supplemental_code_S1/analysis_pipeline/scripts/python_scripts/bedgraph_combine.py
- supplemental_code_S1/analysis_pipeline/scripts/python_scripts/bedgraph_dominant_transcripts.py
- supplemental_code_S1/analysis_pipeline/scripts/python_scripts/bedgraph_genome_to_transcripts.py
- supplemental_code_S1/analysis_pipeline/scripts/python_scripts/bedgraph_kernel_density.py
- supplemental_code_S1/analysis_pipeline/scripts/python_scripts/bedgraph_mask.py
- supplemental_code_S1/analysis_pipeline/scripts/python_scripts/bedgraph_rescale.py
- supplemental_code_S1/analysis_pipeline/scripts/python_scripts/bedgraph_thresh_to_bed.py
- supplemental_code_S1/analysis_pipeline/scripts/python_scripts/bedgraph_utils.py
- supplemental_code_S1/analysis_pipeline/scripts/python_scripts/bed_deduplicate.py
- supplemental_code_S1/analysis_pipeline/scripts/python_scripts/bed_feature_coverage.py
- supplemental_code_S1/analysis_pipeline/scripts/python_scripts/bed_find_peaks.py
- supplemental_code_S1/analysis_pipeline/scripts/python_scripts/bed_uug_filter.py
- supplemental_code_S1/analysis_pipeline/scripts/python_scripts/endgraph_ratio.py
- supplemental_code_S1/analysis_pipeline/scripts/python_scripts/fasta_lengths.py
- supplemental_code_S1/analysis_pipeline/scripts/python_scripts/fasta_sequence_search.py
- supplemental_code_S1/analysis_pipeline/scripts/python_scripts/fasta_utils.py
- supplemental_code_S1/analysis_pipeline/scripts/python_scripts/fasta_utils.pyc
- supplemental_code_S1/analysis_pipeline/scripts/python_scripts/fastq_complexity_filter.py
- supplemental_code_S1/analysis_pipeline/scripts/python_scripts/fastq_drop_short_pairs.py
- supplemental_code_S1/analysis_pipeline/scripts/python_scripts/fastq_drop_short_reads.py
- supplemental_code_S1/analysis_pipeline/scripts/python_scripts/fastq_split_paired_end.py
- supplemental_code_S1/analysis_pipeline/scripts/python_scripts/gff_utils.py
- supplemental_code_S1/analysis_pipeline/scripts/python_scripts/gtf_quantify.py
- supplemental_code_S1/analysis_pipeline/scripts/python_scripts/i_complexity.py
- supplemental_code_S1/analysis_pipeline/scripts/python_scripts/i_complexity.pyc
- supplemental_code_S1/analysis_pipeline/scripts/python_scripts/readmapIO.py
- supplemental_code_S1/analysis_pipeline/scripts/python_scripts/sam_subset.py
- supplemental_code_S1/analysis_pipeline/scripts/python_scripts/stdin_rc.py
- supplemental_code_S1/analysis_pipeline/scripts/python_scripts/__pycache__/
- supplemental_code_S1/analysis_pipeline/scripts/python_scripts/__pycache__/fasta_utils.cpython-35.pyc
- supplemental_code_S1/analysis_pipeline/scripts/python_scripts/__pycache__/gff_utils.cpython-35.pyc
- supplemental_code_S1/analysis_pipeline/scripts/sequence-bias-adjustment/
- supplemental_code_S1/analysis_pipeline/scripts/sequence-bias-adjustment/bam2npy.py
- supplemental_code_S1/analysis_pipeline/scripts/sequence-bias-adjustment/compute_baseline.py
- supplemental_code_S1/analysis_pipeline/scripts/sequence-bias-adjustment/compute_bias.py
- supplemental_code_S1/analysis_pipeline/scripts/sequence-bias-adjustment/correct_bias.py
- supplemental_code_S1/analysis_pipeline/scripts/sequence-bias-adjustment/correlate_bias.py
- supplemental_code_S1/analysis_pipeline/scripts/sequence-bias-adjustment/npy2bam.py
- supplemental_code_S1/analysis_pipeline/scripts/sequence-bias-adjustment/pileup_wig/
- supplemental_code_S1/data_tables/
- supplemental_code_S1/data_tables/100pg_fb.W.5P.bed
- supplemental_code_S1/data_tables/10pg_fb.W.5P.bed
- supplemental_code_S1/data_tables/1ng_fb.W.5P.bed
- supplemental_code_S1/data_tables/fb.5P.counts.tsv
- supplemental_code_S1/data_tables/fb.5P.rpm.tsv
- supplemental_code_S1/data_tables/fb.W.5P.bed
- supplemental_code_S1/data_tables/features.tsv
- supplemental_code_S1/data_tables/feature_rpm.tsv
- supplemental_code_S1/data_tables/german.capped_exon.counts.tsv
- supplemental_code_S1/data_tables/german.noncapped_exon.counts.tsv
- supplemental_code_S1/data_tables/ncRNA_features.tsv
- supplemental_code_S1/data_tables/PEAT_peaks.bed
- supplemental_code_S1/data_tables/smartseq2_TPM.tsv
- supplemental_code_S1/data_tables/TAIR10_gene_types.txt
- supplemental_code_S1/data_tables/untemplated_nucleotides.tsv
- supplemental_code_S1/data_tables/xrn1_fb.W.5P.bed
- supplemental_code_S1/data_tables/xrn4_fb.W.5P.bed
- supplemental_code_S1/data_tables/captype_metaplots/
- supplemental_code_S1/data_tables/captype_metaplots/metaplot.capped.3UTR.fb.txt
- supplemental_code_S1/data_tables/captype_metaplots/metaplot.capped.5UTR.fb.txt
- supplemental_code_S1/data_tables/captype_metaplots/metaplot.capped.CDS.fb.txt
- supplemental_code_S1/data_tables/captype_metaplots/metaplot.noncapped.3UTR.fb.txt
- supplemental_code_S1/data_tables/captype_metaplots/metaplot.noncapped.5UTR.fb.txt
- supplemental_code_S1/data_tables/captype_metaplots/metaplot.noncapped.CDS.fb.txt
- supplemental_code_S1/data_tables/detected_sites/
- supplemental_code_S1/data_tables/detected_sites/anther_1.anno.mir.allen.detected.sites.tsv
- supplemental_code_S1/data_tables/detected_sites/anther_1.anno.tas.allen.detected.sites.tsv
- supplemental_code_S1/data_tables/detected_sites/anther_2.anno.mir.allen.detected.sites.tsv
- supplemental_code_S1/data_tables/detected_sites/anther_2.anno.tas.allen.detected.sites.tsv
- supplemental_code_S1/data_tables/detected_sites/anther_3.anno.mir.allen.detected.sites.tsv
- supplemental_code_S1/data_tables/detected_sites/anther_3.anno.tas.allen.detected.sites.tsv
- supplemental_code_S1/data_tables/detected_sites/d234_fb4.anno.mir.allen.detected.sites.tsv
- supplemental_code_S1/data_tables/detected_sites/d234_fb4.anno.tas.allen.detected.sites.tsv
- supplemental_code_S1/data_tables/detected_sites/d234_fb5.anno.mir.allen.detected.sites.tsv
- supplemental_code_S1/data_tables/detected_sites/d234_fb5.anno.tas.allen.detected.sites.tsv
- supplemental_code_S1/data_tables/detected_sites/d234_fb6.anno.mir.allen.detected.sites.tsv
- supplemental_code_S1/data_tables/detected_sites/d234_fb6.anno.tas.allen.detected.sites.tsv
- supplemental_code_S1/data_tables/detected_sites/fb_1.anno.mir.allen.detected.sites.tsv
- supplemental_code_S1/data_tables/detected_sites/fb_1.anno.tas.allen.detected.sites.tsv
- supplemental_code_S1/data_tables/detected_sites/fb_2.anno.mir.allen.detected.sites.tsv
- supplemental_code_S1/data_tables/detected_sites/fb_2.anno.tas.allen.detected.sites.tsv
- supplemental_code_S1/data_tables/detected_sites/fb_3.anno.mir.allen.detected.sites.tsv
- supplemental_code_S1/data_tables/detected_sites/fb_3.anno.tas.allen.detected.sites.tsv
- supplemental_code_S1/data_tables/detected_sites/flower_1.anno.mir.allen.detected.sites.tsv
- supplemental_code_S1/data_tables/detected_sites/flower_1.anno.tas.allen.detected.sites.tsv
- supplemental_code_S1/data_tables/detected_sites/flower_2.anno.mir.allen.detected.sites.tsv
- supplemental_code_S1/data_tables/detected_sites/flower_2.anno.tas.allen.detected.sites.tsv
- supplemental_code_S1/data_tables/detected_sites/flower_3.anno.mir.allen.detected.sites.tsv
- supplemental_code_S1/data_tables/detected_sites/flower_3.anno.tas.allen.detected.sites.tsv
- supplemental_code_S1/data_tables/detected_sites/ovule_1.anno.mir.allen.detected.sites.tsv
- supplemental_code_S1/data_tables/detected_sites/ovule_1.anno.tas.allen.detected.sites.tsv
- supplemental_code_S1/data_tables/detected_sites/ovule_2.anno.mir.allen.detected.sites.tsv
- supplemental_code_S1/data_tables/detected_sites/ovule_2.anno.tas.allen.detected.sites.tsv
- supplemental_code_S1/data_tables/detected_sites/ovule_3.anno.mir.allen.detected.sites.tsv
- supplemental_code_S1/data_tables/detected_sites/ovule_3.anno.tas.allen.detected.sites.tsv
- supplemental_code_S1/data_tables/detected_sites/petal_1.anno.mir.allen.detected.sites.tsv
- supplemental_code_S1/data_tables/detected_sites/petal_1.anno.tas.allen.detected.sites.tsv
- supplemental_code_S1/data_tables/detected_sites/petal_2.anno.mir.allen.detected.sites.tsv
- supplemental_code_S1/data_tables/detected_sites/petal_2.anno.tas.allen.detected.sites.tsv
- supplemental_code_S1/data_tables/detected_sites/petal_3.anno.mir.allen.detected.sites.tsv
- supplemental_code_S1/data_tables/detected_sites/petal_3.anno.tas.allen.detected.sites.tsv
- supplemental_code_S1/data_tables/detected_sites/sepal_1.anno.mir.allen.detected.sites.tsv
- supplemental_code_S1/data_tables/detected_sites/sepal_1.anno.tas.allen.detected.sites.tsv
- supplemental_code_S1/data_tables/detected_sites/sepal_2.anno.mir.allen.detected.sites.tsv
- supplemental_code_S1/data_tables/detected_sites/sepal_2.anno.tas.allen.detected.sites.tsv
- supplemental_code_S1/data_tables/detected_sites/sepal_3.anno.mir.allen.detected.sites.tsv
- supplemental_code_S1/data_tables/detected_sites/sepal_3.anno.tas.allen.detected.sites.tsv
- supplemental_code_S1/data_tables/detected_sites/stigma_1.anno.mir.allen.detected.sites.tsv
- supplemental_code_S1/data_tables/detected_sites/stigma_1.anno.tas.allen.detected.sites.tsv
- supplemental_code_S1/data_tables/detected_sites/stigma_2.anno.mir.allen.detected.sites.tsv
- supplemental_code_S1/data_tables/detected_sites/stigma_2.anno.tas.allen.detected.sites.tsv
- supplemental_code_S1/data_tables/detected_sites/stigma_3.anno.mir.allen.detected.sites.tsv
- supplemental_code_S1/data_tables/detected_sites/stigma_3.anno.tas.allen.detected.sites.tsv
- supplemental_code_S1/data_tables/detected_sites/xrn1_1.anno.mir.allen.detected.sites.tsv
- supplemental_code_S1/data_tables/detected_sites/xrn1_1.anno.tas.allen.detected.sites.tsv
- supplemental_code_S1/data_tables/detected_sites/xrn1_2.anno.mir.allen.detected.sites.tsv
- supplemental_code_S1/data_tables/detected_sites/xrn1_2.anno.tas.allen.detected.sites.tsv
- supplemental_code_S1/data_tables/detected_sites/xrn1_3.anno.mir.allen.detected.sites.tsv
- supplemental_code_S1/data_tables/detected_sites/xrn1_3.anno.tas.allen.detected.sites.tsv
- supplemental_code_S1/data_tables/detected_sites/xrn4_1.anno.mir.allen.detected.sites.tsv
- supplemental_code_S1/data_tables/detected_sites/xrn4_1.anno.tas.allen.detected.sites.tsv
- supplemental_code_S1/data_tables/detected_sites/xrn4_2.anno.mir.allen.detected.sites.tsv
- supplemental_code_S1/data_tables/detected_sites/xrn4_2.anno.tas.allen.detected.sites.tsv
- supplemental_code_S1/data_tables/detected_sites/xrn4_3.anno.mir.allen.detected.sites.tsv
- supplemental_code_S1/data_tables/detected_sites/xrn4_3.anno.tas.allen.detected.sites.tsv
- supplemental_code_S1/figure_scripts/
- supplemental_code_S1/figure_scripts/.Rhistory
- supplemental_code_S1/figure_scripts/EndCut_step2.v04.figures.R
- supplemental_code_S1/figure_scripts/FIG2_ABC.r
- supplemental_code_S1/figure_scripts/FIG2_D.r
- supplemental_code_S1/figure_scripts/FIG2_E.r
- supplemental_code_S1/figure_scripts/FIG3_AB.r
- supplemental_code_S1/figure_scripts/FIG3_C.r
- supplemental_code_S1/figure_scripts/FIG5_BCDE_S11.R
- supplemental_code_S1/figure_scripts/supp_S1.untemp_freqs.R
- supplemental_code_S1/figure_scripts/supp_S2.feature_chromosome_locations.R
- supplemental_code_S1/figure_scripts/supp_S5.feature_piechart.R
- supplemental_code_S1/figure_scripts/supp_S6_ncRNA_5P_features.R
- supplemental_code_S1/figure_scripts/supp_S7C.captype_metaplots.r
- supplemental_code_S1/figure_scripts/supp_S7E.validation_with_PARE.r
