# Supplementary material for: NanoPARE: parallel analysis of RNA 5′ ends from low-input RNA
Source: Genome Res. 2018 Dec;28(12):1931–42. doi: 10.1101/gr.239202.118 (PMC6280765; doi:10.1101/gr.239202.118)
Supplement: Supplemental Material [file supp_gr.239202.118_Supplemental_Code_S1.zip › supplemental_code_S1/README.txt]

# Supplemental Code S1. Companion to Schon, Kellner et al.: "NanoPARE: Parallel analysis of RNA 5' ends from low-input RNA" #

This supplemental folder contains three subfolders with the scripts that were used to
generate data and figures shown in the publication:
  
  -analysis_pipeline: the pipeline used to process input FASTQ files from sequencing experiments into the final output BED/BEDGRAPH files.
  -data_tables: processed data tables, including outputs from EndGraph and EndCut, as well as some additional annotation data required for individual figures.
  -figure_scripts: R scripts run to part data from data_tables into main and supplemental figures

For an up-to-date version of the nanoPARE analysis pipeline, please visit https://github.com/Gregor-Mendel-Institute/nanoPARE.
