# Supplementary material for: NanoPARE: parallel analysis of RNA 5′ ends from low-input RNA
Source: Genome Res. 2018 Dec;28(12):1931–42. doi: 10.1101/gr.239202.118 (PMC6280765; doi:10.1101/gr.239202.118)
Supplement: Supplemental Material [file supp_gr.239202.118_Supplemental_Code_S1.zip › supplemental_code_S1/analysis_pipeline/resources/OPTIONS_lmod]

--bedtools BEDTools/2.26.0-foss-2016a
--bt BEDTools/v2.17.0-goolf-1.4.10
--bowtie Bowtie/1.1.2-foss-2015b
--cutadapt cutadapt/1.9.1-foss-2016a-Python-2.7.11
--rna-star rna-star/2.5.2a-foss-2016a
--r R/3.4.0-foss-2016b
--rsem RSEM/1.2.30-foss-2016a
--samtools SAMtools/1.3.1-foss-2016a
--stringtie StringTie/1.3.2d-foss-2016b
--python Python/3.5.2-foss-2016b
--pysam pysam/0.9.1.4-foss-2016a-Python-2.7.11
