# Supplementary material for: NanoPARE: parallel analysis of RNA 5′ ends from low-input RNA
Source: Genome Res. 2018 Dec;28(12):1931–42. doi: 10.1101/gr.239202.118 (PMC6280765; doi:10.1101/gr.239202.118)
Supplement: Supplemental Material [file supp_gr.239202.118_Supplemental_Code_S1.zip › supplemental_code_S1/analysis_pipeline/resources/reference_table_EndClass.txt]

1 fb fb1_1to1	fb2_1to1	fb3_1to1
2 fb_10to1 fb1_10to1	fb2_10to1	fb3_10to1
3 xrn1_fb xrn1_fb_1	xrn1_fb_2	xrn1_fb_3
4 1ng_fb 1ng_fb_1	1ng_fb_2	1ng_fb_3
5 100pg_fb 100pg_fb_1	100pg_fb_2	100pg_fb_3
6 10pg_fb 10pg_fb_1	10pg_fb_2	10pg_fb_3
7 xrn4_fb xrn4_M_1	xrn4_M_2	xrn4_M_3
