# Supplementary material for: NanoPARE: parallel analysis of RNA 5′ ends from low-input RNA
Source: Genome Res. 2018 Dec;28(12):1931–42. doi: 10.1101/gr.239202.118 (PMC6280765; doi:10.1101/gr.239202.118)
Supplement: Supplemental Material [file supp_gr.239202.118_Supplemental_Code_S1.zip › supplemental_code_S1/analysis_pipeline/resources/reference_table_EndGraph.txt]

1 fb1_1to1 fb_1_BODY 5P
2 fb1_10to1 fb_1_BODY 5P
3 fb2_1to1 fb_2_BODY 5P
4 fb2_10to1 fb_2_BODY 5P
5 fb3_1to1 fb_3_BODY 5P
6 fb3_10to1 fb_3_BODY 5P
7 1ng_fb_1 fb_1_BODY 5P
8 1ng_fb_2 fb_2_BODY 5P
9 1ng_fb_3 fb_3_BODY 5P
10 100pg_fb_1 fb_1_BODY 5P
11 100pg_fb_2 fb_2_BODY 5P
12 100pg_fb_3 fb_3_BODY 5P
13 10pg_fb_1 fb_1_BODY 5P
14 10pg_fb_2 fb_2_BODY 5P
15 10pg_fb_3 fb_3_BODY 5P
16 xrn1_fb_1 fb_1_BODY 5P
17 xrn1_fb_2 fb_2_BODY 5P
18 xrn1_fb_3 fb_3_BODY 5P
19 xrn4_M_1 xrn4_fb_1_BODY 5P
20 xrn4_M_2 xrn4_fb_2_BODY 5P
21 xrn4_M_3 xrn4_fb_3_BODY 5P
