# Supplementary material for: NanoPARE: parallel analysis of RNA 5′ ends from low-input RNA
Source: Genome Res. 2018 Dec;28(12):1931–42. doi: 10.1101/gr.239202.118 (PMC6280765; doi:10.1101/gr.239202.118)
Supplement: Supplemental Material [file supp_gr.239202.118_Supplemental_Code_S1.zip › supplemental_code_S1/analysis_pipeline/resources/reference_table_EndMap.txt]

1 /lustre/scratch/users/michael.schon/nanoPARE_pipe/nanoPARE_seqfiles/100pg_fb_1 100pg_fb_1.fastq.gz 100pg_fb_1 5P SE CTGTCTCTTATACACATCTGACGCTGCCGACGA,CTGTCTCTTATACACATCTCCGAGCCCACGAGAC
2 /lustre/scratch/users/michael.schon/nanoPARE_pipe/nanoPARE_seqfiles/100pg_fb_2 100pg_fb_2.fastq.gz 100pg_fb_2 5P SE CTGTCTCTTATACACATCTGACGCTGCCGACGA,CTGTCTCTTATACACATCTCCGAGCCCACGAGAC
3 /lustre/scratch/users/michael.schon/nanoPARE_pipe/nanoPARE_seqfiles/100pg_fb_3 100pg_fb_3.fastq.gz 100pg_fb_3 5P SE CTGTCTCTTATACACATCTGACGCTGCCGACGA,CTGTCTCTTATACACATCTCCGAGCCCACGAGAC
4 /lustre/scratch/users/michael.schon/nanoPARE_pipe/nanoPARE_seqfiles/10pg_fb_1 10pg_fb_1.fastq.gz 10pg_fb_1 5P SE CTGTCTCTTATACACATCTGACGCTGCCGACGA,CTGTCTCTTATACACATCTCCGAGCCCACGAGAC
5 /lustre/scratch/users/michael.schon/nanoPARE_pipe/nanoPARE_seqfiles/10pg_fb_2 10pg_fb_2.fastq.gz 10pg_fb_2 5P SE CTGTCTCTTATACACATCTGACGCTGCCGACGA,CTGTCTCTTATACACATCTCCGAGCCCACGAGAC
6 /lustre/scratch/users/michael.schon/nanoPARE_pipe/nanoPARE_seqfiles/10pg_fb_3 10pg_fb_3.fastq.gz 10pg_fb_3 5P SE CTGTCTCTTATACACATCTGACGCTGCCGACGA,CTGTCTCTTATACACATCTCCGAGCCCACGAGAC
7 /lustre/scratch/users/michael.schon/nanoPARE_pipe/nanoPARE_seqfiles/1ng_fb_1 1ng_fb_1.fastq.gz 1ng_fb_1 5P SE CTGTCTCTTATACACATCTGACGCTGCCGACGA,CTGTCTCTTATACACATCTCCGAGCCCACGAGAC
8 /lustre/scratch/users/michael.schon/nanoPARE_pipe/nanoPARE_seqfiles/1ng_fb_2 1ng_fb_2.fastq.gz 1ng_fb_2 5P SE CTGTCTCTTATACACATCTGACGCTGCCGACGA,CTGTCTCTTATACACATCTCCGAGCCCACGAGAC
9 /lustre/scratch/users/michael.schon/nanoPARE_pipe/nanoPARE_seqfiles/1ng_fb_3 1ng_fb_3.fastq.gz 1ng_fb_3 5P SE CTGTCTCTTATACACATCTGACGCTGCCGACGA,CTGTCTCTTATACACATCTCCGAGCCCACGAGAC
10 /lustre/scratch/users/michael.schon/nanoPARE_pipe/nanoPARE_seqfiles/d234_fb4 d234_fb4.fastq.gz d234_fb4 5P SE CTGTCTCTTATACACATCTGACGCTGCCGACGA,CTGTCTCTTATACACATCTCCGAGCCCACGAGAC
11 /lustre/scratch/users/michael.schon/nanoPARE_pipe/nanoPARE_seqfiles/d234_fb5 d234_fb5.fastq.gz d234_fb5 5P SE CTGTCTCTTATACACATCTGACGCTGCCGACGA,CTGTCTCTTATACACATCTCCGAGCCCACGAGAC
12 /lustre/scratch/users/michael.schon/nanoPARE_pipe/nanoPARE_seqfiles/d234_fb6 d234_fb6.fastq.gz d234_fb6 5P SE CTGTCTCTTATACACATCTGACGCTGCCGACGA,CTGTCTCTTATACACATCTCCGAGCCCACGAGAC
13 /lustre/scratch/users/michael.schon/nanoPARE_pipe/nanoPARE_seqfiles/fb1_10to1 fb1_10to1.fastq.gz fb1_10to1 5P SE CTGTCTCTTATACACATCTGACGCTGCCGACGA,CTGTCTCTTATACACATCTCCGAGCCCACGAGAC
14 /lustre/scratch/users/michael.schon/nanoPARE_pipe/nanoPARE_seqfiles/fb1_1to1 fb1_1to1.fastq.gz fb1_1to1 5P SE CTGTCTCTTATACACATCTGACGCTGCCGACGA,CTGTCTCTTATACACATCTCCGAGCCCACGAGAC
15 /lustre/scratch/users/michael.schon/nanoPARE_pipe/nanoPARE_seqfiles/fb2_10to1 fb2_10to1.fastq.gz fb2_10to1 5P SE CTGTCTCTTATACACATCTGACGCTGCCGACGA,CTGTCTCTTATACACATCTCCGAGCCCACGAGAC
16 /lustre/scratch/users/michael.schon/nanoPARE_pipe/nanoPARE_seqfiles/fb2_1to1 fb2_1to1.fastq.gz fb2_1to1 5P SE CTGTCTCTTATACACATCTGACGCTGCCGACGA,CTGTCTCTTATACACATCTCCGAGCCCACGAGAC
17 /lustre/scratch/users/michael.schon/nanoPARE_pipe/nanoPARE_seqfiles/fb3_10to1 fb3_10to1.fastq.gz fb3_10to1 5P SE CTGTCTCTTATACACATCTGACGCTGCCGACGA,CTGTCTCTTATACACATCTCCGAGCCCACGAGAC
18 /lustre/scratch/users/michael.schon/nanoPARE_pipe/nanoPARE_seqfiles/fb3_1to1 fb3_1to1.fastq.gz fb3_1to1 5P SE CTGTCTCTTATACACATCTGACGCTGCCGACGA,CTGTCTCTTATACACATCTCCGAGCCCACGAGAC
19 /lustre/scratch/users/michael.schon/nanoPARE_pipe/nanoPARE_seqfiles/xrn1_fb_1 xrn1_fb_1.fastq.gz xrn1_fb_1 5P SE CTGTCTCTTATACACATCTGACGCTGCCGACGA,CTGTCTCTTATACACATCTCCGAGCCCACGAGAC
20 /lustre/scratch/users/michael.schon/nanoPARE_pipe/nanoPARE_seqfiles/xrn1_fb_2 xrn1_fb_2.fastq.gz xrn1_fb_2 5P SE CTGTCTCTTATACACATCTGACGCTGCCGACGA,CTGTCTCTTATACACATCTCCGAGCCCACGAGAC
21 /lustre/scratch/users/michael.schon/nanoPARE_pipe/nanoPARE_seqfiles/xrn1_fb_3 xrn1_fb_3.fastq.gz xrn1_fb_3 5P SE CTGTCTCTTATACACATCTGACGCTGCCGACGA,CTGTCTCTTATACACATCTCCGAGCCCACGAGAC
22 /lustre/scratch/users/michael.schon/nanoPARE_pipe/nanoPARE_seqfiles/GSM278333 GSM278333.fastq.gz GSM278333 5P SE 
23 /lustre/scratch/users/michael.schon/nanoPARE_pipe/nanoPARE_seqfiles/GSM278334 GSM278334.fastq.gz GSM278334 5P SE
24 /lustre/scratch/users/michael.schon/nanoPARE_pipe/nanoPARE_seqfiles/GSM278335 GSM278335.fastq.gz GSM278335 5P SE
25 /lustre/scratch/users/michael.schon/nanoPARE_pipe/nanoPARE_seqfiles/GSM280226 GSM280226.fastq.gz GSM280226 5P SE
26 /lustre/scratch/users/michael.schon/nanoPARE_pipe/nanoPARE_seqfiles/GSM280227 GSM280227.fastq.gz GSM280227 5P SE
27 /lustre/scratch/users/michael.schon/nanoPARE_pipe/nanoPARE_seqfiles/SRX003076 SRX003076.fastq.gz SRX003076 5P SE GATCGGAAGAGCTCGTATGCCGTCTTCTGCTTG
28 /lustre/scratch/users/michael.schon/nanoPARE_pipe/nanoPARE_seqfiles/SRX003078 SRX003078.fastq.gz SRX003078 5P SE GATCGGAAGAGCTCGTATGCCGTCTTCTGCTTG
29 /lustre/scratch/users/michael.schon/nanoPARE_pipe/nanoPARE_seqfiles/SRX283759 SRX283759.fastq.gz SRX283759 5P SE TGGAATTCTCGGGTGCCAAGGAACTCCAGTCA
30 /lustre/scratch/users/michael.schon/nanoPARE_pipe/nanoPARE_seqfiles/SRX283760 SRX283760.fastq.gz SRX283760 5P SE TGGAATTCTCGGGTGCCAAGGAACTCCAGTCA
31 /lustre/scratch/users/michael.schon/nanoPARE_pipe/nanoPARE_seqfiles/SRX1559792 SRX1559792.fastq.gz SRX1559792 5P SE TGGAATTCTCGGGTGCCAAGG
32 /lustre/scratch/users/michael.schon/nanoPARE_pipe/nanoPARE_seqfiles/SRX1980216 SRX1980216.fastq.gz SRX1980216 5P SE TGGAATTCTCGGGTGCCAAGG
33 /lustre/scratch/users/michael.schon/nanoPARE_pipe/nanoPARE_seqfiles/SRX1980220 SRX1980220.fastq.gz SRX1980220 5P SE TGGAATTCTCGGGTGCCAAGG
34 /lustre/scratch/users/michael.schon/nanoPARE_pipe/nanoPARE_seqfiles/SRX1429178 SRX1429178.fastq.gz SRX1429178 5P SE TGGAATTCTCGGGTGCCAAGGAACTCCAGTCA
35 /lustre/scratch/users/michael.schon/nanoPARE_pipe/nanoPARE_seqfiles/SRX1429179 SRX1429179.fastq.gz SRX1429179 5P SE TGGAATTCTCGGGTGCCAAGGAACTCCAGTCA
36 /lustre/scratch/users/michael.schon/nanoPARE_pipe/nanoPARE_seqfiles/SRX384362 SRX384362.fastq.gz SRX384362 5P SE TGGAATTCTCGGGTGCCAAGGAACTCCAGTCA
37 /net/gmi.oeaw.ac.at/nodine/lab/members/Schon/lab_files/fastq_files/bookend_samples fb_1.fq.gz fb_1_BODY BODY SE TCGTCGGCAGCGTCAGATGTGTATAAGAGACAG,GTCTCGTGGGCTCGGAGATGTGTATAAGAGACAG
38 /net/gmi.oeaw.ac.at/nodine/lab/members/Schon/lab_files/fastq_files/bookend_samples fb_2.fq.gz fb_2_BODY BODY SE TCGTCGGCAGCGTCAGATGTGTATAAGAGACAG,GTCTCGTGGGCTCGGAGATGTGTATAAGAGACAG
39 /net/gmi.oeaw.ac.at/nodine/lab/members/Schon/lab_files/fastq_files/bookend_samples fb_3.fq.gz fb_3_BODY BODY SE TCGTCGGCAGCGTCAGATGTGTATAAGAGACAG,GTCTCGTGGGCTCGGAGATGTGTATAAGAGACAG
40 /net/gmi.oeaw.ac.at/nodine/lab/members/Schon/lab_files/fastq_files/bookend_samples xrn4_fb_1.fastq.gz xrn4_fb_1_BODY BODY SE TCGTCGGCAGCGTCAGATGTGTATAAGAGACAG,GTCTCGTGGGCTCGGAGATGTGTATAAGAGACAG
41 /net/gmi.oeaw.ac.at/nodine/lab/members/Schon/lab_files/fastq_files/bookend_samples xrn4_fb_2.fastq.gz xrn4_fb_2_BODY BODY SE TCGTCGGCAGCGTCAGATGTGTATAAGAGACAG,GTCTCGTGGGCTCGGAGATGTGTATAAGAGACAG
42 /net/gmi.oeaw.ac.at/nodine/lab/members/Schon/lab_files/fastq_files/bookend_samples xrn4_fb_3.fastq.gz xrn4_fb_3_BODY BODY SE TCGTCGGCAGCGTCAGATGTGTATAAGAGACAG,GTCTCGTGGGCTCGGAGATGTGTATAAGAGACAG
43 /lustre/scratch/users/michael.schon/nanoPARE_pipe/nanoPARE_seqfiles/Col-10ug_1 Col-10ug_1.fastq.gz Col-10ug_1 5P SE CTGTCTCTTATACACATCTGACGCTGCCGACGA,CTGTCTCTTATACACATCTCCGAGCCCACGAGAC
44 /lustre/scratch/users/michael.schon/nanoPARE_pipe/nanoPARE_seqfiles/Col-10ug_2 Col-10ug_2.fastq.gz Col-10ug_2 5P SE CTGTCTCTTATACACATCTGACGCTGCCGACGA,CTGTCTCTTATACACATCTCCGAGCCCACGAGAC
45 /lustre/scratch/users/michael.schon/nanoPARE_pipe/nanoPARE_seqfiles/Col-10ug_3 Col-10ug_3.fastq.gz Col-10ug_3 5P SE CTGTCTCTTATACACATCTGACGCTGCCGACGA,CTGTCTCTTATACACATCTCCGAGCCCACGAGAC
46 /lustre/scratch/users/michael.schon/nanoPARE_pipe/nanoPARE_seqfiles/xrn4_M_1 xrn4_M_1.fastq.gz xrn4_M_1 5P SE CTGTCTCTTATACACATCTGACGCTGCCGACGA,CTGTCTCTTATACACATCTCCGAGCCCACGAGAC
47 /lustre/scratch/users/michael.schon/nanoPARE_pipe/nanoPARE_seqfiles/xrn4_M_2 xrn4_M_2.fastq.gz xrn4_M_2 5P SE CTGTCTCTTATACACATCTGACGCTGCCGACGA,CTGTCTCTTATACACATCTCCGAGCCCACGAGAC
48 /lustre/scratch/users/michael.schon/nanoPARE_pipe/nanoPARE_seqfiles/xrn4_M_3 xrn4_M_3.fastq.gz xrn4_M_3 5P SE CTGTCTCTTATACACATCTGACGCTGCCGACGA,CTGTCTCTTATACACATCTCCGAGCCCACGAGAC
49 /lustre/scratch/users/michael.schon/nanoPARE_pipe/nanoPARE_flowerparts Fixed_anthers_1.fastq.gz anther_1 5P SE CTGTCTCTTATACACATCTGACGCTGCCGACGA,CTGTCTCTTATACACATCTCCGAGCCCACGAGAC
50 /lustre/scratch/users/michael.schon/nanoPARE_pipe/nanoPARE_flowerparts Fixed_anthers_2.fastq.gz anther_2 5P SE CTGTCTCTTATACACATCTGACGCTGCCGACGA,CTGTCTCTTATACACATCTCCGAGCCCACGAGAC
51 /lustre/scratch/users/michael.schon/nanoPARE_pipe/nanoPARE_flowerparts Fixed_anthers_3.fastq.gz anther_3 5P SE CTGTCTCTTATACACATCTGACGCTGCCGACGA,CTGTCTCTTATACACATCTCCGAGCCCACGAGAC
52 /lustre/scratch/users/michael.schon/nanoPARE_pipe/nanoPARE_flowerparts Fixed_fb13_1.fastq.gz flower_1 5P SE CTGTCTCTTATACACATCTGACGCTGCCGACGA,CTGTCTCTTATACACATCTCCGAGCCCACGAGAC
53 /lustre/scratch/users/michael.schon/nanoPARE_pipe/nanoPARE_flowerparts Fixed_fb13_2.fastq.gz flower_2 5P SE CTGTCTCTTATACACATCTGACGCTGCCGACGA,CTGTCTCTTATACACATCTCCGAGCCCACGAGAC
54 /lustre/scratch/users/michael.schon/nanoPARE_pipe/nanoPARE_flowerparts Fixed_fb13_3.fastq.gz flower_3 5P SE CTGTCTCTTATACACATCTGACGCTGCCGACGA,CTGTCTCTTATACACATCTCCGAGCCCACGAGAC
55 /lustre/scratch/users/michael.schon/nanoPARE_pipe/nanoPARE_flowerparts Fixed_petals_1.fastq.gz petal_1 5P SE CTGTCTCTTATACACATCTGACGCTGCCGACGA,CTGTCTCTTATACACATCTCCGAGCCCACGAGAC
56 /lustre/scratch/users/michael.schon/nanoPARE_pipe/nanoPARE_flowerparts Fixed_petals_2.fastq.gz petal_2 5P SE CTGTCTCTTATACACATCTGACGCTGCCGACGA,CTGTCTCTTATACACATCTCCGAGCCCACGAGAC
57 /lustre/scratch/users/michael.schon/nanoPARE_pipe/nanoPARE_flowerparts Fixed_petals_3.fastq.gz petal_3 5P SE CTGTCTCTTATACACATCTGACGCTGCCGACGA,CTGTCTCTTATACACATCTCCGAGCCCACGAGAC
58 /lustre/scratch/users/michael.schon/nanoPARE_pipe/nanoPARE_flowerparts Fixed_ovules_1.fastq.gz ovule_1 5P SE CTGTCTCTTATACACATCTGACGCTGCCGACGA,CTGTCTCTTATACACATCTCCGAGCCCACGAGAC
59 /lustre/scratch/users/michael.schon/nanoPARE_pipe/nanoPARE_flowerparts Fixed_ovules_2.fastq.gz ovule_2 5P SE CTGTCTCTTATACACATCTGACGCTGCCGACGA,CTGTCTCTTATACACATCTCCGAGCCCACGAGAC
60 /lustre/scratch/users/michael.schon/nanoPARE_pipe/nanoPARE_flowerparts Fixed_ovules_3.fastq.gz ovule_3 5P SE CTGTCTCTTATACACATCTGACGCTGCCGACGA,CTGTCTCTTATACACATCTCCGAGCCCACGAGAC
61 /lustre/scratch/users/michael.schon/nanoPARE_pipe/nanoPARE_flowerparts Fixed_sepals_1.fastq.gz sepal_1 5P SE CTGTCTCTTATACACATCTGACGCTGCCGACGA,CTGTCTCTTATACACATCTCCGAGCCCACGAGAC
62 /lustre/scratch/users/michael.schon/nanoPARE_pipe/nanoPARE_flowerparts Fixed_sepals_2.fastq.gz sepal_2 5P SE CTGTCTCTTATACACATCTGACGCTGCCGACGA,CTGTCTCTTATACACATCTCCGAGCCCACGAGAC
63 /lustre/scratch/users/michael.schon/nanoPARE_pipe/nanoPARE_flowerparts Fixed_sepals_3.fastq.gz sepal_3 5P SE CTGTCTCTTATACACATCTGACGCTGCCGACGA,CTGTCTCTTATACACATCTCCGAGCCCACGAGAC
64 /lustre/scratch/users/michael.schon/nanoPARE_pipe/nanoPARE_flowerparts Fixed_stigmas_1.fastq.gz stigma_1 5P SE CTGTCTCTTATACACATCTGACGCTGCCGACGA,CTGTCTCTTATACACATCTCCGAGCCCACGAGAC
65 /lustre/scratch/users/michael.schon/nanoPARE_pipe/nanoPARE_flowerparts Fixed_stigmas_2.fastq.gz stigma_2 5P SE CTGTCTCTTATACACATCTGACGCTGCCGACGA,CTGTCTCTTATACACATCTCCGAGCCCACGAGAC
66 /lustre/scratch/users/michael.schon/nanoPARE_pipe/nanoPARE_flowerparts Fixed_stigmas_3.fastq.gz stigma_3 5P SE CTGTCTCTTATACACATCTGACGCTGCCGACGA,CTGTCTCTTATACACATCTCCGAGCCCACGAGAC
