# Supplementary material for: NanoPARE: parallel analysis of RNA 5′ ends from low-input RNA
Source: Genome Res. 2018 Dec;28(12):1931–42. doi: 10.1101/gr.239202.118 (PMC6280765; doi:10.1101/gr.239202.118)
Supplement: Supplemental Material [file supp_gr.239202.118_Supplemental_Code_S1.zip › supplemental_code_S1/analysis_pipeline/resources/reference_table_EndMask.txt]

1 fb fb1_1to1,fb2_1to1,fb3_1to1 fb
2 fb_10to1 fb1_10to1,fb2_10to1,fb3_10to1 fb
3 fb_1ng 1ng_fb_1,1ng_fb_2,1ng_fb_3 fb
4 fb_100pg 100pg_fb_1,100pg_fb_2,100pg_fb_3 fb
5 fb_10pg 10pg_fb_1,10pg_fb_2,10pg_fb_3 fb
6 xrn1_fb xrn1_fb_1,xrn1_fb_2,xrn1_fb_3 fb
7 xrn4_fb13 xrn4_fb13_1,xrn4_fb13_2,xrn4_fb13_3 fb
8 d234_fb d234_fb4,d234_fb5,d234_fb6 fb
9 addo_quaye_dt GSM278333,GSM278334 fb
10 addo_quaye_random GSM278335 fb
11 german_wt GSM280226 fb
12 german_xrn4 GSM280227 fb
13 gregory_wt SRX003076 fb
14 gregory_xrn4 SRX003078 fb
15 willman_wt SRX283759,SRX283760 fb
16 hou_wt SRX1559792,SRX1980216,SRX1980220 fb
17 yu_chx SRX1429178,SRX1429179 fb
18 creasy_wt SRX384362 fb
19 Col-10ug Col-10ug_1,Col-10ug_2,Col-10ug_3 fb
20 xrn4_fb xrn4_M_1,xrn4_M_2,xrn4_M_3 fb
