# Supplementary material for: NanoPARE: parallel analysis of RNA 5′ ends from low-input RNA
Source: Genome Res. 2018 Dec;28(12):1931–42. doi: 10.1101/gr.239202.118 (PMC6280765; doi:10.1101/gr.239202.118)
Supplement: Supplemental Material [file supp_gr.239202.118_Supplemental_Code_S1.zip › supplemental_code_S1/analysis_pipeline/scripts/bash_scripts/list_settings.sh]

#!/bin/bash

echo "
JOB_NUMBER="$JOB_NUMBER"
root_dir="$root_dir"
bash_dir="$bash_dir"
python_dir="$python_dir"
r_dir="$r_dir"
resource_dir="$resource_dir"
temp_dir="$temp_dir"
log_dir="$log_dir"
results_dir="$results_dir"

genome_fasta="$genome_fasta"
annotation_gff="$annotation_gff"
annotation_subset="$annotation_subset"
TSS_PLUS="$TSS_PLUS"
TSS_MINUS="$TSS_MINUS"
TES_PLUS="$TES_PLUS"
TES_MINUS="$TES_MINUS"
BODY_PLUS="$BODY_PLUS"
BODY_MINUS="$BODY_MINUS"

LMOD="$LMOD"
SETUP="$SETUP"
ITERATIONS="$ITERATIONS"
KERNEL="$KERNEL"
APPROACH="$APPROACH"

"
