# Supplementary material for: NanoPARE: parallel analysis of RNA 5′ ends from low-input RNA
Source: Genome Res. 2018 Dec;28(12):1931–42. doi: 10.1101/gr.239202.118 (PMC6280765; doi:10.1101/gr.239202.118)
Supplement: Supplemental Material [file supp_gr.239202.118_Supplemental_Code_S1.zip › supplemental_code_S1/analysis_pipeline/scripts/python_scripts/fastq_split_paired_end.py]

'''
Command-line: [1]merged_file [2]out1 [3]out2
'''
import sys
args = sys.argv[1:]
merged_file,out1,out2 = args

file          = open(merged_file)
split1        = open(out1,'w')
split2        = open(out2,'w')
entry         = []
linecounter   = 0
matepair      = 1
for line in file:
    line=line.rstrip()
    linecounter+=1
    if linecounter % 4 == 1:
        entry=[]
    entry.append(line)
    if linecounter % 4 == 0:
        if matepair == 1:
            split1.write('\n'.join(entry)+'\n')
            matepair = 2
        elif matepair == 2:
            split2.write('\n'.join(entry)+'\n')
            matepair = 1
split1.close()
split2.close()
