# Supplementary material for: NanoPARE: parallel analysis of RNA 5′ ends from low-input RNA
Source: Genome Res. 2018 Dec;28(12):1931–42. doi: 10.1101/gr.239202.118 (PMC6280765; doi:10.1101/gr.239202.118)
Supplement: Supplemental Material [file supp_gr.239202.118_Supplemental_Code_S1.zip › supplemental_code_S1/data_tables/100pg_fb.W.5P.bed]

Ath_chr1	5595	5601	5P.noncapped.1	4	+	AT1G01010	0	D	0.0
Ath_chr1	8675	8719	5P.capped.1	2	-	AT1G01020	0	P	0.475
Ath_chr1	13559	13682	5P.capped.2	53	-	AT1G01030	0	P	0.341
Ath_chr1	23082	23157	5P.capped.3	52	+	AT1G01040	-11	U	0.457
Ath_chr1	30660	30685	5P.noncapped.2	23	+	AT1G01040	0	D	0.0
Ath_chr1	33061	33156	5P.capped.4	52	-	AT1G01050	0	P	0.323
Ath_chr1	33274	33277	5P.noncapped.3	1	-	AT1G01050	-123	U	0.0
Ath_chr1	33878	33907	5P.noncapped.4	8	-	AT1G01060	0	D	0.0
Ath_chr1	34012	34099	5P.capped.5	54	-	AT1G01060	0	D	0.292
Ath_chr1	34234	34314	5P.noncapped.5	34	-	AT1G01060	0	D	0.0
Ath_chr1	37707	37885	5P.capped.6	27	-	AT1G01060	0	P	0.317
Ath_chr1	38903	38940	5P.noncapped.6	1	-	AT1G01070	0	D	0.0
Ath_chr1	40942	40946	5P.noncapped.7	1	-	AT1G01070	0	P	0.091
Ath_chr1	46721	46831	5P.noncapped.8	104	-	AT1G01080	0	P	0.057
Ath_chr1	49234	49293	5P.capped.7	44	-	AT1G01090	0	P	0.156
Ath_chr1	50295	50306	5P.noncapped.9	9	-	AT1G01100	0	D	0.0
Ath_chr1	51143	51209	5P.capped.8	43	-	AT1G01100	0	P	0.304
Ath_chr1	52055	52183	5P.capped.9	22	+	AT1G01110	-161	U	0.301
Ath_chr1	57508	57580	5P.noncapped.10	1	-	AT1G01120	0	P	0.0
Ath_chr1	59123	59128	5P.capped.10	3	-	AT1G01120	0	P	0.247
Ath_chr1	63780	63915	5P.capped.11	3	-	AT1G01130	0	P	0.118
Ath_chr1	64005	64179	5P.capped.12	33	-	AT1G01130	-228	U	0.45
Ath_chr1	66305	66315	5P.noncapped.11	8	-	AT1G01140	0	D	0.0
Ath_chr1	67510	67629	5P.capped.13	114	-	AT1G01140	0	P	0.276
Ath_chr1	69887	70059	5P.capped.14	1	+	.	.	N	0.452
Ath_chr1	70125	70172	5P.noncapped.12	5	+	AT1G01150	0	A	0.0
Ath_chr1	72303	72493	5P.capped.15	113	+	AT1G01160	0	P	0.295
Ath_chr1	74658	74781	5P.capped.16	72	-	AT1G01170	0	P	0.191
Ath_chr1	78929	78932	5P.noncapped.13	1	-	.	.	N	0.0
Ath_chr1	82520	82523	5P.noncapped.14	1	+	.	.	N	0.0
Ath_chr1	88891	88941	5P.capped.17	6	+	AT1G01210	0	P	0.216
Ath_chr1	91379	91468	5P.noncapped.15	85	+	AT1G01220	0	P	0.038
Ath_chr1	94453	94481	5P.noncapped.16	1	+	AT1G01220	0	D	0.0
Ath_chr1	96014	96057	5P.capped.18	5	+	AT1G01225	0	P	0.464
Ath_chr1	97203	97234	5P.noncapped.17	29	+	AT1G01225	0	D	0.0
Ath_chr1	97400	97521	5P.capped.19	75	+	AT1G01230	0	P	0.128
Ath_chr1	99860	100060	5P.capped.20	133	+	AT1G01240	0	P	0.173
Ath_chr1	101660	101703	5P.noncapped.18	1	+	AT1G01240	0	P	0.0
Ath_chr1	105017	105057	5P.noncapped.19	4	-	AT1G01250	0	P	0.0
Ath_chr1	105253	105348	5P.capped.21	68	-	AT1G01250	0	P	0.408
Ath_chr1	114284	114303	5P.noncapped.20	1	+	AT1G01290	0	P	0.032
Ath_chr1	117006	117077	5P.capped.22	27	+	AT1G01300	0	P	0.334
Ath_chr1	120134	120221	5P.capped.23	6	+	AT1G01310	-13	U	0.4
Ath_chr1	122490	122495	5P.noncapped.21	1	-	AT1G01320	0	D	0.0
Ath_chr1	125201	125216	5P.noncapped.22	1	-	AT1G01320	0	D	0.0
Ath_chr1	130469	130645	5P.capped.24	31	-	AT1G01320	0	P	0.181
Ath_chr1	136112	136183	5P.capped.25	44	+	AT1G01350	0	P	0.41
Ath_chr1	141989	142139	5P.capped.26	103	+	AT1G01360	0	P	0.346
Ath_chr1	143527	143727	5P.capped.27	189	+	AT1G01370	0	P	0.249
Ath_chr1	156953	157009	5P.noncapped.23	15	-	AT1G01430	0	D	0.0
Ath_chr1	157048	157085	5P.noncapped.24	1	-	AT1G01430	0	D	0.0
Ath_chr1	157878	157893	5P.noncapped.25	12	-	AT1G01430	0	D	0.0
Ath_chr1	158516	158663	5P.capped.28	94	-	AT1G01430	0	P	0.332
Ath_chr1	162695	162773	5P.capped.29	76	-	AT1G01440	-200	U	0.533
Ath_chr1	163411	163421	5P.noncapped.26	2	+	AT1G01448	-5	U	0.069
Ath_chr1	168706	168753	5P.capped.30	8	+	AT1G01460	-8	U	0.319
Ath_chr1	172810	172946	5P.capped.31	132	-	AT1G01470	0	P	0.12
Ath_chr1	180550	180572	5P.noncapped.27	1	-	AT1G01490	0	D	0.0
Ath_chr1	181524	181606	5P.capped.32	1	-	AT1G01490	-104	I	0.809
Ath_chr1	182135	182380	5P.capped.33	220	-	AT1G01490	0	P	0.312
Ath_chr1	185030	185227	5P.capped.34	106	+	AT1G01500	0	P	0.242
Ath_chr1	187153	187247	5P.capped.35	36	+	AT1G01510	-21	U	0.465
Ath_chr1	190538	190543	5P.noncapped.28	1	+	AT1G01520	-56	U	0.0
Ath_chr1	195744	195869	5P.capped.36	78	+	AT1G01540	0	P	0.31
Ath_chr1	199637	199876	5P.capped.37	79	+	AT1G01550	0	P	0.329
Ath_chr1	202253	202310	5P.capped.38	31	+	AT1G01560	0	P	0.261
Ath_chr1	204040	204087	5P.noncapped.29	45	+	AT1G01560	0	D	0.0
Ath_chr1	204945	204991	5P.noncapped.30	2	+	AT1G01570	-228	U	0.0
Ath_chr1	217164	217187	5P.noncapped.31	1	+	AT1G01590	0	D	0.0
Ath_chr1	218988	219169	5P.capped.39	144	+	AT1G01600	0	P	0.277
Ath_chr1	220628	220664	5P.noncapped.32	1	+	AT1G01600	0	D	0.0
Ath_chr1	222055	222070	5P.noncapped.33	11	-	AT1G01610	0	D	0.0
Ath_chr1	224250	224362	5P.capped.40	64	-	AT1G01610	0	P	0.268
Ath_chr1	227197	227371	5P.capped.41	39	-	AT1G01620	0	P	0.351
Ath_chr1	229000	229206	5P.capped.42	164	+	AT1G01630	0	P	0.296
Ath_chr1	232446	232536	5P.capped.43	1	-	AT1G01640	0	P	0.394
Ath_chr1	233193	233211	5P.noncapped.34	16	-	AT1G01650	0	D	0.0
Ath_chr1	233253	233298	5P.noncapped.35	43	-	AT1G01650	0	D	0.0
Ath_chr1	237637	237823	5P.capped.44	102	-	AT1G01650	0	P	0.422
Ath_chr1	249091	249158	5P.capped.45	35	+	AT1G01690	-14	U	0.419
Ath_chr1	258789	258850	5P.noncapped.36	23	+	.	.	N	0.015
Ath_chr1	262827	262899	5P.capped.46	68	+	AT1G01710	0	P	0.379
Ath_chr1	266421	266436	5P.capped.47	13	+	AT1G01710	0	D	0.618
Ath_chr1	268328	268351	5P.capped.48	1	+	AT1G01720	0	P	0.236
Ath_chr1	270701	270797	5P.capped.49	73	-	AT1G01725	0	P	0.167
Ath_chr1	270944	271005	5P.capped.50	19	+	AT1G01730	0	P	0.32
Ath_chr1	275498	275501	5P.capped.51	1	+	AT1G01750	0	P	0.796
Ath_chr1	276105	276115	5P.noncapped.37	1	+	AT1G01750	0	D	0.0
Ath_chr1	276351	276354	5P.noncapped.38	1	-	AT1G01760	-46	I	0.0
Ath_chr1	278582	278638	5P.noncapped.39	54	+	AT1G01770	0	P	0.0
Ath_chr1	279847	279853	5P.noncapped.40	1	+	AT1G01770	0	D	0.0
Ath_chr1	281865	281915	5P.noncapped.41	1	+	AT1G01770	0	D	0.0
Ath_chr1	282223	282260	5P.noncapped.42	15	+	AT1G01770	-245	I	0.0
Ath_chr1	282581	282839	5P.capped.52	175	+	AT1G01770	0	D	0.2
Ath_chr1	284466	284553	5P.capped.53	52	+	AT1G01790	-91	U	0.309
Ath_chr1	293347	293397	5P.capped.54	31	+	AT1G01800	0	P	0.32
Ath_chr1	295213	295217	5P.capped.55	2	+	AT1G01810	-5	U	0.729
Ath_chr1	298018	298182	5P.capped.56	69	-	AT1G01820	0	P	0.308
Ath_chr1	300794	300862	5P.capped.57	23	-	AT1G01830	0	P	0.121
Ath_chr1	302137	302260	5P.capped.58	116	-	AT1G01830	0	P	0.144
Ath_chr1	303536	303559	5P.capped.59	21	+	AT1G01840	0	P	0.371
Ath_chr1	310245	310335	5P.noncapped.43	88	+	AT1G01900	0	P	0.088
Ath_chr1	312526	312530	5P.noncapped.44	1	+	AT1G01900	0	D	0.0
Ath_chr1	315858	315974	5P.capped.60	43	-	AT1G01910	0	P	0.226
Ath_chr1	316120	316178	5P.capped.61	55	+	AT1G01920	0	P	0.603
Ath_chr1	322823	322873	5P.capped.62	36	-	AT1G01930	0	P	0.383
Ath_chr1	322992	323069	5P.capped.63	35	+	AT1G01940	0	P	0.197
Ath_chr1	325334	325423	5P.noncapped.45	1	+	AT1G01950	-43	U	0.022
Ath_chr1	337777	337850	5P.noncapped.46	2	-	AT1G01960	-198	U	0.051
Ath_chr1	338255	338332	5P.capped.64	1	+	AT1G01970	-34	U	0.462
Ath_chr1	340336	340356	5P.noncapped.47	7	-	AT1G01980	0	P	0.041
Ath_chr1	340645	340684	5P.noncapped.48	37	-	AT1G01980	0	P	0.0
Ath_chr1	342017	342053	5P.capped.65	33	-	AT1G01980	-52	U	0.355
Ath_chr1	344276	344351	5P.capped.66	66	-	AT1G01990	-2	U	0.157
Ath_chr1	345790	345888	5P.capped.67	76	+	AT1G02000	0	P	0.228
Ath_chr1	347993	348046	5P.capped.68	19	+	AT1G02010	0	P	0.491
Ath_chr1	351778	351820	5P.noncapped.49	1	+	AT1G02010	0	D	0.0
Ath_chr1	354790	354834	5P.capped.69	1	-	AT1G02020	0	P	0.199
Ath_chr1	358875	358933	5P.capped.70	35	-	AT1G02040	0	P	0.302
Ath_chr1	359551	359571	5P.noncapped.50	18	-	AT1G02050	0	D	0.0
Ath_chr1	360498	360503	5P.capped.71	1	-	AT1G02050	0	P	0.395
Ath_chr1	363091	363119	5P.noncapped.51	26	-	AT1G02060	-24	U	0.0
Ath_chr1	365559	365615	5P.capped.72	7	+	AT1G02065	0	P	0.324
Ath_chr1	367283	367286	5P.noncapped.52	1	-	AT1G02065	0	A	0.0
Ath_chr1	370957	370968	5P.capped.73	9	-	AT1G02070	0	P	0.357
Ath_chr1	386627	386648	5P.noncapped.53	1	+	AT1G02080	0	D	0.0
Ath_chr1	389581	389664	5P.capped.74	64	-	AT1G02090	0	P	0.474
Ath_chr1	389810	389890	5P.capped.75	4	+	AT1G02100	0	P	0.337
Ath_chr1	390482	390491	5P.noncapped.54	7	+	AT1G02100	0	D	0.0
Ath_chr1	395648	395791	5P.capped.76	78	+	AT1G02120	-34	U	0.293
Ath_chr1	398282	398316	5P.noncapped.55	1	+	AT1G02120	-8	I	0.0
Ath_chr1	401787	401882	5P.capped.77	57	-	AT1G02130	0	P	0.268
Ath_chr1	404399	404440	5P.capped.78	33	-	AT1G02140	0	P	0.313
Ath_chr1	404577	404650	5P.capped.79	71	+	AT1G02145	0	P	0.315
Ath_chr1	408718	408783	5P.capped.80	31	+	AT1G02150	0	P	0.116
Ath_chr1	410745	410807	5P.capped.81	7	+	AT1G02160	0	P	0.184
Ath_chr1	411753	411829	5P.capped.82	25	+	AT1G02170	0	P	0.266
Ath_chr1	414568	414646	5P.capped.83	49	-	AT1G02180	0	P	0.181
Ath_chr1	415072	415147	5P.capped.84	6	+	AT1G02190	0	P	0.339
Ath_chr1	415608	415613	5P.noncapped.56	2	-	AT1G02190	0	A	0.004
Ath_chr1	418706	418806	5P.capped.85	74	+	AT1G02205	0	P	0.233
Ath_chr1	442866	442935	5P.capped.86	41	-	AT1G02260	-31	U	0.709
Ath_chr1	446165	446239	5P.noncapped.57	72	-	AT1G02270	-3	U	0.075
Ath_chr1	450377	450427	5P.capped.87	48	-	AT1G02280	0	P	0.258
Ath_chr1	452664	452763	5P.capped.88	50	-	AT1G02290	0	P	0.263
Ath_chr1	453179	453234	5P.capped.89	53	+	AT1G02300	-55	U	0.173
Ath_chr1	455686	455798	5P.capped.90	56	+	AT1G02305	0	P	0.211
Ath_chr1	460654	460705	5P.noncapped.58	49	-	AT1G02310	-8	U	0.0
Ath_chr1	463535	463630	5P.capped.91	24	-	AT1G02330	0	P	0.309
Ath_chr1	464167	464276	5P.capped.92	46	-	AT1G02335	0	D	0.199
Ath_chr1	464711	464769	5P.noncapped.59	56	-	AT1G02335	0	P	0.0
Ath_chr1	464912	464973	5P.capped.93	11	-	AT1G02335	0	P	0.408
Ath_chr1	467339	467385	5P.capped.94	44	-	AT1G02340	0	D	0.525
Ath_chr1	467744	467814	5P.capped.95	11	-	AT1G02340	0	P	0.337
Ath_chr1	469804	469819	5P.capped.96	1	+	AT1G02350	-12	U	0.258
Ath_chr1	471296	471380	5P.noncapped.60	56	-	.	.	N	0.0
Ath_chr1	471448	471584	5P.capped.97	60	-	.	.	N	0.261
Ath_chr1	474470	474527	5P.capped.98	36	+	AT1G02370	0	P	0.569
Ath_chr1	483089	483096	5P.noncapped.61	1	+	AT1G02390	0	D	0.004
Ath_chr1	486895	486907	5P.capped.99	5	+	AT1G02400	0	P	0.145
Ath_chr1	490837	490928	5P.capped.100	87	+	AT1G02410	0	P	0.459
Ath_chr1	498480	498522	5P.capped.101	36	-	AT1G02450	-1	U	0.179
Ath_chr1	512110	512114	5P.noncapped.62	2	-	AT1G02470	0	D	0.0
Ath_chr1	512564	512575	5P.noncapped.63	9	-	AT1G02470	0	D	0.0
Ath_chr1	513548	513653	5P.capped.102	52	-	AT1G02470	0	P	0.396
Ath_chr1	514890	514935	5P.noncapped.64	43	-	AT1G02475	0	D	0.0
Ath_chr1	515311	515405	5P.capped.103	43	-	AT1G02475	0	P	0.172
Ath_chr1	518170	518184	5P.noncapped.65	12	+	AT1G02500	-68	U	0.0
Ath_chr1	518249	518279	5P.capped.104	4	+	AT1G02500	0	P	0.282
Ath_chr1	537823	537923	5P.capped.105	76	+	AT1G02560	0	P	0.254
Ath_chr1	555780	555793	5P.noncapped.66	1	-	AT1G02610	0	P	0.0
Ath_chr1	555948	556017	5P.capped.106	36	-	AT1G02610	0	P	0.143
Ath_chr1	564181	564226	5P.capped.107	37	+	AT1G02640	0	P	0.27
Ath_chr1	572161	572261	5P.noncapped.67	21	-	AT1G02660	0	D	0.0
Ath_chr1	574550	574559	5P.noncapped.68	1	-	AT1G02660	0	P	0.0
Ath_chr1	574722	574982	5P.capped.108	221	-	AT1G02660	0	P	0.226
Ath_chr1	575923	575994	5P.capped.109	1	+	AT1G02670	-121	U	0.698
Ath_chr1	576504	576510	5P.capped.110	3	+	AT1G02670	-40	I	0.204
Ath_chr1	580625	580673	5P.noncapped.69	23	+	AT1G02680	0	P	0.057
Ath_chr1	584260	584272	5P.capped.111	10	+	AT1G02690	0	P	0.142
Ath_chr1	586804	586840	5P.capped.112	34	+	AT1G02690	0	D	0.185
Ath_chr1	591909	591943	5P.capped.113	19	+	AT1G02720	0	P	0.497
Ath_chr1	592072	592084	5P.capped.114	1	+	AT1G02720	0	P	0.844
Ath_chr1	594783	594812	5P.noncapped.70	27	-	AT1G02730	0	D	0.0
Ath_chr1	595732	595758	5P.noncapped.71	12	-	AT1G02730	0	D	0.0
Ath_chr1	595912	595932	5P.noncapped.72	18	-	AT1G02730	0	D	0.0
Ath_chr1	598648	598663	5P.capped.115	8	-	AT1G02730	0	P	0.622
Ath_chr1	602105	602189	5P.capped.116	82	-	AT1G02740	-150	U	0.412
Ath_chr1	602495	602565	5P.capped.117	57	+	AT1G02750	0	P	0.368
Ath_chr1	606688	606694	5P.capped.118	2	-	AT1G02770	0	P	0.4
Ath_chr1	609395	609474	5P.capped.119	38	-	AT1G02780	0	P	0.283
Ath_chr1	612255	612323	5P.capped.120	38	-	AT1G02790	0	P	0.319
Ath_chr1	613382	613393	5P.noncapped.73	9	-	AT1G02800	0	D	0.0
Ath_chr1	616185	616244	5P.capped.121	5	-	AT1G02800	0	P	0.397
Ath_chr1	618261	618311	5P.noncapped.74	1	+	AT1G02810	-2	U	0.0
Ath_chr1	619320	619369	5P.capped.122	2	-	AT1G02810	0	A	0.324
Ath_chr1	619726	619745	5P.noncapped.75	1	+	AT1G02810	0	D	0.0
Ath_chr1	619861	620044	5P.noncapped.76	1	+	AT1G02810	0	D	0.013
Ath_chr1	620676	620746	5P.capped.123	1	+	AT1G02813	0	P	0.177
Ath_chr1	621456	621676	5P.capped.124	134	+	AT1G02816	0	P	0.218
Ath_chr1	621974	621986	5P.noncapped.77	1	+	AT1G02816	0	P	0.094
Ath_chr1	623870	623963	5P.noncapped.78	18	-	AT1G02820	0	D	0.0
Ath_chr1	624461	624478	5P.capped.125	12	-	AT1G02820	0	P	0.182
Ath_chr1	625677	625681	5P.capped.126	2	-	AT1G02830	-72	U	0.355
Ath_chr1	626739	626813	5P.capped.127	40	+	AT1G02840	0	P	0.193
Ath_chr1	630510	630550	5P.capped.128	1	+	AT1G02850	0	P	0.169
Ath_chr1	638624	638678	5P.capped.129	21	-	AT1G02870	0	P	0.251
Ath_chr1	641517	641564	5P.noncapped.79	1	+	.	.	N	0.0
Ath_chr1	644525	644557	5P.noncapped.80	6	-	AT1G02880	0	P	0.0
Ath_chr1	646406	646421	5P.noncapped.81	13	-	AT1G02890	0	D	0.0
Ath_chr1	651886	651907	5P.capped.130	19	-	AT1G02890	0	P	0.548
Ath_chr1	654352	654369	5P.noncapped.82	15	-	AT1G02900	-25	U	0.0
Ath_chr1	656159	656176	5P.noncapped.83	1	-	AT1G02910	0	D	0.0
Ath_chr1	658119	658162	5P.capped.131	24	-	AT1G02910	0	P	0.156
Ath_chr1	662264	662267	5P.capped.132	1	-	AT1G02930	0	P	0.248
Ath_chr1	665689	665732	5P.noncapped.84	1	-	AT1G02950	0	D	0.0
Ath_chr1	666443	666486	5P.noncapped.85	10	-	AT1G02950	-2	U	0.0
Ath_chr1	669778	669854	5P.capped.133	10	-	AT1G02960	0	P	0.451
Ath_chr1	682254	682273	5P.noncapped.86	17	-	AT1G02990	0	D	0.0
Ath_chr1	685509	685538	5P.noncapped.87	1	-	AT1G02990	0	D	0.0
Ath_chr1	687290	687386	5P.capped.134	36	-	AT1G02990	-12	U	0.452
Ath_chr1	692462	692477	5P.noncapped.88	1	-	AT1G03000	0	P	0.0
Ath_chr1	692558	692616	5P.noncapped.89	1	-	AT1G03000	0	P	0.0
Ath_chr1	701469	701541	5P.capped.135	1	+	AT1G03030	-7	U	0.566
Ath_chr1	706543	706632	5P.capped.136	87	-	AT1G03040	0	P	0.581
Ath_chr1	707506	707581	5P.capped.137	46	+	AT1G03050	-173	U	0.326
Ath_chr1	727464	727537	5P.capped.138	68	-	.	.	N	0.272
Ath_chr1	729141	729144	5P.noncapped.90	1	-	.	.	N	0.0
Ath_chr1	729912	729978	5P.capped.139	22	+	AT1G03070	0	P	0.291
Ath_chr1	732721	732735	5P.noncapped.91	3	-	AT1G03080	0	D	0.0
Ath_chr1	732963	732985	5P.noncapped.92	20	-	AT1G03080	0	D	0.0
Ath_chr1	733324	733330	5P.noncapped.93	4	-	AT1G03080	0	D	0.0
Ath_chr1	737986	738035	5P.capped.140	9	-	AT1G03080	0	P	0.251
Ath_chr1	739674	739718	5P.capped.141	3	+	AT1G03090	-1	U	0.243
Ath_chr1	749273	749348	5P.capped.142	7	+	AT1G03110	0	P	0.657
Ath_chr1	752248	752285	5P.noncapped.94	11	+	AT1G03120	-11	U	0.0
Ath_chr1	754140	754307	5P.capped.143	34	-	AT1G03130	0	P	0.385
Ath_chr1	755630	755650	5P.noncapped.95	1	-	AT1G03140	0	P	0.0
Ath_chr1	756258	756307	5P.capped.144	27	-	AT1G03140	0	P	0.332
Ath_chr1	756414	756487	5P.capped.145	3	+	AT1G03150	0	P	0.711
Ath_chr1	761238	761301	5P.capped.146	46	+	AT1G03160	0	P	0.214
Ath_chr1	765838	765849	5P.noncapped.96	9	+	AT1G03160	0	D	0.0
Ath_chr1	769630	769639	5P.capped.147	1	+	AT1G03170	0	P	0.349
Ath_chr1	773367	773456	5P.noncapped.97	46	+	AT1G03180	0	P	0.044
Ath_chr1	775525	775603	5P.capped.148	1	+	AT1G03190	0	P	0.551
Ath_chr1	780517	780576	5P.noncapped.98	4	+	AT1G03200	-80	U	0.0
Ath_chr1	782918	782997	5P.capped.149	21	+	AT1G03210	-8	U	0.136
Ath_chr1	787122	787128	5P.capped.150	1	+	AT1G03220	0	P	0.308
Ath_chr1	794096	794115	5P.noncapped.99	1	-	AT1G03250	0	D	0.0
Ath_chr1	795203	795369	5P.capped.151	136	-	AT1G03250	0	P	0.29
Ath_chr1	798446	798484	5P.capped.152	18	-	AT1G03260	-2	U	0.359
Ath_chr1	803023	803069	5P.capped.153	44	+	AT1G03280	0	P	0.234
Ath_chr1	806330	806369	5P.noncapped.100	37	+	AT1G03280	0	D	0.024
Ath_chr1	807351	807429	5P.capped.154	40	+	AT1G03290	0	P	0.151
Ath_chr1	809712	809766	5P.noncapped.101	46	+	AT1G03290	0	D	0.0
Ath_chr1	810414	810441	5P.noncapped.102	25	+	AT1G03290	0	D	0.0
Ath_chr1	813105	813144	5P.capped.155	37	-	AT1G03300	-57	U	0.824
Ath_chr1	813440	813499	5P.capped.156	38	+	AT1G03310	0	P	0.149
Ath_chr1	818073	818076	5P.noncapped.103	1	+	AT1G03330	0	A	0.0
Ath_chr1	819031	819060	5P.noncapped.104	10	-	AT1G03330	0	D	0.0
Ath_chr1	819297	819415	5P.capped.157	116	-	AT1G03330	0	P	0.139
Ath_chr1	822843	822867	5P.noncapped.105	22	-	AT1G03350	0	P	0.0
Ath_chr1	823014	823031	5P.capped.158	15	-	AT1G03350	0	P	0.399
Ath_chr1	823845	823897	5P.capped.159	25	-	AT1G03350	0	P	0.172
Ath_chr1	824158	824197	5P.capped.160	1	-	AT1G03350	0	P	0.21
Ath_chr1	824256	824406	5P.capped.161	136	-	AT1G03350	0	P	0.216
Ath_chr1	824504	824598	5P.capped.162	41	+	AT1G03360	0	P	0.149
Ath_chr1	826568	826606	5P.capped.163	5	+	AT1G03365	0	P	0.297
Ath_chr1	835769	835887	5P.capped.164	56	+	AT1G03380	0	P	0.628
Ath_chr1	842451	842456	5P.noncapped.106	3	-	AT1G03390	-37	U	0.0
Ath_chr1	844164	844191	5P.noncapped.107	1	-	AT1G03400	0	P	0.0
Ath_chr1	846669	846712	5P.noncapped.108	39	+	AT1G03420	0	P	0.052
Ath_chr1	846761	846834	5P.capped.165	49	+	AT1G03420	0	P	0.138
Ath_chr1	847709	847758	5P.capped.166	29	-	AT1G03410	-56	U	0.403
Ath_chr1	847868	847911	5P.capped.167	6	+	AT1G03430	0	P	0.74
Ath_chr1	852338	852380	5P.noncapped.109	40	+	AT1G03440	0	P	0.0
Ath_chr1	852395	852434	5P.capped.168	37	-	AT1G03440	0	A	0.796
Ath_chr1	852635	852671	5P.noncapped.110	20	+	AT1G03440	0	P	0.048
Ath_chr1	853439	853457	5P.capped.169	1	+	AT1G03440	0	P	0.367
Ath_chr1	853747	853751	5P.noncapped.111	1	-	AT1G03440	0	A	0.0
Ath_chr1	853801	853806	5P.noncapped.112	3	+	AT1G03440	0	P	0.0
Ath_chr1	854026	854053	5P.noncapped.113	1	-	AT1G03440	0	A	0.0
Ath_chr1	867735	867800	5P.capped.170	9	-	AT1G03470	-12	U	0.346
Ath_chr1	869660	869677	5P.noncapped.114	11	-	AT1G03475	0	D	0.0
Ath_chr1	871159	871295	5P.capped.171	42	-	AT1G03475	0	P	0.24
Ath_chr1	875174	875191	5P.noncapped.115	15	-	.	.	N	0.0
Ath_chr1	875601	875606	5P.noncapped.116	3	-	AT1G03506	-1	U	0.053
Ath_chr1	875890	875901	5P.capped.172	1	-	AT1G03506	-288	U	0.238
Ath_chr1	877928	877968	5P.noncapped.117	1	-	AT1G03520	0	D	0.0
Ath_chr1	880101	880106	5P.noncapped.118	2	-	AT1G03520	0	P	0.0
Ath_chr1	883388	883505	5P.noncapped.119	62	-	AT1G03530	-60	U	0.012
Ath_chr1	887802	887893	5P.capped.173	68	-	AT1G03550	0	P	0.627
Ath_chr1	889970	890039	5P.noncapped.120	63	-	.	.	N	0.029
Ath_chr1	892412	892424	5P.noncapped.121	10	-	AT1G03560	-13	U	0.0
Ath_chr1	894488	894511	5P.noncapped.122	8	-	AT1G03590	0	D	0.0
Ath_chr1	897316	897592	5P.capped.174	84	-	AT1G03590	0	P	0.393
Ath_chr1	898840	898928	5P.capped.175	50	+	AT1G03600	0	P	0.357
Ath_chr1	899824	899888	5P.capped.176	1	-	.	.	N	0.444
Ath_chr1	900709	900863	5P.capped.177	107	+	AT1G03610	-70	U	0.655
Ath_chr1	901039	901091	5P.capped.178	48	+	AT1G03610	0	P	0.421
Ath_chr1	901171	901214	5P.capped.179	9	+	AT1G03610	0	P	0.447
Ath_chr1	907212	907326	5P.capped.180	59	-	.	.	N	0.166
Ath_chr1	907583	907692	5P.capped.181	73	+	AT1G03630	0	P	0.375
Ath_chr1	913768	913771	5P.noncapped.123	1	-	.	.	N	0.0
Ath_chr1	917886	918071	5P.capped.182	89	-	AT1G03680	0	P	0.236
Ath_chr1	918280	918350	5P.noncapped.124	20	+	AT1G03687	0	P	0.09
Ath_chr1	923416	923470	5P.noncapped.125	9	+	AT1G03710	0	P	0.087
Ath_chr1	930812	930945	5P.capped.183	81	+	AT1G03730	0	A	0.178
Ath_chr1	931551	931692	5P.noncapped.126	54	-	AT1G03730	0	P	0.027
Ath_chr1	937253	937290	5P.noncapped.127	33	-	AT1G03743	0	P	0.019
Ath_chr1	937481	937488	5P.noncapped.128	3	-	AT1G03746	0	P	0.018
Ath_chr1	937569	937582	5P.noncapped.129	10	-	AT1G03746	-95	U	0.013
Ath_chr1	940955	941001	5P.noncapped.130	44	+	AT1G03750	0	D	0.0
Ath_chr1	943317	943403	5P.capped.184	1	-	AT1G03760	0	P	0.1
Ath_chr1	951754	951826	5P.capped.185	25	-	AT1G03780	0	P	0.203
Ath_chr1	960089	960104	5P.noncapped.131	2	-	AT1G03820	0	P	0.0
Ath_chr1	960718	960782	5P.capped.186	9	-	AT1G03820	0	P	0.235
Ath_chr1	963836	963864	5P.noncapped.132	26	-	AT1G03830	0	D	0.0
Ath_chr1	977736	977765	5P.capped.187	24	-	AT1G03850	0	P	0.157
Ath_chr1	981820	981909	5P.capped.188	49	-	AT1G03860	0	P	0.213
Ath_chr1	982617	982702	5P.noncapped.133	27	-	AT1G03870	0	P	0.0
Ath_chr1	982755	982799	5P.noncapped.134	35	-	AT1G03870	0	P	0.0
Ath_chr1	983016	983065	5P.capped.189	5	-	AT1G03870	0	P	0.108
Ath_chr1	983351	983549	5P.capped.190	52	-	AT1G03870	0	P	0.19
Ath_chr1	991137	991223	5P.capped.191	56	+	AT1G03900	0	P	0.361
Ath_chr1	996113	996131	5P.capped.192	4	+	AT1G03910	0	P	0.417
Ath_chr1	1001321	1001436	5P.noncapped.135	44	+	AT1G03920	0	P	0.0
Ath_chr1	1004725	1004896	5P.capped.193	166	+	AT1G03930	0	P	0.716
Ath_chr1	1005000	1005121	5P.capped.194	46	+	AT1G03930	0	P	0.159
Ath_chr1	1005164	1005192	5P.capped.195	1	+	AT1G03930	0	P	0.337
Ath_chr1	1008120	1008138	5P.noncapped.136	16	+	AT1G03930	0	D	0.0
Ath_chr1	1008476	1008513	5P.noncapped.137	32	+	AT1G03935	-301	U	0.076
Ath_chr1	1008589	1008598	5P.noncapped.138	1	+	AT1G03935	-219	U	0.033
Ath_chr1	1008807	1008811	5P.capped.196	1	+	AT1G03935	-1	U	0.127
Ath_chr1	1009039	1009073	5P.noncapped.139	32	+	.	.	N	0.0
Ath_chr1	1009221	1009238	5P.noncapped.140	1	+	.	.	N	0.0
Ath_chr1	1011662	1011673	5P.capped.197	9	-	AT1G03950	0	D	0.301
Ath_chr1	1013232	1013370	5P.capped.198	95	-	AT1G03950	0	P	0.248
Ath_chr1	1017566	1017578	5P.noncapped.141	10	+	AT1G03960	0	D	0.0
Ath_chr1	1018098	1018164	5P.capped.199	3	+	AT1G03970	0	P	0.554
Ath_chr1	1029089	1029120	5P.noncapped.142	17	-	AT1G04000	0	P	0.081
Ath_chr1	1040390	1040448	5P.noncapped.143	1	+	AT1G04030	0	P	0.0
Ath_chr1	1042674	1042686	5P.noncapped.144	1	+	AT1G04030	0	D	0.0
Ath_chr1	1043080	1043083	5P.noncapped.145	1	-	AT1G04040	0	D	0.0
Ath_chr1	1043139	1043185	5P.capped.200	44	-	AT1G04040	-21	I	1.009
Ath_chr1	1043842	1043913	5P.capped.201	21	-	AT1G04040	0	P	0.377
Ath_chr1	1051112	1051190	5P.capped.202	69	-	AT1G04070	0	P	0.225
Ath_chr1	1051293	1051381	5P.capped.203	77	+	AT1G04080	0	P	0.323
Ath_chr1	1059466	1059474	5P.capped.204	1	+	AT1G04100	-38	U	0.409
Ath_chr1	1064684	1064761	5P.noncapped.146	21	-	AT1G04120	0	D	0.0
Ath_chr1	1064885	1064944	5P.noncapped.147	46	-	AT1G04120	0	D	0.0
Ath_chr1	1068526	1068543	5P.noncapped.148	1	-	AT1G04120	0	D	0.0
Ath_chr1	1070903	1070957	5P.capped.205	25	-	AT1G04120	0	P	0.201
Ath_chr1	1073303	1073447	5P.noncapped.149	94	+	AT1G04130	-29	U	0.083
Ath_chr1	1080522	1080585	5P.capped.206	11	-	AT1G04140	0	P	0.25
Ath_chr1	1086157	1086179	5P.noncapped.150	1	+	AT1G04160	-336	U	0.0
Ath_chr1	1091513	1091530	5P.noncapped.151	15	+	AT1G04160	0	D	0.0
Ath_chr1	1096944	1097084	5P.capped.207	86	+	AT1G04170	0	P	0.251
Ath_chr1	1098588	1098595	5P.noncapped.152	1	+	AT1G04170	0	D	0.0
Ath_chr1	1106984	1106991	5P.noncapped.153	1	-	AT1G04190	0	D	0.0
Ath_chr1	1108569	1108716	5P.capped.208	89	-	AT1G04190	0	P	0.16
Ath_chr1	1109411	1109520	5P.capped.209	72	+	AT1G04200	0	P	0.856
Ath_chr1	1114403	1114452	5P.capped.210	1	+	AT1G04210	0	P	0.53
Ath_chr1	1118650	1118682	5P.noncapped.154	1	+	AT1G04210	0	D	0.0
Ath_chr1	1119006	1119045	5P.noncapped.155	1	+	AT1G04210	0	D	0.0
Ath_chr1	1119979	1120013	5P.capped.211	10	-	AT1G04220	0	D	0.162
Ath_chr1	1121722	1121744	5P.noncapped.156	12	-	AT1G04220	0	P	0.0
Ath_chr1	1122433	1122497	5P.capped.212	36	-	AT1G04220	0	P	0.267
Ath_chr1	1122568	1122666	5P.capped.213	16	-	AT1G04220	-59	U	0.171
Ath_chr1	1125502	1125565	5P.capped.214	58	+	AT1G04230	0	P	0.82
Ath_chr1	1128872	1128914	5P.noncapped.157	1	-	AT1G04240	0	D	0.0
Ath_chr1	1129337	1129453	5P.noncapped.158	22	-	AT1G04240	0	P	0.0
Ath_chr1	1136256	1136349	5P.capped.215	43	+	AT1G04250	0	P	0.754
Ath_chr1	1136961	1137017	5P.noncapped.159	20	+	AT1G04250	0	D	0.0
Ath_chr1	1140445	1140486	5P.noncapped.160	1	+	.	.	N	0.0
Ath_chr1	1141315	1141375	5P.capped.216	49	-	AT1G04260	0	P	0.29
Ath_chr1	1143003	1143071	5P.capped.217	47	-	AT1G04270	0	P	0.245
Ath_chr1	1146478	1146552	5P.capped.218	72	-	AT1G04280	0	P	0.605
Ath_chr1	1148296	1148563	5P.capped.219	83	-	AT1G04290	0	P	0.246
Ath_chr1	1148705	1148708	5P.capped.220	1	-	AT1G04300	0	D	0.682
Ath_chr1	1149516	1149537	5P.noncapped.161	1	-	AT1G04300	0	D	0.0
Ath_chr1	1154579	1154599	5P.noncapped.162	6	-	AT1G04300	0	P	0.09
Ath_chr1	1164783	1164879	5P.noncapped.163	33	-	AT1G04340	0	P	0.077
Ath_chr1	1165115	1165293	5P.capped.221	1	+	AT1G04350	-48	U	0.298
Ath_chr1	1166452	1166483	5P.noncapped.164	22	+	AT1G04350	0	D	0.0
Ath_chr1	1179832	1179838	5P.noncapped.165	4	-	AT1G04390	0	D	0.0
Ath_chr1	1185727	1185763	5P.noncapped.166	34	-	AT1G04400	0	D	0.0
Ath_chr1	1186666	1186683	5P.noncapped.167	15	-	AT1G04400	0	D	0.0
Ath_chr1	1186765	1186770	5P.noncapped.168	3	-	AT1G04400	0	D	0.0
Ath_chr1	1188219	1188461	5P.capped.222	112	-	AT1G04400	0	P	0.363
Ath_chr1	1189348	1189364	5P.noncapped.169	12	-	AT1G04410	0	D	0.003
Ath_chr1	1191313	1191390	5P.capped.223	35	-	AT1G04410	0	P	0.191
Ath_chr1	1191587	1191620	5P.capped.224	25	+	AT1G04420	0	P	0.247
Ath_chr1	1198101	1198271	5P.capped.225	159	+	AT1G04430	0	P	0.251
Ath_chr1	1202190	1202423	5P.capped.226	105	+	AT1G04440	0	P	0.296
Ath_chr1	1208542	1208733	5P.capped.227	158	+	AT1G04450	0	D	0.486
Ath_chr1	1213112	1213159	5P.noncapped.170	45	-	AT1G04470	0	D	0.0
Ath_chr1	1214603	1214762	5P.capped.228	132	-	AT1G04470	-74	U	0.413
Ath_chr1	1215813	1215834	5P.capped.229	18	-	.	.	N	0.188
Ath_chr1	1216055	1216122	5P.capped.230	42	+	AT1G04480	0	P	0.326
Ath_chr1	1216918	1216964	5P.noncapped.171	31	+	AT1G04480	-183	I	0.0
Ath_chr1	1221721	1221795	5P.noncapped.172	1	-	AT1G04500	0	D	0.0
Ath_chr1	1222963	1222988	5P.noncapped.173	23	-	AT1G04500	0	D	0.029
Ath_chr1	1224477	1224510	5P.capped.231	21	-	AT1G04500	-133	U	0.204
Ath_chr1	1226559	1226611	5P.capped.232	28	+	AT1G04510	0	P	0.442
Ath_chr1	1231516	1231655	5P.capped.233	109	+	AT1G04520	0	P	0.319
Ath_chr1	1234379	1234416	5P.noncapped.174	31	-	AT1G04530	0	D	0.0
Ath_chr1	1235899	1236108	5P.capped.234	55	-	AT1G04530	0	P	0.152
Ath_chr1	1236862	1236876	5P.noncapped.175	12	-	.	.	N	0.0
Ath_chr1	1237085	1237169	5P.capped.235	58	+	AT1G04540	-112	U	0.346
Ath_chr1	1240378	1240499	5P.capped.236	35	+	AT1G04550	0	P	0.382
Ath_chr1	1241017	1241033	5P.noncapped.176	14	+	AT1G04550	-25	I	0.0
Ath_chr1	1242591	1242706	5P.capped.237	113	+	AT1G04555	0	P	0.276
Ath_chr1	1248669	1248687	5P.noncapped.177	16	-	AT1G04570	0	P	0.0
Ath_chr1	1252637	1252654	5P.noncapped.178	1	-	AT1G04580	0	D	0.0
Ath_chr1	1257703	1257707	5P.noncapped.179	2	-	AT1G04580	-196	U	0.058
Ath_chr1	1261410	1261471	5P.capped.238	13	-	AT1G04590	0	P	0.148
Ath_chr1	1261864	1261920	5P.noncapped.180	1	+	AT1G04600	-257	U	0.044
Ath_chr1	1268253	1268301	5P.noncapped.181	46	+	AT1G04600	-106	I	0.0
Ath_chr1	1269587	1269595	5P.noncapped.182	6	-	AT1G04600	28	IA	0.0
Ath_chr1	1279386	1279391	5P.noncapped.183	3	+	AT1G04610	0	P	0.0
Ath_chr1	1280104	1280156	5P.noncapped.184	12	+	AT1G04610	0	P	0.0
Ath_chr1	1290993	1291098	5P.capped.239	80	-	AT1G04630	0	P	0.268
Ath_chr1	1291298	1291308	5P.capped.240	1	+	AT1G04635	-14	U	0.241
Ath_chr1	1292078	1292112	5P.capped.241	32	+	AT1G04640	0	P	0.305
Ath_chr1	1301849	1301891	5P.capped.242	14	+	AT1G04670	0	P	0.407
Ath_chr1	1307822	1307911	5P.capped.243	59	-	AT1G04680	0	P	0.317
Ath_chr1	1313558	1313633	5P.capped.244	24	+	AT1G04690	0	P	0.347
Ath_chr1	1316090	1316159	5P.capped.245	4	+	AT1G04700	-159	U	0.752
Ath_chr1	1316241	1316260	5P.noncapped.185	2	+	AT1G04700	-10	U	0.0
Ath_chr1	1320716	1320756	5P.capped.246	38	+	AT1G04700	0	D	0.578
Ath_chr1	1321907	1321980	5P.capped.247	1	+	AT1G04710	0	P	0.222
Ath_chr1	1333455	1333614	5P.capped.248	77	-	AT1G04750	0	P	0.223
Ath_chr1	1334505	1334743	5P.capped.249	179	+	AT1G04760	-75	U	0.495
Ath_chr1	1336316	1336319	5P.noncapped.186	1	-	.	.	N	0.0
Ath_chr1	1337749	1337850	5P.capped.250	99	-	AT1G04770	0	P	0.365
Ath_chr1	1340897	1340952	5P.noncapped.187	41	-	AT1G04780	0	D	0.0
Ath_chr1	1342880	1342892	5P.noncapped.188	1	-	AT1G04780	0	P	0.0
Ath_chr1	1343540	1343709	5P.capped.251	57	-	AT1G04780	-14	U	0.314
Ath_chr1	1344980	1345098	5P.capped.252	79	+	AT1G04790	0	P	0.253
Ath_chr1	1348567	1348588	5P.capped.253	19	-	AT1G04800	0	P	0.176
Ath_chr1	1348656	1348676	5P.noncapped.189	1	-	AT1G04800	0	P	0.0
Ath_chr1	1348802	1348935	5P.noncapped.190	126	-	AT1G04800	0	P	0.015
Ath_chr1	1349270	1349308	5P.capped.254	34	-	AT1G04800	-19	U	0.18
Ath_chr1	1350132	1350243	5P.capped.255	58	+	AT1G04810	0	P	0.26
Ath_chr1	1358283	1358443	5P.capped.256	91	-	AT1G04820	0	P	0.429
Ath_chr1	1359115	1359208	5P.noncapped.191	60	-	AT1G04830	0	D	0.0
Ath_chr1	1361865	1361996	5P.capped.257	113	-	AT1G04830	0	P	0.155
Ath_chr1	1365410	1365434	5P.capped.258	22	-	AT1G04850	0	D	0.144
Ath_chr1	1365626	1365643	5P.noncapped.192	15	-	AT1G04850	0	D	0.0
Ath_chr1	1366392	1366410	5P.noncapped.193	16	-	AT1G04850	0	D	0.0
Ath_chr1	1368377	1368405	5P.capped.259	26	-	AT1G04850	-470	I	0.722
Ath_chr1	1368731	1368799	5P.capped.260	42	-	AT1G04850	0	P	0.202
Ath_chr1	1373041	1373135	5P.capped.261	2	-	AT1G04860	0	P	0.168
Ath_chr1	1375711	1375742	5P.capped.262	8	-	AT1G04870	0	P	0.129
Ath_chr1	1376912	1376939	5P.capped.263	1	-	AT1G04880	0	D	0.644
Ath_chr1	1379208	1379260	5P.noncapped.194	1	-	AT1G04880	-25	U	0.0
Ath_chr1	1381772	1381779	5P.noncapped.195	1	-	AT1G04890	0	D	0.0
Ath_chr1	1383089	1383127	5P.noncapped.196	36	-	.	.	N	0.0
Ath_chr1	1383850	1383894	5P.capped.264	3	+	AT1G04900	0	P	0.497
Ath_chr1	1388038	1388042	5P.noncapped.197	1	-	AT1G04910	0	D	0.0
Ath_chr1	1391143	1391223	5P.capped.265	44	-	AT1G04910	-1	U	0.101
Ath_chr1	1396520	1396534	5P.noncapped.198	12	-	AT1G04930	0	D	0.0
Ath_chr1	1399182	1399274	5P.capped.266	52	+	AT1G04945	0	P	0.229
Ath_chr1	1400906	1400947	5P.capped.267	34	+	AT1G04945	0	P	0.139
Ath_chr1	1407435	1407498	5P.noncapped.199	61	-	AT1G04950	0	P	0.038
Ath_chr1	1407960	1408005	5P.noncapped.200	23	-	AT1G04960	0	D	0.0
Ath_chr1	1410682	1410779	5P.capped.268	1	-	AT1G04960	0	P	0.246
Ath_chr1	1411165	1411245	5P.capped.269	13	+	AT1G04970	0	P	0.338
Ath_chr1	1414038	1414044	5P.noncapped.201	1	-	AT1G04980	0	D	0.0
Ath_chr1	1416125	1416156	5P.noncapped.202	12	-	AT1G04980	0	P	0.09
Ath_chr1	1418399	1418484	5P.capped.270	41	-	AT1G04985	0	P	0.356
Ath_chr1	1421567	1421765	5P.capped.271	82	-	AT1G04990	0	P	0.356
Ath_chr1	1431807	1431849	5P.noncapped.203	40	-	AT1G05010	0	D	0.0
Ath_chr1	1432099	1432145	5P.noncapped.204	37	-	AT1G05010	0	D	0.097
Ath_chr1	1432707	1432765	5P.capped.272	51	-	AT1G05010	0	P	0.194
Ath_chr1	1437373	1437495	5P.capped.273	22	-	AT1G05020	0	P	0.508
Ath_chr1	1448501	1448507	5P.noncapped.205	4	-	AT1G05040	-58	U	0.042
Ath_chr1	1450840	1450914	5P.capped.274	15	-	AT1G05055	0	P	0.513
Ath_chr1	1451669	1451723	5P.noncapped.206	52	-	AT1G05060	0	D	0.0
Ath_chr1	1452817	1452878	5P.capped.275	58	-	AT1G05060	-4	U	0.16
Ath_chr1	1455240	1455324	5P.capped.276	81	-	AT1G05065	-102	U	0.167
Ath_chr1	1458559	1458783	5P.capped.277	61	-	AT1G05070	0	P	0.209
Ath_chr1	1468846	1468849	5P.noncapped.207	1	+	.	.	N	0.0
Ath_chr1	1471979	1472037	5P.noncapped.208	56	-	AT1G05120	0	D	0.0
Ath_chr1	1472694	1472700	5P.noncapped.209	4	-	AT1G05120	0	D	0.0
Ath_chr1	1476079	1476167	5P.noncapped.210	15	-	AT1G05120	-17	U	0.024
Ath_chr1	1477704	1477837	5P.noncapped.211	24	-	AT1G05135	0	P	0.0
Ath_chr1	1482544	1482728	5P.capped.278	89	+	AT1G05140	0	P	0.423
Ath_chr1	1486796	1486986	5P.capped.279	135	-	AT1G05150	0	P	0.168
Ath_chr1	1487091	1487094	5P.capped.280	1	-	AT1G05150	-133	U	0.571
Ath_chr1	1487816	1487853	5P.noncapped.212	1	-	AT1G05160	0	D	0.0
Ath_chr1	1490821	1490938	5P.capped.281	86	-	AT1G05160	0	P	0.18
Ath_chr1	1494120	1494245	5P.capped.282	119	-	AT1G05170	0	P	0.191
Ath_chr1	1499557	1499616	5P.noncapped.213	1	-	AT1G05180	0	D	0.0
Ath_chr1	1501769	1501846	5P.capped.283	51	-	AT1G05180	0	P	0.186
Ath_chr1	1503734	1503835	5P.capped.284	89	-	AT1G05190	0	P	0.357
Ath_chr1	1510253	1510285	5P.capped.285	27	-	AT1G05205	0	P	0.299
Ath_chr1	1510393	1510433	5P.capped.286	32	+	AT1G05210	0	P	0.337
Ath_chr1	1518759	1518802	5P.capped.287	18	-	AT1G05230	0	P	0.533
Ath_chr1	1523655	1523682	5P.capped.288	8	+	.	.	N	0.115
Ath_chr1	1529766	1529771	5P.capped.289	1	+	AT1G05260	0	P	0.682
Ath_chr1	1534336	1534408	5P.capped.290	46	-	AT1G05270	0	P	0.382
Ath_chr1	1553571	1553676	5P.capped.291	31	+	AT1G05320	0	P	0.173
Ath_chr1	1555072	1555092	5P.noncapped.214	1	+	AT1G05320	0	D	0.0
Ath_chr1	1556787	1556862	5P.noncapped.215	73	+	AT1G05320	0	D	0.0
Ath_chr1	1559754	1559758	5P.capped.292	1	-	AT1G05340	0	P	0.683
Ath_chr1	1564044	1564152	5P.capped.293	102	-	AT1G05350	-24	U	0.256
Ath_chr1	1564548	1564650	5P.capped.294	60	+	AT1G05360	0	P	0.589
Ath_chr1	1576837	1576867	5P.capped.295	22	+	AT1G05380	-3	U	0.167
Ath_chr1	1583639	1583687	5P.capped.296	18	-	AT1G05385	0	P	0.3
Ath_chr1	1584071	1584078	5P.capped.297	1	+	AT1G05400	0	P	0.836
Ath_chr1	1585617	1585621	5P.noncapped.216	1	-	AT1G05410	0	D	0.0
Ath_chr1	1587645	1587775	5P.capped.298	84	-	AT1G05410	0	P	0.282
Ath_chr1	1589988	1590050	5P.capped.299	4	+	AT1G05420	-80	U	0.501
Ath_chr1	1594239	1594254	5P.capped.300	2	-	AT1G05430	0	D	0.11
Ath_chr1	1595764	1595855	5P.capped.301	18	-	AT1G05430	0	P	0.265
Ath_chr1	1597832	1597913	5P.capped.302	79	-	AT1G05440	-64	U	0.256
Ath_chr1	1599907	1599955	5P.capped.303	24	+	AT1G05450	0	P	0.314
Ath_chr1	1601361	1601408	5P.noncapped.217	29	-	AT1G05460	0	D	0.019
Ath_chr1	1601872	1601879	5P.noncapped.218	1	-	AT1G05460	0	D	0.0
Ath_chr1	1611538	1611566	5P.noncapped.219	2	-	AT1G05470	0	P	0.052
Ath_chr1	1611780	1611816	5P.noncapped.220	34	-	AT1G05470	-112	U	0.0
Ath_chr1	1623340	1623463	5P.noncapped.221	1	-	AT1G05490	0	P	0.0
Ath_chr1	1624919	1625062	5P.capped.304	93	+	AT1G05500	0	P	1.047
Ath_chr1	1628273	1628294	5P.noncapped.222	1	+	AT1G05500	0	D	0.0
Ath_chr1	1628408	1628412	5P.noncapped.223	2	+	AT1G05500	0	D	0.0
Ath_chr1	1635381	1635384	5P.noncapped.224	1	+	AT1G05520	0	A	0.0
Ath_chr1	1635789	1635859	5P.capped.305	23	-	AT1G05520	-102	U	0.336
Ath_chr1	1639287	1639375	5P.capped.306	1	+	AT1G05540	0	P	0.298
Ath_chr1	1643875	1643924	5P.capped.307	13	-	AT1G05550	0	P	0.199
Ath_chr1	1644122	1644133	5P.noncapped.225	9	-	AT1G05550	-215	U	0.033
Ath_chr1	1647123	1647162	5P.capped.308	23	-	AT1G05560	0	P	0.293
Ath_chr1	1656226	1656232	5P.noncapped.226	1	-	AT1G05570	0	D	0.0
Ath_chr1	1659427	1659434	5P.noncapped.227	5	-	AT1G05570	0	P	0.0
Ath_chr1	1662160	1662188	5P.capped.309	23	-	AT1G05575	0	P	0.591
Ath_chr1	1668848	1668925	5P.capped.310	54	-	AT1G05580	-1	U	0.269
Ath_chr1	1669348	1669375	5P.capped.311	25	+	AT1G05590	0	P	0.944
Ath_chr1	1678970	1678992	5P.noncapped.228	20	+	AT1G05620	-167	U	0.0
Ath_chr1	1679094	1679239	5P.capped.312	107	+	AT1G05620	0	P	0.33
Ath_chr1	1680267	1680293	5P.noncapped.229	24	+	AT1G05620	0	D	0.0
Ath_chr1	1681429	1681447	5P.noncapped.230	16	+	AT1G05620	0	D	0.0
Ath_chr1	1682365	1682450	5P.capped.313	83	+	AT1G05630	0	P	0.179
Ath_chr1	1687144	1687151	5P.noncapped.231	1	+	AT1G05630	0	D	0.0
Ath_chr1	1703281	1703386	5P.noncapped.232	97	-	AT1G05680	0	D	0.009
Ath_chr1	1703859	1703904	5P.noncapped.233	42	-	AT1G05680	0	D	0.0
Ath_chr1	1704545	1704602	5P.noncapped.234	55	-	AT1G05680	0	P	0.0
Ath_chr1	1704687	1704692	5P.capped.314	3	-	AT1G05680	0	P	0.174
Ath_chr1	1706928	1707010	5P.noncapped.235	1	+	AT1G05690	-81	U	0.0
Ath_chr1	1714886	1714960	5P.capped.315	40	+	AT1G05710	-23	U	0.138
Ath_chr1	1715050	1715062	5P.noncapped.236	2	+	AT1G05710	0	P	0.0
Ath_chr1	1715341	1715362	5P.noncapped.237	19	+	AT1G05710	0	P	0.0
Ath_chr1	1715661	1715672	5P.noncapped.238	9	+	AT1G05710	-109	U	0.0
Ath_chr1	1715763	1715772	5P.capped.316	1	+	AT1G05710	-15	U	0.869
Ath_chr1	1715825	1715908	5P.capped.317	1	+	AT1G05710	0	P	0.389
Ath_chr1	1716025	1716063	5P.noncapped.239	36	+	AT1G05710	0	P	0.0
Ath_chr1	1718840	1718910	5P.capped.318	12	-	AT1G05720	0	P	0.243
Ath_chr1	1724488	1724497	5P.capped.319	1	-	AT1G05760	-4	U	0.283
Ath_chr1	1726281	1726289	5P.capped.320	1	-	AT1G05770	0	P	0.777
Ath_chr1	1726604	1726637	5P.capped.321	24	+	AT1G05780	0	P	0.429
Ath_chr1	1730242	1730290	5P.capped.322	7	+	AT1G05785	0	P	0.401
Ath_chr1	1732836	1732902	5P.capped.323	40	+	AT1G05790	0	P	0.143
Ath_chr1	1744757	1744809	5P.capped.324	22	+	AT1G05805	0	P	0.243
Ath_chr1	1748276	1748358	5P.noncapped.240	57	+	AT1G05810	0	P	0.07
Ath_chr1	1749604	1749655	5P.capped.325	49	+	AT1G05820	-28	U	0.217
Ath_chr1	1754187	1754274	5P.noncapped.241	81	+	AT1G05830	0	P	0.069
Ath_chr1	1761309	1761326	5P.noncapped.242	14	+	AT1G05830	0	D	0.0
Ath_chr1	1761668	1761723	5P.noncapped.243	1	+	AT1G05830	0	D	0.0
Ath_chr1	1762176	1762241	5P.capped.326	47	+	AT1G05835	0	P	0.29
Ath_chr1	1764733	1764743	5P.noncapped.244	5	-	AT1G05840	-145	I	0.0
Ath_chr1	1765651	1765659	5P.noncapped.245	1	-	AT1G05840	0	D	0.0
Ath_chr1	1766257	1766284	5P.noncapped.246	21	-	AT1G05840	0	P	0.011
Ath_chr1	1768610	1768746	5P.capped.327	52	-	AT1G05850	0	P	0.297
Ath_chr1	1768991	1769012	5P.capped.328	2	+	AT1G05860	-20	U	0.145
Ath_chr1	1769251	1769296	5P.noncapped.247	43	+	AT1G05860	0	P	0.0
Ath_chr1	1773239	1773364	5P.capped.329	65	-	AT1G05870	-12	U	0.326
Ath_chr1	1779338	1779411	5P.capped.330	60	+	AT1G05890	0	P	0.275
Ath_chr1	1786847	1786906	5P.capped.331	1	+	AT1G05900	-7	U	0.109
Ath_chr1	1790226	1790242	5P.noncapped.248	5	+	AT1G05910	0	P	0.02
Ath_chr1	1796364	1796391	5P.capped.332	24	+	AT1G05910	0	D	0.562
Ath_chr1	1796480	1796520	5P.noncapped.249	7	+	AT1G05910	0	D	0.0
Ath_chr1	1802246	1802268	5P.noncapped.250	1	-	AT1G05940	0	D	0.0
Ath_chr1	1802402	1802417	5P.noncapped.251	13	-	AT1G05940	0	D	0.0
Ath_chr1	1803918	1803998	5P.capped.333	44	-	AT1G05940	0	P	0.252
Ath_chr1	1815436	1815500	5P.capped.334	25	-	AT1G05960	0	P	0.227
Ath_chr1	1817272	1817301	5P.capped.335	16	-	AT1G05970	-7	U	0.434
Ath_chr1	1820321	1820332	5P.noncapped.252	1	+	AT1G06000	0	A	0.0
Ath_chr1	1820508	1820541	5P.noncapped.253	1	-	AT1G06000	0	P	0.0
Ath_chr1	1821800	1821937	5P.capped.336	73	-	AT1G06000	0	P	0.339
Ath_chr1	1822596	1822655	5P.capped.337	3	+	AT1G06010	-18	U	0.202
Ath_chr1	1829753	1829928	5P.capped.338	53	-	AT1G06040	0	P	0.31
Ath_chr1	1832452	1832554	5P.capped.339	70	-	AT1G06050	0	P	0.638
Ath_chr1	1832907	1833042	5P.capped.340	35	+	AT1G06060	0	P	0.286
Ath_chr1	1837594	1837649	5P.capped.341	44	-	AT1G06070	0	P	0.251
Ath_chr1	1843561	1843590	5P.capped.342	3	+	AT1G06080	-3	U	0.172
Ath_chr1	1854964	1855058	5P.capped.343	39	-	AT1G06110	0	P	0.315
Ath_chr1	1860643	1860724	5P.capped.344	68	-	AT1G06130	0	P	0.194
Ath_chr1	1873713	1873719	5P.capped.345	2	-	AT1G06150	0	P	0.43
Ath_chr1	1885447	1885492	5P.noncapped.254	1	-	AT1G06170	0	D	0.0
Ath_chr1	1889470	1889513	5P.noncapped.255	1	+	AT1G06180	0	P	0.0
Ath_chr1	1894108	1894173	5P.capped.346	29	-	AT1G06190	0	P	0.306
Ath_chr1	1894992	1895005	5P.noncapped.256	11	-	AT1G06200	0	D	0.0
Ath_chr1	1896898	1896964	5P.capped.347	15	-	AT1G06200	0	P	0.359
Ath_chr1	1897170	1897273	5P.capped.348	32	+	AT1G06210	0	P	0.356
Ath_chr1	1897961	1897997	5P.noncapped.257	6	+	AT1G06210	0	D	0.0
Ath_chr1	1898745	1898755	5P.noncapped.258	1	+	AT1G06210	0	D	0.0
Ath_chr1	1898877	1898902	5P.noncapped.259	18	+	AT1G06210	0	D	0.0
Ath_chr1	1899953	1900052	5P.capped.349	54	+	AT1G06220	0	P	0.19
Ath_chr1	1904160	1904172	5P.noncapped.260	1	+	AT1G06220	0	D	0.0
Ath_chr1	1907054	1907147	5P.capped.350	91	+	AT1G06230	0	P	0.116
Ath_chr1	1909525	1909558	5P.noncapped.261	31	+	AT1G06230	0	P	0.0
Ath_chr1	1911110	1911208	5P.capped.351	33	+	AT1G06240	0	P	0.152
Ath_chr1	1914261	1914284	5P.noncapped.262	21	-	AT1G06250	0	D	0.0
Ath_chr1	1914868	1914956	5P.noncapped.263	66	-	AT1G06250	-40	U	0.024
Ath_chr1	1916421	1916447	5P.capped.352	1	+	AT1G06260	-7	U	0.184
Ath_chr1	1919732	1919789	5P.capped.353	48	-	AT1G06270	-21	U	0.294
Ath_chr1	1921170	1921187	5P.capped.354	10	-	AT1G06280	-232	U	0.566
Ath_chr1	1922350	1922408	5P.capped.355	1	+	AT1G06290	0	P	0.149
Ath_chr1	1924245	1924256	5P.noncapped.264	1	+	AT1G06290	0	D	0.0
Ath_chr1	1925954	1925989	5P.noncapped.265	17	+	AT1G06290	0	D	0.0
Ath_chr1	1934041	1934044	5P.noncapped.266	1	-	AT1G06340	-29	U	0.0
Ath_chr1	1935864	1935907	5P.noncapped.267	32	-	AT1G06350	0	D	0.0
Ath_chr1	1936783	1936859	5P.capped.356	33	-	AT1G06350	0	P	0.245
Ath_chr1	1940437	1940464	5P.capped.357	25	-	AT1G06360	-4	U	0.28
Ath_chr1	1944982	1945090	5P.capped.358	23	+	AT1G06380	-118	U	0.247
Ath_chr1	1946770	1946861	5P.capped.359	46	+	AT1G06390	0	P	0.305
Ath_chr1	1952689	1952841	5P.capped.360	78	-	AT1G06400	0	P	0.324
Ath_chr1	1954784	1954924	5P.capped.361	74	+	AT1G06410	0	P	0.358
Ath_chr1	1958239	1958285	5P.noncapped.268	43	+	AT1G06410	0	D	0.025
Ath_chr1	1958927	1959058	5P.capped.362	34	+	AT1G06420	0	P	0.191
Ath_chr1	1960228	1960273	5P.noncapped.269	1	-	AT1G06430	0	D	0.0
Ath_chr1	1960363	1960419	5P.noncapped.270	22	-	AT1G06430	0	D	0.0
Ath_chr1	1962953	1963013	5P.capped.363	57	-	AT1G06430	0	P	0.12
Ath_chr1	1965807	1965882	5P.capped.364	34	+	AT1G06450	0	P	0.337
Ath_chr1	1966665	1966678	5P.noncapped.271	11	+	AT1G06450	0	P	0.0
Ath_chr1	1967206	1967241	5P.noncapped.272	29	-	AT1G06460	0	D	0.0
Ath_chr1	1968229	1968253	5P.noncapped.273	1	-	AT1G06460	0	D	0.0
Ath_chr1	1969416	1969528	5P.capped.365	110	-	AT1G06460	0	P	0.355
Ath_chr1	1969695	1969748	5P.noncapped.274	35	+	AT1G06470	0	P	0.067
Ath_chr1	1974293	1974366	5P.capped.366	6	-	AT1G06475	0	P	0.61
Ath_chr1	1989477	1989492	5P.capped.367	1	+	AT1G06500	0	P	0.115
Ath_chr1	1990954	1990964	5P.noncapped.275	1	-	AT1G06515	0	D	0.0
Ath_chr1	1992106	1992226	5P.capped.368	98	-	AT1G06515	0	P	0.249
Ath_chr1	1992339	1992386	5P.capped.369	27	+	AT1G06510	0	P	0.105
Ath_chr1	1994167	1994248	5P.noncapped.276	23	-	AT1G06520	0	D	0.0
Ath_chr1	1995998	1996114	5P.noncapped.277	17	-	AT1G06520	0	P	0.086
Ath_chr1	2001373	2001601	5P.capped.370	137	+	AT1G06530	-83	U	0.286
Ath_chr1	2004436	2004450	5P.noncapped.278	4	-	AT1G06550	0	D	0.0
Ath_chr1	2006984	2007197	5P.capped.371	71	-	AT1G06550	0	P	0.28
Ath_chr1	2007617	2007660	5P.capped.372	1	+	AT1G06560	0	P	0.22
Ath_chr1	2012017	2012053	5P.noncapped.279	3	-	AT1G06570	0	D	0.015
Ath_chr1	2013420	2013591	5P.capped.373	91	-	AT1G06570	0	P	0.355
Ath_chr1	2024656	2024683	5P.capped.374	5	-	AT1G06590	0	P	0.657
Ath_chr1	2025544	2025612	5P.capped.375	56	+	AT1G06620	0	P	0.397
Ath_chr1	2027744	2027767	5P.noncapped.280	5	+	AT1G06630	0	P	0.0
Ath_chr1	2029948	2030035	5P.capped.376	42	+	AT1G06630	-12	I	0.288
Ath_chr1	2032295	2032353	5P.capped.377	49	+	AT1G06640	0	P	0.301
Ath_chr1	2034147	2034230	5P.capped.378	81	+	AT1G06645	0	P	0.382
Ath_chr1	2035744	2035877	5P.capped.379	69	+	AT1G06650	-25	U	0.374
Ath_chr1	2037814	2037882	5P.noncapped.281	66	-	AT1G06660	0	D	0.0
Ath_chr1	2040230	2040296	5P.capped.380	1	-	AT1G06660	0	P	0.306
Ath_chr1	2040420	2040465	5P.noncapped.282	43	+	AT1G06670	0	P	0.0
Ath_chr1	2047213	2047233	5P.noncapped.283	1	+	AT1G06670	0	D	0.0
Ath_chr1	2047433	2047466	5P.noncapped.284	31	-	AT1G06670	0	A	0.0
Ath_chr1	2047799	2047929	5P.capped.381	83	+	AT1G06680	0	P	0.337
Ath_chr1	2052031	2052155	5P.noncapped.285	34	-	AT1G06690	0	P	0.0
Ath_chr1	2055224	2055369	5P.capped.382	48	-	AT1G06700	0	P	0.155
Ath_chr1	2060726	2060749	5P.noncapped.286	13	-	AT1G06720	0	D	0.0
Ath_chr1	2066194	2066217	5P.noncapped.287	21	-	AT1G06720	0	D	0.0
Ath_chr1	2067303	2067379	5P.capped.383	36	-	AT1G06720	-17	U	0.263
Ath_chr1	2067505	2067544	5P.noncapped.288	15	+	AT1G06730	-8	U	0.039
Ath_chr1	2073789	2073877	5P.capped.384	1	+	AT1G06750	0	P	0.799
Ath_chr1	2077635	2077711	5P.capped.385	58	-	AT1G06760	0	P	0.31
Ath_chr1	2081864	2081977	5P.capped.386	69	-	AT1G06770	0	P	0.555
Ath_chr1	2083422	2083427	5P.capped.387	3	+	AT1G06780	0	P	0.76
Ath_chr1	2086049	2086099	5P.noncapped.289	48	+	AT1G06780	0	D	0.0
Ath_chr1	2087225	2087286	5P.capped.388	6	+	AT1G06790	0	P	0.322
Ath_chr1	2091456	2091477	5P.noncapped.290	16	-	AT1G06800	0	P	0.0
Ath_chr1	2096238	2096279	5P.noncapped.291	1	-	AT1G06820	-8	U	0.055
Ath_chr1	2096510	2096576	5P.capped.389	37	-	AT1G06820	-316	U	0.441
Ath_chr1	2097149	2097161	5P.capped.390	1	+	AT1G06830	0	P	0.328
Ath_chr1	2103465	2103476	5P.noncapped.292	9	-	AT1G06840	0	P	0.0
Ath_chr1	2105037	2105106	5P.noncapped.293	1	+	AT1G06850	-9	U	0.088
Ath_chr1	2108582	2108645	5P.capped.391	25	+	AT1G06870	0	P	0.214
Ath_chr1	2110663	2110692	5P.noncapped.294	27	+	AT1G06870	0	D	0.0
Ath_chr1	2111145	2111219	5P.capped.392	1	-	.	.	N	0.106
Ath_chr1	2114349	2114577	5P.capped.393	14	-	AT1G06890	-109	U	0.324
Ath_chr1	2114763	2114785	5P.capped.394	1	+	.	.	N	0.264
Ath_chr1	2115067	2115073	5P.noncapped.295	4	-	AT1G06900	0	D	0.0
Ath_chr1	2120670	2120749	5P.capped.395	74	-	AT1G06900	0	P	0.559
Ath_chr1	2120939	2121014	5P.noncapped.296	73	+	AT1G06910	0	P	0.051
Ath_chr1	2130542	2130550	5P.capped.396	6	-	AT1G06950	0	D	0.335
Ath_chr1	2135621	2135666	5P.capped.397	43	-	AT1G06950	0	P	0.166
Ath_chr1	2135846	2135915	5P.capped.398	1	+	AT1G06960	-3	U	0.507
Ath_chr1	2137599	2137627	5P.noncapped.297	24	+	AT1G06960	0	D	0.0
Ath_chr1	2137683	2137701	5P.noncapped.298	3	-	AT1G06960	0	A	0.064
Ath_chr1	2137872	2137991	5P.capped.399	26	+	AT1G06970	-210	U	0.168
Ath_chr1	2148299	2148391	5P.capped.400	90	+	AT1G06990	0	P	0.161
Ath_chr1	2149933	2149968	5P.noncapped.299	8	+	AT1G06990	0	D	0.0
Ath_chr1	2152805	2152937	5P.capped.401	103	+	AT1G07010	0	P	0.209
Ath_chr1	2155932	2156014	5P.capped.402	66	-	AT1G07020	0	P	0.252
Ath_chr1	2158652	2158663	5P.noncapped.300	9	-	AT1G07030	0	D	0.0
Ath_chr1	2160718	2160818	5P.capped.403	98	-	AT1G07030	-8	U	0.205
Ath_chr1	2161524	2161542	5P.noncapped.301	16	-	AT1G07040	0	D	0.0
Ath_chr1	2163086	2163307	5P.capped.404	32	-	AT1G07040	0	P	0.254
Ath_chr1	2168559	2168617	5P.capped.405	37	+	AT1G07070	0	P	0.246
Ath_chr1	2169980	2170065	5P.capped.406	5	+	AT1G07080	0	P	0.269
Ath_chr1	2174830	2174915	5P.capped.407	83	-	AT1G07090	-20	U	0.287
Ath_chr1	2183970	2184163	5P.capped.408	7	-	AT1G07110	0	P	0.354
Ath_chr1	2184313	2184337	5P.capped.409	22	+	AT1G07119	-11	U	0.806
Ath_chr1	2188361	2188532	5P.capped.410	30	-	AT1G07128	0	P	0.196
Ath_chr1	2190069	2190427	5P.noncapped.302	138	-	AT1G07135	0	P	0.001
Ath_chr1	2190550	2190660	5P.capped.411	106	-	AT1G07135	0	P	0.219
Ath_chr1	2193737	2193850	5P.capped.412	42	-	AT1G07140	0	P	0.249
Ath_chr1	2195792	2195797	5P.capped.413	1	-	AT1G07150	0	P	1.017
Ath_chr1	2200132	2200179	5P.capped.414	26	+	AT1G07170	0	P	0.235
Ath_chr1	2204243	2204362	5P.capped.415	72	+	AT1G07180	-4	U	0.403
Ath_chr1	2212330	2212424	5P.capped.416	92	-	AT1G07200	0	P	0.193
Ath_chr1	2212512	2212582	5P.noncapped.303	1	-	AT1G07200	0	P	0.0
Ath_chr1	2215221	2215269	5P.capped.417	1	+	AT1G07210	0	P	0.302
Ath_chr1	2218012	2218036	5P.noncapped.304	22	-	AT1G07220	0	D	0.0
Ath_chr1	2219349	2219585	5P.capped.418	94	-	AT1G07220	0	P	0.522
Ath_chr1	2222831	2222986	5P.capped.419	81	-	AT1G07230	0	P	0.384
Ath_chr1	2224719	2224735	5P.capped.420	1	+	AT1G07240	0	P	0.251
Ath_chr1	2225042	2225054	5P.noncapped.305	1	-	AT1G07240	0	A	0.0
Ath_chr1	2225839	2225984	5P.capped.421	56	+	AT1G07250	-4	U	0.47
Ath_chr1	2238059	2238095	5P.noncapped.306	27	+	AT1G07280	0	P	0.03
Ath_chr1	2240791	2240869	5P.noncapped.307	51	+	AT1G07280	0	D	0.0
Ath_chr1	2247769	2247846	5P.noncapped.308	27	-	AT1G07310	0	P	0.0
Ath_chr1	2248872	2248962	5P.capped.422	60	-	AT1G07310	0	P	0.382
Ath_chr1	2249114	2249165	5P.capped.423	26	+	AT1G07320	0	P	0.231
Ath_chr1	2250967	2251061	5P.capped.424	67	+	AT1G07330	-96	U	0.357
Ath_chr1	2254799	2254813	5P.capped.425	1	+	AT1G07340	-21	U	0.189
Ath_chr1	2260069	2260099	5P.capped.426	19	-	AT1G07350	0	P	0.359
Ath_chr1	2262764	2262876	5P.capped.427	87	-	AT1G07360	0	P	0.275
Ath_chr1	2263140	2263159	5P.capped.428	1	+	AT1G07370	0	P	0.335
Ath_chr1	2269678	2269729	5P.noncapped.309	4	+	AT1G07390	-210	U	0.0
Ath_chr1	2274934	2275095	5P.capped.429	126	+	AT1G07400	0	P	0.336
Ath_chr1	2276026	2276116	5P.capped.430	51	+	AT1G07410	0	P	0.296
Ath_chr1	2277779	2277905	5P.capped.431	59	+	AT1G07420	0	P	0.425
Ath_chr1	2281181	2281233	5P.noncapped.310	50	-	AT1G07430	0	D	0.0
Ath_chr1	2282789	2282882	5P.noncapped.311	91	-	AT1G07430	-53	U	0.0
Ath_chr1	2287598	2287751	5P.capped.432	102	-	AT1G07440	0	P	0.225
Ath_chr1	2289194	2289327	5P.capped.433	78	-	AT1G07450	0	P	0.219
Ath_chr1	2291455	2291500	5P.capped.434	5	+	AT1G07470	0	P	0.319
Ath_chr1	2295155	2295174	5P.capped.435	17	-	AT1G07473	0	P	0.301
Ath_chr1	2295818	2295876	5P.noncapped.312	56	+	AT1G07476	0	P	0.0
Ath_chr1	2299457	2299468	5P.capped.436	8	-	AT1G07480	0	P	0.172
Ath_chr1	2302005	2302023	5P.capped.437	10	-	AT1G07490	0	P	0.225
Ath_chr1	2305047	2305058	5P.noncapped.313	9	-	AT1G07500	-26	U	0.0
Ath_chr1	2305397	2305529	5P.noncapped.314	129	+	AT1G07510	0	P	0.091
Ath_chr1	2312178	2312205	5P.noncapped.315	25	-	AT1G07520	-399	U	0.0
Ath_chr1	2313843	2313911	5P.noncapped.316	3	-	AT1G07530	0	D	0.006
Ath_chr1	2316388	2316493	5P.capped.438	61	-	AT1G07530	0	P	0.114
Ath_chr1	2319928	2319950	5P.noncapped.317	1	-	AT1G07540	0	D	0.0
Ath_chr1	2320723	2320728	5P.noncapped.318	3	-	AT1G07540	0	D	0.0
Ath_chr1	2321652	2321743	5P.capped.439	3	-	.	.	N	0.373
Ath_chr1	2332039	2332049	5P.noncapped.319	1	-	AT1G07570	0	D	0.0
Ath_chr1	2333237	2333246	5P.noncapped.320	7	-	AT1G07570	0	P	0.0
Ath_chr1	2333278	2333378	5P.capped.440	46	-	AT1G07570	0	P	0.133
Ath_chr1	2333505	2333684	5P.capped.441	36	-	AT1G07570	0	P	0.185
Ath_chr1	2339319	2339389	5P.capped.442	65	-	AT1G07590	0	P	0.253
Ath_chr1	2341540	2341586	5P.capped.443	1	+	AT1G07610	0	P	0.333
Ath_chr1	2342258	2342286	5P.noncapped.321	26	-	AT1G07615	0	D	0.0
Ath_chr1	2344237	2344311	5P.noncapped.322	9	-	AT1G07615	0	P	0.0
Ath_chr1	2348998	2349109	5P.capped.444	1	+	AT1G07630	-97	U	0.511
Ath_chr1	2350457	2350492	5P.noncapped.323	1	+	AT1G07630	0	P	0.0
Ath_chr1	2351101	2351136	5P.noncapped.324	1	+	AT1G07630	0	D	0.0
Ath_chr1	2351412	2351430	5P.noncapped.325	1	+	AT1G07630	0	D	0.0
Ath_chr1	2355739	2355772	5P.capped.445	31	-	AT1G07640	0	P	0.322
Ath_chr1	2355902	2356002	5P.noncapped.326	1	-	AT1G07640	0	P	0.067
Ath_chr1	2366498	2366533	5P.noncapped.327	26	-	AT1G07650	0	P	0.08
Ath_chr1	2368342	2368437	5P.capped.446	34	-	AT1G07645	0	P	0.13
Ath_chr1	2368789	2368923	5P.capped.447	46	+	AT1G07660	-1	U	0.202
Ath_chr1	2369025	2369035	5P.noncapped.328	4	+	AT1G07660	-159	I	0.053
Ath_chr1	2374504	2374635	5P.capped.448	35	-	AT1G07670	0	P	0.254
Ath_chr1	2379607	2379760	5P.capped.449	58	+	AT1G07700	0	P	0.397
Ath_chr1	2381611	2381680	5P.capped.450	37	+	AT1G07705	0	P	0.533
Ath_chr1	2385815	2385844	5P.noncapped.329	1	+	AT1G07705	0	D	0.044
Ath_chr1	2391049	2391069	5P.noncapped.330	18	-	AT1G07720	0	P	0.0
Ath_chr1	2391276	2391369	5P.noncapped.331	26	-	AT1G07720	0	P	0.0
Ath_chr1	2392389	2392555	5P.capped.451	63	-	AT1G07720	0	P	0.162
Ath_chr1	2393764	2393793	5P.capped.452	1	+	.	.	N	0.203
Ath_chr1	2394216	2394219	5P.noncapped.332	1	-	.	.	N	0.0
Ath_chr1	2395443	2395447	5P.capped.453	1	+	AT1G07728	-6	U	0.675
Ath_chr1	2402847	2402910	5P.capped.454	61	-	AT1G07745	-36	U	0.273
Ath_chr1	2405247	2405278	5P.capped.455	14	-	AT1G07750	0	D	0.4
Ath_chr1	2405872	2405945	5P.capped.456	69	-	AT1G07750	0	P	0.203
Ath_chr1	2407514	2407664	5P.capped.457	86	+	.	.	N	0.313
Ath_chr1	2409484	2409578	5P.capped.458	59	-	AT1G07770	0	P	0.337
Ath_chr1	2410809	2410852	5P.noncapped.333	1	-	AT1G07780	0	D	0.0
Ath_chr1	2412583	2412709	5P.capped.459	91	-	AT1G07780	0	P	0.561
Ath_chr1	2412991	2413011	5P.capped.460	4	+	AT1G07790	0	P	0.167
Ath_chr1	2414290	2414345	5P.noncapped.334	53	+	AT1G07795	0	P	0.081
Ath_chr1	2416236	2416272	5P.noncapped.335	21	+	AT1G07810	-7	U	0.08
Ath_chr1	2421841	2422003	5P.capped.461	99	-	AT1G07820	0	P	0.248
Ath_chr1	2422173	2422333	5P.capped.462	131	+	AT1G07830	0	P	0.462
Ath_chr1	2424048	2424083	5P.capped.463	6	+	AT1G07840	0	P	0.278
Ath_chr1	2430327	2430360	5P.noncapped.336	1	-	AT1G07870	0	D	0.0
Ath_chr1	2432001	2432060	5P.capped.464	17	-	AT1G07870	0	P	0.547
Ath_chr1	2435742	2435785	5P.noncapped.337	1	-	AT1G07880	0	P	0.0
Ath_chr1	2436784	2436883	5P.capped.465	57	-	AT1G07885	-74	I	0.785
Ath_chr1	2437328	2437535	5P.capped.466	149	+	AT1G07890	0	P	0.397
Ath_chr1	2437842	2437848	5P.capped.467	2	-	AT1G07890	12	IA	1.48
Ath_chr1	2443804	2443934	5P.noncapped.338	60	+	.	.	N	0.03
Ath_chr1	2454841	2454932	5P.capped.468	45	+	AT1G07920	0	P	0.405
Ath_chr1	2456701	2456748	5P.noncapped.339	34	+	AT1G07920	0	D	0.0
Ath_chr1	2456900	2456946	5P.noncapped.340	34	+	AT1G07920	0	D	0.037
Ath_chr1	2458270	2458310	5P.capped.469	6	+	AT1G07930	0	P	0.258
Ath_chr1	2465409	2465510	5P.capped.470	57	-	AT1G07940	0	P	0.248
Ath_chr1	2466980	2467059	5P.capped.471	51	-	AT1G07950	-10	U	0.351
Ath_chr1	2467149	2467197	5P.capped.472	11	+	AT1G07960	0	P	0.265
Ath_chr1	2472589	2472611	5P.capped.473	20	-	AT1G07970	0	P	0.974
Ath_chr1	2474897	2474928	5P.noncapped.341	27	-	AT1G07980	0	P	0.09
Ath_chr1	2477156	2477215	5P.capped.474	1	+	AT1G07990	0	P	0.746
Ath_chr1	2480510	2480513	5P.noncapped.342	1	-	AT1G07990	3	IA	0.0
Ath_chr1	2482823	2482880	5P.noncapped.343	54	+	AT1G07990	0	D	0.0
Ath_chr1	2487902	2488075	5P.capped.475	124	-	AT1G08010	0	P	0.148
Ath_chr1	2493075	2493131	5P.capped.476	1	-	AT1G08030	0	P	0.219
Ath_chr1	2493234	2493272	5P.capped.477	12	-	AT1G08030	0	P	0.292
Ath_chr1	2496260	2496270	5P.noncapped.344	8	-	AT1G08040	0	D	0.0
Ath_chr1	2498579	2498667	5P.capped.478	61	-	AT1G08040	0	P	0.255
Ath_chr1	2502181	2502195	5P.noncapped.345	1	-	AT1G08060	0	D	0.0
Ath_chr1	2511019	2511092	5P.capped.479	38	-	AT1G08060	0	P	0.87
Ath_chr1	2513080	2513084	5P.noncapped.346	1	-	AT1G08065	0	D	0.0
Ath_chr1	2513454	2513471	5P.capped.480	1	-	AT1G08065	-2	U	0.228
Ath_chr1	2535316	2535435	5P.capped.481	7	+	AT1G08110	-4	U	0.274
Ath_chr1	2542262	2542351	5P.capped.482	14	-	AT1G08125	0	P	0.223
Ath_chr1	2546861	2546908	5P.noncapped.347	45	-	AT1G08130	0	D	0.0
Ath_chr1	2547838	2547900	5P.capped.483	19	-	AT1G08130	0	P	0.485
Ath_chr1	2552301	2552354	5P.noncapped.348	51	-	AT1G08140	0	D	0.008
Ath_chr1	2555154	2555253	5P.noncapped.349	75	-	AT1G08140	-69	U	0.046
Ath_chr1	2556742	2556765	5P.noncapped.350	1	-	AT1G08150	0	D	0.0
Ath_chr1	2559139	2559150	5P.noncapped.351	9	-	AT1G08150	-75	U	0.0
Ath_chr1	2560395	2560408	5P.capped.484	7	-	AT1G08160	0	P	0.491
Ath_chr1	2563673	2563689	5P.capped.485	13	-	AT1G08170	-15	U	0.438
Ath_chr1	2564944	2565143	5P.capped.486	197	-	AT1G08180	-21	U	0.104
Ath_chr1	2567446	2567579	5P.capped.487	50	+	AT1G08190	0	P	0.332
Ath_chr1	2576621	2576776	5P.capped.488	71	-	AT1G08200	0	P	0.275
Ath_chr1	2580605	2580661	5P.capped.489	15	-	AT1G08210	0	P	0.769
Ath_chr1	2586671	2586782	5P.capped.490	60	-	AT1G08230	0	P	0.303
Ath_chr1	2590222	2590286	5P.capped.491	51	-	AT1G08250	0	P	0.531
Ath_chr1	2606568	2606585	5P.noncapped.352	1	+	AT1G08260	0	D	0.0
Ath_chr1	2608086	2608165	5P.noncapped.353	77	+	AT1G08280	-244	U	0.013
Ath_chr1	2609309	2609326	5P.noncapped.354	15	+	AT1G08280	0	P	0.0
Ath_chr1	2621510	2621543	5P.capped.492	31	-	AT1G08315	0	P	1.094
Ath_chr1	2626054	2626057	5P.capped.493	1	-	AT1G08320	-193	U	0.237
Ath_chr1	2627784	2627845	5P.capped.494	59	-	AT1G08320	0	P	0.252
Ath_chr1	2631021	2631110	5P.capped.495	43	+	AT1G08340	-3	U	0.195
Ath_chr1	2635664	2635683	5P.capped.496	1	-	AT1G08350	-44	I	0.438
Ath_chr1	2636006	2636049	5P.capped.497	29	+	AT1G08360	0	P	0.213
Ath_chr1	2638178	2638269	5P.capped.498	59	+	AT1G08370	0	P	0.132
Ath_chr1	2641717	2641870	5P.capped.499	45	-	AT1G08380	0	P	0.217
Ath_chr1	2642182	2642255	5P.capped.500	1	+	AT1G08390	-30	U	0.38
Ath_chr1	2646001	2646048	5P.noncapped.355	1	-	AT1G08400	0	P	0.0
Ath_chr1	2646169	2646302	5P.capped.501	70	+	AT1G08410	0	P	0.234
Ath_chr1	2649714	2649760	5P.capped.502	44	+	AT1G08420	0	P	0.482
Ath_chr1	2671785	2671827	5P.capped.503	39	-	AT1G08450	0	P	0.402
Ath_chr1	2672462	2672500	5P.noncapped.356	36	+	AT1G08460	0	P	0.034
Ath_chr1	2673978	2673982	5P.noncapped.357	1	+	AT1G08460	-187	I	0.0
Ath_chr1	2675811	2675889	5P.capped.504	33	+	AT1G08465	0	P	0.101
Ath_chr1	2679450	2679463	5P.noncapped.358	1	+	AT1G08465	0	D	0.0
Ath_chr1	2682226	2682238	5P.noncapped.359	10	-	AT1G08470	0	D	0.0
Ath_chr1	2682445	2682455	5P.noncapped.360	1	-	AT1G08470	0	D	0.0
Ath_chr1	2683439	2683463	5P.noncapped.361	22	-	AT1G08470	0	D	0.0
Ath_chr1	2683996	2684103	5P.capped.505	12	-	AT1G08470	0	P	0.119
Ath_chr1	2684162	2684362	5P.capped.506	127	+	AT1G08480	0	P	0.479
Ath_chr1	2688545	2688596	5P.noncapped.362	49	-	AT1G08490	0	P	0.087
Ath_chr1	2688981	2689005	5P.noncapped.363	22	+	AT1G08500	-12	U	0.0
Ath_chr1	2691280	2691288	5P.noncapped.364	4	-	AT1G08510	0	D	0.009
Ath_chr1	2694161	2694208	5P.capped.507	7	-	AT1G08510	0	P	0.2
Ath_chr1	2694325	2694551	5P.capped.508	40	-	AT1G08510	0	P	0.355
Ath_chr1	2696416	2696539	5P.capped.509	80	+	AT1G08520	0	P	0.112
Ath_chr1	2701212	2701266	5P.capped.510	35	+	AT1G08530	0	P	0.228
Ath_chr1	2703330	2703392	5P.capped.511	36	+	AT1G08540	0	P	0.494
Ath_chr1	2706637	2706670	5P.noncapped.365	1	+	AT1G08540	0	D	0.0
Ath_chr1	2707050	2707094	5P.capped.512	16	+	AT1G08550	0	P	0.919
Ath_chr1	2709125	2709156	5P.noncapped.366	1	+	AT1G08550	0	D	0.0
Ath_chr1	2709658	2709661	5P.noncapped.367	1	+	AT1G08560	0	A	0.0
Ath_chr1	2710888	2710912	5P.capped.513	14	-	AT1G08560	0	P	0.225
Ath_chr1	2710990	2711028	5P.noncapped.368	1	-	AT1G08560	-80	U	0.0
Ath_chr1	2712838	2713046	5P.capped.514	88	+	AT1G08570	0	P	0.16
Ath_chr1	2716354	2716458	5P.capped.515	11	-	AT1G08580	0	P	0.33
Ath_chr1	2721906	2721942	5P.capped.516	3	-	AT1G08592	-234	U	0.184
Ath_chr1	2723765	2723832	5P.noncapped.369	61	+	AT1G08600	0	P	0.099
Ath_chr1	2735779	2735792	5P.capped.517	11	-	AT1G08610	0	P	0.494
Ath_chr1	2737031	2737107	5P.noncapped.370	74	+	AT1G08620	-162	I	0.0
Ath_chr1	2746658	2746756	5P.capped.518	88	-	AT1G08630	0	P	0.334
Ath_chr1	2746931	2747003	5P.capped.519	29	-	AT1G08630	-22	U	0.142
Ath_chr1	2751160	2751278	5P.capped.520	48	-	AT1G08640	0	P	0.179
Ath_chr1	2752149	2752162	5P.noncapped.371	11	+	AT1G08650	0	P	0.048
Ath_chr1	2759715	2759804	5P.capped.521	1	-	AT1G08660	0	P	0.304
Ath_chr1	2761783	2761806	5P.noncapped.372	1	-	AT1G08670	-212	U	0.0
Ath_chr1	2762573	2762705	5P.capped.522	69	+	AT1G08680	0	P	0.201
Ath_chr1	2769481	2769564	5P.capped.523	24	-	AT1G08695	-23	U	0.131
Ath_chr1	2771396	2771473	5P.capped.524	46	-	AT1G08700	0	P	0.21
Ath_chr1	2771710	2771753	5P.capped.525	4	+	AT1G08710	0	P	0.389
Ath_chr1	2774025	2774099	5P.capped.526	3	+	AT1G08720	-1	U	0.108
Ath_chr1	2801008	2801077	5P.capped.527	60	+	AT1G08750	0	P	0.336
Ath_chr1	2805124	2805172	5P.capped.528	12	+	AT1G08760	-234	U	0.156
Ath_chr1	2805341	2805349	5P.noncapped.373	6	+	AT1G08760	-23	U	0.06
Ath_chr1	2808419	2808453	5P.noncapped.374	32	+	AT1G08760	0	D	0.0
Ath_chr1	2808870	2808905	5P.capped.529	3	+	AT1G08770	-9	U	0.466
Ath_chr1	2811161	2811241	5P.capped.530	27	-	AT1G08780	0	P	0.307
Ath_chr1	2815390	2815404	5P.noncapped.375	12	-	AT1G08800	0	D	0.0
Ath_chr1	2820312	2820400	5P.capped.531	38	-	AT1G08810	0	P	0.201
Ath_chr1	2825199	2825356	5P.capped.532	61	-	AT1G08820	0	P	0.419
Ath_chr1	2827060	2827159	5P.capped.533	57	+	AT1G08830	0	P	0.228
Ath_chr1	2831078	2831161	5P.capped.534	19	-	AT1G08840	-10	I	0.17
Ath_chr1	2839131	2839150	5P.capped.535	12	+	AT1G08845	0	P	0.238
Ath_chr1	2847753	2847817	5P.capped.536	24	-	AT1G08880	0	P	0.313
Ath_chr1	2856160	2856172	5P.capped.537	1	+	AT1G08910	-65	U	0.35
Ath_chr1	2873436	2873566	5P.noncapped.376	119	+	AT1G08930	0	P	0.0
Ath_chr1	2875429	2875454	5P.noncapped.377	1	+	AT1G08930	0	D	0.0
Ath_chr1	2877674	2877742	5P.noncapped.378	1	+	AT1G08940	-16	U	0.0
Ath_chr1	2882458	2882635	5P.capped.538	38	+	AT1G08970	-27	U	0.447
Ath_chr1	2884373	2884461	5P.capped.539	37	+	AT1G08980	0	P	0.362
Ath_chr1	2899322	2899391	5P.capped.540	55	-	AT1G09010	0	P	0.236
Ath_chr1	2904771	2904872	5P.noncapped.379	49	-	AT1G09020	-6	U	0.069
Ath_chr1	2912938	2912949	5P.noncapped.380	1	+	AT1G09040	0	D	0.0
Ath_chr1	2921308	2921314	5P.noncapped.381	1	-	AT1G09060	0	D	0.0
Ath_chr1	2925717	2925913	5P.capped.541	181	-	AT1G09060	-137	U	0.446
Ath_chr1	2927670	2927760	5P.capped.542	32	+	AT1G09070	0	P	0.419
Ath_chr1	2939271	2939330	5P.capped.543	15	-	AT1G09100	0	P	0.29
Ath_chr1	2940137	2940153	5P.noncapped.382	2	-	AT1G09130	0	D	0.009
Ath_chr1	2942228	2942282	5P.capped.544	29	-	AT1G09130	0	P	0.261
Ath_chr1	2945871	2945959	5P.capped.545	79	-	AT1G09140	0	P	0.203
Ath_chr1	2946236	2946304	5P.capped.546	10	+	AT1G09150	0	P	0.379
Ath_chr1	2955672	2955699	5P.capped.547	17	-	AT1G09160	-1	U	0.375
Ath_chr1	2962499	2962560	5P.noncapped.383	22	-	AT1G09170	-315	U	0.0
Ath_chr1	2965009	2965046	5P.capped.548	1	+	AT1G09180	-12	U	0.191
Ath_chr1	2971331	2971399	5P.capped.549	12	-	AT1G09195	0	P	0.203
Ath_chr1	2972164	2972260	5P.capped.550	34	-	AT1G09200	0	P	0.296
Ath_chr1	2976651	2976770	5P.capped.551	44	-	AT1G09210	0	P	0.224
Ath_chr1	2982572	2982589	5P.capped.552	8	-	AT1G09230	0	P	0.371
Ath_chr1	2984879	2984882	5P.capped.553	1	+	AT1G09240	0	P	0.304
Ath_chr1	2987363	2987394	5P.noncapped.384	24	-	AT1G09245	0	P	0.004
Ath_chr1	2989372	2989439	5P.capped.554	4	+	AT1G09250	-1	U	0.363
Ath_chr1	2994370	2994492	5P.capped.555	49	+	AT1G09270	0	P	0.165
Ath_chr1	2996354	2996390	5P.noncapped.385	1	+	AT1G09270	0	D	0.0
Ath_chr1	3001277	3001341	5P.capped.556	35	-	AT1G09280	0	P	0.29
Ath_chr1	3002069	3002072	5P.noncapped.386	1	-	AT1G09290	0	D	0.0
Ath_chr1	3003686	3003799	5P.capped.557	75	-	AT1G09290	0	P	0.399
Ath_chr1	3009053	3009096	5P.capped.558	3	+	AT1G09310	0	P	0.29
Ath_chr1	3012336	3012366	5P.capped.559	28	-	AT1G09320	-2	U	0.138
Ath_chr1	3012818	3012821	5P.noncapped.387	1	+	AT1G09330	0	A	0.0
Ath_chr1	3015002	3015087	5P.capped.560	58	-	AT1G09330	0	P	0.208
Ath_chr1	3015268	3015490	5P.capped.561	184	+	AT1G09340	0	P	0.403
Ath_chr1	3026230	3026504	5P.capped.562	17	-	AT1G09380	0	D	0.241
Ath_chr1	3026669	3026744	5P.noncapped.388	33	-	AT1G09380	0	D	0.0
Ath_chr1	3026887	3026957	5P.noncapped.389	43	-	AT1G09380	0	D	0.0
Ath_chr1	3027014	3027038	5P.noncapped.390	1	-	AT1G09380	0	D	0.0
Ath_chr1	3029227	3029252	5P.noncapped.391	23	-	AT1G09380	0	P	0.0
Ath_chr1	3029360	3029405	5P.capped.563	1	-	AT1G09380	0	P	0.425
Ath_chr1	3029484	3029491	5P.capped.564	3	-	AT1G09380	0	P	0.221
Ath_chr1	3031125	3031262	5P.noncapped.392	135	+	AT1G09390	0	P	0.072
Ath_chr1	3038273	3038430	5P.capped.565	114	-	AT1G09415	0	P	0.185
Ath_chr1	3041947	3042091	5P.capped.566	99	+	AT1G09430	0	P	0.194
Ath_chr1	3044650	3044664	5P.noncapped.393	1	+	AT1G09430	0	D	0.032
Ath_chr1	3047471	3047506	5P.capped.567	1	-	AT1G09440	-64	I	0.13
Ath_chr1	3047884	3047901	5P.capped.568	1	-	AT1G09440	0	P	0.176
Ath_chr1	3048973	3049091	5P.capped.569	57	+	AT1G09450	0	P	1.018
Ath_chr1	3053658	3053882	5P.capped.570	216	+	AT1G09460	-26	U	0.295
Ath_chr1	3056932	3056951	5P.noncapped.394	1	-	AT1G09470	0	P	0.0
Ath_chr1	3057061	3057154	5P.noncapped.395	91	-	AT1G09470	-179	U	0.027
Ath_chr1	3063395	3063398	5P.capped.571	1	-	AT1G09486	0	P	0.575
Ath_chr1	3064096	3064162	5P.capped.572	64	+	AT1G09490	0	P	0.285
Ath_chr1	3065675	3065690	5P.noncapped.396	13	+	AT1G09490	0	D	0.0
Ath_chr1	3072039	3072072	5P.capped.573	10	-	AT1G09520	0	P	0.332
Ath_chr1	3076483	3076551	5P.noncapped.397	66	+	AT1G09530	-32	U	0.0
Ath_chr1	3093708	3093891	5P.capped.574	136	+	AT1G09560	0	P	0.275
Ath_chr1	3100634	3100809	5P.capped.575	25	-	AT1G09570	-303	U	0.168
Ath_chr1	3102884	3102926	5P.capped.576	40	-	AT1G09575	0	P	0.233
Ath_chr1	3103112	3103183	5P.capped.577	69	-	AT1G09575	-257	U	0.316
Ath_chr1	3103698	3103762	5P.noncapped.398	62	-	.	.	N	0.0
Ath_chr1	3104575	3104624	5P.capped.578	7	+	AT1G09580	-5	U	0.602
Ath_chr1	3106463	3106547	5P.capped.579	71	+	AT1G09590	0	P	0.2
Ath_chr1	3108168	3108269	5P.noncapped.399	30	+	AT1G09600	-418	U	0.088
Ath_chr1	3111751	3111826	5P.noncapped.400	3	+	AT1G09610	0	P	0.0
Ath_chr1	3114825	3114832	5P.noncapped.401	5	-	AT1G09620	0	D	0.0
Ath_chr1	3116608	3116700	5P.capped.580	81	-	AT1G09620	0	P	0.333
Ath_chr1	3119573	3119758	5P.capped.581	97	-	AT1G09630	0	P	0.166
Ath_chr1	3119878	3119989	5P.capped.582	85	+	AT1G09640	0	P	0.371
Ath_chr1	3122913	3123029	5P.capped.583	62	+	AT1G09645	0	P	0.319
Ath_chr1	3125147	3125172	5P.noncapped.402	1	+	.	.	N	0.0
Ath_chr1	3127937	3127970	5P.noncapped.403	18	-	AT1G09660	0	D	0.0
Ath_chr1	3130208	3130213	5P.capped.584	1	-	AT1G09660	-25	I	0.807
Ath_chr1	3131037	3131097	5P.capped.585	27	-	AT1G09660	0	P	0.187
Ath_chr1	3137438	3137498	5P.capped.586	29	-	AT1G09690	0	P	0.213
Ath_chr1	3140199	3140299	5P.capped.587	98	-	AT1G09700	0	P	0.157
Ath_chr1	3154315	3154391	5P.capped.588	5	-	AT1G09730	0	P	0.243
Ath_chr1	3154544	3154576	5P.noncapped.404	5	+	AT1G09740	0	P	0.0
Ath_chr1	3157499	3157513	5P.capped.589	4	+	AT1G09750	0	P	0.263
Ath_chr1	3161649	3161704	5P.capped.590	9	-	AT1G09760	0	P	0.43
Ath_chr1	3161815	3161934	5P.capped.591	52	+	AT1G09770	0	P	0.19
Ath_chr1	3165937	3165952	5P.noncapped.405	1	-	AT1G09780	0	D	0.0
Ath_chr1	3167845	3167877	5P.capped.592	23	-	AT1G09780	0	P	0.24
Ath_chr1	3172087	3172161	5P.capped.593	30	+	AT1G09794	0	P	0.276
Ath_chr1	3173540	3173579	5P.capped.594	8	+	AT1G09795	0	P	0.251
Ath_chr1	3180646	3180736	5P.noncapped.406	87	-	AT1G09800	-313	U	0.006
Ath_chr1	3180960	3180963	5P.noncapped.407	1	+	AT1G09810	0	A	0.0
Ath_chr1	3184185	3184214	5P.noncapped.408	2	-	AT1G09810	0	P	0.012
Ath_chr1	3189367	3189454	5P.capped.595	53	+	AT1G09815	0	P	0.46
Ath_chr1	3194949	3195026	5P.capped.596	75	-	AT1G09830	0	P	0.145
Ath_chr1	3200151	3200264	5P.capped.597	63	-	AT1G09840	0	P	0.29
Ath_chr1	3201783	3201845	5P.capped.598	47	+	AT1G09850	0	P	0.503
Ath_chr1	3205749	3205813	5P.capped.599	41	+	AT1G09870	0	P	0.273
Ath_chr1	3214854	3214913	5P.noncapped.409	1	-	AT1G09890	0	D	0.0
Ath_chr1	3217978	3218016	5P.capped.600	21	+	AT1G09900	-133	U	0.101
Ath_chr1	3225333	3225394	5P.noncapped.410	59	-	AT1G09920	0	D	0.0
Ath_chr1	3226947	3227067	5P.capped.601	29	-	AT1G09920	0	P	0.314
Ath_chr1	3237417	3237433	5P.noncapped.411	14	-	AT1G09940	0	D	0.0
Ath_chr1	3239379	3239434	5P.capped.602	53	-	AT1G09940	0	P	0.214
Ath_chr1	3240748	3240792	5P.noncapped.412	1	+	AT1G09950	0	A	0.0
Ath_chr1	3241579	3241584	5P.noncapped.413	1	-	AT1G09950	0	P	0.035
Ath_chr1	3252238	3252280	5P.capped.603	1	+	AT1G09970	0	P	0.546
Ath_chr1	3257994	3258045	5P.noncapped.414	24	-	AT1G09980	0	D	0.0
Ath_chr1	3261549	3261692	5P.capped.604	102	-	AT1G09980	-38	U	0.307
Ath_chr1	3263555	3263631	5P.noncapped.415	32	-	AT1G09995	0	P	0.009
Ath_chr1	3263911	3263960	5P.capped.605	1	+	AT1G10000	0	A	1.439
Ath_chr1	3271250	3271303	5P.noncapped.416	51	-	AT1G10020	0	P	0.0
Ath_chr1	3271460	3271499	5P.noncapped.417	37	-	AT1G10020	0	P	0.0
Ath_chr1	3271771	3271838	5P.capped.606	1	-	AT1G10020	0	P	0.213
Ath_chr1	3271938	3272025	5P.capped.607	26	-	AT1G10020	0	P	0.364
Ath_chr1	3273785	3273975	5P.capped.608	144	+	AT1G10030	0	P	0.155
Ath_chr1	3284205	3284342	5P.capped.609	105	+	AT1G10060	0	P	0.455
Ath_chr1	3284402	3284421	5P.noncapped.418	1	+	AT1G10060	0	P	0.0
Ath_chr1	3285043	3285156	5P.capped.610	77	+	AT1G10060	0	P	0.153
Ath_chr1	3288040	3288122	5P.capped.611	45	+	AT1G10070	-1	U	0.305
Ath_chr1	3288196	3288281	5P.noncapped.419	25	+	AT1G10070	0	P	0.057
Ath_chr1	3295994	3296208	5P.noncapped.420	13	-	AT1G10090	0	P	0.0
Ath_chr1	3306059	3306311	5P.capped.612	70	-	AT1G10120	0	P	0.254
Ath_chr1	3323476	3323577	5P.noncapped.421	1	-	AT1G10140	0	P	0.0
Ath_chr1	3325812	3325910	5P.capped.613	33	+	AT1G10150	0	P	0.714
Ath_chr1	3327036	3327062	5P.noncapped.422	1	+	AT1G10150	0	P	0.0
Ath_chr1	3338058	3338063	5P.capped.614	1	-	.	.	N	0.696
Ath_chr1	3338142	3338185	5P.capped.615	19	-	.	.	N	0.167
Ath_chr1	3341506	3341612	5P.capped.616	67	-	AT1G10180	0	P	0.252
Ath_chr1	3347779	3347883	5P.capped.617	78	-	AT1G10200	0	P	0.19
Ath_chr1	3349210	3349254	5P.capped.618	3	+	AT1G10210	-5	U	0.656
Ath_chr1	3350404	3350417	5P.noncapped.423	11	+	AT1G10210	0	D	0.0
Ath_chr1	3355569	3355627	5P.capped.619	24	+	AT1G10230	0	P	0.284
Ath_chr1	3359746	3359847	5P.capped.620	91	-	AT1G10240	0	P	0.471
Ath_chr1	3363443	3363477	5P.capped.621	32	+	AT1G10270	-28	U	0.183
Ath_chr1	3365996	3366020	5P.noncapped.424	1	+	AT1G10270	0	P	0.0
Ath_chr1	3369052	3369107	5P.capped.622	49	-	AT1G10280	-7	U	0.536
Ath_chr1	3370492	3370593	5P.capped.623	68	+	AT1G10290	0	P	0.76
Ath_chr1	3383893	3383936	5P.capped.624	12	-	AT1G10310	0	P	0.285
Ath_chr1	3388389	3388399	5P.noncapped.425	6	-	AT1G10320	-23	U	0.072
Ath_chr1	3394440	3394502	5P.noncapped.426	30	-	AT1G10350	0	P	0.0
Ath_chr1	3395028	3395086	5P.capped.625	19	-	AT1G10350	0	P	0.436
Ath_chr1	3396772	3396901	5P.capped.626	78	-	AT1G10360	-2	U	0.228
Ath_chr1	3397374	3397425	5P.noncapped.427	34	-	AT1G10370	0	D	0.0
Ath_chr1	3398304	3398361	5P.capped.627	47	-	AT1G10370	0	P	0.132
Ath_chr1	3400604	3400700	5P.capped.628	1	+	AT1G10380	0	P	0.338
Ath_chr1	3405843	3405864	5P.noncapped.428	19	+	.	.	N	0.0
Ath_chr1	3407122	3407162	5P.noncapped.429	20	-	AT1G10390	0	D	0.0
Ath_chr1	3407319	3407333	5P.noncapped.430	1	-	AT1G10390	0	D	0.0
Ath_chr1	3412795	3412864	5P.noncapped.431	36	-	AT1G10390	0	P	0.065
Ath_chr1	3419263	3419443	5P.capped.629	42	-	AT1G10410	0	P	0.462
Ath_chr1	3419575	3419682	5P.capped.630	50	-	AT1G10410	0	P	0.707
Ath_chr1	3430515	3430641	5P.capped.631	86	-	AT1G10430	0	P	0.356
Ath_chr1	3431788	3431799	5P.noncapped.432	9	+	AT1G10450	0	P	0.0
Ath_chr1	3443812	3443918	5P.capped.632	24	-	AT1G10470	0	P	0.26
Ath_chr1	3453180	3453258	5P.capped.633	76	+	AT1G10490	0	P	0.24
Ath_chr1	3461338	3461521	5P.capped.634	146	-	AT1G10500	0	P	0.301
Ath_chr1	3461625	3461685	5P.noncapped.433	19	+	AT1G10510	0	P	0.069
Ath_chr1	3469622	3469645	5P.noncapped.434	1	+	AT1G10522	0	P	0.004
Ath_chr1	3469931	3470023	5P.capped.635	41	+	AT1G10522	0	D	0.31
Ath_chr1	3477863	3477972	5P.noncapped.435	20	-	AT1G10540	0	P	0.0
Ath_chr1	3484550	3484557	5P.noncapped.436	1	+	AT1G10560	-28	U	0.074
Ath_chr1	3486686	3486741	5P.noncapped.437	1	+	AT1G10560	0	P	0.0
Ath_chr1	3493670	3493741	5P.capped.636	69	-	AT1G10580	-3	U	0.197
Ath_chr1	3503373	3503458	5P.capped.637	58	-	AT1G10590	0	P	0.214
Ath_chr1	3503663	3503746	5P.capped.638	71	+	AT1G10600	0	P	0.221
Ath_chr1	3514663	3514778	5P.capped.639	47	-	AT1G10630	0	P	0.247
Ath_chr1	3517858	3518014	5P.capped.640	29	-	AT1G10640	0	P	0.443
Ath_chr1	3525016	3525051	5P.noncapped.438	1	-	AT1G10650	0	D	0.0
Ath_chr1	3526137	3526165	5P.capped.641	20	-	AT1G10650	0	P	0.898
Ath_chr1	3526275	3526359	5P.capped.642	74	-	AT1G10650	-4	U	0.318
Ath_chr1	3530461	3530583	5P.capped.643	42	+	AT1G10657	0	P	0.264
Ath_chr1	3532458	3532570	5P.noncapped.439	1	+	AT1G10660	0	P	0.006
Ath_chr1	3535505	3535628	5P.capped.644	8	+	AT1G10670	0	P	0.212
Ath_chr1	3545384	3545543	5P.capped.645	86	-	AT1G10682	0	P	0.174
Ath_chr1	3550646	3550677	5P.capped.646	7	-	AT1G10690	-22	U	0.162
Ath_chr1	3550760	3550781	5P.capped.647	19	-	AT1G10690	-148	U	0.415
Ath_chr1	3554102	3554111	5P.capped.648	6	+	AT1G10700	0	P	0.459
Ath_chr1	3554235	3554267	5P.capped.649	13	+	AT1G10700	0	P	0.231
Ath_chr1	3562920	3563020	5P.capped.650	36	+	AT1G10720	0	P	0.378
Ath_chr1	3564555	3564565	5P.noncapped.440	8	+	AT1G10720	0	D	0.0
Ath_chr1	3565249	3565271	5P.capped.651	20	+	AT1G10730	-193	U	0.48
Ath_chr1	3570636	3570800	5P.capped.652	54	-	AT1G10740	0	P	0.271
Ath_chr1	3574305	3574328	5P.capped.653	21	+	AT1G10747	0	P	0.377
Ath_chr1	3590530	3590574	5P.noncapped.441	26	-	AT1G10760	-14	I	0.0
Ath_chr1	3592377	3592422	5P.capped.654	36	-	AT1G10770	-3	U	0.29
Ath_chr1	3594201	3594216	5P.noncapped.442	13	-	AT1G10780	0	D	0.0
Ath_chr1	3601267	3601285	5P.noncapped.443	16	-	AT1G10820	0	D	0.0
Ath_chr1	3605007	3605055	5P.capped.655	46	-	AT1G10820	0	P	0.145
Ath_chr1	3607371	3607565	5P.capped.656	102	-	AT1G10830	0	P	0.258
Ath_chr1	3610385	3610521	5P.capped.657	132	-	AT1G10840	0	P	0.352
Ath_chr1	3611598	3611663	5P.capped.658	11	+	AT1G10850	-137	U	0.334
Ath_chr1	3611745	3611862	5P.capped.659	27	+	AT1G10850	0	P	0.694
Ath_chr1	3611932	3611962	5P.capped.660	8	+	AT1G10850	0	P	0.142
Ath_chr1	3612483	3612486	5P.noncapped.444	1	+	AT1G10850	0	P	0.0
Ath_chr1	3616088	3616185	5P.capped.661	42	-	AT1G10865	0	P	0.379
Ath_chr1	3617532	3617580	5P.noncapped.445	46	-	AT1G10870	0	D	0.0
Ath_chr1	3623717	3623773	5P.noncapped.446	39	-	AT1G10870	0	P	0.084
Ath_chr1	3627665	3627791	5P.capped.662	42	+	AT1G10890	-18	U	0.34
Ath_chr1	3637171	3637243	5P.capped.663	4	-	AT1G10900	-35	U	0.113
Ath_chr1	3639833	3639915	5P.capped.664	54	+	AT1G10910	0	P	0.251
Ath_chr1	3647736	3647829	5P.noncapped.447	91	-	AT1G10920	-60	U	0.0
Ath_chr1	3655990	3656019	5P.noncapped.448	27	-	AT1G10940	0	D	0.0
Ath_chr1	3658103	3658127	5P.noncapped.449	1	-	AT1G10940	0	P	0.0
Ath_chr1	3658341	3658583	5P.capped.665	198	-	AT1G10940	0	P	0.324
Ath_chr1	3659194	3659288	5P.capped.666	47	+	AT1G10950	0	P	0.251
Ath_chr1	3664382	3664429	5P.capped.667	6	+	AT1G10960	0	P	0.31
Ath_chr1	3667096	3667138	5P.capped.668	34	-	AT1G10970	0	P	0.163
Ath_chr1	3675903	3676139	5P.capped.669	58	-	AT1G11000	0	P	0.135
Ath_chr1	3676684	3676807	5P.capped.670	72	+	AT1G11020	0	P	0.363
Ath_chr1	3680960	3680990	5P.noncapped.450	1	-	AT1G11040	-38	U	0.078
Ath_chr1	3681796	3681925	5P.capped.671	24	+	AT1G11050	-67	U	0.349
Ath_chr1	3683022	3683056	5P.noncapped.451	32	+	AT1G11050	0	P	0.0
Ath_chr1	3683575	3683622	5P.noncapped.452	2	+	AT1G11050	0	P	0.0
Ath_chr1	3683706	3683833	5P.noncapped.453	19	+	AT1G11050	0	P	0.0
Ath_chr1	3684673	3684723	5P.capped.672	1	+	AT1G11060	0	P	0.697
Ath_chr1	3702549	3702648	5P.capped.673	82	+	AT1G11090	0	P	1.165
Ath_chr1	3703486	3703559	5P.noncapped.454	30	+	AT1G11090	0	P	0.0
Ath_chr1	3703596	3703625	5P.noncapped.455	2	+	AT1G11090	0	P	0.0
Ath_chr1	3713499	3713562	5P.capped.674	1	-	AT1G11112	0	P	0.135
Ath_chr1	3713693	3713697	5P.capped.675	1	-	AT1G11112	0	P	0.284
Ath_chr1	3715098	3715214	5P.capped.676	11	+	AT1G11120	-74	U	0.508
Ath_chr1	3722788	3723008	5P.capped.677	218	+	AT1G11130	0	P	0.14
Ath_chr1	3726958	3726971	5P.noncapped.456	4	+	AT1G11130	0	D	0.0
Ath_chr1	3728915	3728997	5P.capped.678	1	+	AT1G11150	-54	U	0.936
Ath_chr1	3744843	3744950	5P.capped.679	45	+	AT1G11175	0	P	0.562
Ath_chr1	3745460	3745486	5P.capped.680	24	-	AT1G11175	0	A	0.559
Ath_chr1	3745740	3745802	5P.capped.681	21	+	AT1G11180	-12	U	0.202
Ath_chr1	3750143	3750146	5P.noncapped.457	1	+	AT1G11190	0	A	0.0
Ath_chr1	3751316	3751335	5P.noncapped.458	14	+	AT1G11190	23	IA	0.07
Ath_chr1	3751367	3751407	5P.capped.682	38	-	AT1G11190	0	D	0.244
Ath_chr1	3752768	3752781	5P.capped.683	5	-	AT1G11190	0	P	0.392
Ath_chr1	3753363	3753424	5P.capped.684	6	+	AT1G11200	0	P	0.219
Ath_chr1	3768214	3768293	5P.capped.685	34	-	AT1G11240	0	P	0.11
Ath_chr1	3768506	3768581	5P.capped.686	20	+	AT1G11250	-197	U	0.511
Ath_chr1	3775017	3775025	5P.noncapped.459	3	-	.	.	N	0.0
Ath_chr1	3777325	3777338	5P.capped.687	4	+	AT1G11260	0	P	0.191
Ath_chr1	3779878	3779906	5P.noncapped.460	1	+	AT1G11260	0	D	0.0
Ath_chr1	3780092	3780104	5P.capped.688	10	+	AT1G11260	0	D	0.552
Ath_chr1	3786922	3786994	5P.capped.689	1	-	AT1G11270	0	P	0.15
Ath_chr1	3787926	3787964	5P.noncapped.461	28	-	AT1G11280	0	D	0.0
Ath_chr1	3788746	3788773	5P.noncapped.462	25	-	AT1G11280	0	D	0.099
Ath_chr1	3804003	3804215	5P.capped.690	169	-	AT1G11310	0	P	0.578
Ath_chr1	3810291	3810341	5P.noncapped.463	5	+	AT1G11330	0	P	0.0
Ath_chr1	3813286	3813304	5P.noncapped.464	12	+	AT1G11330	0	D	0.0
Ath_chr1	3820756	3820787	5P.noncapped.465	29	-	AT1G11350	0	P	0.0
Ath_chr1	3822897	3822964	5P.capped.691	44	-	AT1G11360	0	P	0.584
Ath_chr1	3832621	3832670	5P.capped.692	11	+	AT1G11380	0	P	0.101
Ath_chr1	3834680	3834696	5P.noncapped.466	14	-	AT1G11390	0	D	0.0
Ath_chr1	3837104	3837108	5P.noncapped.467	1	+	AT1G11390	192	IA	0.0
Ath_chr1	3837509	3837588	5P.capped.693	35	-	AT1G11390	0	P	0.289
Ath_chr1	3837815	3837936	5P.capped.694	60	+	AT1G11400	0	P	0.149
Ath_chr1	3841263	3841282	5P.capped.695	13	+	AT1G11410	-9	U	0.726
Ath_chr1	3843835	3843839	5P.noncapped.468	1	+	AT1G11410	0	D	0.0
Ath_chr1	3847227	3847291	5P.capped.696	29	+	AT1G11430	0	P	0.4
Ath_chr1	3849308	3849323	5P.capped.697	13	+	AT1G11440	-38	U	0.417
Ath_chr1	3849499	3849502	5P.noncapped.469	1	+	AT1G11440	0	P	0.0
Ath_chr1	3849868	3849893	5P.noncapped.470	23	+	AT1G11440	0	P	0.0
Ath_chr1	3862421	3862498	5P.capped.698	16	+	AT1G11475	0	P	0.238
Ath_chr1	3862682	3862753	5P.capped.699	69	+	AT1G11475	-7	I	1.125
Ath_chr1	3865117	3865191	5P.noncapped.471	2	-	AT1G11480	0	D	0.0
Ath_chr1	3866874	3866981	5P.capped.700	44	-	AT1G11480	0	P	0.184
Ath_chr1	3874390	3874498	5P.capped.701	104	+	AT1G11530	0	P	0.837
Ath_chr1	3880281	3880364	5P.capped.702	74	-	AT1G11545	0	P	0.319
Ath_chr1	3883226	3883239	5P.capped.703	11	+	AT1G11570	-42	U	0.64
Ath_chr1	3884359	3884537	5P.capped.704	47	+	AT1G11572	0	P	0.146
Ath_chr1	3884663	3884704	5P.noncapped.472	39	+	AT1G11572	0	P	0.013
Ath_chr1	3888687	3888691	5P.capped.705	2	+	AT1G11580	0	P	0.236
Ath_chr1	3896918	3896949	5P.capped.706	15	-	AT1G11592	0	P	0.418
Ath_chr1	3902005	3902030	5P.capped.707	11	+	AT1G11600	0	P	0.329
Ath_chr1	3907619	3907688	5P.capped.708	19	-	AT1G11610	0	D	0.389
Ath_chr1	3914315	3914471	5P.capped.709	98	-	AT1G11630	-7	U	0.165
Ath_chr1	3914762	3914858	5P.capped.710	54	+	AT1G11650	0	P	0.184
Ath_chr1	3920498	3920548	5P.capped.711	48	+	AT1G11660	0	P	0.436
Ath_chr1	3921996	3922005	5P.noncapped.473	1	+	AT1G11660	0	D	0.0
Ath_chr1	3922818	3922826	5P.noncapped.474	1	+	AT1G11660	0	D	0.0
Ath_chr1	3923779	3923785	5P.noncapped.475	4	+	AT1G11660	0	D	0.0
Ath_chr1	3928926	3928991	5P.capped.712	63	-	AT1G11670	0	D	0.433
Ath_chr1	3931547	3931589	5P.capped.713	40	-	AT1G11670	-12	U	0.438
Ath_chr1	3938484	3938609	5P.capped.714	47	+	AT1G11680	0	P	0.318
Ath_chr1	3945729	3945844	5P.capped.715	7	+	AT1G11700	0	P	0.189
Ath_chr1	3946396	3946435	5P.noncapped.476	27	+	AT1G11700	0	P	0.0
Ath_chr1	3948718	3948735	5P.noncapped.477	15	+	AT1G11710	0	P	0.0
Ath_chr1	3951378	3951447	5P.capped.716	28	+	AT1G11720	-146	U	0.767
Ath_chr1	3956786	3956800	5P.noncapped.478	1	+	AT1G11720	0	D	0.0
Ath_chr1	3957391	3957493	5P.noncapped.479	100	+	AT1G11730	0	P	0.046
Ath_chr1	3963655	3963699	5P.capped.717	37	-	AT1G11740	0	D	0.106
Ath_chr1	3967461	3967599	5P.capped.718	86	+	AT1G11750	0	P	0.193
Ath_chr1	3971716	3971863	5P.capped.719	91	-	AT1G11755	0	P	0.148
Ath_chr1	3973268	3973294	5P.capped.720	11	-	AT1G11760	0	P	0.265
Ath_chr1	3973867	3973890	5P.capped.721	6	+	AT1G11765	-1	U	0.425
Ath_chr1	3975619	3975679	5P.capped.722	43	+	AT1G11770	-16	U	0.309
Ath_chr1	3976948	3976981	5P.noncapped.480	23	+	AT1G11770	0	P	0.0
Ath_chr1	3979187	3979254	5P.noncapped.481	65	-	AT1G11780	-58	U	0.0
Ath_chr1	3981231	3981381	5P.noncapped.482	69	+	AT1G11790	0	P	0.012
Ath_chr1	3987193	3987288	5P.capped.723	3	-	AT1G11800	0	P	1.067
Ath_chr1	3993415	3993561	5P.capped.724	71	-	AT1G11820	0	P	0.19
Ath_chr1	3995352	3995457	5P.capped.725	59	+	AT1G11840	0	P	0.33
Ath_chr1	3999145	3999238	5P.capped.726	53	+	AT1G11850	0	P	0.426
Ath_chr1	4001185	4001488	5P.capped.727	224	+	AT1G11860	0	P	0.242
Ath_chr1	4003786	4003881	5P.capped.728	53	+	AT1G11870	-6	U	0.782
Ath_chr1	4010414	4010461	5P.noncapped.483	2	-	AT1G11880	0	P	0.0
Ath_chr1	4010674	4010858	5P.capped.729	104	+	AT1G11890	0	P	0.375
Ath_chr1	4014654	4014685	5P.capped.730	15	-	AT1G11900	0	P	0.196
Ath_chr1	4014800	4014853	5P.capped.731	49	+	AT1G11905	0	P	0.23
Ath_chr1	4019747	4019765	5P.noncapped.484	14	-	AT1G11910	0	D	0.0
Ath_chr1	4020870	4021004	5P.capped.732	47	-	AT1G11910	0	P	0.233
Ath_chr1	4028671	4028790	5P.capped.733	99	+	AT1G11930	0	P	0.426
Ath_chr1	4034069	4034141	5P.capped.734	46	-	AT1G11940	-38	U	0.174
Ath_chr1	4038726	4038747	5P.noncapped.485	1	-	AT1G11950	0	P	0.0
Ath_chr1	4043957	4044006	5P.noncapped.486	47	-	AT1G11960	-125	U	0.08
Ath_chr1	4046148	4046155	5P.noncapped.487	1	+	.	.	N	0.0
Ath_chr1	4046218	4046292	5P.noncapped.488	72	-	AT1G11990	0	D	0.0
Ath_chr1	4049082	4049141	5P.capped.735	57	-	AT1G11990	-80	U	0.191
Ath_chr1	4052105	4052112	5P.noncapped.489	2	-	AT1G12000	0	D	0.0
Ath_chr1	4053752	4053836	5P.capped.736	82	-	AT1G12000	0	P	0.395
Ath_chr1	4058159	4058271	5P.capped.737	1	+	AT1G12013	-126	U	0.342
Ath_chr1	4058483	4058525	5P.noncapped.490	1	+	AT1G12015	-2	U	0.0
Ath_chr1	4062589	4062604	5P.noncapped.491	1	+	AT1G12020	0	A	0.0
Ath_chr1	4063330	4063338	5P.noncapped.492	6	-	AT1G12020	0	P	0.087
Ath_chr1	4072742	4072860	5P.capped.738	52	+	AT1G12050	0	P	0.428
Ath_chr1	4076253	4076307	5P.capped.739	1	+	AT1G12060	-79	U	0.242
Ath_chr1	4080307	4080377	5P.capped.740	68	-	AT1G12070	-270	U	0.198
Ath_chr1	4084203	4084245	5P.capped.741	3	+	AT1G12080	0	P	0.283
Ath_chr1	4090597	4090692	5P.capped.742	49	-	AT1G12090	0	P	0.29
Ath_chr1	4105236	4105315	5P.noncapped.493	1	+	AT1G12110	0	P	0.096
Ath_chr1	4115035	4115038	5P.noncapped.494	1	-	AT1G12120	0	D	0.0
Ath_chr1	4117368	4117419	5P.capped.743	49	-	AT1G12120	0	P	0.165
Ath_chr1	4117556	4117608	5P.capped.744	15	-	AT1G12120	0	P	0.436
Ath_chr1	4121367	4121373	5P.capped.745	1	+	AT1G12140	0	P	0.498
Ath_chr1	4123304	4123338	5P.capped.746	1	+	AT1G12140	0	D	0.537
Ath_chr1	4123631	4123668	5P.noncapped.495	35	-	AT1G12150	0	D	0.0
Ath_chr1	4123813	4123833	5P.noncapped.496	1	-	AT1G12150	0	D	0.0
Ath_chr1	4125586	4125599	5P.capped.747	11	-	AT1G12150	0	P	0.126
Ath_chr1	4139771	4139777	5P.noncapped.497	1	+	AT1G12200	0	D	0.0
Ath_chr1	4140225	4140299	5P.noncapped.498	72	+	.	.	N	0.0
Ath_chr1	4147996	4148080	5P.capped.748	37	+	AT1G12230	0	P	0.365
Ath_chr1	4153525	4153687	5P.capped.749	126	+	AT1G12240	0	P	0.265
Ath_chr1	4157624	4157798	5P.capped.750	86	+	AT1G12244	0	P	0.537
Ath_chr1	4159223	4159284	5P.capped.751	43	+	AT1G12250	0	P	0.517
Ath_chr1	4165680	4165692	5P.noncapped.499	10	-	AT1G12260	0	P	0.0
Ath_chr1	4171963	4172101	5P.capped.752	111	+	AT1G12270	0	P	0.385
Ath_chr1	4174495	4174532	5P.noncapped.500	1	+	AT1G12270	0	D	0.0
Ath_chr1	4187983	4188060	5P.capped.753	43	-	AT1G12310	0	P	0.285
Ath_chr1	4189350	4189377	5P.capped.754	4	+	AT1G12320	0	P	0.363
Ath_chr1	4194601	4194674	5P.capped.755	49	+	AT1G12330	-7	U	0.144
Ath_chr1	4196540	4196594	5P.noncapped.501	22	+	AT1G12330	0	D	0.059
Ath_chr1	4198079	4198082	5P.noncapped.502	1	-	AT1G12340	0	A	0.0
Ath_chr1	4198380	4198574	5P.capped.756	93	+	AT1G12350	0	P	0.156
Ath_chr1	4200935	4201088	5P.capped.757	112	+	AT1G12360	0	P	0.393
Ath_chr1	4208883	4208960	5P.noncapped.503	67	-	AT1G12370	0	P	0.0
Ath_chr1	4214995	4215000	5P.noncapped.504	3	-	AT1G12380	0	P	0.0
Ath_chr1	4215488	4215492	5P.noncapped.505	1	-	AT1G12380	0	P	0.0
Ath_chr1	4217057	4217132	5P.capped.758	66	-	AT1G12380	0	P	0.631
Ath_chr1	4220173	4220236	5P.capped.759	18	+	AT1G12390	0	P	0.34
Ath_chr1	4221848	4221960	5P.noncapped.506	70	+	AT1G12400	0	P	0.095
Ath_chr1	4223020	4223084	5P.capped.760	31	+	AT1G12410	0	P	0.313
Ath_chr1	4226545	4226553	5P.noncapped.507	1	-	AT1G12420	0	D	0.0
Ath_chr1	4229090	4229196	5P.capped.761	37	-	AT1G12420	0	P	0.436
Ath_chr1	4234081	4234111	5P.noncapped.508	1	-	AT1G12430	0	D	0.0
Ath_chr1	4235285	4235306	5P.noncapped.509	19	-	AT1G12430	0	D	0.0
Ath_chr1	4235951	4235978	5P.noncapped.510	1	-	AT1G12430	0	D	0.0
Ath_chr1	4236119	4236214	5P.noncapped.511	67	-	AT1G12430	0	D	0.0
Ath_chr1	4238645	4238789	5P.capped.762	116	-	AT1G12430	0	P	0.436
Ath_chr1	4242392	4242582	5P.capped.763	110	-	AT1G12440	0	P	0.358
Ath_chr1	4242954	4243052	5P.capped.764	20	-	AT1G12440	0	P	0.344
Ath_chr1	4243162	4243211	5P.capped.765	6	-	AT1G12440	-161	U	0.223
Ath_chr1	4244261	4244512	5P.capped.766	26	+	AT1G12450	-20	U	0.236
Ath_chr1	4247307	4247416	5P.noncapped.512	49	+	AT1G12460	0	P	0.0
Ath_chr1	4249420	4249425	5P.noncapped.513	3	+	AT1G12460	0	D	0.0
Ath_chr1	4250033	4250039	5P.noncapped.514	4	+	AT1G12460	0	D	0.0
Ath_chr1	4250930	4251032	5P.noncapped.515	77	+	AT1G12470	-24	U	0.0
Ath_chr1	4263515	4263557	5P.noncapped.516	20	-	AT1G12500	0	D	0.0
Ath_chr1	4265002	4265065	5P.capped.767	54	-	AT1G12500	-13	U	0.369
Ath_chr1	4267052	4267063	5P.noncapped.517	8	-	AT1G12510	0	P	0.042
Ath_chr1	4267526	4267540	5P.noncapped.518	1	-	AT1G12520	0	D	0.0
Ath_chr1	4267722	4267762	5P.noncapped.519	38	-	AT1G12520	0	D	0.018
Ath_chr1	4268863	4268956	5P.capped.768	37	-	AT1G12520	0	P	0.371
Ath_chr1	4270744	4270842	5P.capped.769	92	-	AT1G12530	-50	U	0.26
Ath_chr1	4274629	4274636	5P.noncapped.520	5	+	AT1G12550	0	P	0.012
Ath_chr1	4278141	4278182	5P.noncapped.521	2	-	AT1G12570	0	D	0.0
Ath_chr1	4278804	4278826	5P.noncapped.522	20	-	AT1G12570	0	D	0.0
Ath_chr1	4278901	4278944	5P.noncapped.523	41	-	AT1G12570	0	D	0.0
Ath_chr1	4279651	4279664	5P.noncapped.524	3	-	AT1G12570	0	D	0.0
Ath_chr1	4280715	4280863	5P.capped.770	146	-	AT1G12570	0	P	0.146
Ath_chr1	4282871	4282968	5P.capped.771	31	+	AT1G12580	0	P	0.137
Ath_chr1	4283819	4283825	5P.noncapped.525	1	+	AT1G12580	0	D	0.0
Ath_chr1	4290175	4290192	5P.noncapped.526	1	-	AT1G12610	0	P	0.0
Ath_chr1	4290285	4290424	5P.noncapped.527	97	-	AT1G12610	0	P	0.0
Ath_chr1	4290615	4290681	5P.noncapped.528	2	-	AT1G12610	0	P	0.0
Ath_chr1	4291008	4291017	5P.capped.772	5	-	AT1G12610	0	P	0.37
Ath_chr1	4297067	4297076	5P.noncapped.529	1	-	AT1G12620	0	P	0.0
Ath_chr1	4303432	4303511	5P.noncapped.530	77	-	AT1G12640	0	D	0.0
Ath_chr1	4303572	4303672	5P.noncapped.531	98	-	AT1G12640	0	D	0.0
Ath_chr1	4305471	4305475	5P.noncapped.532	2	-	AT1G12640	0	P	0.0
Ath_chr1	4305719	4305831	5P.capped.773	68	-	AT1G12640	0	P	0.444
Ath_chr1	4305923	4305982	5P.capped.774	9	+	AT1G12650	0	P	0.27
Ath_chr1	4322754	4322774	5P.noncapped.533	1	-	AT1G12680	0	P	0.0
Ath_chr1	4322939	4322947	5P.capped.775	5	-	AT1G12680	0	P	0.564
Ath_chr1	4339007	4339098	5P.capped.776	28	+	.	.	N	0.314
Ath_chr1	4346641	4346650	5P.noncapped.534	1	-	AT1G12750	0	D	0.0
Ath_chr1	4348242	4348376	5P.capped.777	84	-	AT1G12750	0	P	0.425
Ath_chr1	4348495	4348629	5P.capped.778	2	+	AT1G12760	0	P	0.235
Ath_chr1	4350341	4350344	5P.noncapped.535	1	+	AT1G12760	0	D	0.0
Ath_chr1	4351198	4351247	5P.capped.779	16	+	AT1G12770	0	P	0.163
Ath_chr1	4356101	4356111	5P.noncapped.536	8	-	AT1G12780	0	D	0.0
Ath_chr1	4356464	4356491	5P.noncapped.537	12	-	AT1G12780	0	D	0.0
Ath_chr1	4356503	4356518	5P.noncapped.538	1	-	AT1G12780	0	D	0.0
Ath_chr1	4358219	4358361	5P.capped.780	4	-	AT1G12780	0	P	0.337
Ath_chr1	4363410	4363417	5P.noncapped.539	1	-	AT1G12800	0	D	0.066
Ath_chr1	4365298	4365341	5P.capped.781	23	-	AT1G12800	0	P	0.349
Ath_chr1	4367249	4367350	5P.capped.782	45	+	AT1G12810	0	P	0.439
Ath_chr1	4371228	4371330	5P.capped.783	64	-	AT1G12820	0	P	0.29
Ath_chr1	4375059	4375171	5P.capped.784	71	-	AT1G12830	0	P	0.116
Ath_chr1	4375498	4375593	5P.capped.785	16	+	AT1G12840	0	P	0.252
Ath_chr1	4378293	4378314	5P.noncapped.540	1	+	AT1G12840	0	D	0.0
Ath_chr1	4379362	4379411	5P.capped.786	47	-	AT1G12845	0	P	0.132
Ath_chr1	4381454	4381493	5P.capped.787	26	-	AT1G12850	0	P	0.519
Ath_chr1	4381549	4381685	5P.capped.788	54	-	AT1G12850	0	P	0.24
Ath_chr1	4384414	4384510	5P.capped.789	94	+	AT1G12860	0	P	0.815
Ath_chr1	4385774	4385777	5P.noncapped.541	1	+	AT1G12860	0	D	0.0
Ath_chr1	4389733	4389863	5P.capped.790	97	+	AT1G12880	0	P	0.231
Ath_chr1	4394279	4394503	5P.capped.791	31	-	AT1G12900	0	P	0.205
Ath_chr1	4396210	4396224	5P.capped.792	8	-	AT1G12910	0	P	0.305
Ath_chr1	4396502	4396560	5P.noncapped.542	47	-	AT1G12920	0	D	0.0
Ath_chr1	4398047	4398191	5P.capped.793	102	-	AT1G12920	0	P	0.227
Ath_chr1	4405480	4405591	5P.capped.794	106	-	AT1G12930	0	P	0.471
Ath_chr1	4423560	4423724	5P.capped.795	108	+	AT1G12970	0	P	0.194
Ath_chr1	4433626	4433703	5P.capped.796	73	+	AT1G12990	0	P	0.248
Ath_chr1	4435346	4435367	5P.noncapped.543	1	+	AT1G12990	0	D	0.0
Ath_chr1	4436361	4436394	5P.noncapped.544	1	-	AT1G13000	0	D	0.0
Ath_chr1	4439424	4439545	5P.capped.797	119	-	AT1G13000	-68	U	0.332
Ath_chr1	4440760	4440831	5P.noncapped.545	66	-	AT1G13020	0	D	0.0
Ath_chr1	4443680	4443753	5P.capped.798	1	-	AT1G13020	0	P	0.301
Ath_chr1	4447364	4447416	5P.capped.799	47	-	AT1G13030	-6	U	0.136
Ath_chr1	4452267	4452348	5P.capped.800	39	+	AT1G13060	0	P	0.355
Ath_chr1	4454351	4454363	5P.capped.801	1	+	AT1G13060	0	D	0.246
Ath_chr1	4459158	4459201	5P.capped.802	1	+	AT1G13080	-6	U	0.26
Ath_chr1	4460080	4460106	5P.noncapped.546	24	+	AT1G13080	0	P	0.0
Ath_chr1	4460680	4460755	5P.noncapped.547	57	+	AT1G13080	0	D	0.0
Ath_chr1	4461804	4461859	5P.capped.803	22	+	AT1G13090	0	P	0.433
Ath_chr1	4473140	4473292	5P.noncapped.548	72	-	AT1G13120	0	P	0.069
Ath_chr1	4474693	4474703	5P.noncapped.549	2	+	AT1G13130	-24	U	0.0
Ath_chr1	4477167	4477192	5P.noncapped.550	1	+	AT1G13130	0	D	0.0
Ath_chr1	4477500	4477545	5P.noncapped.551	33	+	AT1G13130	0	D	0.0
Ath_chr1	4477681	4477772	5P.noncapped.552	1	+	AT1G13130	0	D	0.0
Ath_chr1	4480335	4480352	5P.noncapped.553	2	-	AT1G13140	-11	U	0.057
Ath_chr1	4480432	4480486	5P.capped.804	20	-	AT1G13140	-126	U	1.033
Ath_chr1	4480780	4480861	5P.capped.805	38	+	AT1G13145	-41	U	0.402
Ath_chr1	4483686	4483701	5P.noncapped.554	13	-	AT1G13150	-4	U	0.067
Ath_chr1	4484585	4484608	5P.capped.806	1	+	AT1G13160	0	P	0.484
Ath_chr1	4492446	4492529	5P.capped.807	81	-	AT1G13170	0	P	0.226
Ath_chr1	4494991	4495029	5P.capped.808	36	+	AT1G13180	0	P	0.595
Ath_chr1	4498776	4498932	5P.capped.809	96	+	AT1G13190	-8	U	0.358
Ath_chr1	4503478	4503587	5P.capped.810	1	-	AT1G13195	0	P	0.354
Ath_chr1	4515555	4515638	5P.capped.811	81	+	AT1G13220	0	P	0.313
Ath_chr1	4526046	4526068	5P.capped.812	18	-	AT1G13245	-1	U	0.222
Ath_chr1	4529104	4529127	5P.noncapped.555	21	-	AT1G13250	0	P	0.0
Ath_chr1	4529195	4529243	5P.noncapped.556	46	-	AT1G13250	0	P	0.0
Ath_chr1	4529413	4529433	5P.noncapped.557	2	-	AT1G13250	0	P	0.0
Ath_chr1	4529990	4530064	5P.capped.813	72	-	AT1G13250	0	P	0.328
Ath_chr1	4542216	4542310	5P.capped.814	90	+	AT1G13260	0	P	0.343
Ath_chr1	4543355	4543362	5P.noncapped.558	1	+	AT1G13260	0	P	0.0
Ath_chr1	4543423	4543435	5P.noncapped.559	4	+	AT1G13260	0	P	0.0
Ath_chr1	4544950	4545005	5P.noncapped.560	2	+	AT1G13270	0	P	0.0
Ath_chr1	4547444	4547605	5P.capped.815	100	+	AT1G13280	0	P	0.425
Ath_chr1	4563624	4563627	5P.noncapped.561	1	+	AT1G13320	0	A	0.0
Ath_chr1	4563742	4563767	5P.noncapped.562	1	-	AT1G13320	0	D	0.0
Ath_chr1	4566058	4566069	5P.capped.816	1	-	AT1G13320	0	D	0.237
Ath_chr1	4567727	4567769	5P.capped.817	28	-	AT1G13320	0	P	0.116
Ath_chr1	4572577	4572685	5P.noncapped.563	39	-	AT1G13350	0	D	0.0
Ath_chr1	4576583	4576666	5P.capped.818	41	-	AT1G13350	0	P	0.257
Ath_chr1	4576988	4577000	5P.noncapped.564	1	+	AT1G13360	0	A	0.0
Ath_chr1	4577268	4577305	5P.noncapped.565	35	-	AT1G13360	0	P	0.0
Ath_chr1	4577894	4577908	5P.capped.819	10	-	AT1G13360	0	P	0.121
Ath_chr1	4590396	4590419	5P.capped.820	14	-	AT1G13380	0	P	0.283
Ath_chr1	4593582	4593702	5P.capped.821	116	-	AT1G13390	-16	U	0.14
Ath_chr1	4594193	4594267	5P.capped.822	56	-	AT1G13390	0	P	0.262
Ath_chr1	4610497	4610649	5P.capped.823	67	-	AT1G13440	0	P	0.303
Ath_chr1	4615085	4615192	5P.capped.824	98	-	AT1G13450	0	P	0.317
Ath_chr1	4615811	4615912	5P.capped.825	36	+	AT1G13460	0	P	0.418
Ath_chr1	4618068	4618134	5P.noncapped.566	2	+	AT1G13460	0	D	0.0
Ath_chr1	4641985	4642125	5P.capped.826	9	-	AT1G13560	0	P	0.297
Ath_chr1	4644316	4644379	5P.capped.827	36	-	AT1G13570	0	P	0.276
Ath_chr1	4646776	4646959	5P.capped.828	76	-	AT1G13580	0	P	0.102
Ath_chr1	4677198	4677262	5P.noncapped.567	50	-	AT1G13640	0	D	0.0
Ath_chr1	4679768	4679815	5P.capped.829	40	-	AT1G13640	0	P	0.163
Ath_chr1	4680321	4680334	5P.noncapped.568	11	-	.	.	N	0.0
Ath_chr1	4681392	4681405	5P.noncapped.569	1	-	AT1G13650	0	D	0.0
Ath_chr1	4682094	4682097	5P.capped.830	1	-	AT1G13650	0	P	0.148
Ath_chr1	4688151	4688155	5P.capped.831	2	+	AT1G13670	-2	U	0.278
Ath_chr1	4690403	4690448	5P.noncapped.570	43	+	AT1G13680	0	P	0.0
Ath_chr1	4693257	4693377	5P.capped.832	72	+	AT1G13690	0	P	0.217
Ath_chr1	4695915	4695931	5P.noncapped.571	14	-	AT1G13700	-292	I	0.0
Ath_chr1	4696014	4696119	5P.capped.833	103	-	AT1G13700	-95	U	0.862
Ath_chr1	4696493	4696500	5P.noncapped.572	1	-	AT1G13700	-472	U	0.0
Ath_chr1	4703097	4703165	5P.noncapped.573	1	-	AT1G13710	0	D	0.02
Ath_chr1	4704667	4704675	5P.capped.834	4	-	AT1G13710	-15	U	0.939
Ath_chr1	4709794	4710026	5P.capped.835	82	+	AT1G13730	0	P	0.262
Ath_chr1	4712193	4712209	5P.noncapped.574	1	+	AT1G13730	0	D	0.0
Ath_chr1	4713639	4713718	5P.capped.836	59	+	AT1G13740	0	P	0.552
Ath_chr1	4713860	4713918	5P.capped.837	56	+	AT1G13740	0	P	0.306
Ath_chr1	4721685	4721708	5P.capped.838	21	+	AT1G13770	0	P	0.135
Ath_chr1	4726752	4726777	5P.capped.839	10	+	.	.	N	0.434
Ath_chr1	4733779	4733802	5P.noncapped.575	21	-	AT1G13800	-94	U	0.0
Ath_chr1	4735545	4735610	5P.capped.840	63	+	AT1G13820	0	P	0.309
Ath_chr1	4743763	4743791	5P.noncapped.576	26	-	AT1G13860	0	D	0.0
Ath_chr1	4745808	4745842	5P.noncapped.577	1	-	AT1G13860	0	D	0.0
Ath_chr1	4748634	4748643	5P.noncapped.578	7	-	AT1G13870	0	P	0.053
Ath_chr1	4748868	4748953	5P.capped.841	4	+	AT1G13880	0	P	0.298
Ath_chr1	4751411	4751496	5P.capped.842	47	+	AT1G13890	-122	U	0.319
Ath_chr1	4753490	4753518	5P.noncapped.579	23	-	AT1G13900	0	D	0.0
Ath_chr1	4755568	4755660	5P.capped.843	7	-	AT1G13900	0	P	0.174
Ath_chr1	4755784	4755872	5P.noncapped.580	1	+	AT1G13910	0	P	0.0
Ath_chr1	4757868	4757900	5P.noncapped.581	2	+	AT1G13910	0	D	0.0
Ath_chr1	4760979	4761115	5P.capped.844	62	+	AT1G13930	0	P	0.418
Ath_chr1	4766491	4766538	5P.noncapped.582	45	-	AT1G13940	0	P	0.0
Ath_chr1	4773546	4773616	5P.capped.845	48	+	AT1G13950	0	P	0.348
Ath_chr1	4776529	4776535	5P.noncapped.583	1	+	AT1G13960	0	P	0.0
Ath_chr1	4782484	4782561	5P.capped.846	44	-	AT1G13970	0	P	0.307
Ath_chr1	4788554	4788583	5P.capped.847	26	+	AT1G13980	0	P	0.295
Ath_chr1	4794683	4794804	5P.noncapped.584	72	+	AT1G13990	0	P	0.01
Ath_chr1	4797356	4797475	5P.capped.848	51	+	AT1G14000	0	P	0.381
Ath_chr1	4797506	4797541	5P.noncapped.585	11	+	AT1G14000	0	P	0.0
Ath_chr1	4800507	4800531	5P.noncapped.586	9	-	AT1G14010	0	D	0.0
Ath_chr1	4800677	4800702	5P.capped.849	23	-	AT1G14010	0	D	0.368
Ath_chr1	4801800	4801883	5P.capped.850	40	-	AT1G14010	0	P	0.257
Ath_chr1	4802670	4802836	5P.capped.851	111	+	AT1G14020	0	P	0.214
Ath_chr1	4807465	4807518	5P.capped.852	51	-	AT1G14030	0	P	0.354
Ath_chr1	4810396	4810449	5P.noncapped.587	49	+	AT1G14040	-42	U	0.0
Ath_chr1	4811866	4811871	5P.capped.853	3	+	AT1G14040	0	D	0.469
Ath_chr1	4814245	4814253	5P.noncapped.588	1	+	AT1G14040	0	D	0.0
Ath_chr1	4814506	4814561	5P.noncapped.589	1	+	AT1G14040	0	D	0.0
Ath_chr1	4817981	4818038	5P.capped.854	37	-	AT1G14060	0	P	0.25
Ath_chr1	4820432	4820454	5P.capped.855	12	-	AT1G14071	0	P	0.629
Ath_chr1	4835997	4836005	5P.noncapped.590	6	-	AT1G14130	0	D	0.0
Ath_chr1	4839617	4839643	5P.capped.856	12	-	AT1G14140	0	P	0.219
Ath_chr1	4839806	4839910	5P.capped.857	54	+	AT1G14150	0	P	0.108
Ath_chr1	4845789	4845838	5P.capped.858	23	-	AT1G14170	0	P	0.319
Ath_chr1	4847129	4847251	5P.capped.859	32	+	AT1G14180	0	P	0.263
Ath_chr1	4849890	4849919	5P.capped.860	6	-	AT1G14182	-71	U	0.552
Ath_chr1	4854569	4854583	5P.noncapped.591	7	-	AT1G14200	0	P	0.0
Ath_chr1	4855180	4855305	5P.capped.861	15	-	AT1G14200	0	P	0.171
Ath_chr1	4855484	4855528	5P.noncapped.592	42	+	AT1G14205	-6	U	0.0
Ath_chr1	4857953	4858027	5P.capped.862	3	-	AT1G14210	0	P	0.153
Ath_chr1	4861247	4861275	5P.capped.863	26	+	AT1G14230	0	P	0.409
Ath_chr1	4872852	4872931	5P.capped.864	1	+	AT1G14260	-2	U	0.353
Ath_chr1	4875130	4875137	5P.noncapped.593	1	-	AT1G14270	0	D	0.0
Ath_chr1	4877140	4877250	5P.capped.865	37	-	AT1G14270	0	P	0.44
Ath_chr1	4877523	4877641	5P.capped.866	103	+	AT1G14280	0	P	0.199
Ath_chr1	4881920	4881964	5P.capped.867	29	-	AT1G14290	0	P	0.167
Ath_chr1	4884740	4884819	5P.noncapped.594	13	-	AT1G14300	0	P	0.064
Ath_chr1	4884988	4885031	5P.capped.868	20	+	AT1G14310	-35	U	0.191
Ath_chr1	4888127	4888261	5P.capped.869	99	+	AT1G14320	0	P	0.181
Ath_chr1	4892003	4892030	5P.capped.870	1	-	AT1G14330	0	P	0.402
Ath_chr1	4892191	4892257	5P.noncapped.595	64	-	AT1G14330	-5	U	0.0
Ath_chr1	4897329	4897417	5P.capped.871	12	+	AT1G14340	-4	U	0.244
Ath_chr1	4898568	4898581	5P.noncapped.596	11	+	AT1G14340	0	D	0.0
Ath_chr1	4898690	4898699	5P.noncapped.597	1	+	AT1G14340	0	D	0.0
Ath_chr1	4899098	4899203	5P.capped.872	56	+	AT1G14345	0	P	0.302
Ath_chr1	4899818	4899825	5P.noncapped.598	5	-	AT1G14345	0	A	0.0
Ath_chr1	4907894	4907956	5P.noncapped.599	32	+	AT1G14350	-26	U	0.06
Ath_chr1	4908414	4908427	5P.noncapped.600	5	+	AT1G14350	0	P	0.0
Ath_chr1	4910946	4910953	5P.noncapped.601	1	+	AT1G14350	0	D	0.037
Ath_chr1	4911325	4911352	5P.noncapped.602	25	-	AT1G14360	0	D	0.0
Ath_chr1	4911422	4911460	5P.noncapped.603	28	-	AT1G14360	0	D	0.0
Ath_chr1	4913038	4913153	5P.capped.873	84	-	AT1G14360	0	P	0.18
Ath_chr1	4918465	4918477	5P.noncapped.604	10	-	AT1G14380	0	D	0.0
Ath_chr1	4918516	4918549	5P.noncapped.605	31	-	AT1G14380	0	D	0.0
Ath_chr1	4921294	4921354	5P.noncapped.606	1	-	AT1G14380	-492	I	0.0
Ath_chr1	4921498	4921598	5P.capped.874	37	-	AT1G14380	0	P	0.127
Ath_chr1	4928595	4928714	5P.capped.875	14	-	AT1G14400	0	P	0.295
Ath_chr1	4930860	4930946	5P.capped.876	84	-	AT1G14410	-41	U	0.41
Ath_chr1	4931739	4931754	5P.noncapped.607	13	-	AT1G14420	0	D	0.0
Ath_chr1	4931897	4931925	5P.noncapped.608	21	-	AT1G14420	0	D	0.0
Ath_chr1	4933498	4933516	5P.capped.877	8	-	AT1G14420	0	P	0.349
Ath_chr1	4934182	4934341	5P.capped.878	96	+	AT1G14430	0	P	0.336
Ath_chr1	4940646	4940682	5P.noncapped.609	34	-	AT1G14440	0	P	0.0
Ath_chr1	4940711	4940874	5P.capped.879	65	-	AT1G14440	0	P	0.253
Ath_chr1	4947535	4947631	5P.capped.880	40	-	AT1G14450	0	P	0.271
Ath_chr1	4949012	4949029	5P.noncapped.610	1	-	AT1G14460	0	D	0.0
Ath_chr1	4952784	4952947	5P.noncapped.611	160	-	AT1G14460	-18	U	0.033
Ath_chr1	4956230	4956243	5P.capped.881	1	+	AT1G14480	-25	U	0.67
Ath_chr1	4962195	4962203	5P.noncapped.612	6	-	AT1G14510	0	D	0.0
Ath_chr1	4964279	4964429	5P.capped.882	145	-	AT1G14510	0	P	0.327
Ath_chr1	4970005	4970068	5P.capped.883	6	-	AT1G14520	0	D	0.344
Ath_chr1	4971448	4971477	5P.noncapped.613	27	-	AT1G14530	0	D	0.0
Ath_chr1	4973601	4973725	5P.capped.884	121	-	AT1G14530	0	P	0.199
Ath_chr1	4980640	4980753	5P.capped.885	24	+	AT1G14560	-7	U	0.959
Ath_chr1	4980793	4980837	5P.noncapped.614	41	+	AT1G14560	0	P	0.0
Ath_chr1	4981143	4981157	5P.noncapped.615	12	+	AT1G14560	0	P	0.0
Ath_chr1	4983511	4983652	5P.capped.886	54	+	AT1G14570	-1	U	0.36
Ath_chr1	4986916	4986931	5P.noncapped.616	1	+	AT1G14570	0	D	0.0
Ath_chr1	4990102	4990112	5P.noncapped.617	1	-	AT1G14580	0	A	0.0
Ath_chr1	5000577	5000707	5P.capped.887	56	-	AT1G14590	0	P	0.12
Ath_chr1	5008803	5008806	5P.noncapped.618	1	-	AT1G14610	0	D	0.0
Ath_chr1	5009307	5009339	5P.noncapped.619	30	-	AT1G14610	0	D	0.0
Ath_chr1	5014416	5014513	5P.capped.888	67	-	AT1G14610	0	P	0.13
Ath_chr1	5016535	5016641	5P.capped.889	26	-	AT1G14620	0	P	0.203
Ath_chr1	5019949	5019962	5P.capped.890	6	+	AT1G14630	0	P	0.273
Ath_chr1	5023436	5023440	5P.noncapped.620	2	+	AT1G14640	-217	U	0.0
Ath_chr1	5027660	5027737	5P.capped.891	36	+	AT1G14650	0	P	0.429
Ath_chr1	5031618	5031624	5P.capped.892	2	-	AT1G14650	0	A	0.462
Ath_chr1	5037553	5037660	5P.capped.893	59	+	AT1G14670	0	P	0.574
Ath_chr1	5040773	5040782	5P.capped.894	7	+	AT1G14680	-80	U	0.472
Ath_chr1	5042325	5042489	5P.capped.895	44	+	AT1G14685	0	P	0.227
Ath_chr1	5042554	5042637	5P.capped.896	1	+	AT1G14685	0	P	0.4
Ath_chr1	5055171	5055270	5P.capped.897	19	-	AT1G14690	0	P	0.104
Ath_chr1	5062152	5062282	5P.noncapped.621	67	-	AT1G14710	0	D	0.0
Ath_chr1	5065026	5065107	5P.noncapped.622	3	-	AT1G14710	0	P	0.0
Ath_chr1	5065135	5065191	5P.capped.898	40	-	AT1G14710	0	P	0.166
Ath_chr1	5068472	5068549	5P.capped.899	37	-	AT1G14720	0	P	0.419
Ath_chr1	5073104	5073120	5P.capped.900	5	+	AT1G14730	0	P	0.482
Ath_chr1	5077728	5077814	5P.capped.901	58	-	AT1G14740	0	P	0.234
Ath_chr1	5082487	5082494	5P.noncapped.623	5	-	AT1G14750	0	P	0.0
Ath_chr1	5085146	5085242	5P.capped.902	94	-	AT1G14760	-28	U	0.492
Ath_chr1	5088770	5088845	5P.noncapped.624	50	-	AT1G14770	0	P	0.0
Ath_chr1	5097981	5098067	5P.noncapped.625	1	-	AT1G14790	0	P	0.035
Ath_chr1	5104672	5104699	5P.capped.903	16	-	AT1G14810	0	P	0.206
Ath_chr1	5106765	5106996	5P.capped.904	39	-	AT1G14820	0	P	0.163
Ath_chr1	5107681	5107731	5P.noncapped.626	14	-	AT1G14830	0	D	0.0
Ath_chr1	5108308	5108333	5P.noncapped.627	21	-	AT1G14830	0	D	0.0
Ath_chr1	5111597	5111710	5P.capped.905	45	-	AT1G14830	0	P	0.161
Ath_chr1	5112335	5112343	5P.noncapped.628	1	-	AT1G14840	0	D	0.0
Ath_chr1	5115373	5115493	5P.capped.906	88	-	AT1G14840	0	P	0.173
Ath_chr1	5124738	5124820	5P.capped.907	3	+	AT1G14860	0	P	0.455
Ath_chr1	5128881	5128910	5P.noncapped.629	20	-	AT1G14870	0	D	0.0
Ath_chr1	5129464	5129523	5P.capped.908	57	-	AT1G14870	0	P	0.198
Ath_chr1	5137000	5137103	5P.capped.909	59	+	AT1G14890	0	P	0.362
Ath_chr1	5139348	5139496	5P.capped.910	32	-	AT1G14900	0	P	0.337
Ath_chr1	5143607	5143691	5P.capped.911	73	-	AT1G14910	0	P	0.315
Ath_chr1	5149193	5149298	5P.capped.912	65	+	AT1G14920	0	P	0.139
Ath_chr1	5149370	5149378	5P.noncapped.630	5	+	AT1G14920	0	P	0.0
Ath_chr1	5150491	5150535	5P.noncapped.631	11	+	AT1G14920	0	P	0.0
Ath_chr1	5166647	5166773	5P.capped.913	35	-	AT1G14980	0	P	0.271
Ath_chr1	5168196	5168260	5P.capped.914	46	-	AT1G14990	0	P	0.144
Ath_chr1	5168564	5168617	5P.capped.915	38	+	AT1G15000	0	P	0.334
Ath_chr1	5170563	5170583	5P.capped.916	8	-	AT1G15002	-137	U	0.692
Ath_chr1	5171203	5171259	5P.capped.917	3	+	AT1G15010	0	P	0.191
Ath_chr1	5176180	5176229	5P.noncapped.632	44	-	AT1G15020	-2	U	0.0
Ath_chr1	5177510	5177591	5P.capped.918	6	+	AT1G15030	-12	U	0.299
Ath_chr1	5181297	5181334	5P.noncapped.633	15	-	AT1G15040	0	P	0.0
Ath_chr1	5185100	5185115	5P.noncapped.634	13	-	AT1G15060	0	D	0.0
Ath_chr1	5186875	5186972	5P.capped.919	14	-	AT1G15060	0	P	0.231
Ath_chr1	5187634	5187694	5P.noncapped.635	1	+	AT1G15080	0	P	0.0
Ath_chr1	5192132	5192141	5P.noncapped.636	1	+	.	.	N	0.0
Ath_chr1	5193336	5193388	5P.noncapped.637	1	+	.	.	N	0.0
Ath_chr1	5194180	5194229	5P.capped.920	12	-	AT1G15100	0	P	0.137
Ath_chr1	5199015	5199026	5P.noncapped.638	1	+	AT1G15110	-1	U	0.0
Ath_chr1	5199167	5199197	5P.noncapped.639	1	+	AT1G15110	0	P	0.0
Ath_chr1	5199460	5199477	5P.capped.921	15	+	AT1G15110	-92	I	0.671
Ath_chr1	5202089	5202129	5P.noncapped.640	38	+	AT1G15110	0	D	0.0
Ath_chr1	5202831	5202895	5P.capped.922	26	+	AT1G15120	0	P	0.333
Ath_chr1	5206180	5206234	5P.noncapped.641	52	-	AT1G15130	0	D	0.0
Ath_chr1	5208723	5208729	5P.noncapped.642	1	-	AT1G15130	0	D	0.0
Ath_chr1	5209228	5209293	5P.noncapped.643	63	-	AT1G15130	0	P	0.0
Ath_chr1	5209887	5209916	5P.capped.923	1	-	AT1G15130	0	P	0.792
Ath_chr1	5211664	5211677	5P.noncapped.644	1	-	AT1G15140	0	P	0.0
Ath_chr1	5212130	5212360	5P.noncapped.645	95	-	AT1G15140	0	P	0.01
Ath_chr1	5220085	5220127	5P.noncapped.646	36	-	AT1G15165	-9	U	0.0
Ath_chr1	5224388	5224450	5P.capped.924	31	+	AT1G15180	0	P	0.5
Ath_chr1	5229058	5229117	5P.noncapped.647	1	-	AT1G15200	-9	I	0.0
Ath_chr1	5231022	5231095	5P.capped.925	30	-	AT1G15200	0	P	0.216
Ath_chr1	5238032	5238113	5P.noncapped.648	31	+	AT1G15215	-1	U	0.0
Ath_chr1	5241496	5241545	5P.noncapped.649	24	-	AT1G15220	0	P	0.023
Ath_chr1	5243210	5243275	5P.capped.926	16	-	AT1G15230	0	P	0.309
Ath_chr1	5243411	5243468	5P.capped.927	38	+	AT1G15240	0	P	0.243
Ath_chr1	5248366	5248386	5P.noncapped.650	4	+	AT1G15240	0	D	0.0
Ath_chr1	5249399	5249606	5P.capped.928	62	-	AT1G15250	0	P	0.239
Ath_chr1	5249695	5249879	5P.capped.929	128	+	AT1G15260	0	P	0.249
Ath_chr1	5252050	5252104	5P.capped.930	45	-	AT1G15270	0	P	0.217
Ath_chr1	5252291	5252392	5P.capped.931	5	+	AT1G15280	-18	U	0.283
Ath_chr1	5252598	5252628	5P.noncapped.651	1	+	AT1G15280	0	D	0.0
Ath_chr1	5252827	5252863	5P.noncapped.652	1	+	AT1G15280	0	D	0.0
Ath_chr1	5257300	5257311	5P.noncapped.653	3	-	AT1G15290	0	D	0.0
Ath_chr1	5257354	5257366	5P.noncapped.654	10	-	AT1G15290	0	D	0.0
Ath_chr1	5257436	5257462	5P.noncapped.655	9	-	AT1G15290	0	D	0.0
Ath_chr1	5264940	5265011	5P.capped.932	1	-	AT1G15290	0	P	0.503
Ath_chr1	5271969	5272064	5P.capped.933	65	-	AT1G15310	0	P	0.408
Ath_chr1	5277531	5277694	5P.capped.934	53	-	AT1G15340	0	P	0.172
Ath_chr1	5279836	5279913	5P.capped.935	23	-	AT1G15350	0	P	0.552
Ath_chr1	5283334	5283386	5P.capped.936	44	+	AT1G15360	-159	U	0.403
Ath_chr1	5283449	5283455	5P.capped.937	1	+	AT1G15360	-87	U	0.251
Ath_chr1	5283535	5283593	5P.capped.938	5	+	AT1G15360	0	P	0.421
Ath_chr1	5283704	5283727	5P.noncapped.656	2	-	AT1G15360	19	IA	0.0
Ath_chr1	5284072	5284095	5P.noncapped.657	13	+	AT1G15360	0	D	0.0
Ath_chr1	5284479	5284498	5P.capped.939	17	-	AT1G15360	0	A	0.415
Ath_chr1	5286957	5287147	5P.capped.940	105	+	AT1G15370	0	P	0.252
Ath_chr1	5290744	5290754	5P.capped.941	1	+	AT1G15380	-1	U	0.323
Ath_chr1	5290831	5290921	5P.capped.942	88	+	AT1G15380	0	P	0.103
Ath_chr1	5293235	5293266	5P.noncapped.658	29	-	AT1G15385	0	P	0.0
Ath_chr1	5294661	5294688	5P.capped.943	11	+	AT1G15390	0	P	0.214
Ath_chr1	5296556	5296566	5P.noncapped.659	1	-	AT1G15400	0	P	0.0
Ath_chr1	5296822	5296953	5P.capped.944	41	-	AT1G15400	0	P	0.296
Ath_chr1	5298052	5298115	5P.noncapped.660	28	-	AT1G15405	0	P	0.007
Ath_chr1	5298135	5298181	5P.noncapped.661	41	-	AT1G15405	-11	U	0.0
Ath_chr1	5298934	5298940	5P.capped.945	4	+	AT1G15410	0	D	0.454
Ath_chr1	5299116	5299163	5P.capped.946	1	+	AT1G15410	0	D	0.247
Ath_chr1	5301376	5301496	5P.capped.947	44	-	AT1G15415	-9	U	0.22
Ath_chr1	5301818	5301840	5P.capped.948	1	-	AT1G15420	0	D	0.23
Ath_chr1	5303303	5303411	5P.capped.949	77	-	AT1G15420	0	P	0.186
Ath_chr1	5304315	5304367	5P.capped.950	2	+	AT1G15430	0	P	0.312
Ath_chr1	5309520	5309559	5P.noncapped.662	37	-	AT1G15440	-44	U	0.0
Ath_chr1	5310406	5310414	5P.noncapped.663	6	-	AT1G15460	0	D	0.0
Ath_chr1	5313041	5313102	5P.noncapped.664	1	+	AT1G15460	46	IA	0.0
Ath_chr1	5313429	5313504	5P.capped.951	27	-	AT1G15460	-23	I	0.281
Ath_chr1	5314091	5314143	5P.capped.952	50	-	AT1G15460	-48	U	0.286
Ath_chr1	5315501	5315648	5P.capped.953	118	+	AT1G15470	0	P	0.476
Ath_chr1	5316373	5316490	5P.capped.954	62	+	AT1G15470	-73	I	0.246
Ath_chr1	5317998	5318062	5P.capped.955	1	+	AT1G15480	-11	U	0.173
Ath_chr1	5320821	5320869	5P.noncapped.665	46	-	AT1G15490	0	D	0.0
Ath_chr1	5326218	5326343	5P.capped.956	95	+	AT1G15500	0	P	0.269
Ath_chr1	5341988	5342020	5P.capped.957	1	-	AT1G15530	-59	U	0.464
Ath_chr1	5362008	5362059	5P.capped.958	49	+	AT1G15570	0	P	0.188
Ath_chr1	5381088	5381179	5P.capped.959	24	+	AT1G15660	-57	U	0.55
Ath_chr1	5384807	5384814	5P.noncapped.666	4	+	AT1G15660	0	D	0.0
Ath_chr1	5390033	5390042	5P.capped.960	1	+	AT1G15670	0	P	0.29
Ath_chr1	5398910	5399045	5P.capped.961	86	+	AT1G15690	0	P	0.31
Ath_chr1	5403795	5403853	5P.capped.962	1	-	AT1G15700	0	P	0.479
Ath_chr1	5404355	5404470	5P.capped.963	55	+	AT1G15710	0	P	0.328
Ath_chr1	5406001	5406043	5P.capped.964	26	+	AT1G15720	0	P	0.386
Ath_chr1	5407629	5407655	5P.noncapped.667	1	-	AT1G15730	0	D	0.0
Ath_chr1	5409942	5409988	5P.capped.965	1	-	AT1G15730	0	P	0.382
Ath_chr1	5410874	5410947	5P.capped.966	37	+	AT1G15740	0	P	0.577
Ath_chr1	5420855	5420929	5P.capped.967	1	-	AT1G15750	0	P	0.314
Ath_chr1	5420977	5421068	5P.capped.968	89	-	AT1G15750	-34	U	0.483
Ath_chr1	5425682	5425697	5P.capped.969	13	+	AT1G15760	-18	U	0.54
Ath_chr1	5430352	5430403	5P.noncapped.668	23	-	AT1G15780	0	D	0.016
Ath_chr1	5431157	5431191	5P.noncapped.669	24	-	AT1G15780	0	D	0.0
Ath_chr1	5443631	5443684	5P.capped.970	51	-	AT1G15800	0	P	0.256
Ath_chr1	5444428	5444482	5P.capped.971	30	+	AT1G15810	0	P	0.169
Ath_chr1	5445195	5445210	5P.noncapped.670	1	+	AT1G15810	0	P	0.032
Ath_chr1	5447713	5447811	5P.capped.972	48	-	AT1G15820	0	P	0.323
Ath_chr1	5454783	5454918	5P.capped.973	36	+	AT1G15860	0	P	0.214
Ath_chr1	5454966	5455034	5P.capped.974	43	+	AT1G15860	0	P	0.177
Ath_chr1	5457086	5457170	5P.capped.975	15	+	AT1G15870	0	P	0.185
Ath_chr1	5459586	5459597	5P.capped.976	1	-	AT1G15880	0	D	0.633
Ath_chr1	5460316	5460383	5P.capped.977	33	-	AT1G15880	-17	U	0.254
Ath_chr1	5460521	5460638	5P.noncapped.671	50	+	AT1G15885	0	P	0.062
Ath_chr1	5465325	5465415	5P.capped.978	44	+	AT1G15910	0	P	0.382
Ath_chr1	5466042	5466074	5P.noncapped.672	30	+	AT1G15910	0	D	0.0
Ath_chr1	5469040	5469043	5P.noncapped.673	1	-	AT1G15910	0	A	0.0
Ath_chr1	5469272	5469462	5P.capped.979	188	+	AT1G15920	0	P	0.256
Ath_chr1	5471401	5471526	5P.capped.980	37	+	AT1G15930	0	P	0.326
Ath_chr1	5473552	5473665	5P.capped.981	1	+	AT1G15940	-11	U	0.309
Ath_chr1	5478754	5478826	5P.capped.982	31	+	AT1G15950	0	P	0.272
Ath_chr1	5485111	5485117	5P.noncapped.674	1	-	AT1G15960	-31	U	0.0
Ath_chr1	5488664	5488708	5P.capped.983	8	-	AT1G15970	0	P	0.148
Ath_chr1	5488859	5488927	5P.capped.984	5	-	AT1G15970	0	P	0.423
Ath_chr1	5489269	5489388	5P.capped.985	30	+	AT1G15980	0	P	0.284
Ath_chr1	5489557	5489566	5P.noncapped.675	1	+	AT1G15980	0	P	0.0
Ath_chr1	5490127	5490149	5P.noncapped.676	1	+	AT1G15980	0	D	0.0
Ath_chr1	5490228	5490247	5P.noncapped.677	17	+	AT1G15980	0	D	0.0
Ath_chr1	5494527	5494580	5P.capped.986	8	+	AT1G16000	0	P	0.4
Ath_chr1	5497690	5497799	5P.capped.987	28	-	AT1G16010	0	P	0.131
Ath_chr1	5498164	5498234	5P.noncapped.678	42	+	AT1G16020	0	P	0.061
Ath_chr1	5504671	5504735	5P.capped.988	48	+	AT1G16040	-15	U	0.151
Ath_chr1	5508444	5508577	5P.capped.989	78	+	AT1G16060	0	P	0.399
Ath_chr1	5514307	5514462	5P.capped.990	12	+	AT1G16080	0	P	0.282
Ath_chr1	5518315	5518361	5P.noncapped.679	44	+	AT1G16110	-13	U	0.0
Ath_chr1	5539652	5539662	5P.noncapped.680	8	-	AT1G16170	0	P	0.0
Ath_chr1	5539713	5539957	5P.noncapped.681	35	-	AT1G16170	0	P	0.009
Ath_chr1	5540436	5540567	5P.capped.991	57	+	AT1G16180	0	P	0.28
Ath_chr1	5543138	5543220	5P.capped.992	4	+	AT1G16190	-9	U	0.382
Ath_chr1	5547502	5547625	5P.capped.993	54	-	AT1G16210	-5	U	0.219
Ath_chr1	5548332	5548362	5P.noncapped.682	4	+	AT1G16220	-316	U	0.0
Ath_chr1	5548621	5548642	5P.capped.994	19	+	AT1G16220	-12	U	1.042
Ath_chr1	5556759	5556818	5P.capped.995	44	-	AT1G16240	0	P	0.266
Ath_chr1	5558752	5558758	5P.noncapped.683	4	+	AT1G16250	-322	I	0.0
Ath_chr1	5560302	5560329	5P.noncapped.684	25	-	AT1G16260	0	D	0.0
Ath_chr1	5563082	5563178	5P.capped.996	94	+	AT1G16270	0	P	0.125
Ath_chr1	5569989	5570030	5P.noncapped.685	39	-	AT1G16280	0	P	0.0
Ath_chr1	5570550	5570603	5P.capped.997	4	-	AT1G16280	-68	U	0.426
Ath_chr1	5573750	5573869	5P.capped.998	11	-	AT1G16290	-224	U	0.357
Ath_chr1	5574306	5574322	5P.capped.999	1	+	AT1G16300	-2	U	0.378
Ath_chr1	5578469	5578474	5P.noncapped.686	1	+	AT1G16310	0	P	0.0
Ath_chr1	5580838	5580961	5P.capped.1000	1	+	AT1G16320	-15	U	0.402
Ath_chr1	5581254	5581264	5P.noncapped.687	8	+	AT1G16320	0	P	0.0
Ath_chr1	5587460	5587463	5P.noncapped.688	1	-	AT1G16330	-71	U	0.0
Ath_chr1	5590584	5590634	5P.capped.1001	42	-	AT1G16340	0	P	0.245
Ath_chr1	5590848	5590954	5P.capped.1002	55	+	AT1G16350	-47	U	0.259
Ath_chr1	5595763	5595815	5P.capped.1003	47	-	.	.	N	0.101
Ath_chr1	5598553	5598613	5P.noncapped.689	1	-	AT1G16380	0	D	0.0
Ath_chr1	5614598	5614652	5P.noncapped.690	52	+	AT1G16430	0	P	0.075
Ath_chr1	5619911	5619926	5P.noncapped.691	1	-	AT1G16460	0	D	0.0
Ath_chr1	5622539	5622634	5P.capped.1004	30	-	AT1G16460	0	P	0.341
Ath_chr1	5622743	5622879	5P.capped.1005	126	+	AT1G16470	0	P	0.282
Ath_chr1	5624695	5624699	5P.noncapped.692	1	+	AT1G16470	0	D	0.0
Ath_chr1	5629019	5629029	5P.capped.1006	2	-	AT1G16480	-366	U	0.186
Ath_chr1	5630890	5630893	5P.capped.1007	1	-	AT1G16490	0	P	0.119
Ath_chr1	5638970	5639044	5P.noncapped.693	63	+	AT1G16500	0	P	0.066
Ath_chr1	5640006	5640024	5P.capped.1008	10	+	AT1G16500	0	D	0.438
Ath_chr1	5645223	5645275	5P.noncapped.694	1	-	AT1G16510	0	P	0.0
Ath_chr1	5647928	5647975	5P.noncapped.695	7	-	AT1G16515	-123	U	0.031
Ath_chr1	5648752	5648822	5P.capped.1009	7	+	AT1G16520	0	P	0.202
Ath_chr1	5650188	5650199	5P.noncapped.696	1	+	AT1G16520	0	D	0.0
Ath_chr1	5668373	5668441	5P.capped.1010	42	+	AT1G16560	0	P	0.317
Ath_chr1	5673500	5673662	5P.capped.1011	86	-	AT1G16570	0	P	0.291
Ath_chr1	5673766	5673813	5P.noncapped.697	45	+	AT1G16590	0	P	0.0
Ath_chr1	5678688	5678799	5P.capped.1012	32	-	AT1G16610	0	P	0.188
Ath_chr1	5684183	5684213	5P.noncapped.698	1	-	AT1G16630	0	P	0.079
Ath_chr1	5686175	5686181	5P.noncapped.699	3	-	AT1G16635	0	P	0.01
Ath_chr1	5686551	5686649	5P.noncapped.700	1	+	AT1G16640	-50	U	0.0
Ath_chr1	5687946	5688007	5P.capped.1013	59	+	AT1G16650	0	P	0.537
Ath_chr1	5697322	5697352	5P.capped.1014	15	+	AT1G16670	0	P	0.827
Ath_chr1	5705516	5705567	5P.noncapped.701	1	+	AT1G16680	0	D	0.0
Ath_chr1	5709691	5709803	5P.capped.1015	85	+	AT1G16700	0	P	0.322
Ath_chr1	5712059	5712204	5P.capped.1016	78	+	AT1G16705	0	P	0.418
Ath_chr1	5713940	5714076	5P.capped.1017	107	+	AT1G16710	-171	U	0.718
Ath_chr1	5714239	5714306	5P.noncapped.702	1	+	AT1G16710	0	P	0.0
Ath_chr1	5719339	5719368	5P.noncapped.703	27	+	AT1G16710	0	D	0.0
Ath_chr1	5722238	5722257	5P.noncapped.704	1	+	AT1G16710	0	D	0.0
Ath_chr1	5722861	5722994	5P.noncapped.705	57	+	AT1G16720	-169	U	0.099
Ath_chr1	5723049	5723148	5P.noncapped.706	34	+	AT1G16720	-4	U	0.082
Ath_chr1	5725676	5725696	5P.noncapped.707	5	+	AT1G16720	0	D	0.0
Ath_chr1	5726175	5726232	5P.noncapped.708	29	+	AT1G16720	0	D	0.0
Ath_chr1	5727107	5727203	5P.capped.1018	4	-	AT1G16730	0	P	0.177
Ath_chr1	5727614	5727764	5P.capped.1019	91	+	AT1G16740	0	P	0.293
Ath_chr1	5729698	5729709	5P.noncapped.709	9	-	AT1G16750	0	D	0.0
Ath_chr1	5731826	5731885	5P.capped.1020	32	-	AT1G16750	0	P	0.198
Ath_chr1	5734072	5734148	5P.capped.1021	64	+	AT1G16760	-97	U	0.585
Ath_chr1	5739810	5739858	5P.noncapped.710	46	-	AT1G16780	0	D	0.0
Ath_chr1	5744174	5744223	5P.capped.1022	9	-	AT1G16780	0	P	0.187
Ath_chr1	5744549	5744620	5P.capped.1023	3	+	AT1G16790	0	P	0.199
Ath_chr1	5755584	5755697	5P.capped.1024	55	+	AT1G16810	0	P	0.361
Ath_chr1	5758227	5758323	5P.capped.1025	88	-	AT1G16820	-2	U	0.55
Ath_chr1	5758783	5758870	5P.capped.1026	85	+	AT1G16825	0	P	0.138
Ath_chr1	5760346	5760380	5P.noncapped.711	24	+	AT1G16825	0	D	0.0
Ath_chr1	5763179	5763186	5P.noncapped.712	5	-	AT1G16840	0	P	0.0
Ath_chr1	5763974	5763983	5P.noncapped.713	7	-	AT1G16840	0	P	0.0
Ath_chr1	5764014	5764078	5P.noncapped.714	58	-	AT1G16840	0	P	0.077
Ath_chr1	5765631	5765652	5P.capped.1027	19	-	AT1G16850	0	P	0.783
Ath_chr1	5767324	5767457	5P.capped.1028	18	+	AT1G16860	0	P	0.153
Ath_chr1	5769752	5769763	5P.noncapped.715	9	+	AT1G16860	0	D	0.0
Ath_chr1	5770052	5770094	5P.noncapped.716	32	+	AT1G16860	0	D	0.0
Ath_chr1	5771732	5771740	5P.noncapped.717	6	-	AT1G16870	0	D	0.0
Ath_chr1	5773165	5773246	5P.capped.1029	46	-	AT1G16870	0	P	0.152
Ath_chr1	5773541	5773784	5P.capped.1030	166	+	AT1G16880	0	P	0.278
Ath_chr1	5778373	5778489	5P.capped.1031	50	-	AT1G16890	0	P	0.277
Ath_chr1	5779829	5779850	5P.noncapped.718	19	-	AT1G16900	0	D	0.0
Ath_chr1	5782290	5782404	5P.capped.1032	19	-	AT1G16900	0	P	0.725
Ath_chr1	5787019	5787127	5P.noncapped.719	37	-	AT1G16916	0	P	0.081
Ath_chr1	5789201	5789272	5P.capped.1033	19	-	AT1G16920	0	P	0.397
Ath_chr1	5789708	5789759	5P.capped.1034	3	+	AT1G16930	-275	U	0.264
Ath_chr1	5799801	5799966	5P.capped.1035	102	+	AT1G16960	0	P	0.259
Ath_chr1	5805777	5805814	5P.capped.1036	21	-	AT1G16970	0	P	0.334
Ath_chr1	5822584	5822627	5P.noncapped.720	32	+	AT1G17030	0	P	0.0
Ath_chr1	5823848	5823889	5P.noncapped.721	1	+	AT1G17030	0	D	0.0
Ath_chr1	5824097	5824162	5P.noncapped.722	1	+	AT1G17030	0	D	0.0
Ath_chr1	5824313	5824398	5P.noncapped.723	1	+	AT1G17030	0	D	0.0
Ath_chr1	5824808	5824882	5P.capped.1037	72	+	AT1G17040	0	P	0.53
Ath_chr1	5828863	5828978	5P.noncapped.724	60	+	AT1G17050	-156	U	0.097
Ath_chr1	5829096	5829174	5P.capped.1038	76	+	AT1G17050	0	P	0.171
Ath_chr1	5831228	5831237	5P.noncapped.725	1	+	AT1G17050	0	D	0.0
Ath_chr1	5835330	5835419	5P.capped.1039	87	-	AT1G17060	0	P	0.162
Ath_chr1	5837577	5837618	5P.capped.1040	14	+	AT1G17070	0	P	0.51
Ath_chr1	5841537	5841638	5P.capped.1041	28	-	AT1G17080	0	P	0.253
Ath_chr1	5842799	5842840	5P.noncapped.726	6	-	AT1G17090	0	P	0.0
Ath_chr1	5844281	5844288	5P.noncapped.727	5	-	AT1G17090	-4	U	0.0
Ath_chr1	5844596	5844767	5P.capped.1042	147	+	AT1G17100	0	P	0.246
Ath_chr1	5846905	5846944	5P.noncapped.728	25	-	AT1G17110	0	D	0.0
Ath_chr1	5850679	5850884	5P.capped.1043	71	-	AT1G17110	0	P	0.305
Ath_chr1	5851930	5851983	5P.capped.1044	22	+	AT1G17120	0	P	0.298
Ath_chr1	5853777	5853790	5P.noncapped.729	3	+	AT1G17120	0	P	0.0
Ath_chr1	5854123	5854206	5P.capped.1045	55	+	AT1G17130	0	P	0.34
Ath_chr1	5858140	5858181	5P.capped.1046	1	-	AT1G17140	-185	I	0.514
Ath_chr1	5858344	5858573	5P.capped.1047	187	-	AT1G17140	0	P	0.277
Ath_chr1	5862653	5862700	5P.capped.1048	23	-	AT1G17145	0	P	0.216
Ath_chr1	5867577	5867687	5P.capped.1049	64	+	AT1G17160	0	P	0.129
Ath_chr1	5869161	5869178	5P.noncapped.730	1	+	AT1G17160	0	D	0.0
Ath_chr1	5869736	5869830	5P.noncapped.731	1	+	AT1G17170	-108	U	0.074
Ath_chr1	5872142	5872171	5P.noncapped.732	8	+	AT1G17180	0	P	0.0
Ath_chr1	5875371	5875423	5P.capped.1050	8	+	AT1G17190	0	P	0.379
Ath_chr1	5878406	5878494	5P.capped.1051	40	+	AT1G17200	0	P	0.204
Ath_chr1	5880297	5880320	5P.noncapped.733	3	-	AT1G17210	0	D	0.0
Ath_chr1	5880484	5880514	5P.noncapped.734	27	-	AT1G17210	0	D	0.0
Ath_chr1	5884653	5884761	5P.capped.1052	106	-	AT1G17210	-4	U	0.253
Ath_chr1	5885044	5885195	5P.capped.1053	38	+	AT1G17220	0	P	0.174
Ath_chr1	5895868	5895879	5P.capped.1054	4	+	.	.	N	0.276
Ath_chr1	5911668	5911713	5P.capped.1055	1	-	AT1G17270	0	P	1.072
Ath_chr1	5919983	5920096	5P.capped.1056	43	-	AT1G17280	0	P	0.199
Ath_chr1	5922601	5922785	5P.capped.1057	25	+	AT1G17290	-3	U	0.26
Ath_chr1	5925373	5925389	5P.noncapped.735	1	+	AT1G17290	0	D	0.0
Ath_chr1	5929859	5929963	5P.capped.1058	50	+	AT1G17330	0	P	0.454
Ath_chr1	5933804	5933892	5P.capped.1059	1	+	AT1G17340	-64	U	0.398
Ath_chr1	5937932	5937951	5P.noncapped.736	17	+	AT1G17340	0	D	0.0
Ath_chr1	5941762	5941822	5P.noncapped.737	22	+	AT1G17350	0	P	0.005
Ath_chr1	5946724	5946763	5P.noncapped.738	3	+	AT1G17360	-36	U	0.0
Ath_chr1	5954854	5955051	5P.capped.1060	24	-	AT1G17370	0	P	0.371
Ath_chr1	5955707	5955740	5P.noncapped.739	3	-	AT1G17380	0	D	0.0
Ath_chr1	5957010	5957227	5P.capped.1061	175	-	AT1G17380	0	P	0.215
Ath_chr1	5969917	5969945	5P.capped.1062	26	-	AT1G17410	0	P	0.859
Ath_chr1	5977406	5977483	5P.capped.1063	4	+	AT1G17420	0	P	0.237
Ath_chr1	5981391	5981396	5P.capped.1064	3	-	AT1G17420	0	A	2.598
Ath_chr1	5982261	5982270	5P.capped.1065	5	+	AT1G17430	0	P	0.492
Ath_chr1	5987682	5987805	5P.capped.1066	72	-	AT1G17440	0	P	0.16
Ath_chr1	5987932	5987937	5P.capped.1067	3	-	AT1G17440	-152	U	0.27
Ath_chr1	5997110	5997364	5P.capped.1068	221	+	AT1G17455	0	P	0.655
Ath_chr1	6002883	6002967	5P.capped.1069	82	+	AT1G17470	0	P	0.283
Ath_chr1	6008544	6008674	5P.capped.1070	44	+	AT1G17490	0	P	0.233
Ath_chr1	6017979	6017989	5P.noncapped.740	8	+	.	.	N	0.0
Ath_chr1	6024219	6024287	5P.capped.1071	41	-	AT1G17510	0	P	0.247
Ath_chr1	6027335	6027420	5P.capped.1072	48	-	AT1G17520	0	P	0.316
Ath_chr1	6027576	6027684	5P.capped.1073	64	+	AT1G17530	0	P	0.39
Ath_chr1	6032804	6032809	5P.capped.1074	1	-	AT1G17540	-52	U	0.238
Ath_chr1	6034304	6034441	5P.capped.1075	29	+	AT1G17550	-28	U	0.235
Ath_chr1	6036967	6037024	5P.noncapped.741	47	+	AT1G17550	0	D	0.0
Ath_chr1	6038607	6038699	5P.capped.1076	1	-	AT1G17560	0	P	0.104
Ath_chr1	6040843	6040890	5P.noncapped.742	1	+	AT1G17580	0	D	0.0
Ath_chr1	6062247	6062296	5P.capped.1077	7	+	AT1G17620	0	P	0.144
Ath_chr1	6062796	6062803	5P.noncapped.743	1	+	AT1G17620	0	P	0.0
Ath_chr1	6067359	6067422	5P.noncapped.744	61	-	AT1G17640	0	D	0.0
Ath_chr1	6067583	6067644	5P.noncapped.745	1	-	AT1G17640	0	D	0.0
Ath_chr1	6069274	6069328	5P.capped.1078	52	-	AT1G17640	-229	U	0.1
Ath_chr1	6071921	6071989	5P.capped.1079	28	-	AT1G17650	0	P	0.428
Ath_chr1	6076009	6076020	5P.noncapped.746	8	-	AT1G17670	0	P	0.038
Ath_chr1	6076129	6076143	5P.noncapped.747	3	+	AT1G17680	0	P	0.0
Ath_chr1	6088294	6088356	5P.capped.1080	2	-	AT1G17690	0	P	0.588
Ath_chr1	6093723	6093768	5P.noncapped.748	30	-	AT1G17720	0	D	0.0
Ath_chr1	6096324	6096343	5P.noncapped.749	1	-	AT1G17720	0	D	0.0
Ath_chr1	6096875	6096938	5P.noncapped.750	61	-	AT1G17720	0	D	0.0
Ath_chr1	6098236	6098240	5P.capped.1081	1	-	AT1G17720	0	P	0.381
Ath_chr1	6098272	6098450	5P.capped.1082	65	-	AT1G17720	0	P	0.436
Ath_chr1	6099040	6099127	5P.capped.1083	70	+	AT1G17730	0	P	0.231
Ath_chr1	6101049	6101177	5P.capped.1084	69	+	AT1G17745	0	P	0.412
Ath_chr1	6109665	6109720	5P.noncapped.751	53	+	AT1G17750	0	D	0.0
Ath_chr1	6116607	6116618	5P.capped.1085	6	-	AT1G17760	0	P	0.886
Ath_chr1	6123613	6123617	5P.capped.1086	2	+	AT1G17780	-85	U	0.73
Ath_chr1	6123709	6123712	5P.noncapped.752	1	+	AT1G17780	0	P	0.0
Ath_chr1	6127451	6127481	5P.capped.1087	28	-	AT1G17790	-76	U	0.313
Ath_chr1	6135136	6135156	5P.noncapped.753	1	-	AT1G17820	0	P	0.0
Ath_chr1	6135211	6135314	5P.capped.1088	34	-	AT1G17820	0	P	0.133
Ath_chr1	6138308	6138412	5P.noncapped.754	2	-	AT1G17830	0	P	0.0
Ath_chr1	6142391	6142630	5P.capped.1089	172	+	AT1G17840	0	P	0.459
Ath_chr1	6142741	6142781	5P.capped.1090	1	+	AT1G17840	0	P	0.315
Ath_chr1	6148819	6148850	5P.noncapped.755	1	-	AT1G17850	0	P	0.0
Ath_chr1	6149299	6149312	5P.capped.1091	1	+	AT1G17860	0	P	0.392
Ath_chr1	6153903	6153984	5P.capped.1092	49	-	AT1G17880	0	P	0.28
Ath_chr1	6154788	6154824	5P.noncapped.756	34	-	AT1G17890	0	P	0.0
Ath_chr1	6155620	6155794	5P.capped.1093	129	-	AT1G17890	0	P	0.279
Ath_chr1	6168791	6168899	5P.capped.1094	17	-	AT1G17930	0	P	0.488
Ath_chr1	6169483	6169503	5P.noncapped.757	18	-	AT1G17940	0	D	0.0
Ath_chr1	6172247	6172289	5P.noncapped.758	40	-	AT1G17940	-232	I	0.0
Ath_chr1	6172648	6172655	5P.noncapped.759	1	-	AT1G17940	-151	I	0.0
Ath_chr1	6173104	6173224	5P.capped.1095	118	-	AT1G17940	-1	U	0.406
Ath_chr1	6185389	6185427	5P.noncapped.760	1	+	AT1G17970	0	P	0.0
Ath_chr1	6187616	6187710	5P.noncapped.761	56	-	AT1G17980	0	D	0.0
Ath_chr1	6191666	6191712	5P.capped.1096	13	-	AT1G17980	0	P	0.335
Ath_chr1	6193713	6193786	5P.capped.1097	65	-	AT1G17990	0	P	0.336
Ath_chr1	6194682	6194685	5P.noncapped.762	1	+	AT1G18000	0	A	0.0
Ath_chr1	6196115	6196335	5P.capped.1098	11	-	AT1G18000	0	P	0.172
Ath_chr1	6199691	6199911	5P.capped.1099	208	+	AT1G18010	0	P	0.19
Ath_chr1	6201341	6201344	5P.noncapped.763	1	-	AT1G18010	0	A	0.0
Ath_chr1	6202240	6202313	5P.capped.1100	7	+	AT1G18020	-1	U	0.346
Ath_chr1	6204314	6204360	5P.capped.1101	32	+	AT1G18030	0	P	0.303
Ath_chr1	6209497	6209539	5P.capped.1102	2	-	AT1G18040	0	P	0.134
Ath_chr1	6213319	6213464	5P.capped.1103	32	-	AT1G18060	0	P	0.24
Ath_chr1	6214660	6214682	5P.noncapped.764	5	-	AT1G18070	0	D	0.0
Ath_chr1	6218252	6218360	5P.capped.1104	66	-	AT1G18070	0	P	0.421
Ath_chr1	6220232	6220241	5P.capped.1105	1	+	AT1G18075	-414	U	0.628
Ath_chr1	6220353	6220361	5P.noncapped.765	1	+	AT1G18075	-293	U	0.0
Ath_chr1	6222194	6222303	5P.capped.1106	69	+	AT1G18080	0	P	0.289
Ath_chr1	6244600	6244621	5P.noncapped.766	1	-	AT1G18150	0	D	0.0
Ath_chr1	6245545	6245582	5P.noncapped.767	1	-	AT1G18150	0	D	0.0
Ath_chr1	6247445	6247834	5P.capped.1107	114	-	AT1G18150	0	P	0.25
Ath_chr1	6248679	6248810	5P.noncapped.768	2	+	AT1G18160	-111	U	0.014
Ath_chr1	6254225	6254307	5P.capped.1108	61	+	AT1G18170	0	P	0.324
Ath_chr1	6255726	6255879	5P.noncapped.769	98	+	AT1G18180	-5	U	0.081
Ath_chr1	6258008	6258021	5P.noncapped.770	1	-	AT1G18190	0	D	0.0
Ath_chr1	6258071	6258078	5P.noncapped.771	1	-	AT1G18190	0	D	0.0
Ath_chr1	6261415	6261510	5P.capped.1109	41	-	AT1G18190	0	P	0.61
Ath_chr1	6267812	6267858	5P.noncapped.772	44	-	.	.	N	0.0
Ath_chr1	6268234	6268273	5P.capped.1110	37	-	AT1G18210	0	P	0.166
Ath_chr1	6268762	6268858	5P.capped.1111	58	-	AT1G18210	0	P	0.29
Ath_chr1	6278007	6278109	5P.capped.1112	29	-	AT1G18250	0	P	0.317
Ath_chr1	6278944	6278973	5P.noncapped.773	1	-	AT1G18260	0	D	0.0
Ath_chr1	6279062	6279077	5P.noncapped.774	13	-	AT1G18260	0	D	0.0
Ath_chr1	6279245	6279276	5P.noncapped.775	1	-	AT1G18260	0	D	0.0
Ath_chr1	6282052	6282104	5P.capped.1113	44	-	AT1G18260	0	P	0.303
Ath_chr1	6283532	6283583	5P.noncapped.776	49	-	AT1G18270	0	D	0.0
Ath_chr1	6284168	6284213	5P.noncapped.777	43	-	AT1G18270	0	D	0.0
Ath_chr1	6285294	6285306	5P.noncapped.778	1	-	AT1G18270	0	D	0.0
Ath_chr1	6293821	6293878	5P.capped.1114	6	-	AT1G18270	0	P	0.628
Ath_chr1	6294318	6294351	5P.capped.1115	21	+	AT1G18280	0	P	0.344
Ath_chr1	6299607	6299770	5P.capped.1116	79	+	AT1G18300	0	P	0.551
Ath_chr1	6304259	6304354	5P.capped.1117	5	+	AT1G18320	-95	U	0.221
Ath_chr1	6307943	6308063	5P.capped.1118	67	-	AT1G18330	0	P	0.403
Ath_chr1	6311253	6311295	5P.capped.1119	31	-	AT1G18335	0	P	0.395
Ath_chr1	6313921	6313944	5P.capped.1120	9	-	AT1G18340	0	P	0.318
Ath_chr1	6319350	6319403	5P.capped.1121	1	-	AT1G18360	0	P	0.284
Ath_chr1	6322083	6322105	5P.noncapped.779	20	-	AT1G18370	0	D	0.0
Ath_chr1	6324253	6324341	5P.capped.1122	48	-	AT1G18370	-80	U	0.182
Ath_chr1	6331394	6331413	5P.capped.1123	5	+	AT1G18400	0	P	0.222
Ath_chr1	6336553	6336592	5P.noncapped.780	26	-	AT1G18410	0	D	0.0
Ath_chr1	6341721	6341783	5P.capped.1124	38	-	AT1G18410	-30	I	0.331
Ath_chr1	6345659	6345663	5P.capped.1125	2	-	AT1G18415	0	P	0.488
Ath_chr1	6345910	6345998	5P.capped.1126	7	+	AT1G18440	-56	U	0.448
Ath_chr1	6348105	6348174	5P.capped.1127	3	+	AT1G18450	0	P	0.644
Ath_chr1	6352457	6352515	5P.capped.1128	39	+	AT1G18460	0	P	0.37
Ath_chr1	6360068	6360223	5P.capped.1129	59	-	AT1G18470	0	P	0.1
Ath_chr1	6361627	6361633	5P.capped.1130	4	+	AT1G18480	0	P	0.604
Ath_chr1	6367003	6367166	5P.noncapped.781	160	+	AT1G18490	0	P	0.007
Ath_chr1	6369233	6369294	5P.capped.1131	32	+	AT1G18500	-81	U	0.26
Ath_chr1	6374930	6374957	5P.capped.1132	1	+	AT1G18520	0	P	0.278
Ath_chr1	6375021	6375027	5P.noncapped.782	4	+	AT1G18520	0	P	0.0
Ath_chr1	6375469	6375485	5P.noncapped.783	1	+	AT1G18520	0	P	0.0
Ath_chr1	6376693	6376731	5P.capped.1133	36	+	AT1G18530	-53	U	0.562
Ath_chr1	6378537	6378583	5P.capped.1134	37	-	AT1G18540	0	P	0.252
Ath_chr1	6382114	6382126	5P.noncapped.784	1	-	AT1G18550	0	D	0.0
Ath_chr1	6384336	6384569	5P.capped.1135	231	-	AT1G18550	-228	U	0.424
Ath_chr1	6395862	6395982	5P.capped.1136	99	+	AT1G18580	0	P	0.165
Ath_chr1	6400413	6400630	5P.capped.1137	64	+	AT1G18600	0	P	0.536
Ath_chr1	6405571	6405703	5P.capped.1138	2	+	AT1G18610	-71	U	0.129
Ath_chr1	6405903	6405980	5P.capped.1139	4	+	AT1G18610	0	P	0.216
Ath_chr1	6409811	6409841	5P.capped.1140	28	+	AT1G18620	-138	U	0.304
Ath_chr1	6409970	6409973	5P.capped.1141	1	+	AT1G18620	-6	U	0.322
Ath_chr1	6410610	6410619	5P.noncapped.785	1	+	AT1G18620	0	D	0.0
Ath_chr1	6414151	6414170	5P.noncapped.786	17	+	AT1G18620	0	D	0.0
Ath_chr1	6414707	6414759	5P.capped.1142	42	+	AT1G18630	0	P	0.214
Ath_chr1	6418615	6418691	5P.capped.1143	25	-	AT1G18640	0	P	0.168
Ath_chr1	6420232	6420239	5P.noncapped.787	1	+	AT1G18650	128	IA	0.0
Ath_chr1	6420448	6420625	5P.capped.1144	45	-	AT1G18650	0	P	0.383
Ath_chr1	6421107	6421398	5P.capped.1145	15	+	AT1G18660	0	P	0.323
Ath_chr1	6423503	6423513	5P.noncapped.788	1	+	AT1G18660	0	D	0.0
Ath_chr1	6430792	6430926	5P.capped.1146	132	-	AT1G18670	-229	U	0.148
Ath_chr1	6433395	6433477	5P.capped.1147	35	-	AT1G18680	0	P	0.111
Ath_chr1	6433570	6433631	5P.noncapped.789	39	+	AT1G18690	0	P	0.077
Ath_chr1	6437530	6437551	5P.capped.1148	3	+	AT1G18700	0	P	0.217
Ath_chr1	6459660	6459759	5P.capped.1149	58	-	AT1G18720	0	P	0.308
Ath_chr1	6460503	6460658	5P.capped.1150	70	+	AT1G18730	-24	U	0.228
Ath_chr1	6463962	6464060	5P.capped.1151	31	+	AT1G18740	0	P	0.318
Ath_chr1	6464778	6464812	5P.noncapped.790	27	+	AT1G18740	0	P	0.0
Ath_chr1	6464855	6464891	5P.noncapped.791	17	+	AT1G18740	0	P	0.0
Ath_chr1	6465053	6465099	5P.noncapped.792	8	+	AT1G18740	0	P	0.0
Ath_chr1	6465189	6465263	5P.noncapped.793	72	+	AT1G18740	0	P	0.0
Ath_chr1	6465286	6465329	5P.noncapped.794	9	+	AT1G18740	0	P	0.078
Ath_chr1	6465848	6465871	5P.noncapped.795	20	-	AT1G18745	0	P	0.076
Ath_chr1	6466006	6466012	5P.noncapped.796	2	-	AT1G18745	0	P	0.0
Ath_chr1	6466129	6466188	5P.noncapped.797	55	-	AT1G18745	0	P	0.0
Ath_chr1	6466348	6466479	5P.noncapped.798	22	-	AT1G18745	0	P	0.068
Ath_chr1	6466730	6466862	5P.capped.1152	90	+	AT1G18750	0	P	0.371
Ath_chr1	6474799	6474877	5P.capped.1153	41	+	AT1G18773	0	P	0.133
Ath_chr1	6483565	6483611	5P.capped.1154	30	-	AT1G18800	0	P	0.197
Ath_chr1	6486777	6486794	5P.noncapped.799	1	-	AT1G18810	0	P	0.0
Ath_chr1	6486849	6486857	5P.noncapped.800	1	-	AT1G18810	0	P	0.0
Ath_chr1	6487028	6487079	5P.capped.1155	1	-	AT1G18810	0	P	0.644
Ath_chr1	6501259	6501295	5P.noncapped.801	34	-	AT1G18840	0	D	0.0
Ath_chr1	6502372	6502376	5P.noncapped.802	2	+	AT1G18840	0	A	0.0
Ath_chr1	6504099	6504188	5P.capped.1156	49	-	AT1G18840	0	P	0.387
Ath_chr1	6506395	6506431	5P.capped.1157	25	-	AT1G18850	0	P	0.616
Ath_chr1	6525500	6525503	5P.noncapped.803	1	+	AT1G18890	0	A	0.0
Ath_chr1	6525911	6525998	5P.capped.1158	50	-	AT1G18890	0	P	0.361
Ath_chr1	6528976	6529019	5P.capped.1159	7	+	AT1G18900	0	P	0.649
Ath_chr1	6546208	6546372	5P.capped.1160	15	+	AT1G18950	-175	U	0.498
Ath_chr1	6549096	6549108	5P.noncapped.804	10	+	AT1G18950	0	D	0.0
Ath_chr1	6559834	6559869	5P.noncapped.805	33	-	AT1G18990	0	P	0.0
Ath_chr1	6560479	6560568	5P.capped.1161	1	-	AT1G18990	0	P	0.217
Ath_chr1	6562774	6562787	5P.capped.1162	5	-	AT1G19000	0	P	0.333
Ath_chr1	6565492	6565544	5P.noncapped.806	1	+	AT1G19010	0	P	0.088
Ath_chr1	6568071	6568083	5P.capped.1163	4	+	AT1G19020	0	P	0.24
Ath_chr1	6568349	6568378	5P.noncapped.807	1	+	AT1G19020	0	P	0.0
Ath_chr1	6579064	6579202	5P.capped.1164	1	-	AT1G19050	0	P	0.427
Ath_chr1	6584224	6584262	5P.capped.1165	25	+	AT1G19080	0	P	0.389
Ath_chr1	6594869	6594938	5P.capped.1166	67	+	AT1G19100	0	P	0.712
Ath_chr1	6602104	6602230	5P.capped.1167	96	+	AT1G19110	0	P	0.354
Ath_chr1	6608040	6608214	5P.capped.1168	142	+	AT1G19120	0	P	0.253
Ath_chr1	6610564	6610636	5P.capped.1169	48	-	AT1G19130	0	P	0.308
Ath_chr1	6612443	6612517	5P.capped.1170	27	-	AT1G19140	0	P	0.181
Ath_chr1	6612747	6612817	5P.capped.1171	33	+	AT1G19150	0	P	0.344
Ath_chr1	6616674	6616758	5P.capped.1172	10	+	AT1G19170	0	P	0.509
Ath_chr1	6618387	6618406	5P.noncapped.808	15	+	AT1G19170	0	D	0.0
Ath_chr1	6622065	6622159	5P.capped.1173	39	+	AT1G19180	0	P	0.236
Ath_chr1	6622183	6622217	5P.noncapped.809	6	+	AT1G19180	0	P	0.02
Ath_chr1	6623048	6623090	5P.noncapped.810	18	+	AT1G19180	0	P	0.018
Ath_chr1	6623120	6623138	5P.noncapped.811	7	+	AT1G19180	0	P	0.0
Ath_chr1	6623209	6623235	5P.noncapped.812	12	+	AT1G19180	0	P	0.0
Ath_chr1	6623282	6623321	5P.noncapped.813	29	+	AT1G19180	0	P	0.067
Ath_chr1	6627660	6627663	5P.capped.1174	1	-	AT1G19210	-132	U	0.273
Ath_chr1	6628045	6628055	5P.noncapped.814	1	+	.	.	N	0.0
Ath_chr1	6633066	6633114	5P.noncapped.815	46	-	AT1G19220	-26	U	0.0
Ath_chr1	6650355	6650465	5P.capped.1175	46	-	AT1G19240	0	P	0.239
Ath_chr1	6666125	6666129	5P.noncapped.816	1	+	AT1G19290	-122	U	0.0
Ath_chr1	6671505	6671551	5P.noncapped.817	35	-	AT1G19300	0	P	0.0
Ath_chr1	6672497	6672654	5P.noncapped.818	74	-	AT1G19300	0	P	0.065
Ath_chr1	6677584	6677678	5P.capped.1176	57	-	AT1G19310	0	P	0.488
Ath_chr1	6683401	6683598	5P.capped.1177	77	-	AT1G19330	0	P	0.221
Ath_chr1	6684759	6684778	5P.capped.1178	1	+	AT1G19340	0	P	0.829
Ath_chr1	6688520	6688533	5P.noncapped.819	1	+	AT1G19350	0	P	0.0
Ath_chr1	6688696	6688792	5P.capped.1179	33	+	AT1G19350	0	P	0.278
Ath_chr1	6690794	6690853	5P.noncapped.820	57	-	AT1G19360	0	D	0.0
Ath_chr1	6691013	6691049	5P.noncapped.821	33	-	AT1G19360	0	D	0.0
[truncated: 25,202 more rows]
