# Supplementary material for: NanoPARE: parallel analysis of RNA 5′ ends from low-input RNA
Source: Genome Res. 2018 Dec;28(12):1931–42. doi: 10.1101/gr.239202.118 (PMC6280765; doi:10.1101/gr.239202.118)
Supplement: Supplemental Material [file supp_gr.239202.118_Supplemental_Code_S1.zip › supplemental_code_S1/data_tables/10pg_fb.W.5P.bed]

Ath_chr1	8674	8695	5P.capped.1	16	-	AT1G01020	0	P	0.648
Ath_chr1	13574	13633	5P.capped.2	38	-	AT1G01030	0	P	0.465
Ath_chr1	33093	33154	5P.capped.3	20	-	AT1G01050	0	P	0.247
Ath_chr1	34405	34501	5P.noncapped.1	2	-	AT1G01060	0	D	0.005
Ath_chr1	46758	46831	5P.noncapped.2	67	-	AT1G01080	0	P	0.006
Ath_chr1	49234	49289	5P.capped.4	44	-	AT1G01090	0	P	0.167
Ath_chr1	51175	51209	5P.capped.5	11	-	AT1G01100	0	P	0.303
Ath_chr1	59125	59128	5P.noncapped.3	1	-	AT1G01120	0	P	0.02
Ath_chr1	67582	67626	5P.capped.6	42	-	AT1G01140	0	P	0.639
Ath_chr1	69887	70011	5P.noncapped.4	46	+	.	.	N	0.004
Ath_chr1	74711	74739	5P.capped.7	19	-	AT1G01170	0	P	0.199
Ath_chr1	82520	82523	5P.noncapped.5	1	+	.	.	N	0.0
Ath_chr1	91381	91389	5P.noncapped.6	6	+	AT1G01220	0	P	0.0
Ath_chr1	97454	97547	5P.capped.8	17	+	AT1G01230	0	P	0.398
Ath_chr1	105318	105327	5P.capped.9	3	-	AT1G01250	0	P	0.368
Ath_chr1	117028	117040	5P.capped.10	5	+	AT1G01300	0	P	0.462
Ath_chr1	120139	120221	5P.noncapped.7	1	+	AT1G01310	-13	U	0.007
Ath_chr1	130498	130578	5P.capped.11	78	-	AT1G01320	0	P	0.29
Ath_chr1	143612	143681	5P.noncapped.8	7	+	AT1G01370	0	P	0.0
Ath_chr1	158608	158657	5P.noncapped.9	46	-	AT1G01430	0	P	0.006
Ath_chr1	162695	162721	5P.noncapped.10	24	-	AT1G01440	-148	U	0.0
Ath_chr1	172878	172947	5P.noncapped.11	7	-	AT1G01470	0	P	0.0
Ath_chr1	182163	182359	5P.noncapped.12	75	-	AT1G01490	0	P	0.002
Ath_chr1	185106	185142	5P.noncapped.13	5	+	AT1G01500	-21	U	0.003
Ath_chr1	187162	187222	5P.noncapped.14	40	+	AT1G01510	-8	U	0.01
Ath_chr1	195744	195832	5P.capped.12	78	+	AT1G01540	0	P	0.663
Ath_chr1	199654	199851	5P.capped.13	2	+	AT1G01550	0	P	0.551
Ath_chr1	219129	219137	5P.capped.14	3	+	AT1G01600	0	P	0.209
Ath_chr1	220739	220759	5P.capped.15	15	+	AT1G01600	0	D	0.447
Ath_chr1	224251	224322	5P.capped.16	22	-	AT1G01610	0	P	0.499
Ath_chr1	227178	227341	5P.capped.17	58	-	AT1G01620	0	P	0.253
Ath_chr1	229008	229206	5P.capped.18	172	+	AT1G01630	0	P	0.287
Ath_chr1	237695	237750	5P.noncapped.15	23	-	AT1G01650	0	P	0.0
Ath_chr1	268328	268367	5P.capped.19	3	+	AT1G01720	0	P	0.276
Ath_chr1	270723	270776	5P.capped.20	45	-	AT1G01725	0	P	0.919
Ath_chr1	270962	271005	5P.capped.21	1	+	AT1G01730	0	P	0.302
Ath_chr1	282647	282770	5P.capped.22	109	+	AT1G01770	0	D	0.337
Ath_chr1	284485	284494	5P.noncapped.16	1	+	AT1G01790	-123	U	0.0
Ath_chr1	293351	293391	5P.capped.23	1	+	AT1G01800	0	P	0.73
Ath_chr1	298060	298105	5P.noncapped.17	27	-	AT1G01820	0	P	0.011
Ath_chr1	302252	302295	5P.noncapped.18	1	-	AT1G01830	0	P	0.0
Ath_chr1	315889	315905	5P.capped.24	10	-	AT1G01910	0	P	0.312
Ath_chr1	322839	322889	5P.capped.25	48	-	AT1G01930	-28	U	0.18
Ath_chr1	323025	323079	5P.capped.26	52	+	AT1G01940	0	P	0.472
Ath_chr1	345785	345888	5P.noncapped.19	81	+	AT1G02000	0	P	0.023
Ath_chr1	347948	348053	5P.noncapped.20	103	+	AT1G02010	0	P	0.013
Ath_chr1	354790	354841	5P.capped.27	1	-	AT1G02020	0	P	0.386
Ath_chr1	358882	358933	5P.capped.28	28	-	AT1G02040	0	P	0.211
Ath_chr1	359209	359238	5P.noncapped.21	26	-	AT1G02050	0	D	0.0
Ath_chr1	365565	365570	5P.noncapped.22	1	+	AT1G02065	0	P	0.0
Ath_chr1	389636	389666	5P.capped.29	7	-	AT1G02090	0	P	0.183
Ath_chr1	389810	389870	5P.noncapped.23	27	+	AT1G02100	0	P	0.014
Ath_chr1	395695	395762	5P.capped.30	24	+	AT1G02120	-41	U	0.321
Ath_chr1	401822	401882	5P.capped.31	22	-	AT1G02130	0	P	0.44
Ath_chr1	404402	404440	5P.capped.32	30	-	AT1G02140	0	P	0.211
Ath_chr1	410745	410800	5P.noncapped.24	42	+	AT1G02160	0	P	0.005
Ath_chr1	411754	411883	5P.capped.33	71	+	AT1G02170	0	P	0.572
Ath_chr1	415072	415123	5P.capped.34	1	+	AT1G02190	-5	U	0.362
Ath_chr1	418762	418799	5P.capped.35	18	+	AT1G02205	0	P	0.152
Ath_chr1	446209	446226	5P.capped.36	2	-	AT1G02270	0	P	0.423
Ath_chr1	450377	450427	5P.noncapped.25	48	-	AT1G02280	0	P	0.084
Ath_chr1	455686	455750	5P.capped.37	56	+	AT1G02305	0	P	0.519
Ath_chr1	463557	463616	5P.noncapped.26	2	-	AT1G02330	0	P	0.009
Ath_chr1	467750	467814	5P.capped.38	4	-	AT1G02340	0	P	0.269
Ath_chr1	471496	471511	5P.noncapped.27	8	-	.	.	N	0.006
Ath_chr1	490837	490930	5P.noncapped.28	34	+	AT1G02410	-53	U	0.009
Ath_chr1	498489	498518	5P.noncapped.29	27	-	AT1G02450	-1	U	0.013
Ath_chr1	513171	513177	5P.noncapped.30	4	-	AT1G02470	0	D	0.0
Ath_chr1	513548	513623	5P.capped.39	19	-	AT1G02470	0	P	0.195
Ath_chr1	514156	514168	5P.noncapped.31	1	-	AT1G02475	0	D	0.0
Ath_chr1	515353	515405	5P.capped.40	19	-	AT1G02475	0	P	0.307
Ath_chr1	518234	518295	5P.capped.41	19	+	AT1G02500	0	P	0.526
Ath_chr1	537895	537909	5P.noncapped.32	4	+	AT1G02560	0	P	0.079
Ath_chr1	574938	574982	5P.capped.42	5	-	AT1G02660	0	P	0.658
Ath_chr1	580647	580659	5P.noncapped.33	2	+	AT1G02680	0	P	0.031
Ath_chr1	602495	602565	5P.capped.43	1	+	AT1G02750	0	P	0.636
Ath_chr1	609409	609468	5P.capped.44	24	-	AT1G02780	0	P	0.241
Ath_chr1	612278	612323	5P.capped.45	15	-	AT1G02790	0	P	0.47
Ath_chr1	620676	620722	5P.noncapped.34	7	+	AT1G02813	0	P	0.003
Ath_chr1	621515	621620	5P.capped.46	102	+	AT1G02816	0	P	0.411
Ath_chr1	621673	621741	5P.noncapped.35	64	+	AT1G02816	0	P	0.003
Ath_chr1	624472	624475	5P.noncapped.36	1	-	AT1G02820	0	P	0.002
Ath_chr1	626770	626796	5P.capped.47	9	+	AT1G02840	0	P	0.239
Ath_chr1	638644	638678	5P.noncapped.37	1	-	AT1G02870	0	P	0.01
Ath_chr1	658134	658147	5P.noncapped.38	9	-	AT1G02910	0	P	0.005
Ath_chr1	692558	692616	5P.capped.48	1	-	AT1G03000	0	P	0.886
Ath_chr1	701469	701478	5P.noncapped.39	7	+	AT1G03030	-1	U	0.007
Ath_chr1	706606	706632	5P.noncapped.40	23	-	AT1G03040	0	P	0.031
Ath_chr1	707503	707565	5P.capped.49	49	+	AT1G03050	-173	U	0.524
Ath_chr1	729141	729144	5P.noncapped.41	1	-	.	.	N	0.0
Ath_chr1	737972	738090	5P.noncapped.42	54	-	AT1G03080	0	P	0.051
Ath_chr1	751491	751518	5P.noncapped.43	24	+	AT1G03110	0	D	0.0
Ath_chr1	754139	754205	5P.capped.50	35	-	AT1G03130	0	P	0.317
Ath_chr1	756413	756464	5P.capped.51	9	+	AT1G03150	0	P	0.257
Ath_chr1	761281	761286	5P.capped.52	1	+	AT1G03160	0	P	0.13
Ath_chr1	769629	769640	5P.capped.53	8	+	AT1G03170	0	P	0.866
Ath_chr1	773402	773437	5P.capped.54	33	+	AT1G03180	0	P	0.409
Ath_chr1	795331	795369	5P.noncapped.44	18	-	AT1G03250	0	P	0.016
Ath_chr1	807377	807429	5P.capped.55	25	+	AT1G03290	0	P	0.958
Ath_chr1	813477	813494	5P.noncapped.45	4	+	AT1G03310	0	P	0.0
Ath_chr1	816343	816346	5P.noncapped.46	1	+	AT1G03310	0	D	0.0
Ath_chr1	818073	818076	5P.noncapped.47	1	+	AT1G03330	0	A	0.0
Ath_chr1	819297	819415	5P.capped.56	116	-	AT1G03330	0	P	0.605
Ath_chr1	852369	852379	5P.capped.57	1	+	AT1G03440	0	P	0.175
Ath_chr1	875185	875191	5P.noncapped.48	3	-	.	.	N	0.0
Ath_chr1	875603	875606	5P.noncapped.49	1	-	AT1G03506	-1	U	0.0
Ath_chr1	879720	879742	5P.capped.58	20	-	AT1G03520	0	P	0.711
Ath_chr1	887853	887873	5P.capped.59	14	-	AT1G03550	0	P	0.555
Ath_chr1	895184	895213	5P.noncapped.50	1	-	AT1G03590	0	D	0.0
Ath_chr1	897399	897449	5P.capped.60	48	-	AT1G03590	0	P	0.562
Ath_chr1	898840	898928	5P.capped.61	50	+	AT1G03600	0	P	0.388
Ath_chr1	907650	907660	5P.capped.62	6	+	AT1G03630	0	P	0.231
Ath_chr1	917885	918050	5P.capped.63	28	-	AT1G03680	0	P	0.283
Ath_chr1	937285	937290	5P.noncapped.51	1	-	AT1G03743	0	P	0.0
Ath_chr1	937482	937487	5P.noncapped.52	2	-	AT1G03746	0	P	0.0
Ath_chr1	960717	960782	5P.noncapped.53	2	-	AT1G03820	0	P	0.006
Ath_chr1	977749	977762	5P.capped.64	10	-	AT1G03850	0	P	0.536
Ath_chr1	981843	981909	5P.capped.65	64	-	AT1G03860	-23	U	0.475
Ath_chr1	982872	982922	5P.noncapped.54	48	-	AT1G03870	0	P	0.007
Ath_chr1	983397	983472	5P.capped.66	6	-	AT1G03870	0	P	0.182
Ath_chr1	991167	991223	5P.capped.67	49	+	AT1G03900	0	P	0.469
Ath_chr1	996113	996123	5P.capped.68	4	+	AT1G03910	0	P	1.312
Ath_chr1	1013203	1013235	5P.noncapped.55	30	-	AT1G03950	0	P	0.016
Ath_chr1	1018100	1018159	5P.capped.69	1	+	AT1G03970	0	P	0.292
Ath_chr1	1036188	1036217	5P.capped.70	27	-	AT1G04010	0	P	0.191
Ath_chr1	1043842	1043913	5P.noncapped.56	21	-	AT1G04040	0	P	0.021
Ath_chr1	1051152	1051190	5P.capped.71	36	-	AT1G04070	-3	U	0.579
Ath_chr1	1051355	1051381	5P.capped.72	1	+	AT1G04080	0	P	0.295
Ath_chr1	1096944	1097077	5P.capped.73	76	+	AT1G04170	0	P	0.211
Ath_chr1	1098770	1098782	5P.noncapped.57	9	+	AT1G04170	0	D	0.0
Ath_chr1	1108561	1108716	5P.capped.74	153	-	AT1G04190	0	P	0.105
Ath_chr1	1114322	1114407	5P.noncapped.58	42	+	AT1G04210	-40	U	0.047
Ath_chr1	1129332	1129416	5P.noncapped.59	27	-	AT1G04240	0	P	0.0
Ath_chr1	1141356	1141375	5P.capped.75	2	-	AT1G04260	0	P	0.653
Ath_chr1	1143012	1143060	5P.capped.76	38	-	AT1G04270	0	P	0.218
Ath_chr1	1148331	1148411	5P.capped.77	50	-	AT1G04290	0	P	0.279
Ath_chr1	1154596	1154693	5P.noncapped.60	95	-	AT1G04300	-40	U	0.0
Ath_chr1	1164783	1164860	5P.capped.78	30	-	AT1G04340	0	P	0.372
Ath_chr1	1188329	1188344	5P.capped.79	11	-	AT1G04400	0	P	0.558
Ath_chr1	1188496	1188504	5P.capped.80	6	-	AT1G04400	0	P	0.342
Ath_chr1	1191317	1191360	5P.capped.81	35	-	AT1G04410	0	P	0.16
Ath_chr1	1191587	1191620	5P.capped.82	27	+	AT1G04420	0	P	0.768
Ath_chr1	1198230	1198297	5P.noncapped.61	30	+	AT1G04430	0	P	0.017
Ath_chr1	1202236	1202295	5P.noncapped.62	34	+	AT1G04440	0	P	0.007
Ath_chr1	1214608	1214663	5P.noncapped.63	53	-	AT1G04470	0	P	0.0
Ath_chr1	1216094	1216116	5P.capped.83	3	+	AT1G04480	0	P	0.289
Ath_chr1	1231603	1231637	5P.noncapped.64	27	+	AT1G04520	0	P	0.014
Ath_chr1	1235731	1235752	5P.noncapped.65	19	-	AT1G04530	0	P	0.0
Ath_chr1	1235904	1236061	5P.capped.84	11	-	AT1G04530	0	P	0.181
Ath_chr1	1237084	1237154	5P.capped.85	1	+	AT1G04540	-170	U	0.593
Ath_chr1	1290993	1291098	5P.capped.86	81	-	AT1G04630	0	P	0.168
Ath_chr1	1301859	1301891	5P.capped.87	1	+	AT1G04670	0	P	0.172
Ath_chr1	1303933	1303966	5P.noncapped.66	1	-	AT1G04680	0	D	0.0
Ath_chr1	1304073	1304105	5P.noncapped.67	8	-	AT1G04680	0	D	0.0
Ath_chr1	1307869	1307883	5P.capped.88	12	-	AT1G04680	0	P	0.293
Ath_chr1	1313562	1313615	5P.capped.89	51	+	AT1G04690	0	P	0.126
Ath_chr1	1333458	1333568	5P.capped.90	69	-	AT1G04750	0	P	0.116
Ath_chr1	1334745	1334783	5P.noncapped.68	36	+	AT1G04760	0	P	0.0
Ath_chr1	1337764	1337850	5P.capped.91	84	-	AT1G04770	0	P	0.279
Ath_chr1	1345033	1345048	5P.capped.92	6	+	AT1G04790	0	P	0.234
Ath_chr1	1347912	1347948	5P.noncapped.69	34	+	AT1G04790	0	D	0.0
Ath_chr1	1348658	1348685	5P.noncapped.70	2	-	AT1G04800	0	P	0.0
Ath_chr1	1349298	1349306	5P.capped.93	4	-	AT1G04800	-17	U	0.2
Ath_chr1	1358268	1358380	5P.capped.94	106	-	AT1G04820	0	P	0.263
Ath_chr1	1368722	1368790	5P.noncapped.71	51	-	AT1G04850	0	P	0.013
Ath_chr1	1375711	1375743	5P.noncapped.72	8	-	AT1G04870	0	P	0.005
Ath_chr1	1379236	1379243	5P.noncapped.73	1	-	AT1G04880	-53	U	0.0
Ath_chr1	1399192	1399248	5P.capped.95	42	+	AT1G04945	0	P	0.583
Ath_chr1	1400908	1400942	5P.noncapped.74	1	+	AT1G04945	0	P	0.0
Ath_chr1	1407477	1407498	5P.noncapped.75	2	-	AT1G04950	0	P	0.006
Ath_chr1	1410701	1410779	5P.capped.96	19	-	AT1G04960	0	P	0.385
Ath_chr1	1411174	1411182	5P.capped.97	4	+	AT1G04970	0	P	1.303
Ath_chr1	1418426	1418458	5P.capped.98	29	-	AT1G04985	0	P	0.486
Ath_chr1	1452864	1452882	5P.capped.99	4	-	AT1G05060	0	P	0.425
Ath_chr1	1458581	1458751	5P.capped.100	39	-	AT1G05070	0	P	0.534
Ath_chr1	1486930	1486961	5P.noncapped.76	1	-	AT1G05150	0	P	0.008
Ath_chr1	1494213	1494246	5P.noncapped.77	1	-	AT1G05170	0	P	0.0
Ath_chr1	1503760	1503832	5P.capped.101	25	-	AT1G05190	0	P	0.307
Ath_chr1	1510256	1510285	5P.capped.102	24	-	AT1G05205	0	P	0.308
Ath_chr1	1510411	1510427	5P.noncapped.78	14	+	AT1G05210	0	P	0.007
Ath_chr1	1518705	1518721	5P.noncapped.79	1	-	AT1G05230	0	P	0.0
Ath_chr1	1531827	1531870	5P.noncapped.80	1	-	AT1G05270	0	D	0.021
Ath_chr1	1534384	1534394	5P.capped.103	1	-	AT1G05270	0	P	1.321
Ath_chr1	1564142	1564148	5P.noncapped.81	4	-	AT1G05350	-24	U	0.0
Ath_chr1	1564580	1564638	5P.capped.104	28	+	AT1G05360	0	P	0.486
Ath_chr1	1576854	1576866	5P.capped.105	4	+	AT1G05380	-4	U	0.233
Ath_chr1	1577944	1577952	5P.noncapped.82	6	+	AT1G05380	0	D	0.0
Ath_chr1	1587719	1587775	5P.capped.106	34	-	AT1G05410	0	P	0.393
Ath_chr1	1595780	1595855	5P.capped.107	2	-	AT1G05430	0	P	0.469
Ath_chr1	1597853	1597913	5P.capped.108	1	-	AT1G05440	-7	U	0.222
Ath_chr1	1605002	1605015	5P.capped.109	1	-	AT1G05460	0	P	0.985
Ath_chr1	1635381	1635384	5P.noncapped.83	1	+	AT1G05520	0	A	0.0
Ath_chr1	1635731	1635881	5P.capped.110	25	-	AT1G05520	-46	U	0.346
Ath_chr1	1639287	1639376	5P.noncapped.84	1	+	AT1G05540	0	P	0.007
Ath_chr1	1643824	1643924	5P.capped.111	64	-	AT1G05550	0	P	0.265
Ath_chr1	1668848	1668901	5P.capped.112	51	-	AT1G05580	0	P	0.563
Ath_chr1	1679185	1679191	5P.capped.113	4	+	AT1G05620	0	P	0.866
Ath_chr1	1715763	1715772	5P.noncapped.85	1	+	AT1G05710	-15	U	0.014
Ath_chr1	1718851	1718882	5P.capped.114	29	-	AT1G05720	0	P	0.296
Ath_chr1	1730247	1730312	5P.noncapped.86	3	+	AT1G05785	0	P	0.03
Ath_chr1	1732844	1732872	5P.noncapped.87	1	+	AT1G05790	-25	U	0.0
Ath_chr1	1744771	1744811	5P.noncapped.88	1	+	AT1G05805	0	P	0.015
Ath_chr1	1754242	1754271	5P.noncapped.89	1	+	AT1G05830	0	P	0.034
Ath_chr1	1762219	1762228	5P.capped.115	4	+	AT1G05835	0	P	0.239
Ath_chr1	1766257	1766284	5P.noncapped.90	21	-	AT1G05840	0	P	0.004
Ath_chr1	1768611	1768706	5P.capped.116	51	-	AT1G05850	0	P	0.3
Ath_chr1	1768991	1769001	5P.capped.117	2	+	AT1G05860	-20	U	0.587
Ath_chr1	1773295	1773330	5P.capped.118	7	-	AT1G05870	-10	U	0.212
Ath_chr1	1779328	1779404	5P.capped.119	11	+	AT1G05890	0	P	0.159
Ath_chr1	1790224	1790236	5P.noncapped.91	1	+	AT1G05910	0	P	0.0
Ath_chr1	1803954	1803998	5P.capped.120	42	-	AT1G05940	-13	U	0.184
Ath_chr1	1815435	1815526	5P.noncapped.92	18	-	AT1G05960	0	P	0.0
Ath_chr1	1817272	1817290	5P.capped.121	16	-	AT1G05970	-7	U	0.336
Ath_chr1	1820760	1820821	5P.capped.122	27	-	AT1G06000	0	P	0.129
Ath_chr1	1821836	1821936	5P.capped.123	37	-	AT1G06000	0	P	0.316
Ath_chr1	1822595	1822649	5P.capped.124	16	+	AT1G06010	-6	U	0.311
Ath_chr1	1829769	1829926	5P.capped.125	37	-	AT1G06040	0	P	0.257
Ath_chr1	1894120	1894170	5P.capped.126	19	-	AT1G06190	0	P	0.569
Ath_chr1	1896906	1896964	5P.capped.127	8	-	AT1G06200	0	P	0.109
Ath_chr1	1897195	1897252	5P.capped.128	55	+	AT1G06210	0	P	0.131
Ath_chr1	1916414	1916431	5P.capped.129	8	+	AT1G06260	-7	U	0.191
Ath_chr1	1922349	1922394	5P.capped.130	43	+	AT1G06290	0	P	0.874
Ath_chr1	1936775	1936822	5P.capped.131	41	-	AT1G06350	0	P	0.317
Ath_chr1	1940457	1940466	5P.capped.132	5	-	AT1G06360	-4	U	0.436
Ath_chr1	1945081	1945105	5P.noncapped.93	7	+	AT1G06380	-35	U	0.0
Ath_chr1	1946790	1946818	5P.capped.133	19	+	AT1G06390	0	P	0.178
Ath_chr1	1952715	1952862	5P.capped.134	44	-	AT1G06400	0	P	0.282
Ath_chr1	1954796	1954856	5P.capped.135	58	+	AT1G06410	0	P	0.383
Ath_chr1	1958928	1959059	5P.capped.136	68	+	AT1G06420	0	P	0.269
Ath_chr1	1962923	1963013	5P.capped.137	87	-	AT1G06430	0	P	0.482
Ath_chr1	1965819	1965848	5P.capped.138	18	+	AT1G06450	-2	U	0.211
Ath_chr1	1992120	1992207	5P.capped.139	26	-	AT1G06515	0	P	0.378
Ath_chr1	2001402	2001600	5P.capped.140	102	+	AT1G06530	-89	U	0.385
Ath_chr1	2004386	2004423	5P.noncapped.94	2	-	AT1G06550	0	D	0.0
Ath_chr1	2006999	2007064	5P.capped.141	56	-	AT1G06550	0	P	0.166
Ath_chr1	2007640	2007656	5P.noncapped.95	12	+	AT1G06560	0	P	0.01
Ath_chr1	2013450	2013530	5P.noncapped.96	61	-	AT1G06570	0	P	0.004
Ath_chr1	2032320	2032353	5P.noncapped.97	29	+	AT1G06640	0	P	0.025
Ath_chr1	2040416	2040458	5P.capped.142	5	+	AT1G06670	-11	U	0.655
Ath_chr1	2047798	2047934	5P.capped.143	84	+	AT1G06680	0	P	0.292
Ath_chr1	2055201	2055363	5P.capped.144	71	-	AT1G06700	0	P	0.217
Ath_chr1	2077647	2077696	5P.capped.145	46	-	AT1G06760	0	P	0.337
Ath_chr1	2080239	2080263	5P.noncapped.98	22	-	AT1G06770	0	D	0.0
Ath_chr1	2081864	2081877	5P.capped.146	11	-	AT1G06770	0	P	0.275
Ath_chr1	2087230	2087281	5P.noncapped.99	49	+	AT1G06790	0	P	0.0
Ath_chr1	2108582	2108645	5P.noncapped.100	34	+	AT1G06870	0	P	0.009
Ath_chr1	2114459	2114570	5P.capped.147	60	-	AT1G06890	0	P	0.238
Ath_chr1	2120722	2120749	5P.noncapped.101	2	-	AT1G06900	0	P	0.009
Ath_chr1	2135621	2135662	5P.capped.148	31	-	AT1G06950	0	P	0.599
Ath_chr1	2152849	2152929	5P.capped.149	72	+	AT1G07010	0	P	0.883
Ath_chr1	2162206	2162291	5P.capped.150	48	-	AT1G07040	0	D	0.64
Ath_chr1	2163086	2163179	5P.noncapped.102	30	-	AT1G07040	0	P	0.0
Ath_chr1	2168560	2168617	5P.capped.151	18	+	AT1G07070	0	P	0.399
Ath_chr1	2169980	2170058	5P.capped.152	5	+	AT1G07080	0	P	0.539
Ath_chr1	2179981	2180010	5P.noncapped.103	2	-	AT1G07110	0	D	0.0
Ath_chr1	2184004	2184163	5P.capped.153	112	-	AT1G07110	0	P	0.79
Ath_chr1	2190193	2190397	5P.noncapped.104	139	-	AT1G07135	0	P	0.001
Ath_chr1	2190566	2190660	5P.capped.154	90	-	AT1G07135	0	P	0.2
Ath_chr1	2192316	2192335	5P.noncapped.105	17	-	AT1G07140	0	D	0.005
Ath_chr1	2193751	2193794	5P.capped.155	28	-	AT1G07140	0	P	0.29
Ath_chr1	2200121	2200162	5P.noncapped.106	35	+	AT1G07170	0	P	0.01
Ath_chr1	2215221	2215267	5P.noncapped.107	39	+	AT1G07210	0	P	0.01
Ath_chr1	2219462	2219542	5P.capped.156	2	-	AT1G07220	0	P	0.305
Ath_chr1	2221689	2221732	5P.noncapped.108	1	-	AT1G07230	0	P	0.0
Ath_chr1	2222831	2222914	5P.capped.157	81	-	AT1G07230	0	P	0.532
Ath_chr1	2248912	2248984	5P.capped.158	14	-	AT1G07310	0	P	0.664
Ath_chr1	2249114	2249165	5P.capped.159	19	+	AT1G07320	0	P	0.164
Ath_chr1	2260072	2260092	5P.capped.160	14	-	AT1G07350	0	P	0.341
Ath_chr1	2262783	2262867	5P.noncapped.109	3	-	AT1G07360	0	P	0.009
Ath_chr1	2276026	2276098	5P.noncapped.110	70	+	AT1G07410	0	P	0.009
Ath_chr1	2277810	2277899	5P.noncapped.111	87	+	AT1G07420	0	P	0.008
Ath_chr1	2282751	2282835	5P.noncapped.112	39	-	AT1G07430	0	P	0.005
Ath_chr1	2287691	2287727	5P.capped.161	9	-	AT1G07440	0	P	0.64
Ath_chr1	2299462	2299467	5P.capped.162	3	-	AT1G07480	0	P	0.133
Ath_chr1	2302014	2302023	5P.capped.163	3	-	AT1G07490	0	P	0.282
Ath_chr1	2305499	2305529	5P.noncapped.113	1	+	AT1G07510	0	P	0.0
Ath_chr1	2316390	2316451	5P.capped.164	59	-	AT1G07530	0	P	0.215
Ath_chr1	2333278	2333374	5P.noncapped.114	46	-	AT1G07570	0	P	0.075
Ath_chr1	2333505	2333560	5P.capped.165	53	-	AT1G07570	0	P	0.368
Ath_chr1	2339301	2339389	5P.capped.166	83	-	AT1G07590	0	P	0.276
Ath_chr1	2366529	2366533	5P.noncapped.115	1	-	AT1G07650	0	P	0.018
Ath_chr1	2368764	2368888	5P.capped.167	71	+	AT1G07660	-1	U	0.365
Ath_chr1	2374512	2374549	5P.noncapped.116	27	-	AT1G07670	0	P	0.0
Ath_chr1	2379643	2379737	5P.capped.168	22	+	AT1G07700	0	P	0.658
Ath_chr1	2405675	2405679	5P.noncapped.117	1	-	AT1G07750	0	P	0.005
Ath_chr1	2405904	2405943	5P.capped.169	37	-	AT1G07750	0	P	0.428
Ath_chr1	2407538	2407651	5P.capped.170	62	+	.	.	N	0.21
Ath_chr1	2409493	2409550	5P.capped.171	50	-	AT1G07770	0	P	0.389
Ath_chr1	2412609	2412680	5P.capped.172	65	-	AT1G07780	0	P	0.161
Ath_chr1	2412991	2413011	5P.capped.173	4	+	AT1G07790	0	P	0.256
Ath_chr1	2421873	2421948	5P.capped.174	64	-	AT1G07820	0	P	0.394
Ath_chr1	2422192	2422315	5P.capped.175	46	+	AT1G07830	-2	U	0.43
Ath_chr1	2432001	2432017	5P.noncapped.118	1	-	AT1G07870	0	P	0.009
Ath_chr1	2437411	2437536	5P.capped.176	66	+	AT1G07890	0	P	0.413
Ath_chr1	2437842	2437847	5P.capped.177	3	-	AT1G07890	13	IA	0.775
Ath_chr1	2454850	2454917	5P.capped.178	36	+	AT1G07920	0	P	0.357
Ath_chr1	2456693	2456753	5P.noncapped.119	58	+	AT1G07920	0	D	0.0
Ath_chr1	2456903	2456938	5P.noncapped.120	27	+	AT1G07920	0	D	0.0
Ath_chr1	2458271	2458304	5P.capped.179	5	+	AT1G07930	0	P	0.448
Ath_chr1	2465438	2465505	5P.capped.180	28	-	AT1G07940	0	P	0.296
Ath_chr1	2466998	2467033	5P.capped.181	16	-	AT1G07950	0	P	0.363
Ath_chr1	2467155	2467195	5P.capped.182	1	+	AT1G07960	-4	U	0.449
Ath_chr1	2474626	2474679	5P.noncapped.121	1	-	AT1G07980	0	P	0.0
Ath_chr1	2480510	2480513	5P.noncapped.122	1	-	AT1G07990	3	IA	0.0
Ath_chr1	2487976	2488028	5P.capped.183	50	-	AT1G08010	0	P	0.314
Ath_chr1	2535322	2535375	5P.noncapped.123	47	+	AT1G08110	0	P	0.074
Ath_chr1	2555154	2555231	5P.capped.184	6	-	AT1G08140	0	P	0.379
Ath_chr1	2565010	2565053	5P.noncapped.124	9	-	AT1G08180	0	P	0.005
Ath_chr1	2567480	2567558	5P.capped.185	59	+	AT1G08190	0	P	0.274
Ath_chr1	2576652	2576716	5P.capped.186	40	-	AT1G08200	0	P	0.374
Ath_chr1	2586730	2586780	5P.noncapped.125	3	-	AT1G08230	0	P	0.002
Ath_chr1	2590243	2590334	5P.capped.187	30	-	AT1G08250	0	P	0.341
Ath_chr1	2636006	2636046	5P.capped.188	29	+	AT1G08360	0	P	0.2
Ath_chr1	2638233	2638300	5P.capped.189	4	+	AT1G08370	0	P	0.242
Ath_chr1	2641734	2641867	5P.capped.190	55	-	AT1G08380	0	P	0.217
Ath_chr1	2642194	2642223	5P.capped.191	18	+	AT1G08390	-1	U	1.143
Ath_chr1	2646169	2646270	5P.capped.192	70	+	AT1G08410	0	P	0.307
Ath_chr1	2672436	2672500	5P.noncapped.126	62	+	AT1G08460	0	P	0.0
Ath_chr1	2673978	2673985	5P.noncapped.127	1	+	AT1G08460	-187	I	0.01
Ath_chr1	2675843	2675877	5P.noncapped.128	1	+	AT1G08465	0	P	0.003
Ath_chr1	2678208	2678218	5P.capped.193	1	+	AT1G08465	0	D	0.368
Ath_chr1	2682406	2682499	5P.noncapped.129	1	-	AT1G08470	0	D	0.006
Ath_chr1	2683996	2684029	5P.capped.194	7	-	AT1G08470	0	P	0.195
Ath_chr1	2684162	2684325	5P.capped.195	127	+	AT1G08480	0	P	0.377
Ath_chr1	2688545	2688596	5P.capped.196	43	-	AT1G08490	0	P	0.538
Ath_chr1	2693026	2693081	5P.noncapped.130	47	-	AT1G08510	0	D	0.005
Ath_chr1	2694163	2694254	5P.noncapped.131	26	-	AT1G08510	0	P	0.019
Ath_chr1	2694326	2694503	5P.capped.197	46	-	AT1G08510	0	P	0.165
Ath_chr1	2696488	2696535	5P.capped.198	39	+	AT1G08520	0	P	0.272
Ath_chr1	2709658	2709661	5P.noncapped.132	1	+	AT1G08560	0	A	0.0
Ath_chr1	2710901	2710912	5P.noncapped.133	7	-	AT1G08560	0	P	0.003
Ath_chr1	2712865	2712950	5P.noncapped.134	43	+	AT1G08570	0	P	0.094
Ath_chr1	2716339	2716400	5P.capped.199	14	-	AT1G08580	0	P	0.198
Ath_chr1	2746731	2746748	5P.capped.200	1	-	AT1G08630	0	P	0.479
Ath_chr1	2752707	2752726	5P.noncapped.135	16	+	AT1G08650	0	P	0.0
Ath_chr1	2752921	2752938	5P.noncapped.136	15	+	AT1G08650	0	P	0.0
Ath_chr1	2759775	2759800	5P.capped.201	3	-	AT1G08660	0	P	0.5
Ath_chr1	2762574	2762689	5P.noncapped.137	113	+	AT1G08680	0	P	0.019
Ath_chr1	2769500	2769569	5P.capped.202	1	-	AT1G08695	-19	U	0.183
Ath_chr1	2771396	2771473	5P.capped.203	36	-	AT1G08700	0	P	0.358
Ath_chr1	2774021	2774099	5P.capped.204	7	+	AT1G08720	-1	U	0.549
Ath_chr1	2808871	2808912	5P.capped.205	3	+	AT1G08770	-8	U	0.993
Ath_chr1	2811176	2811208	5P.capped.206	1	-	AT1G08780	0	P	0.504
Ath_chr1	2825222	2825278	5P.capped.207	48	-	AT1G08820	0	P	1.298
Ath_chr1	2827061	2827159	5P.capped.208	56	+	AT1G08830	0	P	0.124
Ath_chr1	2847761	2847783	5P.capped.209	16	-	AT1G08880	0	P	0.164
Ath_chr1	2882458	2882616	5P.capped.210	156	+	AT1G08970	0	P	0.728
Ath_chr1	2904813	2904872	5P.noncapped.138	7	-	AT1G09020	-6	U	0.017
Ath_chr1	2921218	2921248	5P.noncapped.139	1	-	AT1G09060	0	D	0.0
Ath_chr1	2927670	2927745	5P.capped.211	32	+	AT1G09070	0	P	0.319
Ath_chr1	2927782	2927800	5P.noncapped.140	1	+	AT1G09070	0	P	0.0
Ath_chr1	2939276	2939327	5P.capped.212	10	-	AT1G09100	0	P	0.775
Ath_chr1	2942245	2942287	5P.capped.213	12	-	AT1G09130	0	P	0.417
Ath_chr1	2945885	2945959	5P.capped.214	1	-	AT1G09140	0	P	0.513
Ath_chr1	2946226	2946307	5P.noncapped.141	59	+	AT1G09150	0	P	0.0
Ath_chr1	2955672	2955694	5P.capped.215	20	-	AT1G09160	-4	U	0.651
Ath_chr1	2972129	2972246	5P.capped.216	69	-	AT1G09200	0	P	0.206
Ath_chr1	2973555	2973560	5P.capped.217	3	+	AT1G09210	159	IA	1.83
Ath_chr1	2976684	2976751	5P.capped.218	11	-	AT1G09210	0	P	0.393
Ath_chr1	2989370	2989379	5P.capped.219	6	+	AT1G09250	-1	U	0.398
Ath_chr1	2994406	2994451	5P.capped.220	1	+	AT1G09270	0	P	0.175
Ath_chr1	3009053	3009065	5P.capped.221	3	+	AT1G09310	0	P	0.32
Ath_chr1	3012818	3012821	5P.noncapped.142	1	+	AT1G09330	0	A	0.0
Ath_chr1	3015007	3015087	5P.noncapped.143	51	-	AT1G09330	0	P	0.006
Ath_chr1	3015268	3015302	5P.capped.222	1	+	AT1G09340	-58	U	0.873
Ath_chr1	3015376	3015470	5P.capped.223	84	+	AT1G09340	0	P	0.203
Ath_chr1	3029478	3029491	5P.capped.224	9	-	AT1G09380	0	P	0.429
Ath_chr1	3041973	3042070	5P.capped.225	1	+	AT1G09430	-21	U	0.504
Ath_chr1	3056981	3057027	5P.noncapped.144	1	-	AT1G09470	0	D	0.0
Ath_chr1	3057102	3057121	5P.capped.226	17	-	AT1G09470	-146	U	0.396
Ath_chr1	3064096	3064162	5P.noncapped.145	64	+	AT1G09490	0	P	0.011
Ath_chr1	3072046	3072051	5P.capped.227	3	-	AT1G09520	0	P	0.312
Ath_chr1	3093799	3093867	5P.capped.228	45	+	AT1G09560	0	P	0.247
Ath_chr1	3094457	3094492	5P.noncapped.146	16	+	AT1G09560	0	D	0.0
Ath_chr1	3104574	3104604	5P.capped.229	6	+	AT1G09580	-7	U	0.269
Ath_chr1	3106530	3106543	5P.capped.230	4	+	AT1G09590	0	P	0.203
Ath_chr1	3116620	3116700	5P.capped.231	2	-	AT1G09620	0	P	1.191
Ath_chr1	3119921	3119976	5P.capped.232	42	+	AT1G09640	0	P	0.131
Ath_chr1	3122914	3123033	5P.noncapped.147	1	+	AT1G09645	-40	U	0.007
Ath_chr1	3130208	3130213	5P.capped.233	1	-	AT1G09660	-25	I	0.659
Ath_chr1	3130980	3131093	5P.capped.234	66	-	AT1G09660	0	P	0.128
Ath_chr1	3137445	3137481	5P.capped.235	22	-	AT1G09690	0	P	0.281
Ath_chr1	3140201	3140288	5P.capped.236	9	-	AT1G09700	0	P	0.587
Ath_chr1	3157502	3157505	5P.capped.237	1	+	AT1G09750	0	P	0.273
Ath_chr1	3161657	3161703	5P.capped.238	34	-	AT1G09760	0	P	0.397
Ath_chr1	3161820	3161889	5P.noncapped.148	31	+	AT1G09770	0	P	0.005
Ath_chr1	3167845	3167876	5P.noncapped.149	23	-	AT1G09780	0	P	0.012
Ath_chr1	3173542	3173585	5P.noncapped.150	6	+	AT1G09795	0	P	0.096
Ath_chr1	3180714	3180736	5P.capped.239	19	-	AT1G09800	-313	U	0.21
Ath_chr1	3189381	3189423	5P.capped.240	32	+	AT1G09815	0	P	0.251
Ath_chr1	3194996	3195026	5P.noncapped.151	1	-	AT1G09830	0	P	0.0
Ath_chr1	3200098	3200215	5P.capped.241	67	-	AT1G09840	0	P	0.51
Ath_chr1	3205747	3205813	5P.capped.242	4	+	AT1G09870	0	P	1.022
Ath_chr1	3217979	3218001	5P.capped.243	1	+	AT1G09900	-152	U	0.469
Ath_chr1	3226947	3227067	5P.capped.244	29	-	AT1G09920	0	P	0.303
Ath_chr1	3241537	3241584	5P.capped.245	1	-	AT1G09950	0	P	0.616
Ath_chr1	3271957	3272025	5P.capped.246	53	-	AT1G10020	-24	U	0.755
Ath_chr1	3273811	3273938	5P.noncapped.152	73	+	AT1G10030	0	P	0.002
Ath_chr1	3284222	3284322	5P.capped.247	88	+	AT1G10060	0	P	0.245
Ath_chr1	3288196	3288281	5P.capped.248	1	+	AT1G10070	0	P	0.752
Ath_chr1	3325812	3325911	5P.capped.249	1	+	AT1G10150	-10	U	0.653
Ath_chr1	3347735	3347911	5P.capped.250	146	-	AT1G10200	0	P	0.11
Ath_chr1	3349210	3349253	5P.capped.251	41	+	AT1G10210	0	P	0.414
Ath_chr1	3355569	3355595	5P.capped.252	1	+	AT1G10230	0	P	0.332
Ath_chr1	3370492	3370562	5P.capped.253	63	+	AT1G10290	-2	U	0.524
Ath_chr1	3376654	3376674	5P.noncapped.153	18	+	AT1G10290	0	D	0.006
Ath_chr1	3383897	3383915	5P.capped.254	8	-	AT1G10310	0	P	0.35
Ath_chr1	3396812	3396894	5P.capped.255	38	-	AT1G10360	-2	U	0.537
Ath_chr1	3397311	3397429	5P.noncapped.154	109	-	AT1G10370	0	D	0.001
Ath_chr1	3398315	3398361	5P.capped.256	36	-	AT1G10370	0	P	0.265
Ath_chr1	3430552	3430603	5P.noncapped.155	1	-	AT1G10430	0	P	0.025
Ath_chr1	3443831	3443848	5P.noncapped.156	1	-	AT1G10470	0	P	0.0
Ath_chr1	3461366	3461486	5P.capped.257	72	-	AT1G10500	0	P	0.203
Ath_chr1	3469622	3469627	5P.capped.258	1	+	AT1G10522	0	P	0.197
Ath_chr1	3469954	3469995	5P.noncapped.157	38	+	AT1G10522	0	D	0.01
Ath_chr1	3503399	3503459	5P.capped.259	32	-	AT1G10590	0	P	0.187
Ath_chr1	3503725	3503736	5P.noncapped.158	9	+	AT1G10600	0	P	0.006
Ath_chr1	3514690	3514769	5P.capped.260	28	-	AT1G10630	0	P	0.477
Ath_chr1	3517858	3517889	5P.capped.261	29	-	AT1G10640	0	P	0.425
Ath_chr1	3517966	3517990	5P.noncapped.159	22	-	AT1G10640	-101	U	0.078
Ath_chr1	3526286	3526351	5P.capped.262	63	-	AT1G10650	-4	U	0.253
Ath_chr1	3530461	3530581	5P.noncapped.160	42	+	AT1G10657	0	P	0.097
Ath_chr1	3535506	3535583	5P.capped.263	26	+	AT1G10670	0	P	0.326
Ath_chr1	3545449	3545542	5P.capped.264	17	-	AT1G10682	0	P	0.567
Ath_chr1	3570667	3570810	5P.capped.265	47	-	AT1G10740	0	P	0.118
Ath_chr1	3590557	3590572	5P.capped.266	13	-	AT1G10760	-28	I	1.54
Ath_chr1	3592373	3592422	5P.capped.267	40	-	AT1G10770	-3	U	0.263
Ath_chr1	3610391	3610521	5P.capped.268	60	-	AT1G10840	0	P	0.226
Ath_chr1	3616131	3616175	5P.capped.269	3	-	AT1G10865	0	P	0.775
Ath_chr1	3627688	3627744	5P.noncapped.161	16	+	AT1G10890	-21	U	0.007
Ath_chr1	3629985	3630012	5P.noncapped.162	1	+	AT1G10890	0	D	0.0
Ath_chr1	3658535	3658582	5P.capped.270	4	-	AT1G10940	0	P	0.547
Ath_chr1	3659206	3659260	5P.capped.271	52	+	AT1G10950	0	P	0.232
Ath_chr1	3664384	3664429	5P.capped.272	4	+	AT1G10960	0	P	0.14
Ath_chr1	3684673	3684676	5P.capped.273	1	+	AT1G11060	0	P	1.292
Ath_chr1	3710206	3710218	5P.capped.274	1	+	AT1G11110	0	P	2.105
Ath_chr1	3750143	3750146	5P.noncapped.163	1	+	AT1G11190	0	A	0.0
Ath_chr1	3768246	3768293	5P.capped.275	45	-	AT1G11240	0	P	0.252
Ath_chr1	3777326	3777338	5P.capped.276	3	+	AT1G11260	0	P	0.747
Ath_chr1	3804029	3804164	5P.noncapped.164	71	-	AT1G11310	0	P	0.011
Ath_chr1	3822896	3822961	5P.capped.277	45	-	AT1G11360	0	P	0.846
Ath_chr1	3841271	3841345	5P.noncapped.165	1	+	AT1G11410	-13	U	0.0
Ath_chr1	3847225	3847273	5P.capped.278	40	+	AT1G11430	0	P	0.657
Ath_chr1	3862397	3862487	5P.noncapped.166	40	+	AT1G11475	0	P	0.062
Ath_chr1	3866894	3866926	5P.capped.279	1	-	AT1G11480	0	P	0.728
Ath_chr1	3880299	3880361	5P.noncapped.167	56	-	AT1G11545	0	P	0.028
Ath_chr1	3884405	3884497	5P.noncapped.168	90	+	AT1G11572	0	P	0.0
Ath_chr1	3896929	3896951	5P.capped.280	10	-	AT1G11592	-6	U	0.776
Ath_chr1	3907637	3907702	5P.capped.281	57	-	AT1G11610	0	D	0.413
Ath_chr1	3914762	3914870	5P.capped.282	106	+	AT1G11650	0	P	0.298
Ath_chr1	3931582	3931589	5P.capped.283	3	-	AT1G11670	-10	U	0.452
Ath_chr1	3938485	3938617	5P.capped.284	46	+	AT1G11680	0	P	0.633
Ath_chr1	3945735	3945740	5P.noncapped.169	1	+	AT1G11700	0	P	0.002
Ath_chr1	3971742	3971775	5P.capped.285	31	-	AT1G11755	0	P	0.64
Ath_chr1	3973867	3973890	5P.capped.286	6	+	AT1G11765	-1	U	0.354
Ath_chr1	3975660	3975670	5P.noncapped.170	6	+	AT1G11770	-12	U	0.055
Ath_chr1	3993475	3993545	5P.capped.287	11	-	AT1G11820	0	P	0.16
Ath_chr1	3995397	3995430	5P.capped.288	19	+	AT1G11840	-1	U	0.525
Ath_chr1	3999165	3999247	5P.capped.289	33	+	AT1G11850	0	P	0.353
Ath_chr1	4001264	4001524	5P.capped.290	97	+	AT1G11860	0	P	0.216
Ath_chr1	4010734	4010849	5P.noncapped.171	69	+	AT1G11890	0	P	0.083
Ath_chr1	4014818	4014851	5P.capped.291	31	+	AT1G11905	0	P	0.279
Ath_chr1	4020893	4020974	5P.capped.292	24	-	AT1G11910	0	P	0.148
Ath_chr1	4028682	4028837	5P.capped.293	152	+	AT1G11930	0	P	0.435
Ath_chr1	4030239	4030287	5P.noncapped.172	45	+	AT1G11930	0	D	0.002
Ath_chr1	4034069	4034094	5P.capped.294	23	-	AT1G11940	-15	U	0.812
Ath_chr1	4050795	4050799	5P.noncapped.173	2	-	AT1G12000	0	D	0.0
Ath_chr1	4051106	4051130	5P.noncapped.174	20	-	AT1G12000	0	D	0.003
Ath_chr1	4053812	4053839	5P.capped.295	22	-	AT1G12000	0	P	0.695
Ath_chr1	4072772	4072823	5P.capped.296	22	+	AT1G12050	0	P	0.332
Ath_chr1	4084155	4084279	5P.capped.297	51	+	AT1G12080	0	P	0.205
Ath_chr1	4090605	4090650	5P.capped.298	41	-	AT1G12090	0	P	0.253
Ath_chr1	4117342	4117419	5P.noncapped.175	1	-	AT1G12120	0	P	0.0
Ath_chr1	4147990	4148041	5P.noncapped.176	43	+	AT1G12230	0	P	0.015
Ath_chr1	4153586	4153656	5P.capped.299	65	+	AT1G12240	0	P	0.405
Ath_chr1	4156713	4156757	5P.noncapped.177	15	+	AT1G12240	0	D	0.0
Ath_chr1	4159265	4159276	5P.capped.300	3	+	AT1G12250	0	P	0.317
Ath_chr1	4172048	4172079	5P.noncapped.178	29	+	AT1G12270	0	P	0.008
Ath_chr1	4187982	4188057	5P.capped.301	44	-	AT1G12310	0	P	0.549
Ath_chr1	4189353	4189363	5P.noncapped.179	1	+	AT1G12320	0	P	0.013
Ath_chr1	4194605	4194674	5P.noncapped.180	20	+	AT1G12330	-32	U	0.018
Ath_chr1	4200970	4201083	5P.capped.302	77	+	AT1G12360	0	P	0.304
Ath_chr1	4208926	4208955	5P.noncapped.181	24	-	AT1G12370	0	P	0.01
Ath_chr1	4217103	4217125	5P.capped.303	1	-	AT1G12380	0	P	0.858
Ath_chr1	4220173	4220236	5P.noncapped.182	16	+	AT1G12390	0	P	0.009
Ath_chr1	4221868	4221938	5P.noncapped.183	1	+	AT1G12400	0	P	0.0
Ath_chr1	4223029	4223079	5P.capped.304	22	+	AT1G12410	0	P	0.8
Ath_chr1	4224619	4224628	5P.capped.305	1	+	AT1G12410	0	D	0.416
Ath_chr1	4229121	4229140	5P.capped.306	6	-	AT1G12420	0	P	0.369
Ath_chr1	4238753	4238782	5P.capped.307	8	-	AT1G12430	0	P	0.471
Ath_chr1	4242442	4242504	5P.capped.308	50	-	AT1G12440	0	P	0.755
Ath_chr1	4242956	4243038	5P.capped.309	23	-	AT1G12440	0	P	0.455
Ath_chr1	4268899	4268927	5P.noncapped.184	1	-	AT1G12520	0	P	0.009
Ath_chr1	4270746	4270838	5P.noncapped.185	65	-	AT1G12530	-25	U	0.03
Ath_chr1	4280803	4280863	5P.capped.310	58	-	AT1G12570	0	P	0.466
Ath_chr1	4291010	4291018	5P.capped.311	3	-	AT1G12610	0	P	0.243
Ath_chr1	4305711	4305789	5P.noncapped.186	10	-	AT1G12640	0	P	0.003
Ath_chr1	4305923	4305979	5P.capped.312	9	+	AT1G12650	0	P	0.219
Ath_chr1	4334611	4334618	5P.noncapped.187	4	+	AT1G12730	0	P	0.015
Ath_chr1	4339034	4339050	5P.capped.313	1	+	.	.	N	0.575
Ath_chr1	4348495	4348591	5P.capped.314	24	+	AT1G12760	0	P	0.387
Ath_chr1	4351213	4351216	5P.noncapped.188	1	+	AT1G12770	0	P	0.009
Ath_chr1	4358222	4358230	5P.capped.315	4	-	AT1G12780	0	P	0.187
Ath_chr1	4365320	4365341	5P.noncapped.189	7	-	AT1G12800	0	P	0.019
Ath_chr1	4367249	4367335	5P.capped.316	45	+	AT1G12810	0	P	0.269
Ath_chr1	4374443	4374457	5P.noncapped.190	12	-	AT1G12830	0	P	0.0
Ath_chr1	4375090	4375169	5P.capped.317	64	-	AT1G12830	0	P	0.269
Ath_chr1	4375513	4375577	5P.capped.318	5	+	AT1G12840	0	P	0.324
Ath_chr1	4379389	4379411	5P.noncapped.191	20	-	AT1G12845	0	P	0.076
Ath_chr1	4381539	4381655	5P.capped.319	69	-	AT1G12850	0	P	0.167
Ath_chr1	4384469	4384521	5P.noncapped.192	50	+	AT1G12860	0	P	0.006
Ath_chr1	4389750	4389856	5P.capped.320	17	+	AT1G12880	0	P	0.234
Ath_chr1	4394263	4394416	5P.capped.321	47	-	AT1G12900	0	P	0.242
Ath_chr1	4396210	4396223	5P.capped.322	2	-	AT1G12910	0	P	0.234
Ath_chr1	4398118	4398186	5P.capped.323	31	-	AT1G12920	0	P	0.471
Ath_chr1	4419768	4419771	5P.capped.324	1	+	AT1G12950	0	P	0.639
Ath_chr1	4440671	4440689	5P.noncapped.193	16	-	AT1G13020	0	D	0.0
Ath_chr1	4452269	4452315	5P.capped.325	37	+	AT1G13060	0	P	0.52
Ath_chr1	4454373	4454383	5P.noncapped.194	1	+	AT1G13060	0	D	0.0
Ath_chr1	4473180	4473269	5P.noncapped.195	87	-	AT1G13120	-55	U	0.0
Ath_chr1	4474690	4474696	5P.noncapped.196	4	+	AT1G13130	-25	U	0.002
Ath_chr1	4480787	4480863	5P.noncapped.197	72	+	AT1G13145	0	P	0.018
Ath_chr1	4483686	4483701	5P.capped.326	13	-	AT1G13150	-4	U	0.765
Ath_chr1	4494999	4495029	5P.noncapped.198	28	+	AT1G13180	0	P	0.0
Ath_chr1	4498841	4498897	5P.capped.327	31	+	AT1G13190	-8	U	0.271
Ath_chr1	4515555	4515616	5P.noncapped.199	1	+	AT1G13220	-49	U	0.014
Ath_chr1	4526053	4526068	5P.noncapped.200	11	-	AT1G13245	-1	U	0.092
Ath_chr1	4544951	4544974	5P.capped.328	1	+	AT1G13270	0	P	0.698
Ath_chr1	4547444	4547565	5P.capped.329	100	+	AT1G13280	0	P	0.164
Ath_chr1	4563624	4563627	5P.noncapped.201	1	+	AT1G13320	0	A	0.0
Ath_chr1	4563770	4563775	5P.noncapped.202	1	-	AT1G13320	0	D	0.0
Ath_chr1	4576621	4576664	5P.noncapped.203	9	-	AT1G13350	0	P	0.0
Ath_chr1	4577895	4577906	5P.noncapped.204	7	-	AT1G13360	0	P	0.011
Ath_chr1	4584218	4584260	5P.noncapped.205	1	+	.	.	N	0.0
Ath_chr1	4590398	4590419	5P.capped.330	12	-	AT1G13380	0	P	0.476
Ath_chr1	4610490	4610580	5P.capped.331	74	-	AT1G13440	0	P	0.274
Ath_chr1	4641993	4642151	5P.capped.332	38	-	AT1G13560	0	P	0.148
Ath_chr1	4644313	4644379	5P.capped.333	64	-	AT1G13570	0	P	0.646
Ath_chr1	4645160	4645176	5P.noncapped.206	14	-	AT1G13580	0	D	0.0
Ath_chr1	4646836	4646854	5P.noncapped.207	1	-	AT1G13580	0	P	0.0
Ath_chr1	4677102	4677137	5P.noncapped.208	1	-	AT1G13640	0	D	0.0
Ath_chr1	4693287	4693329	5P.noncapped.209	22	+	AT1G13690	0	P	0.027
Ath_chr1	4713690	4713752	5P.noncapped.210	60	+	AT1G13740	0	P	0.014
Ath_chr1	4735545	4735610	5P.capped.334	4	+	AT1G13820	0	P	0.226
Ath_chr1	4748634	4748643	5P.capped.335	7	-	AT1G13870	0	P	0.613
Ath_chr1	4760982	4761086	5P.capped.336	59	+	AT1G13930	0	P	0.345
Ath_chr1	4776529	4776602	5P.capped.337	1	+	AT1G13960	0	P	0.539
Ath_chr1	4782489	4782543	5P.capped.338	39	-	AT1G13970	0	P	0.302
Ath_chr1	4794754	4794770	5P.capped.339	12	+	AT1G13990	0	P	0.363
Ath_chr1	4797377	4797430	5P.capped.340	10	+	AT1G14000	0	P	0.547
Ath_chr1	4801821	4801847	5P.noncapped.211	24	-	AT1G14010	0	P	0.023
Ath_chr1	4810444	4810451	5P.noncapped.212	1	+	AT1G14040	-42	U	0.0
Ath_chr1	4842274	4842326	5P.capped.341	2	+	.	.	N	0.233
Ath_chr1	4847160	4847163	5P.capped.342	1	+	AT1G14180	0	P	0.748
Ath_chr1	4849890	4849919	5P.noncapped.213	1	-	AT1G14182	-66	U	0.003
Ath_chr1	4855194	4855201	5P.capped.343	1	-	AT1G14200	0	P	0.736
Ath_chr1	4857953	4858022	5P.capped.344	3	-	AT1G14210	0	P	1.058
Ath_chr1	4877625	4877641	5P.noncapped.214	14	+	AT1G14280	0	P	0.014
Ath_chr1	4881923	4881953	5P.capped.345	26	-	AT1G14290	0	P	0.178
Ath_chr1	4884739	4884801	5P.capped.346	15	-	AT1G14300	0	P	0.167
Ath_chr1	4885007	4885017	5P.noncapped.215	2	+	AT1G14310	-34	U	0.0
Ath_chr1	4888171	4888257	5P.capped.347	51	+	AT1G14320	0	P	0.169
Ath_chr1	4899139	4899180	5P.noncapped.216	23	+	AT1G14345	0	P	0.02
Ath_chr1	4907904	4907956	5P.capped.348	48	+	AT1G14350	0	P	0.212
Ath_chr1	4908368	4908421	5P.noncapped.217	51	+	AT1G14350	0	P	0.0
Ath_chr1	4913082	4913153	5P.capped.349	43	-	AT1G14360	0	P	0.705
Ath_chr1	4928595	4928733	5P.noncapped.218	14	-	AT1G14400	0	P	0.06
Ath_chr1	4931741	4931756	5P.noncapped.219	1	-	AT1G14420	0	D	0.0
Ath_chr1	4933504	4933516	5P.capped.350	2	-	AT1G14420	0	P	0.198
Ath_chr1	4934211	4934329	5P.noncapped.220	73	+	AT1G14430	0	P	0.093
Ath_chr1	4947525	4947616	5P.capped.351	50	-	AT1G14450	0	P	0.347
Ath_chr1	4964284	4964310	5P.noncapped.221	1	-	AT1G14510	0	P	0.0
Ath_chr1	4964389	4964472	5P.noncapped.222	7	-	AT1G14510	0	P	0.0
Ath_chr1	4973720	4973725	5P.noncapped.223	3	-	AT1G14530	0	P	0.0
Ath_chr1	4983530	4983575	5P.noncapped.224	1	+	AT1G14570	-3	U	0.0
Ath_chr1	5000576	5000639	5P.capped.352	2	-	AT1G14590	0	P	0.768
Ath_chr1	5014438	5014509	5P.capped.353	15	-	AT1G14610	0	P	0.166
Ath_chr1	5016552	5016616	5P.noncapped.225	62	-	AT1G14620	-11	U	0.004
Ath_chr1	5037607	5037660	5P.capped.354	5	+	AT1G14670	0	P	0.943
Ath_chr1	5042554	5042628	5P.noncapped.226	1	+	AT1G14685	0	P	0.0
Ath_chr1	5065010	5065031	5P.noncapped.227	19	-	AT1G14710	0	P	0.0
Ath_chr1	5077750	5077797	5P.noncapped.228	36	-	AT1G14740	0	P	0.0
Ath_chr1	5106778	5106959	5P.capped.355	1	-	AT1G14820	0	P	0.14
Ath_chr1	5111615	5111677	5P.capped.356	27	-	AT1G14830	0	P	0.293
Ath_chr1	5129518	5129523	5P.capped.357	3	-	AT1G14870	0	P	0.362
Ath_chr1	5137052	5137063	5P.capped.358	2	+	AT1G14890	0	P	1.138
Ath_chr1	5139351	5139433	5P.capped.359	29	-	AT1G14900	0	P	0.351
Ath_chr1	5166657	5166782	5P.capped.360	25	-	AT1G14980	0	P	0.345
Ath_chr1	5168151	5168251	5P.capped.361	98	-	AT1G14990	0	P	0.528
Ath_chr1	5171183	5171211	5P.capped.362	23	+	AT1G15010	0	P	0.176
Ath_chr1	5194188	5194258	5P.noncapped.229	68	-	AT1G15100	-54	U	0.075
Ath_chr1	5202832	5202908	5P.capped.363	25	+	AT1G15120	0	P	0.205
Ath_chr1	5212130	5212227	5P.capped.364	1	-	AT1G15140	0	P	0.63
Ath_chr1	5231025	5231090	5P.capped.365	5	-	AT1G15200	0	P	0.315
Ath_chr1	5241537	5241545	5P.capped.366	2	-	AT1G15220	-2	U	0.242
Ath_chr1	5243219	5243275	5P.capped.367	7	-	AT1G15230	0	P	0.27
Ath_chr1	5249414	5249484	5P.capped.368	47	-	AT1G15250	0	P	0.327
Ath_chr1	5249735	5249866	5P.capped.369	88	+	AT1G15260	0	P	0.126
Ath_chr1	5252083	5252102	5P.capped.370	12	-	AT1G15270	0	P	0.33
Ath_chr1	5264940	5265011	5P.capped.371	1	-	AT1G15290	0	P	0.158
Ath_chr1	5271960	5272036	5P.capped.372	45	-	AT1G15310	0	P	0.492
Ath_chr1	5277536	5277694	5P.capped.373	27	-	AT1G15340	0	P	0.214
Ath_chr1	5279852	5279880	5P.capped.374	1	-	AT1G15350	0	P	0.568
Ath_chr1	5283336	5283385	5P.noncapped.230	1	+	AT1G15360	-200	U	0.01
Ath_chr1	5283449	5283588	5P.capped.375	91	+	AT1G15360	0	P	0.598
Ath_chr1	5287051	5287127	5P.capped.376	11	+	AT1G15370	0	P	0.225
Ath_chr1	5290744	5290754	5P.noncapped.231	4	+	AT1G15380	0	P	0.008
Ath_chr1	5294661	5294673	5P.capped.377	4	+	AT1G15390	0	P	0.502
Ath_chr1	5296859	5296949	5P.noncapped.232	3	-	AT1G15400	0	P	0.011
Ath_chr1	5301395	5301438	5P.capped.378	25	-	AT1G15415	-9	U	0.1
Ath_chr1	5303373	5303410	5P.noncapped.233	33	-	AT1G15420	-17	U	0.008
Ath_chr1	5304316	5304368	5P.noncapped.234	1	+	AT1G15430	0	P	0.015
Ath_chr1	5313429	5313465	5P.capped.379	1	-	AT1G15460	0	D	0.891
Ath_chr1	5315582	5315646	5P.capped.380	62	+	AT1G15470	0	P	0.516
Ath_chr1	5326275	5326338	5P.capped.381	61	+	AT1G15500	0	P	0.265
Ath_chr1	5398905	5399048	5P.capped.382	88	+	AT1G15690	0	P	0.214
Ath_chr1	5403794	5403835	5P.noncapped.235	2	-	AT1G15700	0	P	0.007
Ath_chr1	5429562	5429588	5P.noncapped.236	24	-	AT1G15772	-26	U	0.0
Ath_chr1	5444434	5444497	5P.noncapped.237	24	+	AT1G15810	0	P	0.006
Ath_chr1	5447735	5447793	5P.capped.383	26	-	AT1G15820	0	P	0.355
Ath_chr1	5454783	5454839	5P.noncapped.238	53	+	AT1G15860	-1	U	0.022
Ath_chr1	5460337	5460374	5P.capped.384	12	-	AT1G15880	-17	U	0.349
Ath_chr1	5460560	5460621	5P.noncapped.239	1	+	AT1G15885	0	P	0.0
Ath_chr1	5469370	5469462	5P.noncapped.240	43	+	AT1G15920	0	P	0.035
Ath_chr1	5471399	5471521	5P.capped.385	39	+	AT1G15930	0	P	0.214
Ath_chr1	5473552	5473567	5P.capped.386	9	+	AT1G15940	-3	U	0.295
Ath_chr1	5478754	5478787	5P.noncapped.241	27	+	AT1G15950	0	P	0.035
Ath_chr1	5480407	5480420	5P.noncapped.242	1	+	AT1G15950	0	D	0.0
Ath_chr1	5488859	5488867	5P.capped.387	5	-	AT1G15970	0	P	0.691
Ath_chr1	5494527	5494560	5P.capped.388	8	+	AT1G16000	0	P	0.158
Ath_chr1	5497712	5497750	5P.capped.389	36	-	AT1G16010	-26	U	0.748
Ath_chr1	5504689	5504727	5P.noncapped.243	35	+	AT1G16040	-10	U	0.003
Ath_chr1	5508444	5508527	5P.capped.390	78	+	AT1G16060	0	P	0.412
Ath_chr1	5514304	5514425	5P.noncapped.244	74	+	AT1G16080	0	P	0.01
Ath_chr1	5539711	5539916	5P.noncapped.245	32	-	AT1G16170	0	P	0.036
Ath_chr1	5540447	5540506	5P.capped.391	46	+	AT1G16180	0	P	0.22
Ath_chr1	5543138	5543190	5P.noncapped.246	30	+	AT1G16190	0	P	0.025
Ath_chr1	5547502	5547590	5P.capped.392	49	-	AT1G16210	0	P	0.596
Ath_chr1	5556765	5556817	5P.capped.393	9	-	AT1G16240	0	P	0.632
Ath_chr1	5580846	5580925	5P.capped.394	53	+	AT1G16320	0	P	0.491
Ath_chr1	5590891	5590928	5P.capped.395	1	+	AT1G16350	-58	U	0.491
Ath_chr1	5614573	5614652	5P.noncapped.247	51	+	AT1G16430	0	P	0.004
Ath_chr1	5622552	5622628	5P.noncapped.248	17	-	AT1G16460	0	P	0.0
Ath_chr1	5622798	5622871	5P.capped.396	1	+	AT1G16470	0	P	0.16
Ath_chr1	5624295	5624309	5P.noncapped.249	2	+	AT1G16470	0	D	0.0
Ath_chr1	5630889	5630893	5P.noncapped.250	2	-	AT1G16490	0	P	0.0
Ath_chr1	5639032	5639035	5P.capped.397	1	+	AT1G16500	0	P	0.305
Ath_chr1	5668376	5668436	5P.noncapped.251	37	+	AT1G16560	0	P	0.004
Ath_chr1	5678688	5678798	5P.noncapped.252	65	-	AT1G16610	0	P	0.075
Ath_chr1	5686176	5686190	5P.capped.398	2	-	AT1G16635	0	P	0.163
Ath_chr1	5709758	5709826	5P.noncapped.253	18	+	AT1G16700	0	P	0.012
Ath_chr1	5712154	5712177	5P.noncapped.254	5	+	AT1G16705	0	P	0.016
Ath_chr1	5727101	5727130	5P.capped.399	10	-	AT1G16730	0	P	1.187
Ath_chr1	5727696	5727728	5P.noncapped.255	1	+	AT1G16740	0	P	0.007
Ath_chr1	5755626	5755642	5P.capped.400	13	+	AT1G16810	0	P	0.398
Ath_chr1	5758385	5758466	5P.capped.401	2	+	AT1G16825	-467	U	0.199
Ath_chr1	5758840	5758890	5P.capped.402	47	+	AT1G16825	0	P	0.357
Ath_chr1	5764061	5764077	5P.capped.403	1	-	AT1G16840	0	P	0.101
Ath_chr1	5769496	5769528	5P.noncapped.256	1	+	AT1G16860	0	D	0.0
Ath_chr1	5773205	5773235	5P.capped.404	6	-	AT1G16870	0	P	0.721
Ath_chr1	5773570	5773792	5P.capped.405	137	+	AT1G16880	0	P	0.291
Ath_chr1	5778399	5778479	5P.capped.406	24	-	AT1G16890	0	P	0.293
Ath_chr1	5787019	5787092	5P.noncapped.257	29	-	AT1G16916	0	P	0.007
Ath_chr1	5789203	5789258	5P.capped.407	25	-	AT1G16920	0	P	0.323
Ath_chr1	5829092	5829176	5P.capped.408	80	+	AT1G17050	0	P	0.268
Ath_chr1	5841564	5841614	5P.capped.409	41	-	AT1G17080	0	P	0.271
Ath_chr1	5844631	5844767	5P.capped.410	112	+	AT1G17100	0	P	0.266
Ath_chr1	5850748	5850829	5P.noncapped.258	65	-	AT1G17110	0	P	0.0
Ath_chr1	5854146	5854188	5P.capped.411	27	+	AT1G17130	0	P	0.73
Ath_chr1	5858439	5858539	5P.noncapped.259	65	-	AT1G17140	0	P	0.004
Ath_chr1	5867628	5867643	5P.capped.412	9	+	AT1G17160	0	P	0.548
Ath_chr1	5875372	5875403	5P.noncapped.260	1	+	AT1G17190	0	P	0.007
Ath_chr1	5878406	5878492	5P.capped.413	40	+	AT1G17200	0	P	0.372
Ath_chr1	5884703	5884761	5P.noncapped.261	40	-	AT1G17210	0	P	0.015
Ath_chr1	5885065	5885170	5P.capped.414	17	+	AT1G17220	0	P	0.575
Ath_chr1	5896087	5896104	5P.noncapped.262	7	-	.	.	N	0.0
Ath_chr1	5922601	5922698	5P.capped.415	20	+	AT1G17290	-8	U	0.351
Ath_chr1	5931622	5931627	5P.noncapped.263	3	+	AT1G17330	0	D	0.0
Ath_chr1	5941761	5941819	5P.noncapped.264	2	+	AT1G17350	-20	U	0.029
Ath_chr1	5954874	5954947	5P.capped.416	4	-	AT1G17370	0	P	0.168
Ath_chr1	5954981	5955038	5P.capped.417	44	-	AT1G17370	0	P	0.776
Ath_chr1	5956154	5956283	5P.noncapped.265	127	-	AT1G17380	0	D	0.0
Ath_chr1	5957041	5957227	5P.capped.418	144	-	AT1G17380	0	P	0.133
Ath_chr1	5977406	5977420	5P.capped.419	4	+	AT1G17420	0	P	0.296
Ath_chr1	5981391	5981396	5P.capped.420	2	-	AT1G17420	0	A	1.93
Ath_chr1	5982264	5982269	5P.noncapped.266	2	+	AT1G17430	0	P	0.003
Ath_chr1	5987793	5987805	5P.capped.421	3	-	AT1G17440	-13	U	0.513
Ath_chr1	6002923	6002968	5P.capped.422	9	+	AT1G17470	0	P	0.404
Ath_chr1	6008544	6008655	5P.noncapped.267	76	+	AT1G17490	0	P	0.0
Ath_chr1	6024225	6024281	5P.capped.423	24	-	AT1G17510	0	P	0.348
Ath_chr1	6027381	6027386	5P.capped.424	3	-	AT1G17520	0	P	1.097
Ath_chr1	6027639	6027686	5P.capped.425	20	+	AT1G17530	0	P	0.631
Ath_chr1	6034332	6034425	5P.noncapped.268	1	+	AT1G17550	-28	U	0.0
Ath_chr1	6036976	6037054	5P.noncapped.269	76	+	AT1G17550	0	D	0.0
Ath_chr1	6038650	6038673	5P.capped.426	1	-	AT1G17560	0	P	0.254
Ath_chr1	6062249	6062259	5P.capped.427	5	+	AT1G17620	0	P	0.237
Ath_chr1	6071945	6071963	5P.capped.428	4	-	AT1G17650	0	P	0.403
Ath_chr1	6076131	6076134	5P.noncapped.270	1	+	AT1G17680	0	P	0.0
Ath_chr1	6098282	6098362	5P.capped.429	47	-	AT1G17720	0	P	0.37
Ath_chr1	6099076	6099122	5P.capped.430	35	+	AT1G17730	0	P	0.382
Ath_chr1	6101089	6101139	5P.capped.431	29	+	AT1G17745	0	P	0.669
Ath_chr1	6142507	6142625	5P.capped.432	96	+	AT1G17840	0	P	0.274
Ath_chr1	6145064	6145091	5P.capped.433	25	+	AT1G17840	0	D	0.579
Ath_chr1	6148829	6148834	5P.capped.434	3	-	AT1G17850	0	P	0.37
Ath_chr1	6153897	6153984	5P.capped.435	55	-	AT1G17880	0	P	0.316
Ath_chr1	6191645	6191717	5P.capped.436	34	-	AT1G17980	0	P	0.351
Ath_chr1	6193687	6193690	5P.capped.437	1	-	AT1G17990	0	P	0.676
Ath_chr1	6194682	6194685	5P.noncapped.271	1	+	AT1G18000	0	A	0.0
Ath_chr1	6196085	6196156	5P.capped.438	33	-	AT1G18000	0	P	0.454
Ath_chr1	6199870	6199911	5P.capped.439	1	+	AT1G18010	-26	U	0.476
Ath_chr1	6202336	6202339	5P.capped.440	1	+	AT1G18020	0	P	1.98
Ath_chr1	6204309	6204381	5P.capped.441	37	+	AT1G18030	0	P	0.522
Ath_chr1	6213319	6213411	5P.capped.442	53	-	AT1G18060	0	P	0.187
Ath_chr1	6218282	6218358	5P.capped.443	1	-	AT1G18070	0	P	0.632
Ath_chr1	6222199	6222298	5P.capped.444	62	+	AT1G18080	0	P	0.284
Ath_chr1	6247556	6247614	5P.noncapped.272	25	-	AT1G18150	0	P	0.009
Ath_chr1	6248741	6248767	5P.capped.445	1	+	AT1G18160	-50	U	0.923
Ath_chr1	6254231	6254307	5P.capped.446	55	+	AT1G18170	0	P	0.572
Ath_chr1	6261415	6261510	5P.capped.447	34	-	AT1G18190	0	P	0.524
Ath_chr1	6268801	6268829	5P.capped.448	26	-	AT1G18210	0	P	0.341
Ath_chr1	6282052	6282098	5P.capped.449	44	-	AT1G18260	0	P	0.229
Ath_chr1	6294338	6294349	5P.noncapped.273	1	+	AT1G18280	0	P	0.093
Ath_chr1	6299685	6299697	5P.capped.450	1	+	AT1G18300	0	P	0.479
Ath_chr1	6307943	6308017	5P.capped.451	72	-	AT1G18330	-3	U	0.101
Ath_chr1	6319350	6319436	5P.noncapped.274	31	-	AT1G18360	0	P	0.009
Ath_chr1	6351266	6351287	5P.noncapped.275	19	+	AT1G18450	0	D	0.0
Ath_chr1	6369264	6369303	5P.noncapped.276	4	+	AT1G18500	-78	U	0.013
Ath_chr1	6378537	6378580	5P.capped.452	37	-	AT1G18540	0	P	0.152
Ath_chr1	6396164	6396239	5P.noncapped.277	1	+	AT1G18580	0	P	0.006
Ath_chr1	6397789	6397902	5P.noncapped.278	57	+	AT1G18580	0	D	0.008
Ath_chr1	6409813	6409831	5P.capped.453	1	+	AT1G18620	-163	U	0.277
Ath_chr1	6414748	6414758	5P.noncapped.279	1	+	AT1G18630	0	P	0.0
Ath_chr1	6418623	6418643	5P.capped.454	18	-	AT1G18640	0	P	0.295
Ath_chr1	6420453	6420625	5P.noncapped.280	1	-	AT1G18650	0	P	0.004
Ath_chr1	6421277	6421292	5P.noncapped.281	1	+	AT1G18660	0	P	0.008
Ath_chr1	6431381	6431384	5P.noncapped.282	1	+	.	.	N	0.0
Ath_chr1	6433443	6433477	5P.noncapped.283	20	-	AT1G18680	0	P	0.0
Ath_chr1	6459660	6459733	5P.capped.455	58	-	AT1G18720	0	P	0.212
Ath_chr1	6460572	6460625	5P.noncapped.284	1	+	AT1G18730	-24	U	0.0
Ath_chr1	6463992	6464079	5P.capped.456	1	+	AT1G18740	0	P	0.437
Ath_chr1	6465006	6465045	5P.noncapped.285	1	+	AT1G18740	0	P	0.0
Ath_chr1	6466369	6466373	5P.noncapped.286	1	-	AT1G18745	0	P	0.076
Ath_chr1	6466452	6466462	5P.noncapped.287	1	-	AT1G18745	0	P	0.0
Ath_chr1	6483579	6483611	5P.noncapped.288	6	-	AT1G18800	0	P	0.016
Ath_chr1	6504144	6504158	5P.capped.457	4	-	AT1G18840	0	P	0.25
Ath_chr1	6525964	6526006	5P.noncapped.289	32	-	AT1G18890	-35	U	0.0
Ath_chr1	6560479	6560482	5P.capped.458	1	-	AT1G18990	0	P	0.909
Ath_chr1	6561480	6561496	5P.noncapped.290	14	-	AT1G19000	0	D	0.0
Ath_chr1	6562684	6562696	5P.noncapped.291	10	-	AT1G19000	0	P	0.0
Ath_chr1	6562773	6562787	5P.capped.459	6	-	AT1G19000	0	P	0.271
Ath_chr1	6568071	6568077	5P.capped.460	1	+	AT1G19020	0	P	0.271
Ath_chr1	6579165	6579202	5P.noncapped.292	31	-	AT1G19050	-19	U	0.008
Ath_chr1	6584243	6584315	5P.noncapped.293	17	+	AT1G19080	0	P	0.0
Ath_chr1	6602109	6602180	5P.capped.461	51	+	AT1G19110	0	P	0.197
Ath_chr1	6608089	6608151	5P.capped.462	29	+	AT1G19120	0	P	0.157
Ath_chr1	6610588	6610615	5P.capped.463	24	-	AT1G19130	0	P	0.201
Ath_chr1	6612449	6612514	5P.noncapped.294	3	-	AT1G19140	0	P	0.008
Ath_chr1	6612762	6612798	5P.capped.464	4	+	AT1G19150	0	P	0.444
Ath_chr1	6622091	6622131	5P.capped.465	30	+	AT1G19180	0	P	0.373
Ath_chr1	6622856	6622865	5P.noncapped.295	7	+	AT1G19180	0	P	0.004
Ath_chr1	6672532	6672573	5P.capped.466	39	-	AT1G19300	0	P	0.163
Ath_chr1	6683476	6683526	5P.noncapped.296	32	-	AT1G19330	0	P	0.0
Ath_chr1	6688696	6688792	5P.capped.467	6	+	AT1G19350	0	P	0.596
Ath_chr1	6692401	6692432	5P.noncapped.297	19	-	AT1G19360	0	P	0.0
Ath_chr1	6714127	6714248	5P.capped.468	77	-	AT1G19400	0	P	0.169
Ath_chr1	6727085	6727149	5P.noncapped.298	62	-	AT1G19430	0	P	0.0
Ath_chr1	6728847	6728890	5P.noncapped.299	40	+	AT1G19440	-96	U	0.0
Ath_chr1	6731656	6731748	5P.noncapped.300	33	-	AT1G19450	0	D	0.014
Ath_chr1	6734811	6734883	5P.capped.469	70	-	AT1G19450	0	P	0.408
Ath_chr1	6755545	6755685	5P.capped.470	138	-	AT1G19500	0	P	0.375
Ath_chr1	6774411	6774570	5P.capped.471	43	-	AT1G19570	0	P	0.218
Ath_chr1	6774761	6774852	5P.noncapped.301	54	+	AT1G19580	0	P	0.01
Ath_chr1	6779021	6779028	5P.noncapped.302	1	+	AT1G19600	0	P	0.0
Ath_chr1	6789520	6789529	5P.noncapped.303	1	-	AT1G19640	0	D	0.0
Ath_chr1	6790442	6790496	5P.capped.472	31	-	AT1G19640	0	D	0.74
Ath_chr1	6791760	6791770	5P.capped.473	4	-	AT1G19640	0	P	0.177
Ath_chr1	6800214	6800262	5P.noncapped.304	46	-	AT1G19660	0	D	0.005
Ath_chr1	6803826	6803869	5P.noncapped.305	9	-	AT1G19670	0	D	0.0
Ath_chr1	6804962	6805085	5P.capped.474	7	-	AT1G19670	0	P	0.123
Ath_chr1	6810059	6810107	5P.noncapped.306	1	-	AT1G19700	0	D	0.0
Ath_chr1	6814791	6814853	5P.noncapped.307	29	+	AT1G19710	0	P	0.01
Ath_chr1	6822703	6822747	5P.capped.475	42	-	AT1G19720	-35	U	0.284
Ath_chr1	6824054	6824072	5P.capped.476	14	-	AT1G19730	0	P	0.143
Ath_chr1	6832324	6832351	5P.capped.477	3	+	AT1G19770	-19	U	0.29
Ath_chr1	6833518	6833598	5P.noncapped.308	33	+	AT1G19770	0	D	0.0
Ath_chr1	6852125	6852159	5P.noncapped.309	19	+	AT1G19830	-10	U	0.0
Ath_chr1	6860191	6860227	5P.capped.478	8	-	AT1G19835	0	P	1.024
Ath_chr1	6873338	6873347	5P.capped.479	7	-	AT1G19840	-91	U	0.923
Ath_chr1	6886709	6886759	5P.noncapped.310	47	+	AT1G19850	-122	U	0.021
Ath_chr1	6898548	6898739	5P.capped.480	123	-	AT1G19870	0	P	0.311
Ath_chr1	6904958	6904967	5P.noncapped.311	1	+	AT1G19890	-74	U	0.023
Ath_chr1	6913227	6913313	5P.capped.481	31	+	AT1G19910	0	P	0.366
Ath_chr1	6916680	6916812	5P.capped.482	35	-	AT1G19920	0	P	0.558
Ath_chr1	6927969	6928070	5P.capped.483	69	+	AT1G19960	0	P	1.214
Ath_chr1	6932672	6932703	5P.noncapped.312	2	-	AT1G19970	0	P	0.0
Ath_chr1	6935216	6935293	5P.capped.484	31	+	AT1G19990	0	P	0.876
Ath_chr1	6938618	6938646	5P.noncapped.313	18	-	AT1G20010	0	D	0.0
Ath_chr1	6938795	6938812	5P.noncapped.314	1	-	AT1G20010	0	D	0.0
Ath_chr1	6940522	6940587	5P.capped.485	59	-	AT1G20010	0	P	0.228
Ath_chr1	6942764	6942844	5P.capped.486	1	+	AT1G20020	0	P	0.107
Ath_chr1	6949038	6949140	5P.capped.487	75	+	AT1G20050	0	P	0.302
Ath_chr1	6959121	6959124	5P.capped.488	1	-	AT1G20070	0	P	0.71
Ath_chr1	6966925	6967030	5P.capped.489	27	+	AT1G20090	0	P	0.593
Ath_chr1	6970609	6970624	5P.noncapped.315	2	-	AT1G20100	-433	I	0.0
Ath_chr1	6970905	6971013	5P.capped.490	48	-	AT1G20100	0	P	0.21
Ath_chr1	6971441	6971496	5P.capped.491	37	+	AT1G20110	-6	U	0.772
Ath_chr1	6975386	6975488	5P.noncapped.316	81	+	AT1G20120	0	P	0.017
Ath_chr1	6977881	6977893	5P.capped.492	1	+	AT1G20130	-2	U	0.277
Ath_chr1	6978316	6978327	5P.noncapped.317	1	+	AT1G20130	0	P	0.0
Ath_chr1	6999743	6999783	5P.capped.493	7	-	AT1G20190	0	P	0.304
Ath_chr1	7004331	7004427	5P.capped.494	1	-	AT1G20200	0	P	0.25
Ath_chr1	7007556	7007640	5P.capped.495	4	-	AT1G20220	0	P	0.398
Ath_chr1	7009326	7009334	5P.capped.496	6	-	AT1G20225	0	P	0.518
Ath_chr1	7016691	7016757	5P.capped.497	37	+	AT1G20260	0	P	0.315
Ath_chr1	7029624	7029650	5P.capped.498	21	+	AT1G20300	0	P	1.121
Ath_chr1	7040057	7040180	5P.capped.499	64	-	AT1G20330	0	P	0.185
Ath_chr1	7043271	7043457	5P.capped.500	54	-	AT1G20340	0	P	0.231
Ath_chr1	7043651	7043737	5P.noncapped.318	84	+	AT1G20350	0	P	0.0
Ath_chr1	7083800	7083848	5P.capped.501	38	-	AT1G20430	-4	U	0.213
Ath_chr1	7085488	7085543	5P.noncapped.319	16	-	AT1G20440	0	P	0.002
Ath_chr1	7085573	7085628	5P.noncapped.320	34	-	AT1G20440	0	P	0.002
Ath_chr1	7085757	7085773	5P.capped.502	12	-	AT1G20440	0	P	0.259
Ath_chr1	7089153	7089215	5P.capped.503	57	-	AT1G20450	0	P	0.36
Ath_chr1	7105835	7105903	5P.capped.504	37	-	AT1G20510	0	P	0.11
Ath_chr1	7121760	7121817	5P.capped.505	55	-	AT1G20560	0	P	0.279
Ath_chr1	7128714	7128758	5P.noncapped.321	1	-	AT1G20575	0	P	0.003
Ath_chr1	7128886	7128910	5P.capped.506	2	+	AT1G20580	0	P	0.103
Ath_chr1	7143083	7143116	5P.noncapped.322	4	+	AT1G20620	0	P	0.089
Ath_chr1	7146643	7146733	5P.noncapped.323	86	+	AT1G20630	0	P	0.004
Ath_chr1	7160296	7160386	5P.capped.507	44	-	AT1G20650	0	P	0.214
Ath_chr1	7160490	7160551	5P.noncapped.324	59	-	AT1G20650	-24	U	0.0
Ath_chr1	7167962	7168020	5P.capped.508	47	-	AT1G20670	0	P	0.105
Ath_chr1	7176782	7176930	5P.capped.509	103	+	AT1G20693	0	P	0.357
Ath_chr1	7179346	7179616	5P.capped.510	222	+	AT1G20696	0	P	0.223
Ath_chr1	7209398	7209401	5P.noncapped.325	1	+	AT1G20760	0	P	0.0
Ath_chr1	7216602	7216734	5P.noncapped.326	1	-	AT1G20770	0	P	0.003
Ath_chr1	7217069	7217131	5P.noncapped.327	43	+	AT1G20780	-15	U	0.0
Ath_chr1	7232006	7232011	5P.noncapped.328	1	+	AT1G20810	0	P	0.006
Ath_chr1	7238763	7238851	5P.capped.511	41	+	AT1G20823	0	P	0.345
Ath_chr1	7252173	7252179	5P.noncapped.329	4	+	AT1G20850	0	P	0.005
Ath_chr1	7252928	7252949	5P.noncapped.330	19	+	AT1G20850	0	D	0.0
Ath_chr1	7253087	7253119	5P.noncapped.331	17	+	AT1G20850	0	D	0.0
Ath_chr1	7285040	7285085	5P.noncapped.332	16	+	AT1G20920	-2	U	0.007
Ath_chr1	7313944	7314051	5P.noncapped.333	66	+	AT1G20970	0	P	0.008
Ath_chr1	7317781	7317821	5P.noncapped.334	1	+	AT1G20970	0	D	0.019
Ath_chr1	7318950	7318977	5P.noncapped.335	24	+	AT1G20970	0	D	0.0
Ath_chr1	7324581	7324633	5P.capped.512	8	+	AT1G20980	0	P	0.367
Ath_chr1	7325495	7325518	5P.capped.513	1	+	AT1G20980	0	P	0.595
Ath_chr1	7328362	7328366	5P.noncapped.336	1	+	AT1G20980	0	D	0.0
Ath_chr1	7328991	7329049	5P.noncapped.337	29	+	AT1G20980	0	D	0.007
Ath_chr1	7337704	7337782	5P.noncapped.338	1	+	AT1G21000	-22	U	0.027
Ath_chr1	7346154	7346167	5P.noncapped.339	1	+	AT1G21010	0	P	0.086
Ath_chr1	7374268	7374353	5P.capped.514	16	+	AT1G21065	0	P	0.296
Ath_chr1	7378074	7378131	5P.noncapped.340	55	-	AT1G21070	0	P	0.007
Ath_chr1	7382324	7382515	5P.capped.515	151	-	AT1G21080	0	P	0.876
Ath_chr1	7384546	7384627	5P.capped.516	1	+	AT1G21090	-81	U	0.377
Ath_chr1	7386317	7386327	5P.noncapped.341	1	-	AT1G21090	0	A	0.0
Ath_chr1	7420797	7420927	5P.capped.517	63	-	AT1G21190	0	P	0.6
Ath_chr1	7442967	7442986	5P.noncapped.342	17	-	AT1G21260	-6	U	0.0
Ath_chr1	7479020	7479041	5P.noncapped.343	19	-	AT1G21350	0	P	0.0
Ath_chr1	7493390	7493486	5P.capped.518	48	+	AT1G21400	0	P	0.514
Ath_chr1	7504132	7504179	5P.capped.519	2	-	AT1G21440	0	P	0.27
Ath_chr1	7512088	7512117	5P.noncapped.344	5	-	AT1G21460	0	D	0.0
Ath_chr1	7513351	7513362	5P.capped.520	4	-	AT1G21460	0	P	0.177
Ath_chr1	7530952	7531027	5P.capped.521	54	-	AT1G21500	0	P	0.507
Ath_chr1	7550555	7550567	5P.capped.522	3	-	AT1G21540	0	P	0.385
Ath_chr1	7554783	7554820	5P.capped.523	34	+	AT1G21560	0	P	0.12
Ath_chr1	7565794	7565805	5P.capped.524	9	-	AT1G21580	-1	U	0.378
Ath_chr1	7566555	7566566	5P.noncapped.345	9	-	AT1G21590	0	D	0.0
Ath_chr1	7569853	7569922	5P.capped.525	47	-	AT1G21590	0	P	0.153
Ath_chr1	7573776	7573847	5P.noncapped.346	24	-	AT1G21600	0	P	0.012
Ath_chr1	7581098	7581159	5P.capped.526	59	+	AT1G21630	0	P	0.249
Ath_chr1	7605696	7605741	5P.capped.527	7	+	AT1G21660	0	P	1.057
Ath_chr1	7626264	7626373	5P.capped.528	70	+	AT1G21720	0	P	0.339
Ath_chr1	7645692	7645734	5P.capped.529	29	+	AT1G21750	0	P	0.95
Ath_chr1	7652271	7652318	5P.capped.530	13	-	AT1G21770	0	P	0.125
Ath_chr1	7652427	7652456	5P.noncapped.347	27	+	AT1G21780	0	P	0.003
Ath_chr1	7654253	7654330	5P.capped.531	20	+	AT1G21790	0	P	0.463
Ath_chr1	7662539	7662607	5P.noncapped.348	66	-	AT1G21830	0	P	0.0
Ath_chr1	7680402	7680525	5P.capped.532	78	+	AT1G21880	0	P	0.445
Ath_chr1	7682409	7682427	5P.noncapped.349	16	+	AT1G21880	0	D	0.0
Ath_chr1	7692364	7692441	5P.capped.533	75	-	AT1G21900	-2	U	0.738
Ath_chr1	7753434	7753447	5P.capped.534	1	-	AT1G22015	0	P	0.863
Ath_chr1	7759298	7759364	5P.noncapped.350	64	+	AT1G22030	0	A	0.0
Ath_chr1	7760536	7760605	5P.capped.535	67	-	AT1G22030	-48	U	0.139
Ath_chr1	7803982	7804073	5P.noncapped.351	55	-	.	.	N	0.0
Ath_chr1	7814338	7814355	5P.noncapped.352	1	-	AT1G22130	-76	U	0.0
Ath_chr1	7815580	7815656	5P.capped.536	50	-	AT1G22140	0	P	0.438
Ath_chr1	7823096	7823190	5P.capped.537	58	+	AT1G22160	0	P	0.211
Ath_chr1	7826266	7826374	5P.capped.538	22	+	AT1G22170	0	P	0.456
Ath_chr1	7835803	7835877	5P.capped.539	7	+	AT1G22190	0	P	0.5
Ath_chr1	7836027	7836038	5P.noncapped.353	9	+	AT1G22190	0	P	0.0
Ath_chr1	7840590	7840793	5P.capped.540	1	-	AT1G22200	0	P	0.268
Ath_chr1	7858888	7858905	5P.capped.541	5	+	AT1G22250	0	P	0.157
Ath_chr1	7865467	7865516	5P.capped.542	13	+	AT1G22270	0	P	0.111
Ath_chr1	7873958	7874044	5P.noncapped.354	32	+	AT1G22280	0	P	0.006
Ath_chr1	7879875	7879892	5P.noncapped.355	15	-	AT1G22300	0	D	0.0
Ath_chr1	7880666	7880681	5P.noncapped.356	1	-	AT1G22300	0	D	0.0
Ath_chr1	7881079	7881206	5P.capped.543	90	-	AT1G22300	0	P	0.408
Ath_chr1	7900684	7900695	5P.noncapped.357	9	-	AT1G22380	0	D	0.005
Ath_chr1	7902377	7902386	5P.noncapped.358	7	-	AT1G22380	-53	U	0.005
Ath_chr1	7903847	7903900	5P.noncapped.359	15	-	AT1G22400	0	D	0.042
Ath_chr1	7911958	7912038	5P.capped.544	78	+	AT1G22410	-9	U	0.481
Ath_chr1	7913543	7913565	5P.noncapped.360	1	+	AT1G22410	0	D	0.0
Ath_chr1	7925306	7925383	5P.noncapped.361	45	+	AT1G22450	0	P	0.058
Ath_chr1	7952640	7952666	5P.noncapped.362	2	-	AT1G22510	0	P	0.008
Ath_chr1	7954322	7954430	5P.capped.545	45	-	AT1G22520	0	P	0.262
Ath_chr1	8003338	8003512	5P.capped.546	142	+	AT1G22630	0	P	0.627
Ath_chr1	8006172	8006201	5P.noncapped.363	24	+	AT1G22640	0	P	0.006
Ath_chr1	8007145	8007157	5P.noncapped.364	10	+	AT1G22640	0	D	0.0
Ath_chr1	8029924	8029964	5P.noncapped.365	14	-	AT1G22700	0	P	0.041
Ath_chr1	8033043	8033052	5P.capped.547	1	-	AT1G22710	0	P	0.206
Ath_chr1	8046112	8046191	5P.noncapped.366	72	+	AT1G22730	0	P	0.013
Ath_chr1	8049083	8049133	5P.capped.548	1	+	AT1G22740	-15	U	0.522
Ath_chr1	8050819	8050877	5P.capped.549	41	+	AT1G22750	0	P	0.616
Ath_chr1	8055324	8055327	5P.capped.550	1	+	AT1G22760	0	P	0.438
Ath_chr1	8067892	8067952	5P.capped.551	38	+	AT1G22780	0	P	0.202
Ath_chr1	8069485	8069563	5P.noncapped.367	71	+	AT1G22790	0	P	0.009
Ath_chr1	8071950	8071981	5P.noncapped.368	1	+	AT1G22800	0	P	0.0
Ath_chr1	8074971	8075040	5P.capped.552	3	-	AT1G22810	0	P	0.383
Ath_chr1	8079286	8079380	5P.capped.553	10	+	AT1G22840	0	P	0.377
Ath_chr1	8082852	8082944	5P.capped.554	34	-	AT1G22850	-12	U	0.307
Ath_chr1	8098590	8098616	5P.noncapped.369	16	+	AT1G22882	-160	U	0.0
Ath_chr1	8101540	8101599	5P.noncapped.370	52	+	AT1G22885	0	P	0.004
Ath_chr1	8102812	8102825	5P.capped.555	1	+	AT1G22890	-4	U	0.352
Ath_chr1	8105649	8105684	5P.capped.556	31	+	AT1G22910	0	P	0.108
Ath_chr1	8106260	8106266	5P.capped.557	4	-	AT1G22910	27	IA	0.93
Ath_chr1	8127212	8127250	5P.noncapped.371	4	-	AT1G22950	-21	U	0.005
Ath_chr1	8132199	8132257	5P.noncapped.372	3	-	AT1G22970	0	P	0.06
Ath_chr1	8135859	8135921	5P.noncapped.373	1	-	AT1G22985	0	P	0.0
Ath_chr1	8147176	8147275	5P.noncapped.374	87	+	AT1G23010	0	P	0.008
Ath_chr1	8156639	8156661	5P.capped.558	15	+	AT1G23030	0	P	0.178
Ath_chr1	8158318	8158408	5P.noncapped.375	48	+	AT1G23030	0	D	0.009
Ath_chr1	8165412	8165481	5P.capped.559	35	+	AT1G23040	0	P	0.152
Ath_chr1	8183568	8183577	5P.capped.560	7	-	AT1G23080	-6	U	1.206
Ath_chr1	8193201	8193205	5P.noncapped.376	2	+	.	.	N	0.006
Ath_chr1	8195803	8195843	5P.noncapped.377	1	+	AT1G23100	0	P	0.0
Ath_chr1	8200384	8200400	5P.capped.561	5	+	AT1G23130	0	P	0.273
Ath_chr1	8206515	8206559	5P.noncapped.378	18	+	AT1G23149	-15	U	0.065
Ath_chr1	8212594	8212650	5P.noncapped.379	54	+	AT1G23170	0	P	0.0
Ath_chr1	8219867	8219911	5P.capped.562	31	+	AT1G23190	0	P	0.216
Ath_chr1	8223025	8223049	5P.noncapped.380	1	+	AT1G23190	0	D	0.0
Ath_chr1	8234865	8234900	5P.capped.563	27	-	AT1G23205	0	P	0.201
Ath_chr1	8242454	8242511	5P.capped.564	29	+	AT1G23220	0	P	0.109
Ath_chr1	8253848	8253855	5P.capped.565	1	-	AT1G23240	0	D	0.303
Ath_chr1	8254524	8254696	5P.capped.566	100	-	AT1G23240	0	P	0.127
Ath_chr1	8258648	8258692	5P.capped.567	40	-	AT1G23260	-1	U	0.276
Ath_chr1	8262762	8262781	5P.noncapped.381	2	-	AT1G23280	0	P	0.002
Ath_chr1	8262961	8263008	5P.capped.568	25	+	AT1G23290	0	P	0.447
Ath_chr1	8271668	8271792	5P.capped.569	52	-	AT1G23310	0	P	0.186
Ath_chr1	8271882	8271902	5P.noncapped.382	1	-	AT1G23310	0	P	0.006
Ath_chr1	8282230	8282288	5P.noncapped.383	1	-	AT1G23330	-341	U	0.014
Ath_chr1	8294259	8294265	5P.noncapped.384	4	-	AT1G23350	0	P	0.001
Ath_chr1	8310633	8310650	5P.noncapped.385	15	-	AT1G23390	0	P	0.013
Ath_chr1	8314928	8314953	5P.noncapped.386	1	+	AT1G23410	0	P	0.033
Ath_chr1	8321641	8321745	5P.capped.570	101	+	AT1G23440	0	P	0.199
Ath_chr1	8336697	8336729	5P.capped.571	7	+	AT1G23490	0	P	0.738
Ath_chr1	8356408	8356526	5P.capped.572	56	-	AT1G23570	-4	U	0.45
Ath_chr1	8358772	8358849	5P.capped.573	75	-	AT1G23580	-43	U	0.649
Ath_chr1	8360608	8360654	5P.capped.574	1	-	AT1G23590	0	P	0.156
Ath_chr1	8363618	8363680	5P.noncapped.387	60	-	AT1G23610	-4	U	0.0
Ath_chr1	8372843	8372879	5P.capped.575	19	-	AT1G23660	-18	U	0.331
Ath_chr1	8385195	8385274	5P.capped.576	55	+	AT1G23710	0	P	0.44
Ath_chr1	8385930	8385941	5P.noncapped.388	1	+	AT1G23710	0	P	0.0
Ath_chr1	8399630	8399755	5P.capped.577	56	-	AT1G23740	0	P	0.334
Ath_chr1	8408512	8408528	5P.noncapped.389	14	-	AT1G23780	-2	U	0.015
Ath_chr1	8414820	8414887	5P.noncapped.390	1	-	AT1G23800	0	P	0.0
Ath_chr1	8420265	8420346	5P.capped.578	76	+	AT1G23820	0	P	0.423
Ath_chr1	8429315	8429326	5P.capped.579	6	-	AT1G23860	0	P	0.55
Ath_chr1	8447360	8447370	5P.noncapped.391	6	+	AT1G23900	0	D	0.0
Ath_chr1	8471385	8471400	5P.noncapped.392	9	-	AT1G23950	0	P	0.006
Ath_chr1	8480314	8480351	5P.capped.580	1	-	AT1G23960	0	P	0.193
Ath_chr1	8485973	8486003	5P.noncapped.393	2	-	AT1G23980	0	P	0.012
Ath_chr1	8496486	8496491	5P.noncapped.394	3	-	AT1G24000	0	P	0.005
Ath_chr1	8501477	8501531	5P.capped.581	37	-	AT1G24020	0	P	0.335
Ath_chr1	8507016	8507045	5P.capped.582	4	+	AT1G24050	0	P	0.319
Ath_chr1	8519771	8519798	5P.capped.583	2	-	AT1G24070	-40	U	0.251
Ath_chr1	8523242	8523352	5P.noncapped.395	107	+	AT1G24095	0	P	0.0
Ath_chr1	8563399	8563505	5P.capped.584	7	-	AT1G24180	0	P	0.118
Ath_chr1	8586351	8586399	5P.capped.585	29	+	AT1G24240	0	P	0.214
Ath_chr1	8595882	8595950	5P.capped.586	24	-	AT1G24260	0	P	0.15
Ath_chr1	8596027	8596105	5P.noncapped.396	1	-	AT1G24260	0	P	0.016
Ath_chr1	8635180	8635183	5P.noncapped.397	1	+	AT1G24340	-27	U	0.0
Ath_chr1	8640472	8640490	5P.capped.587	13	-	AT1G24350	0	P	0.345
Ath_chr1	8640642	8640738	5P.capped.588	87	+	AT1G24360	0	P	0.305
Ath_chr1	8653621	8653724	5P.capped.589	101	-	AT1G24400	0	P	0.625
Ath_chr1	8655197	8655227	5P.capped.590	1	+	AT1G24405	-47	U	0.712
Ath_chr1	8664121	8664161	5P.capped.591	33	+	AT1G24450	0	P	0.491
Ath_chr1	8665111	8665115	5P.noncapped.398	1	-	AT1G24450	0	A	0.0
Ath_chr1	8665806	8665888	5P.noncapped.399	79	+	AT1G24460	0	P	0.039
Ath_chr1	8673998	8674057	5P.capped.592	1	+	AT1G24470	-56	U	0.641
Ath_chr1	8688187	8688228	5P.capped.593	17	-	AT1G24510	0	P	0.155
Ath_chr1	8688589	8688647	5P.capped.594	39	+	AT1G24520	0	P	0.378
Ath_chr1	8711459	8711531	5P.capped.595	68	-	AT1G24575	0	P	0.37
Ath_chr1	8720311	8720379	5P.noncapped.400	46	+	AT1G24600	0	P	0.007
Ath_chr1	8724470	8724556	5P.capped.596	9	-	AT1G24620	-21	U	0.408
Ath_chr1	8756300	8756303	5P.noncapped.401	1	-	.	.	N	0.0
Ath_chr1	8756438	8756452	5P.noncapped.402	11	-	.	.	N	0.009
Ath_chr1	8763338	8763405	5P.capped.597	16	-	AT1G24764	0	P	0.817
Ath_chr1	8767515	8767635	5P.noncapped.403	118	+	AT1G24793	0	P	0.0
Ath_chr1	8769655	8769725	5P.capped.598	66	+	AT1G24800	0	P	0.167
Ath_chr1	8775840	8775950	5P.capped.599	74	+	AT1G24880	0	P	0.268
Ath_chr1	8784034	8784104	5P.capped.600	66	+	AT1G24881	0	P	0.167
Ath_chr1	8798314	8798478	5P.capped.601	128	+	AT1G25054	-40	U	0.267
Ath_chr1	8799578	8799646	5P.noncapped.404	10	+	AT1G24996	0	A	0.0
Ath_chr1	8799708	8799928	5P.noncapped.405	151	+	AT1G24996	0	A	0.008
Ath_chr1	8806563	8806633	5P.capped.602	66	+	AT1G25055	0	P	0.167
Ath_chr1	8812694	8812862	5P.capped.603	128	+	AT1G25098	0	P	0.304
Ath_chr1	8813936	8813969	5P.noncapped.406	30	+	AT1G25098	0	D	0.0
Ath_chr1	8814227	8814241	5P.noncapped.407	10	+	AT1G25098	0	D	0.006
Ath_chr1	8818801	8818921	5P.noncapped.408	118	+	AT1G25145	0	P	0.0
Ath_chr1	8820941	8821011	5P.capped.604	66	+	AT1G25150	0	P	0.167
Ath_chr1	8827072	8827240	5P.capped.605	128	+	AT1G25175	-85	U	0.304
Ath_chr1	8828314	8828432	5P.noncapped.409	30	+	AT1G25175	0	D	0.0
Ath_chr1	8833179	8833299	5P.noncapped.410	118	+	AT1G25210	0	D	0.0
Ath_chr1	8835319	8835389	5P.capped.606	66	+	AT1G25211	0	P	0.167
Ath_chr1	8839494	8839522	5P.noncapped.411	5	-	AT1G25220	0	P	0.019
Ath_chr1	8842299	8842317	5P.noncapped.412	13	-	AT1G25230	0	P	0.011
Ath_chr1	8845159	8845212	5P.capped.607	1	+	AT1G25240	-70	U	1.109
Ath_chr1	8855799	8855878	5P.capped.608	55	-	AT1G25260	0	P	0.309
Ath_chr1	8860647	8860682	5P.capped.609	29	+	AT1G25275	0	P	0.357
Ath_chr1	8863920	8863972	5P.noncapped.413	1	+	AT1G25280	0	P	0.003
Ath_chr1	8882092	8882101	5P.capped.610	7	-	AT1G25330	0	P	0.31
Ath_chr1	8894155	8894293	5P.capped.611	72	-	AT1G25350	0	P	0.358
Ath_chr1	8894410	8894418	5P.noncapped.414	6	+	AT1G25360	-11	U	0.0
Ath_chr1	8909057	8909060	5P.capped.612	1	-	AT1G25390	-205	U	0.955
Ath_chr1	8917874	8917903	5P.noncapped.415	4	+	AT1G25420	0	D	0.0
Ath_chr1	8933967	8934007	5P.noncapped.416	7	-	AT1G25440	0	D	0.0
Ath_chr1	8935386	8935447	5P.capped.613	57	-	AT1G25440	0	P	0.221
Ath_chr1	8946625	8946634	5P.capped.614	2	-	AT1G25472	0	P	0.545
Ath_chr1	8951213	8951248	5P.capped.615	6	+	AT1G25490	0	P	0.416
Ath_chr1	8960839	8960849	5P.capped.616	2	-	AT1G25510	0	P	0.518
Ath_chr1	8962114	8962239	5P.capped.617	29	+	AT1G25520	0	P	0.351
Ath_chr1	8976536	8976539	5P.capped.618	1	+	AT1G25550	0	P	1.28
Ath_chr1	8995474	8995512	5P.capped.619	1	-	AT1G25570	0	P	0.548
Ath_chr1	9004593	9004636	5P.capped.620	37	-	AT1G25682	0	P	0.208
Ath_chr1	9004724	9004735	5P.capped.621	9	-	AT1G25682	-88	U	0.469
Ath_chr1	9024097	9024173	5P.capped.622	1	-	AT1G26100	-18	U	0.207
Ath_chr1	9027735	9027760	5P.capped.623	1	-	AT1G26110	0	P	0.377
Ath_chr1	9043341	9043439	5P.noncapped.417	28	-	AT1G26150	-82	U	0.0
Ath_chr1	9046974	9046997	5P.capped.624	4	-	AT1G26160	0	P	0.201
Ath_chr1	9067962	9067969	5P.capped.625	4	-	AT1G26208	-126	I	0.622
Ath_chr1	9071012	9071111	5P.capped.626	1	+	AT1G26220	-126	U	0.696
Ath_chr1	9076363	9076387	5P.noncapped.418	21	-	AT1G26230	0	P	0.005
Ath_chr1	9092442	9092498	5P.noncapped.419	14	-	AT1G26270	0	P	0.004
Ath_chr1	9099755	9099760	5P.noncapped.420	2	-	AT1G26300	-4	U	0.009
Ath_chr1	9105108	9105209	5P.capped.627	59	+	AT1G26320	0	P	0.296
Ath_chr1	9155086	9155114	5P.capped.628	1	+	AT1G26470	-3	U	0.563
Ath_chr1	9157825	9157828	5P.noncapped.421	1	-	AT1G26480	0	P	0.0
Ath_chr1	9157906	9157952	5P.noncapped.422	34	-	AT1G26480	0	P	0.054
Ath_chr1	9171123	9171216	5P.capped.629	15	+	AT1G26550	0	P	0.148
Ath_chr1	9178376	9178413	5P.capped.630	1	+	AT1G26560	0	P	1.046
Ath_chr1	9184567	9184685	5P.capped.631	97	+	AT1G26580	0	P	0.424
Ath_chr1	9184784	9184790	5P.noncapped.423	1	+	AT1G26580	0	P	0.0
Ath_chr1	9205834	9205921	5P.capped.632	50	+	AT1G26630	0	P	0.329
Ath_chr1	9210100	9210168	5P.capped.633	53	+	AT1G26650	0	P	0.898
Ath_chr1	9215932	9215990	5P.capped.634	50	+	AT1G26670	0	P	0.242
Ath_chr1	9225721	9225773	5P.capped.635	2	-	AT1G26690	0	P	0.263
Ath_chr1	9233142	9233261	5P.capped.636	117	-	AT1G26710	-116	U	0.237
Ath_chr1	9234880	9234980	5P.capped.637	13	-	AT1G26720	-82	U	0.632
Ath_chr1	9246596	9246602	5P.capped.638	4	-	AT1G26740	0	P	0.194
Ath_chr1	9246784	9246817	5P.capped.639	2	+	AT1G26750	0	P	0.352
Ath_chr1	9259602	9259629	5P.capped.640	8	+	AT1G26770	0	P	0.271
Ath_chr1	9293724	9293785	5P.noncapped.424	3	-	AT1G26820	0	P	0.005
Ath_chr1	9295730	9295737	5P.noncapped.425	5	+	AT1G26830	0	P	0.0
Ath_chr1	9301659	9301669	5P.noncapped.426	8	-	AT1G26850	0	D	0.0
Ath_chr1	9302117	9302150	5P.noncapped.427	1	-	AT1G26850	0	D	0.0
Ath_chr1	9304048	9304171	5P.capped.641	90	-	AT1G26850	0	P	0.496
Ath_chr1	9316158	9316162	5P.noncapped.428	2	-	AT1G26880	-232	I	0.0
Ath_chr1	9316669	9316730	5P.capped.642	32	-	AT1G26880	0	P	0.122
Ath_chr1	9321650	9321663	5P.capped.643	2	+	AT1G26910	0	P	0.251
Ath_chr1	9329504	9329522	5P.capped.644	13	+	AT1G26920	0	P	0.358
Ath_chr1	9343137	9343144	5P.noncapped.429	1	+	AT1G26940	0	P	0.0
Ath_chr1	9351332	9351502	5P.noncapped.430	121	+	AT1G26945	0	P	0.086
Ath_chr1	9352726	9352731	5P.noncapped.431	3	-	AT1G26945	0	A	0.0
Ath_chr1	9356017	9356030	5P.noncapped.432	7	+	AT1G26960	0	P	0.0
Ath_chr1	9373975	9374025	5P.capped.645	47	+	AT1G27000	0	P	0.269
Ath_chr1	9391812	9391949	5P.capped.646	73	+	AT1G27045	0	P	0.27
Ath_chr1	9393680	9393693	5P.capped.647	7	+	AT1G27050	-2	U	0.294
Ath_chr1	9406233	9406331	5P.capped.648	22	-	AT1G27090	0	P	0.233
Ath_chr1	9407799	9407814	5P.noncapped.433	13	-	AT1G27100	0	D	0.0
Ath_chr1	9408601	9408716	5P.capped.649	30	-	AT1G27100	-38	I	0.338
Ath_chr1	9425528	9425540	5P.noncapped.434	6	+	AT1G27130	0	P	0.006
Ath_chr1	9432044	9432058	5P.noncapped.435	7	+	AT1G27150	0	D	0.0
Ath_chr1	9455819	9455879	5P.noncapped.436	1	-	AT1G27210	0	D	0.0
Ath_chr1	9457943	9458029	5P.noncapped.437	80	-	AT1G27210	0	P	0.036
Ath_chr1	9483138	9483181	5P.noncapped.438	17	+	AT1G27300	-1	U	0.007
Ath_chr1	9485809	9485926	5P.capped.650	23	-	AT1G27310	0	P	0.187
Ath_chr1	9492964	9493025	5P.capped.651	4	+	AT1G27330	0	P	0.241
Ath_chr1	9498761	9498784	5P.noncapped.439	21	-	AT1G27350	0	D	0.003
Ath_chr1	9499375	9499466	5P.capped.652	61	-	AT1G27350	-12	U	0.143
Ath_chr1	9501930	9502036	5P.capped.653	32	+	AT1G27360	0	P	0.209
Ath_chr1	9507282	9507344	5P.capped.654	36	-	AT1G27370	0	P	0.484
Ath_chr1	9507596	9507666	5P.capped.655	1	-	AT1G27370	0	P	0.852
Ath_chr1	9512842	9512854	5P.capped.656	1	-	AT1G27385	0	P	0.576
Ath_chr1	9514924	9515001	5P.capped.657	32	-	AT1G27390	0	P	0.309
Ath_chr1	9515133	9515205	5P.capped.658	61	+	AT1G27400	0	P	0.222
Ath_chr1	9517188	9517215	5P.noncapped.440	1	+	AT1G27410	-11	U	0.008
Ath_chr1	9528815	9528876	5P.noncapped.441	6	-	AT1G27435	0	P	0.097
Ath_chr1	9532336	9532403	5P.capped.659	33	+	AT1G27450	0	P	0.132
Ath_chr1	9544512	9544550	5P.noncapped.442	36	+	AT1G27480	0	P	0.005
Ath_chr1	9558629	9558660	5P.capped.660	28	+	AT1G27520	0	P	0.342
Ath_chr1	9563888	9564000	5P.capped.661	15	-	AT1G27530	0	P	0.491
Ath_chr1	9567829	9567907	5P.capped.662	14	-	AT1G27540	0	P	0.285
Ath_chr1	9611119	9611180	5P.capped.663	59	+	AT1G27630	0	P	0.796
Ath_chr1	9614550	9614591	5P.capped.664	33	+	AT1G27650	0	P	0.633
Ath_chr1	9622103	9622140	5P.noncapped.443	35	-	AT1G27660	293	IA	0.0
Ath_chr1	9631268	9631437	5P.capped.665	13	+	AT1G27680	-3	U	0.155
Ath_chr1	9639021	9639070	5P.capped.666	21	+	AT1G27695	0	P	0.795
Ath_chr1	9640068	9640071	5P.noncapped.444	1	-	AT1G27695	0	A	0.0
Ath_chr1	9649064	9649078	5P.capped.667	8	-	AT1G27730	0	P	0.646
Ath_chr1	9668586	9668606	5P.capped.668	12	+	AT1G27760	0	P	0.107
Ath_chr1	9676098	9676163	5P.capped.669	57	-	AT1G27770	0	P	0.216
Ath_chr1	9720558	9720614	5P.noncapped.445	54	-	AT1G27900	-45	U	0.0
Ath_chr1	9732338	9732510	5P.capped.670	99	-	AT1G27930	0	P	0.481
Ath_chr1	9740622	9740738	5P.capped.671	89	+	AT1G27950	0	P	0.166
Ath_chr1	9746795	9746892	5P.capped.672	67	+	AT1G27970	0	P	0.266
Ath_chr1	9782983	9783004	5P.capped.673	1	+	AT1G28070	-11	U	0.577
Ath_chr1	9806837	9806897	5P.capped.674	54	-	AT1G28110	0	P	0.205
Ath_chr1	9835844	9835916	5P.capped.675	51	-	AT1G28150	0	P	0.312
Ath_chr1	9847888	9847933	5P.noncapped.446	1	-	AT1G28190	0	P	0.0
Ath_chr1	9874254	9874299	5P.capped.676	3	+	AT1G28250	0	P	0.228
Ath_chr1	9879164	9879177	5P.capped.677	1	-	AT1G28260	0	P	0.538
Ath_chr1	9882949	9883068	5P.capped.678	82	+	AT1G28270	-6	U	0.255
Ath_chr1	9890861	9890929	5P.capped.679	8	-	AT1G28290	0	P	0.265
Ath_chr1	9905099	9905152	5P.noncapped.447	7	-	AT1G28305	0	P	0.0
Ath_chr1	9905470	9905522	5P.capped.680	45	-	AT1G28305	0	P	0.494
Ath_chr1	9907619	9907726	5P.capped.681	25	-	AT1G28306	-30	U	0.202
Ath_chr1	9924437	9924489	5P.noncapped.448	50	-	AT1G28320	0	P	0.0
Ath_chr1	9935255	9935265	5P.capped.682	8	-	AT1G28330	0	P	0.709
Ath_chr1	9936999	9937015	5P.capped.683	7	+	AT1G28335	0	P	0.179
Ath_chr1	9944007	9944038	5P.noncapped.449	29	+	AT1G28350	0	P	0.0
Ath_chr1	9951845	9951849	5P.noncapped.450	1	+	AT1G28360	-1	U	0.01
Ath_chr1	9956933	9956961	5P.capped.684	1	-	AT1G28370	0	P	0.472
Ath_chr1	9960999	9961276	5P.capped.685	80	+	AT1G28375	0	P	0.248
Ath_chr1	9963597	9963662	5P.capped.686	6	+	AT1G28380	0	P	0.264
Ath_chr1	9969410	9969413	5P.noncapped.451	1	+	AT1G28395	0	A	0.0
Ath_chr1	9971460	9971523	5P.capped.687	13	-	AT1G28395	0	P	0.503
Ath_chr1	9973394	9973480	5P.noncapped.452	47	-	AT1G28400	0	P	0.0
Ath_chr1	9973760	9973800	5P.capped.688	30	-	AT1G28400	0	P	0.201
Ath_chr1	9993172	9993201	5P.noncapped.453	1	-	AT1G28430	0	D	0.0
Ath_chr1	9993278	9993344	5P.noncapped.454	64	-	AT1G28430	0	D	0.0
Ath_chr1	9994647	9994681	5P.capped.689	11	-	AT1G28430	-17	U	0.142
Ath_chr1	10046389	10046469	5P.capped.690	27	-	AT1G28580	0	P	0.348
Ath_chr1	10051386	10051433	5P.noncapped.455	45	-	AT1G28600	0	D	0.0
Ath_chr1	10078184	10078190	5P.noncapped.456	4	+	AT1G28680	0	P	0.0
Ath_chr1	10111605	10111657	5P.capped.691	50	-	AT1G28960	0	P	0.821
Ath_chr1	10134073	10134140	5P.noncapped.457	9	+	AT1G29040	0	P	0.007
Ath_chr1	10138828	10138840	5P.noncapped.458	10	-	AT1G29050	0	P	0.0
Ath_chr1	10139084	10139139	5P.capped.692	53	-	AT1G29050	0	P	0.549
Ath_chr1	10147686	10147700	5P.capped.693	6	+	AT1G29060	0	P	1.452
Ath_chr1	10149836	10149896	5P.capped.694	18	+	AT1G29070	0	P	0.625
Ath_chr1	10174279	10174287	5P.noncapped.459	5	+	AT1G29120	0	P	0.0
Ath_chr1	10178888	10178946	5P.capped.695	15	+	AT1G29140	0	P	0.229
Ath_chr1	10180515	10180581	5P.noncapped.460	54	+	AT1G29150	0	P	0.003
Ath_chr1	10224655	10224728	5P.capped.696	27	-	AT1G29250	0	P	0.128
Ath_chr1	10224841	10224875	5P.capped.697	32	+	AT1G29260	0	P	1.26
Ath_chr1	10252304	10252342	5P.capped.698	1	+	AT1G29310	0	P	0.256
Ath_chr1	10255264	10255324	5P.capped.699	54	+	AT1G29320	-2	U	0.306
Ath_chr1	10261028	10261082	5P.capped.700	5	-	AT1G29330	0	P	0.355
Ath_chr1	10273758	10273770	5P.capped.701	10	-	AT1G29350	0	P	0.381
Ath_chr1	10275698	10275730	5P.noncapped.461	28	-	AT1G29357	-9	U	0.008
Ath_chr1	10283171	10283183	5P.capped.702	10	-	AT1G29370	0	P	0.381
Ath_chr1	10287851	10287919	5P.capped.703	66	-	AT1G29390	0	P	0.57
Ath_chr1	10288453	10288480	5P.noncapped.462	25	-	AT1G29395	0	D	0.0
Ath_chr1	10289553	10289597	5P.noncapped.463	39	-	AT1G29395	0	P	0.014
Ath_chr1	10300211	10300248	5P.noncapped.464	1	+	.	.	N	0.009
Ath_chr1	10300354	10300359	5P.noncapped.465	3	+	.	.	N	0.0
Ath_chr1	10300866	10300880	5P.noncapped.466	11	+	AT1G29418	0	P	0.003
Ath_chr1	10302001	10302004	5P.capped.704	1	-	AT1G29420	-52	U	0.822
Ath_chr1	10303333	10303336	5P.noncapped.467	1	-	AT1G29430	0	P	0.014
Ath_chr1	10305084	10305109	5P.capped.705	23	-	AT1G29440	0	P	0.634
Ath_chr1	10306493	10306496	5P.noncapped.468	1	-	AT1G29450	0	P	0.0
Ath_chr1	10308559	10308568	5P.capped.706	7	+	AT1G29465	-7	U	0.105
Ath_chr1	10309249	10309263	5P.noncapped.469	11	+	AT1G29465	-314	I	0.003
Ath_chr1	10313841	10313873	5P.capped.707	28	-	AT1G29470	0	P	0.244
Ath_chr1	10321208	10321214	5P.capped.708	1	+	AT1G29500	0	P	0.36
Ath_chr1	10322572	10322597	5P.capped.709	1	+	AT1G29510	0	P	0.376
Ath_chr1	10356467	10356485	5P.capped.710	14	-	AT1G29640	0	P	0.636
Ath_chr1	10375765	10375778	5P.capped.711	1	+	AT1G29670	0	P	0.893
Ath_chr1	10382007	10382046	5P.noncapped.470	37	-	AT1G29690	0	P	0.0
Ath_chr1	10387406	10387442	5P.capped.712	4	-	AT1G29700	0	P	0.764
Ath_chr1	10429099	10429110	5P.noncapped.471	3	-	AT1G29785	0	P	0.006
Ath_chr1	10429839	10429999	5P.capped.713	87	+	AT1G29790	-49	U	0.225
Ath_chr1	10447751	10447817	5P.capped.714	27	+	AT1G29850	0	P	0.538
Ath_chr1	10459822	10459842	5P.noncapped.472	1	-	AT1G29880	0	D	0.0
Ath_chr1	10460923	10460941	5P.noncapped.473	16	-	AT1G29880	0	D	0.006
Ath_chr1	10463335	10463435	5P.capped.715	1	+	AT1G29890	-66	U	0.217
Ath_chr1	10468030	10468105	5P.capped.716	65	+	AT1G29900	0	P	0.105
Ath_chr1	10473272	10473324	5P.capped.717	26	-	AT1G29910	0	P	0.293
Ath_chr1	10475919	10475963	5P.capped.718	24	-	AT1G29920	0	P	0.343
Ath_chr1	10477975	10478041	5P.capped.719	29	+	AT1G29930	0	P	0.343
Ath_chr1	10491640	10491699	5P.noncapped.474	34	+	AT1G29950	-23	U	0.08
Ath_chr1	10499362	10499463	5P.capped.720	1	-	AT1G29965	0	P	0.182
Ath_chr1	10501410	10501474	5P.capped.721	41	-	AT1G29970	0	P	0.117
Ath_chr1	10506110	10506118	5P.capped.722	4	-	AT1G29980	0	P	0.281
Ath_chr1	10507602	10507657	5P.capped.723	27	+	AT1G29990	0	P	0.206
Ath_chr1	10512508	10512529	5P.noncapped.475	1	-	AT1G30000	-42	U	0.007
Ath_chr1	10516363	10516370	5P.capped.724	4	-	AT1G30020	-21	U	0.827
Ath_chr1	10537644	10537751	5P.capped.725	6	+	AT1G30040	0	P	0.234
Ath_chr1	10584855	10584862	5P.noncapped.476	2	-	AT1G30120	0	D	0.0
Ath_chr1	10586494	10586615	5P.capped.726	7	-	AT1G30120	0	P	0.333
Ath_chr1	10589493	10589496	5P.noncapped.477	1	-	AT1G30130	0	A	0.0
Ath_chr1	10596488	10596495	5P.capped.727	3	+	AT1G30135	0	P	0.429
Ath_chr1	10596960	10596988	5P.noncapped.478	1	+	AT1G30135	0	D	0.0
Ath_chr1	10638913	10638960	5P.capped.728	1	+	AT1G30230	0	P	0.236
Ath_chr1	10677833	10677841	5P.capped.729	4	-	.	.	N	0.416
Ath_chr1	10690775	10690874	5P.capped.730	97	-	AT1G30330	-35	U	0.182
Ath_chr1	10711673	10711682	5P.capped.731	7	-	AT1G30350	-17	U	0.312
Ath_chr1	10722197	10722319	5P.capped.732	64	+	AT1G30380	0	P	0.298
Ath_chr1	10727774	10727783	5P.noncapped.479	7	-	AT1G30400	110	IA	0.0
Ath_chr1	10731819	10731829	5P.noncapped.480	8	+	AT1G30400	0	D	0.0
Ath_chr1	10759046	10759125	5P.capped.733	51	+	AT1G30440	-377	U	0.732
Ath_chr1	10762116	10762122	5P.noncapped.481	1	+	AT1G30440	0	D	0.0
Ath_chr1	10762759	10762781	5P.noncapped.482	19	+	AT1G30450	0	P	0.0
Ath_chr1	10775375	10775403	5P.capped.734	26	-	AT1G30460	0	P	0.766
Ath_chr1	10790236	10790299	5P.noncapped.483	59	+	AT1G30480	0	P	0.0
Ath_chr1	10809146	10809181	5P.noncapped.484	33	-	AT1G30510	0	P	0.034
Ath_chr1	10814866	10814924	5P.capped.735	27	+	AT1G30530	0	P	0.231
Ath_chr1	10835467	10835537	5P.capped.736	25	-	AT1G30580	0	P	0.381
Ath_chr1	10839962	10839992	5P.noncapped.485	28	-	AT1G30590	0	P	0.012
Ath_chr1	10860194	10860269	5P.capped.737	9	-	AT1G30630	0	P	0.188
Ath_chr1	10886044	10886060	5P.noncapped.486	1	+	AT1G30680	0	D	0.0
Ath_chr1	10887691	10887740	5P.capped.738	42	+	AT1G30690	0	P	0.541
Ath_chr1	10889894	10889935	5P.noncapped.487	39	+	AT1G30690	0	D	0.0
Ath_chr1	10935761	10935820	5P.noncapped.488	1	+	AT1G30795	0	P	0.065
Ath_chr1	10935894	10935900	5P.noncapped.489	1	+	AT1G30795	0	P	0.0
Ath_chr1	10949351	10949366	5P.noncapped.490	4	-	AT1G30820	0	P	0.0
Ath_chr1	10960939	10960957	5P.capped.739	4	+	AT1G30825	0	P	0.19
Ath_chr1	10993963	10994006	5P.noncapped.491	2	-	AT1G30880	0	P	0.0
Ath_chr1	10994342	10994364	5P.noncapped.492	16	+	AT1G30890	0	P	0.015
Ath_chr1	11043666	11043750	5P.noncapped.493	1	-	AT1G30970	0	P	0.092
Ath_chr1	11046363	11046371	5P.noncapped.494	2	-	.	.	N	0.007
Ath_chr1	11057138	11057163	5P.noncapped.495	20	+	AT1G31020	0	P	0.006
Ath_chr1	11116019	11116063	5P.noncapped.496	1	-	AT1G31130	0	P	0.013
Ath_chr1	11119886	11119898	5P.noncapped.497	1	+	AT1G31150	-209	U	0.03
Ath_chr1	11124111	11124156	5P.noncapped.498	43	-	AT1G31160	0	P	0.028
Ath_chr1	11133483	11133531	5P.capped.740	14	+	AT1G31170	0	P	0.15
Ath_chr1	11144612	11144657	5P.capped.741	19	-	AT1G31180	0	P	0.277
Ath_chr1	11144752	11144808	5P.noncapped.499	19	+	AT1G31190	0	P	0.0
Ath_chr1	11163271	11163275	5P.noncapped.500	2	-	AT1G31230	0	P	0.0
Ath_chr1	11170949	11171017	5P.capped.742	1	+	AT1G31258	-274	U	0.871
Ath_chr1	11193632	11193722	5P.noncapped.501	85	+	AT1G31300	0	P	0.006
Ath_chr1	11196085	11196091	5P.noncapped.502	4	-	AT1G31300	0	A	0.0
Ath_chr1	11215973	11216042	5P.capped.743	9	-	AT1G31330	0	P	0.281
Ath_chr1	11217319	11217400	5P.capped.744	1	-	AT1G31335	0	P	0.319
Ath_chr1	11219444	11219478	5P.capped.745	32	-	AT1G31340	-19	U	0.246
Ath_chr1	11222712	11222788	5P.capped.746	32	-	AT1G31350	0	P	0.823
Ath_chr1	11249615	11249666	5P.capped.747	39	+	AT1G31420	0	P	0.722
Ath_chr1	11256160	11256180	5P.noncapped.503	18	-	AT1G31440	0	D	0.0
Ath_chr1	11258677	11258744	5P.capped.748	1	-	AT1G31440	0	P	0.582
Ath_chr1	11293709	11293758	5P.capped.749	6	-	AT1G31540	0	P	0.935
Ath_chr1	11297282	11297377	5P.noncapped.504	20	-	AT1G31550	0	P	0.019
Ath_chr1	11311227	11311303	5P.capped.750	46	+	AT1G31580	0	P	0.388
Ath_chr1	11316461	11316485	5P.capped.751	11	-	AT1G31600	0	P	0.243
Ath_chr1	11333474	11333545	5P.capped.752	6	-	AT1G31660	0	P	0.157
Ath_chr1	11372073	11372128	5P.noncapped.505	3	-	AT1G31750	0	P	0.005
Ath_chr1	11406194	11406226	5P.noncapped.506	8	-	AT1G31810	0	P	0.01
Ath_chr1	11412100	11412199	5P.capped.753	52	-	AT1G31812	0	P	0.35
Ath_chr1	11416368	11416434	5P.capped.754	48	-	AT1G31817	0	P	0.22
Ath_chr1	11430205	11430295	5P.capped.755	88	+	AT1G31850	0	P	0.989
Ath_chr1	11435979	11435983	5P.noncapped.507	1	-	AT1G31860	-793	I	0.002
Ath_chr1	11436239	11436273	5P.noncapped.508	31	-	AT1G31860	-1083	I	0.009
Ath_chr1	11436558	11436608	5P.noncapped.509	48	-	AT1G31860	0	P	0.003
Ath_chr1	11457131	11457184	5P.capped.756	50	+	AT1G31910	0	P	0.344
Ath_chr1	11469478	11469589	5P.capped.757	107	+	AT1G31935	0	P	0.545
Ath_chr1	11479861	11479894	5P.noncapped.510	29	+	AT1G31970	0	P	0.062
Ath_chr1	11528453	11528536	5P.capped.758	41	+	AT1G32050	0	P	0.211
Ath_chr1	11532280	11532354	5P.noncapped.511	1	+	AT1G32060	-251	U	0.0
Ath_chr1	11532536	11532607	5P.capped.759	25	+	AT1G32060	0	P	0.503
Ath_chr1	11536295	11536348	5P.capped.760	5	-	AT1G32070	0	P	0.243
Ath_chr1	11539751	11539825	5P.capped.761	36	-	AT1G32080	0	P	0.351
Ath_chr1	11561816	11561912	5P.capped.762	94	-	AT1G32130	0	P	0.158
Ath_chr1	11568665	11568697	5P.capped.763	16	+	AT1G32160	0	P	0.27
Ath_chr1	11595859	11595919	5P.noncapped.512	58	-	AT1G32190	0	P	0.0
Ath_chr1	11602345	11602351	5P.noncapped.513	4	-	AT1G32200	0	D	0.0
Ath_chr1	11605014	11605056	5P.noncapped.514	38	-	AT1G32200	0	P	0.009
Ath_chr1	11607695	11607743	5P.capped.764	34	-	AT1G32210	0	P	0.207
Ath_chr1	11607879	11607907	5P.noncapped.515	22	+	AT1G32220	0	P	0.019
Ath_chr1	11608006	11608033	5P.capped.765	24	+	AT1G32220	0	P	0.47
Ath_chr1	11612139	11612245	5P.capped.766	60	+	AT1G32230	0	P	0.399
Ath_chr1	11630625	11630646	5P.noncapped.516	4	-	AT1G32240	-4	U	0.0
Ath_chr1	11641843	11641886	5P.capped.767	27	-	AT1G32260	0	P	0.496
Ath_chr1	11653543	11653592	5P.capped.768	9	+	AT1G32310	-11	U	1.131
Ath_chr1	11670743	11670749	5P.noncapped.517	2	-	.	.	N	0.0
Ath_chr1	11672352	11672356	5P.noncapped.518	2	-	.	.	N	0.0
Ath_chr1	11672930	11672977	5P.capped.769	45	+	AT1G32360	0	P	0.825
Ath_chr1	11676959	11677009	5P.capped.770	25	+	AT1G32370	0	P	0.246
Ath_chr1	11681752	11681770	5P.capped.771	3	+	AT1G32380	0	P	0.694
Ath_chr1	11684685	11684688	5P.noncapped.519	1	+	AT1G32385	-373	U	0.0
Ath_chr1	11691419	11691499	5P.capped.772	26	-	AT1G32400	0	P	1.07
Ath_chr1	11693830	11693867	5P.capped.773	1	+	AT1G32410	0	P	0.501
Ath_chr1	11716040	11716138	5P.noncapped.520	25	-	AT1G32450	0	D	0.0
Ath_chr1	11719959	11719977	5P.capped.774	10	-	AT1G32450	0	P	0.366
Ath_chr1	11738179	11738272	5P.capped.775	23	+	AT1G32460	0	P	0.62
Ath_chr1	11740239	11740428	5P.capped.776	49	-	AT1G32470	0	P	0.309
Ath_chr1	11751996	11752085	5P.capped.777	1	-	AT1G32500	0	P	0.556
Ath_chr1	11774137	11774182	5P.capped.778	26	-	AT1G32550	0	P	0.896
Ath_chr1	11784049	11784093	5P.capped.779	18	+	AT1G32580	0	P	0.373
Ath_chr1	11797131	11797142	5P.capped.780	1	-	AT1G32610	0	P	0.812
Ath_chr1	11797336	11797387	5P.capped.781	1	+	AT1G32630	0	P	0.477
Ath_chr1	11799378	11799435	5P.capped.782	55	-	AT1G32640	0	P	0.255
Ath_chr1	11800980	11800990	5P.capped.783	7	-	AT1G32640	0	P	0.224
Ath_chr1	11827453	11827482	5P.noncapped.521	3	+	AT1G32700	0	P	0.015
Ath_chr1	11846586	11846652	5P.noncapped.522	1	-	AT1G32750	0	D	0.0
Ath_chr1	11870253	11870307	5P.noncapped.523	52	-	AT1G32780	0	D	0.0
Ath_chr1	11877261	11877341	5P.capped.784	45	-	AT1G32790	0	P	0.442
Ath_chr1	11923632	11923679	5P.capped.785	36	-	AT1G32900	0	P	0.133
Ath_chr1	11928777	11928846	5P.capped.786	29	+	AT1G32920	0	P	0.352
Ath_chr1	11931253	11931299	5P.capped.787	12	+	AT1G32928	0	P	0.444
Ath_chr1	11955748	11955828	5P.capped.788	53	+	AT1G32990	0	P	0.475
Ath_chr1	11966468	11966541	5P.capped.789	41	+	AT1G33040	0	P	0.325
Ath_chr1	11971016	11971072	5P.noncapped.524	54	-	.	.	N	0.006
Ath_chr1	12004959	12004997	5P.noncapped.525	7	+	AT1G33110	0	P	0.007
Ath_chr1	12010899	12010957	5P.capped.790	38	+	AT1G33120	0	P	0.343
Ath_chr1	12023273	12023331	5P.capped.791	38	+	AT1G33140	0	P	0.343
Ath_chr1	12027197	12027259	5P.noncapped.526	60	+	AT1G33170	0	P	0.006
Ath_chr1	12030197	12030229	5P.noncapped.527	25	+	AT1G33170	0	D	0.018
Ath_chr1	12054488	12054608	5P.capped.792	35	-	AT1G33240	0	P	0.295
Ath_chr1	12059487	12059512	5P.capped.793	1	-	AT1G33250	-4	U	0.607
Ath_chr1	12066634	12066657	5P.noncapped.528	12	+	AT1G33265	0	P	0.019
Ath_chr1	12126422	12126477	5P.capped.794	2	-	AT1G33430	0	P	0.125
Ath_chr1	12144466	12144553	5P.capped.795	23	+	AT1G33470	-25	U	0.419
Ath_chr1	12152363	12152395	5P.capped.796	14	-	AT1G33490	0	P	0.267
Ath_chr1	12158061	12158075	5P.noncapped.529	12	-	AT1G33520	0	P	0.004
Ath_chr1	12158900	12158960	5P.capped.797	37	-	AT1G33520	0	P	0.41
Ath_chr1	12177770	12177778	5P.capped.798	1	+	AT1G33590	-5	U	0.368
Ath_chr1	12178982	12179032	5P.noncapped.530	30	+	AT1G33590	0	P	0.0
Ath_chr1	12180763	12180820	5P.capped.799	1	+	AT1G33600	-11	U	0.308
Ath_chr1	12188890	12188895	5P.noncapped.531	3	+	AT1G33610	-16	U	0.054
Ath_chr1	12246119	12246220	5P.capped.800	55	-	AT1G33780	0	P	0.452
Ath_chr1	12265057	12265081	5P.capped.801	12	+	AT1G33810	0	P	0.254
Ath_chr1	12267864	12267873	5P.noncapped.532	7	+	AT1G33811	0	P	0.0
Ath_chr1	12351233	12351240	5P.noncapped.533	1	-	AT1G33970	0	P	0.0
Ath_chr1	12357979	12357982	5P.noncapped.534	1	-	AT1G34000	0	D	0.0
Ath_chr1	12358909	12358967	5P.capped.802	10	-	AT1G34000	0	P	0.234
Ath_chr1	12371088	12371112	5P.noncapped.535	22	-	AT1G34030	0	D	0.0
Ath_chr1	12371488	12371552	5P.capped.803	60	-	AT1G34030	0	P	0.21
Ath_chr1	12406688	12406695	5P.noncapped.536	2	-	AT1G34080	-63	U	0.006
Ath_chr1	12412617	12412624	5P.noncapped.537	2	-	AT1G34095	-106	U	0.006
Ath_chr1	12451423	12451490	5P.capped.804	26	+	AT1G34190	-1	U	0.147
Ath_chr1	12534429	12534478	5P.capped.805	3	+	AT1G34350	0	P	0.278
Ath_chr1	12582120	12582158	5P.capped.806	1	+	AT1G34418	0	P	0.374
Ath_chr1	12588277	12588311	5P.noncapped.538	32	-	AT1G34430	0	D	0.0
Ath_chr1	12590108	12590201	5P.capped.807	6	-	AT1G34430	0	P	0.18
Ath_chr1	12604363	12604431	5P.capped.808	65	+	AT1G34470	0	P	0.329
Ath_chr1	12688414	12688431	5P.capped.809	10	-	AT1G34640	0	P	1.954
Ath_chr1	12688514	12688558	5P.capped.810	37	-	AT1G34640	-9	U	0.311
Ath_chr1	12750363	12750431	5P.noncapped.539	1	-	AT1G34780	0	P	0.014
Ath_chr1	12840359	12840423	5P.capped.811	62	+	AT1G35112	0	A	0.581
Ath_chr1	12851999	12852006	5P.noncapped.540	5	+	AT1G35140	0	P	0.004
Ath_chr1	12867163	12867208	5P.capped.812	30	+	AT1G35160	0	P	0.296
Ath_chr1	12871967	12872087	5P.noncapped.541	108	-	AT1G35170	0	P	0.006
Ath_chr1	12878660	12878753	5P.capped.813	10	-	AT1G35180	0	P	0.133
Ath_chr1	12908881	12908930	5P.noncapped.542	18	+	AT1G35220	-14	U	0.0
Ath_chr1	12942519	12942524	5P.noncapped.543	1	+	.	.	N	0.007
Ath_chr1	12947677	12947680	5P.noncapped.544	1	+	AT1G35290	0	A	0.0
Ath_chr1	12948785	12948842	5P.noncapped.545	54	-	AT1G35290	0	P	0.006
Ath_chr1	12957040	12957083	5P.capped.814	39	-	AT1G35310	0	P	0.329
Ath_chr1	12961284	12961298	5P.capped.815	7	-	AT1G35320	0	D	0.66
Ath_chr1	12977748	12977793	5P.noncapped.546	43	+	AT1G35340	0	P	0.058
Ath_chr1	13026301	13026353	5P.capped.816	1	+	AT1G35420	0	P	0.259
Ath_chr1	13061588	13061655	5P.noncapped.547	51	+	AT1G35490	0	P	0.067
Ath_chr1	13078616	13078629	5P.noncapped.548	1	+	AT1G35516	0	P	0.05
Ath_chr1	13117326	13117425	5P.capped.817	97	-	AT1G35560	-189	U	0.265
Ath_chr1	13122291	13122294	5P.noncapped.549	1	+	AT1G35580	0	A	0.0
Ath_chr1	13156376	13156454	5P.capped.818	51	+	AT1G35620	0	P	0.451
Ath_chr1	13205366	13205377	5P.capped.819	9	+	AT1G35670	-5	U	2.196
Ath_chr1	13208730	13208792	5P.capped.820	8	+	AT1G35680	0	P	0.294
Ath_chr1	13225268	13225276	5P.capped.821	3	+	AT1G35720	0	P	0.123
Ath_chr1	13226726	13226748	5P.noncapped.550	1	+	AT1G35720	0	D	0.0
Ath_chr1	13280241	13280279	5P.capped.822	33	-	AT1G35780	0	P	0.22
Ath_chr1	13450153	13450219	5P.capped.823	23	+	AT1G36050	-27	U	0.242
Ath_chr1	13533349	13533468	5P.capped.824	117	+	AT1G36160	0	P	0.223
Ath_chr1	13669496	13669513	5P.noncapped.551	1	+	AT1G36310	-1	U	0.027
Ath_chr1	13671817	13671827	5P.capped.825	1	+	AT1G36320	0	P	0.781
Ath_chr1	13696885	13696953	5P.noncapped.552	42	-	AT1G36370	0	D	0.0
Ath_chr1	13700812	13700858	5P.capped.826	7	+	AT1G36380	0	P	0.828
Ath_chr1	13900729	13900740	5P.capped.827	5	-	AT1G36732	0	P	0.316
Ath_chr1	14025012	14025088	5P.capped.828	63	+	AT1G36980	0	P	0.127
Ath_chr1	14030461	14030504	5P.noncapped.553	41	-	AT1G36990	-3	U	0.006
Ath_chr1	14158525	14158534	5P.capped.829	1	+	AT1G37130	0	P	0.22
Ath_chr1	14296188	14296193	5P.noncapped.554	2	-	AT1G38131	0	P	0.005
Ath_chr1	15112345	15112365	5P.noncapped.555	18	+	.	.	N	0.0
Ath_chr1	15122329	15122349	5P.noncapped.556	18	+	.	.	N	0.0
Ath_chr1	15126267	15126287	5P.noncapped.557	18	+	.	.	N	0.0
Ath_chr1	15130206	15130226	5P.noncapped.558	18	+	.	.	N	0.0
Ath_chr1	15134145	15134165	5P.noncapped.559	18	+	.	.	N	0.0
Ath_chr1	15137686	15137706	5P.noncapped.560	18	+	.	.	N	0.0
Ath_chr1	15607863	15607915	5P.capped.830	28	-	AT1G41830	0	P	0.803
Ath_chr1	15652416	15652515	5P.capped.831	74	-	AT1G41880	0	P	0.215
Ath_chr1	15900020	15900047	5P.capped.832	10	-	AT1G42440	0	P	0.532
Ath_chr1	15936205	15936300	5P.noncapped.561	87	+	AT1G42480	0	P	0.009
Ath_chr1	16125776	16125865	5P.capped.833	49	+	AT1G42960	0	P	0.179
Ath_chr1	16127432	16127538	5P.capped.834	82	+	AT1G42970	0	P	0.306
Ath_chr1	16137504	16137531	5P.noncapped.562	1	-	AT1G42990	-43	U	0.0
Ath_chr1	16231169	16231234	5P.capped.835	63	-	AT1G43130	0	P	0.559
Ath_chr1	16266718	16266831	5P.capped.836	32	+	AT1G43170	0	P	1.351
Ath_chr1	16278557	16278623	5P.noncapped.563	64	-	AT1G43190	0	P	0.003
Ath_chr1	16346001	16346004	5P.noncapped.564	1	+	AT1G43310	0	A	0.0
Ath_chr1	16398356	16398365	5P.noncapped.565	7	-	AT1G43560	0	D	0.0
Ath_chr1	16399873	16399911	5P.noncapped.566	1	-	AT1G43560	0	P	0.035
Ath_chr1	16412504	16412710	5P.noncapped.567	1	-	AT1G43580	0	P	0.006
Ath_chr1	16436526	16436582	5P.noncapped.568	14	-	AT1G43630	0	P	0.0
Ath_chr1	16437632	16437678	5P.capped.837	25	-	AT1G43630	0	P	0.473
Ath_chr1	16468134	16468163	5P.capped.838	6	+	AT1G43670	0	P	1.01
Ath_chr1	16484243	16484337	5P.noncapped.569	36	+	AT1G43700	0	P	0.077
Ath_chr1	16488267	16488278	5P.capped.839	1	-	AT1G43710	0	P	0.651
Ath_chr1	16488373	16488428	5P.capped.840	10	-	AT1G43710	0	P	0.23
Ath_chr1	16576163	16576180	5P.noncapped.570	15	+	AT1G43790	0	P	0.0
Ath_chr1	16624409	16624458	5P.capped.841	47	-	AT1G43860	0	P	0.471
Ath_chr1	16646732	16646782	5P.capped.842	4	+	AT1G43890	0	P	0.752
Ath_chr1	16654085	16654098	5P.noncapped.571	1	+	AT1G43900	0	P	0.014
Ath_chr1	16654696	16654707	5P.noncapped.572	1	+	AT1G43900	0	D	0.005
Ath_chr1	16657654	16657659	5P.noncapped.573	1	-	AT1G43910	0	P	0.006
Ath_chr1	16709588	16709709	5P.capped.843	29	-	AT1G44000	0	P	0.204
Ath_chr1	16766703	16766710	5P.noncapped.574	5	-	AT1G44100	0	D	0.0
Ath_chr1	16767523	16767627	5P.capped.844	8	-	AT1G44100	0	P	0.719
Ath_chr1	16785313	16785334	5P.noncapped.575	19	-	AT1G44125	-405	I	0.049
Ath_chr1	16794956	16794988	5P.noncapped.576	6	+	AT1G44160	0	P	0.007
Ath_chr1	16796200	16796239	5P.noncapped.577	37	+	AT1G44160	0	D	0.0
Ath_chr1	16796923	16796941	5P.noncapped.578	16	-	AT1G44170	0	D	0.008
Ath_chr1	16797788	16797829	5P.noncapped.579	2	-	AT1G44170	0	D	0.0
Ath_chr1	16800074	16800102	5P.noncapped.580	1	-	AT1G44170	0	P	0.034
Ath_chr1	16821800	16821839	5P.noncapped.581	7	-	AT1G44224	0	P	0.013
Ath_chr1	16851156	16851217	5P.capped.845	31	-	AT1G44446	0	P	1.188
Ath_chr1	16866549	16866681	5P.capped.846	1	-	AT1G44542	0	P	0.122
Ath_chr1	16871656	16871776	5P.capped.847	73	+	AT1G44575	0	P	0.356
Ath_chr1	16888214	16888238	5P.capped.848	1	+	AT1G44740	-4	I	0.314
Ath_chr1	16892576	16892617	5P.capped.849	38	+	AT1G44750	-24	U	0.672
Ath_chr1	16898398	16898471	5P.capped.850	39	-	AT1G44760	0	P	0.306
Ath_chr1	16909419	16909497	5P.capped.851	8	-	AT1G44770	0	P	1.19
Ath_chr1	16909706	16909729	5P.noncapped.582	1	+	AT1G44780	0	P	0.014
Ath_chr1	16913595	16913661	5P.noncapped.583	64	-	AT1G44790	0	P	0.0
Ath_chr1	16923523	16923596	5P.capped.852	45	+	AT1G44810	0	P	0.691
Ath_chr1	16924106	16924161	5P.noncapped.584	53	+	AT1G44810	0	P	0.0
Ath_chr1	16926253	16926317	5P.noncapped.585	61	+	AT1G44820	-9	U	0.005
Ath_chr1	16939806	16939853	5P.capped.853	35	+	AT1G44835	0	P	0.977
Ath_chr1	16970257	16970264	5P.noncapped.586	2	+	AT1G44900	0	P	0.0
Ath_chr1	16984407	16984442	5P.capped.854	3	-	AT1G44920	0	P	0.517
Ath_chr1	16999521	16999546	5P.capped.855	17	+	AT1G44960	0	P	0.718
Ath_chr1	17002210	17002224	5P.capped.856	1	+	AT1G44970	0	P	0.458
Ath_chr1	17009156	17009216	5P.capped.857	39	+	AT1G45000	0	P	0.212
Ath_chr1	17015448	17015509	5P.capped.858	1	-	AT1G45010	0	P	0.473
Ath_chr1	17052532	17052543	5P.capped.859	5	+	AT1G45110	0	P	0.28
Ath_chr1	17076225	17076320	5P.capped.860	89	-	AT1G45145	0	P	0.452
Ath_chr1	17082483	17082508	5P.noncapped.587	19	-	AT1G45150	0	P	0.012
Ath_chr1	17091331	17091354	5P.noncapped.588	2	-	AT1G45163	0	P	0.011
Ath_chr1	17133620	17133706	5P.capped.861	31	-	AT1G45207	-104	U	0.376
Ath_chr1	17167868	17167872	5P.capped.862	2	-	AT1G45249	0	P	0.671
Ath_chr1	17171365	17171472	5P.capped.863	94	-	AT1G45230	0	P	0.709
Ath_chr1	17179278	17179351	5P.capped.864	47	+	AT1G45474	0	P	0.524
Ath_chr1	17191388	17191450	5P.capped.865	39	+	AT1G45688	0	P	0.555
Ath_chr1	17199323	17199347	5P.noncapped.589	2	+	AT1G45976	0	P	0.035
Ath_chr1	17224844	17224879	5P.noncapped.590	33	+	AT1G46264	0	P	0.0
Ath_chr1	17283563	17283624	5P.noncapped.591	37	-	AT1G47128	0	D	0.0
Ath_chr1	17284457	17284476	5P.noncapped.592	17	-	AT1G47128	0	D	0.0
Ath_chr1	17285545	17285562	5P.noncapped.593	3	-	AT1G47128	0	P	0.003
Ath_chr1	17285624	17285670	5P.capped.866	42	-	AT1G47128	0	P	0.151
Ath_chr1	17295551	17295608	5P.noncapped.594	14	+	.	.	N	0.024
Ath_chr1	17298417	17298436	5P.noncapped.595	17	-	AT1G47200	0	P	0.009
Ath_chr1	17298752	17298820	5P.capped.867	16	-	AT1G47200	0	P	0.326
Ath_chr1	17319175	17319179	5P.noncapped.596	1	+	AT1G47250	0	P	0.0
Ath_chr1	17321564	17321590	5P.noncapped.597	8	-	AT1G47260	0	D	0.004
Ath_chr1	17323391	17323484	5P.noncapped.598	22	-	AT1G47260	0	P	0.004
Ath_chr1	17330820	17330890	5P.capped.868	16	+	AT1G47278	0	P	0.319
Ath_chr1	17334378	17334413	5P.capped.869	27	-	AT1G47280	0	P	0.311
Ath_chr1	17397192	17397274	5P.capped.870	44	-	AT1G47420	0	P	0.319
Ath_chr1	17443173	17443224	5P.noncapped.599	48	+	AT1G47520	-66	U	0.0
Ath_chr1	17451642	17451697	5P.capped.871	37	+	AT1G47530	0	P	0.185
Ath_chr1	17457114	17457171	5P.capped.872	55	+	AT1G47550	-1	U	0.536
Ath_chr1	17483985	17483992	5P.noncapped.600	2	-	.	.	N	0.0
Ath_chr1	17520073	17520129	5P.noncapped.601	38	-	AT1G47640	0	P	0.009
Ath_chr1	17558221	17558241	5P.noncapped.602	4	+	AT1G47710	0	P	0.01
Ath_chr1	17561322	17561326	5P.noncapped.603	2	-	.	.	N	0.0
Ath_chr1	17566572	17566717	5P.noncapped.604	31	+	AT1G47740	0	P	0.002
Ath_chr1	17570013	17570178	5P.noncapped.605	140	-	AT1G47750	0	P	0.008
Ath_chr1	17614791	17614963	5P.capped.873	97	-	AT1G47830	0	P	0.122
Ath_chr1	17634754	17634848	5P.noncapped.606	82	+	AT1G47870	0	P	0.0
Ath_chr1	17647375	17647395	5P.noncapped.607	18	-	AT1G47900	0	D	0.013
Ath_chr1	17651660	17651720	5P.noncapped.608	22	-	AT1G47900	-258	U	0.089
Ath_chr1	17682630	17682706	5P.noncapped.609	1	-	AT1G47960	0	D	0.01
Ath_chr1	17687265	17687308	5P.noncapped.610	3	+	AT1G47970	0	P	0.015
Ath_chr1	17693854	17693868	5P.capped.874	6	-	AT1G47980	0	P	0.454
Ath_chr1	17716751	17716809	5P.capped.875	54	-	AT1G48020	0	P	0.123
Ath_chr1	17719174	17719228	5P.capped.876	13	-	AT1G48030	-47	U	0.251
Ath_chr1	17732223	17732257	5P.noncapped.611	1	-	AT1G48090	0	D	0.0
Ath_chr1	17766872	17766875	5P.noncapped.612	1	+	AT1G48100	0	P	0.02
Ath_chr1	17782000	17782086	5P.capped.877	47	+	AT1G48140	0	P	0.696
Ath_chr1	17784030	17784033	5P.noncapped.613	1	-	AT1G48140	0	A	0.0
Ath_chr1	17788631	17788641	5P.capped.878	5	-	AT1G48160	0	D	0.739
Ath_chr1	17788784	17788801	5P.capped.879	11	+	AT1G48170	0	P	0.546
Ath_chr1	17798272	17798344	5P.capped.880	15	-	AT1G48200	0	P	0.252
Ath_chr1	17798463	17798540	5P.capped.881	73	+	AT1G48210	0	P	0.29
Ath_chr1	17805760	17805839	5P.capped.882	63	+	AT1G48230	0	P	0.354
Ath_chr1	17811828	17811922	5P.noncapped.614	76	-	AT1G48240	-10	U	0.004
Ath_chr1	17830269	17830297	5P.noncapped.615	26	-	AT1G48270	0	P	0.0
Ath_chr1	17847061	17847129	5P.capped.883	13	+	AT1G48300	-281	U	0.278
Ath_chr1	17855530	17855627	5P.capped.884	95	-	AT1G48320	0	P	0.724
Ath_chr1	17863832	17863842	5P.noncapped.616	3	+	AT1G48330	-1	U	0.068
Ath_chr1	17867202	17867241	5P.capped.885	5	+	AT1G48350	0	P	0.424
Ath_chr1	17879220	17879243	5P.capped.886	1	-	AT1G48380	0	P	0.708
Ath_chr1	17892509	17892569	5P.capped.887	58	-	AT1G48410	0	P	0.214
Ath_chr1	17898790	17898808	5P.capped.888	13	-	AT1G48420	0	P	0.201
Ath_chr1	17906787	17906796	5P.noncapped.617	3	-	AT1G48430	0	P	0.014
Ath_chr1	17906996	17907069	5P.capped.889	5	+	AT1G48440	0	P	0.111
Ath_chr1	17910394	17910451	5P.capped.890	55	-	AT1G48450	0	P	0.652
Ath_chr1	17910852	17910855	5P.noncapped.618	1	+	AT1G48460	-492	U	0.0
Ath_chr1	17918462	17918497	5P.noncapped.619	33	+	AT1G48480	0	P	0.0
Ath_chr1	17919014	17919098	5P.noncapped.620	1	+	AT1G48480	0	P	0.0
Ath_chr1	17945362	17945367	5P.noncapped.621	1	+	AT1G48540	-12	U	0.0
Ath_chr1	17962510	17962628	5P.noncapped.622	57	+	AT1G48590	-12	U	0.016
Ath_chr1	17965938	17965955	5P.noncapped.623	1	+	AT1G48600	0	P	0.0
Ath_chr1	17966341	17966433	5P.noncapped.624	42	+	AT1G48600	0	P	0.096
Ath_chr1	17973206	17973302	5P.noncapped.625	94	-	AT1G48610	0	P	0.008
Ath_chr1	17976323	17976449	5P.noncapped.626	66	-	AT1G48620	-1	U	0.007
Ath_chr1	17983318	17983329	5P.capped.891	4	-	AT1G48630	0	P	0.515
Ath_chr1	18035962	18036009	5P.capped.892	4	+	AT1G48750	0	P	0.431
Ath_chr1	18061256	18061297	5P.capped.893	39	-	AT1G48830	0	P	0.325
Ath_chr1	18067958	18068117	5P.noncapped.627	67	-	AT1G48850	0	P	0.003
Ath_chr1	18087859	18087908	5P.capped.894	19	-	AT1G48900	0	P	0.335
Ath_chr1	18098092	18098123	5P.capped.895	8	+	AT1G48920	0	P	0.289
Ath_chr1	18106477	18106490	5P.capped.896	2	-	AT1G48940	-58	U	0.108
Ath_chr1	18178276	18178318	5P.capped.897	21	-	AT1G49140	0	P	0.24
Ath_chr1	18184435	18184447	5P.noncapped.628	1	-	AT1G49170	0	P	0.0
Ath_chr1	18215903	18215932	5P.capped.898	6	+	AT1G49240	0	P	0.481
Ath_chr1	18218741	18218826	5P.noncapped.629	82	+	AT1G49245	0	P	0.007
Ath_chr1	18234716	18234804	5P.noncapped.630	1	+	AT1G49300	-6	U	0.066
Ath_chr1	18252035	18252081	5P.capped.899	1	+	AT1G49340	-318	U	0.687
Ath_chr1	18282967	18283072	5P.noncapped.631	74	+	AT1G49400	0	P	0.015
Ath_chr1	18286913	18286977	5P.capped.900	58	-	AT1G49410	-70	U	0.404
Ath_chr1	18291042	18291152	5P.capped.901	64	+	AT1G49430	0	P	0.391
Ath_chr1	18295018	18295033	5P.capped.902	11	+	AT1G49430	0	D	0.344
Ath_chr1	18305539	18305553	5P.capped.903	1	+	AT1G49450	0	P	2.172
Ath_chr1	18310488	18310495	5P.noncapped.632	1	+	AT1G49470	-4	U	0.0
Ath_chr1	18316311	18316373	5P.capped.904	60	-	AT1G49480	0	P	0.338
Ath_chr1	18316553	18316633	5P.capped.905	1	-	AT1G49480	0	P	1.062
Ath_chr1	18317606	18317641	5P.noncapped.633	33	-	AT1G49490	0	P	0.0
Ath_chr1	18320131	18320211	5P.capped.906	39	-	AT1G49490	-65	U	0.254
Ath_chr1	18326914	18326949	5P.capped.907	20	+	AT1G49510	0	P	0.624
Ath_chr1	18329666	18329676	5P.capped.908	8	+	AT1G49520	-21	U	0.544
Ath_chr1	18358837	18358863	5P.noncapped.634	1	-	AT1G49600	0	D	0.0
Ath_chr1	18360252	18360380	5P.capped.909	51	-	AT1G49600	-154	U	0.174
Ath_chr1	18366596	18366625	5P.capped.910	27	-	AT1G49620	-65	U	0.263
Ath_chr1	18379797	18379840	5P.capped.911	2	-	AT1G49660	-1	U	0.444
Ath_chr1	18407515	18407725	5P.noncapped.635	123	+	AT1G49740	0	P	0.005
Ath_chr1	18412796	18412809	5P.noncapped.636	4	-	AT1G49750	0	P	0.0
Ath_chr1	18416477	18416504	5P.capped.912	2	+	AT1G49760	0	P	0.474
Ath_chr1	18456520	18456602	5P.capped.913	1	-	AT1G49850	0	P	0.506
Ath_chr1	18464019	18464046	5P.capped.914	1	+	AT1G49880	0	P	0.394
Ath_chr1	18497167	18497240	5P.noncapped.637	33	-	AT1G49950	0	P	0.003
Ath_chr1	18504480	18504610	5P.capped.915	128	-	AT1G49970	0	P	0.592
Ath_chr1	18504829	18504843	5P.capped.916	6	+	AT1G49975	0	P	0.507
Ath_chr1	18517608	18517649	5P.capped.917	5	+	AT1G50010	0	P	0.159
Ath_chr1	18521626	18521773	5P.noncapped.638	26	-	AT1G50020	0	P	0.005
Ath_chr1	18560270	18560275	5P.noncapped.639	3	-	AT1G50110	0	P	0.008
Ath_chr1	18581993	18582024	5P.capped.918	29	+	AT1G50170	-1	U	0.598
Ath_chr1	18591445	18591463	5P.noncapped.640	16	-	AT1G50200	0	D	0.0
Ath_chr1	18598270	18598346	5P.capped.919	50	-	AT1G50200	0	P	1.197
Ath_chr1	18617003	18617148	5P.noncapped.641	73	-	AT1G50250	-14	U	0.062
Ath_chr1	18623045	18623048	5P.noncapped.642	1	-	AT1G50270	0	A	0.0
Ath_chr1	18628243	18628342	5P.capped.920	97	-	AT1G50290	0	P	0.272
Ath_chr1	18637484	18637529	5P.noncapped.643	4	+	AT1G50310	0	D	0.005
Ath_chr1	18639475	18639557	5P.capped.921	32	-	AT1G50320	0	P	0.24
Ath_chr1	18658650	18658770	5P.capped.922	79	+	AT1G50370	0	P	0.255
Ath_chr1	18685601	18685651	5P.noncapped.644	48	-	AT1G50430	0	P	0.02
Ath_chr1	18693637	18693689	5P.capped.923	17	+	AT1G50460	-29	U	0.358
Ath_chr1	18697598	18697601	5P.noncapped.645	1	-	AT1G50460	0	A	0.0
Ath_chr1	18701956	18702092	5P.capped.924	57	+	AT1G50480	0	P	0.42
Ath_chr1	18706431	18706476	5P.capped.925	43	-	AT1G50490	0	P	0.643
Ath_chr1	18716172	18716200	5P.noncapped.646	1	+	AT1G50510	0	P	0.016
Ath_chr1	18730305	18730368	5P.capped.926	61	-	AT1G50575	0	P	0.41
Ath_chr1	18758340	18758422	5P.capped.927	34	-	AT1G50640	0	P	0.257
Ath_chr1	18771208	18771255	5P.capped.928	2	+	AT1G50660	0	P	0.6
Ath_chr1	18776859	18777068	5P.capped.929	132	-	AT1G50670	-33	U	0.354
Ath_chr1	18787699	18787809	5P.capped.930	24	-	AT1G50710	0	P	0.237
Ath_chr1	18795166	18795211	5P.noncapped.647	36	+	AT1G50730	-7	U	0.013
Ath_chr1	18802184	18802204	5P.noncapped.648	1	+	AT1G50730	0	D	0.0
Ath_chr1	18802734	18802787	5P.capped.931	25	+	AT1G50732	0	P	1.532
Ath_chr1	18807801	18807821	5P.capped.932	4	+	AT1G50740	0	P	0.47
Ath_chr1	18866209	18866273	5P.capped.933	18	+	AT1G50900	0	P	0.423
Ath_chr1	18870105	18870152	5P.capped.934	33	+	AT1G50920	0	P	0.422
Ath_chr1	18879968	18880007	5P.capped.935	35	-	AT1G50940	0	P	0.753
Ath_chr1	18926872	18926902	5P.capped.936	5	+	AT1G51060	0	P	0.265
Ath_chr1	18927879	18927973	5P.capped.937	3	+	AT1G51070	0	P	0.254
Ath_chr1	18934274	18934372	5P.capped.938	61	+	AT1G51100	0	P	0.147
Ath_chr1	18935327	18935381	5P.capped.939	48	+	AT1G51110	0	P	0.325
Ath_chr1	18945712	18945772	5P.capped.940	46	-	AT1G51140	-6	U	0.185
Ath_chr1	18949581	18949690	5P.capped.941	49	+	AT1G51160	0	P	0.576
Ath_chr1	18984383	18984531	5P.noncapped.649	110	+	AT1G51200	0	P	0.063
Ath_chr1	19002164	19002183	5P.capped.942	17	-	AT1G51250	0	P	0.173
Ath_chr1	19050342	19050356	5P.noncapped.650	2	+	AT1G51390	0	P	0.0
Ath_chr1	19052470	19052595	5P.capped.943	80	-	AT1G51400	0	P	0.256
Ath_chr1	19053648	19053739	5P.capped.944	87	-	.	.	N	0.268
Ath_chr1	19061357	19061381	5P.noncapped.651	1	+	AT1G51410	0	D	0.0
Ath_chr1	19079018	19079091	5P.noncapped.652	2	-	AT1G51460	0	D	0.009
Ath_chr1	19081429	19081434	5P.noncapped.653	3	-	AT1G51460	0	P	0.0
Ath_chr1	19098020	19098024	5P.noncapped.654	1	-	AT1G51500	0	D	0.0
Ath_chr1	19104819	19104857	5P.capped.945	28	-	AT1G51510	0	P	0.274
Ath_chr1	19121888	19121955	5P.capped.946	65	-	AT1G51560	-16	U	0.857
Ath_chr1	19124926	19124950	5P.capped.947	22	-	AT1G51570	-261	U	0.511
Ath_chr1	19132259	19132299	5P.noncapped.655	38	-	AT1G51590	0	P	0.043
Ath_chr1	19136391	19136429	5P.noncapped.656	1	+	AT1G51610	0	P	0.0
Ath_chr1	19144248	19144296	5P.noncapped.657	46	-	AT1G51630	-1	U	0.004
Ath_chr1	19152608	19152656	5P.capped.948	11	+	AT1G51650	0	P	0.503
Ath_chr1	19161549	19161558	5P.capped.949	2	-	AT1G51680	0	P	0.248
Ath_chr1	19165974	19166022	5P.noncapped.658	3	+	AT1G51690	0	P	0.0
Ath_chr1	19170308	19170313	5P.noncapped.659	3	-	AT1G51690	0	A	0.018
Ath_chr1	19174028	19174160	5P.capped.950	130	+	AT1G51700	0	P	0.637
Ath_chr1	19177985	19178032	5P.noncapped.660	45	-	AT1G51710	0	D	0.0
Ath_chr1	19179927	19179967	5P.noncapped.661	35	-	AT1G51710	0	P	0.002
Ath_chr1	19188699	19188789	5P.capped.951	50	-	AT1G51730	0	P	0.286
Ath_chr1	19191521	19191551	5P.noncapped.662	28	+	AT1G51745	0	P	0.032
Ath_chr1	19199397	19199479	5P.capped.952	62	+	AT1G51760	0	P	0.515
Ath_chr1	19200649	19200657	5P.noncapped.663	5	+	AT1G51760	0	D	0.005
Ath_chr1	19225638	19225772	5P.noncapped.664	132	-	AT1G51805	-81	U	0.063
Ath_chr1	19293503	19293543	5P.noncapped.665	1	+	AT1G51915	0	P	0.067
Ath_chr1	19299049	19299122	5P.capped.953	1	-	AT1G51940	0	P	0.883
Ath_chr1	19305273	19305316	5P.noncapped.666	4	+	AT1G51950	-37	U	0.003
Ath_chr1	19305442	19305446	5P.capped.954	1	+	AT1G51950	0	P	0.356
Ath_chr1	19326830	19326905	5P.noncapped.667	8	-	AT1G51980	0	P	0.013
Ath_chr1	19336108	19336117	5P.capped.955	2	-	AT1G52000	0	P	0.304
Ath_chr1	19348793	19348900	5P.noncapped.668	48	-	AT1G52030	-174	U	0.0
Ath_chr1	19348948	19349057	5P.capped.956	41	-	AT1G52030	0	P	0.249
Ath_chr1	19352746	19352784	5P.capped.957	20	-	AT1G52040	0	P	0.196
Ath_chr1	19369335	19369361	5P.noncapped.669	23	+	AT1G52080	0	P	0.0
Ath_chr1	19434507	19434514	5P.capped.958	1	+	AT1G52190	0	P	0.833
Ath_chr1	19434654	19434662	5P.capped.959	1	+	AT1G52190	0	P	0.392
Ath_chr1	19453804	19453822	5P.noncapped.670	8	-	AT1G52220	0	D	0.0
Ath_chr1	19454565	19454694	5P.capped.960	109	-	AT1G52220	0	P	0.237
Ath_chr1	19454832	19454904	5P.capped.961	36	+	AT1G52230	0	P	0.189
Ath_chr1	19458011	19458057	5P.capped.962	9	-	AT1G52240	-203	I	0.617
Ath_chr1	19459254	19459291	5P.noncapped.671	35	-	AT1G52240	0	D	0.0
Ath_chr1	19469533	19469587	5P.noncapped.672	29	-	AT1G52280	0	P	0.007
Ath_chr1	19476173	19476244	5P.capped.963	31	-	AT1G52300	0	P	0.206
Ath_chr1	19478117	19478179	5P.noncapped.673	48	+	AT1G52310	0	P	0.003
Ath_chr1	19492763	19492770	5P.noncapped.674	5	-	AT1G52342	0	P	0.009
Ath_chr1	19495672	19495729	5P.capped.964	55	-	AT1G52343	-10	U	0.601
Ath_chr1	19499159	19499162	5P.noncapped.675	1	+	AT1G52360	-1	U	0.007
Ath_chr1	19504986	19505026	5P.noncapped.676	22	+	AT1G52360	0	D	0.0
Ath_chr1	19509037	19509042	5P.noncapped.677	1	+	AT1G52380	0	P	0.009
Ath_chr1	19515102	19515221	5P.capped.965	71	+	AT1G52400	0	P	0.48
Ath_chr1	19520610	19520764	5P.capped.966	117	+	AT1G52410	0	P	0.27
Ath_chr1	19527840	19527874	5P.capped.967	1	+	AT1G52420	0	P	0.527
Ath_chr1	19565248	19565272	5P.capped.968	22	-	AT1G52510	0	P	0.502
Ath_chr1	19573953	19574039	5P.capped.969	71	-	AT1G52550	0	P	0.91
Ath_chr1	19580666	19580740	5P.capped.970	5	-	AT1G52565	0	P	0.282
Ath_chr1	19587589	19587636	5P.capped.971	26	+	AT1G52580	-21	U	0.277
Ath_chr1	19590242	19590296	5P.noncapped.678	5	-	AT1G52590	0	P	0.01
Ath_chr1	19590444	19590554	5P.capped.972	55	+	AT1G52600	0	P	0.231
Ath_chr1	19603573	19603634	5P.capped.973	32	-	AT1G52618	0	A	0.518
Ath_chr1	19617464	19617576	5P.noncapped.679	110	-	AT1G52670	-3	U	0.002
Ath_chr1	19618728	19618773	5P.noncapped.680	23	-	AT1G52680	0	D	0.0
Ath_chr1	19618961	19619027	5P.capped.974	59	-	AT1G52680	0	P	0.331
Ath_chr1	19619743	19619751	5P.capped.975	6	+	AT1G52690	0	P	0.306
Ath_chr1	19640828	19640995	5P.capped.976	159	+	AT1G52720	0	P	0.291
Ath_chr1	19645261	19645379	5P.capped.977	45	+	AT1G52740	0	P	0.52
Ath_chr1	19651313	19651359	5P.capped.978	10	+	AT1G52760	-1	U	0.33
Ath_chr1	19658634	19658673	5P.capped.979	1	+	AT1G52780	-7	U	0.955
Ath_chr1	19671859	19671927	5P.noncapped.681	62	-	AT1G52827	0	P	0.096
Ath_chr1	19683479	19683499	5P.capped.980	9	-	AT1G52855	0	P	0.756
Ath_chr1	19685786	19685810	5P.capped.981	1	+	AT1G52870	0	P	0.311
Ath_chr1	19690508	19690519	5P.noncapped.682	9	-	AT1G52880	0	P	0.055
Ath_chr1	19697263	19697308	5P.noncapped.683	28	-	AT1G52890	0	D	0.0
Ath_chr1	19698069	19698072	5P.noncapped.684	1	-	AT1G52890	0	D	0.0
Ath_chr1	19698460	19698476	5P.capped.982	8	-	AT1G52890	0	P	0.188
Ath_chr1	19706066	19706094	5P.capped.983	9	+	AT1G52905	-9	U	0.26
Ath_chr1	19711224	19711248	5P.capped.984	14	+	AT1G52930	0	P	0.437
Ath_chr1	19713201	19713204	5P.noncapped.685	1	-	AT1G52930	0	A	0.0
Ath_chr1	19737422	19737477	5P.capped.985	19	+	AT1G52980	0	P	0.323
Ath_chr1	19747134	19747212	5P.noncapped.686	31	-	AT1G53000	0	P	0.005
Ath_chr1	19761414	19761450	5P.noncapped.687	14	-	AT1G53030	0	P	0.004
Ath_chr1	19772002	19772072	5P.noncapped.688	44	+	AT1G53050	0	P	0.0
Ath_chr1	19775908	19775913	5P.capped.986	1	+	AT1G53060	-142	U	0.579
Ath_chr1	19795530	19795577	5P.capped.987	44	-	AT1G53130	-31	U	0.35
Ath_chr1	19806397	19806545	5P.capped.988	1	+	AT1G53160	-20	U	0.308
Ath_chr1	19807272	19807275	5P.noncapped.689	1	-	AT1G53160	0	A	0.0
Ath_chr1	19837095	19837138	5P.capped.989	15	+	AT1G53190	0	P	0.256
Ath_chr1	19837242	19837285	5P.noncapped.690	41	+	AT1G53190	0	P	0.0
Ath_chr1	19844710	19844768	5P.capped.990	5	+	AT1G53210	0	P	0.415
Ath_chr1	19856849	19856938	5P.capped.991	10	-	AT1G53240	0	P	0.262
Ath_chr1	19867325	19867376	5P.capped.992	18	-	AT1G53280	0	P	0.293
Ath_chr1	19871280	19871355	5P.capped.993	72	+	AT1G53290	0	P	0.142
Ath_chr1	19879424	19879524	5P.capped.994	96	+	AT1G53300	0	P	0.272
Ath_chr1	19886661	19886698	5P.noncapped.691	1	-	AT1G53310	0	D	0.0
Ath_chr1	19888265	19888367	5P.noncapped.692	7	-	AT1G53310	0	P	0.01
Ath_chr1	19893399	19893502	5P.capped.995	27	-	AT1G53320	0	P	0.836
Ath_chr1	19916502	19916561	5P.noncapped.693	1	-	AT1G53380	0	P	0.0
Ath_chr1	19924748	19924763	5P.capped.996	7	+	AT1G53400	0	P	0.372
Ath_chr1	19945826	19945906	5P.noncapped.694	78	+	AT1G53440	-54	U	0.006
Ath_chr1	19967107	19967148	5P.noncapped.695	39	-	AT1G53500	0	D	0.008
Ath_chr1	19969537	19969622	5P.noncapped.696	82	-	AT1G53500	0	P	0.006
Ath_chr1	19977916	19977956	5P.capped.997	38	-	AT1G53520	0	P	0.121
Ath_chr1	19981413	19981423	5P.noncapped.697	7	+	AT1G53542	-207	U	0.015
Ath_chr1	19981633	19981640	5P.noncapped.698	4	+	AT1G53542	0	P	0.0
Ath_chr1	19993226	19993249	5P.capped.998	21	-	AT1G53580	0	P	0.235
Ath_chr1	20028619	20028681	5P.capped.999	1	-	AT1G53645	0	P	0.375
Ath_chr1	20036639	20036677	5P.noncapped.699	26	+	AT1G53670	0	P	0.055
Ath_chr1	20068389	20068465	5P.capped.1000	74	-	AT1G53750	0	P	0.81
Ath_chr1	20071075	20071100	5P.noncapped.700	1	-	AT1G53760	0	P	0.009
Ath_chr1	20081696	20081737	5P.capped.1001	8	+	AT1G53800	0	P	0.521
Ath_chr1	20101423	20101583	5P.noncapped.701	5	+	AT1G53840	-16	U	0.05
Ath_chr1	20105962	20106039	5P.capped.1002	31	-	AT1G53850	0	P	0.66
Ath_chr1	20110215	20110231	5P.capped.1003	14	-	.	.	N	1.148
Ath_chr1	20122549	20122624	5P.capped.1004	11	+	AT1G53887	0	A	0.362
Ath_chr1	20122780	20122796	5P.capped.1005	14	-	AT1G53887	0	P	1.148
Ath_chr1	20135114	20135154	5P.capped.1006	11	+	AT1G53910	0	P	0.538
Ath_chr1	20135179	20135189	5P.noncapped.702	8	+	AT1G53910	0	P	0.013
Ath_chr1	20160776	20160813	5P.noncapped.703	35	-	AT1G54010	0	P	0.004
Ath_chr1	20163728	20163744	5P.noncapped.704	11	-	AT1G54020	0	P	0.007
Ath_chr1	20167632	20167712	5P.capped.1007	48	+	AT1G54030	0	P	1.139
Ath_chr1	20171807	20171843	5P.noncapped.705	1	-	AT1G54040	0	P	0.0
Ath_chr1	20173929	20173936	5P.capped.1008	3	-	AT1G54040	0	P	0.189
Ath_chr1	20180372	20180387	5P.capped.1009	1	-	AT1G54050	-93	U	0.179
Ath_chr1	20180887	20180906	5P.capped.1010	1	+	AT1G54060	0	P	1.176
Ath_chr1	20182594	20182609	5P.capped.1011	4	+	AT1G54070	-40	U	0.341
Ath_chr1	20183645	20183648	5P.noncapped.706	1	+	AT1G54080	0	A	0.0
Ath_chr1	20187013	20187024	5P.capped.1012	9	-	AT1G54080	0	P	0.123
Ath_chr1	20198968	20198975	5P.capped.1013	1	-	AT1G54100	0	P	0.562
Ath_chr1	20199087	20199154	5P.capped.1014	1	-	AT1G54100	0	P	0.703
Ath_chr1	20210864	20210947	5P.noncapped.707	9	+	AT1G54130	0	P	0.092
Ath_chr1	20225936	20225995	5P.noncapped.708	6	-	AT1G54170	0	P	0.01
Ath_chr1	20259774	20259833	5P.capped.1015	47	+	AT1G54270	0	P	0.622
Ath_chr1	20269948	20270129	5P.noncapped.709	33	-	AT1G54290	0	P	0.089
Ath_chr1	20277911	20277958	5P.capped.1016	1	-	AT1G54320	0	P	0.298
Ath_chr1	20290567	20290652	5P.capped.1017	83	+	AT1G54360	0	P	0.739
Ath_chr1	20297135	20297184	5P.noncapped.710	7	-	AT1G54370	-10	U	0.017
Ath_chr1	20307009	20307026	5P.capped.1018	7	-	AT1G54390	0	P	0.362
Ath_chr1	20310596	20310702	5P.capped.1019	69	-	AT1G54410	0	P	0.254
Ath_chr1	20340707	20340710	5P.noncapped.711	1	+	AT1G54460	0	A	0.0
Ath_chr1	20343434	20343561	5P.capped.1020	92	-	AT1G54460	0	P	0.161
Ath_chr1	20357679	20357797	5P.capped.1021	33	-	AT1G54500	0	P	0.209
Ath_chr1	20366384	20366453	5P.capped.1022	67	+	AT1G54530	-53	U	0.274
Ath_chr1	20381615	20381627	5P.noncapped.712	10	-	AT1G54570	0	D	0.0
Ath_chr1	20387058	20387061	5P.capped.1023	1	+	AT1G54575	0	P	0.292
Ath_chr1	20389331	20389511	5P.capped.1024	168	+	AT1G54580	0	P	0.338
Ath_chr1	20397162	20397230	5P.capped.1025	30	-	AT1G54610	0	P	0.391
Ath_chr1	20400997	20401009	5P.noncapped.713	2	-	AT1G54620	0	P	0.007
Ath_chr1	20402961	20403112	5P.capped.1026	27	-	AT1G54630	0	P	0.316
Ath_chr1	20415256	20415288	5P.capped.1027	30	-	AT1G54690	0	P	0.18
Ath_chr1	20430808	20430885	5P.capped.1028	75	+	AT1G54740	0	P	0.279
Ath_chr1	20439384	20439527	5P.capped.1029	114	+	AT1G54780	0	P	0.652
Ath_chr1	20447281	20447366	5P.capped.1030	82	+	AT1G54820	0	P	0.297
Ath_chr1	20451149	20451280	5P.capped.1031	82	+	AT1G54830	0	P	0.384
Ath_chr1	20457681	20457741	5P.noncapped.714	1	-	AT1G54860	0	D	0.0
Ath_chr1	20457787	20457804	5P.noncapped.715	15	-	AT1G54860	0	D	0.0
Ath_chr1	20511510	20511554	5P.noncapped.716	1	+	AT1G54990	-7	U	0.008
Ath_chr1	20514619	20514667	5P.capped.1032	17	+	AT1G55000	0	P	0.518
Ath_chr1	20554194	20554261	5P.capped.1033	65	-	AT1G55080	-6	U	0.408
Ath_chr1	20554349	20554452	5P.noncapped.717	87	+	AT1G55090	0	P	0.0
Ath_chr1	20563146	20563160	5P.capped.1034	4	-	AT1G55110	0	P	0.495
Ath_chr1	20567544	20567613	5P.noncapped.718	1	+	AT1G55120	0	D	0.0
Ath_chr1	20569568	20569601	5P.capped.1035	31	+	AT1G55130	-54	U	0.784
Ath_chr1	20574166	20574211	5P.noncapped.719	43	-	AT1G55140	0	P	0.0
Ath_chr1	20574334	20574365	5P.capped.1036	17	-	AT1G55140	-4	U	0.373
Ath_chr1	20578406	20578466	5P.capped.1037	1	+	AT1G55160	0	P	0.352
Ath_chr1	20588383	20588433	5P.noncapped.720	5	+	AT1G55190	-8	U	0.014
Ath_chr1	20598606	20598674	5P.capped.1038	64	-	AT1G55210	0	P	0.35
Ath_chr1	20607000	20607048	5P.capped.1039	1	+	AT1G55250	-28	U	0.517
Ath_chr1	20614747	20614785	5P.capped.1040	8	+	AT1G55260	0	P	0.147
Ath_chr1	20617307	20617317	5P.noncapped.721	2	+	AT1G55265	-3	U	0.036
Ath_chr1	20629652	20629681	5P.capped.1041	1	-	AT1G55300	0	P	0.955
Ath_chr1	20633361	20633366	5P.capped.1042	1	+	AT1G55320	0	P	0.433
Ath_chr1	20637326	20637389	5P.capped.1043	61	+	AT1G55325	0	P	0.597
Ath_chr1	20642548	20642617	5P.noncapped.722	1	+	AT1G55325	0	D	0.0
Ath_chr1	20648800	20648949	5P.capped.1044	87	-	AT1G55330	0	P	0.263
Ath_chr1	20668528	20668617	5P.capped.1045	48	-	AT1G55360	0	P	0.293
Ath_chr1	20668717	20668771	5P.noncapped.723	20	-	AT1G55360	-12	U	0.004
Ath_chr1	20689413	20689421	5P.capped.1046	1	+	AT1G55410	0	A	0.253
Ath_chr1	20706886	20706889	5P.capped.1047	1	-	AT1G55450	0	P	0.608
Ath_chr1	20707476	20707489	5P.noncapped.724	1	+	AT1G55460	0	P	0.002
Ath_chr1	20713684	20713788	5P.capped.1048	3	+	AT1G55480	0	P	0.193
Ath_chr1	20716903	20716942	5P.noncapped.725	37	-	AT1G55490	0	D	0.005
Ath_chr1	20719122	20719182	5P.capped.1049	40	-	AT1G55490	0	P	0.144
Ath_chr1	20722154	20722172	5P.noncapped.726	16	+	AT1G55500	0	D	0.0
Ath_chr1	20726185	20726194	5P.noncapped.727	7	-	AT1G55520	0	D	0.0
Ath_chr1	20728046	20728098	5P.capped.1050	35	-	AT1G55520	0	P	0.376
Ath_chr1	20733968	20734043	5P.capped.1051	1	-	AT1G55535	0	P	0.517
Ath_chr1	20756602	20756667	5P.capped.1052	39	-	AT1G55560	0	P	0.151
Ath_chr1	20757761	20757784	5P.capped.1053	9	+	AT1G55570	0	P	0.348
Ath_chr1	20791163	20791172	5P.capped.1054	1	-	AT1G55620	0	P	0.445
Ath_chr1	20803359	20803513	5P.capped.1055	76	-	AT1G55670	0	P	0.418
Ath_chr1	20804492	20804539	5P.capped.1056	35	-	AT1G55675	0	P	1.028
Ath_chr1	20807876	20807961	5P.capped.1057	66	-	AT1G55680	-3	U	0.922
Ath_chr1	20812818	20812920	5P.capped.1058	7	-	AT1G55690	0	P	0.468
Ath_chr1	20859403	20859467	5P.capped.1059	60	-	AT1G55805	-25	U	0.313
Ath_chr1	20873602	20873654	5P.noncapped.728	46	+	AT1G55840	0	P	0.0
Ath_chr1	20930015	20930023	5P.capped.1060	5	-	AT1G55960	-4	U	0.379
Ath_chr1	20962602	20962660	5P.capped.1061	25	+	AT1G56045	0	P	0.368
Ath_chr1	20963712	20963757	5P.noncapped.729	37	+	AT1G56050	0	P	0.015
Ath_chr1	20967181	20967184	5P.noncapped.730	1	-	AT1G56060	-39	U	0.0
Ath_chr1	20971683	20971745	5P.capped.1062	22	-	AT1G56070	0	P	0.2
Ath_chr1	20985468	20985504	5P.noncapped.731	6	-	AT1G56110	0	D	0.004
Ath_chr1	20986910	20986950	5P.capped.1063	38	-	AT1G56110	0	P	0.298
Ath_chr1	21024748	21024798	5P.noncapped.732	15	+	AT1G56170	0	P	0.006
Ath_chr1	21028311	21028367	5P.capped.1064	53	+	AT1G56190	0	P	0.584
Ath_chr1	21030791	21030834	5P.capped.1065	31	+	AT1G56200	0	P	0.348
Ath_chr1	21035582	21035636	5P.capped.1066	36	+	AT1G56210	0	P	0.788
Ath_chr1	21043347	21043397	5P.capped.1067	3	+	AT1G56220	0	P	0.207
Ath_chr1	21074170	21074201	5P.noncapped.733	3	-	AT1G56280	0	D	0.0
Ath_chr1	21074826	21074870	5P.capped.1068	24	-	AT1G56280	0	P	0.271
Ath_chr1	21088528	21088550	5P.capped.1069	14	-	AT1G56330	0	P	0.37
Ath_chr1	21092650	21092719	5P.capped.1070	6	-	AT1G56340	0	P	0.353
Ath_chr1	21128975	21129006	5P.capped.1071	1	+	AT1G56423	0	P	0.411
Ath_chr1	21141514	21141580	5P.noncapped.734	1	-	AT1G56440	0	P	0.0
Ath_chr1	21141880	21141937	5P.capped.1072	55	+	AT1G56450	0	P	0.393
Ath_chr1	21146243	21146339	5P.capped.1073	45	+	AT1G56460	0	P	0.47
Ath_chr1	21167641	21167677	5P.capped.1074	34	+	AT1G56510	0	P	0.254
Ath_chr1	21198920	21198963	5P.capped.1075	34	-	AT1G56580	0	P	0.258
Ath_chr1	21204704	21204804	5P.noncapped.735	98	-	AT1G56590	-61	U	0.0
Ath_chr1	21256267	21256372	5P.capped.1076	1	+	AT1G56700	0	P	0.201
Ath_chr1	21265574	21265605	5P.noncapped.736	29	-	AT1G56720	0	P	0.0
Ath_chr1	21266072	21266122	5P.capped.1077	2	-	AT1G56720	0	P	0.689
Ath_chr1	21311458	21311526	5P.capped.1078	4	-	AT1G57540	0	P	0.931
Ath_chr1	21312885	21312944	5P.capped.1079	20	-	AT1G57550	-97	U	0.148
Ath_chr1	21342709	21342851	5P.capped.1080	68	+	AT1G57620	0	P	0.453
Ath_chr1	21355514	21355562	5P.capped.1081	16	+	AT1G57660	0	P	0.348
Ath_chr1	21364570	21364696	5P.capped.1082	64	-	AT1G57680	0	P	0.407
Ath_chr1	21377624	21377703	5P.capped.1083	42	+	AT1G57720	0	P	0.256
Ath_chr1	21385685	21385712	5P.capped.1084	25	-	AT1G57750	-2	U	0.268
Ath_chr1	21393363	21393487	5P.capped.1085	78	+	AT1G57765	0	P	0.287
Ath_chr1	21395191	21395249	5P.capped.1086	56	+	AT1G57770	0	P	0.417
Ath_chr1	21417903	21417967	5P.noncapped.737	2	-	AT1G57820	0	P	0.008
Ath_chr1	21430833	21430891	5P.capped.1087	4	-	AT1G57860	0	P	0.166
Ath_chr1	21441835	21441877	5P.noncapped.738	2	-	AT1G57990	0	P	0.004
Ath_chr1	21441915	21441997	5P.noncapped.739	39	-	AT1G57990	0	P	0.002
Ath_chr1	21442912	21443028	5P.capped.1088	7	-	AT1G57990	0	P	0.238
Ath_chr1	21468378	21468437	5P.capped.1089	5	-	AT1G58030	0	P	0.27
Ath_chr1	21507449	21507512	5P.noncapped.740	1	-	AT1G58080	0	P	0.019
Ath_chr1	21518140	21518197	5P.capped.1090	55	-	AT1G58110	-37	U	0.903
Ath_chr1	21520399	21520497	5P.capped.1091	1	+	AT1G58122	0	P	0.265
Ath_chr1	21536157	21536160	5P.noncapped.741	1	+	AT1G58170	0	P	0.074
Ath_chr1	21580510	21580550	5P.noncapped.742	38	-	AT1G58235	0	P	0.0
Ath_chr1	21602621	21602683	5P.capped.1092	23	+	.	.	N	0.464
Ath_chr1	21626102	21626253	5P.capped.1093	77	-	AT1G58290	0	P	0.289
Ath_chr1	21676525	21676535	5P.capped.1094	8	+	AT1G58360	0	P	0.489
Ath_chr1	21676610	21676613	5P.noncapped.743	1	+	AT1G58360	0	P	0.0
Ath_chr1	21679693	21679751	5P.noncapped.744	29	+	AT1G58360	0	D	0.0
Ath_chr1	21689049	21689079	5P.noncapped.745	14	+	AT1G58380	0	P	0.009
Ath_chr1	21707348	21707498	5P.capped.1095	103	+	AT1G58420	0	P	0.341
Ath_chr1	21713010	21713140	5P.capped.1096	10	-	AT1G58430	0	P	0.404
Ath_chr1	21714118	21714138	5P.noncapped.746	1	-	AT1G58440	0	D	0.0
Ath_chr1	21717287	21717291	5P.capped.1097	1	-	AT1G58440	0	P	0.394
Ath_chr1	21746368	21746427	5P.capped.1098	2	+	AT1G58602	0	P	0.375
Ath_chr1	21771211	21771260	5P.capped.1099	12	-	AT1G58684	0	P	0.359
Ath_chr1	21780123	21780261	5P.capped.1100	79	+	AT1G58807	0	P	0.278
Ath_chr1	21791689	21791827	5P.capped.1101	136	+	AT1G58848	0	P	0.105
Ath_chr1	21807469	21807518	5P.capped.1102	12	-	AT1G58983	0	P	0.359
Ath_chr1	21816381	21816519	5P.capped.1103	79	+	AT1G59124	0	P	0.278
Ath_chr1	21827947	21828085	5P.capped.1104	79	+	AT1G59218	-6	U	0.25
Ath_chr1	21843727	21843776	5P.capped.1105	12	-	AT1G59359	0	P	0.359
Ath_chr1	21861397	21861476	5P.capped.1106	59	+	AT1G59520	0	P	0.382
Ath_chr1	21893208	21893237	5P.noncapped.747	12	+	AT1G59610	0	P	0.011
Ath_chr1	21911001	21911056	5P.noncapped.748	1	-	AT1G59640	0	P	0.0
Ath_chr1	21911160	21911202	5P.capped.1107	15	-	AT1G59640	0	P	0.456
Ath_chr1	22051274	22051338	5P.capped.1108	19	+	AT1G59900	-1	U	0.283
Ath_chr1	22057164	22057196	5P.capped.1109	30	-	AT1G59910	-143	U	0.236
Ath_chr1	22076970	22076989	5P.capped.1110	15	-	.	.	N	1.099
Ath_chr1	22094495	22094596	5P.capped.1111	95	-	AT1G60000	0	P	0.168
Ath_chr1	22096478	22096578	5P.capped.1112	90	-	AT1G60010	0	P	0.328
Ath_chr1	22139168	22139230	5P.capped.1113	15	+	AT1G60060	0	P	0.167
Ath_chr1	22149399	22149486	5P.noncapped.749	1	-	AT1G60070	0	P	0.0
Ath_chr1	22205239	22205313	5P.noncapped.750	72	-	AT1G60200	-24	U	0.01
Ath_chr1	22269235	22269244	5P.capped.1114	1	-	AT1G60440	0	P	0.435
Ath_chr1	22301317	22301339	5P.capped.1115	3	-	AT1G60525	0	P	0.638
Ath_chr1	22308142	22308200	5P.noncapped.751	8	-	AT1G60550	0	P	0.022
Ath_chr1	22313482	22313490	5P.noncapped.752	6	-	AT1G60580	-5	U	0.027
Ath_chr1	22314650	22314727	5P.noncapped.753	75	-	AT1G60590	0	D	0.007
Ath_chr1	22330115	22330162	5P.noncapped.754	45	-	AT1G60610	0	P	0.0
Ath_chr1	22331072	22331139	5P.noncapped.755	1	+	AT1G60620	-32	U	0.0
Ath_chr1	22339057	22339091	5P.noncapped.756	32	-	AT1G60640	0	D	0.0
Ath_chr1	22339572	22339661	5P.capped.1116	66	-	AT1G60640	0	P	0.363
Ath_chr1	22356639	22356740	5P.capped.1117	12	-	AT1G60710	0	P	0.234
Ath_chr1	22361072	22361080	5P.capped.1118	1	+	AT1G60740	0	P	0.215
Ath_chr1	22368660	22368728	5P.noncapped.757	50	-	AT1G60770	0	P	0.01
Ath_chr1	22372055	22372165	5P.capped.1119	30	-	AT1G60780	0	P	0.322
Ath_chr1	22391160	22391226	5P.capped.1120	4	-	AT1G60810	0	P	0.151
Ath_chr1	22409598	22409714	5P.noncapped.758	47	+	AT1G60870	0	P	0.039
Ath_chr1	22428160	22428168	5P.noncapped.759	1	+	AT1G60910	-5	U	0.023
Ath_chr1	22442003	22442213	5P.noncapped.760	168	-	AT1G60940	0	P	0.008
Ath_chr1	22444494	22444569	5P.capped.1121	19	+	AT1G60950	0	P	0.19
Ath_chr1	22444793	22444821	5P.noncapped.761	15	+	AT1G60950	0	P	0.001
Ath_chr1	22474042	22474123	5P.noncapped.762	1	-	AT1G61000	0	P	0.0
Ath_chr1	22492062	22492082	5P.noncapped.763	1	-	AT1G61070	0	D	0.0
Ath_chr1	22492452	22492544	5P.capped.1122	58	-	AT1G61070	0	P	0.194
Ath_chr1	22516600	22516653	5P.capped.1123	50	+	AT1G61110	0	P	0.196
Ath_chr1	22549637	22549655	5P.capped.1124	3	+	AT1G61170	0	P	0.191
Ath_chr1	22585928	22585936	5P.capped.1125	1	+	AT1G61250	0	P	0.208
Ath_chr1	22604993	22605024	5P.capped.1126	7	+	AT1G61290	-8	U	0.196
Ath_chr1	22673228	22673260	5P.noncapped.764	1	+	AT1G61450	-29	U	0.005
Ath_chr1	22700024	22700134	5P.capped.1127	39	+	AT1G61520	0	P	0.288
Ath_chr1	22715434	22715451	5P.capped.1128	10	-	AT1G61563	0	P	0.401
Ath_chr1	22717567	22717614	5P.capped.1129	40	-	AT1G61566	0	P	0.274
Ath_chr1	22719451	22719530	5P.capped.1130	64	-	AT1G61570	0	P	0.492
Ath_chr1	22723148	22723151	5P.noncapped.765	1	-	AT1G61580	0	P	0.0
Ath_chr1	22737482	22737606	5P.capped.1131	60	+	AT1G61620	0	P	0.31
Ath_chr1	22756282	22756296	5P.capped.1132	12	-	AT1G61660	0	P	0.325
Ath_chr1	22774399	22774423	5P.noncapped.766	1	-	AT1G61680	0	D	0.0
Ath_chr1	22774743	22774850	5P.capped.1133	4	-	AT1G61680	-28	U	0.292
Ath_chr1	22794645	22794712	5P.capped.1134	53	-	AT1G61730	0	P	1.256
Ath_chr1	22799226	22799269	5P.noncapped.767	41	-	AT1G61740	-115	I	0.0
Ath_chr1	22801090	22801122	5P.noncapped.768	1	-	AT1G61740	-19	U	0.006
Ath_chr1	22810100	22810191	5P.capped.1135	77	+	AT1G61770	0	P	0.331
Ath_chr1	22814032	22814154	5P.noncapped.769	63	-	AT1G61780	0	P	0.074
Ath_chr1	22814304	22814387	5P.capped.1136	63	+	AT1G61790	-22	U	0.143
Ath_chr1	22868111	22868157	5P.noncapped.770	24	-	AT1G61890	0	D	0.096
Ath_chr1	22868323	22868408	5P.noncapped.771	68	-	AT1G61890	0	D	0.0
Ath_chr1	22870183	22870251	5P.noncapped.772	61	-	AT1G61890	0	D	0.006
Ath_chr1	22870441	22870495	5P.noncapped.773	52	-	AT1G61890	0	D	0.0
Ath_chr1	22871230	22871321	5P.capped.1137	46	-	AT1G61890	0	P	0.186
Ath_chr1	22885027	22885058	5P.capped.1138	24	-	AT1G61900	0	P	0.422
Ath_chr1	22893092	22893104	5P.capped.1139	8	+	AT1G61930	0	P	0.535
Ath_chr1	22923502	22923537	5P.noncapped.774	1	+	AT1G62020	0	D	0.004
Ath_chr1	22923786	22923824	5P.noncapped.775	27	+	AT1G62020	0	D	0.0
Ath_chr1	22932899	22932960	5P.capped.1140	11	+	AT1G62040	0	P	0.202
Ath_chr1	22939000	22939058	5P.capped.1141	21	-	AT1G62050	0	P	0.601
Ath_chr1	22977547	22977570	5P.capped.1142	18	-	AT1G62180	0	P	0.316
Ath_chr1	23016746	23016761	5P.noncapped.776	4	+	AT1G62300	0	A	0.007
Ath_chr1	23016934	23016937	5P.noncapped.777	1	+	AT1G62300	0	A	0.0
Ath_chr1	23017931	23018055	5P.capped.1143	51	-	AT1G62300	0	D	0.36
Ath_chr1	23026975	23026981	5P.noncapped.778	1	-	AT1G62305	0	D	0.0
Ath_chr1	23046833	23046853	5P.noncapped.779	18	+	AT1G62330	-41	U	0.013
Ath_chr1	23082259	23082288	5P.capped.1144	4	+	AT1G62380	0	P	0.266
Ath_chr1	23087111	23087139	5P.noncapped.780	26	-	AT1G62390	-11	U	0.0
Ath_chr1	23117381	23117488	5P.capped.1145	100	-	AT1G62450	-112	U	0.209
Ath_chr1	23128705	23128739	5P.capped.1146	2	+	AT1G62480	0	P	0.323
Ath_chr1	23132121	23132134	5P.capped.1147	1	+	AT1G62500	0	P	0.184
Ath_chr1	23151793	23151800	5P.noncapped.781	1	+	AT1G62540	0	P	0.016
Ath_chr1	23183053	23183206	5P.capped.1148	121	-	AT1G62610	0	P	0.375
Ath_chr1	23192241	23192310	5P.noncapped.782	1	+	AT1G62640	-1	U	0.005
Ath_chr1	23199910	23199941	5P.capped.1149	1	+	AT1G62660	0	P	1.118
Ath_chr1	23202339	23202356	5P.noncapped.783	13	+	AT1G62660	0	D	0.02
Ath_chr1	23226885	23226923	5P.noncapped.784	1	-	AT1G62710	0	P	0.0
Ath_chr1	23230948	23231003	5P.noncapped.785	9	+	AT1G62740	0	P	0.004
Ath_chr1	23236354	23236439	5P.noncapped.786	66	-	AT1G62750	0	P	0.081
Ath_chr1	23250175	23250216	5P.noncapped.787	39	-	AT1G62780	0	D	0.0
Ath_chr1	23251082	23251125	5P.capped.1150	26	-	AT1G62780	-4	U	0.213
Ath_chr1	23252293	23252323	5P.capped.1151	13	+	AT1G62790	-6	U	0.249
Ath_chr1	23264284	23264396	5P.capped.1152	61	-	AT1G62820	0	P	0.167
Ath_chr1	23291926	23291939	5P.capped.1153	1	+	AT1G62880	-1	U	0.654
Ath_chr1	23310518	23310529	5P.capped.1154	4	+	AT1G62940	-12	U	0.324
Ath_chr1	23317921	23317933	5P.noncapped.788	10	+	AT1G62950	0	D	0.0
Ath_chr1	23342363	23342503	5P.capped.1155	67	+	AT1G63000	0	P	0.631
Ath_chr1	23343450	23343500	5P.noncapped.789	1	+	AT1G63000	0	D	0.0
Ath_chr1	23384031	23384074	5P.capped.1156	11	+	AT1G63060	0	P	0.243
Ath_chr1	23392846	23392854	5P.capped.1157	6	-	AT1G63090	-2	U	0.149
Ath_chr1	23404810	23404862	5P.noncapped.790	25	+	AT1G63110	0	P	0.004
Ath_chr1	23425350	23425408	5P.capped.1158	38	+	AT1G63170	0	P	0.999
Ath_chr1	23425674	23425754	5P.capped.1159	1	+	AT1G63170	0	P	0.17
Ath_chr1	23448907	23448960	5P.capped.1160	11	+	AT1G63220	0	P	0.432
Ath_chr1	23473585	23473651	5P.capped.1161	49	-	AT1G63290	0	P	0.319
Ath_chr1	23487063	23487086	5P.capped.1162	3	-	AT1G63310	0	P	0.788
Ath_chr1	23504829	23504982	5P.capped.1163	87	+	AT1G63370	0	A	0.715
Ath_chr1	23518063	23518080	5P.noncapped.791	14	+	AT1G63420	0	D	0.0
Ath_chr1	23535014	23535104	5P.noncapped.792	4	+	AT1G63460	0	P	0.006
Ath_chr1	23555550	23555666	5P.noncapped.793	114	+	AT1G63500	-21	U	0.005
Ath_chr1	23595801	23595858	5P.capped.1164	2	-	AT1G63640	0	P	0.239
Ath_chr1	23610554	23610631	5P.noncapped.794	75	-	AT1G63670	0	P	0.0
Ath_chr1	23618352	23618424	5P.capped.1165	55	+	AT1G63690	0	P	0.255
Ath_chr1	23623243	23623248	5P.capped.1166	1	-	.	.	N	0.715
Ath_chr1	23630016	23630046	5P.capped.1167	28	-	.	.	N	0.434
Ath_chr1	23632498	23632563	5P.noncapped.795	29	-	AT1G63710	0	P	0.0
Ath_chr1	23632623	23632676	5P.noncapped.796	24	-	AT1G63710	0	P	0.003
Ath_chr1	23632782	23632821	5P.noncapped.797	13	-	AT1G63710	0	P	0.004
Ath_chr1	23632982	23633016	5P.noncapped.798	17	-	AT1G63710	0	P	0.0
Ath_chr1	23633409	23633441	5P.noncapped.799	11	-	AT1G63710	0	P	0.0
Ath_chr1	23658730	23658770	5P.noncapped.800	38	-	AT1G63770	0	D	0.0
Ath_chr1	23689923	23689994	5P.noncapped.801	1	-	AT1G63840	0	P	0.0
Ath_chr1	23690046	23690082	5P.noncapped.802	22	-	AT1G63840	0	P	0.0
Ath_chr1	23690106	23690205	5P.noncapped.803	31	-	AT1G63840	0	P	0.0
Ath_chr1	23690546	23690570	5P.capped.1168	14	-	AT1G63840	0	P	0.224
Ath_chr1	23701172	23701211	5P.capped.1169	5	+	.	.	N	0.404
Ath_chr1	23716717	23716758	5P.noncapped.804	6	+	AT1G63900	0	P	0.012
Ath_chr1	23727887	23727939	5P.noncapped.805	30	+	AT1G63930	0	P	0.008
Ath_chr1	23740336	23740375	5P.capped.1170	26	-	AT1G63970	0	P	0.299
Ath_chr1	23740514	23740585	5P.capped.1171	47	+	AT1G63980	0	P	0.415
Ath_chr1	23760466	23760550	5P.capped.1172	1	-	AT1G64040	0	P	0.941
Ath_chr1	23762317	23762364	5P.noncapped.806	45	+	AT1G64050	0	P	0.0
Ath_chr1	23789302	23789345	5P.capped.1173	11	+	AT1G64090	0	P	0.222
Ath_chr1	23795048	23795054	5P.capped.1174	4	+	AT1G64105	0	P	0.82
Ath_chr1	23825868	23825889	5P.noncapped.807	2	-	AT1G64190	0	P	0.0
Ath_chr1	23830037	23830066	5P.capped.1175	1	-	AT1G64200	-37	U	0.504
Ath_chr1	23833544	23833623	5P.capped.1176	39	+	AT1G64230	0	P	0.256
Ath_chr1	23870894	23870906	5P.noncapped.808	1	+	AT1G64330	-9	U	0.0
Ath_chr1	23881510	23881613	5P.capped.1177	14	+	AT1G64350	0	P	0.162
Ath_chr1	23886077	23886137	5P.capped.1178	32	+	AT1G64355	0	P	0.28
Ath_chr1	23887868	23887874	5P.noncapped.809	1	+	AT1G64360	0	P	0.022
Ath_chr1	23888845	23889001	5P.capped.1179	74	+	AT1G64370	0	P	0.235
Ath_chr1	23892168	23892226	5P.capped.1180	12	-	AT1G64380	-8	U	0.326
Ath_chr1	23900033	23900068	5P.noncapped.810	8	+	AT1G64385	0	P	0.0
Ath_chr1	23911192	23911211	5P.capped.1181	2	+	AT1G64390	0	P	0.364
Ath_chr1	23914048	23914080	5P.noncapped.811	30	+	AT1G64390	0	D	0.0
Ath_chr1	23914470	23914477	5P.noncapped.812	5	+	AT1G64390	0	D	0.0
Ath_chr1	23915135	23915138	5P.noncapped.813	1	-	AT1G64390	0	A	0.0
Ath_chr1	23923724	23923742	5P.noncapped.814	1	+	AT1G64405	-6	U	0.004
Ath_chr1	23937028	23937034	5P.capped.1182	4	+	AT1G64440	0	P	0.467
Ath_chr1	23952124	23952157	5P.noncapped.815	2	+	AT1G64490	-6	U	0.016
Ath_chr1	23953905	23953916	5P.noncapped.816	1	+	AT1G64500	0	P	0.0
Ath_chr1	23956187	23956256	5P.capped.1183	37	-	AT1G64510	0	P	0.513
Ath_chr1	23956373	23956455	5P.noncapped.817	25	+	AT1G64520	0	P	0.016
[truncated: 8,807 more rows]
