# Supplementary material for: NanoPARE: parallel analysis of RNA 5′ ends from low-input RNA
Source: Genome Res. 2018 Dec;28(12):1931–42. doi: 10.1101/gr.239202.118 (PMC6280765; doi:10.1101/gr.239202.118)
Supplement: Supplemental Material [file supp_gr.239202.118_Supplemental_Code_S1.zip › supplemental_code_S1/data_tables/1ng_fb.W.5P.bed]

Ath_chr1	3627	3644	5P.capped.1	1	+	AT1G01010	-2	U	0.54
Ath_chr1	6494	6653	5P.capped.2	25	-	AT1G01020	0	D	0.294
Ath_chr1	8661	8721	5P.capped.3	58	-	AT1G01020	0	P	0.143
Ath_chr1	13564	13718	5P.capped.4	48	-	AT1G01030	0	P	0.246
Ath_chr1	23097	23141	5P.capped.5	37	+	AT1G01040	-11	U	0.215
Ath_chr1	33063	33305	5P.capped.6	50	-	AT1G01050	0	P	0.308
Ath_chr1	33860	34144	5P.noncapped.1	208	-	AT1G01060	0	D	0.007
Ath_chr1	37670	37889	5P.capped.7	64	-	AT1G01060	0	P	0.302
Ath_chr1	40885	40946	5P.capped.8	58	-	AT1G01070	0	P	0.373
Ath_chr1	46717	46831	5P.capped.9	108	-	AT1G01080	0	P	0.251
Ath_chr1	49197	49319	5P.capped.10	81	-	AT1G01090	0	P	0.218
Ath_chr1	51142	51251	5P.capped.11	44	-	AT1G01100	0	P	0.293
Ath_chr1	51983	52256	5P.capped.12	227	+	AT1G01110	-28	U	0.19
Ath_chr1	57506	57558	5P.noncapped.2	27	-	AT1G01120	0	P	0.0
Ath_chr1	57630	57662	5P.noncapped.3	15	-	AT1G01120	0	P	0.0
Ath_chr1	59025	59185	5P.capped.13	101	-	AT1G01120	0	P	0.34
Ath_chr1	63770	63930	5P.capped.14	13	-	AT1G01130	0	P	0.3
Ath_chr1	63984	64106	5P.capped.15	57	-	AT1G01130	-231	U	0.361
Ath_chr1	67516	67629	5P.capped.16	108	-	AT1G01140	0	P	0.261
Ath_chr1	69887	70064	5P.capped.17	2	+	.	.	N	0.351
Ath_chr1	70101	70158	5P.noncapped.4	23	+	AT1G01150	0	A	0.0
Ath_chr1	70220	70319	5P.noncapped.5	16	+	AT1G01150	0	A	0.0
Ath_chr1	72300	72442	5P.capped.18	38	+	AT1G01160	0	P	0.314
Ath_chr1	72485	72508	5P.capped.19	7	+	AT1G01160	0	P	0.273
Ath_chr1	74675	74781	5P.capped.20	55	-	AT1G01170	0	P	0.181
Ath_chr1	78929	78932	5P.noncapped.6	1	-	.	.	N	0.071
Ath_chr1	88164	88242	5P.capped.21	49	-	AT1G01200	-1	U	0.27
Ath_chr1	88878	88971	5P.capped.22	19	+	AT1G01210	0	P	0.313
Ath_chr1	91378	91452	5P.noncapped.7	1	+	AT1G01220	0	P	0.09
Ath_chr1	96003	96088	5P.capped.23	12	+	AT1G01225	0	P	0.284
Ath_chr1	97434	97576	5P.capped.24	41	+	AT1G01230	0	P	0.225
Ath_chr1	99854	99998	5P.capped.25	67	+	AT1G01240	0	P	0.24
Ath_chr1	105250	105350	5P.capped.26	71	-	AT1G01250	0	P	0.277
Ath_chr1	109003	109178	5P.capped.27	25	+	AT1G01260	0	P	0.463
Ath_chr1	114263	114326	5P.capped.28	22	+	AT1G01290	0	P	0.435
Ath_chr1	116868	117066	5P.capped.29	165	+	AT1G01300	0	P	0.346
Ath_chr1	120124	120231	5P.capped.30	16	+	AT1G01310	-13	U	0.362
Ath_chr1	130466	130612	5P.capped.31	110	-	AT1G01320	0	P	0.287
Ath_chr1	136112	136170	5P.capped.32	44	+	AT1G01350	0	P	0.325
Ath_chr1	141917	142119	5P.capped.33	175	+	AT1G01360	0	P	0.367
Ath_chr1	143527	143737	5P.capped.34	147	+	AT1G01370	0	P	0.183
Ath_chr1	158571	158681	5P.capped.35	39	-	AT1G01430	0	P	0.259
Ath_chr1	162677	162758	5P.capped.36	39	-	AT1G01440	-145	U	0.117
Ath_chr1	163407	163421	5P.capped.37	5	+	AT1G01448	-6	U	0.211
Ath_chr1	168553	168753	5P.capped.38	161	+	AT1G01460	-8	U	0.37
Ath_chr1	172829	172946	5P.capped.39	113	-	AT1G01470	0	P	0.312
Ath_chr1	180094	180097	5P.noncapped.8	1	+	AT1G01490	0	A	0.0
Ath_chr1	181481	181601	5P.capped.40	43	-	AT1G01490	-103	I	0.19
Ath_chr1	182135	182382	5P.capped.41	35	-	AT1G01490	0	P	0.281
Ath_chr1	185027	185175	5P.capped.42	109	+	AT1G01500	0	P	0.227
Ath_chr1	187149	187242	5P.capped.43	40	+	AT1G01510	-21	U	0.337
Ath_chr1	190533	190548	5P.capped.44	6	+	AT1G01520	-56	U	0.337
Ath_chr1	195736	195865	5P.capped.45	86	+	AT1G01540	0	P	0.467
Ath_chr1	199624	199898	5P.capped.46	92	+	AT1G01550	0	P	0.38
Ath_chr1	202192	202329	5P.capped.47	65	+	AT1G01560	0	P	0.301
Ath_chr1	204908	204998	5P.capped.48	49	+	AT1G01570	-218	U	0.215
Ath_chr1	211506	211692	5P.noncapped.9	19	+	AT1G01580	0	D	0.0
Ath_chr1	214141	214258	5P.capped.49	3	+	AT1G01590	-84	U	0.458
Ath_chr1	217186	217292	5P.capped.50	47	+	AT1G01590	0	D	0.119
Ath_chr1	218939	219178	5P.capped.51	193	+	AT1G01600	0	P	0.304
Ath_chr1	221856	221917	5P.noncapped.10	36	-	AT1G01610	0	D	0.038
Ath_chr1	224225	224369	5P.capped.52	48	-	AT1G01610	0	P	0.269
Ath_chr1	227191	227371	5P.capped.53	45	-	AT1G01620	0	P	0.314
Ath_chr1	227458	227540	5P.capped.54	32	-	AT1G01620	-189	U	0.266
Ath_chr1	229000	229226	5P.capped.55	162	+	AT1G01630	0	P	0.336
Ath_chr1	232438	232504	5P.capped.56	64	-	AT1G01640	0	P	0.397
Ath_chr1	237656	237834	5P.capped.57	83	-	AT1G01650	0	P	0.305
Ath_chr1	245950	245995	5P.capped.58	40	-	AT1G01670	-3	U	0.191
Ath_chr1	249055	249157	5P.capped.59	1	+	AT1G01690	-84	U	0.353
Ath_chr1	258722	258858	5P.capped.60	72	+	.	.	N	0.347
Ath_chr1	262805	262913	5P.capped.61	90	+	AT1G01710	0	P	0.357
Ath_chr1	266420	266521	5P.capped.62	9	+	AT1G01710	0	D	0.334
Ath_chr1	268328	268390	5P.capped.63	1	+	AT1G01720	0	P	0.246
Ath_chr1	270707	270809	5P.capped.64	67	-	AT1G01725	0	P	0.268
Ath_chr1	270910	271031	5P.capped.65	56	+	AT1G01730	0	P	0.291
Ath_chr1	271992	272034	5P.noncapped.11	40	-	AT1G01730	0	A	0.0
Ath_chr1	275431	275545	5P.capped.66	68	+	AT1G01750	0	P	0.335
Ath_chr1	275805	275831	5P.noncapped.12	10	+	AT1G01750	0	D	0.0
Ath_chr1	276095	276166	5P.noncapped.13	45	+	AT1G01750	0	D	0.0
Ath_chr1	278450	278528	5P.capped.67	16	-	AT1G01760	-19	U	0.27
Ath_chr1	278582	278696	5P.capped.68	32	+	AT1G01770	0	P	0.273
Ath_chr1	282556	282840	5P.capped.69	200	+	AT1G01770	0	D	0.302
Ath_chr1	284466	284612	5P.capped.70	20	+	AT1G01790	-123	U	0.206
Ath_chr1	293166	293467	5P.capped.71	212	+	AT1G01800	0	P	0.316
Ath_chr1	295209	295246	5P.capped.72	6	+	AT1G01810	-5	U	0.323
Ath_chr1	298059	298277	5P.capped.73	28	-	AT1G01820	0	P	0.207
Ath_chr1	300829	300950	5P.capped.74	31	-	AT1G01830	-15	U	0.252
Ath_chr1	302128	302295	5P.capped.75	14	-	AT1G01830	0	P	0.341
Ath_chr1	303532	303598	5P.capped.76	2	+	AT1G01840	-2	U	0.227
Ath_chr1	306226	306303	5P.capped.77	55	-	AT1G01860	0	P	0.291
Ath_chr1	309040	309132	5P.capped.78	90	-	AT1G01880	-22	U	0.142
Ath_chr1	310181	310379	5P.capped.79	129	+	AT1G01900	-5	U	0.402
Ath_chr1	310537	310576	5P.capped.80	1	+	AT1G01900	0	P	0.183
Ath_chr1	315833	315943	5P.capped.81	68	-	AT1G01910	0	P	0.321
Ath_chr1	316119	316200	5P.capped.82	56	+	AT1G01920	0	P	0.357
Ath_chr1	322822	322899	5P.capped.83	19	-	AT1G01930	0	P	0.148
Ath_chr1	322976	323079	5P.capped.84	50	+	AT1G01940	0	P	0.426
Ath_chr1	325332	325450	5P.capped.85	15	+	AT1G01950	-31	U	0.541
Ath_chr1	337777	337854	5P.capped.86	2	-	AT1G01960	-198	U	0.201
Ath_chr1	338255	338342	5P.capped.87	11	+	AT1G01970	-24	U	0.241
Ath_chr1	340445	340507	5P.capped.88	60	-	AT1G01980	0	P	0.15
Ath_chr1	342018	342112	5P.capped.89	30	-	AT1G01980	-50	U	0.239
Ath_chr1	344280	344358	5P.capped.90	62	-	AT1G01990	-2	U	0.312
Ath_chr1	345772	345912	5P.capped.91	91	+	AT1G02000	0	P	0.295
Ath_chr1	347824	348064	5P.capped.92	188	+	AT1G02010	0	P	0.292
Ath_chr1	354778	354861	5P.capped.93	38	-	AT1G02020	0	P	0.245
Ath_chr1	358087	358104	5P.noncapped.14	15	-	.	.	N	0.0
Ath_chr1	358192	358333	5P.capped.94	119	-	AT1G02040	0	P	0.144
Ath_chr1	358869	358938	5P.capped.95	41	-	AT1G02040	0	P	0.196
Ath_chr1	360447	360539	5P.capped.96	52	-	AT1G02050	0	P	0.174
Ath_chr1	363075	363119	5P.noncapped.15	42	-	AT1G02060	-24	U	0.034
Ath_chr1	365343	365490	5P.capped.97	20	+	AT1G02065	0	P	0.294
Ath_chr1	365560	365623	5P.capped.98	6	+	AT1G02065	0	P	0.407
Ath_chr1	367283	367286	5P.noncapped.16	1	-	AT1G02065	0	A	0.0
Ath_chr1	370918	371097	5P.capped.99	41	-	AT1G02070	0	P	0.232
Ath_chr1	373492	373599	5P.capped.100	3	+	AT1G02080	-5	U	0.382
Ath_chr1	389588	389684	5P.capped.101	55	-	AT1G02090	0	P	0.227
Ath_chr1	389803	389895	5P.capped.102	11	+	AT1G02100	0	P	0.328
Ath_chr1	392753	392903	5P.capped.103	98	+	AT1G02110	0	P	0.226
Ath_chr1	395640	395792	5P.capped.104	120	+	AT1G02120	0	P	0.252
Ath_chr1	401784	401883	5P.capped.105	60	-	AT1G02130	0	P	0.185
Ath_chr1	404387	404457	5P.capped.106	51	-	AT1G02140	0	P	0.279
Ath_chr1	404580	404703	5P.capped.107	10	+	AT1G02145	-9	U	0.216
Ath_chr1	408700	408790	5P.capped.108	49	+	AT1G02150	0	P	0.366
Ath_chr1	410728	410806	5P.capped.109	24	+	AT1G02160	0	P	0.222
Ath_chr1	411726	411888	5P.capped.110	70	+	AT1G02170	0	P	0.325
Ath_chr1	414540	414659	5P.capped.111	104	-	AT1G02180	0	P	0.366
Ath_chr1	415035	415147	5P.capped.112	38	+	AT1G02190	-5	U	0.305
Ath_chr1	415609	415613	5P.noncapped.17	1	-	AT1G02190	0	A	0.0
Ath_chr1	417954	417961	5P.noncapped.18	5	-	AT1G02190	0	A	0.027
Ath_chr1	418740	418814	5P.capped.113	40	+	AT1G02205	0	P	0.275
Ath_chr1	442864	442982	5P.capped.114	66	-	AT1G02260	-54	U	0.323
Ath_chr1	443244	443247	5P.noncapped.19	1	+	AT1G02270	0	A	0.0
Ath_chr1	443651	443700	5P.noncapped.20	3	-	AT1G02270	0	D	0.0
Ath_chr1	446176	446261	5P.capped.115	34	-	AT1G02270	0	P	0.223
Ath_chr1	450377	450432	5P.capped.116	48	-	AT1G02280	0	P	0.312
Ath_chr1	452685	452763	5P.capped.117	37	-	AT1G02290	0	P	0.285
Ath_chr1	453145	453245	5P.capped.118	74	+	AT1G02300	-68	U	0.165
Ath_chr1	455667	455803	5P.capped.119	75	+	AT1G02305	0	P	0.314
Ath_chr1	460688	460721	5P.capped.120	15	-	AT1G02310	-8	U	0.404
Ath_chr1	463507	463631	5P.capped.121	87	-	AT1G02330	0	P	0.266
Ath_chr1	463943	464295	5P.noncapped.21	52	-	AT1G02335	0	D	0.0
Ath_chr1	464905	464991	5P.capped.122	18	-	AT1G02335	0	P	0.427
Ath_chr1	467704	467816	5P.capped.123	51	-	AT1G02340	0	P	0.256
Ath_chr1	469804	469874	5P.capped.124	3	+	AT1G02350	-10	U	0.236
Ath_chr1	471392	471649	5P.capped.125	117	-	.	.	N	0.198
Ath_chr1	474465	474527	5P.capped.126	41	+	AT1G02370	0	P	0.465
Ath_chr1	477124	477157	5P.capped.127	4	+	AT1G02380	0	P	0.204
Ath_chr1	480852	480862	5P.capped.128	1	+	AT1G02390	0	P	0.301
Ath_chr1	486899	486907	5P.capped.129	1	+	AT1G02400	0	P	0.232
Ath_chr1	490852	490978	5P.capped.130	72	+	AT1G02410	0	P	0.453
Ath_chr1	498411	498530	5P.capped.131	105	-	AT1G02450	-1	U	0.218
Ath_chr1	512072	512160	5P.noncapped.22	45	-	AT1G02470	0	D	0.0
Ath_chr1	513493	513786	5P.capped.132	107	-	AT1G02470	0	P	0.218
Ath_chr1	515071	515075	5P.noncapped.23	1	+	AT1G02480	-421	U	0.0
Ath_chr1	515292	515429	5P.capped.133	27	-	AT1G02475	0	P	0.318
Ath_chr1	518169	518306	5P.capped.134	84	+	AT1G02500	0	P	0.304
Ath_chr1	523847	523981	5P.capped.135	25	+	AT1G02520	-252	I	0.263
Ath_chr1	537744	537943	5P.capped.136	155	+	AT1G02560	0	P	0.246
Ath_chr1	549345	549469	5P.noncapped.24	33	+	.	.	N	0.0
Ath_chr1	555914	556017	5P.capped.137	70	-	AT1G02610	0	P	0.336
Ath_chr1	564171	564272	5P.capped.138	31	+	AT1G02640	-2	U	0.307
Ath_chr1	572155	572298	5P.noncapped.25	112	-	AT1G02660	0	D	0.052
Ath_chr1	572479	572551	5P.noncapped.26	55	-	AT1G02660	0	D	0.0
Ath_chr1	573058	573107	5P.noncapped.27	47	-	AT1G02660	0	D	0.0
Ath_chr1	574727	574985	5P.capped.139	216	-	AT1G02660	0	P	0.336
Ath_chr1	576484	576532	5P.capped.140	23	+	AT1G02670	-40	I	0.329
Ath_chr1	580621	580674	5P.capped.141	27	+	AT1G02680	0	P	0.2
Ath_chr1	582259	582376	5P.capped.142	37	+	AT1G02680	0	D	0.281
Ath_chr1	584260	584307	5P.capped.143	10	+	AT1G02690	0	P	0.191
Ath_chr1	589518	589554	5P.capped.144	21	+	.	.	N	0.332
Ath_chr1	591821	591958	5P.capped.145	95	+	AT1G02720	0	P	0.413
Ath_chr1	593242	593286	5P.capped.146	10	-	AT1G02720	0	A	0.146
Ath_chr1	598616	598663	5P.capped.147	40	-	AT1G02730	0	P	0.382
Ath_chr1	602111	602199	5P.capped.148	19	-	AT1G02740	-93	U	0.806
Ath_chr1	602486	602579	5P.capped.149	66	+	AT1G02750	0	P	0.242
Ath_chr1	606657	606696	5P.capped.150	35	-	AT1G02770	0	P	0.342
Ath_chr1	609387	609471	5P.capped.151	46	-	AT1G02780	0	P	0.274
Ath_chr1	612250	612325	5P.capped.152	43	-	AT1G02790	0	P	0.335
Ath_chr1	616135	616192	5P.capped.153	52	-	AT1G02800	0	P	0.257
Ath_chr1	618261	618314	5P.capped.154	1	+	AT1G02810	-2	U	0.659
Ath_chr1	619319	619368	5P.capped.155	3	-	AT1G02810	0	A	0.231
Ath_chr1	620657	620751	5P.capped.156	20	+	AT1G02813	0	P	0.312
Ath_chr1	621456	621635	5P.capped.157	134	+	AT1G02816	0	P	0.281
Ath_chr1	623861	623943	5P.noncapped.28	59	-	AT1G02820	0	D	0.0
Ath_chr1	623957	624051	5P.noncapped.29	74	-	AT1G02820	0	D	0.0
Ath_chr1	624412	624533	5P.capped.158	61	-	AT1G02820	0	P	0.149
Ath_chr1	626739	626850	5P.capped.159	40	+	AT1G02840	0	P	0.335
Ath_chr1	630503	630581	5P.capped.160	14	+	AT1G02850	0	P	0.395
Ath_chr1	635251	635334	5P.capped.161	81	+	AT1G02860	0	P	0.543
Ath_chr1	638607	638719	5P.capped.162	38	-	AT1G02870	0	P	0.28
Ath_chr1	641511	641573	5P.noncapped.30	34	+	.	.	N	0.062
Ath_chr1	644465	644564	5P.capped.163	94	-	AT1G02880	-21	U	0.315
Ath_chr1	651847	651916	5P.capped.164	58	-	AT1G02890	0	P	0.269
Ath_chr1	654342	654373	5P.capped.165	25	-	AT1G02900	-25	U	0.253
Ath_chr1	658124	658216	5P.capped.166	19	-	AT1G02910	0	P	0.333
Ath_chr1	662261	662269	5P.capped.167	4	-	AT1G02930	0	P	0.168
Ath_chr1	665349	665362	5P.capped.168	4	+	AT1G02952	0	P	0.161
Ath_chr1	666428	666544	5P.capped.169	16	-	AT1G02950	0	P	0.338
Ath_chr1	669767	669858	5P.capped.170	37	-	AT1G02960	0	P	0.116
Ath_chr1	673345	673429	5P.capped.171	56	+	AT1G02970	0	P	0.133
Ath_chr1	687202	687394	5P.capped.172	108	-	AT1G02990	0	P	0.337
Ath_chr1	692534	692616	5P.capped.173	25	-	AT1G03000	0	P	0.225
Ath_chr1	701469	701570	5P.capped.174	1	+	AT1G03030	-7	U	0.277
Ath_chr1	706536	706662	5P.capped.175	94	-	AT1G03040	0	P	0.219
Ath_chr1	707482	707595	5P.capped.176	70	+	AT1G03050	-173	U	0.328
Ath_chr1	711768	711870	5P.capped.177	71	-	AT1G03055	-37	U	0.473
Ath_chr1	715661	715722	5P.noncapped.31	47	-	AT1G03060	0	D	0.0
Ath_chr1	727246	727553	5P.capped.178	286	-	.	.	N	0.153
Ath_chr1	729895	729992	5P.capped.179	39	+	AT1G03070	0	P	0.414
Ath_chr1	731390	731504	5P.noncapped.32	52	+	AT1G03070	0	D	0.0
Ath_chr1	731829	731857	5P.noncapped.33	26	-	AT1G03080	0	D	0.0
Ath_chr1	731890	731956	5P.noncapped.34	14	-	AT1G03080	0	D	0.0
Ath_chr1	732263	732336	5P.capped.180	67	-	AT1G03080	0	D	0.247
Ath_chr1	737938	738219	5P.capped.181	81	-	AT1G03080	0	P	0.273
Ath_chr1	739676	739718	5P.capped.182	10	+	AT1G03090	0	P	0.383
Ath_chr1	749228	749353	5P.capped.183	52	+	AT1G03110	0	P	0.394
Ath_chr1	752224	752285	5P.capped.184	25	+	AT1G03120	-21	U	0.208
Ath_chr1	754128	754341	5P.capped.185	46	-	AT1G03130	0	P	0.368
Ath_chr1	756254	756319	5P.capped.186	10	-	AT1G03140	0	P	0.326
Ath_chr1	756373	756483	5P.capped.187	44	+	AT1G03150	0	P	0.423
Ath_chr1	761211	761338	5P.capped.188	73	+	AT1G03160	0	P	0.22
Ath_chr1	769627	769710	5P.capped.189	4	+	AT1G03170	0	P	0.342
Ath_chr1	773329	773477	5P.capped.190	76	+	AT1G03180	-5	U	0.352
Ath_chr1	775510	775561	5P.capped.191	16	+	AT1G03190	0	P	0.726
Ath_chr1	782861	783009	5P.capped.192	78	+	AT1G03210	-8	U	0.182
Ath_chr1	787106	787132	5P.capped.193	17	+	AT1G03220	0	P	0.431
Ath_chr1	788288	788398	5P.noncapped.35	63	+	AT1G03220	0	P	0.087
Ath_chr1	790069	790108	5P.capped.194	7	+	AT1G03230	-14	U	0.434
Ath_chr1	795222	795411	5P.capped.195	117	-	AT1G03250	0	P	0.266
Ath_chr1	798410	798491	5P.capped.196	49	-	AT1G03260	0	P	0.274
Ath_chr1	799102	799143	5P.capped.197	16	+	AT1G03270	-72	U	0.33
Ath_chr1	803017	803213	5P.capped.198	50	+	AT1G03280	0	P	0.251
Ath_chr1	807350	807456	5P.capped.199	52	+	AT1G03290	0	P	0.231
Ath_chr1	813124	813223	5P.capped.200	87	-	AT1G03300	-126	U	0.254
Ath_chr1	813333	813532	5P.capped.201	145	+	AT1G03310	0	P	0.143
Ath_chr1	815665	815719	5P.noncapped.36	1	+	AT1G03310	0	D	0.0
Ath_chr1	816342	816347	5P.noncapped.37	2	+	AT1G03310	0	D	0.012
Ath_chr1	818073	818076	5P.noncapped.38	1	+	AT1G03330	0	A	0.0
Ath_chr1	819309	819436	5P.capped.202	66	-	AT1G03330	0	P	0.263
Ath_chr1	819647	819723	5P.capped.203	2	+	AT1G03340	-12	U	0.217
Ath_chr1	822822	822884	5P.noncapped.39	40	-	AT1G03350	0	P	0.0
Ath_chr1	824281	824423	5P.capped.204	111	-	AT1G03350	0	P	0.263
Ath_chr1	824504	824623	5P.capped.205	41	+	AT1G03360	0	P	0.276
Ath_chr1	826568	826601	5P.capped.206	1	+	AT1G03365	0	P	0.328
Ath_chr1	830585	830719	5P.capped.207	15	+	AT1G03370	-26	U	0.42
Ath_chr1	835736	835910	5P.capped.208	89	+	AT1G03380	0	P	0.226
Ath_chr1	844163	844282	5P.noncapped.40	18	-	AT1G03400	0	P	0.09
Ath_chr1	846669	846854	5P.capped.209	141	+	AT1G03420	0	P	0.327
Ath_chr1	847673	847765	5P.capped.210	39	-	AT1G03410	-30	U	0.295
Ath_chr1	847867	847911	5P.capped.211	12	+	AT1G03430	0	P	0.272
Ath_chr1	852273	852416	5P.capped.212	98	+	AT1G03440	0	P	0.362
Ath_chr1	852645	852678	5P.capped.213	10	+	AT1G03440	0	P	0.296
Ath_chr1	864045	864180	5P.capped.214	17	-	AT1G03457	0	P	0.187
Ath_chr1	867650	867797	5P.capped.215	94	-	AT1G03470	-12	U	0.276
Ath_chr1	871163	871295	5P.capped.216	38	-	AT1G03475	0	P	0.203
Ath_chr1	875159	875214	5P.noncapped.41	30	-	.	.	N	0.0
Ath_chr1	875601	875607	5P.noncapped.42	3	-	AT1G03506	-1	U	0.093
Ath_chr1	875890	875939	5P.capped.217	7	-	AT1G03506	-294	U	0.226
Ath_chr1	879720	879910	5P.capped.218	164	-	AT1G03520	0	P	0.17
Ath_chr1	880069	880219	5P.capped.219	35	-	AT1G03520	0	P	0.384
Ath_chr1	883388	883569	5P.capped.220	124	-	AT1G03530	-122	U	0.254
Ath_chr1	887781	887893	5P.capped.221	86	-	AT1G03550	0	P	0.321
Ath_chr1	889941	890039	5P.capped.222	92	-	.	.	N	0.223
Ath_chr1	892353	892428	5P.capped.223	69	-	AT1G03560	-13	U	0.209
Ath_chr1	897365	897654	5P.capped.224	35	-	AT1G03590	0	P	0.294
Ath_chr1	898757	898937	5P.capped.225	133	+	AT1G03600	0	P	0.326
Ath_chr1	899650	899653	5P.noncapped.43	1	-	AT1G03600	0	A	0.0
Ath_chr1	899736	899887	5P.capped.226	89	-	.	.	N	0.192
Ath_chr1	900684	900820	5P.capped.227	50	+	AT1G03610	-152	U	0.282
Ath_chr1	901039	901110	5P.capped.228	48	+	AT1G03610	0	P	0.313
Ath_chr1	901157	901214	5P.capped.229	23	+	AT1G03610	0	P	0.362
Ath_chr1	907175	907328	5P.capped.230	149	-	.	.	N	0.301
Ath_chr1	907534	907703	5P.capped.231	122	+	AT1G03630	0	P	0.259
Ath_chr1	911157	911194	5P.capped.232	35	-	AT1G03650	0	P	0.215
Ath_chr1	913755	913876	5P.capped.233	14	-	.	.	N	0.297
Ath_chr1	917884	918075	5P.capped.234	91	-	AT1G03680	0	P	0.287
Ath_chr1	918283	918384	5P.capped.235	17	+	AT1G03687	0	P	0.185
Ath_chr1	923364	923489	5P.capped.236	61	+	AT1G03710	0	P	0.25
Ath_chr1	930694	930910	5P.capped.237	194	+	AT1G03730	0	A	0.281
Ath_chr1	931576	931697	5P.capped.238	29	-	AT1G03730	0	P	0.286
Ath_chr1	937249	937291	5P.noncapped.44	37	-	AT1G03743	0	P	0.026
Ath_chr1	937475	937582	5P.noncapped.45	9	-	AT1G03746	0	P	0.068
Ath_chr1	937833	938002	5P.noncapped.46	46	+	AT1G03750	-40	U	0.044
Ath_chr1	943355	943432	5P.capped.239	46	-	AT1G03760	-25	U	0.315
Ath_chr1	944570	944708	5P.capped.240	24	+	AT1G03770	0	P	0.116
Ath_chr1	951734	951861	5P.capped.241	45	-	AT1G03780	0	P	0.294
Ath_chr1	958011	958018	5P.noncapped.47	5	-	AT1G03800	-19	U	0.0
Ath_chr1	960718	960873	5P.capped.242	9	-	AT1G03820	0	P	0.291
Ath_chr1	966671	966788	5P.capped.243	80	-	AT1G03830	0	P	0.264
Ath_chr1	977725	977765	5P.capped.244	35	-	AT1G03850	0	P	0.184
Ath_chr1	981811	981909	5P.capped.245	33	-	AT1G03860	0	P	0.272
Ath_chr1	982606	982716	5P.noncapped.48	64	-	AT1G03870	0	P	0.011
Ath_chr1	983352	983549	5P.capped.246	51	-	AT1G03870	0	P	0.311
Ath_chr1	991131	991255	5P.capped.247	77	+	AT1G03900	0	P	0.37
Ath_chr1	993398	993473	5P.capped.248	1	+	AT1G03905	0	P	0.155
Ath_chr1	996057	996151	5P.capped.249	60	+	AT1G03910	0	P	0.33
Ath_chr1	1001163	1001499	5P.capped.250	159	+	AT1G03920	0	P	0.306
Ath_chr1	1004638	1004960	5P.capped.251	177	+	AT1G03930	0	P	0.449
Ath_chr1	1005045	1005121	5P.capped.252	54	+	AT1G03930	0	P	0.581
Ath_chr1	1008475	1008608	5P.capped.253	33	+	AT1G03935	-301	U	0.231
Ath_chr1	1008806	1008812	5P.noncapped.49	2	+	AT1G03935	-1	U	0.081
Ath_chr1	1009041	1009082	5P.noncapped.50	30	+	.	.	N	0.0
Ath_chr1	1009221	1009225	5P.noncapped.51	1	+	.	.	N	0.0
Ath_chr1	1013210	1013422	5P.capped.254	117	-	AT1G03950	0	P	0.283
Ath_chr1	1013641	1013754	5P.capped.255	79	+	AT1G03960	0	P	0.45
Ath_chr1	1018093	1018221	5P.capped.256	8	+	AT1G03970	0	P	0.345
Ath_chr1	1028285	1028334	5P.noncapped.52	3	-	AT1G04000	0	P	0.06
Ath_chr1	1029063	1029137	5P.capped.257	43	-	AT1G04000	0	P	0.168
Ath_chr1	1036144	1036243	5P.capped.258	49	-	AT1G04010	0	P	0.362
Ath_chr1	1036493	1036545	5P.capped.259	44	+	AT1G04020	0	P	0.13
Ath_chr1	1040386	1040550	5P.noncapped.53	156	+	AT1G04030	0	P	0.031
Ath_chr1	1043122	1043204	5P.capped.260	19	-	AT1G04040	0	D	0.214
Ath_chr1	1043809	1043922	5P.capped.261	52	-	AT1G04040	0	P	0.299
Ath_chr1	1049142	1049409	5P.capped.262	257	-	AT1G04050	-103	U	0.16
Ath_chr1	1049667	1049839	5P.capped.263	110	-	AT1G04050	-481	U	0.33
Ath_chr1	1051105	1051190	5P.capped.264	76	-	AT1G04070	0	P	0.317
Ath_chr1	1051294	1051400	5P.capped.265	85	+	AT1G04080	0	P	0.289
Ath_chr1	1059460	1059561	5P.capped.266	7	+	AT1G04100	-38	U	0.454
Ath_chr1	1064699	1064757	5P.noncapped.54	50	-	AT1G04120	0	D	0.036
Ath_chr1	1070815	1071043	5P.capped.267	111	-	AT1G04120	0	P	0.32
Ath_chr1	1073278	1073471	5P.capped.268	140	+	AT1G04130	-8	U	0.225
Ath_chr1	1080369	1080614	5P.capped.269	164	-	AT1G04140	0	P	0.32
Ath_chr1	1086157	1086276	5P.capped.270	1	+	AT1G04160	-336	U	0.315
Ath_chr1	1096755	1097103	5P.capped.271	279	+	AT1G04170	0	P	0.261
Ath_chr1	1108553	1108736	5P.capped.272	105	-	AT1G04190	0	P	0.243
Ath_chr1	1109411	1109525	5P.capped.273	72	+	AT1G04200	0	P	0.424
Ath_chr1	1114334	1114439	5P.capped.274	70	+	AT1G04210	0	P	0.455
Ath_chr1	1121603	1121655	5P.capped.275	42	+	AT1G04220	70	IA	0.158
Ath_chr1	1122429	1122487	5P.capped.276	40	-	AT1G04220	0	P	0.21
Ath_chr1	1122519	1122624	5P.capped.277	65	-	AT1G04220	-59	U	0.218
Ath_chr1	1125495	1125598	5P.capped.278	65	+	AT1G04230	0	P	0.286
Ath_chr1	1129310	1129528	5P.capped.279	49	-	AT1G04240	0	P	0.212
Ath_chr1	1136256	1136347	5P.capped.280	43	+	AT1G04250	0	P	0.511
Ath_chr1	1141294	1141401	5P.capped.281	70	-	AT1G04260	0	P	0.309
Ath_chr1	1142998	1143071	5P.capped.282	52	-	AT1G04270	0	P	0.251
Ath_chr1	1146374	1146716	5P.capped.283	74	-	AT1G04280	-75	I	0.252
Ath_chr1	1148288	1148644	5P.capped.284	93	-	AT1G04290	0	P	0.312
Ath_chr1	1148738	1148793	5P.noncapped.55	52	-	AT1G04300	0	D	0.074
Ath_chr1	1154556	1154693	5P.capped.285	24	-	AT1G04300	0	P	0.451
Ath_chr1	1155671	1155712	5P.noncapped.56	27	-	AT1G04310	0	D	0.0
Ath_chr1	1157622	1157787	5P.capped.286	142	-	AT1G04310	-54	U	0.366
Ath_chr1	1164712	1164903	5P.capped.287	104	-	AT1G04340	0	P	0.285
Ath_chr1	1165094	1165286	5P.capped.288	150	+	AT1G04350	0	P	0.315
Ath_chr1	1166506	1166578	5P.noncapped.57	38	+	AT1G04350	0	D	0.0
Ath_chr1	1183632	1183704	5P.capped.289	43	-	AT1G04390	0	P	0.185
Ath_chr1	1188216	1188504	5P.capped.290	126	-	AT1G04400	0	P	0.246
Ath_chr1	1191297	1191473	5P.capped.291	51	-	AT1G04410	0	P	0.172
Ath_chr1	1191584	1191635	5P.capped.292	28	+	AT1G04420	0	P	0.327
Ath_chr1	1194165	1194179	5P.capped.293	4	+	AT1G04425	-17	U	0.372
Ath_chr1	1198032	1198300	5P.capped.294	228	+	AT1G04430	0	P	0.284
Ath_chr1	1198557	1198802	5P.capped.295	59	+	AT1G04430	0	P	0.253
Ath_chr1	1202190	1202446	5P.capped.296	93	+	AT1G04440	0	P	0.203
Ath_chr1	1208332	1208453	5P.capped.297	77	-	.	.	N	0.292
Ath_chr1	1208545	1208814	5P.capped.298	134	+	AT1G04450	-1	I	0.346
Ath_chr1	1214579	1214767	5P.capped.299	82	-	AT1G04470	0	P	0.36
Ath_chr1	1215802	1215836	5P.capped.300	29	-	.	.	N	0.15
Ath_chr1	1216050	1216175	5P.capped.301	47	+	AT1G04480	0	P	0.353
Ath_chr1	1216891	1216961	5P.noncapped.58	28	+	AT1G04480	-213	I	0.011
Ath_chr1	1221578	1221863	5P.noncapped.59	185	-	AT1G04500	0	D	0.013
Ath_chr1	1224496	1224537	5P.capped.302	2	-	AT1G04500	-133	U	0.139
Ath_chr1	1226540	1226615	5P.capped.303	47	+	AT1G04510	0	P	0.289
Ath_chr1	1231493	1231664	5P.capped.304	132	+	AT1G04520	0	P	0.312
Ath_chr1	1235876	1236111	5P.capped.305	78	-	AT1G04530	0	P	0.283
Ath_chr1	1237030	1237194	5P.capped.306	113	+	AT1G04540	-112	U	0.296
Ath_chr1	1240329	1240499	5P.capped.307	89	+	AT1G04550	0	P	0.322
Ath_chr1	1242538	1242777	5P.capped.308	166	+	AT1G04555	0	P	0.324
Ath_chr1	1248717	1248845	5P.noncapped.60	54	-	AT1G04570	0	P	0.088
Ath_chr1	1257618	1257707	5P.capped.309	79	-	AT1G04580	-188	U	0.283
Ath_chr1	1261389	1261471	5P.capped.310	34	-	AT1G04590	0	P	0.272
Ath_chr1	1261718	1261901	5P.capped.311	42	+	AT1G04600	-362	U	0.457
Ath_chr1	1287684	1287798	5P.capped.312	112	+	.	.	N	0.338
Ath_chr1	1291009	1291130	5P.capped.313	65	-	AT1G04630	0	P	0.263
Ath_chr1	1291293	1291356	5P.capped.314	6	+	AT1G04635	-14	U	0.379
Ath_chr1	1292036	1292209	5P.capped.315	74	+	AT1G04640	0	P	0.276
Ath_chr1	1294261	1294264	5P.capped.316	1	-	AT1G04645	0	P	0.69
Ath_chr1	1294951	1294989	5P.noncapped.61	1	-	AT1G04650	0	D	0.0
Ath_chr1	1301355	1301367	5P.capped.317	6	-	AT1G04660	0	P	0.15
Ath_chr1	1301799	1301919	5P.capped.318	61	+	AT1G04670	0	P	0.462
Ath_chr1	1307820	1307913	5P.capped.319	61	-	AT1G04680	0	P	0.243
Ath_chr1	1313468	1313640	5P.capped.320	114	+	AT1G04690	0	P	0.295
Ath_chr1	1316143	1316266	5P.capped.321	115	+	AT1G04700	0	P	0.474
Ath_chr1	1321897	1321982	5P.capped.322	11	+	AT1G04710	0	P	0.433
Ath_chr1	1333466	1333614	5P.capped.323	43	-	AT1G04750	0	P	0.282
Ath_chr1	1334526	1334795	5P.capped.324	161	+	AT1G04760	-72	U	0.445
Ath_chr1	1336283	1336319	5P.noncapped.62	34	-	.	.	N	0.0
Ath_chr1	1337765	1337902	5P.capped.325	83	-	AT1G04770	0	P	0.307
Ath_chr1	1341481	1341517	5P.noncapped.63	13	-	AT1G04780	0	P	0.0
Ath_chr1	1343561	1343727	5P.capped.326	116	-	AT1G04780	-94	U	0.307
Ath_chr1	1345010	1345098	5P.capped.327	29	+	AT1G04790	0	P	0.188
Ath_chr1	1348632	1348708	5P.noncapped.64	28	-	AT1G04800	0	P	0.021
Ath_chr1	1348745	1348854	5P.noncapped.65	94	-	AT1G04800	0	P	0.0
Ath_chr1	1349264	1349441	5P.capped.328	38	-	AT1G04800	-17	U	0.255
Ath_chr1	1350139	1350256	5P.capped.329	50	+	AT1G04810	0	P	0.326
Ath_chr1	1358276	1358382	5P.capped.330	98	-	AT1G04820	0	P	0.394
Ath_chr1	1361915	1362026	5P.capped.331	63	-	AT1G04830	0	P	0.25
Ath_chr1	1368348	1368423	5P.capped.332	53	-	AT1G04850	-468	I	0.169
Ath_chr1	1368718	1368851	5P.capped.333	68	-	AT1G04850	0	P	0.225
Ath_chr1	1373018	1373135	5P.capped.334	50	-	AT1G04860	0	P	0.211
Ath_chr1	1375684	1375776	5P.capped.335	31	-	AT1G04870	0	P	0.248
Ath_chr1	1378988	1379260	5P.capped.336	251	-	AT1G04880	-55	U	0.249
Ath_chr1	1383048	1383174	5P.capped.337	72	-	.	.	N	0.347
Ath_chr1	1383832	1383931	5P.capped.338	21	+	AT1G04900	0	P	0.341
Ath_chr1	1391095	1391200	5P.capped.339	92	-	AT1G04910	-1	U	0.104
Ath_chr1	1399034	1399080	5P.capped.340	11	-	AT1G04930	0	P	0.216
Ath_chr1	1399179	1399291	5P.capped.341	55	+	AT1G04945	0	P	0.351
Ath_chr1	1400862	1400970	5P.capped.342	45	+	AT1G04945	0	P	0.308
Ath_chr1	1407478	1407529	5P.capped.343	18	-	AT1G04950	0	P	0.174
Ath_chr1	1410678	1410880	5P.capped.344	60	-	AT1G04960	0	P	0.36
Ath_chr1	1411146	1411207	5P.capped.345	32	+	AT1G04970	0	P	0.347
Ath_chr1	1416095	1416177	5P.capped.346	43	-	AT1G04980	0	P	0.108
Ath_chr1	1418300	1418513	5P.capped.347	140	-	AT1G04985	0	P	0.301
Ath_chr1	1421541	1421958	5P.capped.348	31	-	AT1G04990	0	P	0.267
Ath_chr1	1425588	1425598	5P.capped.349	1	+	AT1G05000	-3	U	0.331
Ath_chr1	1431595	1431677	5P.noncapped.66	26	-	AT1G05010	0	D	0.0
Ath_chr1	1431855	1431942	5P.noncapped.67	1	-	AT1G05010	0	D	0.0
Ath_chr1	1432735	1432886	5P.capped.350	28	-	AT1G05010	0	P	0.238
Ath_chr1	1437394	1437548	5P.capped.351	60	-	AT1G05020	0	P	0.204
Ath_chr1	1438243	1438319	5P.noncapped.68	31	-	AT1G05030	0	D	0.0
Ath_chr1	1441389	1441469	5P.capped.352	50	-	AT1G05030	-23	U	0.297
Ath_chr1	1448455	1448532	5P.capped.353	50	-	AT1G05040	-58	U	0.318
Ath_chr1	1450840	1450908	5P.capped.354	15	-	AT1G05055	0	P	0.253
Ath_chr1	1452864	1453026	5P.capped.355	7	-	AT1G05060	0	P	0.316
Ath_chr1	1455175	1455357	5P.capped.356	140	-	AT1G05065	-96	U	0.227
Ath_chr1	1457338	1457356	5P.noncapped.69	11	-	AT1G05070	0	D	0.0
Ath_chr1	1458580	1458783	5P.capped.357	116	-	AT1G05070	0	P	0.251
Ath_chr1	1463071	1463175	5P.capped.358	39	+	AT1G05090	-91	U	0.331
Ath_chr1	1469524	1469646	5P.capped.359	80	+	AT1G05100	-5	U	0.175
Ath_chr1	1471561	1471649	5P.noncapped.70	56	-	AT1G05120	0	D	0.0
Ath_chr1	1476068	1476171	5P.capped.360	26	-	AT1G05120	-17	U	0.363
Ath_chr1	1477560	1477926	5P.noncapped.71	227	-	AT1G05135	0	P	0.038
Ath_chr1	1478843	1478885	5P.capped.361	35	-	AT1G05135	-58	U	0.316
Ath_chr1	1482512	1482719	5P.capped.362	79	+	AT1G05140	0	P	0.353
Ath_chr1	1486805	1487094	5P.capped.363	126	-	AT1G05150	0	P	0.293
Ath_chr1	1490791	1490969	5P.capped.364	117	-	AT1G05160	0	P	0.305
Ath_chr1	1494177	1494301	5P.capped.365	62	-	AT1G05170	0	P	0.191
Ath_chr1	1501764	1501892	5P.capped.366	56	-	AT1G05180	0	P	0.238
Ath_chr1	1503743	1503836	5P.capped.367	36	-	AT1G05190	0	P	0.365
Ath_chr1	1510235	1510294	5P.capped.368	45	-	AT1G05205	0	P	0.364
Ath_chr1	1510376	1510459	5P.capped.369	42	+	AT1G05210	0	P	0.412
Ath_chr1	1518658	1518874	5P.capped.370	96	-	AT1G05230	0	P	0.256
Ath_chr1	1523654	1523682	5P.noncapped.72	22	+	.	.	N	0.09
Ath_chr1	1534330	1534442	5P.capped.371	59	-	AT1G05270	0	P	0.31
Ath_chr1	1553541	1553671	5P.capped.372	99	+	AT1G05320	0	P	0.285
Ath_chr1	1554788	1554839	5P.capped.373	36	+	AT1G05320	0	D	0.419
Ath_chr1	1556174	1556213	5P.noncapped.73	30	+	AT1G05320	0	D	0.0
Ath_chr1	1559709	1559801	5P.capped.374	46	-	AT1G05340	0	P	0.361
Ath_chr1	1563951	1564160	5P.capped.375	195	-	AT1G05350	-24	U	0.287
Ath_chr1	1564547	1564707	5P.capped.376	56	+	AT1G05360	0	P	0.22
Ath_chr1	1576852	1576890	5P.capped.377	6	+	AT1G05380	-4	U	0.234
Ath_chr1	1583632	1583734	5P.capped.378	29	-	AT1G05385	0	P	0.215
Ath_chr1	1587641	1587809	5P.capped.379	88	-	AT1G05410	0	P	0.254
Ath_chr1	1589991	1590092	5P.capped.380	54	+	AT1G05420	-27	U	0.27
Ath_chr1	1590875	1590878	5P.noncapped.74	1	-	.	.	N	0.0
Ath_chr1	1595738	1595882	5P.capped.381	44	-	AT1G05430	0	P	0.241
Ath_chr1	1597800	1597927	5P.capped.382	83	-	AT1G05440	-36	U	0.199
Ath_chr1	1599891	1599983	5P.capped.383	40	+	AT1G05450	0	P	0.212
Ath_chr1	1600322	1600505	5P.capped.384	131	+	AT1G05450	0	P	0.226
Ath_chr1	1600985	1601081	5P.noncapped.75	46	+	AT1G05450	0	D	0.0
Ath_chr1	1601405	1601463	5P.noncapped.76	22	-	AT1G05460	0	D	0.0
Ath_chr1	1604977	1605041	5P.capped.385	62	-	AT1G05460	-13	U	0.373
Ath_chr1	1611547	1611631	5P.capped.386	17	-	AT1G05470	0	P	0.294
Ath_chr1	1623231	1623538	5P.capped.387	219	-	AT1G05490	0	P	0.178
Ath_chr1	1624916	1625073	5P.capped.388	101	+	AT1G05500	0	P	0.394
Ath_chr1	1635380	1635384	5P.noncapped.77	2	+	AT1G05520	0	A	0.0
Ath_chr1	1635729	1635868	5P.capped.389	114	-	AT1G05520	-133	U	0.328
Ath_chr1	1639155	1639378	5P.capped.390	133	+	AT1G05540	0	P	0.331
Ath_chr1	1643846	1643924	5P.capped.391	42	-	AT1G05550	0	P	0.199
Ath_chr1	1644046	1644136	5P.capped.392	85	-	AT1G05550	-215	U	0.333
Ath_chr1	1645790	1645817	5P.capped.393	18	+	AT1G05562	-66	U	0.328
Ath_chr1	1647090	1647211	5P.capped.394	56	-	AT1G05560	0	P	0.266
Ath_chr1	1659426	1659443	5P.capped.395	14	-	AT1G05570	-4	U	0.245
Ath_chr1	1662160	1662188	5P.capped.396	23	-	AT1G05575	0	P	0.288
Ath_chr1	1664344	1664786	5P.capped.397	90	-	AT1G05577	-37	U	0.341
Ath_chr1	1668848	1668996	5P.capped.398	51	-	AT1G05580	0	P	0.315
Ath_chr1	1669348	1669541	5P.capped.399	1	+	AT1G05590	0	P	0.373
Ath_chr1	1671900	1671986	5P.capped.400	54	+	AT1G05600	0	P	0.325
Ath_chr1	1678946	1679257	5P.capped.401	219	+	AT1G05620	0	P	0.264
Ath_chr1	1682159	1682275	5P.capped.402	70	+	AT1G05630	-88	U	0.788
Ath_chr1	1687142	1687158	5P.noncapped.78	14	+	AT1G05630	0	D	0.0
Ath_chr1	1687201	1687277	5P.noncapped.79	7	+	AT1G05630	0	D	0.0
Ath_chr1	1701002	1701087	5P.capped.403	26	-	AT1G05670	-4	U	0.181
Ath_chr1	1703282	1703400	5P.noncapped.80	86	-	AT1G05680	0	D	0.0
Ath_chr1	1704554	1704699	5P.capped.404	136	-	AT1G05680	0	P	0.305
Ath_chr1	1707007	1707038	5P.capped.405	29	+	AT1G05690	0	P	0.585
Ath_chr1	1714878	1715101	5P.capped.406	173	+	AT1G05710	0	P	0.188
Ath_chr1	1715328	1715374	5P.capped.407	32	+	AT1G05710	0	P	0.572
Ath_chr1	1715658	1715692	5P.capped.408	7	+	AT1G05710	-114	U	0.261
Ath_chr1	1715760	1715928	5P.capped.409	4	+	AT1G05710	-15	U	0.381
Ath_chr1	1718812	1718960	5P.capped.410	45	-	AT1G05720	0	P	0.301
Ath_chr1	1719016	1719107	5P.capped.411	12	+	AT1G05730	0	P	0.204
Ath_chr1	1721507	1721542	5P.capped.412	1	+	AT1G05750	0	P	0.151
Ath_chr1	1724484	1724499	5P.capped.413	9	-	AT1G05760	-8	U	0.317
Ath_chr1	1726522	1726684	5P.capped.414	106	+	AT1G05780	0	P	0.252
Ath_chr1	1730207	1730301	5P.capped.415	41	+	AT1G05785	0	P	0.103
Ath_chr1	1732795	1732915	5P.capped.416	50	+	AT1G05790	-25	U	0.43
Ath_chr1	1744745	1744825	5P.capped.417	34	+	AT1G05805	0	P	0.351
Ath_chr1	1748316	1748428	5P.capped.418	64	+	AT1G05810	0	P	0.316
Ath_chr1	1749605	1749791	5P.capped.419	16	+	AT1G05820	-60	U	0.28
Ath_chr1	1754173	1754307	5P.capped.420	77	+	AT1G05830	0	P	0.175
Ath_chr1	1762071	1762258	5P.capped.421	152	+	AT1G05835	0	P	0.435
Ath_chr1	1766234	1766284	5P.capped.422	44	-	AT1G05840	0	P	0.198
Ath_chr1	1768595	1768749	5P.capped.423	67	-	AT1G05850	0	P	0.333
Ath_chr1	1768987	1769064	5P.capped.424	5	+	AT1G05860	-21	U	0.274
Ath_chr1	1773243	1773374	5P.capped.425	61	-	AT1G05870	-12	U	0.295
Ath_chr1	1779279	1779411	5P.capped.426	119	+	AT1G05890	0	P	0.282
Ath_chr1	1779544	1779547	5P.capped.427	1	+	AT1G05890	0	P	0.392
Ath_chr1	1786793	1786930	5P.capped.428	65	+	AT1G05900	0	P	0.243
Ath_chr1	1790222	1790243	5P.noncapped.81	8	+	AT1G05910	0	P	0.066
Ath_chr1	1803916	1803997	5P.capped.429	39	-	AT1G05940	0	P	0.261
Ath_chr1	1807439	1807538	5P.capped.430	38	-	AT1G05950	-7	U	0.119
Ath_chr1	1815398	1815579	5P.capped.431	63	-	AT1G05960	0	P	0.196
Ath_chr1	1817263	1817319	5P.capped.432	25	-	AT1G05970	-7	U	0.298
Ath_chr1	1821787	1821937	5P.capped.433	86	-	AT1G06000	0	P	0.303
Ath_chr1	1822550	1822680	5P.capped.434	49	+	AT1G06010	-18	U	0.243
Ath_chr1	1829758	1829928	5P.capped.435	48	-	AT1G06040	0	P	0.269
Ath_chr1	1832317	1832554	5P.capped.436	136	-	AT1G06050	0	P	0.212
Ath_chr1	1832899	1833050	5P.capped.437	43	+	AT1G06060	0	P	0.425
Ath_chr1	1837535	1837752	5P.capped.438	46	-	AT1G06070	0	P	0.274
Ath_chr1	1843469	1843606	5P.capped.439	95	+	AT1G06080	-3	U	0.256
Ath_chr1	1854942	1855092	5P.capped.440	79	-	AT1G06110	0	P	0.21
Ath_chr1	1860634	1860736	5P.capped.441	77	-	AT1G06130	0	P	0.409
Ath_chr1	1873631	1873728	5P.capped.442	86	-	AT1G06150	0	P	0.294
Ath_chr1	1886803	1886920	5P.capped.443	93	-	AT1G06170	0	P	0.363
Ath_chr1	1889390	1889514	5P.capped.444	1	+	AT1G06180	-16	U	0.266
Ath_chr1	1894063	1894202	5P.capped.445	74	-	AT1G06190	0	P	0.277
Ath_chr1	1896881	1896988	5P.capped.446	33	-	AT1G06200	0	P	0.315
Ath_chr1	1897092	1897273	5P.capped.447	116	+	AT1G06210	0	P	0.411
Ath_chr1	1899929	1900052	5P.capped.448	34	+	AT1G06220	0	P	0.489
Ath_chr1	1907029	1907171	5P.capped.449	62	+	AT1G06230	0	P	0.28
Ath_chr1	1911039	1911233	5P.capped.450	72	+	AT1G06240	-10	U	0.307
Ath_chr1	1913467	1913513	5P.noncapped.82	9	-	AT1G06250	0	D	0.0
Ath_chr1	1914836	1914956	5P.capped.451	98	-	AT1G06250	-40	U	0.199
Ath_chr1	1916194	1916319	5P.capped.452	79	-	AT1G06265	0	P	0.124
Ath_chr1	1916345	1916466	5P.capped.453	77	+	AT1G06260	-7	U	0.256
Ath_chr1	1919705	1919812	5P.capped.454	58	-	AT1G06270	-4	U	0.226
Ath_chr1	1921175	1921219	5P.capped.455	5	-	AT1G06280	-232	U	0.227
Ath_chr1	1922316	1922410	5P.capped.456	35	+	AT1G06290	0	P	0.372
Ath_chr1	1934036	1934090	5P.capped.457	6	-	AT1G06340	-29	U	0.522
Ath_chr1	1936775	1936859	5P.capped.458	41	-	AT1G06350	0	P	0.304
Ath_chr1	1940435	1940466	5P.capped.459	27	-	AT1G06360	-4	U	0.291
Ath_chr1	1944658	1944673	5P.noncapped.83	3	+	AT1G06380	-462	U	0.0
Ath_chr1	1944895	1944959	5P.capped.460	37	-	AT1G06370	0	P	0.206
Ath_chr1	1944970	1945127	5P.capped.461	118	+	AT1G06380	-35	U	0.411
Ath_chr1	1946683	1946869	5P.capped.462	133	+	AT1G06390	0	P	0.373
Ath_chr1	1952682	1952896	5P.capped.463	85	-	AT1G06400	0	P	0.256
Ath_chr1	1954714	1954924	5P.capped.464	135	+	AT1G06410	0	P	0.339
Ath_chr1	1958093	1958145	5P.capped.465	3	+	AT1G06410	0	D	0.116
Ath_chr1	1958896	1959058	5P.capped.466	32	+	AT1G06420	0	P	0.28
Ath_chr1	1962921	1963087	5P.capped.467	89	-	AT1G06430	0	P	0.337
Ath_chr1	1965788	1965896	5P.capped.468	53	+	AT1G06450	0	P	0.49
Ath_chr1	1967608	1967635	5P.noncapped.84	11	-	AT1G06460	0	D	0.022
Ath_chr1	1969405	1969599	5P.capped.469	80	-	AT1G06460	0	P	0.275
Ath_chr1	1969680	1969848	5P.capped.470	50	+	AT1G06470	0	P	0.244
Ath_chr1	1974290	1974431	5P.capped.471	12	-	AT1G06475	0	P	0.399
Ath_chr1	1989395	1989503	5P.capped.472	83	+	AT1G06500	0	P	0.244
Ath_chr1	1992110	1992234	5P.capped.473	95	-	AT1G06515	0	P	0.293
Ath_chr1	1992320	1992405	5P.capped.474	64	+	AT1G06510	0	P	0.22
Ath_chr1	1993641	1993657	5P.capped.475	9	+	AT1G06510	0	D	0.185
Ath_chr1	1994150	1994197	5P.noncapped.85	32	-	AT1G06520	0	D	0.0
Ath_chr1	1996084	1996171	5P.capped.476	25	-	AT1G06520	0	P	0.274
Ath_chr1	2001332	2001613	5P.capped.477	157	+	AT1G06530	-104	U	0.362
Ath_chr1	2003415	2003533	5P.capped.478	21	-	AT1G06540	-44	U	0.341
Ath_chr1	2006941	2007222	5P.capped.479	114	-	AT1G06550	0	P	0.215
Ath_chr1	2007612	2007667	5P.capped.480	40	+	AT1G06560	0	P	0.328
Ath_chr1	2013427	2013620	5P.capped.481	87	-	AT1G06570	0	P	0.254
Ath_chr1	2024597	2024686	5P.capped.482	60	-	AT1G06590	0	P	0.344
Ath_chr1	2025525	2025644	5P.capped.483	73	+	AT1G06620	-2	U	0.36
Ath_chr1	2027726	2027781	5P.capped.484	2	+	AT1G06630	-10	U	0.431
Ath_chr1	2029919	2030033	5P.capped.485	71	+	AT1G06630	-12	I	0.225
Ath_chr1	2032302	2032382	5P.capped.486	42	+	AT1G06640	0	P	0.342
Ath_chr1	2034147	2034260	5P.noncapped.86	8	+	AT1G06645	0	P	0.085
Ath_chr1	2035713	2035940	5P.capped.487	110	+	AT1G06650	-15	U	0.281
Ath_chr1	2040148	2040296	5P.capped.488	84	-	AT1G06660	0	P	0.172
Ath_chr1	2040411	2040515	5P.capped.489	28	+	AT1G06670	0	P	0.295
Ath_chr1	2047794	2047935	5P.capped.490	88	+	AT1G06680	0	P	0.283
Ath_chr1	2052031	2052186	5P.capped.491	34	-	AT1G06690	0	P	0.218
Ath_chr1	2055209	2055511	5P.capped.492	63	-	AT1G06700	0	P	0.241
Ath_chr1	2067303	2067373	5P.capped.493	30	-	AT1G06720	-11	U	0.178
Ath_chr1	2067504	2067555	5P.capped.494	19	+	AT1G06730	-5	U	0.33
Ath_chr1	2073786	2073880	5P.capped.495	46	+	AT1G06750	0	P	0.376
Ath_chr1	2077623	2077725	5P.capped.496	70	-	AT1G06760	0	P	0.333
Ath_chr1	2081793	2082022	5P.capped.497	140	-	AT1G06770	0	P	0.148
Ath_chr1	2083420	2083479	5P.capped.498	3	+	AT1G06780	0	P	0.297
Ath_chr1	2087177	2087308	5P.capped.499	54	+	AT1G06790	0	P	0.406
Ath_chr1	2090037	2090144	5P.noncapped.87	2	-	AT1G06800	-253	I	0.082
Ath_chr1	2096182	2096358	5P.capped.500	57	-	AT1G06820	-8	U	0.263
Ath_chr1	2097149	2097161	5P.capped.501	1	+	AT1G06830	0	P	0.256
Ath_chr1	2104939	2105113	5P.capped.502	99	+	AT1G06850	-9	U	0.132
Ath_chr1	2107393	2107475	5P.noncapped.88	3	-	.	.	N	0.0
Ath_chr1	2108582	2108648	5P.capped.503	13	+	AT1G06870	0	P	0.269
Ath_chr1	2111136	2111148	5P.noncapped.89	10	-	.	.	N	0.0
Ath_chr1	2114319	2114591	5P.capped.504	44	-	AT1G06890	-109	U	0.364
Ath_chr1	2114730	2114801	5P.capped.505	52	+	.	.	N	0.448
Ath_chr1	2115529	2115585	5P.noncapped.90	10	-	AT1G06900	0	D	0.0
Ath_chr1	2120707	2120819	5P.capped.506	37	-	AT1G06900	0	P	0.258
Ath_chr1	2120902	2121024	5P.capped.507	60	+	AT1G06910	-28	U	0.563
Ath_chr1	2135614	2135703	5P.capped.508	25	-	AT1G06950	0	P	0.29
Ath_chr1	2135818	2135916	5P.capped.509	68	+	AT1G06960	0	P	0.243
Ath_chr1	2137683	2137722	5P.capped.510	16	-	AT1G06960	0	A	0.331
Ath_chr1	2137851	2138016	5P.capped.511	79	+	AT1G06970	-178	U	0.214
Ath_chr1	2140627	2140762	5P.noncapped.91	133	+	AT1G06970	0	D	0.0
Ath_chr1	2143765	2143909	5P.capped.512	55	-	AT1G06980	0	P	0.281
Ath_chr1	2148286	2148455	5P.capped.513	60	+	AT1G06990	-40	U	0.24
Ath_chr1	2149222	2149293	5P.noncapped.92	31	+	AT1G06990	0	D	0.0
Ath_chr1	2149924	2149997	5P.noncapped.93	49	+	AT1G06990	0	D	0.0
Ath_chr1	2152236	2152440	5P.capped.514	56	-	AT1G07000	0	P	0.135
Ath_chr1	2152831	2152949	5P.capped.515	77	+	AT1G07010	0	P	0.373
Ath_chr1	2155921	2156014	5P.capped.516	81	-	AT1G07020	0	P	0.261
Ath_chr1	2160665	2160818	5P.capped.517	135	-	AT1G07030	0	P	0.333
Ath_chr1	2161764	2161814	5P.noncapped.94	10	-	AT1G07040	0	D	0.0
Ath_chr1	2163039	2163340	5P.capped.518	79	-	AT1G07040	0	P	0.314
Ath_chr1	2168539	2168622	5P.capped.519	39	+	AT1G07070	0	P	0.319
Ath_chr1	2169980	2170081	5P.capped.520	59	+	AT1G07080	0	P	0.286
Ath_chr1	2174797	2174917	5P.capped.521	69	-	AT1G07090	0	P	0.291
Ath_chr1	2174994	2175027	5P.capped.522	31	-	AT1G07090	-132	U	0.69
Ath_chr1	2178319	2178363	5P.noncapped.95	1	-	AT1G07110	0	D	0.0
Ath_chr1	2183992	2184171	5P.capped.523	155	-	AT1G07110	0	P	0.256
Ath_chr1	2184319	2184457	5P.capped.524	16	+	AT1G07119	-11	U	0.508
Ath_chr1	2188422	2188532	5P.capped.525	108	-	AT1G07128	-114	U	0.313
Ath_chr1	2190070	2190416	5P.noncapped.96	143	-	AT1G07135	0	P	0.027
Ath_chr1	2190437	2190493	5P.noncapped.97	45	-	AT1G07135	0	P	0.0
Ath_chr1	2190543	2190751	5P.capped.526	113	-	AT1G07135	0	P	0.261
Ath_chr1	2193735	2193850	5P.capped.527	44	-	AT1G07140	0	P	0.243
Ath_chr1	2195792	2195797	5P.capped.528	3	-	AT1G07150	0	P	0.477
Ath_chr1	2200093	2200196	5P.capped.529	66	+	AT1G07170	0	P	0.294
Ath_chr1	2204243	2204393	5P.capped.530	88	+	AT1G07180	0	P	0.286
Ath_chr1	2204754	2204758	5P.noncapped.98	1	-	AT1G07180	0	A	0.0
Ath_chr1	2212345	2212588	5P.capped.531	77	-	AT1G07200	0	P	0.36
Ath_chr1	2215208	2215309	5P.capped.532	14	+	AT1G07210	0	P	0.225
Ath_chr1	2219186	2219265	5P.capped.533	9	-	AT1G07220	-289	I	0.149
Ath_chr1	2219366	2219662	5P.capped.534	98	-	AT1G07220	0	P	0.252
Ath_chr1	2222821	2223026	5P.capped.535	11	-	AT1G07230	0	P	0.25
Ath_chr1	2223848	2223898	5P.capped.536	6	+	AT1G07240	0	P	0.236
Ath_chr1	2224470	2224554	5P.capped.537	20	-	AT1G07240	0	A	0.371
Ath_chr1	2225805	2225991	5P.capped.538	177	+	AT1G07250	0	P	0.31
Ath_chr1	2226906	2226922	5P.capped.539	14	-	AT1G07250	0	A	0.596
Ath_chr1	2228390	2228452	5P.capped.540	56	-	AT1G07260	0	P	0.685
Ath_chr1	2238040	2238100	5P.capped.541	46	+	AT1G07280	0	P	0.249
Ath_chr1	2248304	2248315	5P.noncapped.99	4	+	AT1G07310	0	A	0.0
Ath_chr1	2248878	2248987	5P.capped.542	54	-	AT1G07310	0	P	0.307
Ath_chr1	2249079	2249189	5P.capped.543	61	+	AT1G07320	0	P	0.333
Ath_chr1	2251005	2251094	5P.capped.544	42	+	AT1G07330	-83	U	0.286
Ath_chr1	2254765	2254842	5P.capped.545	35	+	AT1G07340	-21	U	0.515
Ath_chr1	2260037	2260110	5P.capped.546	51	-	AT1G07350	0	P	0.362
Ath_chr1	2262761	2262888	5P.capped.547	62	-	AT1G07360	0	P	0.289
Ath_chr1	2263101	2263166	5P.capped.548	35	+	AT1G07370	-3	U	0.334
Ath_chr1	2269642	2269738	5P.capped.549	40	+	AT1G07390	-210	U	0.27
Ath_chr1	2274881	2275076	5P.capped.550	179	+	AT1G07400	0	P	0.42
Ath_chr1	2276025	2276137	5P.capped.551	52	+	AT1G07410	0	P	0.372
Ath_chr1	2277779	2277911	5P.capped.552	51	+	AT1G07420	0	P	0.339
Ath_chr1	2281089	2281136	5P.capped.553	45	+	AT1G07430	0	A	0.219
Ath_chr1	2282751	2282835	5P.capped.554	76	-	AT1G07430	0	P	0.248
Ath_chr1	2287555	2287727	5P.capped.555	166	-	AT1G07440	0	P	0.302
Ath_chr1	2289182	2289330	5P.capped.556	90	-	AT1G07450	0	P	0.261
Ath_chr1	2291391	2291508	5P.capped.557	69	+	AT1G07470	0	P	0.23
Ath_chr1	2295135	2295200	5P.capped.558	37	-	AT1G07473	0	P	0.196
Ath_chr1	2295902	2295937	5P.capped.559	21	+	AT1G07476	0	P	0.478
Ath_chr1	2299454	2299470	5P.capped.560	11	-	AT1G07480	0	P	0.311
Ath_chr1	2301850	2302095	5P.capped.561	159	-	AT1G07490	0	P	0.173
Ath_chr1	2305397	2305613	5P.capped.562	129	+	AT1G07510	0	P	0.21
Ath_chr1	2311998	2312220	5P.capped.563	59	-	AT1G07520	-253	U	0.272
Ath_chr1	2313867	2313907	5P.noncapped.100	38	-	AT1G07530	0	D	0.0
Ath_chr1	2316388	2316537	5P.capped.564	61	-	AT1G07530	0	P	0.367
Ath_chr1	2321641	2321720	5P.capped.565	14	-	.	.	N	0.373
Ath_chr1	2322275	2322328	5P.capped.566	51	-	.	.	N	0.293
Ath_chr1	2333227	2333689	5P.capped.567	97	-	AT1G07570	0	P	0.255
Ath_chr1	2338340	2338508	5P.capped.568	166	-	AT1G07590	0	D	0.251
Ath_chr1	2339312	2339392	5P.capped.569	72	-	AT1G07590	0	P	0.255
Ath_chr1	2341539	2341601	5P.capped.570	2	+	AT1G07610	0	P	0.414
Ath_chr1	2344213	2344308	5P.capped.571	90	-	AT1G07615	-33	U	0.121
Ath_chr1	2348845	2349104	5P.capped.572	178	+	AT1G07630	-73	U	0.31
Ath_chr1	2355718	2355794	5P.capped.573	52	-	AT1G07640	0	P	0.221
Ath_chr1	2355867	2356028	5P.capped.574	94	-	AT1G07640	0	P	0.229
Ath_chr1	2366445	2366631	5P.capped.575	79	-	AT1G07650	0	P	0.23
Ath_chr1	2367647	2367697	5P.noncapped.101	19	-	AT1G07645	0	D	0.0
Ath_chr1	2368315	2368477	5P.capped.576	61	-	AT1G07645	0	P	0.241
Ath_chr1	2368697	2368985	5P.capped.577	138	+	AT1G07660	-1	U	0.285
Ath_chr1	2369023	2369139	5P.capped.578	6	+	AT1G07660	-159	I	0.326
Ath_chr1	2374483	2374620	5P.capped.579	56	-	AT1G07670	0	P	0.219
Ath_chr1	2379607	2379760	5P.capped.580	58	+	AT1G07700	0	P	0.31
Ath_chr1	2381590	2381680	5P.capped.581	20	+	AT1G07705	-4	U	0.211
Ath_chr1	2390965	2391084	5P.noncapped.102	104	-	AT1G07720	0	P	0.036
Ath_chr1	2392369	2392559	5P.capped.582	83	-	AT1G07720	0	P	0.227
Ath_chr1	2393706	2393807	5P.capped.583	59	+	.	.	N	0.289
Ath_chr1	2394216	2394219	5P.noncapped.103	1	-	.	.	N	0.0
Ath_chr1	2395432	2395537	5P.capped.584	12	+	AT1G07728	-6	U	0.591
Ath_chr1	2402820	2402918	5P.capped.585	96	-	AT1G07745	-44	U	0.322
Ath_chr1	2404327	2404396	5P.noncapped.104	38	-	AT1G07750	0	D	0.012
Ath_chr1	2405853	2405976	5P.capped.586	88	-	AT1G07750	0	P	0.29
Ath_chr1	2407383	2407654	5P.capped.587	217	+	.	.	N	0.323
Ath_chr1	2409477	2409618	5P.capped.588	66	-	AT1G07770	0	P	0.316
Ath_chr1	2409861	2410058	5P.noncapped.105	67	+	.	.	N	0.026
Ath_chr1	2411924	2411972	5P.capped.589	25	-	AT1G07780	0	D	0.153
Ath_chr1	2412579	2412713	5P.capped.590	95	-	AT1G07780	0	P	0.321
Ath_chr1	2412951	2413036	5P.capped.591	44	+	AT1G07790	0	P	0.249
Ath_chr1	2414267	2414427	5P.capped.592	24	+	AT1G07795	0	P	0.214
Ath_chr1	2416179	2416284	5P.capped.593	78	+	AT1G07810	-7	U	0.278
Ath_chr1	2421847	2421974	5P.capped.594	93	-	AT1G07820	0	P	0.275
Ath_chr1	2422192	2422326	5P.capped.595	105	+	AT1G07830	0	P	0.245
Ath_chr1	2424007	2424121	5P.capped.596	45	+	AT1G07840	-1	U	0.368
Ath_chr1	2426073	2426097	5P.noncapped.106	14	+	AT1G07840	0	D	0.0
Ath_chr1	2426684	2426762	5P.capped.597	7	+	AT1G07850	-53	U	0.1
Ath_chr1	2431161	2431200	5P.noncapped.107	37	-	AT1G07870	0	D	0.0
Ath_chr1	2432001	2432063	5P.capped.598	17	-	AT1G07870	0	P	0.5
Ath_chr1	2435719	2435784	5P.capped.599	23	-	AT1G07880	0	P	0.268
Ath_chr1	2436768	2436845	5P.noncapped.108	75	-	AT1G07885	-76	I	0.051
Ath_chr1	2437296	2437530	5P.capped.600	181	+	AT1G07890	0	P	0.416
Ath_chr1	2437842	2437849	5P.capped.601	3	-	AT1G07890	13	IA	1.408
Ath_chr1	2443653	2443981	5P.capped.602	205	+	.	.	N	0.168
Ath_chr1	2444064	2444096	5P.noncapped.109	8	+	AT1G07901	0	A	0.049
Ath_chr1	2454827	2454936	5P.capped.603	59	+	AT1G07920	0	P	0.373
Ath_chr1	2456707	2456750	5P.noncapped.110	27	+	AT1G07920	0	D	0.037
Ath_chr1	2456897	2456951	5P.noncapped.111	39	+	AT1G07920	0	D	0.017
Ath_chr1	2458241	2458313	5P.capped.604	35	+	AT1G07930	0	P	0.32
Ath_chr1	2463697	2463907	5P.noncapped.112	156	-	AT1G07940	0	D	0.007
Ath_chr1	2465419	2465510	5P.capped.605	47	-	AT1G07940	0	P	0.287
Ath_chr1	2466951	2467056	5P.capped.606	50	-	AT1G07950	0	P	0.32
Ath_chr1	2467141	2467216	5P.capped.607	19	+	AT1G07960	0	P	0.359
Ath_chr1	2472533	2472674	5P.capped.608	76	-	AT1G07970	0	P	0.242
Ath_chr1	2474899	2474928	5P.capped.609	25	-	AT1G07980	0	P	0.338
Ath_chr1	2477063	2477224	5P.capped.610	94	+	AT1G07990	0	P	0.379
Ath_chr1	2480510	2480513	5P.noncapped.113	1	-	AT1G07990	3	IA	0.0
Ath_chr1	2481973	2482039	5P.noncapped.114	20	+	AT1G07990	0	D	0.0
Ath_chr1	2484941	2485053	5P.capped.611	110	-	AT1G08000	0	P	0.167
Ath_chr1	2487767	2487866	5P.capped.612	66	-	AT1G08010	0	P	0.245
Ath_chr1	2487906	2488046	5P.capped.613	120	-	AT1G08010	0	P	0.259
Ath_chr1	2493026	2493153	5P.capped.614	103	-	AT1G08030	0	P	0.141
Ath_chr1	2493194	2493313	5P.capped.615	52	-	AT1G08030	0	P	0.284
Ath_chr1	2497962	2498026	5P.noncapped.115	39	-	AT1G08040	-4	I	0.0
Ath_chr1	2498575	2498694	5P.capped.616	65	-	AT1G08040	0	P	0.33
Ath_chr1	2510935	2511118	5P.capped.617	147	-	AT1G08060	0	P	0.45
Ath_chr1	2512456	2512536	5P.noncapped.116	56	-	AT1G08065	0	D	0.0
Ath_chr1	2513426	2513507	5P.capped.618	29	-	AT1G08065	-2	U	0.175
Ath_chr1	2535316	2535435	5P.capped.619	46	+	AT1G08110	0	P	0.282
Ath_chr1	2538165	2538239	5P.noncapped.117	72	-	AT1G08115	-1	U	0.037
Ath_chr1	2542214	2542359	5P.capped.620	77	-	AT1G08125	0	P	0.253
Ath_chr1	2547808	2547982	5P.noncapped.118	49	-	AT1G08130	0	P	0.085
Ath_chr1	2551430	2551540	5P.capped.621	79	-	AT1G08135	-37	U	0.229
Ath_chr1	2555111	2555253	5P.capped.622	49	-	AT1G08140	0	P	0.464
Ath_chr1	2559130	2559152	5P.capped.623	18	-	AT1G08150	-75	U	0.488
Ath_chr1	2560388	2560408	5P.capped.624	14	-	AT1G08160	0	P	0.352
Ath_chr1	2562110	2562182	5P.capped.625	38	-	AT1G08165	-1	U	0.26
Ath_chr1	2563628	2563723	5P.capped.626	59	-	AT1G08170	-16	U	0.29
Ath_chr1	2564989	2565245	5P.capped.627	152	-	AT1G08180	-21	U	0.247
Ath_chr1	2567362	2567587	5P.capped.628	134	+	AT1G08190	0	P	0.355
Ath_chr1	2576621	2576799	5P.capped.629	71	-	AT1G08200	0	P	0.287
Ath_chr1	2580604	2580739	5P.capped.630	16	-	AT1G08210	0	P	0.525
Ath_chr1	2583266	2583343	5P.capped.631	63	-	AT1G08220	-7	U	0.595
Ath_chr1	2586664	2586863	5P.capped.632	67	-	AT1G08230	0	P	0.151
Ath_chr1	2590222	2590368	5P.capped.633	26	-	AT1G08250	0	P	0.307
Ath_chr1	2607454	2607545	5P.capped.634	86	-	AT1G08270	-34	U	0.335
Ath_chr1	2607903	2608150	5P.capped.635	199	+	AT1G08280	-305	U	0.425
Ath_chr1	2609625	2609675	5P.noncapped.119	1	+	AT1G08280	0	P	0.0
Ath_chr1	2614988	2615019	5P.capped.636	9	+	AT1G08300	-5	I	0.444
Ath_chr1	2621415	2621681	5P.capped.637	1	-	AT1G08315	0	P	0.299
Ath_chr1	2623695	2623716	5P.noncapped.120	19	-	AT1G08320	0	D	0.0
Ath_chr1	2627720	2627919	5P.capped.638	120	-	AT1G08320	0	P	0.367
Ath_chr1	2630989	2631146	5P.capped.639	78	+	AT1G08340	0	P	0.266
Ath_chr1	2635640	2635709	5P.capped.640	41	-	AT1G08350	-60	I	0.167
Ath_chr1	2635786	2635877	5P.capped.641	65	-	AT1G08350	0	P	0.11
Ath_chr1	2635995	2636140	5P.capped.642	40	+	AT1G08360	0	P	0.263
Ath_chr1	2638178	2638318	5P.capped.643	56	+	AT1G08370	0	P	0.298
Ath_chr1	2641717	2641898	5P.capped.644	72	-	AT1G08380	0	P	0.242
Ath_chr1	2642123	2642261	5P.capped.645	78	+	AT1G08390	-12	U	0.249
Ath_chr1	2645983	2646049	5P.capped.646	25	-	AT1G08400	0	P	0.142
Ath_chr1	2646126	2646303	5P.capped.647	113	+	AT1G08410	0	P	0.217
Ath_chr1	2649500	2649790	5P.capped.648	258	+	AT1G08420	0	P	0.33
Ath_chr1	2671790	2671830	5P.capped.649	34	-	AT1G08450	0	P	0.462
Ath_chr1	2672436	2672500	5P.capped.650	62	+	AT1G08460	0	P	0.245
Ath_chr1	2673978	2674049	5P.capped.651	1	+	AT1G08460	-187	I	0.101
Ath_chr1	2675750	2675896	5P.capped.652	94	+	AT1G08465	0	P	0.257
Ath_chr1	2682233	2682269	5P.noncapped.121	34	-	AT1G08470	0	D	0.0
Ath_chr1	2683942	2684106	5P.capped.653	61	-	AT1G08470	0	P	0.206
Ath_chr1	2684160	2684376	5P.capped.654	129	+	AT1G08480	0	P	0.48
Ath_chr1	2688536	2688610	5P.capped.655	58	-	AT1G08490	0	P	0.218
Ath_chr1	2688981	2689113	5P.capped.656	118	+	AT1G08500	0	P	0.399
Ath_chr1	2691272	2691293	5P.noncapped.122	12	-	AT1G08510	0	D	0.0
Ath_chr1	2694089	2694225	5P.capped.657	79	-	AT1G08510	0	P	0.203
Ath_chr1	2694308	2694552	5P.capped.658	57	-	AT1G08510	0	P	0.305
Ath_chr1	2694623	2694667	5P.capped.659	11	-	AT1G08510	-258	U	0.215
Ath_chr1	2696367	2696546	5P.capped.660	129	+	AT1G08520	0	P	0.238
Ath_chr1	2697380	2697423	5P.capped.661	1	+	AT1G08520	-71	I	0.168
Ath_chr1	2701160	2701249	5P.capped.662	65	+	AT1G08530	0	P	0.244
Ath_chr1	2703322	2703404	5P.capped.663	44	+	AT1G08540	0	P	0.284
Ath_chr1	2706921	2707107	5P.capped.664	171	+	AT1G08550	0	P	0.27
Ath_chr1	2709207	2709257	5P.noncapped.123	48	+	AT1G08550	0	D	0.0
Ath_chr1	2709658	2709661	5P.noncapped.124	1	+	AT1G08560	0	A	0.0
Ath_chr1	2710851	2711058	5P.capped.665	59	-	AT1G08560	0	P	0.262
Ath_chr1	2712834	2713063	5P.capped.666	93	+	AT1G08570	0	P	0.314
Ath_chr1	2716323	2716470	5P.capped.667	42	-	AT1G08580	0	P	0.223
Ath_chr1	2721897	2721962	5P.capped.668	12	-	AT1G08592	-234	U	0.253
Ath_chr1	2723687	2723851	5P.capped.669	139	+	AT1G08600	0	P	0.261
Ath_chr1	2733364	2733511	5P.noncapped.125	42	+	AT1G08600	0	D	0.0
Ath_chr1	2735778	2735870	5P.capped.670	12	-	AT1G08610	0	P	0.439
Ath_chr1	2736622	2736793	5P.capped.671	169	+	AT1G08620	0	P	0.288
Ath_chr1	2736856	2737055	5P.capped.672	99	+	AT1G08620	-75	U	0.438
Ath_chr1	2746570	2746612	5P.capped.673	40	-	AT1G08630	-134	I	0.488
Ath_chr1	2746693	2746773	5P.capped.674	39	-	AT1G08630	0	P	0.352
Ath_chr1	2746903	2747010	5P.capped.675	57	-	AT1G08630	-22	U	0.417
Ath_chr1	2751157	2751321	5P.capped.676	51	-	AT1G08640	0	P	0.272
Ath_chr1	2752017	2752209	5P.capped.677	143	+	AT1G08650	0	P	0.339
Ath_chr1	2759714	2759864	5P.capped.678	71	-	AT1G08660	0	P	0.429
Ath_chr1	2762577	2762705	5P.capped.679	65	+	AT1G08680	0	P	0.217
Ath_chr1	2769439	2769571	5P.capped.680	76	-	AT1G08695	-33	U	0.184
Ath_chr1	2771396	2771468	5P.capped.681	46	-	AT1G08700	0	P	0.323
Ath_chr1	2771555	2771765	5P.capped.682	156	+	AT1G08710	0	P	0.317
Ath_chr1	2773953	2774080	5P.capped.683	75	+	AT1G08720	-1	U	0.362
Ath_chr1	2779502	2779630	5P.capped.684	86	+	AT1G08730	-374	U	0.302
Ath_chr1	2801031	2801108	5P.capped.685	37	+	AT1G08750	0	P	0.157
Ath_chr1	2805102	2805264	5P.capped.686	23	+	AT1G08760	-245	U	0.492
Ath_chr1	2805296	2805389	5P.capped.687	75	+	AT1G08760	0	P	0.431
Ath_chr1	2808820	2808936	5P.capped.688	51	+	AT1G08770	-11	U	0.379
Ath_chr1	2811120	2811241	5P.capped.689	57	-	AT1G08780	0	P	0.249
Ath_chr1	2817763	2817888	5P.capped.690	42	-	AT1G08800	0	P	0.354
Ath_chr1	2820335	2820438	5P.capped.691	15	-	AT1G08810	0	P	0.234
Ath_chr1	2825168	2825390	5P.capped.692	86	-	AT1G08820	0	P	0.258
Ath_chr1	2827053	2827171	5P.capped.693	64	+	AT1G08830	0	P	0.233
Ath_chr1	2831063	2831170	5P.capped.694	49	-	AT1G08840	-25	I	0.295
Ath_chr1	2839110	2839189	5P.capped.695	33	+	AT1G08845	0	P	0.166
Ath_chr1	2846135	2846194	5P.noncapped.126	3	+	.	.	N	0.0
Ath_chr1	2847712	2847810	5P.capped.696	65	-	AT1G08880	0	P	0.257
Ath_chr1	2852452	2852502	5P.capped.697	1	+	AT1G08900	0	P	0.437
Ath_chr1	2856160	2856173	5P.capped.698	1	+	AT1G08910	-65	U	0.304
Ath_chr1	2867259	2867432	5P.capped.699	96	+	AT1G08920	0	P	0.305
Ath_chr1	2870261	2870322	5P.noncapped.127	42	+	AT1G08920	0	D	0.0
Ath_chr1	2870332	2870408	5P.noncapped.128	57	+	AT1G08920	0	D	0.0
Ath_chr1	2873427	2873584	5P.capped.700	122	+	AT1G08930	0	P	0.149
Ath_chr1	2877650	2877767	5P.capped.701	24	+	AT1G08940	-17	U	0.284
Ath_chr1	2879560	2879686	5P.capped.702	81	+	AT1G08960	0	P	0.401
Ath_chr1	2882479	2882637	5P.capped.703	100	+	AT1G08970	0	P	0.365
Ath_chr1	2884348	2884472	5P.capped.704	76	+	AT1G08980	0	P	0.255
Ath_chr1	2899303	2899417	5P.capped.705	74	-	AT1G09010	0	P	0.257
Ath_chr1	2904755	2904874	5P.capped.706	65	-	AT1G09020	-6	U	0.155
Ath_chr1	2916956	2917018	5P.capped.707	30	+	.	.	N	0.25
Ath_chr1	2925709	2925766	5P.capped.708	46	-	AT1G09060	0	P	0.293
Ath_chr1	2925819	2925986	5P.capped.709	79	-	AT1G09060	-137	U	0.206
Ath_chr1	2927541	2927760	5P.capped.710	161	+	AT1G09070	0	P	0.369
Ath_chr1	2936925	2936977	5P.noncapped.129	31	-	AT1G09100	0	D	0.0
Ath_chr1	2939223	2939360	5P.capped.711	63	-	AT1G09100	0	P	0.301
Ath_chr1	2942219	2942287	5P.capped.712	34	-	AT1G09130	0	P	0.224
Ath_chr1	2945866	2945998	5P.capped.713	84	-	AT1G09140	0	P	0.301
Ath_chr1	2946150	2946317	5P.capped.714	99	+	AT1G09150	0	P	0.303
Ath_chr1	2950436	2950517	5P.capped.715	35	-	AT1G09155	0	D	0.268
Ath_chr1	2950925	2951137	5P.capped.716	5	-	AT1G09155	0	P	0.533
Ath_chr1	2955648	2955725	5P.capped.717	41	-	AT1G09160	-1	U	0.394
Ath_chr1	2965009	2965065	5P.capped.718	1	+	AT1G09180	-12	U	0.295
Ath_chr1	2971395	2971536	5P.capped.719	76	-	AT1G09195	0	P	0.199
Ath_chr1	2972158	2972260	5P.capped.720	40	-	AT1G09200	0	P	0.279
Ath_chr1	2976651	2976838	5P.capped.721	44	-	AT1G09210	0	P	0.259
Ath_chr1	2982553	2982643	5P.capped.722	28	-	AT1G09230	0	P	0.324
Ath_chr1	2987137	2987223	5P.noncapped.130	68	-	AT1G09245	0	P	0.045
Ath_chr1	2987313	2987397	5P.capped.723	79	-	AT1G09245	0	P	0.24
Ath_chr1	2989368	2989453	5P.capped.724	8	+	AT1G09250	-1	U	0.571
Ath_chr1	2994347	2994466	5P.capped.725	75	+	AT1G09270	0	P	0.265
Ath_chr1	3001252	3001377	5P.capped.726	27	-	AT1G09280	0	P	0.304
Ath_chr1	3002066	3002072	5P.noncapped.131	4	-	AT1G09290	0	D	0.0
Ath_chr1	3003702	3003763	5P.capped.727	59	-	AT1G09290	0	P	0.269
Ath_chr1	3008981	3009099	5P.capped.728	75	+	AT1G09310	0	P	0.301
Ath_chr1	3012328	3012406	5P.capped.729	36	-	AT1G09320	-2	U	0.219
Ath_chr1	3012818	3012821	5P.noncapped.132	1	+	AT1G09330	0	A	0.0
Ath_chr1	3014983	3015131	5P.capped.730	75	-	AT1G09330	0	P	0.193
Ath_chr1	3015229	3015489	5P.capped.731	231	+	AT1G09340	0	P	0.352
Ath_chr1	3026215	3026562	5P.noncapped.133	105	-	AT1G09380	0	D	0.008
Ath_chr1	3026646	3026759	5P.noncapped.134	95	-	AT1G09380	0	D	0.0
Ath_chr1	3029365	3029505	5P.capped.732	122	-	AT1G09380	0	P	0.409
Ath_chr1	3031125	3031290	5P.capped.733	116	+	AT1G09390	0	P	0.356
Ath_chr1	3038272	3038440	5P.capped.734	115	-	AT1G09415	0	P	0.25
Ath_chr1	3041726	3041821	5P.capped.735	44	-	AT1G09420	0	P	0.352
Ath_chr1	3041932	3042091	5P.capped.736	96	+	AT1G09430	0	P	0.306
Ath_chr1	3047424	3047577	5P.capped.737	48	-	AT1G09440	-64	I	0.264
Ath_chr1	3047845	3047904	5P.capped.738	40	-	AT1G09440	0	P	0.114
Ath_chr1	3053814	3053917	5P.capped.739	66	+	AT1G09460	-20	U	0.193
Ath_chr1	3056871	3057025	5P.capped.740	64	-	AT1G09470	0	P	0.422
Ath_chr1	3057039	3057159	5P.capped.741	22	-	AT1G09470	-88	U	0.464
Ath_chr1	3058446	3058500	5P.capped.742	37	+	AT1G09480	-29	I	0.356
Ath_chr1	3063359	3063409	5P.capped.743	37	-	AT1G09486	0	P	0.264
Ath_chr1	3064095	3064173	5P.capped.744	65	+	AT1G09490	0	P	0.404
Ath_chr1	3066709	3066782	5P.capped.745	43	+	AT1G09500	0	P	0.358
Ath_chr1	3072023	3072088	5P.capped.746	26	-	AT1G09520	0	P	0.246
Ath_chr1	3076474	3076573	5P.capped.747	75	+	AT1G09530	-32	U	0.137
Ath_chr1	3093708	3093900	5P.capped.748	136	+	AT1G09560	0	P	0.395
Ath_chr1	3095484	3095503	5P.noncapped.135	8	-	AT1G09570	0	D	0.0
Ath_chr1	3100208	3100397	5P.capped.749	149	-	AT1G09570	-1	U	0.196
Ath_chr1	3100618	3100657	5P.capped.750	6	-	AT1G09570	-268	U	0.283
Ath_chr1	3102755	3102972	5P.capped.751	169	-	AT1G09575	0	P	0.371
Ath_chr1	3104495	3104671	5P.capped.752	87	+	AT1G09580	-5	U	0.299
Ath_chr1	3106527	3106567	5P.capped.753	7	+	AT1G09590	0	P	0.28
Ath_chr1	3107947	3108040	5P.capped.754	60	+	.	.	N	0.106
Ath_chr1	3108093	3108354	5P.capped.755	141	+	AT1G09600	-382	U	0.325
Ath_chr1	3111141	3111251	5P.noncapped.136	99	+	AT1G09600	0	D	0.0
Ath_chr1	3111310	3111364	5P.noncapped.137	3	+	AT1G09600	0	D	0.0
Ath_chr1	3111743	3111831	5P.capped.756	11	+	AT1G09610	0	P	0.373
Ath_chr1	3116599	3116720	5P.capped.757	99	-	AT1G09620	0	P	0.38
Ath_chr1	3119544	3119745	5P.capped.758	67	-	AT1G09630	0	P	0.313
Ath_chr1	3119866	3120001	5P.capped.759	56	+	AT1G09640	0	P	0.333
Ath_chr1	3122912	3123082	5P.capped.760	114	+	AT1G09645	0	P	0.277
Ath_chr1	3125486	3125514	5P.noncapped.138	7	+	AT1G09650	-313	U	0.041
Ath_chr1	3127934	3127978	5P.noncapped.139	42	-	AT1G09660	0	D	0.0
Ath_chr1	3130956	3131099	5P.capped.761	108	-	AT1G09660	0	P	0.258
Ath_chr1	3137426	3137510	5P.capped.762	41	-	AT1G09690	0	P	0.237
Ath_chr1	3140200	3140341	5P.capped.763	38	-	AT1G09700	0	P	0.251
Ath_chr1	3140817	3140912	5P.capped.764	55	+	AT1G09710	0	P	0.234
Ath_chr1	3154306	3154392	5P.capped.765	73	-	AT1G09730	0	P	0.206
Ath_chr1	3154489	3154555	5P.capped.766	42	+	AT1G09740	0	P	0.374
Ath_chr1	3157447	3157542	5P.capped.767	56	+	AT1G09750	0	P	0.253
Ath_chr1	3161629	3161709	5P.capped.768	62	-	AT1G09760	0	P	0.297
Ath_chr1	3161814	3161925	5P.capped.769	53	+	AT1G09770	0	P	0.342
Ath_chr1	3167808	3167942	5P.capped.770	60	-	AT1G09780	0	P	0.257
Ath_chr1	3170939	3171091	5P.capped.771	35	-	AT1G09790	-156	U	0.306
Ath_chr1	3172087	3172182	5P.capped.772	36	+	AT1G09794	0	P	0.201
Ath_chr1	3173540	3173585	5P.capped.773	8	+	AT1G09795	0	P	0.17
Ath_chr1	3180373	3180437	5P.noncapped.140	38	-	AT1G09800	0	P	0.048
Ath_chr1	3180590	3180629	5P.noncapped.141	2	-	AT1G09800	-172	U	0.03
Ath_chr1	3180653	3180736	5P.noncapped.142	80	-	AT1G09800	-313	U	0.073
Ath_chr1	3180890	3180966	5P.noncapped.143	71	+	AT1G09810	0	A	0.038
Ath_chr1	3184158	3184223	5P.capped.774	55	-	AT1G09810	0	P	0.228
Ath_chr1	3187426	3187480	5P.capped.775	33	+	AT1G09812	-357	U	0.229
Ath_chr1	3189365	3189473	5P.capped.776	29	+	AT1G09815	0	P	0.249
Ath_chr1	3192440	3192528	5P.capped.777	32	-	AT1G09820	-59	U	0.369
Ath_chr1	3194919	3195069	5P.capped.778	105	-	AT1G09830	0	P	0.234
Ath_chr1	3200062	3200333	5P.capped.779	164	-	AT1G09840	0	P	0.302
Ath_chr1	3201775	3201882	5P.capped.780	52	+	AT1G09850	0	P	0.396
Ath_chr1	3205702	3205814	5P.capped.781	64	+	AT1G09870	0	P	0.228
Ath_chr1	3217959	3218036	5P.capped.782	40	+	AT1G09900	-133	U	0.245
Ath_chr1	3224539	3224638	5P.capped.783	50	-	AT1G09910	-49	U	0.379
Ath_chr1	3226939	3227073	5P.capped.784	37	-	AT1G09920	0	P	0.219
Ath_chr1	3239335	3239528	5P.capped.785	97	-	AT1G09940	0	P	0.259
Ath_chr1	3241537	3241584	5P.noncapped.144	43	-	AT1G09950	0	P	0.043
Ath_chr1	3244172	3244243	5P.capped.786	35	+	AT1G09960	-5	U	0.236
Ath_chr1	3252238	3252280	5P.capped.787	1	+	AT1G09970	0	P	0.338
Ath_chr1	3256354	3256392	5P.noncapped.145	36	-	AT1G09980	0	D	0.0
Ath_chr1	3256432	3256509	5P.noncapped.146	1	-	AT1G09980	0	D	0.0
Ath_chr1	3261478	3261768	5P.capped.788	173	-	AT1G09980	-38	U	0.281
Ath_chr1	3263463	3263631	5P.capped.789	85	-	AT1G09995	0	P	0.153
Ath_chr1	3269902	3269957	5P.noncapped.147	35	-	AT1G10020	0	D	0.028
Ath_chr1	3271797	3271854	5P.capped.790	50	-	AT1G10020	0	P	0.429
Ath_chr1	3271935	3272079	5P.capped.791	29	-	AT1G10020	0	P	0.312
Ath_chr1	3273739	3273947	5P.capped.792	190	+	AT1G10030	0	P	0.315
Ath_chr1	3283682	3283709	5P.noncapped.148	15	-	.	.	N	0.0
Ath_chr1	3284055	3284344	5P.capped.793	255	+	AT1G10060	0	P	0.428
Ath_chr1	3285059	3285160	5P.capped.794	88	+	AT1G10060	0	P	0.428
Ath_chr1	3287863	3287962	5P.capped.795	96	+	AT1G10070	-127	U	0.275
Ath_chr1	3288040	3288283	5P.capped.796	181	+	AT1G10070	0	P	0.36
Ath_chr1	3296006	3296228	5P.capped.797	75	-	AT1G10090	0	P	0.283
Ath_chr1	3306045	3306291	5P.capped.798	25	-	AT1G10120	0	P	0.173
Ath_chr1	3306408	3306639	5P.capped.799	229	-	AT1G10120	0	P	0.249
Ath_chr1	3310928	3311012	5P.capped.800	57	+	AT1G10130	0	P	0.294
Ath_chr1	3323491	3323642	5P.capped.801	56	-	AT1G10140	0	P	0.485
Ath_chr1	3325812	3325986	5P.capped.802	33	+	AT1G10150	0	P	0.417
Ath_chr1	3326016	3326048	5P.noncapped.149	1	+	AT1G10150	0	P	0.0
Ath_chr1	3338056	3338189	5P.capped.803	3	-	.	.	N	0.265
Ath_chr1	3341548	3341646	5P.capped.804	25	-	AT1G10180	0	P	0.386
Ath_chr1	3347780	3347913	5P.capped.805	71	-	AT1G10200	0	P	0.265
Ath_chr1	3348081	3348088	5P.capped.806	5	-	AT1G10200	-202	U	0.434
Ath_chr1	3349208	3349253	5P.capped.807	32	+	AT1G10210	0	P	0.252
Ath_chr1	3355564	3355627	5P.capped.808	29	+	AT1G10230	0	P	0.327
Ath_chr1	3359746	3359869	5P.capped.809	91	-	AT1G10240	0	P	0.104
Ath_chr1	3363412	3363502	5P.capped.810	60	+	AT1G10270	-31	U	0.37
Ath_chr1	3366800	3366810	5P.noncapped.150	6	-	AT1G10280	0	D	0.0
Ath_chr1	3369065	3369167	5P.capped.811	38	-	AT1G10280	-9	U	0.352
Ath_chr1	3370404	3370601	5P.capped.812	156	+	AT1G10290	0	P	0.432
Ath_chr1	3383868	3383964	5P.capped.813	37	-	AT1G10310	0	P	0.244
Ath_chr1	3388356	3388444	5P.capped.814	34	-	AT1G10320	-18	U	0.136
Ath_chr1	3394978	3395086	5P.capped.815	70	-	AT1G10350	0	P	0.241
Ath_chr1	3396741	3396928	5P.capped.816	109	-	AT1G10360	-2	U	0.276
Ath_chr1	3397891	3397971	5P.noncapped.151	78	-	AT1G10370	0	P	0.0
Ath_chr1	3398264	3398401	5P.capped.817	87	-	AT1G10370	0	P	0.194
Ath_chr1	3400546	3400705	5P.capped.818	59	+	AT1G10380	0	P	0.197
Ath_chr1	3407315	3407338	5P.noncapped.152	1	-	AT1G10390	0	D	0.052
Ath_chr1	3412775	3412905	5P.capped.819	56	-	AT1G10390	0	P	0.242
Ath_chr1	3419242	3419355	5P.capped.820	63	-	AT1G10410	0	P	0.35
Ath_chr1	3419364	3419434	5P.capped.821	65	-	AT1G10410	0	P	0.163
Ath_chr1	3419518	3419680	5P.capped.822	107	-	AT1G10410	0	P	0.268
Ath_chr1	3430552	3430691	5P.capped.823	49	-	AT1G10430	0	P	0.272
Ath_chr1	3431776	3431836	5P.capped.824	6	+	AT1G10450	0	P	0.344
Ath_chr1	3443813	3444066	5P.capped.825	33	-	AT1G10470	0	P	0.217
Ath_chr1	3453182	3453264	5P.capped.826	1	+	AT1G10490	-44	U	0.146
Ath_chr1	3461344	3461525	5P.capped.827	140	-	AT1G10500	0	P	0.278
Ath_chr1	3461621	3461676	5P.capped.828	23	+	AT1G10510	0	P	0.418
Ath_chr1	3469621	3469678	5P.noncapped.153	2	+	AT1G10522	0	P	0.012
Ath_chr1	3469925	3470021	5P.capped.829	47	+	AT1G10522	0	D	0.324
Ath_chr1	3477852	3478014	5P.capped.830	12	-	AT1G10540	0	P	0.224
Ath_chr1	3484548	3484632	5P.capped.831	3	+	AT1G10560	-28	U	0.214
Ath_chr1	3486591	3486822	5P.capped.832	70	+	AT1G10560	0	P	0.239
Ath_chr1	3487568	3487657	5P.capped.833	14	+	AT1G10570	-1	U	0.437
Ath_chr1	3493669	3493779	5P.capped.834	70	-	AT1G10580	-3	U	0.229
Ath_chr1	3503373	3503523	5P.capped.835	58	-	AT1G10590	0	P	0.238
Ath_chr1	3503645	3503769	5P.capped.836	81	+	AT1G10600	0	P	0.213
Ath_chr1	3509046	3509062	5P.noncapped.154	1	-	AT1G10620	0	D	0.05
Ath_chr1	3512216	3512466	5P.capped.837	237	-	AT1G10620	-479	U	0.429
Ath_chr1	3514672	3514784	5P.capped.838	38	-	AT1G10630	0	P	0.218
Ath_chr1	3517865	3518014	5P.capped.839	22	-	AT1G10640	0	P	0.35
Ath_chr1	3526117	3526521	5P.capped.840	232	-	AT1G10650	-4	U	0.302
Ath_chr1	3530447	3530588	5P.capped.841	56	+	AT1G10657	0	P	0.347
Ath_chr1	3532422	3532596	5P.capped.842	146	+	AT1G10660	0	P	0.334
Ath_chr1	3535458	3535684	5P.capped.843	55	+	AT1G10670	0	P	0.294
Ath_chr1	3545394	3545582	5P.capped.844	76	-	AT1G10682	0	P	0.246
Ath_chr1	3550597	3550781	5P.capped.845	182	-	AT1G10690	-148	U	0.26
Ath_chr1	3554096	3554278	5P.capped.846	153	+	AT1G10700	0	P	0.344
Ath_chr1	3562789	3563040	5P.capped.847	167	+	AT1G10720	0	P	0.243
Ath_chr1	3563198	3563214	5P.noncapped.155	1	+	AT1G10720	0	P	0.0
Ath_chr1	3563401	3563404	5P.noncapped.156	1	-	AT1G10720	0	A	0.0
Ath_chr1	3564030	3564059	5P.noncapped.157	20	+	AT1G10720	0	D	0.0
Ath_chr1	3565249	3565300	5P.capped.848	1	+	AT1G10730	-212	U	0.177
Ath_chr1	3570632	3570871	5P.capped.849	66	-	AT1G10740	0	P	0.358
Ath_chr1	3590503	3590574	5P.capped.850	69	-	AT1G10760	-30	I	0.362
Ath_chr1	3592365	3592423	5P.capped.851	48	-	AT1G10770	-3	U	0.307
Ath_chr1	3595073	3595175	5P.capped.852	13	-	AT1G10780	-10	U	0.28
Ath_chr1	3604998	3605067	5P.capped.853	55	-	AT1G10820	0	P	0.427
Ath_chr1	3605903	3605953	5P.noncapped.158	48	-	AT1G10830	0	D	0.0
Ath_chr1	3607371	3607556	5P.capped.854	87	-	AT1G10830	0	P	0.372
Ath_chr1	3610377	3610595	5P.capped.855	74	-	AT1G10840	0	P	0.331
Ath_chr1	3611499	3611822	5P.capped.856	250	+	AT1G10850	0	P	0.275
Ath_chr1	3611836	3611882	5P.noncapped.159	24	+	AT1G10850	0	P	0.082
Ath_chr1	3616112	3616217	5P.capped.857	46	-	AT1G10865	0	P	0.266
Ath_chr1	3623641	3623807	5P.capped.858	115	-	AT1G10870	0	P	0.307
Ath_chr1	3627633	3627755	5P.capped.859	74	+	AT1G10890	-18	U	0.366
Ath_chr1	3637059	3637242	5P.capped.860	33	-	AT1G10900	0	P	0.504
Ath_chr1	3639842	3639936	5P.capped.861	58	+	AT1G10910	0	P	0.256
Ath_chr1	3647627	3647683	5P.capped.862	50	-	AT1G10920	0	P	0.351
Ath_chr1	3655530	3655592	5P.capped.863	57	-	AT1G10930	0	P	0.115
Ath_chr1	3658359	3658666	5P.capped.864	180	-	AT1G10940	0	P	0.324
Ath_chr1	3659143	3659297	5P.capped.865	98	+	AT1G10950	0	P	0.348
Ath_chr1	3664272	3664311	5P.capped.866	3	+	AT1G10960	-110	U	0.222
Ath_chr1	3664382	3664435	5P.capped.867	6	+	AT1G10960	0	P	0.297
Ath_chr1	3666959	3667073	5P.capped.868	3	-	AT1G10970	0	P	0.251
Ath_chr1	3675929	3676148	5P.capped.869	46	-	AT1G11000	0	P	0.229
Ath_chr1	3676587	3676807	5P.capped.870	169	+	AT1G11020	0	P	0.178
Ath_chr1	3680973	3681109	5P.capped.871	23	-	AT1G11040	-73	U	0.617
Ath_chr1	3681634	3681963	5P.capped.872	186	+	AT1G11050	-67	U	0.325
Ath_chr1	3683767	3683809	5P.noncapped.160	11	+	AT1G11050	0	P	0.0
Ath_chr1	3684667	3684723	5P.capped.873	7	+	AT1G11060	0	P	0.336
Ath_chr1	3702545	3702655	5P.capped.874	25	+	AT1G11090	-37	U	0.535
Ath_chr1	3713529	3713789	5P.capped.875	3	-	AT1G11112	0	P	0.218
Ath_chr1	3715043	3715197	5P.capped.876	66	+	AT1G11120	-74	U	0.352
Ath_chr1	3718776	3718783	5P.capped.877	1	+	AT1G11125	-5	U	0.152
Ath_chr1	3722777	3723049	5P.capped.878	130	+	AT1G11130	0	P	0.431
Ath_chr1	3728809	3728982	5P.capped.879	1	+	AT1G11150	-160	U	0.348
Ath_chr1	3744816	3744983	5P.capped.880	72	+	AT1G11175	0	P	0.842
Ath_chr1	3745721	3745843	5P.capped.881	41	+	AT1G11180	-11	U	0.108
Ath_chr1	3750143	3750162	5P.noncapped.161	1	+	AT1G11190	0	A	0.0
Ath_chr1	3750243	3750385	5P.capped.882	115	-	AT1G11190	0	D	0.112
Ath_chr1	3751319	3751336	5P.capped.883	11	+	AT1G11190	23	IA	0.429
Ath_chr1	3752758	3752831	5P.capped.884	21	-	AT1G11190	0	P	0.377
Ath_chr1	3753266	3753452	5P.capped.885	103	+	AT1G11200	0	P	0.348
Ath_chr1	3761191	3761255	5P.capped.886	8	-	AT1G11220	-35	U	0.449
Ath_chr1	3768213	3768325	5P.capped.887	35	-	AT1G11240	0	P	0.215
Ath_chr1	3768420	3768582	5P.capped.888	106	+	AT1G11250	-197	U	0.312
Ath_chr1	3774996	3775030	5P.noncapped.162	24	-	.	.	N	0.036
Ath_chr1	3777273	3777386	5P.capped.889	56	+	AT1G11260	0	P	0.346
Ath_chr1	3786922	3787054	5P.capped.890	2	-	AT1G11270	0	P	0.167
Ath_chr1	3788128	3788165	5P.noncapped.163	1	-	AT1G11280	0	D	0.0
Ath_chr1	3790647	3790692	5P.capped.891	43	-	AT1G11280	0	P	0.525
Ath_chr1	3790781	3790898	5P.capped.892	36	-	AT1G11280	0	P	0.202
Ath_chr1	3797717	3797752	5P.capped.893	3	+	AT1G11300	-16	I	0.108
Ath_chr1	3804018	3804226	5P.capped.894	82	-	AT1G11310	0	P	0.138
Ath_chr1	3807095	3807222	5P.capped.895	51	+	AT1G11320	0	P	0.482
Ath_chr1	3810244	3810397	5P.capped.896	17	+	AT1G11330	0	P	0.15
Ath_chr1	3820756	3820794	5P.capped.897	10	-	AT1G11350	0	P	0.498
Ath_chr1	3822885	3822985	5P.capped.898	61	-	AT1G11360	0	P	0.348
Ath_chr1	3832557	3832717	5P.capped.899	111	+	AT1G11380	0	P	0.326
Ath_chr1	3837509	3837653	5P.noncapped.164	77	-	AT1G11390	0	P	0.084
Ath_chr1	3837821	3837955	5P.capped.900	54	+	AT1G11400	0	P	0.346
Ath_chr1	3841258	3841302	5P.capped.901	18	+	AT1G11410	-9	U	0.449
Ath_chr1	3846941	3847098	5P.noncapped.165	10	-	AT1G11420	-80	U	0.048
Ath_chr1	3847201	3847307	5P.capped.902	64	+	AT1G11430	0	P	0.333
Ath_chr1	3849311	3849362	5P.capped.903	1	+	AT1G11440	-47	U	0.211
Ath_chr1	3862397	3862497	5P.capped.904	40	+	AT1G11475	0	P	0.332
Ath_chr1	3866876	3866982	5P.capped.905	43	-	AT1G11480	0	P	0.218
Ath_chr1	3872898	3872967	5P.noncapped.166	1	-	AT1G11510	-64	U	0.0
Ath_chr1	3874394	3874565	5P.capped.906	93	+	AT1G11530	0	P	0.412
Ath_chr1	3880289	3880364	5P.capped.907	66	-	AT1G11545	0	P	0.249
Ath_chr1	3883226	3883257	5P.capped.908	7	+	AT1G11570	-46	U	0.299
Ath_chr1	3884322	3884527	5P.capped.909	84	+	AT1G11572	0	P	0.341
Ath_chr1	3888684	3888815	5P.capped.910	5	+	AT1G11580	0	P	0.112
Ath_chr1	3896886	3897017	5P.capped.911	53	-	AT1G11592	-6	U	0.315
Ath_chr1	3901968	3902052	5P.capped.912	48	+	AT1G11600	0	P	0.322
Ath_chr1	3907553	3907725	5P.capped.913	108	-	AT1G11610	0	D	0.312
Ath_chr1	3914338	3914471	5P.capped.914	75	-	AT1G11630	-7	U	0.233
Ath_chr1	3914740	3914864	5P.capped.915	76	+	AT1G11650	0	P	0.316
Ath_chr1	3920498	3920573	5P.capped.916	48	+	AT1G11660	0	P	0.275
Ath_chr1	3931526	3931589	5P.capped.917	61	-	AT1G11670	-12	U	0.217
Ath_chr1	3938407	3938608	5P.capped.918	124	+	AT1G11680	0	P	0.363
Ath_chr1	3945724	3945769	5P.capped.919	12	+	AT1G11700	0	P	0.434
Ath_chr1	3951298	3951510	5P.capped.920	108	+	AT1G11720	-146	U	0.267
Ath_chr1	3957301	3957483	5P.capped.921	12	+	AT1G11730	-159	U	0.293
Ath_chr1	3961693	3961706	5P.capped.922	11	-	AT1G11735	-241	U	0.509
Ath_chr1	3963655	3963810	5P.capped.923	42	-	AT1G11740	0	D	0.304
Ath_chr1	3967471	3967599	5P.capped.924	76	+	AT1G11750	0	P	0.22
Ath_chr1	3971716	3971905	5P.capped.925	91	-	AT1G11755	0	P	0.263
Ath_chr1	3973258	3973321	5P.capped.926	29	-	AT1G11760	-2	U	0.222
Ath_chr1	3973822	3973912	5P.capped.927	51	+	AT1G11765	-1	U	0.337
Ath_chr1	3975595	3975701	5P.capped.928	67	+	AT1G11770	-16	U	0.367
Ath_chr1	3977116	3977230	5P.noncapped.167	36	+	AT1G11770	0	P	0.0
Ath_chr1	3979171	3979263	5P.capped.929	25	-	AT1G11780	-2	U	0.328
Ath_chr1	3981240	3981340	5P.capped.930	37	+	AT1G11790	0	P	0.329
Ath_chr1	3987150	3987304	5P.capped.931	130	-	AT1G11800	0	P	0.21
Ath_chr1	3993431	3993629	5P.capped.932	55	-	AT1G11820	0	P	0.17
Ath_chr1	3995303	3995457	5P.capped.933	108	+	AT1G11840	0	P	0.308
Ath_chr1	3999165	3999238	5P.capped.934	33	+	AT1G11850	0	P	0.395
Ath_chr1	4001175	4001467	5P.capped.935	234	+	AT1G11860	0	P	0.333
Ath_chr1	4003816	4003881	5P.capped.936	23	+	AT1G11870	-6	U	0.154
Ath_chr1	4010322	4010461	5P.capped.937	112	-	AT1G11880	-2	U	0.121
Ath_chr1	4010680	4010843	5P.capped.938	98	+	AT1G11890	0	P	0.39
Ath_chr1	4014595	4014697	5P.noncapped.168	100	-	AT1G11900	-15	U	0.044
Ath_chr1	4014815	4014887	5P.capped.939	34	+	AT1G11905	0	P	0.375
Ath_chr1	4020879	4021016	5P.capped.940	38	-	AT1G11910	0	P	0.249
Ath_chr1	4028564	4028801	5P.capped.941	206	+	AT1G11930	0	P	0.358
Ath_chr1	4034045	4034149	5P.capped.942	47	-	AT1G11940	-15	U	0.275
Ath_chr1	4038726	4038862	5P.capped.943	40	-	AT1G11950	-9	U	0.189
Ath_chr1	4039729	4039771	5P.noncapped.169	14	-	AT1G11960	0	D	0.048
Ath_chr1	4043837	4044083	5P.capped.944	16	-	AT1G11960	0	P	0.271
Ath_chr1	4046148	4046162	5P.noncapped.170	1	+	.	.	N	0.0
Ath_chr1	4049015	4049141	5P.capped.945	124	-	AT1G11990	-80	U	0.389
Ath_chr1	4053765	4053875	5P.capped.946	69	-	AT1G12000	0	P	0.372
Ath_chr1	4058159	4058272	5P.capped.947	1	+	AT1G12013	-126	U	0.351
Ath_chr1	4058482	4058509	5P.noncapped.171	3	+	AT1G12015	-1	U	0.031
Ath_chr1	4063309	4063338	5P.capped.948	27	-	AT1G12020	0	P	0.172
Ath_chr1	4072678	4072858	5P.capped.949	116	+	AT1G12050	0	P	0.338
Ath_chr1	4076259	4076307	5P.capped.950	40	+	AT1G12060	-34	U	0.377
Ath_chr1	4076910	4076961	5P.noncapped.172	25	-	AT1G12060	0	A	0.0
Ath_chr1	4080289	4080437	5P.capped.951	83	-	AT1G12070	-267	U	0.206
Ath_chr1	4084085	4084287	5P.capped.952	121	+	AT1G12080	0	P	0.26
Ath_chr1	4090600	4090748	5P.capped.953	46	-	AT1G12090	0	P	0.317
Ath_chr1	4105230	4105319	5P.capped.954	7	+	AT1G12110	0	P	0.187
Ath_chr1	4109329	4109390	5P.noncapped.173	18	+	AT1G12110	0	D	0.0
Ath_chr1	4115019	4115041	5P.noncapped.174	17	-	AT1G12120	0	D	0.0
Ath_chr1	4117362	4117434	5P.capped.955	51	-	AT1G12120	0	P	0.403
Ath_chr1	4117555	4117624	5P.capped.956	51	-	AT1G12120	-13	U	0.378
Ath_chr1	4121367	4121380	5P.capped.957	1	+	AT1G12140	0	P	0.293
Ath_chr1	4125448	4125669	5P.capped.958	149	-	AT1G12150	0	P	0.342
Ath_chr1	4137531	4137600	5P.capped.959	3	+	AT1G12200	0	P	0.328
Ath_chr1	4140225	4140336	5P.capped.960	72	+	.	.	N	0.349
Ath_chr1	4147990	4148081	5P.capped.961	43	+	AT1G12230	0	P	0.265
Ath_chr1	4153448	4153690	5P.capped.962	203	+	AT1G12240	0	P	0.327
Ath_chr1	4157651	4157784	5P.capped.963	84	+	AT1G12244	0	P	0.25
Ath_chr1	4159243	4159318	5P.capped.964	23	+	AT1G12250	0	P	0.43
Ath_chr1	4171980	4172095	5P.capped.965	94	+	AT1G12270	0	P	0.493
Ath_chr1	4187942	4188063	5P.capped.966	84	-	AT1G12310	0	P	0.291
Ath_chr1	4189296	4189406	5P.capped.967	58	+	AT1G12320	0	P	0.399
Ath_chr1	4194368	4194511	5P.capped.968	91	+	AT1G12330	-198	U	0.309
Ath_chr1	4194581	4194686	5P.capped.969	69	+	AT1G12330	-7	U	0.278
Ath_chr1	4198079	4198082	5P.noncapped.175	1	-	AT1G12340	0	A	0.0
Ath_chr1	4198342	4198540	5P.capped.970	131	+	AT1G12350	0	P	0.368
Ath_chr1	4200967	4201116	5P.capped.971	80	+	AT1G12360	0	P	0.295
Ath_chr1	4208900	4208958	5P.capped.972	50	-	AT1G12370	0	P	0.237
Ath_chr1	4217060	4217230	5P.capped.973	44	-	AT1G12380	0	P	0.357
Ath_chr1	4220105	4220249	5P.capped.974	86	+	AT1G12390	0	P	0.206
Ath_chr1	4221004	4221009	5P.noncapped.176	1	-	AT1G12390	0	A	0.019
Ath_chr1	4221835	4222000	5P.capped.975	80	+	AT1G12400	0	P	0.313
Ath_chr1	4223014	4223087	5P.capped.976	37	+	AT1G12410	0	P	0.401
Ath_chr1	4228517	4228571	5P.capped.977	45	-	AT1G12420	-191	I	0.519
Ath_chr1	4229079	4229140	5P.capped.978	48	-	AT1G12420	0	P	0.172
Ath_chr1	4238577	4238813	5P.capped.979	182	-	AT1G12430	0	P	0.215
Ath_chr1	4242396	4242582	5P.capped.980	106	-	AT1G12440	0	P	0.355
Ath_chr1	4242929	4243054	5P.capped.981	50	-	AT1G12440	0	P	0.318
Ath_chr1	4243098	4243234	5P.capped.982	70	-	AT1G12440	-161	U	0.527
Ath_chr1	4244257	4244521	5P.capped.983	31	+	AT1G12450	-19	U	0.409
Ath_chr1	4247225	4247426	5P.capped.984	134	+	AT1G12460	0	P	0.297
Ath_chr1	4250915	4251046	5P.capped.985	93	+	AT1G12470	-23	U	0.268
Ath_chr1	4264981	4265167	5P.capped.986	75	-	AT1G12500	-13	U	0.261
Ath_chr1	4267224	4267274	5P.noncapped.177	37	-	AT1G12520	0	D	0.0
Ath_chr1	4268853	4268952	5P.capped.987	47	-	AT1G12520	0	P	0.269
Ath_chr1	4270728	4270860	5P.capped.988	58	-	AT1G12530	0	P	0.132
Ath_chr1	4274533	4274694	5P.noncapped.178	101	+	AT1G12550	0	P	0.099
Ath_chr1	4278137	4278244	5P.noncapped.179	26	-	AT1G12570	0	D	0.009
Ath_chr1	4280746	4280928	5P.capped.989	62	-	AT1G12570	0	P	0.25
Ath_chr1	4282846	4282979	5P.capped.990	57	+	AT1G12580	0	P	0.156
Ath_chr1	4288379	4288464	5P.capped.991	1	-	AT1G12600	-101	I	0.163
Ath_chr1	4289061	4289095	5P.capped.992	32	-	AT1G12600	-216	U	0.408
Ath_chr1	4290124	4290640	5P.noncapped.180	404	-	AT1G12610	0	P	0.0
Ath_chr1	4291002	4291020	5P.capped.993	11	-	AT1G12610	0	P	0.38
Ath_chr1	4297009	4297119	5P.capped.994	59	-	AT1G12620	0	P	0.414
Ath_chr1	4303456	4303528	5P.noncapped.181	27	-	AT1G12640	0	D	0.007
Ath_chr1	4305697	4305834	5P.capped.995	25	-	AT1G12640	0	P	0.237
Ath_chr1	4305902	4306005	5P.capped.996	30	+	AT1G12650	0	P	0.342
Ath_chr1	4322912	4322947	5P.capped.997	32	-	AT1G12680	0	P	0.19
Ath_chr1	4328433	4328604	5P.capped.998	113	-	AT1G12710	-66	U	0.238
Ath_chr1	4334579	4334656	5P.capped.999	36	+	AT1G12730	0	P	0.537
Ath_chr1	4339010	4339098	5P.capped.1000	25	+	.	.	N	0.312
Ath_chr1	4348294	4348378	5P.capped.1001	32	-	AT1G12750	0	P	0.424
Ath_chr1	4348494	4348656	5P.capped.1002	6	+	AT1G12760	0	P	0.459
Ath_chr1	4351169	4351254	5P.capped.1003	45	+	AT1G12770	0	P	0.292
Ath_chr1	4353841	4353882	5P.capped.1004	38	+	AT1G12775	-26	U	0.822
Ath_chr1	4356095	4356177	5P.noncapped.182	68	-	AT1G12780	0	D	0.014
Ath_chr1	4356464	4356505	5P.noncapped.183	31	-	AT1G12780	0	D	0.03
Ath_chr1	4358194	4358479	5P.capped.1005	29	-	AT1G12780	0	P	0.276
Ath_chr1	4361218	4361335	5P.capped.1006	54	-	AT1G12790	-1	U	0.194
Ath_chr1	4365280	4365406	5P.capped.1007	41	-	AT1G12800	0	P	0.338
Ath_chr1	4367238	4367374	5P.capped.1008	52	+	AT1G12810	0	P	0.372
Ath_chr1	4371241	4371299	5P.capped.1009	51	-	AT1G12820	0	P	0.259
Ath_chr1	4374574	4374598	5P.noncapped.184	4	-	AT1G12830	0	P	0.0
Ath_chr1	4375074	4375220	5P.capped.1010	75	-	AT1G12830	0	P	0.228
Ath_chr1	4375501	4375593	5P.capped.1011	13	+	AT1G12840	0	P	0.275
Ath_chr1	4379362	4379516	5P.capped.1012	47	-	AT1G12845	0	P	0.202
Ath_chr1	4381539	4381675	5P.capped.1013	64	-	AT1G12850	0	P	0.253
Ath_chr1	4384340	4384558	5P.capped.1014	170	+	AT1G12860	0	P	0.266
Ath_chr1	4384679	4384692	5P.capped.1015	7	+	AT1G12860	0	P	0.285
Ath_chr1	4389733	4389895	5P.capped.1016	98	+	AT1G12880	0	P	0.222
Ath_chr1	4391581	4391729	5P.capped.1017	115	+	AT1G12890	-37	U	0.234
Ath_chr1	4394275	4394422	5P.capped.1018	35	-	AT1G12900	0	P	0.237
Ath_chr1	4396170	4396258	5P.capped.1019	48	-	AT1G12910	0	P	0.246
Ath_chr1	4398047	4398191	5P.capped.1020	102	-	AT1G12920	0	P	0.238
Ath_chr1	4405501	4405609	5P.capped.1021	40	-	AT1G12930	0	P	0.136
Ath_chr1	4423616	4423728	5P.capped.1022	21	+	AT1G12970	-2	U	0.267
Ath_chr1	4433615	4433756	5P.capped.1023	12	+	AT1G12990	-12	U	0.301
Ath_chr1	4435884	4435899	5P.noncapped.185	13	+	AT1G12990	0	D	0.0
Ath_chr1	4439418	4439645	5P.capped.1024	45	-	AT1G13000	0	P	0.182
Ath_chr1	4440744	4440826	5P.noncapped.186	77	-	AT1G13020	0	D	0.0
Ath_chr1	4440850	4440885	5P.noncapped.187	29	-	AT1G13020	0	D	0.0
Ath_chr1	4443634	4443741	5P.capped.1025	58	-	AT1G13020	-9	U	0.382
Ath_chr1	4447319	4447416	5P.capped.1026	85	-	AT1G13030	0	P	0.164
Ath_chr1	4452259	4452356	5P.capped.1027	47	+	AT1G13060	0	P	0.268
Ath_chr1	4459112	4459197	5P.capped.1028	53	+	AT1G13080	0	P	0.203
Ath_chr1	4461714	4461919	5P.capped.1029	91	+	AT1G13090	0	P	0.273
Ath_chr1	4467205	4467235	5P.capped.1030	14	+	AT1G13110	0	P	0.649
Ath_chr1	4472924	4472929	5P.capped.1031	2	-	AT1G13120	0	P	0.316
Ath_chr1	4473061	4473357	5P.capped.1032	151	-	AT1G13120	0	P	0.242
Ath_chr1	4474628	4474735	5P.capped.1033	66	+	AT1G13130	-25	U	0.293
Ath_chr1	4477504	4477690	5P.noncapped.188	68	+	AT1G13130	0	D	0.0
Ath_chr1	4477780	4477856	5P.noncapped.189	3	+	AT1G13130	0	D	0.0
Ath_chr1	4480325	4480486	5P.capped.1034	127	-	AT1G13140	-126	U	0.484
Ath_chr1	4480779	4480880	5P.capped.1035	39	+	AT1G13145	-41	U	0.276
Ath_chr1	4482654	4482680	5P.noncapped.190	10	-	AT1G13150	0	P	0.0
Ath_chr1	4483691	4483741	5P.capped.1036	8	-	AT1G13150	-4	U	0.258
Ath_chr1	4484544	4484596	5P.capped.1037	42	+	AT1G13160	0	P	0.543
Ath_chr1	4492450	4492592	5P.capped.1038	75	-	AT1G13170	0	P	0.224
Ath_chr1	4494979	4495043	5P.capped.1039	48	+	AT1G13180	0	P	0.368
Ath_chr1	4498776	4498972	5P.capped.1040	96	+	AT1G13190	-8	U	0.284
Ath_chr1	4501317	4501367	5P.noncapped.191	36	+	AT1G13190	0	D	0.0
Ath_chr1	4503366	4503587	5P.capped.1041	113	-	AT1G13195	0	P	0.203
Ath_chr1	4513832	4513994	5P.capped.1042	160	-	AT1G13210	-55	U	0.174
Ath_chr1	4515518	4515663	5P.capped.1043	38	+	AT1G13220	-49	U	0.456
Ath_chr1	4520569	4520671	5P.noncapped.192	44	+	AT1G13230	-17	U	0.091
Ath_chr1	4526006	4526073	5P.capped.1044	58	-	AT1G13245	-1	U	0.27
Ath_chr1	4530014	4530098	5P.capped.1045	48	-	AT1G13250	0	P	0.291
Ath_chr1	4542195	4542353	5P.capped.1046	113	+	AT1G13260	0	P	0.334
Ath_chr1	4544924	4545021	5P.capped.1047	28	+	AT1G13270	0	P	0.605
Ath_chr1	4547434	4547615	5P.capped.1048	110	+	AT1G13280	0	P	0.325
Ath_chr1	4563624	4563627	5P.noncapped.193	1	+	AT1G13320	0	A	0.0
Ath_chr1	4567695	4567769	5P.capped.1049	47	-	AT1G13320	0	P	0.254
Ath_chr1	4567911	4567978	5P.capped.1050	23	+	AT1G13330	0	P	0.324
Ath_chr1	4576560	4576737	5P.capped.1051	70	-	AT1G13350	0	P	0.149
Ath_chr1	4576899	4577003	5P.capped.1052	89	+	AT1G13360	0	A	0.372
Ath_chr1	4577782	4577842	5P.capped.1053	43	-	AT1G13360	0	P	0.213
Ath_chr1	4577856	4577908	5P.capped.1054	46	-	AT1G13360	0	P	0.223
Ath_chr1	4590358	4590493	5P.capped.1055	52	-	AT1G13380	0	P	0.307
Ath_chr1	4593593	4593724	5P.capped.1056	105	-	AT1G13390	-16	U	0.303
Ath_chr1	4594173	4594302	5P.capped.1057	76	-	AT1G13390	0	P	0.292
Ath_chr1	4604838	4604868	5P.noncapped.194	2	+	AT1G13420	0	P	0.0
Ath_chr1	4610489	4610649	5P.capped.1058	75	-	AT1G13440	0	P	0.303
Ath_chr1	4612274	4612447	5P.capped.1059	1	+	AT1G13448	0	P	0.333
Ath_chr1	4615107	4615212	5P.capped.1060	78	-	AT1G13450	0	P	0.24
Ath_chr1	4615733	4615960	5P.capped.1061	173	+	AT1G13460	0	P	0.248
Ath_chr1	4641985	4642151	5P.capped.1062	48	-	AT1G13560	0	P	0.189
Ath_chr1	4644281	4644422	5P.capped.1063	96	-	AT1G13570	0	P	0.363
Ath_chr1	4646769	4647001	5P.capped.1064	81	-	AT1G13580	0	P	0.335
Ath_chr1	4679769	4679822	5P.capped.1065	41	-	AT1G13640	0	P	0.144
Ath_chr1	4682075	4682317	5P.capped.1066	20	-	AT1G13650	0	P	0.491
Ath_chr1	4688147	4688161	5P.capped.1067	3	+	AT1G13670	-5	U	0.369
Ath_chr1	4693284	4693387	5P.capped.1068	52	+	AT1G13690	0	P	0.29
Ath_chr1	4695915	4696129	5P.capped.1069	107	-	AT1G13700	0	P	0.395
Ath_chr1	4709788	4709938	5P.capped.1070	88	+	AT1G13730	0	P	0.292
Ath_chr1	4709973	4710050	5P.capped.1071	39	+	AT1G13730	0	P	0.275
Ath_chr1	4713520	4713773	5P.capped.1072	171	+	AT1G13740	0	P	0.385
Ath_chr1	4721670	4721731	5P.capped.1073	36	+	AT1G13770	0	P	0.202
Ath_chr1	4724516	4724678	5P.capped.1074	91	+	AT1G13780	0	P	0.348
Ath_chr1	4726741	4726800	5P.capped.1075	21	+	.	.	N	0.352
Ath_chr1	4733761	4733802	5P.noncapped.195	19	-	AT1G13800	-74	U	0.049
Ath_chr1	4734026	4734058	5P.capped.1076	9	+	AT1G13810	0	P	0.262
Ath_chr1	4735545	4735613	5P.capped.1077	52	+	AT1G13820	0	P	0.284
Ath_chr1	4740801	4741056	5P.capped.1078	137	-	AT1G13830	0	P	0.315
Ath_chr1	4746833	4746953	5P.capped.1079	19	-	AT1G13860	0	P	0.772
Ath_chr1	4748535	4748656	5P.capped.1080	106	-	AT1G13870	0	P	0.359
Ath_chr1	4748863	4748983	5P.capped.1081	9	+	AT1G13880	0	P	0.349
Ath_chr1	4751411	4751651	5P.capped.1082	48	+	AT1G13890	-121	U	0.334
Ath_chr1	4753800	4753825	5P.capped.1083	5	-	AT1G13900	0	D	0.192
Ath_chr1	4755521	4755592	5P.capped.1084	54	-	AT1G13900	0	P	0.196
Ath_chr1	4755779	4755946	5P.capped.1085	91	+	AT1G13910	0	P	0.268
Ath_chr1	4758157	4758208	5P.capped.1086	1	+	AT1G13920	-29	U	0.407
Ath_chr1	4760979	4761087	5P.capped.1087	62	+	AT1G13930	0	P	0.367
Ath_chr1	4766716	4766867	5P.capped.1088	98	-	AT1G13940	-66	U	0.218
Ath_chr1	4773535	4773641	5P.capped.1089	59	+	AT1G13950	0	P	0.242
Ath_chr1	4776247	4776616	5P.capped.1090	283	+	AT1G13960	0	P	0.309
Ath_chr1	4782461	4782633	5P.capped.1091	67	-	AT1G13970	0	P	0.314
Ath_chr1	4788513	4788599	5P.capped.1092	67	+	AT1G13980	0	P	0.465
Ath_chr1	4794661	4794833	5P.capped.1093	102	+	AT1G13990	0	P	0.442
Ath_chr1	4797222	4797472	5P.capped.1094	202	+	AT1G14000	0	P	0.366
Ath_chr1	4801778	4801890	5P.capped.1095	62	-	AT1G14010	0	P	0.272
Ath_chr1	4802663	4802836	5P.capped.1096	4	+	AT1G14020	-52	U	0.355
Ath_chr1	4807441	4807572	5P.capped.1097	75	-	AT1G14030	0	P	0.328
Ath_chr1	4810342	4810453	5P.capped.1098	107	+	AT1G14040	-38	U	0.248
Ath_chr1	4810917	4810924	5P.capped.1099	1	-	AT1G14040	0	A	0.286
Ath_chr1	4811820	4811946	5P.capped.1100	47	+	AT1G14040	0	D	0.279
Ath_chr1	4814522	4814575	5P.noncapped.196	20	+	AT1G14040	0	D	0.0
Ath_chr1	4817981	4818044	5P.capped.1101	31	-	AT1G14060	0	P	0.257
Ath_chr1	4820428	4820529	5P.capped.1102	1	-	AT1G14071	0	P	0.425
Ath_chr1	4827430	4827469	5P.capped.1103	37	-	AT1G14090	-32	U	0.145
Ath_chr1	4837027	4837122	5P.noncapped.197	21	-	AT1G14130	0	D	0.091
Ath_chr1	4837450	4837803	5P.capped.1104	241	-	AT1G14130	-76	U	0.14
Ath_chr1	4839598	4839674	5P.capped.1105	34	-	AT1G14140	0	P	0.309
Ath_chr1	4839793	4839889	5P.capped.1106	67	+	AT1G14150	0	P	0.334
Ath_chr1	4845748	4845852	5P.noncapped.198	54	-	AT1G14170	0	P	0.084
Ath_chr1	4847157	4847250	5P.capped.1107	4	+	AT1G14180	0	P	0.287
Ath_chr1	4849631	4849797	5P.noncapped.199	7	-	AT1G14182	0	D	0.0
Ath_chr1	4849857	4849958	5P.capped.1108	39	-	AT1G14182	-71	U	0.378
Ath_chr1	4855181	4855325	5P.capped.1109	14	-	AT1G14200	0	P	0.224
Ath_chr1	4855413	4855528	5P.capped.1110	42	+	AT1G14205	-77	U	0.294
Ath_chr1	4857941	4858029	5P.capped.1111	15	-	AT1G14210	0	P	0.339
Ath_chr1	4861227	4861283	5P.capped.1112	46	+	AT1G14230	0	P	0.29
Ath_chr1	4872852	4872921	5P.capped.1113	3	+	AT1G14260	0	P	0.378
Ath_chr1	4877144	4877251	5P.capped.1114	33	-	AT1G14270	0	P	0.245
Ath_chr1	4877487	4877711	5P.capped.1115	139	+	AT1G14280	0	P	0.255
Ath_chr1	4881915	4882015	5P.capped.1116	34	-	AT1G14290	0	P	0.185
Ath_chr1	4884724	4884821	5P.capped.1117	29	-	AT1G14300	0	P	0.207
Ath_chr1	4884927	4885092	5P.capped.1118	81	+	AT1G14310	-35	U	0.132
Ath_chr1	4888133	4888263	5P.capped.1119	93	+	AT1G14320	0	P	0.182
Ath_chr1	4890306	4890359	5P.noncapped.200	9	-	AT1G14330	0	P	0.0
Ath_chr1	4891980	4892030	5P.noncapped.201	21	-	AT1G14330	0	P	0.081
Ath_chr1	4892184	4892349	5P.capped.1120	66	-	AT1G14330	0	P	0.331
Ath_chr1	4897340	4897415	5P.capped.1121	1	+	AT1G14340	-4	U	0.53
Ath_chr1	4899081	4899203	5P.capped.1122	81	+	AT1G14345	0	P	0.382
Ath_chr1	4907699	4908002	5P.capped.1123	227	+	AT1G14350	-26	U	0.202
Ath_chr1	4908085	4908098	5P.noncapped.202	3	+	AT1G14350	0	P	0.0
Ath_chr1	4908161	4908187	5P.noncapped.203	24	+	AT1G14350	-69	U	0.0
Ath_chr1	4908364	4908470	5P.capped.1124	51	+	AT1G14350	0	P	0.208
Ath_chr1	4911305	4911358	5P.noncapped.204	39	-	AT1G14360	0	D	0.0
Ath_chr1	4913058	4913194	5P.capped.1125	64	-	AT1G14360	0	P	0.213
Ath_chr1	4915659	4915701	5P.capped.1126	1	+	AT1G14370	0	P	0.304
Ath_chr1	4918425	4918466	5P.noncapped.205	15	-	AT1G14380	0	D	0.0
Ath_chr1	4921276	4921696	5P.capped.1127	259	-	AT1G14380	0	P	0.391
Ath_chr1	4928572	4928721	5P.capped.1128	37	-	AT1G14400	0	P	0.251
Ath_chr1	4930844	4930953	5P.capped.1129	52	-	AT1G14410	0	P	0.256
Ath_chr1	4933477	4933635	5P.capped.1130	29	-	AT1G14420	0	P	0.34
Ath_chr1	4934145	4934368	5P.capped.1131	194	+	AT1G14430	0	P	0.351
Ath_chr1	4935783	4935846	5P.noncapped.206	57	+	AT1G14430	0	P	0.0
Ath_chr1	4940749	4940920	5P.capped.1132	27	-	AT1G14440	0	P	0.332
Ath_chr1	4947535	4947631	5P.capped.1133	40	-	AT1G14450	0	P	0.213
Ath_chr1	4948900	4948966	5P.noncapped.207	64	-	AT1G14460	0	D	0.0
Ath_chr1	4952879	4953009	5P.capped.1134	2	-	AT1G14460	0	P	0.329
Ath_chr1	4953093	4953269	5P.capped.1135	39	-	AT1G14460	-206	U	0.178
Ath_chr1	4956221	4956244	5P.capped.1136	15	+	AT1G14480	-20	U	0.328
Ath_chr1	4959347	4959429	5P.capped.1137	60	-	AT1G14490	-83	U	0.307
Ath_chr1	4964236	4964481	5P.capped.1138	188	-	AT1G14510	0	P	0.319
Ath_chr1	4969157	4969171	5P.noncapped.208	12	-	AT1G14520	0	D	0.0
Ath_chr1	4970002	4970229	5P.capped.1139	10	-	AT1G14520	0	D	0.337
Ath_chr1	4971329	4971347	5P.noncapped.209	5	-	AT1G14530	0	D	0.0
Ath_chr1	4973598	4973764	5P.capped.1140	123	-	AT1G14530	0	P	0.251
Ath_chr1	4975703	4975714	5P.capped.1141	1	-	AT1G14540	0	P	0.34
Ath_chr1	4980641	4980860	5P.capped.1142	188	+	AT1G14560	0	P	0.284
Ath_chr1	4983511	4983659	5P.capped.1143	48	+	AT1G14570	0	P	0.271
Ath_chr1	4989663	4989774	5P.capped.1144	55	+	AT1G14580	0	P	0.204
Ath_chr1	5000576	5000707	5P.capped.1145	101	-	AT1G14590	-35	U	0.175
Ath_chr1	5003454	5003543	5P.capped.1146	33	-	AT1G14600	-118	U	0.33
Ath_chr1	5014357	5014567	5P.capped.1147	141	-	AT1G14610	0	P	0.234
Ath_chr1	5016517	5016643	5P.capped.1148	50	-	AT1G14620	0	P	0.246
Ath_chr1	5019878	5019962	5P.capped.1149	77	+	AT1G14630	0	P	0.352
Ath_chr1	5023433	5023440	5P.capped.1150	5	+	AT1G14640	-217	U	0.128
Ath_chr1	5027660	5027728	5P.capped.1151	36	+	AT1G14650	0	P	0.419
Ath_chr1	5031559	5031643	5P.capped.1152	61	-	AT1G14650	0	A	0.327
Ath_chr1	5036407	5036525	5P.noncapped.210	69	-	AT1G14660	0	P	0.071
Ath_chr1	5037535	5037670	5P.capped.1153	77	+	AT1G14670	0	P	0.358
Ath_chr1	5040741	5040806	5P.capped.1154	39	+	AT1G14680	-80	U	0.249
Ath_chr1	5042320	5042503	5P.capped.1155	172	+	AT1G14685	0	P	0.217
Ath_chr1	5042528	5042665	5P.capped.1156	27	+	AT1G14685	0	P	0.175
Ath_chr1	5047921	5048060	5P.capped.1157	48	+	AT1G14687	0	P	0.27
Ath_chr1	5055025	5055094	5P.capped.1158	67	-	AT1G14690	0	P	0.279
Ath_chr1	5055164	5055324	5P.capped.1159	107	-	AT1G14690	-20	U	0.346
Ath_chr1	5064985	5065215	5P.capped.1160	44	-	AT1G14710	0	P	0.3
Ath_chr1	5068448	5068655	5P.capped.1161	61	-	AT1G14720	0	P	0.233
Ath_chr1	5073065	5073111	5P.capped.1162	41	+	AT1G14730	0	P	0.211
Ath_chr1	5077730	5077926	5P.capped.1163	59	-	AT1G14740	0	P	0.311
Ath_chr1	5082442	5082547	5P.capped.1164	50	-	AT1G14750	0	P	0.265
Ath_chr1	5085230	5085283	5P.capped.1165	5	-	AT1G14760	-23	U	0.118
Ath_chr1	5088754	5088876	5P.capped.1166	67	-	AT1G14770	0	P	0.404
Ath_chr1	5097987	5098070	5P.capped.1167	10	-	AT1G14790	0	P	0.226
Ath_chr1	5104621	5104719	5P.capped.1168	67	-	AT1G14810	0	P	0.34
Ath_chr1	5106770	5107078	5P.capped.1169	38	-	AT1G14820	0	P	0.238
Ath_chr1	5111594	5111710	5P.capped.1170	48	-	AT1G14830	0	P	0.373
Ath_chr1	5115319	5115493	5P.capped.1171	142	-	AT1G14840	0	P	0.173
Ath_chr1	5116871	5116917	5P.noncapped.211	16	-	AT1G14850	0	D	0.0
Ath_chr1	5123434	5123568	5P.noncapped.212	54	-	AT1G14850	-230	U	0.091
Ath_chr1	5124733	5124744	5P.capped.1172	8	+	AT1G14860	0	P	0.454
Ath_chr1	5124817	5124872	5P.noncapped.213	37	+	AT1G14860	0	P	0.0
Ath_chr1	5128567	5128646	5P.noncapped.214	45	-	AT1G14870	0	D	0.0
Ath_chr1	5129456	5129526	5P.capped.1173	65	-	AT1G14870	0	P	0.275
Ath_chr1	5136961	5137097	5P.capped.1174	93	+	AT1G14890	0	P	0.39
Ath_chr1	5137713	5137730	5P.capped.1175	8	-	AT1G14890	0	A	0.147
Ath_chr1	5139348	5139496	5P.capped.1176	32	-	AT1G14900	0	P	0.303
Ath_chr1	5143637	5143693	5P.capped.1177	47	-	AT1G14910	0	P	0.207
Ath_chr1	5149168	5149419	5P.capped.1178	128	+	AT1G14920	0	P	0.259
Ath_chr1	5165041	5165141	5P.capped.1179	68	-	AT1G14970	-193	U	0.301
Ath_chr1	5166642	5166840	5P.capped.1180	40	-	AT1G14980	0	P	0.28
Ath_chr1	5168146	5168283	5P.capped.1181	96	-	AT1G14990	0	P	0.373
Ath_chr1	5168537	5168669	5P.capped.1182	65	+	AT1G15000	0	P	0.391
Ath_chr1	5170387	5170425	5P.noncapped.215	36	-	AT1G15002	0	P	0.0
Ath_chr1	5170558	5170573	5P.capped.1183	13	-	AT1G15002	-137	U	0.368
Ath_chr1	5171122	5171259	5P.capped.1184	84	+	AT1G15010	0	P	0.154
Ath_chr1	5171451	5171558	5P.noncapped.216	26	+	AT1G15010	0	P	0.0
Ath_chr1	5173327	5173381	5P.noncapped.217	50	-	AT1G15020	0	D	0.0
Ath_chr1	5176159	5176262	5P.capped.1185	68	-	AT1G15020	-5	U	0.236
Ath_chr1	5177490	5177598	5P.capped.1186	70	+	AT1G15030	0	P	0.331
Ath_chr1	5186887	5186999	5P.capped.1187	2	-	AT1G15060	0	P	0.212
Ath_chr1	5187580	5187713	5P.capped.1188	55	+	AT1G15080	0	P	0.22
Ath_chr1	5192132	5192203	5P.capped.1189	1	+	.	.	N	0.121
Ath_chr1	5193293	5193404	5P.capped.1190	44	+	.	.	N	0.357
Ath_chr1	5194166	5194260	5P.capped.1191	32	-	AT1G15100	0	P	0.31
Ath_chr1	5199014	5199093	5P.capped.1192	1	+	AT1G15110	-2	U	0.479
Ath_chr1	5199459	5199588	5P.capped.1193	96	+	AT1G15110	-12	I	0.399
Ath_chr1	5202825	5202915	5P.capped.1194	32	+	AT1G15120	0	P	0.321
Ath_chr1	5202968	5203032	5P.capped.1195	1	+	AT1G15120	-95	I	0.59
Ath_chr1	5209884	5210014	5P.capped.1196	4	-	AT1G15130	0	P	0.447
Ath_chr1	5212091	5212446	5P.capped.1197	137	-	AT1G15140	0	P	0.302
Ath_chr1	5220055	5220190	5P.capped.1198	31	-	AT1G15165	0	P	0.399
Ath_chr1	5220399	5220676	5P.capped.1199	32	+	AT1G15170	-209	U	0.306
Ath_chr1	5224074	5224134	5P.capped.1200	40	-	AT1G15175	0	P	0.338
Ath_chr1	5224291	5224450	5P.capped.1201	119	+	AT1G15180	0	P	0.34
Ath_chr1	5231006	5231137	5P.capped.1202	46	-	AT1G15200	0	P	0.353
Ath_chr1	5238032	5238125	5P.capped.1203	14	+	AT1G15215	-18	U	0.382
Ath_chr1	5241456	5241545	5P.capped.1204	41	-	AT1G15220	0	P	0.221
Ath_chr1	5243183	5243259	5P.capped.1205	43	-	AT1G15230	0	P	0.35
Ath_chr1	5243411	5243503	5P.capped.1206	38	+	AT1G15240	0	P	0.334
Ath_chr1	5249396	5249552	5P.capped.1207	65	-	AT1G15250	0	P	0.218
Ath_chr1	5249670	5249875	5P.capped.1208	153	+	AT1G15260	0	P	0.268
Ath_chr1	5252054	5252135	5P.capped.1209	41	-	AT1G15270	0	P	0.275
Ath_chr1	5252291	5252393	5P.capped.1210	5	+	AT1G15280	-18	U	0.318
Ath_chr1	5264922	5265136	5P.capped.1211	19	-	AT1G15290	0	P	0.201
Ath_chr1	5269311	5269374	5P.noncapped.218	1	-	AT1G15310	0	D	0.0
Ath_chr1	5271942	5272048	5P.capped.1212	31	-	AT1G15310	0	P	0.348
Ath_chr1	5277499	5277694	5P.capped.1213	75	-	AT1G15340	0	P	0.274
Ath_chr1	5279825	5279906	5P.capped.1214	34	-	AT1G15350	0	P	0.264
Ath_chr1	5283295	5283473	5P.capped.1215	88	+	AT1G15360	-154	U	0.484
Ath_chr1	5283533	5283600	5P.capped.1216	7	+	AT1G15360	0	P	0.332
Ath_chr1	5283703	5283710	5P.noncapped.219	3	-	AT1G15360	19	IA	0.0
Ath_chr1	5286995	5287139	5P.capped.1217	62	+	AT1G15370	0	P	0.412
Ath_chr1	5290724	5290842	5P.capped.1218	21	+	AT1G15380	-1	U	0.302
Ath_chr1	5292984	5293061	5P.noncapped.220	63	-	AT1G15385	0	P	0.0
Ath_chr1	5293261	5293270	5P.capped.1219	3	-	AT1G15385	0	P	0.3
Ath_chr1	5294573	5294707	5P.capped.1220	92	+	AT1G15390	0	P	0.446
Ath_chr1	5296798	5296988	5P.capped.1221	65	-	AT1G15400	0	P	0.273
Ath_chr1	5297995	5298180	5P.noncapped.221	181	-	AT1G15405	-11	U	0.015
Ath_chr1	5298210	5298384	5P.capped.1222	113	+	AT1G15410	0	P	0.307
Ath_chr1	5301379	5301504	5P.capped.1223	41	-	AT1G15415	-9	U	0.205
Ath_chr1	5303320	5303456	5P.capped.1224	60	-	AT1G15420	0	P	0.254
Ath_chr1	5304314	5304370	5P.capped.1225	3	+	AT1G15430	0	P	0.292
Ath_chr1	5309461	5309563	5P.capped.1226	36	-	AT1G15440	0	P	0.272
Ath_chr1	5313413	5313511	5P.capped.1227	17	-	AT1G15460	0	D	0.106
Ath_chr1	5314073	5314146	5P.capped.1228	68	-	AT1G15460	-48	U	0.318
Ath_chr1	5315466	5315648	5P.capped.1229	72	+	AT1G15470	0	P	0.357
Ath_chr1	5316343	5316479	5P.capped.1230	106	+	AT1G15470	-59	I	0.464
Ath_chr1	5318012	5318089	5P.capped.1231	9	+	AT1G15480	0	P	0.115
Ath_chr1	5323812	5323897	5P.capped.1232	78	-	AT1G15490	0	P	0.193
Ath_chr1	5326248	5326359	5P.capped.1233	65	+	AT1G15500	0	P	0.344
Ath_chr1	5341949	5342136	5P.capped.1234	40	-	AT1G15530	-59	U	0.185
Ath_chr1	5346161	5346170	5P.capped.1235	4	-	AT1G15550	0	P	0.331
Ath_chr1	5356726	5356816	5P.capped.1236	88	-	.	.	N	0.117
Ath_chr1	5361971	5362059	5P.capped.1237	54	+	AT1G15570	0	P	0.359
Ath_chr1	5366331	5366498	5P.capped.1238	165	-	AT1G15580	0	P	0.258
Ath_chr1	5381056	5381196	5P.capped.1239	56	+	AT1G15660	-57	U	0.52
Ath_chr1	5390004	5390114	5P.capped.1240	30	+	AT1G15670	0	P	0.283
Ath_chr1	5398905	5399056	5P.capped.1241	91	+	AT1G15690	0	P	0.348
Ath_chr1	5403731	5403873	5P.capped.1242	65	-	AT1G15700	0	P	0.25
Ath_chr1	5404340	5404450	5P.capped.1243	35	+	AT1G15710	0	P	0.237
Ath_chr1	5406001	5406098	5P.capped.1244	23	+	AT1G15720	0	P	0.382
Ath_chr1	5407567	5407611	5P.noncapped.222	39	-	AT1G15730	0	D	0.0
Ath_chr1	5409911	5409996	5P.capped.1245	39	-	AT1G15730	0	P	0.348
Ath_chr1	5410903	5410970	5P.capped.1246	8	+	AT1G15740	0	P	0.254
Ath_chr1	5420806	5421050	5P.capped.1247	236	-	AT1G15750	-10	U	0.217
Ath_chr1	5425662	5425745	5P.capped.1248	33	+	AT1G15760	-18	U	0.357
Ath_chr1	5429523	5429588	5P.capped.1249	59	-	AT1G15772	-22	U	0.244
Ath_chr1	5436480	5436585	5P.capped.1250	69	-	AT1G15780	-138	U	0.154
Ath_chr1	5440029	5440128	5P.capped.1251	47	-	AT1G15790	0	P	0.153
Ath_chr1	5443613	5443710	5P.capped.1252	69	-	AT1G15800	0	P	0.272
Ath_chr1	5444428	5444502	5P.capped.1253	30	+	AT1G15810	0	P	0.265
Ath_chr1	5447710	5447864	5P.capped.1254	51	-	AT1G15820	0	P	0.332
Ath_chr1	5447955	5448188	5P.capped.1255	219	+	AT1G15825	0	A	0.327
Ath_chr1	5454743	5455031	5P.capped.1256	76	+	AT1G15860	0	P	0.343
Ath_chr1	5457075	5457170	5P.noncapped.223	26	+	AT1G15870	0	P	0.08
Ath_chr1	5460304	5460432	5P.capped.1257	45	-	AT1G15880	-17	U	0.232
Ath_chr1	5460520	5460647	5P.capped.1258	99	+	AT1G15885	0	P	0.287
Ath_chr1	5461137	5461146	5P.capped.1259	2	-	AT1G15885	0	A	0.206
Ath_chr1	5465273	5465440	5P.capped.1260	96	+	AT1G15910	0	P	0.414
Ath_chr1	5469040	5469043	5P.noncapped.224	1	-	AT1G15910	0	A	0.0
Ath_chr1	5469246	5469510	5P.capped.1261	214	+	AT1G15920	0	P	0.446
Ath_chr1	5469553	5469588	5P.capped.1262	10	+	AT1G15920	0	P	0.37
Ath_chr1	5471397	5471526	5P.capped.1263	41	+	AT1G15930	0	P	0.309
Ath_chr1	5473469	5473608	5P.capped.1264	92	+	AT1G15940	-3	U	0.346
Ath_chr1	5478693	5478820	5P.capped.1265	92	+	AT1G15950	0	P	0.37
Ath_chr1	5485073	5485117	5P.noncapped.225	33	-	AT1G15960	-25	U	0.094
Ath_chr1	5488807	5488986	5P.capped.1266	57	-	AT1G15970	0	P	0.421
Ath_chr1	5489240	5489342	5P.capped.1267	30	+	AT1G15980	-27	U	0.251
Ath_chr1	5494511	5494598	5P.capped.1268	24	+	AT1G16000	0	P	0.209
Ath_chr1	5497680	5497769	5P.capped.1269	39	-	AT1G16010	0	P	0.336
Ath_chr1	5498126	5498228	5P.capped.1270	45	+	AT1G16020	0	P	0.237
Ath_chr1	5501883	5501894	5P.capped.1271	3	-	AT1G16022	0	P	0.37
Ath_chr1	5504531	5504545	5P.capped.1272	3	-	AT1G16030	0	P	0.228
Ath_chr1	5504678	5504787	5P.capped.1273	34	+	AT1G16040	-22	U	0.24
Ath_chr1	5508431	5508600	5P.capped.1274	91	+	AT1G16060	0	P	0.334
Ath_chr1	5513777	5513918	5P.capped.1275	46	-	AT1G16070	0	P	0.15
Ath_chr1	5514267	5514433	5P.capped.1276	150	+	AT1G16080	0	P	0.348
Ath_chr1	5525478	5525594	5P.capped.1277	12	+	AT1G16130	0	P	0.365
Ath_chr1	5539663	5539983	5P.capped.1278	132	-	AT1G16170	0	P	0.233
Ath_chr1	5540425	5540567	5P.capped.1279	68	+	AT1G16180	0	P	0.28
Ath_chr1	5543133	5543220	5P.capped.1280	35	+	AT1G16190	0	P	0.272
Ath_chr1	5547463	5547657	5P.capped.1281	40	-	AT1G16210	0	P	0.31
Ath_chr1	5556759	5556862	5P.capped.1282	15	-	AT1G16240	0	P	0.252
Ath_chr1	5556986	5557014	5P.capped.1283	6	+	AT1G16250	0	P	0.4
Ath_chr1	5562069	5562156	5P.capped.1284	39	-	AT1G16260	0	P	0.233
Ath_chr1	5563081	5563289	5P.capped.1285	95	+	AT1G16270	0	P	0.342
Ath_chr1	5570530	5570614	5P.capped.1286	24	-	AT1G16280	-68	U	0.283
Ath_chr1	5573741	5573976	5P.capped.1287	20	-	AT1G16290	-224	U	0.253
Ath_chr1	5574286	5574346	5P.capped.1288	21	+	AT1G16300	-2	U	0.462
Ath_chr1	5578278	5578352	5P.capped.1289	25	+	AT1G16310	-127	U	0.395
Ath_chr1	5578429	5578490	5P.capped.1290	53	+	AT1G16310	0	P	0.509
Ath_chr1	5580797	5580951	5P.capped.1291	57	+	AT1G16320	0	P	0.351
Ath_chr1	5587458	5587471	5P.capped.1292	3	-	AT1G16330	-71	U	0.24
Ath_chr1	5590561	5590694	5P.capped.1293	65	-	AT1G16340	0	P	0.339
Ath_chr1	5590848	5590954	5P.capped.1294	55	+	AT1G16350	-47	U	0.408
Ath_chr1	5595729	5595956	5P.capped.1295	81	-	.	.	N	0.385
Ath_chr1	5614573	5614668	5P.capped.1296	54	+	AT1G16430	0	P	0.211
Ath_chr1	5617774	5617831	5P.capped.1297	55	+	AT1G16445	0	P	0.178
Ath_chr1	5622511	5622639	5P.capped.1298	58	-	AT1G16460	0	P	0.266
Ath_chr1	5622751	5622900	5P.capped.1299	118	+	AT1G16470	0	P	0.322
Ath_chr1	5625225	5625286	5P.noncapped.226	53	+	AT1G16470	0	D	0.036
Ath_chr1	5628997	5629029	5P.capped.1300	19	-	AT1G16480	-361	U	0.167
Ath_chr1	5638954	5639080	5P.capped.1301	79	+	AT1G16500	0	P	0.208
Ath_chr1	5645238	5645347	5P.noncapped.227	23	-	AT1G16510	0	P	0.096
Ath_chr1	5647843	5648140	5P.capped.1302	86	-	AT1G16515	-117	U	0.202
Ath_chr1	5648717	5648822	5P.capped.1303	42	+	AT1G16520	0	P	0.14
Ath_chr1	5650511	5650514	5P.noncapped.228	1	-	AT1G16520	0	A	0.0
Ath_chr1	5651642	5651677	5P.capped.1304	1	+	AT1G16530	0	A	0.16
Ath_chr1	5659363	5659435	5P.noncapped.229	46	+	AT1G16540	-5	U	0.029
Ath_chr1	5668373	5668455	5P.capped.1305	48	+	AT1G16560	0	P	0.265
Ath_chr1	5673549	5673658	5P.capped.1306	47	-	AT1G16570	0	P	0.103
Ath_chr1	5673764	5673857	5P.capped.1307	1	+	AT1G16590	-29	U	0.432
Ath_chr1	5675870	5675923	5P.noncapped.230	7	-	AT1G16610	0	D	0.049
Ath_chr1	5678691	5678889	5P.capped.1308	19	-	AT1G16610	0	P	0.229
Ath_chr1	5684784	5684913	5P.capped.1309	71	-	AT1G16630	0	P	0.369
Ath_chr1	5686174	5686211	5P.noncapped.231	4	-	AT1G16635	0	P	0.039
Ath_chr1	5686270	5686365	5P.capped.1310	67	-	AT1G16635	0	P	0.372
Ath_chr1	5686567	5686694	5P.capped.1311	1	+	AT1G16640	-34	U	0.313
Ath_chr1	5687902	5687981	5P.capped.1312	45	+	AT1G16650	0	P	0.116
Ath_chr1	5697271	5697428	5P.capped.1313	52	+	AT1G16670	0	P	0.191
Ath_chr1	5699487	5699585	5P.noncapped.232	4	+	AT1G16670	0	D	0.001
Ath_chr1	5702150	5702410	5P.capped.1314	230	+	AT1G16680	-372	U	0.262
Ath_chr1	5705937	5706190	5P.capped.1315	217	+	AT1G16690	0	P	0.282
Ath_chr1	5709691	5709827	5P.capped.1316	85	+	AT1G16700	0	P	0.278
Ath_chr1	5712054	5712234	5P.capped.1317	101	+	AT1G16705	0	P	0.401
Ath_chr1	5713845	5714083	5P.capped.1318	205	+	AT1G16710	-168	U	0.314
Ath_chr1	5722857	5723128	5P.capped.1319	227	+	AT1G16720	-3	U	0.277
Ath_chr1	5727064	5727205	5P.capped.1320	47	-	AT1G16730	0	P	0.254
Ath_chr1	5727286	5727420	5P.capped.1321	111	-	AT1G16730	-86	U	0.555
Ath_chr1	5727544	5727753	5P.capped.1322	161	+	AT1G16740	0	P	0.303
Ath_chr1	5731727	5731926	5P.capped.1323	142	-	AT1G16750	0	P	0.305
Ath_chr1	5734069	5734212	5P.capped.1324	67	+	AT1G16760	-97	U	0.363
Ath_chr1	5744155	5744246	5P.capped.1325	62	-	AT1G16780	-4	U	0.378
Ath_chr1	5744486	5744641	5P.capped.1326	66	+	AT1G16790	0	P	0.316
Ath_chr1	5745082	5745117	5P.noncapped.233	1	+	AT1G16790	0	P	0.0
Ath_chr1	5755560	5755703	5P.capped.1327	79	+	AT1G16810	0	P	0.321
Ath_chr1	5758200	5758378	5P.capped.1328	73	-	AT1G16820	0	P	0.216
Ath_chr1	5758763	5758899	5P.capped.1329	95	+	AT1G16825	0	P	0.187
Ath_chr1	5762510	5762594	5P.capped.1330	57	+	AT1G16830	0	P	0.251
Ath_chr1	5763933	5764135	5P.capped.1331	139	-	AT1G16840	0	P	0.273
Ath_chr1	5765631	5765671	5P.capped.1332	19	-	AT1G16850	0	P	0.362
Ath_chr1	5767279	5767437	5P.capped.1333	63	+	AT1G16860	0	P	0.337
Ath_chr1	5770906	5770937	5P.noncapped.234	21	-	AT1G16870	0	D	0.0
Ath_chr1	5773161	5773260	5P.capped.1334	50	-	AT1G16870	0	P	0.391
Ath_chr1	5773509	5773784	5P.capped.1335	198	+	AT1G16880	0	P	0.264
Ath_chr1	5778372	5778489	5P.capped.1336	51	-	AT1G16890	0	P	0.245
Ath_chr1	5782290	5782440	5P.capped.1337	83	-	AT1G16900	0	P	0.35
Ath_chr1	5787002	5787130	5P.capped.1338	54	-	AT1G16916	0	P	0.333
Ath_chr1	5789183	5789277	5P.capped.1339	37	-	AT1G16920	0	P	0.324
Ath_chr1	5789683	5789806	5P.capped.1340	30	+	AT1G16930	-273	U	0.291
Ath_chr1	5799643	5799998	5P.capped.1341	239	+	AT1G16960	-5	U	0.26
Ath_chr1	5805763	5805812	5P.capped.1342	35	-	AT1G16970	0	P	0.343
Ath_chr1	5820183	5820259	5P.capped.1343	59	+	AT1G17020	0	P	0.244
Ath_chr1	5822400	5822514	5P.capped.1344	50	+	AT1G17030	0	P	0.367
Ath_chr1	5824098	5824177	5P.noncapped.235	51	+	AT1G17030	0	D	0.0
Ath_chr1	5824293	5824394	5P.noncapped.236	21	+	AT1G17030	0	D	0.037
Ath_chr1	5828881	5829251	5P.capped.1345	291	+	AT1G17050	0	P	0.286
Ath_chr1	5837555	5837660	5P.capped.1346	36	+	AT1G17070	0	P	0.198
Ath_chr1	5841532	5841751	5P.capped.1347	33	-	AT1G17080	0	P	0.323
Ath_chr1	5842737	5842990	5P.capped.1348	101	-	AT1G17090	0	P	0.335
Ath_chr1	5844209	5844313	5P.capped.1349	77	-	AT1G17090	-4	U	0.67
Ath_chr1	5844507	5844782	5P.capped.1350	236	+	AT1G17100	0	P	0.224
Ath_chr1	5850726	5850886	5P.capped.1351	87	-	AT1G17110	0	P	0.293
Ath_chr1	5851826	5852000	5P.capped.1352	126	+	AT1G17120	0	P	0.423
Ath_chr1	5854123	5854219	5P.capped.1353	55	+	AT1G17130	0	P	0.278
Ath_chr1	5858140	5858204	5P.capped.1354	34	-	AT1G17140	-218	I	0.287
Ath_chr1	5858367	5858648	5P.capped.1355	82	-	AT1G17140	-4	U	0.293
Ath_chr1	5862635	5862769	5P.capped.1356	41	-	AT1G17145	0	P	0.264
Ath_chr1	5867545	5867715	5P.capped.1357	96	+	AT1G17160	0	P	0.289
Ath_chr1	5872142	5872181	5P.capped.1358	1	+	AT1G17180	-1	U	0.253
Ath_chr1	5875285	5875451	5P.capped.1359	88	+	AT1G17190	0	P	0.474
Ath_chr1	5878371	5878498	5P.capped.1360	75	+	AT1G17200	0	P	0.293
Ath_chr1	5884696	5884795	5P.capped.1361	56	-	AT1G17210	0	P	0.227
Ath_chr1	5885044	5885231	5P.capped.1362	72	+	AT1G17220	0	P	0.356
Ath_chr1	5895868	5895900	5P.noncapped.237	28	+	.	.	N	0.063
Ath_chr1	5911634	5911713	5P.capped.1363	73	-	AT1G17270	-15	U	0.351
Ath_chr1	5919960	5920127	5P.capped.1364	66	-	AT1G17280	0	P	0.295
Ath_chr1	5922511	5922842	5P.capped.1365	263	+	AT1G17290	0	P	0.338
Ath_chr1	5926767	5926846	5P.capped.1366	35	+	AT1G17300	-191	U	0.129
Ath_chr1	5929849	5929944	5P.capped.1367	59	+	AT1G17330	0	P	0.291
Ath_chr1	5933804	5933900	5P.capped.1368	75	+	AT1G17340	0	P	0.376
Ath_chr1	5941717	5941832	5P.capped.1369	67	+	AT1G17350	0	P	0.301
Ath_chr1	5946598	5946761	5P.capped.1370	129	+	AT1G17360	-36	U	0.379
Ath_chr1	5954836	5955057	5P.capped.1371	42	-	AT1G17370	0	P	0.331
Ath_chr1	5955614	5955635	5P.noncapped.238	11	-	AT1G17380	0	D	0.0
Ath_chr1	5955669	5955749	5P.noncapped.239	61	-	AT1G17380	0	D	0.0
Ath_chr1	5956260	5956289	5P.noncapped.240	21	-	AT1G17380	0	D	0.023
Ath_chr1	5957034	5957260	5P.capped.1372	151	-	AT1G17380	0	P	0.246
Ath_chr1	5969905	5969990	5P.capped.1373	38	-	AT1G17410	0	P	0.357
Ath_chr1	5977310	5977460	5P.capped.1374	100	+	AT1G17420	0	P	0.206
Ath_chr1	5980475	5980646	5P.noncapped.241	7	+	AT1G17420	0	D	0.023
Ath_chr1	5981077	5981133	5P.noncapped.242	21	+	AT1G17420	0	D	0.0
Ath_chr1	5981190	5981250	5P.noncapped.243	22	+	AT1G17420	0	D	0.0
Ath_chr1	5982249	5982333	5P.capped.1375	17	+	AT1G17430	0	P	0.17
Ath_chr1	5983855	5983919	5P.noncapped.244	2	+	AT1G17430	0	D	0.0
Ath_chr1	5987673	5987850	5P.capped.1376	94	-	AT1G17440	0	P	0.472
Ath_chr1	5988524	5988555	5P.noncapped.245	20	-	AT1G17450	0	D	0.0
Ath_chr1	5997109	5997364	5P.capped.1377	221	+	AT1G17455	0	P	0.494
Ath_chr1	5998696	5998879	5P.capped.1378	83	+	AT1G17460	-34	U	0.224
Ath_chr1	6002883	6003010	5P.capped.1379	82	+	AT1G17470	0	P	0.358
Ath_chr1	6008263	6008340	5P.capped.1380	14	-	AT1G17480	-12	U	0.147
Ath_chr1	6008527	6008686	5P.capped.1381	92	+	AT1G17490	0	P	0.342
Ath_chr1	6017952	6018136	5P.capped.1382	180	+	.	.	N	0.359
Ath_chr1	6024195	6024293	5P.capped.1383	65	-	AT1G17510	0	P	0.321
Ath_chr1	6027310	6027396	5P.capped.1384	74	-	AT1G17520	0	P	0.296
Ath_chr1	6027576	6027686	5P.capped.1385	83	+	AT1G17530	0	P	0.292
Ath_chr1	6032750	6032811	5P.capped.1386	55	-	AT1G17540	-52	U	0.422
Ath_chr1	6034258	6034456	5P.capped.1387	103	+	AT1G17550	0	P	0.386
Ath_chr1	6038583	6038701	5P.capped.1388	43	-	AT1G17560	0	P	0.183
Ath_chr1	6039232	6039262	5P.capped.1389	11	+	AT1G17580	-59	U	0.188
Ath_chr1	6052403	6052547	5P.capped.1390	142	-	AT1G17590	-1	U	0.211
Ath_chr1	6062171	6062311	5P.capped.1391	83	+	AT1G17620	0	P	0.374
Ath_chr1	6069274	6069368	5P.capped.1392	52	-	AT1G17640	-229	U	0.33
Ath_chr1	6071917	6072071	5P.capped.1393	29	-	AT1G17650	0	P	0.483
Ath_chr1	6076073	6076153	5P.capped.1394	59	+	AT1G17680	0	P	0.236
Ath_chr1	6088270	6088361	5P.capped.1395	84	-	AT1G17690	-15	U	0.259
Ath_chr1	6090791	6090883	5P.noncapped.246	61	-	AT1G17710	0	D	0.028
Ath_chr1	6092007	6092055	5P.capped.1396	19	-	AT1G17710	0	P	0.187
Ath_chr1	6098224	6098253	5P.noncapped.247	13	-	AT1G17720	0	P	0.0
Ath_chr1	6098265	6098528	5P.capped.1397	72	-	AT1G17720	0	P	0.353
Ath_chr1	6099025	6099185	5P.capped.1398	89	+	AT1G17730	0	P	0.314
Ath_chr1	6100974	6101181	5P.capped.1399	144	+	AT1G17745	0	P	0.316
Ath_chr1	6106357	6106535	5P.capped.1400	115	+	AT1G17750	-183	U	0.324
Ath_chr1	6116555	6116625	5P.capped.1401	61	-	AT1G17760	0	P	0.402
Ath_chr1	6123613	6123746	5P.capped.1402	43	+	AT1G17780	-44	U	0.435
Ath_chr1	6127433	6127578	5P.capped.1403	44	-	AT1G17790	-74	U	0.398
Ath_chr1	6135189	6135331	5P.capped.1404	99	-	AT1G17820	0	P	0.27
Ath_chr1	6138231	6138459	5P.capped.1405	79	-	AT1G17830	0	P	0.281
Ath_chr1	6142432	6142678	5P.capped.1406	168	+	AT1G17840	0	P	0.34
Ath_chr1	6142606	6142620	5P.noncapped.248	2	-	AT1G17840	0	A	0.037
Ath_chr1	6142719	6142783	5P.capped.1407	23	+	AT1G17840	0	P	0.244
Ath_chr1	6146181	6146218	5P.noncapped.249	1	-	AT1G17850	0	D	0.0
Ath_chr1	6148791	6148863	5P.capped.1408	39	-	AT1G17850	0	P	0.103
Ath_chr1	6149233	6149362	5P.capped.1409	67	+	AT1G17860	0	P	0.514
Ath_chr1	6153901	6154012	5P.capped.1410	51	-	AT1G17880	0	P	0.333
Ath_chr1	6154474	6154546	5P.noncapped.250	39	-	AT1G17890	0	P	0.016
Ath_chr1	6154658	6154678	5P.noncapped.251	7	-	AT1G17890	0	P	0.0
Ath_chr1	6155603	6155796	5P.capped.1411	146	-	AT1G17890	0	P	0.234
Ath_chr1	6165335	6165598	5P.capped.1412	216	-	AT1G17920	-170	U	0.302
Ath_chr1	6168748	6168854	5P.capped.1413	87	-	AT1G17930	0	P	0.324
Ath_chr1	6172147	6172251	5P.capped.1414	102	-	AT1G17940	-194	I	0.102
Ath_chr1	6172566	6172658	5P.capped.1415	90	-	AT1G17940	-158	I	0.135
Ath_chr1	6177603	6177640	5P.capped.1416	13	+	AT1G17950	0	P	0.307
Ath_chr1	6184902	6184991	5P.capped.1417	15	+	AT1G17970	0	P	0.253
Ath_chr1	6191611	6191740	5P.capped.1418	68	-	AT1G17980	0	P	0.27
Ath_chr1	6193606	6193826	5P.capped.1419	172	-	AT1G17990	0	P	0.175
Ath_chr1	6194682	6194706	5P.noncapped.252	1	+	AT1G18000	0	A	0.0
Ath_chr1	6194707	6194777	5P.noncapped.253	26	-	AT1G18000	0	P	0.0
Ath_chr1	6194889	6194896	5P.capped.1420	4	+	AT1G18000	0	A	0.364
Ath_chr1	6195733	6195739	5P.noncapped.254	4	+	AT1G18000	0	A	0.0
Ath_chr1	6196088	6196362	5P.capped.1421	34	-	AT1G18000	0	P	0.218
Ath_chr1	6199664	6200000	5P.capped.1422	235	+	AT1G18010	0	P	0.306
Ath_chr1	6201320	6201344	5P.noncapped.255	22	-	AT1G18010	0	A	0.0
Ath_chr1	6202200	6202403	5P.capped.1423	47	+	AT1G18020	-1	U	0.241
Ath_chr1	6209441	6209547	5P.capped.1424	58	-	AT1G18040	0	P	0.396
Ath_chr1	6213302	6213472	5P.capped.1425	50	-	AT1G18060	0	P	0.31
Ath_chr1	6218247	6218364	5P.capped.1426	71	-	AT1G18070	0	P	0.314
Ath_chr1	6220097	6220241	5P.capped.1427	136	+	AT1G18075	-414	U	0.502
Ath_chr1	6220314	6220367	5P.capped.1428	47	+	AT1G18075	-286	U	0.259
Ath_chr1	6222193	6222309	5P.capped.1429	68	+	AT1G18080	0	P	0.288
Ath_chr1	6224385	6224609	5P.capped.1430	118	+	AT1G18090	0	P	0.213
Ath_chr1	6232069	6232080	5P.capped.1431	1	+	AT1G18120	-21	U	0.292
Ath_chr1	6241434	6241448	5P.capped.1432	8	-	AT1G18140	-7	U	0.311
Ath_chr1	6244584	6244649	5P.noncapped.256	45	-	AT1G18150	0	D	0.0
Ath_chr1	6247449	6247836	5P.capped.1433	111	-	AT1G18150	0	P	0.164
Ath_chr1	6248674	6248913	5P.capped.1434	91	+	AT1G18160	-27	U	0.222
Ath_chr1	6254146	6254336	5P.capped.1435	140	+	AT1G18170	0	P	0.349
Ath_chr1	6254541	6254570	5P.noncapped.257	27	+	AT1G18170	0	P	0.0
Ath_chr1	6255726	6255871	5P.capped.1436	78	+	AT1G18180	-25	U	0.296
Ath_chr1	6261409	6261484	5P.capped.1437	47	-	AT1G18190	0	P	0.348
Ath_chr1	6268772	6268889	5P.capped.1438	48	-	AT1G18210	0	P	0.261
Ath_chr1	6277983	6278157	5P.capped.1439	53	-	AT1G18250	0	P	0.278
Ath_chr1	6278964	6278997	5P.noncapped.258	27	-	AT1G18260	0	D	0.0
Ath_chr1	6282041	6282104	5P.capped.1440	55	-	AT1G18260	0	P	0.317
Ath_chr1	6283651	6283755	5P.noncapped.259	11	-	AT1G18270	0	D	0.041
Ath_chr1	6284163	6284186	5P.noncapped.260	1	-	AT1G18270	0	D	0.0
Ath_chr1	6293799	6293922	5P.capped.1441	28	-	AT1G18270	0	P	0.239
Ath_chr1	6294294	6294438	5P.capped.1442	45	+	AT1G18280	0	P	0.365
Ath_chr1	6299682	6299771	5P.capped.1443	4	+	AT1G18300	0	P	0.384
Ath_chr1	6304259	6304363	5P.capped.1444	22	+	AT1G18320	-78	U	0.248
Ath_chr1	6307832	6307843	5P.capped.1445	6	-	AT1G18330	0	P	0.521
Ath_chr1	6307920	6308021	5P.capped.1446	90	-	AT1G18330	0	P	0.35
Ath_chr1	6311235	6311355	5P.capped.1447	40	-	AT1G18335	0	P	0.16
Ath_chr1	6313857	6313953	5P.capped.1448	73	-	AT1G18340	0	P	0.167
Ath_chr1	6319303	6319499	5P.capped.1449	78	-	AT1G18360	0	P	0.387
Ath_chr1	6324207	6324355	5P.capped.1450	94	-	AT1G18370	-80	U	0.172
Ath_chr1	6331361	6331490	5P.capped.1451	36	+	AT1G18400	0	P	0.234
Ath_chr1	6341751	6341815	5P.capped.1452	17	-	AT1G18410	-39	I	0.197
Ath_chr1	6345621	6345684	5P.capped.1453	40	-	AT1G18415	0	P	0.295
Ath_chr1	6345882	6346004	5P.capped.1454	35	+	AT1G18440	-56	U	0.332
Ath_chr1	6348093	6348168	5P.capped.1455	15	+	AT1G18450	0	P	0.279
Ath_chr1	6352426	6352554	5P.capped.1456	87	+	AT1G18460	0	P	0.372
Ath_chr1	6360079	6360254	5P.capped.1457	48	-	AT1G18470	0	P	0.369
Ath_chr1	6361567	6361661	5P.capped.1458	64	+	AT1G18480	0	P	0.286
Ath_chr1	6366979	6367180	5P.capped.1459	154	+	AT1G18490	0	P	0.345
Ath_chr1	6369207	6369303	5P.capped.1460	58	+	AT1G18500	-81	U	0.23
Ath_chr1	6372779	6372821	5P.noncapped.261	22	+	AT1G18500	0	D	0.0
Ath_chr1	6374916	6375097	5P.capped.1461	15	+	AT1G18520	0	P	0.274
Ath_chr1	6378531	6378611	5P.capped.1462	43	-	AT1G18540	0	P	0.237
Ath_chr1	6384374	6384541	5P.noncapped.262	99	-	AT1G18550	-134	U	0.076
Ath_chr1	6385230	6385352	5P.capped.1463	63	+	AT1G18560	-155	U	0.187
Ath_chr1	6395847	6395976	5P.capped.1464	13	+	AT1G18580	-3	U	0.29
Ath_chr1	6398498	6398625	5P.capped.1465	81	+	AT1G18590	0	P	0.494
Ath_chr1	6400323	6400637	5P.capped.1466	219	+	AT1G18600	0	P	0.288
Ath_chr1	6405567	6405727	5P.capped.1467	72	+	AT1G18610	-5	U	0.203
Ath_chr1	6405871	6406003	5P.capped.1468	107	+	AT1G18610	-303	I	0.263
Ath_chr1	6409704	6410059	5P.capped.1469	256	+	AT1G18620	-17	U	0.353
Ath_chr1	6414700	6414783	5P.capped.1470	56	+	AT1G18630	0	P	0.236
Ath_chr1	6416179	6416232	5P.noncapped.263	50	+	AT1G18630	0	D	0.0
Ath_chr1	6418600	6418694	5P.capped.1471	41	-	AT1G18640	0	P	0.219
Ath_chr1	6420443	6420625	5P.capped.1472	37	-	AT1G18650	0	P	0.297
Ath_chr1	6421041	6421397	5P.capped.1473	81	+	AT1G18660	0	P	0.321
Ath_chr1	6430741	6430894	5P.capped.1474	52	-	AT1G18670	-98	U	0.29
Ath_chr1	6433396	6433512	5P.capped.1475	56	-	AT1G18680	0	P	0.32
Ath_chr1	6433569	6433624	5P.capped.1476	2	+	AT1G18690	-2	U	0.217
Ath_chr1	6437501	6437597	5P.capped.1477	30	+	AT1G18700	0	P	0.267
Ath_chr1	6459640	6459789	5P.capped.1478	78	-	AT1G18720	0	P	0.274
Ath_chr1	6460503	6460643	5P.capped.1479	70	+	AT1G18730	-24	U	0.241
Ath_chr1	6463841	6464090	5P.capped.1480	152	+	AT1G18740	0	P	0.356
Ath_chr1	6465036	6465338	5P.noncapped.264	269	+	AT1G18740	0	P	0.015
Ath_chr1	6465848	6465872	5P.noncapped.265	20	-	AT1G18745	0	P	0.018
Ath_chr1	6465974	6466012	5P.noncapped.266	34	-	AT1G18745	0	P	0.0
Ath_chr1	6466161	6466189	5P.capped.1481	23	-	AT1G18745	0	P	0.124
Ath_chr1	6466348	6466548	5P.noncapped.267	22	-	AT1G18745	0	P	0.081
Ath_chr1	6466655	6466876	5P.capped.1482	165	+	AT1G18750	0	P	0.533
Ath_chr1	6474801	6474868	5P.capped.1483	39	+	AT1G18773	0	P	0.211
Ath_chr1	6483550	6483615	5P.capped.1484	45	-	AT1G18800	0	P	0.268
Ath_chr1	6487021	6487053	5P.capped.1485	8	-	AT1G18810	0	P	0.184
Ath_chr1	6503972	6504211	5P.capped.1486	176	-	AT1G18840	0	P	0.208
Ath_chr1	6506375	6506457	5P.capped.1487	45	-	AT1G18850	0	P	0.39
Ath_chr1	6525828	6526001	5P.capped.1488	89	-	AT1G18890	0	P	0.219
Ath_chr1	6528976	6529035	5P.capped.1489	7	+	AT1G18900	0	P	0.228
Ath_chr1	6546179	6546387	5P.capped.1490	128	+	AT1G18950	-91	U	0.346
Ath_chr1	6551547	6551593	5P.noncapped.268	1	+	AT1G18950	0	D	0.0
Ath_chr1	6552710	6552924	5P.capped.1491	66	+	AT1G18960	0	P	0.286
Ath_chr1	6559240	6559263	5P.noncapped.269	20	-	AT1G18990	0	P	0.0
Ath_chr1	6560449	6560587	5P.capped.1492	31	-	AT1G18990	0	P	0.393
Ath_chr1	6562699	6562787	5P.capped.1493	80	-	AT1G19000	0	P	0.215
Ath_chr1	6565410	6565599	5P.capped.1494	83	+	AT1G19010	0	P	0.115
Ath_chr1	6567972	6568463	5P.capped.1495	100	+	AT1G19020	0	P	0.223
Ath_chr1	6579103	6579334	5P.capped.1496	63	-	AT1G19050	0	P	0.313
Ath_chr1	6584199	6584321	5P.capped.1497	50	+	AT1G19080	0	P	0.302
Ath_chr1	6590041	6590104	5P.noncapped.270	1	+	AT1G19090	-202	U	0.0
Ath_chr1	6594865	6594942	5P.capped.1498	71	+	AT1G19100	0	P	0.303
Ath_chr1	6602097	6602223	5P.capped.1499	10	+	AT1G19110	-18	U	0.37
Ath_chr1	6605751	6605800	5P.noncapped.271	6	+	AT1G19110	0	D	0.017
Ath_chr1	6608013	6608193	5P.capped.1500	95	+	AT1G19120	-6	U	0.324
Ath_chr1	6610571	6610654	5P.capped.1501	41	-	AT1G19130	0	P	0.288
Ath_chr1	6612435	6612559	5P.capped.1502	35	-	AT1G19140	0	P	0.225
Ath_chr1	6612716	6612819	5P.capped.1503	50	+	AT1G19150	0	P	0.281
Ath_chr1	6616620	6616773	5P.capped.1504	55	+	AT1G19170	0	P	0.359
Ath_chr1	6622050	6622212	5P.capped.1505	54	+	AT1G19180	0	P	0.269
Ath_chr1	6623291	6623329	5P.noncapped.272	32	+	AT1G19180	0	P	0.006
Ath_chr1	6626950	6627146	5P.noncapped.273	150	-	AT1G19210	0	P	0.091
Ath_chr1	6627236	6627371	5P.capped.1506	89	-	AT1G19210	0	P	0.135
Ath_chr1	6627633	6627708	5P.capped.1507	28	-	AT1G19210	-132	U	0.318
Ath_chr1	6628045	6628092	5P.capped.1508	1	+	.	.	N	0.143
Ath_chr1	6632922	6633157	5P.capped.1509	204	-	AT1G19220	-40	U	0.29
Ath_chr1	6650355	6650504	5P.capped.1510	44	-	AT1G19240	0	P	0.211
Ath_chr1	6662381	6662615	5P.capped.1511	115	+	AT1G19270	-4	U	0.302
Ath_chr1	6666118	6666143	5P.noncapped.274	8	+	AT1G19290	-122	U	0.0
Ath_chr1	6672496	6672664	5P.capped.1512	75	-	AT1G19300	0	P	0.303
Ath_chr1	6677574	6677771	5P.capped.1513	60	-	AT1G19310	0	P	0.197
Ath_chr1	6683410	6683610	5P.capped.1514	78	-	AT1G19330	0	P	0.245
Ath_chr1	6684727	6684797	5P.capped.1515	59	+	AT1G19340	0	P	0.587
Ath_chr1	6688474	6688531	5P.capped.1516	47	+	AT1G19350	0	P	0.223
Ath_chr1	6688642	6688838	5P.capped.1517	87	+	AT1G19350	0	P	0.247
Ath_chr1	6692382	6692491	5P.capped.1518	46	-	AT1G19360	0	P	0.243
Ath_chr1	6694832	6695024	5P.capped.1519	118	-	AT1G19370	-17	U	0.627
Ath_chr1	6697014	6697071	5P.capped.1520	35	+	AT1G19373	-128	U	0.442
Ath_chr1	6697174	6697180	5P.noncapped.275	3	+	AT1G19373	0	P	0.007
Ath_chr1	6697433	6697439	5P.noncapped.276	4	+	AT1G19376	0	P	0.0
Ath_chr1	6697976	6698187	5P.capped.1521	81	+	AT1G19380	0	P	0.253
Ath_chr1	6698204	6698346	5P.noncapped.277	88	+	AT1G19380	0	P	0.044
Ath_chr1	6698436	6698712	5P.noncapped.278	51	+	AT1G19380	0	D	0.064
Ath_chr1	6709750	6709877	5P.capped.1522	35	+	AT1G19396	0	P	0.29
Ath_chr1	6712506	6712662	5P.capped.1523	26	-	AT1G19400	-96	I	0.179
Ath_chr1	6714056	6714339	5P.capped.1524	60	-	AT1G19400	0	P	0.282
Ath_chr1	6714422	6714569	5P.capped.1525	133	-	AT1G19410	0	D	0.427
Ath_chr1	6718516	6718635	5P.capped.1526	64	+	.	.	N	0.677
Ath_chr1	6727666	6727983	5P.capped.1527	88	-	AT1G19430	0	P	0.271
Ath_chr1	6728826	6728895	5P.capped.1528	30	+	AT1G19440	-127	U	0.263
Ath_chr1	6734712	6734965	5P.capped.1529	161	-	AT1G19450	0	P	0.258
Ath_chr1	6744335	6744449	5P.capped.1530	77	+	AT1G19480	0	P	0.394
Ath_chr1	6746770	6746898	5P.capped.1531	1	+	AT1G19485	-6	U	0.225
Ath_chr1	6751165	6751195	5P.noncapped.279	27	+	AT1G19485	0	D	0.0
Ath_chr1	6753960	6754097	5P.capped.1532	109	-	AT1G19490	-71	U	0.238
Ath_chr1	6755516	6755717	5P.capped.1533	56	-	AT1G19500	0	P	0.265
Ath_chr1	6757215	6757378	5P.capped.1534	81	-	AT1G19510	0	P	0.273
Ath_chr1	6759893	6760016	5P.capped.1535	71	+	AT1G19520	0	P	0.448
Ath_chr1	6762549	6762563	5P.noncapped.280	9	+	AT1G19520	0	D	0.0
Ath_chr1	6765658	6765683	5P.capped.1536	12	+	AT1G19540	0	P	0.278
Ath_chr1	6774402	6774581	5P.capped.1537	52	-	AT1G19570	0	P	0.234
Ath_chr1	6774737	6774878	5P.capped.1538	78	+	AT1G19580	0	P	0.255
Ath_chr1	6778959	6779074	5P.capped.1539	63	+	AT1G19600	0	P	0.426
Ath_chr1	6788808	6788880	5P.capped.1540	1	+	.	.	N	0.304
Ath_chr1	6790424	6790514	5P.capped.1541	49	-	AT1G19640	0	D	0.276
Ath_chr1	6791680	6791799	5P.capped.1542	84	-	AT1G19640	0	P	0.307
Ath_chr1	6799588	6799763	5P.capped.1543	10	-	AT1G19650	0	P	0.555
Ath_chr1	6800372	6800423	5P.noncapped.281	19	-	AT1G19660	0	D	0.024
Ath_chr1	6800580	6800644	5P.noncapped.282	8	-	AT1G19660	0	D	0.077
Ath_chr1	6802500	6802700	5P.capped.1544	152	-	AT1G19660	0	P	0.311
Ath_chr1	6804711	6804716	5P.noncapped.283	3	+	AT1G19670	0	A	0.0
Ath_chr1	6804937	6805154	5P.capped.1545	32	-	AT1G19670	0	P	0.241
Ath_chr1	6805422	6805503	5P.capped.1546	35	+	AT1G19680	0	P	0.472
Ath_chr1	6809561	6809661	5P.capped.1547	15	-	AT1G19690	-8	U	0.368
Ath_chr1	6812505	6812755	5P.capped.1548	145	-	AT1G19700	0	P	0.338
Ath_chr1	6814691	6814869	5P.capped.1549	129	+	AT1G19710	0	P	0.2
Ath_chr1	6822671	6822803	5P.capped.1550	74	-	AT1G19720	-35	U	0.169
Ath_chr1	6824016	6824109	5P.capped.1551	47	-	AT1G19730	0	P	0.247
Ath_chr1	6824251	6824396	5P.capped.1552	98	+	AT1G19740	0	P	0.371
Ath_chr1	6832248	6832412	5P.capped.1553	79	+	AT1G19770	-19	U	0.282
Ath_chr1	6832934	6832975	5P.noncapped.284	6	+	AT1G19770	0	D	0.036
Ath_chr1	6833050	6833081	5P.noncapped.285	26	+	AT1G19770	0	D	0.0
Ath_chr1	6833250	6833324	5P.noncapped.286	29	+	AT1G19770	0	D	0.0
Ath_chr1	6833387	6833492	5P.noncapped.287	66	+	AT1G19770	0	D	0.008
Ath_chr1	6833510	6833615	5P.noncapped.288	47	+	AT1G19770	0	D	0.027
Ath_chr1	6833621	6833759	5P.noncapped.289	98	+	AT1G19770	0	D	0.008
Ath_chr1	6836527	6836636	5P.capped.1554	103	-	AT1G19780	-53	U	0.375
Ath_chr1	6839848	6839971	5P.capped.1555	121	-	AT1G19790	0	P	0.106
Ath_chr1	6846329	6846389	5P.capped.1556	39	+	AT1G19800	0	P	0.272
Ath_chr1	6848065	6848076	5P.noncapped.290	9	-	AT1G19800	0	A	0.007
Ath_chr1	6852079	6852194	5P.capped.1557	78	+	AT1G19830	0	P	0.168
Ath_chr1	6860165	6860227	5P.capped.1558	38	-	AT1G19835	0	P	0.22
Ath_chr1	6860260	6860393	5P.capped.1559	71	-	AT1G19835	0	P	0.31
Ath_chr1	6861455	6861479	5P.noncapped.291	22	+	.	.	N	0.0
Ath_chr1	6873328	6873353	5P.capped.1560	17	-	AT1G19840	-91	U	0.403
Ath_chr1	6886654	6886936	5P.capped.1561	212	+	AT1G19850	-12	U	0.457
Ath_chr1	6894651	6894775	5P.capped.1562	46	-	AT1G19860	0	P	0.275
Ath_chr1	6898537	6898823	5P.capped.1563	76	-	AT1G19870	0	P	0.31
Ath_chr1	6904001	6904136	5P.capped.1564	60	-	AT1G19880	0	P	0.388
Ath_chr1	6904944	6904976	5P.capped.1565	15	+	AT1G19890	-74	U	0.342
Ath_chr1	6913154	6913318	5P.capped.1566	104	+	AT1G19910	0	P	0.302
Ath_chr1	6916615	6916638	5P.capped.1567	16	-	AT1G19920	0	P	0.323
Ath_chr1	6916671	6916814	5P.capped.1568	139	-	AT1G19920	-6	U	0.25
Ath_chr1	6920274	6920450	5P.capped.1569	167	-	AT1G19940	-65	U	0.256
Ath_chr1	6924106	6924230	5P.capped.1570	71	+	AT1G19950	-6	U	0.328
Ath_chr1	6926869	6926889	5P.noncapped.292	18	-	.	.	N	0.0
Ath_chr1	6927875	6928071	5P.capped.1571	163	+	AT1G19960	0	P	0.265
Ath_chr1	6931099	6931148	5P.noncapped.293	13	-	AT1G19970	0	D	0.0
Ath_chr1	6932616	6932843	5P.capped.1572	85	-	AT1G19970	-13	U	0.273
Ath_chr1	6933011	6933080	5P.capped.1573	4	+	AT1G19980	0	P	0.321
Ath_chr1	6935165	6935325	5P.capped.1574	85	+	AT1G19990	0	P	0.255
Ath_chr1	6940496	6940743	5P.capped.1575	85	-	AT1G20010	0	P	0.259
Ath_chr1	6941132	6941182	5P.capped.1576	41	+	AT1G20015	-111	U	0.342
Ath_chr1	6941282	6941289	5P.noncapped.294	2	+	AT1G20015	0	P	0.0
Ath_chr1	6942674	6942853	5P.capped.1577	158	+	AT1G20020	0	P	0.333
Ath_chr1	6945616	6945694	5P.capped.1578	57	+	AT1G20030	0	P	0.475
Ath_chr1	6946993	6946996	5P.noncapped.295	1	-	AT1G20030	0	A	0.0
Ath_chr1	6949000	6949161	5P.capped.1579	99	+	AT1G20050	0	P	0.254
Ath_chr1	6959100	6959228	5P.capped.1580	22	-	AT1G20070	0	P	0.264
Ath_chr1	6961916	6962164	5P.capped.1581	128	+	AT1G20080	-87	U	0.408
Ath_chr1	6964781	6964849	5P.noncapped.296	66	+	AT1G20080	0	D	0.0
Ath_chr1	6966818	6967048	5P.capped.1582	134	+	AT1G20090	0	P	0.378
Ath_chr1	6970879	6971093	5P.capped.1583	74	-	AT1G20100	0	P	0.238
Ath_chr1	6971429	6971553	5P.capped.1584	55	+	AT1G20110	0	P	0.224
Ath_chr1	6972089	6972093	5P.noncapped.297	2	-	AT1G20110	0	A	0.0
Ath_chr1	6975385	6975512	5P.capped.1585	2	+	AT1G20120	0	P	0.24
Ath_chr1	6977853	6977922	5P.capped.1586	34	+	AT1G20130	0	P	0.237
Ath_chr1	6981246	6981331	5P.capped.1587	20	+	AT1G20132	0	P	0.26
Ath_chr1	6983399	6983479	5P.noncapped.298	5	+	AT1G20132	0	D	0.0
Ath_chr1	6983921	6984078	5P.capped.1588	126	+	AT1G20135	-76	U	0.415
Ath_chr1	6985395	6985631	5P.noncapped.299	14	+	AT1G20135	0	D	0.035
Ath_chr1	6986285	6986370	5P.capped.1589	75	+	AT1G20140	0	P	0.326
Ath_chr1	6990441	6990479	5P.capped.1590	26	-	AT1G20150	-107	U	0.186
Ath_chr1	6999712	6999851	5P.capped.1591	38	-	AT1G20190	0	P	0.29
Ath_chr1	7004304	7004465	5P.capped.1592	70	-	AT1G20200	0	P	0.236
Ath_chr1	7007492	7007645	5P.capped.1593	68	-	AT1G20220	0	P	0.26
Ath_chr1	7009296	7009370	5P.capped.1594	33	-	AT1G20225	0	P	0.31
Ath_chr1	7016647	7016860	5P.capped.1595	108	+	AT1G20260	0	P	0.355
Ath_chr1	7021414	7021453	5P.noncapped.300	20	-	AT1G20270	0	D	0.0
Ath_chr1	7022957	7023105	5P.capped.1596	109	-	AT1G20270	0	P	0.215
Ath_chr1	7023766	7023858	5P.capped.1597	52	+	AT1G20280	-10	U	0.236
Ath_chr1	7029563	7029678	5P.capped.1598	85	+	AT1G20300	0	P	0.441
Ath_chr1	7032231	7032337	5P.capped.1599	58	+	AT1G20310	0	P	0.268
Ath_chr1	7032806	7033055	5P.noncapped.301	127	+	AT1G20310	0	P	0.0
Ath_chr1	7040048	7040184	5P.capped.1600	61	-	AT1G20330	0	P	0.239
Ath_chr1	7043267	7043457	5P.capped.1601	58	-	AT1G20340	0	P	0.222
Ath_chr1	7043642	7043737	5P.capped.1602	21	+	AT1G20350	-49	U	0.458
Ath_chr1	7053584	7053711	5P.capped.1603	58	-	AT1G20370	-2	U	0.138
Ath_chr1	7082504	7082572	5P.capped.1604	10	-	AT1G20410	0	P	0.313
Ath_chr1	7083787	7083872	5P.capped.1605	51	-	AT1G20430	-4	U	0.246
Ath_chr1	7085638	7085685	5P.noncapped.302	36	-	AT1G20440	0	P	0.015
Ath_chr1	7085700	7085774	5P.capped.1606	69	-	AT1G20440	0	P	0.19
Ath_chr1	7086910	7086945	5P.capped.1607	25	-	.	.	N	0.31
Ath_chr1	7088980	7089003	5P.noncapped.303	19	-	AT1G20450	0	P	0.0
Ath_chr1	7089154	7089225	5P.capped.1608	56	-	AT1G20450	0	P	0.245
Ath_chr1	7091221	7091327	5P.capped.1609	72	+	AT1G20460	-67	U	0.254
Ath_chr1	7094221	7094269	5P.noncapped.304	39	+	AT1G20470	0	P	0.075
Ath_chr1	7097074	7097145	5P.capped.1610	45	-	AT1G20480	-6	U	0.171
Ath_chr1	7098687	7098772	5P.noncapped.305	21	+	AT1G20490	0	A	0.0
Ath_chr1	7100815	7100865	5P.capped.1611	9	-	AT1G20500	0	D	0.173
Ath_chr1	7103650	7103697	5P.noncapped.306	1	-	AT1G20510	0	D	0.0
Ath_chr1	7103836	7103904	5P.noncapped.307	24	-	AT1G20510	0	D	0.0
Ath_chr1	7103969	7104131	5P.noncapped.308	19	-	AT1G20510	0	D	0.01
Ath_chr1	7104668	7104736	5P.noncapped.309	39	-	AT1G20510	0	P	0.03
Ath_chr1	7105233	7105262	5P.noncapped.310	20	-	AT1G20510	0	P	0.0
Ath_chr1	7105817	7106005	5P.capped.1612	79	-	AT1G20510	-16	U	0.193
Ath_chr1	7112578	7112655	5P.capped.1613	42	+	AT1G20540	0	P	0.386
Ath_chr1	7118225	7118320	5P.capped.1614	27	-	AT1G20550	-92	U	0.204
Ath_chr1	7121754	7121882	5P.capped.1615	7	-	AT1G20560	0	P	0.263
Ath_chr1	7128684	7128759	5P.capped.1616	58	-	AT1G20575	0	P	0.209
Ath_chr1	7128858	7128934	5P.capped.1617	29	+	AT1G20580	0	P	0.239
Ath_chr1	7137712	7137833	5P.capped.1618	38	-	AT1G20610	0	P	0.242
Ath_chr1	7142952	7143123	5P.capped.1619	135	+	AT1G20620	0	P	0.295
Ath_chr1	7143907	7144122	5P.capped.1620	49	+	AT1G20620	-162	U	0.258
Ath_chr1	7146629	7146790	5P.capped.1621	100	+	AT1G20630	0	P	0.249
Ath_chr1	7149689	7149698	5P.noncapped.311	7	-	AT1G20630	0	A	0.0
Ath_chr1	7154397	7154493	5P.capped.1622	4	+	AT1G20640	-8	U	0.134
Ath_chr1	7154520	7154606	5P.capped.1623	84	+	AT1G20640	0	P	0.444
Ath_chr1	7160211	7160715	5P.capped.1624	172	-	AT1G20650	0	P	0.296
Ath_chr1	7167925	7168066	5P.capped.1625	84	-	AT1G20670	0	P	0.156
Ath_chr1	7169319	7169325	5P.capped.1626	1	+	AT1G20680	-61	U	0.196
Ath_chr1	7176196	7176200	5P.noncapped.312	1	-	AT1G20691	0	P	0.0
Ath_chr1	7176349	7176444	5P.capped.1627	27	-	AT1G20691	0	P	0.273
Ath_chr1	7176767	7176922	5P.capped.1628	118	+	AT1G20693	0	P	0.327
Ath_chr1	7179419	7179650	5P.capped.1629	149	+	AT1G20696	0	P	0.338
Ath_chr1	7209355	7209453	5P.capped.1630	44	+	AT1G20760	0	P	0.285
Ath_chr1	7214852	7214870	5P.noncapped.313	2	+	AT1G20760	0	D	0.0
Ath_chr1	7216639	7216773	5P.capped.1631	69	-	AT1G20770	0	P	0.269
Ath_chr1	7217069	7217185	5P.noncapped.314	64	+	AT1G20780	0	P	0.072
Ath_chr1	7231971	7232075	5P.capped.1632	36	+	AT1G20810	0	P	0.303
Ath_chr1	7233690	7233796	5P.capped.1633	63	+	AT1G20816	-14	U	0.223
Ath_chr1	7238762	7238835	5P.capped.1634	42	+	AT1G20823	0	P	0.399
Ath_chr1	7239090	7239239	5P.noncapped.315	125	+	AT1G20823	0	P	0.0
Ath_chr1	7239298	7239379	5P.noncapped.316	79	+	AT1G20823	0	P	0.055
Ath_chr1	7239385	7239453	5P.noncapped.317	46	+	AT1G20823	0	P	0.0
Ath_chr1	7242916	7242997	5P.capped.1635	6	+	AT1G20830	0	P	0.515
Ath_chr1	7247951	7248360	5P.capped.1636	170	-	AT1G20840	0	P	0.331
Ath_chr1	7252170	7252216	5P.capped.1637	4	+	AT1G20850	0	P	0.264
Ath_chr1	7252338	7252404	5P.noncapped.318	35	+	AT1G20850	0	P	0.0
Ath_chr1	7261489	7261535	5P.capped.1638	24	-	AT1G20875	0	A	0.239
Ath_chr1	7265355	7265579	5P.capped.1639	79	-	AT1G20880	0	P	0.164
Ath_chr1	7267282	7267348	5P.capped.1640	45	-	AT1G20890	-5	U	0.252
Ath_chr1	7281102	7281191	5P.capped.1641	48	-	AT1G20910	-13	U	0.342
Ath_chr1	7285037	7285108	5P.capped.1642	19	+	AT1G20920	-2	U	0.325
Ath_chr1	7289347	7289443	5P.noncapped.319	60	+	AT1G20920	0	D	0.0
Ath_chr1	7294735	7294773	5P.capped.1643	7	-	AT1G20930	0	P	0.263
Ath_chr1	7301310	7301513	5P.capped.1644	94	-	AT1G20950	0	P	0.181
Ath_chr1	7310182	7310265	5P.capped.1645	66	-	AT1G20960	0	P	0.22
Ath_chr1	7313939	7314064	5P.capped.1646	54	+	AT1G20970	0	P	0.396
Ath_chr1	7317411	7317433	5P.noncapped.320	20	+	AT1G20970	0	D	0.038
Ath_chr1	7318885	7318945	5P.capped.1647	58	+	AT1G20970	0	D	0.107
Ath_chr1	7324441	7324658	5P.capped.1648	148	+	AT1G20980	0	P	0.292
Ath_chr1	7328972	7329000	5P.noncapped.321	26	+	AT1G20980	0	D	0.0
Ath_chr1	7337699	7337865	5P.capped.1649	29	+	AT1G21000	0	P	0.229
Ath_chr1	7341591	7341604	5P.capped.1650	11	-	.	.	N	0.339
Ath_chr1	7346153	7346227	5P.capped.1651	5	+	AT1G21010	0	P	0.304
Ath_chr1	7366773	7366826	5P.capped.1652	1	+	AT1G21050	0	P	0.291
Ath_chr1	7371483	7371834	5P.capped.1653	156	+	AT1G21060	-26	U	0.501
Ath_chr1	7374187	7374399	5P.capped.1654	97	+	AT1G21065	0	P	0.242
Ath_chr1	7377854	7377868	5P.capped.1655	1	-	AT1G21070	0	P	0.145
Ath_chr1	7378030	7378168	5P.capped.1656	99	-	AT1G21070	0	P	0.275
Ath_chr1	7382293	7382561	5P.capped.1657	41	-	AT1G21080	0	P	0.299
Ath_chr1	7384546	7384737	5P.capped.1658	71	+	AT1G21090	-11	U	0.323
Ath_chr1	7384788	7384855	5P.capped.1659	2	+	AT1G21090	0	P	0.187
Ath_chr1	7404273	7404462	5P.capped.1660	114	+	AT1G21140	0	P	0.308
Ath_chr1	7407722	7407831	5P.capped.1661	1	-	AT1G21150	0	P	0.105
Ath_chr1	7412763	7412871	5P.capped.1662	44	-	AT1G21160	0	P	0.178
Ath_chr1	7412921	7412961	5P.capped.1663	4	+	AT1G21170	-124	U	0.24
Ath_chr1	7413425	7413540	5P.capped.1664	1	-	AT1G21170	0	A	0.43
Ath_chr1	7420815	7420980	5P.capped.1665	104	-	AT1G21190	-17	U	0.325
Ath_chr1	7421161	7421341	5P.capped.1666	60	+	AT1G21200	0	P	0.128
Ath_chr1	7439114	7439353	5P.capped.1667	208	+	AT1G21250	0	P	0.303
Ath_chr1	7442966	7443016	5P.capped.1668	2	-	AT1G21260	0	P	0.273
Ath_chr1	7448416	7448484	5P.capped.1669	35	-	AT1G21280	0	P	0.275
Ath_chr1	7450722	7450755	5P.capped.1670	1	-	AT1G21290	-29	U	0.117
Ath_chr1	7454996	7455013	5P.capped.1671	14	-	AT1G21310	-2	U	0.203
Ath_chr1	7472298	7472336	5P.noncapped.322	30	-	AT1G21327	-119	U	0.1
Ath_chr1	7478990	7479052	5P.capped.1672	49	-	AT1G21350	0	P	0.3
Ath_chr1	7483768	7483972	5P.capped.1673	145	+	AT1G21370	0	P	0.328
Ath_chr1	7488510	7488786	5P.capped.1674	176	-	AT1G21380	0	P	0.225
Ath_chr1	7490565	7490801	5P.capped.1675	171	-	AT1G21390	0	P	0.22
Ath_chr1	7493279	7493493	5P.capped.1676	159	+	AT1G21400	0	P	0.393
Ath_chr1	7497083	7497212	5P.capped.1677	59	+	AT1G21410	0	P	0.49
Ath_chr1	7504028	7504179	5P.capped.1678	122	-	AT1G21440	0	P	0.297
[truncated: 22,668 more rows]
