# Supplementary material for: NanoPARE: parallel analysis of RNA 5′ ends from low-input RNA
Source: Genome Res. 2018 Dec;28(12):1931–42. doi: 10.1101/gr.239202.118 (PMC6280765; doi:10.1101/gr.239202.118)
Supplement: Supplemental Material [file supp_gr.239202.118_Supplemental_Code_S1.zip › supplemental_code_S1/data_tables/fb.5P.counts.tsv]

feature	chrom	strand	fb1_1to1.plus	fb1_1to1.minus	fb2_1to1.plus	fb2_1to1.minus	fb3_1to1.plus	fb3_1to1.minus	xrn1_fb_1.plus	xrn1_fb_1.minus	xrn1_fb_2.plus	xrn1_fb_2.minus	xrn1_fb_3.plus	xrn1_fb_3.minus
5P.capped.1	Ath_chr1	+	7.22	0	10.16	0	7.6	0	0.69	0	0	0	4.09	0
5P.capped.10	Ath_chr1	-	0	8.85	0	34.65	0	15.49	0	7.57	0	2.15	0	2.66
5P.capped.100	Ath_chr1	+	19.2	0	50.78	2.24	61.98	0	13.27	0	3.97	0	8.28	0
5P.capped.1000	Ath_chr1	-	0	437.18	0	646.69	0	376.42	0	452.08	0	192.22	0	219.53
5P.capped.10000	Ath_chr3	+	53.69	0	88.43	0	77.35	0	49.76	0	3.28	0	21.49	0
5P.capped.10001	Ath_chr3	+	41.99	1.85	68.55	0	94.94	0	54.36	0	4.96	0	22.11	0
5P.capped.10002	Ath_chr3	+	7.23	2.96	10.45	0	11.97	1.12	10.36	1.19	2.79	0	10.29	0.22
5P.capped.10003	Ath_chr3	-	0	66.76	0	124.87	0	61.71	0	52.38	0	8.22	0	26.86
5P.capped.10004	Ath_chr3	-	0	2.78	0	16.29	0	26.38	0	3.08	0	8.89	0	4.22
5P.capped.10005	Ath_chr3	-	0	83.45	0	218.62	0	201.54	0	64.72	0	43.5	0	60.14
5P.capped.10006	Ath_chr3	+	3.38	0	11.85	0	13.82	0	3.04	0	0.53	0	6.47	0
5P.capped.10007	Ath_chr3	+	50.05	0	54.61	0	49.8	0	59.23	0	12.69	0	53.09	0
5P.capped.10008	Ath_chr3	+	17.05	0	14.56	1.05	25.04	0	16.88	0	15.41	0	15.91	0
5P.capped.10009	Ath_chr3	+	22.75	0	42.64	0	47.63	0	16.92	0	8.24	0	9.02	0
5P.capped.1001	Ath_chr1	+	56.88	0	61.47	0	67.69	0	46.7	0	16.13	0	24.36	0
5P.capped.10010	Ath_chr3	+	1082.13	0	1283.78	0	1414.42	0	1032.24	0	162.49	0	815.38	0
5P.capped.10011	Ath_chr3	-	0	35.41	0	48.87	0	46.11	0	27.94	0	5.37	0	19.83
5P.capped.10012	Ath_chr3	-	0	7.85	0	23.23	0	16.28	0	8.16	0	4.95	0	2.29
5P.capped.10013	Ath_chr3	+	45.49	0	56.23	1.75	90.74	3.83	45.26	0	23.96	0.58	42.51	0
5P.capped.10014	Ath_chr3	-	0	494.36	0	826.51	0	832.83	0	460.6	0	200.04	0	360.41
5P.capped.10015	Ath_chr3	+	180.44	0	207.62	0	179.08	0	122.15	0	17.81	0	88.68	0
5P.capped.10016	Ath_chr3	-	0	14.07	0	17.88	0	29.59	0	7.04	0	2.96	0	10.5
5P.capped.10017	Ath_chr3	-	0	7.75	0	12.31	0	20.96	0	7.68	0	3.49	0	9.89
5P.capped.10018	Ath_chr3	-	0	98.5	0	197.54	0	283.45	0	97.25	0	41.96	0	73.14
5P.capped.10019	Ath_chr3	-	0	23.46	0	34.33	0	31.32	0	15.18	0	5.16	1.59	23.78
5P.capped.1002	Ath_chr1	-	0	13.48	0	35.32	0	68.03	0	17.01	0	0	0	5.77
5P.capped.10020	Ath_chr3	-	0	200.92	0	361.24	0	420.57	0	123.69	0	44.42	0	129.81
5P.capped.10021	Ath_chr3	-	0	24.8	0	32.7	0	16.12	0	14.81	0	6.72	0	4.47
5P.capped.10022	Ath_chr3	-	0.34	67.93	0	84.68	0	52.63	0	62.08	0	12.61	2.09	34.03
5P.capped.10023	Ath_chr3	-	0	12.95	0	42.22	0	15.82	0	12.98	0	2.83	0	4.91
5P.capped.10024	Ath_chr3	+	529.06	0	688.42	0	959.9	0	543.73	0	130.33	0	497.41	0
5P.capped.10025	Ath_chr3	-	0	39.37	0	50.64	0	33.71	0	34.64	0	9.59	0	18.51
5P.capped.10026	Ath_chr3	-	0	91.44	0	128.3	0	85.04	0	49.74	0	11.97	0	35.18
5P.capped.10027	Ath_chr3	-	0	8502.14	0	16796.63	0	23025.55	0	9334.08	0	3752.14	0	10166.67
5P.capped.10028	Ath_chr3	+	39.04	0	53.82	0	65.66	0	38.34	0	6.01	0	20.27	0
5P.capped.10029	Ath_chr3	+	11.31	0	20.83	0	11.26	0	4.4	0	2.04	0	5.64	0
5P.capped.1003	Ath_chr1	+	144.88	0	262.75	0	182.4	0	203.56	0	26.43	0	132.88	0
5P.capped.10030	Ath_chr3	+	20.71	0	46.3	0	37.86	0	28.38	0	4.88	0	51.59	0
5P.capped.10031	Ath_chr3	-	0	14.23	0	28.31	0	12.71	0	8.78	0	5.07	0	8.23
5P.capped.10032	Ath_chr3	+	37.96	0	79.31	0	54.51	1.74	39.66	0	3.05	0	38.88	0
5P.capped.10033	Ath_chr3	-	0	25.09	0	43.77	0	53.48	0	20.97	0	10.43	0	9.16
5P.capped.10034	Ath_chr3	+	58.08	0	118.0	0	93.22	0	65.79	0	11.22	0	56.15	0
5P.capped.10035	Ath_chr3	+	129.88	0	268.38	0	302.29	0	187.13	0	43.64	0	238.44	0
5P.capped.10036	Ath_chr3	+	360.24	0	562.49	0	551.13	0	501.94	0	97.79	0	289.84	0
5P.capped.10037	Ath_chr3	+	27.31	0	48.43	0	37.5	0	30.93	0	9.17	0	26.05	0
5P.capped.10038	Ath_chr3	+	11.68	0	16.75	0	32.08	0	5.98	0.19	6.93	0	24.77	0
5P.capped.10039	Ath_chr3	-	0	16.02	0	31.19	0	33.35	0	9.29	0	3.16	0	6.15
5P.capped.1004	Ath_chr1	+	42.28	0	33.6	1.01	36.39	0	53.05	0	15.23	0	27.94	0
5P.capped.10040	Ath_chr3	+	72.05	0.83	119.09	1.41	100.67	0	78.96	0	13.89	0	68.38	0
5P.capped.10041	Ath_chr3	-	0	257.88	0	521.01	0	564.31	0	235.66	0	119.48	0	159.27
5P.capped.10042	Ath_chr3	+	124.97	0	202.7	0	171.9	0	104.26	0	21.99	0	99.64	0
5P.capped.10043	Ath_chr3	+	38.62	0.55	53.23	2.68	72.74	0.9	26.3	0	7.84	0	39.21	0.71
5P.capped.10044	Ath_chr3	-	0.6	2.55	0	9.67	0	10.58	0	12.98	0	3.76	0	7.21
5P.capped.10045	Ath_chr3	+	3.06	0	12.75	0	11.2	0	1.48	0	0	0	9.53	0
5P.capped.10046	Ath_chr3	-	0.31	197.4	0	351.53	0	320.86	0	275.1	0	96.16	0.19	153.81
5P.capped.10047	Ath_chr3	-	0	4.52	0	17.33	0	14.26	0	7.32	0	0	0	1.21
5P.capped.10048	Ath_chr3	-	0	86.37	0	114.9	0	90.23	0	71.42	0	15.29	0	51.64
5P.capped.10049	Ath_chr3	-	0	99.14	0	138.95	0	190.33	1.15	120.82	0	61.59	0	170.23
5P.capped.1005	Ath_chr1	-	0	6.93	3.3	13.34	1.52	18.83	0	6.25	0	2.17	2.13	3.49
5P.capped.10050	Ath_chr3	+	33.43	1.07	76.7	0	93.99	0	28.03	0	12.03	0	50.78	0
5P.capped.10051	Ath_chr3	-	0	229.25	0	310.65	0	214.22	0	235.48	0	34.14	0	89.03
5P.capped.10052	Ath_chr3	+	39.8	0	109.36	0	91.83	0	50.6	0	21.97	0	53.85	1.04
5P.capped.10053	Ath_chr3	-	1.06	40.07	0	68.05	0	56.86	0.13	39.46	0	14.23	0	33.1
5P.capped.10054	Ath_chr3	+	133.64	0	205.4	0	206.44	0	102.04	0	27.08	0	133.1	0
5P.capped.10055	Ath_chr3	+	1.87	0	19.87	0	17.83	0	3.97	0	0.99	0	1.45	0
5P.capped.10056	Ath_chr3	-	0	673.45	0	1265.21	0	1015.13	0	744.12	0	145.6	0	393.23
5P.capped.10057	Ath_chr3	-	0	8.68	0	16.96	0	11.73	0	4.36	0	1.79	0	2.44
5P.capped.10058	Ath_chr3	-	0	99.12	0	186.07	0	176.24	0	60.22	0	26.08	0	61.04
5P.capped.10059	Ath_chr3	+	8.51	0	16.2	0	17.81	0	9.94	0	1.85	0	17.35	0
5P.capped.1006	Ath_chr1	-	0	44.02	0	99.31	0	106.57	0	37.76	0	22.39	0	78.59
5P.capped.10060	Ath_chr3	-	0	124.51	0	905.18	0	363.89	0	114.32	0	101.65	0	211.63
5P.capped.10061	Ath_chr3	+	44.09	0	53.54	0	74.41	0	15.67	0	3.46	0	50.21	0.15
5P.capped.10062	Ath_chr3	+	93.72	0	140.34	0	210.21	1.18	46.15	0	17.79	0	66.76	0
5P.capped.10063	Ath_chr3	-	0	37.73	0	49.66	0	49.48	0	16.66	0	11.74	0	8.76
5P.capped.10064	Ath_chr3	+	81.16	0	179.94	0	188.48	0	112.69	0.38	25.01	0	137.63	0.64
5P.capped.10065	Ath_chr3	+	73.94	0	100.07	0	98.24	0	97.54	0	18.01	0	75.9	0
5P.capped.10066	Ath_chr3	+	7.1	0	6.33	0	17.46	0	2.69	0.69	0.76	0.87	25.31	0
5P.capped.10067	Ath_chr3	-	0	27.79	0	50.56	0	71.21	0	22.82	0	6.71	0	41.97
5P.capped.10068	Ath_chr3	+	357.5	0	757.83	1.23	652.89	0	359.5	0	113.28	0	276.98	0.29
5P.capped.10069	Ath_chr3	-	0	126.63	0	354.81	0	275.5	0	93.45	0	43.82	0	65.58
5P.capped.1007	Ath_chr1	+	1566.82	0	2924.03	0	4080.9	0	1112.89	0	520.12	0	2486.91	0
5P.capped.10070	Ath_chr3	+	112.91	4.11	151.82	0	268.51	0	124.21	0	41.55	0	116.32	2.28
5P.capped.10071	Ath_chr3	+	46.8	0	79.81	0	60.22	0	47.39	0	12.28	0	28.12	0
5P.capped.10072	Ath_chr3	+	820.52	0	1397.1	0	1276.81	0	1110.15	0	209.11	0	862.89	0
5P.capped.10073	Ath_chr3	-	0	91.54	0	48.29	0	157.11	0	98.03	0	22.5	0	66.95
5P.capped.10074	Ath_chr3	-	0	166.84	0	200.4	0	161.68	0	131.25	0	21.04	0.26	66.86
5P.capped.10075	Ath_chr3	-	0	37.64	0	58.32	0	52.31	0	25.41	0	8.44	0	15.9
5P.capped.10076	Ath_chr3	-	0	9.1	0	17.3	0	29.9	0	14.64	0	2.27	0	15.43
5P.capped.10077	Ath_chr3	+	417.21	0	659.77	0	518.35	0	418.65	0	106.67	0	495.62	0
5P.capped.10078	Ath_chr3	-	0	24.7	0.97	48.53	0	50.54	0	16.66	0	7.02	0	10.59
5P.capped.10079	Ath_chr3	-	0	40.68	0	74.21	0	101.42	0	27.63	0	13.43	0	40.63
5P.capped.1008	Ath_chr1	-	0	6943.27	0	10037.32	0	6962.91	0	6994.12	0	910.83	0	3072.2
5P.capped.10080	Ath_chr3	-	0	87.52	0	87.98	0	42.48	0	82.9	0	36.17	0	41.55
5P.capped.10081	Ath_chr3	+	74.61	0	148.71	0	70.51	0	66.14	0	20.33	0	53.28	0
5P.capped.10082	Ath_chr3	-	0	47.05	0	96.01	0	97.65	0	53.3	0	15.11	0	35.78
5P.capped.10083	Ath_chr3	+	12.02	0	15.04	0	17.41	0	6.63	0	1.41	0	1.17	0
5P.capped.10084	Ath_chr3	-	0	1180.02	0	1684.19	0	1547.22	0	1198.01	0	175.17	0	501.57
5P.capped.10085	Ath_chr3	+	86.02	0	156.7	0	159.84	0	85.51	0	36.53	0	69.17	0
5P.capped.10086	Ath_chr3	-	0.69	8.53	0	11.37	0	42.3	0	4.81	0	0.51	0	11.93
5P.capped.10087	Ath_chr3	+	70.77	0	80.41	0	80.27	0	83.2	0	9.9	0	60.36	0
5P.capped.10088	Ath_chr3	-	0	113.02	0	221.84	0	224.02	0	82.61	0	45.33	0	85.83
5P.capped.10089	Ath_chr3	-	2.5	29.12	0	57.37	0	47.8	0	21.28	0	7.05	0	18.05
5P.capped.1009	Ath_chr1	+	50.78	0	42.6	0	35.25	0	72.86	0	36.75	0	108.68	0
5P.capped.10090	Ath_chr3	-	0	17.31	0	74.09	0	105.85	0	26.04	0	18.67	0	18.14
5P.capped.10091	Ath_chr3	-	0	118.68	0	259.91	0	312.73	0	125.45	0	29.49	0	71.76
5P.capped.10092	Ath_chr3	+	21.51	0	62.86	0	38.73	0	31.48	0	4.81	0	29.41	0
5P.capped.10093	Ath_chr3	-	0	3.2	0	11.36	0	7.87	0	2.46	0	1.72	0	5.21
5P.capped.10094	Ath_chr3	-	0	82.85	0.41	162.76	0	156.3	0	77.61	0	27.85	0	91.91
5P.capped.10095	Ath_chr3	+	69.93	0	130.83	0	202.43	1.17	129.65	0	64.77	0	147.08	0.48
5P.capped.10096	Ath_chr3	-	0	77.75	0	181.97	0.73	159.01	0	94.33	0	24.7	0	67.76
5P.capped.10097	Ath_chr3	+	103.84	0	155.56	0	331.73	0	111.72	0	48.83	0	171.03	0
5P.capped.10098	Ath_chr3	+	27.9	0	33.13	0	40.73	3.6	26.18	0	14.32	0	28.31	0.23
5P.capped.10099	Ath_chr3	+	37.13	0	34.42	0	73.34	0	42.88	0	8.72	0	34.0	0
5P.capped.101	Ath_chr1	+	66.34	0	148.54	0	184.67	0	64.24	0	18.5	0	53.87	0
5P.capped.1010	Ath_chr1	-	0	36.32	0	86.31	0	41.74	0	35.25	0	13.29	0	30.05
5P.capped.10100	Ath_chr3	+	15.98	0	20.79	0	39.02	0	11.87	0	2.19	0	19.14	0
5P.capped.10101	Ath_chr3	+	26.04	1.51	76.39	0.49	42.54	0	46.46	0	5.78	0	22.77	0
5P.capped.10102	Ath_chr3	+	37.67	0	62.31	0	67.05	0	41.55	0	12.49	0	34.66	0
5P.capped.10103	Ath_chr3	+	35.11	0	203.97	0	207.18	0	48.53	0	26.21	0	95.23	0.81
5P.capped.10104	Ath_chr3	+	42.72	0	88.86	0	109.36	0	54.3	0	11.32	0	40.67	0
5P.capped.10105	Ath_chr3	+	58.57	0	83.45	0	98.82	0	63.68	0	14.89	0	62.73	0
5P.capped.10106	Ath_chr3	-	0	49.58	0	217.48	0	137.93	0	55.85	0	27.49	0	53.0
5P.capped.10107	Ath_chr3	-	0	63.82	0	153.8	0	128.6	1.18	47.85	0	17.99	0	41.25
5P.capped.10108	Ath_chr3	+	7.08	0	12.43	0	16.1	0	10.4	0	0.91	0	1.26	0
5P.capped.10109	Ath_chr3	+	17.66	0	21.11	0	28.65	0	7.32	0	2.92	0	11.9	0
5P.capped.1011	Ath_chr1	-	0	88.0	0	149.22	0	105.32	0	80.86	0	15.08	0	52.04
5P.capped.10110	Ath_chr3	+	5.69	0	7.89	0	16.73	0	2.84	0	2.61	0	1.61	0
5P.capped.10111	Ath_chr3	+	5.24	0	15.0	0	22.2	0	2.45	0	2.12	0	7.11	0
5P.capped.10112	Ath_chr3	+	5.68	0	3.74	0	16.24	0	6.9	0	2.41	0	4.38	0
5P.capped.10113	Ath_chr3	-	0	5.89	0	10.91	0	4.71	0	0	0	0.9	0	0.37
5P.capped.10114	Ath_chr3	-	0	11.89	0	24.03	0	0	0	8.26	0	2.65	0	1.88
5P.capped.10115	Ath_chr3	+	14.23	0	38.35	0	28.75	0	26.53	0	6.87	0	19.82	0
5P.capped.10116	Ath_chr3	-	0	33.1	0	88.61	0	130.84	0	33.49	0	17.18	0	35.4
5P.capped.10117	Ath_chr3	-	1.14	30.39	0	69.28	0.84	57.42	0	22.82	0	9.3	0	32.14
5P.capped.10118	Ath_chr3	+	195.94	0	280.51	0	247.37	0	131.22	0	49.51	0	207.02	0
5P.capped.10119	Ath_chr3	+	115.56	0	261.03	0	249.04	0	102.88	0	27.77	0	158.07	0
5P.capped.1012	Ath_chr1	+	62.26	0	87.64	0	51.44	0	49.31	0	13.83	0	26.94	0
5P.capped.10120	Ath_chr3	+	11.96	0	31.16	0	29.33	0	18.74	0	8.03	0	22.93	0
5P.capped.10121	Ath_chr3	-	0	225.82	0	443.04	0	441.08	0	259.41	0	83.76	0	331.52
5P.capped.10122	Ath_chr3	+	134.94	0.41	173.25	0	173.47	0	133.44	0	13.37	0	89.09	0
5P.capped.10123	Ath_chr3	+	494.79	0	570.1	0	574.68	0	422.37	0	55.89	0	392.83	0
5P.capped.10124	Ath_chr3	+	11.13	0	33.3	0	31.8	0	5.99	0	0.87	0	15.14	0
5P.capped.10125	Ath_chr3	+	168.93	0.17	281.2	0.56	209.09	0	140.55	0.13	17.92	1.55	141.32	0.27
5P.capped.10126	Ath_chr3	-	0	39.59	0	87.1	0	70.81	0	37.49	0	13.08	0	25.1
5P.capped.10127	Ath_chr3	+	137.78	1.22	157.5	0	176.73	0	163.49	0	20.49	0	146.98	0
5P.capped.10128	Ath_chr3	+	60.63	0	128.69	0	141.38	0	85.26	0	24.48	0	76.12	0
5P.capped.10129	Ath_chr3	-	0	6.06	0	14.06	0	21.1	0	5.58	0	7.87	0	1.63
5P.capped.1013	Ath_chr1	-	0	57.11	0	63.9	0	62.65	0	63.3	0	71.17	0	78.71
5P.capped.10130	Ath_chr3	+	49.79	0	71.75	0	90.72	0	47.46	0	15.19	0	36.53	0
5P.capped.10131	Ath_chr3	+	33.62	0	70.16	0	68.95	0	30.21	0	7.07	0	50.36	0
5P.capped.10132	Ath_chr3	+	8.01	0	11.74	0	4.0	0	2.98	0	0	0	2.45	0
5P.capped.10133	Ath_chr3	+	19.81	0.24	49.41	0	35.56	0	27.93	0	2.59	0	14.87	0
5P.capped.10134	Ath_chr3	+	3.47	0	24.8	0	19.82	0	6.4	0	2.9	0	3.37	0
5P.capped.10135	Ath_chr3	-	0	349.32	0	654.99	0	504.13	0	482.46	0	78.56	0	195.08
5P.capped.10136	Ath_chr3	-	0	86.69	0	224.59	0	205.44	0	111.58	0	15.69	0	70.07
5P.capped.10137	Ath_chr3	+	39.57	0	59.51	0	64.27	0	16.92	0	11.58	0	48.55	0.97
5P.capped.10138	Ath_chr3	+	37.87	0	78.57	0	61.41	0	52.53	0	6.73	0	20.82	0
5P.capped.10139	Ath_chr3	-	0.8	1.33	0.51	13.14	0.61	18.38	0	3.88	0	2.09	0	1.99
5P.capped.1014	Ath_chr1	+	12.22	0	26.99	0	20.48	0	12.92	0	2.05	0	11.94	0
5P.capped.10140	Ath_chr3	+	51.82	0	431.15	0	322.46	0	109.82	0	71.85	0	250.76	0
5P.capped.10141	Ath_chr3	+	475.43	0	473.27	0	165.29	0	266.09	0	17.52	0	52.2	0
5P.capped.10142	Ath_chr3	-	0	4.78	0	9.62	0	9.19	0	3.65	0	2.97	0	4.75
5P.capped.10143	Ath_chr3	-	0	14.38	0	15.88	0	18.46	0.8	3.67	0	3.67	0	17.91
5P.capped.10144	Ath_chr3	-	0	96.18	0	228.86	0	229.48	0.61	91.11	0	32.85	0	67.0
5P.capped.10145	Ath_chr3	-	0	18.05	0	50.63	0	25.6	0	13.64	0	1.36	0	26.21
5P.capped.10146	Ath_chr3	-	0	441.7	0.46	403.78	0	198.07	0	510.77	0	224.72	0	246.22
5P.capped.10147	Ath_chr3	+	142.59	0	277.91	0.81	232.72	0.83	159.52	0	49.05	0	148.16	0
5P.capped.10148	Ath_chr3	+	110.82	0	164.33	0	126.23	0	66.5	0	15.14	0	60.39	0.37
5P.capped.10149	Ath_chr3	+	109.27	0	141.9	0	108.95	0	67.7	0	8.45	0	54.52	0
5P.capped.1015	Ath_chr1	+	29.56	0	26.01	0	40.57	0	27.03	0	7.84	0	18.4	0
5P.capped.10150	Ath_chr3	+	3.48	1.19	7.94	0	10.56	0	3.97	0	0	0	0	0
5P.capped.10151	Ath_chr3	+	648.98	0	956.42	0	307.42	0	432.62	0	70.01	0	270.75	0
5P.capped.10152	Ath_chr3	+	5.18	0	9.54	0	9.37	0	4.06	0	1.42	0	7.24	0
5P.capped.10153	Ath_chr3	+	7.47	0	25.17	0	23.35	0	6.46	0	3.53	0	6.6	0
5P.capped.10154	Ath_chr3	-	0	31.87	0	55.23	0	15.88	0	7.57	0	0	0	8.05
5P.capped.10155	Ath_chr3	-	0	516.96	0	846.56	0	769.41	0	452.67	0	123.36	0	291.88
5P.capped.10156	Ath_chr3	-	0	162.55	0	420.54	0	382.1	0	103.64	0	47.04	0	105.6
5P.capped.10157	Ath_chr3	+	4.81	0	10.98	0	24.82	0	1.02	0	2.99	0	8.9	0
5P.capped.10158	Ath_chr3	+	74.18	0.7	109.77	0	130.27	0	67.46	0	12.02	0	54.45	0
5P.capped.10159	Ath_chr3	+	113.81	0	249.17	0	269.97	0	137.99	0	17.31	0	175.47	0
5P.capped.1016	Ath_chr1	+	418.07	0.39	680.24	0	441.91	0	482.37	0	85.75	2.28	404.53	0
5P.capped.10160	Ath_chr3	+	20.47	0	20.25	0	32.88	0	16.26	0	7.31	0	30.21	0
5P.capped.10161	Ath_chr3	+	255.65	0	332.41	0	306.2	0	173.25	0	59.19	0	187.56	0
5P.capped.10162	Ath_chr3	-	0	104.56	0	190.12	0	170.7	0	72.14	0	23.97	0	44.85
5P.capped.10163	Ath_chr3	+	175.04	0	252.31	0	260.09	0	162.04	0	48.86	0	211.44	0
5P.capped.10164	Ath_chr3	+	52.17	0	288.54	0	202.91	0	50.49	0	10.03	0	114.14	0
5P.capped.10165	Ath_chr3	+	66.3	0	88.88	0	105.92	0	56.43	0	9.17	0	41.94	0
5P.capped.10166	Ath_chr3	+	62.75	0	80.71	0	73.97	0.69	60.16	0	6.5	0	39.78	0
5P.capped.10167	Ath_chr3	-	0	65.14	0	262.43	0	111.61	0	68.73	0	13.4	0	39.51
5P.capped.10168	Ath_chr3	-	0	23.03	0	28.17	0	42.71	0	16.03	0	2.7	0	12.74
5P.capped.10169	Ath_chr3	+	59.27	0	156.2	0	115.02	0	64.55	0	5.51	0	59.85	0
5P.capped.1017	Ath_chr1	+	446.33	0	537.08	0	318.51	0	437.38	0	91.11	0	460.75	0
5P.capped.10170	Ath_chr3	+	137.14	0	153.98	0	249.56	0	177.01	0	33.69	0	152.28	0
5P.capped.10171	Ath_chr3	+	25.92	0	46.97	1.14	38.6	0	20.18	0	6.77	0	18.79	0
5P.capped.10172	Ath_chr3	+	98.21	0	103.94	0	130.8	0	125.85	0	59.22	0	225.9	0
5P.capped.10173	Ath_chr3	-	0	10.48	0	19.65	0	11.47	0	6.89	0	1.33	0	0.76
5P.capped.10174	Ath_chr3	+	26.9	0	40.94	0	50.54	0	19.18	0	4.99	0	14.55	0
5P.capped.10175	Ath_chr3	-	0	49.38	0	52.95	0	97.54	0	34.33	0	15.57	0	46.9
5P.capped.10176	Ath_chr3	+	9.75	0	18.3	0	40.28	0	11.78	0	10.23	0	30.01	0
5P.capped.10177	Ath_chr3	+	76.44	0	97.84	0	68.1	0	66.26	0	18.64	0	58.71	0
5P.capped.10178	Ath_chr3	-	0	15.12	0	32.73	0	13.0	0	22.7	0	2.75	0	5.39
5P.capped.10179	Ath_chr3	-	0	40.69	0	94.25	0	87.89	0	39.64	0	16.73	0	21.04
5P.capped.1018	Ath_chr1	+	38.77	0	92.27	0	83.41	0	42.05	0	9.44	0	33.63	0
5P.capped.10180	Ath_chr3	+	82.61	0	147.26	0	91.55	0	95.0	0	18.96	0	55.17	0
5P.capped.10181	Ath_chr3	+	927.23	0	1735.47	0	1580.17	0	1089.57	0	300.26	0	956.62	0
5P.capped.10182	Ath_chr3	-	0	148.6	0	260.18	0	135.83	0	140.63	0	24.93	0	60.27
5P.capped.10183	Ath_chr3	+	174.33	0	291.39	1.91	261.01	0	232.21	0	42.18	0	155.42	0
5P.capped.10184	Ath_chr3	+	45.96	0	72.65	0	34.59	0	40.59	0	4.3	0	15.13	0
5P.capped.10185	Ath_chr3	+	58.09	0	133.69	0	94.13	0	78.72	0	14.84	0	48.62	0
5P.capped.10186	Ath_chr3	-	0	2090.28	0	3224.71	0	4123.08	0	1356.79	0	542.94	0	1344.99
5P.capped.10187	Ath_chr3	+	62.24	0	98.9	0	52.14	0	61.28	0	5.22	0	34.06	0
5P.capped.10188	Ath_chr3	+	55.92	0	155.96	0	124.87	0	74.25	0	21.27	0	60.11	0
5P.capped.10189	Ath_chr3	+	69.49	0	138.83	0	123.35	0	80.81	0	19.01	0	59.85	0
5P.capped.1019	Ath_chr1	+	130.98	0	164.92	0	159.13	0	79.97	0	20.54	0	70.61	0
5P.capped.10190	Ath_chr3	-	0	30.49	0	9.59	0	43.83	0	14.83	0	1.86	0	7.86
5P.capped.10191	Ath_chr3	-	0	93.42	0	217.24	0	147.02	0	74.43	0	27.44	0	47.04
5P.capped.10192	Ath_chr3	-	0	5.68	0	18.73	0	29.6	0	10.99	0	4.83	0	9.73
5P.capped.10193	Ath_chr3	+	40.95	0	87.3	0	175.18	0	41.62	0	22.18	0	69.92	0
5P.capped.10194	Ath_chr3	-	0	25.2	0	30.87	0	67.93	0	30.55	0	14.71	0.9	46.19
5P.capped.10195	Ath_chr3	-	0	73.24	0	149.25	0	178.57	0	117.37	0	24.4	0	56.94
5P.capped.10196	Ath_chr3	+	8.39	0	33.95	0	145.44	0	3.98	0	23.56	0	56.07	0
5P.capped.10197	Ath_chr3	-	0	95.23	0	193.97	0	270.87	0	94.17	0	34.91	0	87.01
5P.capped.10198	Ath_chr3	+	15.37	0	10.92	0	14.25	0	12.36	0	3.8	0	17.34	0
5P.capped.10199	Ath_chr3	-	0	11.91	0	27.47	0	17.35	0	8.47	0	4.96	0	4.42
5P.capped.102	Ath_chr1	-	0	36.99	0	51.68	0	94.42	0	37.7	0	10.57	0	29.61
5P.capped.1020	Ath_chr1	-	0	8.41	0	13.5	0	4.56	0	1.68	0	2.61	0	2.62
5P.capped.10200	Ath_chr3	-	1.23	43.8	0	71.6	0	58.61	0	28.17	0	11.33	0	19.37
5P.capped.10201	Ath_chr3	-	0	14.13	0	23.49	0	27.66	0	12.29	0	6.18	0	5.62
5P.capped.10202	Ath_chr3	-	0	7.96	0	9.87	0	9.86	0	1.39	0	0	0	2.41
5P.capped.10203	Ath_chr3	+	162.8	0	307.0	0	225.43	0	161.48	0	22.14	0	98.83	0
5P.capped.10204	Ath_chr3	-	0	21.64	0	72.86	0	57.35	0	21.75	0	19.46	0	61.01
5P.capped.10205	Ath_chr3	-	0	71.59	1.11	135.1	0	187.88	0	67.39	0	22.87	0	90.42
5P.capped.10206	Ath_chr3	+	20.44	0	22.59	0	13.75	0.04	9.95	0	2.33	0	5.6	0
5P.capped.10207	Ath_chr3	-	0	17.8	0	33.62	0	19.43	0	27.59	0	6.06	0	17.7
5P.capped.10208	Ath_chr3	+	7255.64	0	8501.69	0	8749.53	0	6568.59	0	1665.93	0	3985.93	0
5P.capped.10209	Ath_chr3	-	0	76.66	0	200.18	0	209.04	0	54.32	0	15.41	0	86.6
5P.capped.1021	Ath_chr1	+	138.06	0	264.57	0	214.78	0	132.0	0	29.11	0	87.55	0
5P.capped.10210	Ath_chr3	-	0	169.39	0	388.79	0	461.15	0	200.47	0	60.68	0	109.93
5P.capped.10211	Ath_chr3	-	0	19.99	0	54.41	0	32.77	0	17.2	0	16.06	0	28.2
5P.capped.10212	Ath_chr3	+	3.55	1.27	24.81	0	28.71	0	11.24	0	12.45	0	7.39	0
5P.capped.10213	Ath_chr3	-	0	0.66	0	14.36	0	15.88	0	8.99	0	3.24	0	2.56
5P.capped.10214	Ath_chr3	+	1367.56	0	2045.05	0	2360.33	0	1032.5	0	245.01	0	982.97	0
5P.capped.10215	Ath_chr3	+	110.08	0	178.87	0	175.91	1.36	114.19	0	34.48	0	92.38	0
5P.capped.10216	Ath_chr3	+	66.43	0	156.52	0	125.71	0	62.61	0.44	13.0	0	63.86	0
5P.capped.10217	Ath_chr3	-	1.47	17.89	0	134.0	1.71	44.85	0	29.79	0	41.82	0	72.4
5P.capped.10218	Ath_chr3	+	335.34	0	504.06	0	518.78	0	365.47	0	63.43	0	229.03	0
5P.capped.10219	Ath_chr3	-	0	21.25	0	31.98	0	44.68	0	22.91	0	9.32	0	9.6
5P.capped.1022	Ath_chr1	-	0	13.02	0	13.65	0	17.59	0	10.23	0	0	0	6.89
5P.capped.10220	Ath_chr3	-	0	81.56	0	156.35	0	133.18	0	78.76	0	12.99	0	54.96
5P.capped.10221	Ath_chr3	-	0	39.26	0	46.39	0	80.76	0	21.88	0	5.05	0	18.35
5P.capped.10222	Ath_chr3	-	0	975.33	0	1282.26	0	1496.32	0	1055.73	0.75	255.9	0	546.96
5P.capped.10223	Ath_chr3	+	77.48	0	94.63	0	76.75	0	31.98	0	12.16	0	33.39	0
5P.capped.10224	Ath_chr3	-	0	31.16	0	61.69	0	77.88	0	41.49	0	11.69	0	13.22
5P.capped.10225	Ath_chr3	+	45.74	0	62.73	0	49.84	0	26.65	0	7.54	0	30.45	0
5P.capped.10226	Ath_chr3	+	69.54	0	128.87	0	81.86	0	56.21	0	12.96	0	41.52	0
5P.capped.10227	Ath_chr3	+	12.39	0	17.02	0	10.73	0	5.45	0	0	0	1.04	0
5P.capped.10228	Ath_chr3	+	24.72	0	42.33	0.81	62.16	0.94	27.91	0	3.66	0	18.31	0
5P.capped.10229	Ath_chr3	-	1.69	55.66	1.02	136.96	1.64	94.68	4.08	46.92	3.63	19.28	0	43.31
5P.capped.1023	Ath_chr1	-	0	11.49	0	12.73	0	0.96	0	5.43	0	2.13	0	0.49
5P.capped.10230	Ath_chr3	-	0	9.96	2.43	12.77	0	8.12	0	6.48	0	1.19	0	5.05
5P.capped.10231	Ath_chr3	-	0	127.25	0	289.66	0	211.88	0	170.2	0	33.72	0	117.47
5P.capped.10232	Ath_chr3	+	44.9	0	124.21	0	134.09	0	41.86	0	16.55	0	85.45	0
5P.capped.10233	Ath_chr3	-	0.7	0	0	21.34	0.46	16.26	0	2.88	0	1.69	0.29	2.04
5P.capped.10234	Ath_chr3	+	25.99	0	44.48	0	57.32	0.8	21.77	1.75	8.04	0	20.56	0
5P.capped.10235	Ath_chr3	+	43.73	0	67.9	0	64.61	0	49.45	0	12.26	0	42.32	0
5P.capped.10236	Ath_chr3	-	0	152.28	0	260.73	0	247.14	0	133.32	0	57.21	0	84.75
5P.capped.10237	Ath_chr3	+	10.26	0	11.42	0	16.56	2.04	7.5	1.04	1.68	0	4.17	1.27
5P.capped.10238	Ath_chr3	-	0	55.0	0	132.55	0	139.31	0	58.92	0	15.15	0	33.61
5P.capped.10239	Ath_chr3	-	0	85.78	0	166.85	0	158.19	0	73.71	0	30.64	0	63.47
5P.capped.1024	Ath_chr1	-	0	901.96	0	1814.37	0	1769.6	0	891.46	0	271.17	0	719.14
5P.capped.10240	Ath_chr3	-	1.87	68.53	2.53	449.47	3.37	198.11	2.19	50.42	0	23.7	0.37	76.38
5P.capped.10241	Ath_chr3	-	0	289.55	0	398.18	0	529.46	0.08	370.74	0	528.46	0	1169.94
5P.capped.10242	Ath_chr3	+	60.62	0	71.1	0	100.44	0.71	34.64	0	16.37	0	46.9	0
5P.capped.10243	Ath_chr3	+	148.2	0	96.18	0	186.33	0	248.52	0	163.1	0	575.85	0
5P.capped.10244	Ath_chr3	+	88.78	1.15	152.49	4.16	166.66	0	64.64	0	21.16	0	63.47	0
5P.capped.10245	Ath_chr3	-	0	57.29	0	159.25	0	152.09	0	48.97	0	21.3	0	38.83
5P.capped.10246	Ath_chr3	-	0	39.53	0	95.19	0.52	69.04	3.12	36.78	0.1	22.97	0.7	24.82
5P.capped.10247	Ath_chr3	-	0	80.16	0	111.51	0	221.74	0	83.32	0	55.46	0	112.98
5P.capped.10248	Ath_chr3	-	0	110.34	0	149.16	0	85.79	0	58.95	0	6.19	0	24.25
5P.capped.10249	Ath_chr3	+	78.4	0	87.51	0	67.06	0	37.54	0	9.87	0	39.94	0
5P.capped.1025	Ath_chr1	+	43.78	0	74.88	0	77.31	0	79.3	0	26.09	0	35.35	0
5P.capped.10250	Ath_chr3	+	8.09	0	11.05	0	3.95	0	2.9	0	0	0	6.83	0
5P.capped.10251	Ath_chr3	-	0	10.04	0	19.25	0	8.53	0	8.64	0	0	0	1.95
5P.capped.10252	Ath_chr3	+	68.82	0	111.47	0	112.46	0	76.58	0	16.81	0	62.21	0
5P.capped.10253	Ath_chr3	-	3.86	7.19	0.65	10.74	0	15.22	0	3.57	0	4.81	0	8.56
5P.capped.10254	Ath_chr3	+	26.38	0	38.05	0.79	46.64	0	23.83	0	3.56	0	27.51	0
5P.capped.10255	Ath_chr3	-	0	5.85	0	9.61	0	3.24	0	0	0	1.35	0	0.28
5P.capped.10256	Ath_chr3	-	0	110.81	0	158.57	0.38	124.75	0	83.3	0	33.57	0.35	68.12
5P.capped.10257	Ath_chr3	-	0	10.68	0	15.21	0	17.29	0.97	5.36	0	0.53	0	5.9
5P.capped.10258	Ath_chr3	+	1.63	0	12.68	0	9.26	0	1.91	0	2.1	0	2.45	0
5P.capped.10259	Ath_chr3	-	0	16.29	0	24.74	0	21.28	0	10.26	0	2.13	0	2.85
5P.capped.1026	Ath_chr1	+	8.52	0	12.58	0	3.09	0	8.55	0	4.06	0	14.52	0
5P.capped.10260	Ath_chr3	+	35.97	0	72.18	0	67.94	0	31.96	0	15.01	0	34.08	0
5P.capped.10261	Ath_chr3	-	0	3.35	0	24.45	0	15.38	0	8.34	0	2.03	0	3.25
5P.capped.10262	Ath_chr3	+	41.75	0	290.95	0	154.29	0	30.07	0	17.31	0	114.47	0
5P.capped.10263	Ath_chr3	+	4.84	0	16.66	0	21.33	0	5.63	0	0	0	1.55	0
5P.capped.10264	Ath_chr3	-	0	84.46	0	134.0	0	100.17	0	77.25	0	15.41	0	48.67
5P.capped.10265	Ath_chr3	+	42.99	0.61	43.96	0	53.59	0	37.36	0	6.35	0	18.71	0
5P.capped.10266	Ath_chr3	+	46.81	0	47.44	0	47.59	0	37.35	0	6.16	0	26.64	0
5P.capped.10267	Ath_chr3	-	0	25.98	1.73	37.94	0	79.0	0.88	13.9	0	11.72	0	55.13
5P.capped.10268	Ath_chr3	+	312.95	0	109.59	0	164.93	0	186.6	0	25.14	0	156.0	0
5P.capped.10269	Ath_chr3	+	88.17	0	139.04	0	107.53	0	85.8	0	16.55	0	76.42	0
5P.capped.1027	Ath_chr1	+	191.44	0	301.24	0	290.87	0	202.33	0	69.88	0	190.78	0
5P.capped.10270	Ath_chr3	+	87.81	0.56	159.19	0	134.6	0	69.37	0.57	11.06	0	75.84	0
5P.capped.10271	Ath_chr3	+	11.79	0	22.83	0	27.98	0	16.05	0	8.0	0	13.48	0
5P.capped.10272	Ath_chr3	+	719.68	0	393.2	0	399.12	0	878.96	0	573.79	0	1414.17	0
5P.capped.10273	Ath_chr3	+	102.54	0	239.66	0	223.85	0	140.06	0	29.56	0	245.11	0
5P.capped.10274	Ath_chr3	+	10.71	0	15.4	0	11.17	0	12.03	0	3.39	0	15.1	0
5P.capped.10275	Ath_chr3	+	28.28	0	27.59	0	24.84	0	17.51	0	1.3	0	21.06	0
5P.capped.10276	Ath_chr3	-	0	152.13	0	203.22	0	134.51	0	96.38	0	30.54	0	69.48
5P.capped.10277	Ath_chr3	-	0	4.28	0	10.74	0	15.43	0	6.27	0	3.49	0	2.95
5P.capped.10278	Ath_chr3	-	0	68.65	0	213.7	0	154.97	0	131.97	0	56.59	0	60.66
5P.capped.10279	Ath_chr3	-	0	6.76	0	12.49	0	8.31	0	1.27	0	3.98	0	2.44
5P.capped.1028	Ath_chr1	+	55.57	0	103.64	0	102.21	0	41.05	0	12.38	0.41	35.45	0
5P.capped.10280	Ath_chr3	-	0	12.0	0	40.69	0	38.62	0	20.25	0	6.21	0	6.61
5P.capped.10281	Ath_chr3	-	0	27.9	0	66.28	0	44.14	0	31.3	0	7.72	0	20.2
5P.capped.10282	Ath_chr3	+	116.28	0	203.75	0	199.75	0	136.25	0	30.34	0	116.35	0
5P.capped.10283	Ath_chr3	+	73.51	0	94.39	0	95.73	0	66.17	0	17.77	0	49.75	0
5P.capped.10284	Ath_chr3	-	0	29.54	0	58.81	0	51.3	0	23.52	0	10.74	0	30.11
5P.capped.10285	Ath_chr3	-	0	29.08	0	76.63	0	46.6	0	34.54	0	4.88	0	18.84
5P.capped.10286	Ath_chr3	+	24.74	0	62.44	0	101.89	0	33.12	0	19.7	0	43.16	0
5P.capped.10287	Ath_chr3	-	0	29.32	0	79.33	0	77.8	0	24.19	0	11.19	0	65.64
5P.capped.10288	Ath_chr3	+	103.33	0.54	165.0	0	87.61	0	97.69	0	14.53	0	64.79	0
5P.capped.10289	Ath_chr3	-	0	39.88	0	35.3	0	23.86	0	19.39	0	1.12	0	12.85
5P.capped.1029	Ath_chr1	+	58.63	0	113.54	0	83.45	0	46.89	0	10.78	0	48.39	0
5P.capped.10290	Ath_chr3	-	0	57.74	0	119.59	0	110.3	0	57.53	0	18.42	0	50.31
5P.capped.10291	Ath_chr3	+	75.23	0	133.44	0	146.61	0	150.88	0	25.91	0	46.36	0
5P.capped.10292	Ath_chr3	+	88.43	0	145.83	0	130.28	0	71.93	0	19.24	0	69.9	0
5P.capped.10293	Ath_chr3	-	0	15.49	0	63.35	0	31.16	0	11.11	0	3.19	0	3.56
5P.capped.10294	Ath_chr3	+	30.43	0	34.82	0	22.59	0	18.37	0	2.11	0	18.43	0.91
5P.capped.10295	Ath_chr3	-	0	5.59	0	8.4	0	0.82	0	4.51	0	0	0	4.84
5P.capped.10296	Ath_chr3	-	0	84.06	0	142.09	0	112.73	0	67.84	0	13.36	0	35.42
5P.capped.10297	Ath_chr3	-	0	88.6	0	133.7	0	122.65	0	54.42	0	15.81	0	40.94
5P.capped.10298	Ath_chr3	+	270.78	0	512.76	0	448.69	0	303.66	0	62.85	0	248.88	0
5P.capped.10299	Ath_chr3	+	12.63	0	47.85	0	29.0	0	24.6	0	3.17	0	16.32	0
5P.capped.103	Ath_chr1	-	0	8.6	0	22.89	0	21.16	0	9.91	0	1.66	0	5.61
5P.capped.1030	Ath_chr1	-	0	62.72	0	101.99	0	68.36	0	47.5	0	12.6	0	41.02
5P.capped.10300	Ath_chr3	+	27.98	0	35.56	0	33.87	0	7.87	0	3.14	0	12.97	0
5P.capped.10301	Ath_chr3	-	0	147.84	0	286.96	0	362.74	0	175.06	0	71.12	0	128.62
5P.capped.10302	Ath_chr3	+	125.67	1.85	196.72	1.28	299.4	0.94	115.79	0	41.14	0	132.35	0
5P.capped.10303	Ath_chr3	-	0	91.65	0	231.15	0	140.15	0	78.77	0	28.75	0	46.06
5P.capped.10304	Ath_chr3	-	0	1354.5	0	2764.64	0	3031.27	0	1075.93	0	329.57	0	878.97
5P.capped.10305	Ath_chr3	-	0	36.44	0	72.46	0	92.94	0	32.79	0	6.37	0	32.54
5P.capped.10306	Ath_chr3	+	23.01	0	42.22	0	35.51	0	19.69	0	7.91	0	18.34	0
5P.capped.10307	Ath_chr3	-	0	13.78	1.2	25.63	0	42.93	0	15.81	0	3.04	0	4.67
5P.capped.10308	Ath_chr3	+	70.65	0	172.29	0	186.55	0	105.41	0	18.43	0	87.69	0
5P.capped.10309	Ath_chr3	+	10.35	0	30.82	0	13.24	0	12.59	0	0.75	0	9.7	0
5P.capped.1031	Ath_chr1	-	0	62.93	0.9	81.55	0	74.4	0	49.18	0	47.52	0	26.47
5P.capped.10310	Ath_chr3	-	0	18.1	0	35.19	0	28.18	0	12.78	0	4.94	0	10.4
5P.capped.10311	Ath_chr3	-	0	93.46	0	161.99	0	184.87	0	103.38	0.51	25.19	0	74.76
5P.capped.10312	Ath_chr3	+	72.31	0	150.72	0	136.6	0	103.98	0	8.64	0	99.91	0
5P.capped.10313	Ath_chr3	+	24.97	0	33.01	0	22.61	0	24.48	0	3.82	0	25.01	0
5P.capped.10314	Ath_chr3	+	57.06	0	131.54	0	96.08	0	80.54	0	18.63	0	47.16	0
5P.capped.10315	Ath_chr3	+	51.83	0	64.91	0	29.39	0	40.57	0	5.67	0	20.37	0
5P.capped.10316	Ath_chr3	+	187.2	0	346.76	1.1	431.41	0	318.5	0	94.69	0	432.66	0
5P.capped.10317	Ath_chr3	+	38.59	0	106.81	0	92.54	0	28.37	0	9.7	0	73.06	1.5
5P.capped.10318	Ath_chr3	+	93.43	0	195.22	0	181.01	1.08	105.49	0	24.23	0	87.24	0
5P.capped.10319	Ath_chr3	+	32.96	1.41	55.8	0	57.94	0	33.03	0	6.13	0	30.9	0
5P.capped.1032	Ath_chr1	+	190.38	0	281.27	0	329.76	1.17	193.86	0	71.33	0	161.92	0
5P.capped.10320	Ath_chr3	+	433.76	0	709.35	0	676.02	0	522.8	0	122.65	0	395.31	0
5P.capped.10321	Ath_chr3	+	23.43	0	29.77	0	35.65	0	13.41	0	3.78	0	11.36	0
5P.capped.10322	Ath_chr3	-	1.48	90.01	2.4	143.51	0.96	105.19	1.8	76.83	0	15.97	0	28.1
5P.capped.10323	Ath_chr3	-	0	32.0	0	89.0	0	83.32	0	37.73	0	8.78	0	20.94
5P.capped.10324	Ath_chr3	+	7.81	0	21.84	0	18.17	0	1.1	0	0	0	7.57	0
5P.capped.10325	Ath_chr3	-	0	370.73	0	687.8	0	405.41	0	354.97	0	76.94	0	195.83
5P.capped.10326	Ath_chr3	-	0	192.15	0.82	375.71	0	169.02	0	250.67	0	60.61	0	117.72
5P.capped.10327	Ath_chr3	-	0	72.45	0	173.46	0	167.44	0	60.97	0	25.75	0	57.15
5P.capped.10328	Ath_chr3	+	8.05	0	28.9	0	22.96	0	10.51	0	2.07	0	1.14	0
5P.capped.10329	Ath_chr3	+	8.77	0	15.91	0	17.56	0	5.37	0	0	0	2.9	0
5P.capped.1033	Ath_chr1	+	130.53	0	188.83	0	302.64	0	189.27	0	40.76	0	140.56	0
5P.capped.10330	Ath_chr3	+	10.47	0	25.73	0	8.5	0	20.95	0	4.31	0	12.56	0
5P.capped.10331	Ath_chr3	+	210.17	0	324.87	0	241.14	0	336.47	0	29.63	0	172.06	0
5P.capped.10332	Ath_chr3	+	57.98	0	83.76	0	50.46	0	47.34	0	1.9	0	34.94	0
5P.capped.10333	Ath_chr3	+	11.36	0	19.16	0	6.41	0	7.34	0	0	0	4.29	0
5P.capped.10334	Ath_chr3	+	12.71	0.74	25.78	2.69	21.47	0	16.05	0	3.45	0	8.94	0
5P.capped.10335	Ath_chr3	+	22.69	0	43.89	0	60.19	0	27.04	0	6.19	0	11.08	0
5P.capped.10336	Ath_chr3	+	48.66	0	239.48	0	137.63	0	52.51	0	61.03	0	134.45	0
5P.capped.10337	Ath_chr3	+	6.5	0	5.32	0	21.89	0	3.07	0	5.28	0	15.96	0
5P.capped.10338	Ath_chr3	+	204.65	0	2513.37	0	1571.77	0	431.17	0	332.91	0	1244.88	0
5P.capped.10339	Ath_chr3	-	0	287.67	0	504.53	0	455.27	0	252.07	0	53.12	1.2	139.87
5P.capped.1034	Ath_chr1	+	298.61	0	638.54	0	547.34	0	439.17	0	81.5	0	256.97	0
5P.capped.10340	Ath_chr3	+	57.66	0	108.77	0	65.72	0	56.15	0	9.88	0	18.94	0
5P.capped.10341	Ath_chr3	-	0	9.26	0	29.69	0	14.77	0	13.41	0	0.69	0	9.49
5P.capped.10342	Ath_chr3	-	0	73.01	1.74	159.4	0	127.54	0	64.61	0	29.92	0	51.06
5P.capped.10343	Ath_chr3	+	12.43	0	36.22	0	44.66	0	40.25	0	4.72	0	38.26	0
5P.capped.10344	Ath_chr3	+	19.41	0	19.5	0	20.86	0	16.83	0	2.81	0	8.06	0
5P.capped.10345	Ath_chr3	+	8.44	0	28.05	0	21.91	0	13.68	0	1.34	0	2.79	0
5P.capped.10346	Ath_chr3	-	0	56.62	0	76.46	1.15	42.74	0	40.01	0	6.86	0	16.72
5P.capped.10347	Ath_chr3	-	0	90.83	0	381.93	0	161.68	0	82.94	0	59.74	0	128.81
5P.capped.10348	Ath_chr3	-	0	114.2	0	211.59	0	266.17	0	92.06	0	47.19	0	107.15
5P.capped.10349	Ath_chr3	-	0	84.48	0	206.35	0	150.75	0	78.58	0	16.32	0	44.08
5P.capped.1035	Ath_chr1	-	0	97.38	0	136.48	0	127.16	0	112.66	0	57.59	0	50.49
5P.capped.10350	Ath_chr3	-	0	78.22	0	144.78	0	97.4	0	53.28	0	13.41	0	30.18
5P.capped.10351	Ath_chr3	-	0	30.76	0	67.13	0	58.66	0	23.14	0	9.82	0	25.64
5P.capped.10352	Ath_chr3	+	22.88	0	48.29	0	36.89	0	27.73	0	6.03	0	9.97	0
5P.capped.10353	Ath_chr3	-	0	1122.08	2.11	1931.32	0	1675.9	0	875.37	0.35	241.79	0	572.77
5P.capped.10354	Ath_chr3	-	0.47	7.08	0	16.43	0	13.09	0	6.41	0	13.39	0	10.85
5P.capped.10355	Ath_chr3	+	40.26	0	58.08	0	32.45	0	42.77	0	5.37	0	41.8	0
5P.capped.10356	Ath_chr3	-	0	8.27	0	15.06	0	28.75	0	16.54	0	1.38	0	7.56
5P.capped.10357	Ath_chr3	+	44.15	0	88.47	0	69.87	0	74.66	0	11.83	0	35.3	0.68
5P.capped.10358	Ath_chr3	-	0.77	10.14	0	29.82	1.47	18.8	0.58	12.84	0	0	0	5.36
5P.capped.10359	Ath_chr3	-	0	28.03	0	123.8	0	217.72	0	26.66	0	36.62	0	29.43
5P.capped.1036	Ath_chr1	-	0	115.08	0	132.5	0	171.85	0	94.77	0	36.48	0	53.59
5P.capped.10360	Ath_chr3	-	0	759.2	0	1176.97	0	808.46	0.6	543.02	0	125.54	0	293.18
5P.capped.10361	Ath_chr3	-	0	13.96	0	24.13	0	19.87	0	7.22	0	3.17	0	3.47
5P.capped.10362	Ath_chr3	-	0	34.74	0	39.84	0	73.23	0	28.78	0	12.17	0	23.93
5P.capped.10363	Ath_chr3	-	0	11.74	0	35.54	0	31.09	0	13.35	0	4.9	0	11.41
5P.capped.10364	Ath_chr3	+	120.02	0	200.33	0	133.32	0	163.98	0	25.39	0	127.98	0.67
5P.capped.10365	Ath_chr3	+	176.02	0.87	227.11	1.12	337.27	0	271.85	1.44	30.69	0	167.74	0
5P.capped.10366	Ath_chr3	+	20.5	0	47.39	0	48.76	0	55.26	0	10.71	0	64.72	0
5P.capped.10367	Ath_chr3	+	59.72	0	447.27	0	195.3	0	41.98	0	46.64	0	177.43	0
5P.capped.10368	Ath_chr3	+	29.57	0	76.05	0	54.43	0	29.38	0	5.8	0	24.43	0
5P.capped.10369	Ath_chr3	-	0	136.55	0	268.55	0	358.31	0	128.69	0	57.05	0	107.6
5P.capped.1037	Ath_chr1	-	0	128.56	0	181.13	0	160.26	0	90.0	0	29.75	0	63.55
5P.capped.10370	Ath_chr3	+	2.06	0	12.77	0	18.77	0	7.58	0	3.3	0	1.13	0
5P.capped.10371	Ath_chr3	+	55.77	0	91.58	1.22	85.82	0	91.82	0	14.28	0	31.71	0
5P.capped.10372	Ath_chr3	-	0	64.51	0	100.43	0	143.45	0	44.29	0	14.96	0	23.92
5P.capped.10373	Ath_chr3	-	0	46.58	0	359.99	0	166.24	0	39.84	0	24.25	0	93.81
5P.capped.10374	Ath_chr3	+	24.26	1.09	48.32	0	67.04	0	26.54	0	11.94	0	78.23	0
5P.capped.10375	Ath_chr3	-	0	39.76	0.95	89.26	0	91.0	0	54.46	0	21.53	0	39.22
5P.capped.10376	Ath_chr3	-	0	52.32	0	78.07	0	84.18	0	22.92	0	14.78	0	26.16
5P.capped.10377	Ath_chr3	-	0	5.25	0	11.06	0	14.25	0	11.32	0	0.77	0	4.09
5P.capped.10378	Ath_chr3	-	0	18.03	0	19.73	1.11	17.49	0	16.75	0.99	3.32	0	9.47
5P.capped.10379	Ath_chr3	-	0	46.47	0	107.55	0	73.38	0	43.24	0	12.79	0	21.35
5P.capped.1038	Ath_chr1	-	0	469.7	0	1107.37	0	1314.6	0	427.58	0	188.87	0	376.52
5P.capped.10380	Ath_chr3	-	0	17.77	0	22.65	0	12.62	0	17.18	1.77	18.92	1.21	20.56
5P.capped.10381	Ath_chr3	+	1370.02	0	2266.39	0	1748.61	0	635.05	0	284.06	0	1318.45	0
5P.capped.10382	Ath_chr3	-	0	51.03	0	152.18	0	96.05	1.9	53.66	0	18.18	0	25.7
5P.capped.10383	Ath_chr3	-	0	2.96	0	16.28	0	11.67	0	2.51	0	2.05	0	8.56
5P.capped.10384	Ath_chr3	+	27.12	0	37.82	0.59	38.41	0	12.28	0	1.97	0	11.64	0
5P.capped.10385	Ath_chr3	-	0	46.13	0	129.53	0.61	106.05	0	77.25	0	14.62	0.19	31.51
5P.capped.10386	Ath_chr3	-	0	3768.04	0	2390.24	0	1777.46	0	4721.85	0	3150.56	0	3437.56
5P.capped.10387	Ath_chr3	-	0	212.84	0	441.32	0	389.95	0.74	167.07	0	54.89	0	166.0
5P.capped.10388	Ath_chr3	-	0	21.12	0	37.69	0	27.29	0	6.78	0	4.71	0	7.02
5P.capped.10389	Ath_chr3	+	180.16	0	299.72	0	270.04	0	247.95	0	51.7	0	184.04	0
5P.capped.1039	Ath_chr1	+	83.33	0	246.29	0	192.17	0	74.8	0	27.15	0	107.34	0
5P.capped.10390	Ath_chr3	-	0	134.09	0	208.7	0	214.31	0	86.79	0.32	24.31	0	103.03
5P.capped.10391	Ath_chr3	+	7.11	0	25.11	0	10.83	0	6.14	0	3.52	0	14.72	0
5P.capped.10392	Ath_chr3	+	7.41	0	79.59	0	50.28	0	28.58	0	3.45	0	36.33	0
5P.capped.10393	Ath_chr3	+	2592.81	0	2541.13	0	2101.57	0	1557.66	0	578.6	0	1494.64	0
5P.capped.10394	Ath_chr3	+	18.87	0	24.03	0	17.69	0	17.05	0	0.83	0	8.69	0.56
5P.capped.10395	Ath_chr3	-	0	4495.18	0	5685.58	0	2493.98	0	5390.82	0	5397.33	0	6766.35
5P.capped.10396	Ath_chr3	-	0	10.83	0	23.11	0	27.21	0	14.02	0	3.66	0	9.26
5P.capped.10397	Ath_chr3	-	0	117.99	0	259.21	0	216.13	0	106.29	0	40.35	0	115.55
5P.capped.10398	Ath_chr3	+	47.54	0	63.94	0	54.48	0	42.58	0	6.52	0	40.8	0
5P.capped.10399	Ath_chr3	+	17.6	0	63.0	0	85.26	0	22.7	0	12.0	0	23.57	0
5P.capped.104	Ath_chr1	+	15.55	0	30.54	0	23.14	0	12.22	0	10.77	0	19.17	0
5P.capped.1040	Ath_chr1	+	23.98	0	45.85	0	32.37	0	33.0	0	1.44	0	25.03	0
5P.capped.10400	Ath_chr3	+	26.61	0	62.6	0	69.61	0	26.1	0	8.68	0	29.38	0
5P.capped.10401	Ath_chr3	-	0	252.23	0	360.49	0	288.0	0	286.81	0	67.01	0	273.54
5P.capped.10402	Ath_chr3	+	27.33	0	73.98	0	50.09	0	50.77	0	13.98	0	20.48	0
5P.capped.10403	Ath_chr3	+	22.58	0	10.53	0	5.97	0	16.98	0	2.54	0	12.4	0
5P.capped.10404	Ath_chr3	+	110.56	0.09	155.96	0	175.29	0	94.04	0	25.43	0	78.35	0
5P.capped.10405	Ath_chr3	+	7.82	0	23.66	0	25.09	0	9.62	0	4.51	0	8.39	0
5P.capped.10406	Ath_chr3	+	3.58	0	20.47	0	32.04	0.7	10.02	0	4.35	0	19.7	0
5P.capped.10407	Ath_chr3	+	1.56	0	10.77	0	14.94	0	4.44	0	1.39	0	1.8	0
5P.capped.10408	Ath_chr3	+	5.83	0	4.99	0	10.32	0	4.36	0	2.81	0	1.62	0
5P.capped.10409	Ath_chr3	+	14.32	0	15.92	0	26.95	0	21.68	0	5.22	0	18.77	0
5P.capped.1041	Ath_chr1	+	27.07	0	45.76	0	34.07	0	25.49	0	4.08	0	24.48	0
5P.capped.10410	Ath_chr3	+	6.96	0	13.21	0	5.03	0	13.77	0	2.47	0	2.71	0
5P.capped.10411	Ath_chr3	-	0	5402.47	0	10302.28	0	9039.09	0	5656.7	0	1479.4	0	3632.69
5P.capped.10412	Ath_chr3	+	27.67	0	52.7	0	49.83	0	22.7	0	2.8	0	10.06	0
5P.capped.10413	Ath_chr3	-	0	52.45	0	76.67	1.17	101.17	1.35	36.47	0	8.54	0	27.48
5P.capped.10414	Ath_chr3	-	0	23.46	0	36.32	0	20.23	0	17.9	0	2.75	0	21.72
5P.capped.10415	Ath_chr3	+	70.88	0	81.14	0	56.52	0	103.47	0	39.31	0	53.39	0
5P.capped.10416	Ath_chr3	-	0	80.82	0	139.38	0.8	130.42	0	82.71	0	44.33	0	63.91
5P.capped.10417	Ath_chr3	-	0	47.1	0	89.01	0	98.25	0	41.5	0	7.59	0	20.6
5P.capped.10418	Ath_chr3	-	0	29.89	0	34.25	0	103.97	0	18.62	0	7.64	0	75.0
5P.capped.10419	Ath_chr3	-	0.38	47.69	0	56.06	0	57.81	0.25	41.39	0	9.48	0	38.47
5P.capped.1042	Ath_chr1	-	0.69	15.64	0	14.21	0	5.83	0	4.56	0	0	0	6.28
5P.capped.10420	Ath_chr3	+	71.82	0	155.59	0	97.89	0	129.86	0	25.36	0	67.85	0
5P.capped.10421	Ath_chr3	+	27.67	0	119.91	0	59.38	0	15.78	0	10.96	0	44.88	0
5P.capped.10422	Ath_chr3	+	27.63	0	32.57	0	36.75	0	27.24	0	7.61	0	46.26	1.32
5P.capped.10423	Ath_chr3	-	0	354.5	0	441.0	0	370.62	0	280.93	0	75.2	0	137.6
5P.capped.10424	Ath_chr3	+	286.47	0	324.86	0	317.49	0	342.46	0	40.71	0	141.19	0
5P.capped.10425	Ath_chr3	-	0	152.55	0	304.2	0	239.16	0	148.65	0	29.91	0	86.43
5P.capped.10426	Ath_chr3	+	173.1	0	206.55	0	153.41	0	254.84	0	85.04	0	213.49	0
5P.capped.10427	Ath_chr3	+	49.71	1.74	48.83	0	40.01	0	43.38	0	11.35	0	50.56	0
5P.capped.10428	Ath_chr3	-	0	8.62	0	50.72	0	42.34	0	11.04	0	15.94	0	22.47
5P.capped.10429	Ath_chr3	-	0	30.67	0	65.56	0	98.47	0	22.1	0	28.57	0	34.92
5P.capped.1043	Ath_chr1	-	0	136.37	0	213.27	0	174.33	0	168.73	0	76.51	0	113.22
5P.capped.10430	Ath_chr3	-	0	120.14	0	159.07	0	88.58	0	83.82	0	15.23	1.08	45.25
5P.capped.10431	Ath_chr3	-	0	21.52	0	62.45	0	73.96	0	29.37	0	6.62	0	24.27
5P.capped.10432	Ath_chr3	-	0.58	7.88	0	13.98	0	19.63	0	6.23	0	2.2	0	12.27
5P.capped.10433	Ath_chr3	+	33.19	0	80.87	1.77	98.29	0	54.24	0	18.06	0	33.61	0
5P.capped.10434	Ath_chr3	-	0	28.23	1.38	51.21	1.33	60.46	0.98	33.3	1.63	2.77	0	39.89
5P.capped.10435	Ath_chr3	+	12.75	0.14	24.35	1.81	39.72	0.76	13.91	0.91	3.6	0	15.93	2.89
5P.capped.10436	Ath_chr3	+	3.99	0	23.54	0	18.42	0	8.13	0	0.58	0	3.92	0
5P.capped.10437	Ath_chr3	-	0	31.38	0	72.16	0	57.11	0	39.48	0	6.24	0	25.24
5P.capped.10438	Ath_chr3	+	50.12	0.97	39.57	0	45.0	0	34.4	0	4.61	0	19.68	0.67
5P.capped.10439	Ath_chr3	-	0	49.85	0	86.34	0.71	164.24	0	37.95	0.62	33.53	0	88.38
5P.capped.1044	Ath_chr1	-	0.89	105.84	0	209.15	0	218.01	0	154.53	0	34.67	0	91.88
5P.capped.10440	Ath_chr3	+	98.59	0	153.4	0	172.76	0	94.15	0.41	20.71	0	93.62	0
5P.capped.10441	Ath_chr3	+	36.6	0	53.24	0	47.06	0	40.76	0	14.02	0	44.39	0
5P.capped.10442	Ath_chr3	+	32.26	0	63.54	0	73.94	0	36.0	0	10.96	0	34.58	0
5P.capped.10443	Ath_chr3	-	0	99.9	0	145.38	0	133.97	0	89.14	0	22.77	0	56.09
5P.capped.10444	Ath_chr3	+	41.7	2.61	26.68	0	50.57	0	38.33	0	15.09	0	32.62	0
5P.capped.10445	Ath_chr3	-	0	65.43	0	87.11	0	87.87	0	28.54	0	10.52	0	33.56
5P.capped.10446	Ath_chr3	-	0	18.59	0	25.93	0	50.6	0	9.26	0	8.28	0	24.34
5P.capped.10447	Ath_chr3	+	35.65	0	74.84	0	73.3	0	37.31	0	7.05	0	27.44	0
5P.capped.10448	Ath_chr3	+	18.75	0	72.42	0	58.06	0	59.91	0	12.98	0	25.3	0
5P.capped.10449	Ath_chr3	-	0	10.95	0	22.07	0	21.87	0	9.59	0	2.81	0	3.34
5P.capped.1045	Ath_chr1	-	0	102.44	0	196.01	0	202.68	0	141.24	0	35.77	0	118.04
5P.capped.10450	Ath_chr3	-	3.33	34.46	0	47.54	0	31.44	0	25.43	0	1.83	0	18.06
5P.capped.10451	Ath_chr3	-	0	71.72	0	112.18	0	101.98	0	94.57	0	72.81	0	47.76
5P.capped.10452	Ath_chr3	+	23.7	0	44.22	0	75.55	0	32.36	0	18.19	0	29.39	0
5P.capped.10453	Ath_chr3	-	0	101.75	0	1034.32	0	502.15	0	124.93	0	82.51	0	316.99
5P.capped.10454	Ath_chr3	-	0	46.96	0	67.5	0	54.96	0	26.14	0	8.35	0	13.15
5P.capped.10455	Ath_chr3	-	0	30.87	0	73.24	0	69.18	0	29.02	0	6.36	0	26.51
5P.capped.10456	Ath_chr3	-	0	119.12	0	252.32	0	294.96	0	100.86	0	28.52	0	85.81
5P.capped.10457	Ath_chr3	-	0	44.4	0	59.53	0	42.93	0	23.03	0	7.37	0	15.79
5P.capped.10458	Ath_chr3	-	0	68.38	0	135.72	0	130.98	0	98.25	0	28.95	0	61.46
5P.capped.10459	Ath_chr3	-	0	46.06	0	68.79	0	54.81	0.47	32.95	0	5.93	2.62	28.18
5P.capped.1046	Ath_chr1	+	36.18	0	62.83	0	51.62	2.31	53.12	0.33	8.14	0	77.83	0.81
5P.capped.10460	Ath_chr3	-	0	178.26	0.98	265.59	1.04	267.12	0	156.86	0	29.11	3.11	84.19
5P.capped.10461	Ath_chr3	-	0	9.98	0	6.67	0	20.89	0	2.68	0	1.27	0	4.81
5P.capped.10462	Ath_chr3	+	244.61	0.09	120.0	5.06	90.99	1.51	362.12	1.3	201.86	0	310.86	0
5P.capped.10463	Ath_chr3	+	98.57	0	475.77	0	304.89	0	125.57	0	53.41	0	230.67	0
5P.capped.10464	Ath_chr3	-	0	2.82	0	15.01	0	12.52	0	0.93	0	5.14	0	2.53
5P.capped.10465	Ath_chr3	-	0	22.47	0	42.98	0	42.64	0	20.51	0	5.62	0	20.44
5P.capped.10466	Ath_chr3	+	108.37	3.66	208.96	3.59	178.81	1.7	142.49	0	20.97	3.16	80.34	0
5P.capped.10467	Ath_chr3	+	120.94	2.44	135.02	10.01	117.52	12.47	97.81	0	23.46	0	93.22	0
5P.capped.10468	Ath_chr3	-	1.77	16.4	9.85	42.8	11.12	41.01	0.38	14.76	0	1.98	2.56	10.3
5P.capped.10469	Ath_chr3	+	2.86	0	18.57	0	14.74	0	7.63	0	0	0	6.76	0
5P.capped.1047	Ath_chr1	-	0	183.46	0	258.37	0	183.84	0	137.75	0	18.32	0	56.56
5P.capped.10470	Ath_chr3	-	0	16.23	0	42.62	0	30.12	0	13.04	0	5.92	0	10.18
5P.capped.10471	Ath_chr3	-	0	1.53	0	16.07	0	13.7	0	1.49	0	6.68	0	8.67
5P.capped.10472	Ath_chr3	+	20.31	0.88	42.98	0	22.72	0	16.57	0	7.05	0	16.95	0
5P.capped.10473	Ath_chr3	-	0	51.56	0	68.71	0	50.1	0	48.72	0	7.61	0	24.28
5P.capped.10474	Ath_chr3	-	0	228.48	0	451.77	0	377.3	0	207.37	0	44.58	0	147.96
5P.capped.10475	Ath_chr3	-	0	53.79	0	98.5	0	114.03	0	65.51	0	16.05	0	57.11
5P.capped.10476	Ath_chr3	+	8.0	0	6.07	0	21.83	0	2.25	0	9.0	0	21.04	0
5P.capped.10477	Ath_chr3	-	0	77.21	0	109.23	0	180.31	0	69.63	0	25.09	0	79.08
5P.capped.10478	Ath_chr3	+	11.95	0	8.32	0	30.14	0	5.5	0	3.78	0	19.62	0
5P.capped.10479	Ath_chr3	+	6.19	0	4.52	0	17.74	0	5.31	0	3.17	0	15.3	0
5P.capped.1048	Ath_chr1	-	0	10.68	0	18.78	0	15.99	0	6.55	0	1.47	0	4.58
5P.capped.10480	Ath_chr3	+	26.01	0	13.23	0	34.45	0	26.58	0	6.81	0	23.62	0
5P.capped.10481	Ath_chr3	+	26.01	0	13.23	0	34.45	0	26.58	0	6.81	0	23.62	0
5P.capped.10482	Ath_chr3	+	15.64	0	6.0	0	32.17	2.57	13.88	0	3.68	0	10.49	0
5P.capped.10483	Ath_chr3	+	0.88	0	13.78	0	10.02	0	2.26	0	0.78	0	0	0
5P.capped.10484	Ath_chr3	+	5.99	0	10.17	0	28.69	0	10.76	0	5.38	0	22.89	0
5P.capped.10485	Ath_chr3	+	1.13	0	9.59	0	17.51	0	0.78	0	0.44	0	2.44	0
5P.capped.10486	Ath_chr3	+	81.87	0	58.53	4.45	157.34	0	132.5	0	63.35	0	229.39	0
5P.capped.10487	Ath_chr3	+	9.34	0	4.03	0	19.06	0	3.81	0	11.08	0	17.17	0
5P.capped.10488	Ath_chr3	+	3.31	0	14.46	0	25.35	0	3.24	0	7.81	0	13.23	0
5P.capped.10489	Ath_chr3	+	6.05	0	7.93	0	24.14	0	3.93	0	0.75	0	5.45	0
5P.capped.1049	Ath_chr1	+	49.68	0	112.93	0	137.81	0	68.49	0	15.99	0	73.08	0
5P.capped.10490	Ath_chr3	+	165.02	0	106.11	0	192.46	0.65	107.23	1.08	27.76	0	164.0	0
5P.capped.10491	Ath_chr3	+	36.07	0	35.68	0	108.84	0	62.26	0	52.47	0	172.39	0
5P.capped.10492	Ath_chr3	+	15.67	0	20.0	0	23.6	0	4.74	0	1.87	0	15.65	0
5P.capped.10493	Ath_chr3	+	85.36	0	39.3	0	89.56	0	98.64	0	53.81	0	261.27	0
5P.capped.10494	Ath_chr3	-	0	106.9	0	140.46	0	158.44	0	139.35	0	78.31	0	85.1
5P.capped.10495	Ath_chr3	+	18.55	0	33.31	0	31.81	0	18.5	0.42	5.94	0	11.57	0
5P.capped.10496	Ath_chr3	-	0	533.62	1.25	1191.93	0	1032.42	0	479.46	0	155.03	0	358.76
5P.capped.10497	Ath_chr3	-	0	1307.93	0	3257.13	0	3120.14	0	951.5	0	413.77	0	1345.2
5P.capped.10498	Ath_chr3	-	0	53.59	0	192.27	0	104.12	0	33.86	0	11.37	0	27.52
5P.capped.10499	Ath_chr3	+	20.24	0	29.95	0	24.74	0	17.94	0	1.63	0	8.78	0
5P.capped.105	Ath_chr1	-	0	276.27	0	597.36	0	506.23	0	301.4	0	69.74	0	192.83
5P.capped.1050	Ath_chr1	-	0	5.85	0	4.58	0	16.21	0	3.54	0	1.83	0	8.76
5P.capped.10500	Ath_chr3	-	0	4.61	0	11.79	0	22.14	0	0	0	1.97	0	5.77
5P.capped.10501	Ath_chr3	-	0	26.83	0	63.12	0	55.91	0	19.07	0	8.88	0	17.13
5P.capped.10502	Ath_chr3	-	0	19.55	0	65.46	1.79	53.29	0	29.21	0	6.67	0	16.08
5P.capped.10503	Ath_chr3	+	13.08	0	41.17	0	41.25	0	9.22	0	4.23	0	9.54	0
5P.capped.10504	Ath_chr3	-	0	50.07	0	128.18	0	96.57	0	54.46	0	11.99	0	30.94
5P.capped.10505	Ath_chr3	+	163.97	0	230.23	0	205.11	0	120.37	0	15.14	0	89.89	0
5P.capped.10506	Ath_chr3	+	0.35	0	20.55	0	11.96	0	5.83	0	2.15	0	2.89	0
5P.capped.10507	Ath_chr3	-	2.05	1071.85	0.64	1885.03	0.75	1342.2	0	1079.88	0	299.26	10.3	933.71
5P.capped.10508	Ath_chr3	-	0	5.55	0	16.1	0	21.01	0	6.93	0	0.73	0	7.28
5P.capped.10509	Ath_chr3	-	0	34.24	0	52.12	0	59.53	0	22.37	0	11.35	0	24.74
5P.capped.1051	Ath_chr1	-	0	2.55	0	16.75	0	22.14	0	1.09	0	8.34	0	139.02
5P.capped.10510	Ath_chr3	-	0	4817.97	0	9066.58	0	10479.57	0	4990.11	0	1670.07	0	3025.01
5P.capped.10511	Ath_chr3	+	78.53	0	63.56	0	26.51	0	85.91	0	36.88	0	90.65	0
5P.capped.10512	Ath_chr3	-	0	1.0	0	31.91	0	58.85	1.45	15.44	0	9.81	1.25	0
5P.capped.10513	Ath_chr3	-	0	86.93	0	130.88	0	114.14	0	89.76	0	19.63	0	53.79
5P.capped.10514	Ath_chr3	+	22.5	0	39.92	0	40.81	0	22.06	0	4.56	0	19.89	0
5P.capped.10515	Ath_chr3	+	34.98	0	70.73	0	52.7	0	32.63	0	2.91	0	24.78	0.44
5P.capped.10516	Ath_chr3	-	0	327.36	0	162.82	0	255.12	0	363.98	0	37.77	0	171.09
5P.capped.10517	Ath_chr3	+	121.22	0	240.48	0	235.89	0.9	156.87	0	22.81	0	113.2	0
5P.capped.10518	Ath_chr3	+	129.32	0	223.02	0	171.99	0	121.17	0	25.0	0	95.71	0
5P.capped.10519	Ath_chr3	+	68.64	0	102.64	0	96.38	0	28.43	0	14.55	0	32.83	0
5P.capped.1052	Ath_chr1	-	0	19.82	0	25.1	0	29.99	0	12.03	0	3.7	0	1.64
5P.capped.10520	Ath_chr3	-	0	435.05	0	990.9	0	1193.68	0	357.78	0	189.88	1.25	338.87
5P.capped.10521	Ath_chr3	+	62.65	0	80.89	0	71.27	0	32.63	0	5.7	0	28.89	0
5P.capped.10522	Ath_chr3	+	27.97	0	11.76	0	26.87	0	10.14	0	5.23	0	33.59	0
5P.capped.10523	Ath_chr3	+	95.03	0	126.04	0	88.15	0	132.09	0	49.83	0	81.45	0
5P.capped.10524	Ath_chr3	+	468.25	0	502.64	0	388.78	0	662.52	0	240.31	0	545.5	0.41
5P.capped.10525	Ath_chr3	+	4.79	0	15.33	0	11.9	0	3.22	0	1.32	0	3.96	0
5P.capped.10526	Ath_chr3	-	0	5.16	0	11.04	0	29.33	0.71	7.18	0.73	3.24	0	9.67
5P.capped.10527	Ath_chr3	+	39.43	0	32.93	0	57.49	0	35.42	0	7.77	0	21.85	0
5P.capped.10528	Ath_chr3	+	29.4	0	64.35	0	92.88	0	37.95	0	7.52	0	52.3	0
5P.capped.10529	Ath_chr3	+	95.05	0	114.41	0	174.15	0	93.82	0	18.14	0	36.08	0
5P.capped.1053	Ath_chr1	-	0	148.97	0	202.82	0	175.94	0	115.29	0	16.53	0	89.11
5P.capped.10530	Ath_chr3	+	19.96	0	28.26	0	28.38	0	18.76	0	3.55	0	12.26	0
5P.capped.10531	Ath_chr3	+	533.46	0.38	960.13	0	902.78	0	525.94	0	106.48	0	393.12	0
5P.capped.10532	Ath_chr3	-	0	4.27	0	18.16	0	10.39	0	3.4	0	3.03	0	1.25
5P.capped.10533	Ath_chr3	+	230.44	0	510.06	0	507.64	0	384.16	0	81.52	0	310.65	0
5P.capped.10534	Ath_chr3	+	223.34	0	774.61	0	695.07	1.06	175.54	0	79.82	0	512.11	0
5P.capped.10535	Ath_chr3	+	117.8	0	190.3	0	162.14	0	109.43	0	45.71	0	84.99	0
5P.capped.10536	Ath_chr3	-	0	2.11	0	23.82	0	30.73	0	3.8	0	3.55	0	12.57
5P.capped.10537	Ath_chr3	-	0	107.97	0	241.93	0	281.22	0	122.37	0	45.86	0	104.59
5P.capped.10538	Ath_chr3	-	1.55	15.17	0	29.16	0	42.46	0	8.14	0	4.43	0	19.87
5P.capped.10539	Ath_chr3	-	0	9.4	0	15.54	0	17.45	0	3.49	0	4.98	0	4.86
5P.capped.1054	Ath_chr1	+	151.77	0	225.31	0	258.32	0	175.09	0	27.74	0	155.34	0
5P.capped.10540	Ath_chr3	-	0	26.24	0	73.02	0	54.75	0	22.63	0	16.15	0	23.99
5P.capped.10541	Ath_chr3	-	0	75.79	0	213.57	0	132.27	0	62.62	0	35.55	0	51.77
5P.capped.10542	Ath_chr3	-	0	2.8	0	16.24	0	11.74	0	2.54	0	0.97	0	0.5
5P.capped.10543	Ath_chr3	+	49.97	0	72.92	0	130.43	0.76	40.21	0	10.34	0	28.7	0
5P.capped.10544	Ath_chr3	-	0	455.32	0	821.95	0	678.46	0	528.79	0	114.58	0	356.44
5P.capped.10545	Ath_chr3	+	36.72	0	76.01	0	63.71	0	45.71	0	17.82	0	102.91	0
5P.capped.10546	Ath_chr3	-	0	262.8	0	343.85	0	318.79	0	274.87	0.24	61.3	0	139.41
5P.capped.10547	Ath_chr3	-	0	8.4	1.42	17.05	0	9.88	0	12.4	0	0	0	3.29
5P.capped.10548	Ath_chr3	+	141.99	0	261.97	0	460.87	0	224.08	0	54.84	0	203.79	0
5P.capped.10549	Ath_chr3	-	0	71.44	0	53.8	0	112.06	0	41.8	0	18.65	0	58.46
5P.capped.1055	Ath_chr1	+	3.46	0	12.0	0	20.37	0	11.34	0	2.36	0	6.28	0
5P.capped.10550	Ath_chr3	-	0	79.88	0	446.85	0	277.97	0.56	101.27	0	79.42	0	193.5
5P.capped.10551	Ath_chr3	+	9.98	0	71.25	0	39.64	0	25.54	0	5.43	0	30.52	0
5P.capped.10552	Ath_chr3	+	97.98	0	127.28	0	101.97	0	63.46	0	13.93	0	58.65	0
5P.capped.10553	Ath_chr3	-	0	23.17	0	74.34	0	31.03	0	25.31	0	15.02	0	9.12
5P.capped.10554	Ath_chr3	-	1.5	22.04	1.29	41.01	0	50.25	0	35.4	0	4.16	0.45	11.55
5P.capped.10555	Ath_chr3	-	0	10.84	0	32.14	0	45.55	0	21.79	0	9.56	0	14.37
5P.capped.10556	Ath_chr3	-	0	2437.6	0	3263.34	0	3343.13	0	2155.13	0	494.49	0	853.17
5P.capped.10557	Ath_chr3	+	803.54	0	1064.82	0	916.0	0	873.47	0	197.17	0	798.75	0
5P.capped.10558	Ath_chr3	+	89.2	0	124.2	0	181.03	0	71.97	0	17.89	0	68.18	0
5P.capped.10559	Ath_chr3	-	0	20.26	0	51.95	0	26.42	0	34.88	0	4.43	0	30.95
5P.capped.1056	Ath_chr1	-	0	43.48	0	91.06	3.02	125.39	0	34.28	0	16.86	0	37.45
5P.capped.10560	Ath_chr3	+	15.21	0	21.55	0	29.55	0	22.96	0	4.35	0	17.67	0
5P.capped.10561	Ath_chr3	+	265.72	0	390.59	0	320.17	0	258.13	0.66	43.29	0	205.62	0
5P.capped.10562	Ath_chr3	+	45.48	0	62.99	0	61.47	0	46.85	0.82	10.18	0	35.59	0
5P.capped.10563	Ath_chr3	-	0	86.0	0	393.06	0	153.33	0	58.42	0	37.94	0	114.81
5P.capped.10564	Ath_chr3	-	0	0.41	0	17.56	0	12.07	0	1.01	0	3.31	0	3.47
5P.capped.10565	Ath_chr3	+	25.21	0	50.93	0	38.61	0	46.17	0	5.03	0	22.48	0
5P.capped.10566	Ath_chr3	-	1.75	147.37	0	296.55	0	334.53	0	119.94	0	44.38	0	120.72
5P.capped.10567	Ath_chr3	+	514.75	0	697.78	0	536.91	1.23	577.32	0	128.21	0	391.41	0
5P.capped.10568	Ath_chr3	+	276.69	0	382.2	0	289.07	0	136.28	0	96.84	0.05	263.82	0
5P.capped.10569	Ath_chr3	-	0	11.6	0	36.54	0	23.68	0	11.06	0	2.59	0	3.68
5P.capped.1057	Ath_chr1	-	0	48.37	0	76.94	0	56.92	0	55.54	0	3.28	0	27.62
5P.capped.10570	Ath_chr3	+	86.44	0	173.14	0	159.97	0	140.2	0	33.57	0	42.59	0
5P.capped.10571	Ath_chr3	+	298.98	0	311.4	0	572.6	0	303.24	0	95.24	0	168.53	0
5P.capped.10572	Ath_chr3	-	0	4.77	0	22.29	0	10.65	0	4.17	0	2.19	0	4.22
5P.capped.10573	Ath_chr3	-	0	127.04	0	146.29	0	251.43	0	119.3	0	103.39	0	249.4
5P.capped.10574	Ath_chr3	+	175.52	0	324.83	0	298.21	0	121.91	0	37.68	0.34	182.23	0
5P.capped.10575	Ath_chr3	+	82.84	0	119.81	0	103.83	0	74.79	0	18.3	0	55.05	0
5P.capped.10576	Ath_chr3	-	0	24.7	0	91.98	0	55.28	0	40.94	0	13.39	0	23.14
5P.capped.10577	Ath_chr3	+	69.18	0	112.94	0	100.37	0	106.81	0	13.04	0	133.19	0
5P.capped.10578	Ath_chr3	+	9.49	0	21.12	0	24.3	0	5.18	0	1.21	0	11.01	0
5P.capped.10579	Ath_chr3	-	0	36.59	0	52.79	0	41.74	0	26.01	0	1.55	0	20.07
5P.capped.1058	Ath_chr1	+	12.77	0	25.6	0	20.66	0	8.62	0.97	0.84	0	12.45	0
5P.capped.10580	Ath_chr3	-	0	564.89	0	2324.32	1.0	1275.19	0	639.14	0	284.62	0	995.63
5P.capped.10581	Ath_chr3	+	8.95	0	23.7	0	23.7	0	4.41	4.5	3.86	0	23.15	0
5P.capped.10582	Ath_chr3	-	0	62.94	0	102.58	0	126.19	0	37.31	0	32.32	0	46.64
5P.capped.10583	Ath_chr3	+	44.2	0	55.8	0	78.53	0	27.89	0	7.87	0	59.1	0
5P.capped.10584	Ath_chr3	+	12.84	0	15.89	0	14.37	0	2.96	0	0	0	13.74	0
5P.capped.10585	Ath_chr3	+	100.67	0	177.5	0	106.6	0	88.05	0	14.25	0	30.44	0
5P.capped.10586	Ath_chr3	+	25.77	0	36.41	0	47.39	0	31.62	0	7.65	0	21.78	0
5P.capped.10587	Ath_chr3	+	126.88	0	104.93	0.34	100.41	0	56.69	0	9.86	0	39.2	0
5P.capped.10588	Ath_chr3	+	46.31	0	90.64	1.07	74.48	0	34.51	0	11.76	0	61.18	0
5P.capped.10589	Ath_chr3	+	233.31	0	518.3	0	582.48	0	449.78	0	119.37	0	430.62	0
5P.capped.1059	Ath_chr1	+	159.18	0	449.54	0	500.51	0	271.17	0	145.44	0	372.57	0
5P.capped.10590	Ath_chr3	+	7.0	0	17.13	0	12.13	0	6.65	0	0	0	5.13	0
5P.capped.10591	Ath_chr3	+	50.1	0	37.01	0	68.18	0	65.15	0	6.91	0	45.08	0
5P.capped.10592	Ath_chr3	+	8.44	0	12.6	0	16.22	0	14.24	0	2.77	0	8.81	0
5P.capped.10593	Ath_chr3	+	23.14	0	77.75	0	71.14	0	25.72	0	10.94	0	37.16	0
5P.capped.10594	Ath_chr3	+	3871.91	0	5987.99	0	5604.23	0	5656.12	0	1133.07	0	2444.65	0
5P.capped.10595	Ath_chr3	-	0	207.59	0	298.06	0	284.75	0	164.26	0	26.48	0	108.38
5P.capped.10596	Ath_chr3	+	86.25	0	115.03	0	28.25	0	97.47	0	5.67	0	20.94	0
5P.capped.10597	Ath_chr3	-	0	18.29	0	23.95	0	24.27	0	12.8	0	2.14	0	8.9
5P.capped.10598	Ath_chr3	+	95.29	2.44	64.73	0	92.91	1.64	112.18	0.43	56.15	0	109.55	0
5P.capped.10599	Ath_chr3	+	10.83	0	30.59	0	26.24	0	5.52	0	2.99	0	22.72	0
5P.capped.106	Ath_chr1	+	78.58	0	143.05	0	100.1	0	101.71	0	21.8	0.9	59.91	0
5P.capped.1060	Ath_chr1	-	0	34.36	0	86.63	0	76.4	0	43.42	0	10.72	0	25.24
5P.capped.10600	Ath_chr3	-	0	1085.63	0	1807.2	0	1703.87	0	1202.58	0	331.88	0	759.07
5P.capped.10601	Ath_chr3	+	87.09	0	142.58	0	119.97	0	96.6	0	29.08	0	69.08	0
5P.capped.10602	Ath_chr3	+	29.4	0	60.69	0.93	54.62	2.01	37.7	1.23	8.87	0	25.98	0
5P.capped.10603	Ath_chr3	+	7.53	0	12.01	0	12.86	0	6.37	0	0.68	0	3.73	0.26
5P.capped.10604	Ath_chr3	-	0	51.65	0	76.25	0	80.7	0	38.48	0	11.81	0	18.14
5P.capped.10605	Ath_chr3	-	0	59.84	0	104.61	0	105.42	0	54.97	0	24.59	0	37.05
5P.capped.10606	Ath_chr3	+	131.41	0	211.12	0	240.73	0	145.09	0	33.01	0	116.99	0
5P.capped.10607	Ath_chr3	+	19.27	0	43.76	0	24.79	0	10.52	0	4.64	0	18.17	0
5P.capped.10608	Ath_chr3	+	530.83	0	840.79	0	711.59	0	484.57	0	77.37	0	400.7	0
5P.capped.10609	Ath_chr3	+	34.86	1.17	58.12	0	81.56	0	45.31	0	15.12	0	39.29	1.42
5P.capped.1061	Ath_chr1	+	83.29	0	117.66	0	152.99	0	87.55	0.89	20.14	0	70.03	0
5P.capped.10610	Ath_chr3	+	21.07	0	36.32	0	54.46	0	19.08	0	9.01	0	45.75	0
5P.capped.10611	Ath_chr3	+	200.77	0	284.51	0	283.14	0	133.11	0	40.4	0	175.04	0
5P.capped.10612	Ath_chr3	+	45.77	0	53.42	0	58.77	0	21.12	0	2.08	0	20.64	0
5P.capped.10613	Ath_chr3	-	0	94.46	0	96.97	1.46	97.06	0	70.22	0	21.2	0	34.08
5P.capped.10614	Ath_chr3	-	0	13.87	0	34.29	0	32.78	0	16.35	0	0.44	0	9.13
5P.capped.10615	Ath_chr3	-	0	58.36	0.89	156.56	0	148.6	2.9	77.71	0	22.93	0	56.02
5P.capped.10616	Ath_chr3	-	0	163.68	0	361.15	0	290.36	0	120.15	0	48.75	0	113.69
5P.capped.10617	Ath_chr3	+	57.18	0	77.51	0	77.6	0	43.51	0	15.88	0	50.08	0
5P.capped.10618	Ath_chr3	+	80.04	0	90.55	0	204.32	0	131.15	0	38.18	0	218.06	0
5P.capped.10619	Ath_chr3	+	406.33	0	360.0	0	488.65	0	180.81	0	73.52	0	184.94	0
5P.capped.1062	Ath_chr1	+	39.9	0	76.34	0	70.49	0	23.08	0	2.61	0	22.67	0
5P.capped.10620	Ath_chr3	-	0	23.7	0	51.72	0	46.8	0	25.9	0	14.96	0	18.2
5P.capped.10621	Ath_chr3	+	176.0	0	83.59	0	60.35	0	189.82	0	110.63	0	140.1	0
5P.capped.10622	Ath_chr3	-	0	128.25	0	248.75	0	272.4	0	124.43	0	34.59	0	66.49
5P.capped.10623	Ath_chr3	+	11.9	0	25.42	0	27.44	0	50.74	0	84.78	0	59.67	0
5P.capped.10624	Ath_chr3	-	0	38.74	0	92.12	0	51.9	0	40.36	0	10.2	0	33.36
5P.capped.10625	Ath_chr3	+	26.36	0	17.18	0	26.74	0	14.54	0	2.83	0	7.82	0
5P.capped.10626	Ath_chr3	+	365.65	0	600.19	0	722.65	1.06	441.33	0	95.91	0	388.18	2.98
5P.capped.10627	Ath_chr3	-	0	2455.2	0	1866.9	0	1683.1	0	2095.56	0	213.83	0	576.66
5P.capped.10628	Ath_chr3	+	1701.7	0	797.63	2.09	519.31	0	664.46	0	165.93	0	482.06	0
5P.capped.10629	Ath_chr3	-	0	740.15	0	1181.7	0	1556.8	0	685.71	0	218.29	0	361.27
5P.capped.1063	Ath_chr1	+	6.48	0	18.42	0	9.74	0	16.04	0	2.78	0	9.37	0
5P.capped.10630	Ath_chr3	+	6.55	0.32	17.91	0	27.1	0	1.79	1.04	4.58	0	17.13	0.3
5P.capped.10631	Ath_chr3	+	64.09	0	183.7	0	326.26	0	38.97	0	22.87	0	124.58	0
5P.capped.10632	Ath_chr3	+	8.06	0	7.0	0	9.73	0	3.66	0	0	0	4.76	0
5P.capped.10633	Ath_chr3	-	0	31.17	0	97.19	1.06	94.3	0	22.89	0	15.1	0	21.93
5P.capped.10634	Ath_chr3	+	27.51	0	54.71	0	21.92	0	28.0	0	6.85	0	14.03	0.46
5P.capped.10635	Ath_chr3	-	0	19.51	0	43.65	0	26.19	0	13.13	0	3.44	0	1.43
5P.capped.10636	Ath_chr3	-	0	84.88	0	158.57	0	158.49	0	64.42	0	25.1	0	36.19
5P.capped.10637	Ath_chr3	+	221.26	0	331.44	0	479.97	0	164.7	0	85.93	0	239.39	0
5P.capped.10638	Ath_chr3	+	60.33	0	96.19	0	132.07	0	70.11	0	21.46	0	95.15	0
5P.capped.10639	Ath_chr3	+	134.63	0	138.36	0	98.11	0	74.05	0	18.03	0	54.52	0.72
5P.capped.1064	Ath_chr1	-	0	124.58	0	341.58	0	400.31	0	145.53	0	41.13	0	193.98
5P.capped.10640	Ath_chr3	-	0	81.51	0	147.05	0	111.69	0	78.18	0	15.11	0	61.94
5P.capped.10641	Ath_chr3	+	116.99	0.2	200.11	0.79	226.57	1.62	102.98	0	29.02	0	86.89	0
5P.capped.10642	Ath_chr3	-	0.99	161.56	0	232.72	0	212.53	0	129.56	0	38.83	0	104.28
5P.capped.10643	Ath_chr3	-	0	65.08	0	128.33	0	154.47	0	33.44	0	21.55	0	63.84
5P.capped.10644	Ath_chr3	-	0	107.7	0	203.34	0	186.47	0	87.91	0	36.0	0	53.98
5P.capped.10645	Ath_chr3	+	222.51	0	428.59	0	461.03	0	345.01	0	68.95	0	351.72	0
5P.capped.10646	Ath_chr3	+	17.9	0	25.73	0	38.96	0	24.67	0	4.52	0	22.22	0
5P.capped.10647	Ath_chr3	-	0	7.99	0	11.47	0	23.86	0	7.53	0	0	0	1.2
5P.capped.10648	Ath_chr3	+	16.6	0	33.55	0	37.75	0	24.08	0	6.29	0	8.05	0
5P.capped.10649	Ath_chr3	-	0	547.46	0	967.69	0	1289.18	0	402.04	0	138.38	0	294.45
5P.capped.1065	Ath_chr1	-	0	14.42	0	28.24	0	21.84	0	6.82	0	5.81	0	10.34
5P.capped.10650	Ath_chr3	-	0	20.86	0	26.9	0	14.4	0	16.19	0	5.83	0	14.7
5P.capped.10651	Ath_chr3	+	646.38	0	1120.64	0	1512.21	0	662.36	0	192.8	0	543.36	0
5P.capped.10652	Ath_chr3	-	0	8.61	0	16.04	0	9.38	0	3.13	0	2.66	0	1.72
5P.capped.10653	Ath_chr3	-	0	4.1	0	22.35	0	14.22	0	4.22	0	4.24	0	2.47
5P.capped.10654	Ath_chr3	-	0	84.48	0	189.17	0	156.94	0	104.53	0	28.03	0	116.42
5P.capped.10655	Ath_chr3	-	0	43.12	0	47.59	0	57.4	0	24.29	0	3.08	0	27.13
5P.capped.10656	Ath_chr3	-	0	56.98	0	96.26	0	67.86	0	52.37	0	18.88	0	33.51
5P.capped.10657	Ath_chr3	+	363.86	0	492.36	0	524.82	0.97	379.88	0	43.56	0	207.55	0
5P.capped.10658	Ath_chr3	-	0	264.03	0	435.09	0	493.7	0	235.68	0	54.41	0	159.12
5P.capped.10659	Ath_chr3	-	0	13.2	0	6.79	0	10.03	0	3.15	0	0	0	1.47
5P.capped.1066	Ath_chr1	-	0	99.69	0	206.06	0	123.5	0	68.74	0	26.86	0	35.68
5P.capped.10660	Ath_chr3	-	0	46.2	0	50.32	0	43.37	0	29.28	0	5.63	0	19.3
5P.capped.10661	Ath_chr3	+	84.32	0	79.63	0	62.04	0	55.25	0	9.13	0	51.54	0
5P.capped.10662	Ath_chr3	-	0	94.13	1.35	142.2	0	115.78	0	59.04	0	18.75	0	61.28
5P.capped.10663	Ath_chr3	+	20.63	0	19.81	0	35.28	0	3.8	0	3.77	0	17.64	0
5P.capped.10664	Ath_chr3	+	21.91	0	35.95	0	17.14	0	14.03	0	2.45	0	6.19	0
5P.capped.10665	Ath_chr3	-	0	2.52	0	15.04	0	37.14	0	4.55	0	5.58	0	6.06
5P.capped.10666	Ath_chr3	-	0	45.93	0	117.14	0	137.33	0	45.7	0	33.72	0	29.54
5P.capped.10667	Ath_chr3	+	69.63	0	150.75	0	176.51	0	127.42	0	16.69	0	96.99	0
5P.capped.10668	Ath_chr3	-	0	42.99	0	76.85	0	51.65	0	52.48	0	7.2	0	14.35
5P.capped.10669	Ath_chr3	-	0	346.67	0	432.39	0	513.2	0	266.4	0	67.3	0	145.8
5P.capped.1067	Ath_chr1	+	176.59	0	368.92	0	409.11	0	304.84	0	59.79	0	228.88	0
5P.capped.10670	Ath_chr3	-	0	167.16	0	284.14	0	187.09	0	122.23	0	39.02	0	93.2
5P.capped.10671	Ath_chr3	-	0	57.08	0	100.08	0	102.15	0	50.2	0	17.11	0	35.05
5P.capped.10672	Ath_chr3	-	0	24.42	0	86.26	0	100.74	0	33.05	0	30.23	0	35.33
5P.capped.10673	Ath_chr3	-	0	19.81	0	20.29	0	38.82	0	16.42	0	3.79	0	11.4
5P.capped.10674	Ath_chr3	-	0	321.48	0	450.31	0	286.85	0	303.92	0	123.82	0	208.74
5P.capped.10675	Ath_chr3	+	83.18	0	215.68	0	207.06	0	102.05	0	23.64	0	82.69	0
5P.capped.10676	Ath_chr3	+	59.06	0	107.75	0.87	314.32	0	68.22	0	47.25	0	125.99	0.5
5P.capped.10677	Ath_chr3	-	0	43.65	0	99.89	0	119.52	0	56.83	0	39.11	0	36.44
5P.capped.10678	Ath_chr3	-	0	129.75	0	331.47	0	374.59	0	167.73	0	58.41	0	122.55
5P.capped.10679	Ath_chr3	-	0	14.7	0	24.62	0	14.56	0	13.49	0	2.14	0	5.25
5P.capped.1068	Ath_chr1	-	0	85.03	0	177.56	0	176.38	0	69.43	0	14.62	0	48.66
5P.capped.10680	Ath_chr3	+	21.47	0	26.43	0	48.05	0.82	15.03	0	15.7	0	64.18	0
5P.capped.10681	Ath_chr3	-	0	26.24	0	134.06	0	87.07	0	11.37	0	16.88	0	35.94
5P.capped.10682	Ath_chr3	-	0	46.16	0	110.42	0	96.46	0	39.95	0	24.79	0	38.9
5P.capped.10683	Ath_chr3	+	27.05	0	61.39	0	67.9	0	32.91	0	15.18	0	149.37	0
5P.capped.10684	Ath_chr3	+	164.4	0	231.37	0	207.46	0	113.02	0	50.42	0	107.92	0
5P.capped.10685	Ath_chr3	+	11.47	0	28.21	0	24.86	0	8.8	0	6.42	0	9.75	0
5P.capped.10686	Ath_chr3	-	0	81.53	0	165.17	0	189.18	0	93.06	0	21.47	0	61.27
5P.capped.10687	Ath_chr3	+	93.82	0	159.08	0	178.63	0	105.19	0	13.99	0	77.78	0
5P.capped.10688	Ath_chr3	-	0	7.65	0	10.85	0	23.58	0	4.98	0	2.44	0	6.64
5P.capped.10689	Ath_chr3	-	0	8.23	0	14.06	0	18.75	0	2.72	0	5.29	0	3.31
5P.capped.1069	Ath_chr1	-	0	222.35	0	645.52	0	595.9	0	253.44	0	120.09	0	206.7
5P.capped.10690	Ath_chr3	-	0.1	8.86	0	35.05	0	29.32	0	18.44	0	4.72	0	28.37
5P.capped.10691	Ath_chr3	+	15.02	0	36.93	0	34.55	0	14.99	0.81	3.66	0	8.21	0
5P.capped.10692	Ath_chr3	+	0.6	0	8.49	0	20.59	0	2.47	0	1.37	0	4.63	0
5P.capped.10693	Ath_chr3	+	19.59	0	30.66	0.94	44.42	0	15.81	0	2.3	0	18.75	0
5P.capped.10694	Ath_chr3	-	0	12.4	0	38.95	0	47.18	0	26.0	0	3.54	0	14.33
5P.capped.10695	Ath_chr3	-	0	42.89	0	38.48	0	41.72	0	38.48	0	4.64	0	10.96
5P.capped.10696	Ath_chr3	+	12.83	0	53.23	0	32.88	0	2.59	0	3.3	0	36.62	0
5P.capped.10697	Ath_chr3	-	0	61.29	0	161.87	0	181.94	0	79.44	0	29.89	0	56.55
5P.capped.10698	Ath_chr3	+	71.6	0	168.85	0	124.59	0	55.78	0	22.79	0	69.62	0
5P.capped.10699	Ath_chr3	+	39.6	0	111.67	0	96.42	0	87.37	0	12.91	2.55	79.87	0.39
5P.capped.107	Ath_chr1	+	22.19	0	46.45	0	42.4	0	39.15	0	10.03	0	22.28	0
5P.capped.1070	Ath_chr1	+	679.66	0	926.64	0	711.44	0	536.58	0	111.61	0	635.97	0
5P.capped.10700	Ath_chr3	+	107.65	0	181.86	0	221.08	0	116.11	0	35.22	0	96.69	0
5P.capped.10701	Ath_chr3	+	16.68	0	24.66	0	36.98	0	25.81	0	2.7	0	21.93	0
5P.capped.10702	Ath_chr3	+	30.75	0	70.4	0	71.91	0	35.59	0	7.79	0	28.95	0
5P.capped.10703	Ath_chr3	-	0	32.14	0	103.5	0	88.97	1.01	29.38	0	17.33	0.33	17.75
5P.capped.10704	Ath_chr3	+	3719.77	0	5495.24	0	5583.19	0	3987.07	0	1008.68	0	3540.51	0
5P.capped.10705	Ath_chr3	+	4.4	0	16.44	0	23.97	0	6.16	0	3.9	0	3.57	0
5P.capped.10706	Ath_chr3	+	36.67	0	71.43	0.89	32.13	0	52.43	0.21	8.47	0	49.79	0
5P.capped.10707	Ath_chr3	+	36.39	0	76.47	0	79.72	0	41.67	0	11.04	0	52.76	0
5P.capped.10708	Ath_chr3	-	0	20.01	0	33.02	0	23.36	0	16.4	0	10.51	0.29	18.46
5P.capped.10709	Ath_chr3	-	0	20.01	0	33.02	0	23.36	0	16.4	0	10.51	0.29	18.46
5P.capped.1071	Ath_chr1	-	0	718.02	0	1503.52	0	866.8	0	670.94	0	111.44	0	369.4
5P.capped.10710	Ath_chr3	+	62.28	0	96.61	0	95.07	0	60.37	0	9.0	0	45.4	0
5P.capped.10711	Ath_chr3	+	25.29	2.1	55.82	0	95.22	0	17.5	0	9.11	0	39.1	0
5P.capped.10712	Ath_chr3	+	51.76	0	79.75	0	83.77	0	52.12	0	15.23	0	30.83	0
5P.capped.10713	Ath_chr3	+	14.8	0	25.79	0	24.58	0	10.64	0	4.76	0	11.39	0.71
5P.capped.10714	Ath_chr3	-	0	8.1	0	14.27	0	2.92	0	0.55	0	0	0	0
5P.capped.10715	Ath_chr3	+	76.58	0	105.8	0	86.79	0	144.35	0	17.75	0	77.88	0
5P.capped.10716	Ath_chr3	+	12.11	0	31.77	0	12.74	0	28.47	0.3	3.24	0	5.17	0
5P.capped.10717	Ath_chr3	+	330.33	0	679.51	0	563.64	0	596.27	0	82.63	0	255.66	0
5P.capped.10718	Ath_chr3	+	1022.7	0	1873.91	0	2723.44	0	1242.57	0	520.35	0	1927.84	0
5P.capped.10719	Ath_chr3	+	68.03	0	100.66	0	122.86	0	52.34	0	18.68	0	102.74	0
5P.capped.1072	Ath_chr1	-	0	173.02	0	301.78	0	197.53	0	173.26	0	64.38	0	95.92
5P.capped.10720	Ath_chr3	+	22.8	0	28.36	0	21.79	0	17.83	0.87	2.42	0	14.76	0
5P.capped.10721	Ath_chr3	+	18.02	0	18.99	0	11.64	0	13.43	0.26	2.04	0	8.79	0
5P.capped.10722	Ath_chr3	-	0	88.84	0	180.26	0	87.54	0	57.61	0	13.63	0	39.59
5P.capped.10723	Ath_chr3	-	0	141.46	0	276.97	0	238.75	0	155.13	0	31.14	0	80.76
5P.capped.10724	Ath_chr3	+	51.57	0.84	73.84	0	82.32	0	38.85	0	13.68	0	70.85	0
5P.capped.10725	Ath_chr3	+	294.21	0	370.27	0	299.35	0	205.58	0	36.64	0	123.71	0
5P.capped.10726	Ath_chr3	-	0	179.95	0	355.69	0	290.04	0	151.47	0	34.98	0	131.99
5P.capped.10727	Ath_chr3	-	0	9.55	0	1.64	0	41.28	0	4.77	0	14.52	0	10.04
5P.capped.10728	Ath_chr3	-	0	251.39	0	1263.6	0	855.08	0	294.46	0	323.93	0	653.98
5P.capped.10729	Ath_chr3	+	25.68	0	26.8	0	46.1	0	11.68	0	3.48	0	49.32	0
5P.capped.1073	Ath_chr1	+	41.36	0	102.61	0	63.11	0	54.75	0	12.45	0	45.93	0
5P.capped.10730	Ath_chr3	-	0	298.36	0	2522.77	0	1581.4	0	269.72	0	203.21	0	662.63
5P.capped.10731	Ath_chr3	-	0	1.17	0	21.5	0.64	26.28	0	1.99	0	4.05	0	4.96
5P.capped.10732	Ath_chr3	+	7.59	0	27.58	0	22.09	0	9.99	0	4.51	0	21.95	0
5P.capped.10733	Ath_chr3	-	0	9.25	0	13.71	0	35.78	0	5.26	0	1.88	0	8.1
5P.capped.10734	Ath_chr3	-	0	6.52	0	3.7	0	9.15	0	3.29	0	8.96	0.85	5.38
5P.capped.10735	Ath_chr3	+	16.45	0	36.95	0	37.8	0	22.86	0	9.04	0	7.96	0
5P.capped.10736	Ath_chr3	+	950.04	0	1748.64	0	2254.48	0	1048.68	0	252.19	0	1244.64	0
5P.capped.10737	Ath_chr3	+	173.19	0	304.68	0	241.87	0	173.31	0	36.94	0	147.89	0
5P.capped.10738	Ath_chr3	-	0	108.62	0	91.54	0	301.92	0	99.35	0	35.79	0	170.91
5P.capped.10739	Ath_chr3	+	62.85	0	48.0	0	103.89	0	109.91	0	21.94	0	99.99	0
5P.capped.1074	Ath_chr1	+	14.64	0	31.77	0	19.66	0	9.61	0	4.67	0	13.65	0
5P.capped.10740	Ath_chr3	+	77.97	0	162.57	0	208.88	0	123.78	0	29.47	0	164.97	0
5P.capped.10741	Ath_chr3	-	0	30.42	0	73.28	0	47.82	0	34.56	0	6.21	0	23.79
5P.capped.10742	Ath_chr3	+	20.76	0	34.33	0	30.07	0	6.4	0	3.18	0	8.24	0
5P.capped.10743	Ath_chr3	+	17.37	0	29.62	0	36.84	0	22.67	0	3.6	0	25.61	0
5P.capped.10744	Ath_chr3	+	225.61	0	321.84	0	293.08	0	212.0	0	29.01	0	223.36	0
5P.capped.10745	Ath_chr3	-	0.44	156.24	0	258.2	0	225.44	0	184.08	0	69.58	1.7	131.74
5P.capped.10746	Ath_chr3	+	34.58	0	45.82	0	56.3	0	25.67	0	3.62	0	45.09	0
5P.capped.10747	Ath_chr3	-	0	67.77	0	121.05	0	102.02	0	68.34	0	36.99	0	47.23
5P.capped.10748	Ath_chr3	-	0	2751.41	0	5429.21	0	4993.35	0	2881.53	0	669.62	0	1669.03
5P.capped.10749	Ath_chr3	-	0	379.17	0	634.61	0	400.49	0	362.41	0	66.24	0	175.49
5P.capped.1075	Ath_chr1	+	108.24	0	184.67	0	205.19	0	102.27	0	26.32	0	113.06	0
5P.capped.10750	Ath_chr3	+	165.7	1.6	188.99	0	167.72	0	167.04	0	466.59	0	171.42	0
5P.capped.10751	Ath_chr3	+	123.78	0	195.72	0	160.1	0	171.28	0	31.82	0	84.4	0
5P.capped.10752	Ath_chr3	-	0	24.54	0	22.31	0	52.07	0	22.62	0	14.31	0	13.78
5P.capped.10753	Ath_chr3	-	0	14.08	0	37.44	0	26.24	0	16.63	0	4.66	0	16.62
5P.capped.10754	Ath_chr3	+	111.19	0	196.43	0	177.79	0	111.18	0	22.06	0	94.89	0
5P.capped.10755	Ath_chr3	+	134.37	0.49	253.17	0	319.58	0	143.73	0	40.02	0	187.0	0.09
5P.capped.10756	Ath_chr3	+	16.16	0	3.94	0	9.1	0.9	16.17	0	5.48	0	13.52	0
5P.capped.10757	Ath_chr3	+	8.38	0	22.11	0	14.56	0	8.19	0	0	0	21.28	0
5P.capped.10758	Ath_chr3	+	64.49	0	75.88	1.78	82.47	0	93.67	0	30.83	0	153.99	0
5P.capped.10759	Ath_chr3	-	0	10.9	0	4.71	0	14.46	0	9.66	0	0	0.66	1.8
5P.capped.1076	Ath_chr1	+	5.77	0	14.62	0	17.44	0	11.99	0	3.73	0	20.29	0
5P.capped.10760	Ath_chr3	+	3.63	0	12.02	0	15.61	0	7.09	0	6.01	0	1.66	0
5P.capped.10761	Ath_chr3	-	0	169.27	0	279.15	0	169.1	0	112.53	0	21.75	0	65.52
5P.capped.10762	Ath_chr3	+	43.89	0	92.71	0	68.73	0	48.36	0	19.63	0	57.49	0
5P.capped.10763	Ath_chr3	+	7.27	0	14.7	0	8.2	0	8.67	0	1.49	0	7.38	0
5P.capped.10764	Ath_chr3	+	142.83	0	224.5	0	215.37	0	165.72	0	35.49	0	186.76	0.89
5P.capped.10765	Ath_chr3	+	26.27	0	26.33	0	17.87	0	17.05	0	0.74	0	4.5	0
5P.capped.10766	Ath_chr3	+	81.98	0	108.61	0	123.48	0	168.57	0	77.92	0	113.82	0
5P.capped.10767	Ath_chr3	-	0	17.71	0	67.99	0	77.04	0	19.88	0	12.01	0	13.82
5P.capped.10768	Ath_chr3	+	10.09	0	24.43	0	8.67	0	11.82	0	1.38	0	2.12	0
5P.capped.10769	Ath_chr3	+	17.65	0.97	39.98	0	28.95	0	36.46	0	1.87	0	14.53	0
5P.capped.1077	Ath_chr1	-	0	2068.37	0	3788.82	0	3252.3	0	2046.84	0	444.35	0	1320.89
5P.capped.10770	Ath_chr3	+	46.0	0	56.01	0	27.62	0	45.03	0	1.11	0	6.91	0
5P.capped.10771	Ath_chr3	+	26.65	0	76.97	0	102.42	0	29.18	0	18.16	0	109.1	0
5P.capped.10772	Ath_chr3	-	0	190.38	0	363.84	0	292.78	0	178.34	0	65.35	0	124.91
5P.capped.10773	Ath_chr3	-	0	26.68	0	49.06	0	55.97	0	37.01	0	8.44	0	16.71
5P.capped.10774	Ath_chr3	+	0	0	23.31	0	13.86	0	2.74	0	6.23	0	3.36	0
5P.capped.10775	Ath_chr3	-	0	280.62	0	636.78	0	624.05	0	230.35	0	116.1	0	177.08
5P.capped.10776	Ath_chr3	-	0	7.64	0	6.63	0	23.87	0	3.88	0	3.74	0	1.17
5P.capped.10777	Ath_chr3	+	299.26	0	261.58	0	188.41	0	397.74	0	26.87	0	121.66	0
5P.capped.10778	Ath_chr3	+	9.06	0	18.38	1.89	18.32	0	28.04	0	1.58	0.87	12.73	0
5P.capped.10779	Ath_chr3	-	0	13.03	0	38.25	0	35.8	0	18.19	0	4.02	0	12.04
5P.capped.1078	Ath_chr1	-	0	185.3	0	369.72	0	373.97	0.43	190.88	0	46.17	0	148.44
5P.capped.10780	Ath_chr3	-	0	119.05	1.24	152.92	0.73	150.03	0	104.75	0	22.45	0	73.02
5P.capped.10781	Ath_chr3	-	0	18.52	0	27.72	0	11.12	0	10.98	0	0	0	5.99
5P.capped.10782	Ath_chr3	-	0	23.65	0	27.29	0	29.24	0	21.24	0	5.44	0	18.72
5P.capped.10783	Ath_chr3	+	61.85	0	107.54	0	75.76	0	47.76	0.38	6.28	0	30.0	0
5P.capped.10784	Ath_chr3	+	43.28	0	137.33	0	68.62	0	46.06	0	15.54	0	72.01	0
5P.capped.10785	Ath_chr3	-	0	26.83	0	42.13	0	36.51	0	22.61	0	7.99	0	12.75
5P.capped.10786	Ath_chr3	+	160.3	0	303.4	0	436.49	0	254.76	0	60.19	0	181.02	0
5P.capped.10787	Ath_chr3	-	0	1160.35	0	2349.31	0	1782.52	0	1063.33	0	188.67	0	663.7
5P.capped.10788	Ath_chr3	-	0	3.55	0	15.27	0	40.3	0	5.42	0	1.65	0	22.36
5P.capped.10789	Ath_chr3	+	118.74	0	196.61	0	187.33	0	118.01	0	31.49	0	123.65	0
5P.capped.1079	Ath_chr1	-	0	231.68	0	442.49	0	356.84	0	224.1	0	50.74	0	180.16
5P.capped.10790	Ath_chr3	+	92.37	0	207.54	1.14	162.26	0	99.05	0	40.93	0	75.77	0
5P.capped.10791	Ath_chr3	-	0	15.39	0	42.58	0	42.76	0	25.79	0	13.58	0	49.76
5P.capped.10792	Ath_chr3	-	0	294.48	0	683.07	1.61	454.42	0	309.12	0	150.09	0	299.89
5P.capped.10793	Ath_chr3	+	73.77	0	119.88	0	73.08	0	93.73	0	47.97	0	141.73	0
5P.capped.10794	Ath_chr3	+	76.34	0	120.14	0	120.57	0	61.12	0	9.47	0	55.18	0
5P.capped.10795	Ath_chr3	+	22.12	0	53.13	0	45.2	0	15.8	0	10.53	0	24.01	0
5P.capped.10796	Ath_chr3	+	1481.56	0.38	1853.61	0	1387.97	0	1503.23	0.51	198.8	0	806.46	0
5P.capped.10797	Ath_chr3	+	496.66	0	783.65	0	900.41	0	661.57	0	103.01	0.97	399.32	0
5P.capped.10798	Ath_chr3	+	38.49	0	86.4	0	78.52	0	67.44	0	19.16	0.51	41.85	0
5P.capped.10799	Ath_chr3	+	64.03	0	126.79	0	148.7	0	82.19	0	16.1	0	99.56	0
5P.capped.108	Ath_chr1	+	33.34	0	68.2	0	44.96	0	30.32	0.91	13.21	0	29.5	0
5P.capped.1080	Ath_chr1	-	0.24	24.44	0.35	43.56	0	22.24	0.19	15.61	0	11.51	0	14.34
5P.capped.10800	Ath_chr3	+	26.88	0	50.44	1.04	44.56	0	34.18	0	4.52	0	26.44	0
5P.capped.10801	Ath_chr3	+	29.62	0	59.93	0	72.49	0	30.16	0	14.36	0	80.72	0
5P.capped.10802	Ath_chr3	+	208.25	0	2814.49	0	1974.41	0	373.22	0	307.14	0	1805.97	0
5P.capped.10803	Ath_chr3	+	7.47	0	41.68	0	18.21	0	15.07	0	5.29	0	35.1	0
5P.capped.10804	Ath_chr3	+	21.65	0	27.33	0	26.21	0	23.34	0	13.1	0	16.44	0
5P.capped.10805	Ath_chr3	+	29.27	0	82.38	0	109.75	0	23.72	0	9.56	0	63.87	0
5P.capped.10806	Ath_chr3	-	0	20.54	0	30.74	0	19.94	0	11.45	0	2.41	0	7.74
5P.capped.10807	Ath_chr3	-	0	35.81	0	56.22	0	28.5	0	43.32	0	26.87	0	32.64
5P.capped.10808	Ath_chr3	-	0	112.17	0	217.12	0	96.81	0	90.31	0	15.22	0	47.27
5P.capped.10809	Ath_chr3	+	9.05	0	19.77	0	26.59	0	7.87	0	17.74	0	18.51	0
5P.capped.1081	Ath_chr1	+	28.97	0	68.15	0	57.85	0	16.95	0	8.23	0	17.04	0
5P.capped.10810	Ath_chr3	+	7.85	0	11.39	0	17.38	0	6.99	0	0	0	20.48	0
5P.capped.10811	Ath_chr3	-	0	3.0	0	17.35	0	8.79	0	2.02	0	3.03	0	4.27
5P.capped.10812	Ath_chr3	-	0	6.99	0	15.4	0	12.14	0	3.74	0	0	0	3.28
5P.capped.10813	Ath_chr3	-	0	172.69	0	336.63	0	140.61	0	110.31	0	13.5	0	36.36
5P.capped.10814	Ath_chr3	-	0	37.57	0	70.75	0	53.02	0	43.77	0	12.17	0	27.17
5P.capped.10815	Ath_chr3	-	0.61	46.42	0	67.7	0	73.71	0	49.51	0	13.17	0	15.79
5P.capped.10816	Ath_chr3	-	0	21.13	0	49.2	0	46.76	0	14.41	0	5.8	0	12.73
5P.capped.10817	Ath_chr3	-	0	112.41	0	208.25	0	221.34	0	89.38	0	23.95	0	70.74
5P.capped.10818	Ath_chr3	-	0	4.9	0	10.89	0	8.03	0	4.92	0	2.4	0	2.51
5P.capped.10819	Ath_chr3	-	0	217.62	0	441.02	0	432.1	0	235.88	0	53.16	0	162.02
5P.capped.1082	Ath_chr1	+	81.49	0	86.56	0	70.34	0	72.14	0	12.73	0	50.39	0
5P.capped.10820	Ath_chr3	+	69.16	0	115.53	0	111.76	0	114.23	0	20.11	0	89.83	0
5P.capped.10821	Ath_chr3	+	59.22	0	116.96	0	86.49	0	78.39	0	15.16	0	31.22	0
5P.capped.10822	Ath_chr3	+	114.71	0	254.29	0	267.83	0	135.38	0	32.98	0	151.04	0
5P.capped.10823	Ath_chr3	+	22.87	0	7.76	0	17.96	0	14.58	0	33.2	0	27.82	0
5P.capped.10824	Ath_chr3	-	0	60.42	0	156.1	1.28	134.4	0	79.92	0	16.75	0	36.92
5P.capped.10825	Ath_chr3	+	607.6	0	1009.98	0	844.29	0	506.07	0	98.57	0	301.05	0
5P.capped.10826	Ath_chr3	+	11.72	0	30.44	0	20.9	0	15.29	0	2.4	0	4.13	0
5P.capped.10827	Ath_chr3	-	0	28.45	0	69.23	0	78.16	0	36.55	0	15.63	0	20.92
5P.capped.10828	Ath_chr3	-	0.54	413.24	0	400.31	0	460.33	0	535.44	0	286.85	0	433.92
5P.capped.10829	Ath_chr3	+	3.93	0	8.09	0	11.72	0	2.37	0	0	0	4.66	0
5P.capped.1083	Ath_chr1	-	0	60.06	0	60.38	0	38.94	0	61.62	0	20.65	0	29.84
5P.capped.10830	Ath_chr3	-	0	284.61	0	751.84	0	836.05	0	285.15	0	183.75	0	240.16
5P.capped.10831	Ath_chr3	-	0	1978.47	1.7	4056.99	0	3663.18	0	1611.09	0	411.31	0.13	1071.75
5P.capped.10832	Ath_chr3	-	0	14.28	0	27.18	0	23.94	0	4.78	0	0	0	3.42
5P.capped.10833	Ath_chr3	-	0	97.53	0	213.93	0	195.26	0	114.97	0	34.05	0	55.8
5P.capped.10834	Ath_chr3	+	293.22	1.3	389.51	1.09	417.73	0	175.29	0	29.45	0	166.29	0
5P.capped.10835	Ath_chr3	+	28.41	0	33.3	0	32.8	1.59	8.48	0	0	0	9.79	0
5P.capped.10836	Ath_chr3	+	196.82	0	299.38	0	227.74	0	172.55	0	27.18	0	107.31	0
5P.capped.10837	Ath_chr3	-	0	16.17	0	23.95	0	9.81	0	24.33	0	16.2	0	6.38
5P.capped.10838	Ath_chr3	-	0	116.71	2.93	182.1	0.6	163.01	0	113.35	0	23.08	0	50.88
5P.capped.10839	Ath_chr3	+	21.65	0	33.65	0	32.38	0	21.32	0	4.7	0	9.78	0
5P.capped.1084	Ath_chr1	-	0	66.13	0	127.92	0	76.55	0	57.55	0	15.31	0	38.15
5P.capped.10840	Ath_chr3	+	27.53	0	28.68	0	47.68	0	18.63	0	4.08	0	24.69	0
5P.capped.10841	Ath_chr3	+	116.82	0	163.41	0	139.83	0	113.44	0	26.06	0	115.9	0
5P.capped.10842	Ath_chr3	-	0	63.68	0	94.34	0	98.01	0	59.41	0	11.01	0	49.81
5P.capped.10843	Ath_chr3	+	80.57	0	144.65	0	119.89	0	79.64	0	15.45	0	83.44	0.22
5P.capped.10844	Ath_chr3	+	2255.21	0	4027.67	0	4634.86	0	2440.88	0	453.35	0	1678.07	0
5P.capped.10845	Ath_chr3	-	5.38	70.39	14.35	142.4	14.52	124.16	9.29	66.21	0.74	18.83	5.7	40.6
5P.capped.10846	Ath_chr3	+	16.55	4.94	30.88	3.49	37.7	10.92	14.67	0.49	3.39	0.83	15.1	0.95
5P.capped.10847	Ath_chr3	-	0	34.18	0	85.48	0	111.74	0	41.39	0	16.02	0	45.44
5P.capped.10848	Ath_chr3	+	48.48	0	42.8	0	49.09	1.18	87.29	0	16.9	0	65.48	0
5P.capped.10849	Ath_chr3	+	15.78	0.45	18.05	0	23.6	0.34	15.08	0	3.46	1.07	13.48	0
5P.capped.1085	Ath_chr1	-	0	53.38	0	109.67	0	120.6	0	35.66	0	10.01	0	34.44
5P.capped.10850	Ath_chr3	+	276.01	0.62	458.04	2.64	417.69	0	306.18	0	54.87	0	208.46	0.74
5P.capped.10851	Ath_chr3	+	49.17	0.55	80.98	0	39.89	0	34.21	0	6.09	0	25.07	0
5P.capped.10852	Ath_chr3	+	89.02	0	200.89	0	177.81	0	95.0	0	30.29	0	98.12	0
5P.capped.10853	Ath_chr3	+	1231.0	0.52	4132.61	0	1256.45	0	2284.37	0.67	165.16	0	476.17	0
5P.capped.10854	Ath_chr3	+	28.3	0.44	74.21	0	76.53	0.89	51.65	0.95	27.17	1.24	45.32	0
5P.capped.10855	Ath_chr3	-	0	13.93	0	38.64	0	41.39	0.46	10.84	0	3.84	0	8.9
5P.capped.10856	Ath_chr3	-	0	102.44	0	236.24	0	187.01	0	113.98	0	35.66	0	71.23
5P.capped.10857	Ath_chr3	-	0	10.53	0	16.08	0.76	37.78	0	24.65	0	7.57	0	10.94
5P.capped.10858	Ath_chr3	+	5.34	0	11.03	0	13.95	0	5.54	0	7.9	0	0	0
5P.capped.10859	Ath_chr3	+	295.19	0	501.6	0	457.4	0	447.86	0	111.9	0	375.08	0
5P.capped.1086	Ath_chr1	+	303.76	0	351.39	0	343.53	0	227.3	0	71.58	0	148.87	0
5P.capped.10860	Ath_chr3	+	12.36	0	17.03	0	11.03	0	4.57	0	0	0	9.64	0
5P.capped.10861	Ath_chr3	+	49.9	0	133.38	0	106.34	4.04	65.37	0	15.36	0	42.53	0
5P.capped.10862	Ath_chr3	+	1.81	0	14.22	0	7.73	0	0.28	0	2.2	0	20.95	0
5P.capped.10863	Ath_chr3	-	0	1.41	0	12.98	0	30.76	0	1.84	0	0.46	0	1.24
5P.capped.10864	Ath_chr3	+	42.3	0	49.13	0	39.1	0	48.29	0	6.4	0	51.87	0
5P.capped.10865	Ath_chr3	-	0	142.53	0	186.74	0	195.53	0	215.43	0	79.38	0	164.87
5P.capped.10866	Ath_chr3	-	0	317.12	0	2445.38	0	1722.76	0	384.45	0	368.83	0	814.71
5P.capped.10867	Ath_chr3	-	0	31.72	0	101.66	0	94.04	0	19.75	0	28.08	0	84.01
5P.capped.10868	Ath_chr3	-	0	33.9	0	80.46	0	80.3	0	27.61	0	5.19	0	29.44
5P.capped.10869	Ath_chr3	-	0	15.47	0	13.27	0	10.84	0	5.55	0	6.75	0	21.06
5P.capped.1087	Ath_chr1	+	19.21	0	53.13	0	55.84	0	19.48	0	14.69	0	23.78	0
5P.capped.10870	Ath_chr3	-	0	124.97	0	276.44	0	279.22	0	143.18	0	34.1	0	94.59
5P.capped.10871	Ath_chr3	-	0	22.82	0	58.03	0	67.78	0	23.81	0	9.63	0	21.36
5P.capped.10872	Ath_chr3	+	32.58	0	75.08	0	75.76	0	30.6	0	5.69	0	20.52	0.7
5P.capped.10873	Ath_chr3	+	21.5	0	45.24	0	42.79	0	17.88	0	4.39	0	15.5	0
5P.capped.10874	Ath_chr3	-	0	149.95	0	1083.62	0	611.25	0	145.76	0	128.17	0	430.23
5P.capped.10875	Ath_chr3	-	0	50.61	0	115.23	0	113.46	0	60.21	0	15.67	0	31.87
5P.capped.10876	Ath_chr3	-	0	64.4	0	162.3	0.86	198.76	3.16	60.6	0	26.65	3.78	38.64
5P.capped.10877	Ath_chr3	-	0	112.26	0	163.9	0	119.3	0.86	134.64	0	49.03	0	77.09
5P.capped.10878	Ath_chr3	-	0	93.03	0	224.66	0	159.0	0	97.88	0	31.22	0	60.46
5P.capped.10879	Ath_chr3	-	0	162.68	0	187.03	0	269.52	0	156.32	0	36.53	0	111.46
5P.capped.1088	Ath_chr1	+	49.5	0	116.58	0	86.77	0	96.2	0	12.59	0	24.96	0
5P.capped.10880	Ath_chr3	-	0	118.72	0	229.11	0	304.15	0	117.56	0	48.7	0	104.72
5P.capped.10881	Ath_chr3	-	0	45.05	0	127.05	0	110.67	0	66.63	0	14.01	0	29.44
5P.capped.10882	Ath_chr3	-	0	28.81	0	42.22	0	36.38	0	24.19	0	3.31	0	14.31
5P.capped.10883	Ath_chr3	-	0	53.59	0	55.27	0	80.7	0	89.63	0	20.75	0	60.64
5P.capped.10884	Ath_chr3	-	0	97.44	0	157.96	0	58.05	0	73.12	0	16.64	0	57.66
5P.capped.10885	Ath_chr3	+	34.27	0	55.06	0	36.06	0	28.8	0	9.95	0	37.52	0
5P.capped.10886	Ath_chr3	+	40.15	0	35.75	0	43.89	0	25.61	0	5.4	0	21.95	0
5P.capped.10887	Ath_chr3	-	0.78	137.84	0	288.49	0	252.23	0	166.19	0	57.34	0	137.59
5P.capped.10888	Ath_chr3	-	0	75.82	0	80.05	0	154.68	0	46.93	0	13.83	0	58.3
5P.capped.10889	Ath_chr3	-	0	105.62	0	240.77	0	285.39	0	140.55	0	54.26	0	199.78
5P.capped.1089	Ath_chr1	-	0	18.07	0	38.56	0	22.7	0	18.92	0	1.76	0	15.34
5P.capped.10890	Ath_chr3	-	0	215.97	0	263.66	0	52.12	0	165.78	0	42.76	0	100.37
5P.capped.10891	Ath_chr3	-	0.63	15.48	0	38.76	0	17.69	0	29.92	0	31.09	0	22.66
5P.capped.10892	Ath_chr3	-	0	282.82	0	522.29	0	416.39	0	231.0	0	77.55	0	175.84
5P.capped.10893	Ath_chr3	+	474.79	0.12	708.01	0	863.65	0	467.24	0	102.27	0	482.57	0
5P.capped.10894	Ath_chr3	+	7.63	0	29.78	0	33.41	0	2.89	0	3.01	0	11.15	0
5P.capped.10895	Ath_chr3	-	0	131.46	0	271.81	0	269.99	0	117.79	0	51.17	0	75.5
5P.capped.10896	Ath_chr3	+	43.02	0	57.16	0	70.99	0	34.37	0	5.51	0	32.66	0
5P.capped.10897	Ath_chr3	-	0	14.34	0	30.25	0	9.99	0	9.32	0	3.17	0	1.27
5P.capped.10898	Ath_chr3	+	493.76	0	995.09	0	941.6	0.65	813.89	0	133.26	0	663.05	0
5P.capped.10899	Ath_chr3	-	0	43.85	0	85.05	0	46.8	0	32.44	0	12.87	0	29.16
5P.capped.109	Ath_chr1	+	66.42	0	100.25	0	104.78	0	60.68	0	8.94	0	41.09	0
5P.capped.1090	Ath_chr1	-	0	60.77	0	165.26	0.97	122.39	0	64.63	0	23.98	0	56.02
5P.capped.10900	Ath_chr3	-	0.2	15.64	0.47	23.86	0	22.51	0	20.15	0.44	2.61	0	13.13
5P.capped.10901	Ath_chr3	-	1.37	167.93	0	291.82	0	435.88	0	114.09	0	59.71	0	248.31
5P.capped.10902	Ath_chr3	-	0	28.26	0	117.29	0	92.91	0	25.31	0.32	21.74	0.85	99.35
5P.capped.10903	Ath_chr3	-	0	14.39	0	48.64	0	45.37	0	12.32	0	8.78	0	17.9
5P.capped.10904	Ath_chr3	+	178.06	0	299.94	0	297.62	0.61	361.34	0	39.23	0	96.19	0
5P.capped.10905	Ath_chr3	-	0	445.85	0	825.51	0	733.99	0	428.12	0	92.85	0	296.64
5P.capped.10906	Ath_chr3	+	73.72	0	116.13	0	72.22	0	52.4	0	13.71	0	30.81	0
5P.capped.10907	Ath_chr3	+	31.56	0	38.36	0	49.24	0	20.02	0	7.13	0	29.16	0
5P.capped.10908	Ath_chr3	+	134.48	0	282.9	0	338.64	0	131.92	0	49.64	2.44	266.73	0
5P.capped.10909	Ath_chr3	-	0	6.35	0	10.87	0	15.13	0	1.78	0	1.12	0	6.9
5P.capped.1091	Ath_chr1	+	46.06	0	17.48	0	32.03	0	29.28	0	9.98	0	33.72	0
5P.capped.10910	Ath_chr3	-	0	68.43	0	129.9	0	59.1	0	41.91	0	10.72	0	25.54
5P.capped.10911	Ath_chr3	+	6.48	0	11.57	0	15.02	0	8.38	0	5.13	0	20.51	0
5P.capped.10912	Ath_chr3	-	0	83.14	2.64	196.11	1.87	246.01	0	94.51	0	23.09	0	64.09
5P.capped.10913	Ath_chr3	+	40.35	0	77.53	0	55.15	0	31.72	0	9.05	0	37.08	0
5P.capped.10914	Ath_chr3	+	24.38	0	31.92	0	20.43	0	13.25	0	0.61	0	8.45	0
5P.capped.10915	Ath_chr3	+	5.76	1.61	9.7	0.53	12.91	0	13.64	5.48	1.48	21.09	1.06	4.06
5P.capped.10916	Ath_chr3	-	0	48.38	0	118.12	0	63.59	0	82.5	0	17.89	0	45.95
5P.capped.10917	Ath_chr3	+	9.48	0	8.27	0	0.64	0	6.75	0	3.7	0	4.04	0
5P.capped.10918	Ath_chr3	-	0.57	7.57	0	16.5	0	8.33	0	5.88	0	2.85	0	14.33
5P.capped.10919	Ath_chr3	+	225.09	0	450.37	1.16	502.48	0	272.62	0	72.05	0	348.09	0
5P.capped.1092	Ath_chr1	-	2.0	24.5	0	65.06	0	131.19	0	19.96	0	32.46	0	30.53
5P.capped.10920	Ath_chr3	+	130.9	0	162.47	0	223.71	0	106.41	0	40.82	0	152.68	0
5P.capped.10921	Ath_chr3	+	7.27	0	12.04	0	35.76	0.92	9.94	0	3.93	0	14.01	0
5P.capped.10922	Ath_chr3	-	0	4.75	0	12.94	0	17.6	0	3.33	0	3.34	0	8.24
5P.capped.10923	Ath_chr3	-	0	685.64	0	1594.0	0	1027.04	0	684.94	0	200.74	0	375.18
5P.capped.10924	Ath_chr3	-	0	404.72	0	742.49	0	528.41	0	380.1	0	109.91	0	351.91
5P.capped.10925	Ath_chr3	-	0.2	56.63	0	114.42	0.86	79.38	0.17	60.85	0	18.29	0	32.91
5P.capped.10926	Ath_chr3	+	9.19	0.86	10.64	6.7	0	0	1.85	0	0	0	0	0
5P.capped.10927	Ath_chr3	-	1.17	184.38	0	383.05	0	398.86	0	108.51	0.38	126.3	0	163.11
5P.capped.10928	Ath_chr3	+	95.25	0	141.18	0	163.89	0	67.98	0	17.01	0	57.63	0
5P.capped.10929	Ath_chr3	+	457.24	0	739.62	0	574.9	0	415.37	0	72.89	0	321.76	0
5P.capped.1093	Ath_chr1	+	68.39	0	130.29	0	143.96	0	85.1	0	19.21	0	62.78	0
5P.capped.10930	Ath_chr3	+	6.1	0	6.9	0	16.69	0	6.32	0	1.22	0	15.76	0
5P.capped.10931	Ath_chr3	-	0	41.23	0	98.89	0	48.53	0	69.15	0	18.6	0	43.12
5P.capped.10932	Ath_chr3	+	37.53	0	74.08	0.48	52.89	0	60.17	0	8.7	0	28.47	0
5P.capped.10933	Ath_chr3	-	0	5.06	0	27.58	0	8.02	0	8.22	0	2.28	0	2.14
5P.capped.10934	Ath_chr3	-	0	66.01	0	148.82	0	175.85	0	86.47	0	36.38	0	177.83
5P.capped.10935	Ath_chr3	+	71.39	0	120.61	0	85.45	0	45.43	0	19.01	0	78.82	0
5P.capped.10936	Ath_chr3	-	0	62.89	0	124.07	0	115.94	0	61.24	0	16.8	0	36.53
5P.capped.10937	Ath_chr3	+	24.77	0	51.95	0	39.03	0	34.53	0	1.64	0	29.87	0
5P.capped.10938	Ath_chr3	-	0	41.2	0	49.74	0	62.17	0	39.11	0	4.71	0	21.33
5P.capped.10939	Ath_chr3	-	0.3	49.38	0	103.21	0	113.75	0	79.46	0	31.86	0	83.73
5P.capped.1094	Ath_chr1	-	0.53	30.17	0	71.16	0	146.26	0	18.9	0	19.28	0	30.85
5P.capped.10940	Ath_chr3	-	0	207.78	0	334.81	0	239.32	0	226.79	0	39.5	0	107.79
5P.capped.10941	Ath_chr3	-	0	8.51	0	25.89	0	20.06	0	11.23	0	1.99	0	0.27
5P.capped.10942	Ath_chr3	-	0	28.43	0	44.97	0	37.2	0	26.77	0	11.73	0	24.9
5P.capped.10943	Ath_chr3	-	0	13.85	0	18.89	2.44	15.56	0	22.42	0	7.4	0	12.56
5P.capped.10944	Ath_chr3	+	4.54	0	18.27	0	13.52	0	6.59	0	2.0	0	4.34	0
5P.capped.10945	Ath_chr3	+	10.69	0	25.33	0	23.93	0	6.23	0	5.84	0	23.92	0
5P.capped.10946	Ath_chr3	+	19.07	0	25.19	0	17.46	0	32.67	0	18.97	0	46.92	0
5P.capped.10947	Ath_chr3	-	4.58	8.07	6.07	11.33	0	20.62	5.4	10.6	2.59	7.35	4.09	7.82
5P.capped.10948	Ath_chr3	+	3.78	0	19.04	0	8.3	0	3.62	0	0	0	2.54	0
5P.capped.10949	Ath_chr3	+	395.56	0	1080.54	0	1714.64	0	342.29	0	115.18	0	588.44	0
5P.capped.1095	Ath_chr1	+	73.09	0	83.95	0	86.39	0	21.26	0	13.63	0	22.34	0
5P.capped.10950	Ath_chr3	-	0	26.28	0	37.13	0	37.44	0	19.08	0	1.95	0	11.41
5P.capped.10951	Ath_chr3	-	0	233.68	0	452.81	0	430.42	0	230.0	0	67.02	0	142.89
5P.capped.10952	Ath_chr3	+	76.63	0	167.45	0.46	137.73	0	99.8	0	22.33	0	82.78	0
5P.capped.10953	Ath_chr3	-	0	149.06	0	274.07	0	235.91	0	148.09	0	41.38	0	135.7
5P.capped.10954	Ath_chr3	+	265.21	6.7	459.45	2.09	526.9	0.86	250.49	2.2	134.52	0	612.54	0
5P.capped.10955	Ath_chr3	-	3.95	293.39	3.48	264.47	23.1	398.96	1.99	291.2	0	67.33	2.36	213.62
5P.capped.10956	Ath_chr3	-	0	27.46	1.94	14.08	4.74	18.19	0.5	20.99	0	5.29	0	13.68
5P.capped.10957	Ath_chr3	+	393.24	0	388.94	0	253.55	0	450.21	0	125.09	0	305.66	0
5P.capped.10958	Ath_chr3	+	6.63	0	7.93	0	11.35	0	0	0	0.58	0	1.14	0
5P.capped.10959	Ath_chr3	+	1986.51	0	2995.82	0	2851.34	0	1664.08	0	504.66	0	1714.93	0
5P.capped.1096	Ath_chr1	-	0	52.22	0	109.18	1.62	73.97	0	40.35	0	14.57	0.22	22.75
5P.capped.10960	Ath_chr3	+	1804.21	0	2932.24	0	2983.21	0	2225.69	0	377.81	0	1251.65	0
5P.capped.10961	Ath_chr3	+	76.54	0	79.97	0	139.04	0	68.73	0	32.59	0	77.82	0
5P.capped.10962	Ath_chr3	+	9.12	0	14.48	0	11.38	0	6.92	0	0.66	0	7.48	0
5P.capped.10963	Ath_chr3	+	86.17	0	96.7	0.56	146.23	0	84.07	0	10.01	0	76.2	0.51
5P.capped.10964	Ath_chr3	-	0	134.25	0	206.47	0	171.31	0	108.07	0	21.88	0	73.03
5P.capped.10965	Ath_chr3	+	56.76	4.84	102.83	2.36	142.42	4.83	44.55	0	21.5	0	51.24	0
5P.capped.10966	Ath_chr3	-	1.35	96.49	6.83	238.13	5.85	226.45	2.19	111.16	1.12	33.49	2.83	83.13
5P.capped.10967	Ath_chr3	-	0	194.88	0	367.37	0	241.26	0	169.73	0	50.98	0	176.9
5P.capped.10968	Ath_chr3	-	0	72.9	0	127.22	0	109.79	0	59.55	0	15.5	0	61.13
5P.capped.10969	Ath_chr3	-	0	43.39	0	50.92	0	60.75	0	39.19	0	11.28	0	41.76
5P.capped.1097	Ath_chr1	+	40.63	0	45.49	0	37.44	0	22.76	0	4.69	0	29.62	0
5P.capped.10970	Ath_chr3	-	0	37.89	0	95.37	0	73.37	0	39.17	0	14.05	0.19	26.44
5P.capped.10971	Ath_chr3	+	6.66	1.35	6.51	1.3	15.22	0	6.47	0.49	5.66	0	2.86	0
5P.capped.10972	Ath_chr3	-	0	12.77	0	33.13	0	33.31	0	14.59	0	1.34	0	15.31
5P.capped.10973	Ath_chr3	-	0	294.28	0	432.82	0	404.84	0	198.86	0	63.08	0	155.34
5P.capped.10974	Ath_chr3	+	10.33	0	31.6	0	34.52	1.04	25.13	0	9.44	0	13.64	0
5P.capped.10975	Ath_chr3	+	205.51	0	295.31	0	362.72	0	219.35	1.25	64.55	0	157.6	0
5P.capped.10976	Ath_chr3	+	344.56	0	589.67	0	482.75	0	555.5	0	243.98	0	472.72	0
5P.capped.10977	Ath_chr3	+	86.85	0	100.3	0	107.53	0	71.56	0	17.11	0	63.07	0
5P.capped.10978	Ath_chr3	+	40.08	0	77.98	0	67.05	0	50.47	0	10.74	0	47.28	0
5P.capped.10979	Ath_chr3	+	7.69	0	17.23	0	15.88	0	15.23	0	1.19	0	13.02	0
5P.capped.1098	Ath_chr1	+	167.07	0	267.31	0	327.73	0	196.84	0	36.7	0	165.69	0
5P.capped.10980	Ath_chr3	+	51.96	0	127.86	0	83.77	0	53.96	0	11.31	0	41.67	0
5P.capped.10981	Ath_chr3	+	19.59	0	23.93	0	29.82	0	33.46	0	5.87	0	7.81	0
5P.capped.10982	Ath_chr3	+	59.24	0	69.69	0	110.23	0	61.3	0	10.98	0	39.68	0
5P.capped.10983	Ath_chr3	-	0	25.02	0	144.26	0	104.19	0	44.15	0	19.05	0	83.41
5P.capped.10984	Ath_chr3	+	28.41	0	65.66	0	85.38	0	31.06	0	10.19	0	15.77	0
5P.capped.10985	Ath_chr3	+	109.04	0.17	159.61	0.49	185.4	0	89.63	0	25.78	0	107.55	0
5P.capped.10986	Ath_chr3	+	33.87	0	97.56	0	91.38	0	75.16	0	8.21	0	34.32	0
5P.capped.10987	Ath_chr3	+	205.79	0	350.68	0	312.08	0	160.49	0	61.71	0	232.8	0
5P.capped.10988	Ath_chr3	+	96.72	0	119.26	0	106.78	0	54.58	0.33	27.07	0	108.55	0
5P.capped.10989	Ath_chr3	-	0	15.33	7.25	29.87	0	17.93	4.27	9.42	0	1.88	2.78	22.69
5P.capped.1099	Ath_chr1	-	0	4.79	0	10.61	0	15.94	0	4.0	0	0.82	0	2.35
5P.capped.10990	Ath_chr3	-	0	60.77	0	28.27	0	5.46	0	85.03	0	59.6	0	40.42
5P.capped.10991	Ath_chr3	+	38.23	0	81.27	0	36.43	0	76.6	0	7.46	0	48.15	0
5P.capped.10992	Ath_chr3	-	0	17.8	0	31.19	0	68.74	0	19.31	0	9.43	2.93	11.09
5P.capped.10993	Ath_chr3	-	0	2.59	0	13.37	0	17.84	0	1.41	0	1.73	0	1.67
5P.capped.10994	Ath_chr3	-	0	30.04	0	64.52	0	60.84	0	42.18	0	6.97	0	25.8
5P.capped.10995	Ath_chr3	+	15.95	0	30.01	0	39.98	0	12.33	0	7.22	0	16.39	0
5P.capped.10996	Ath_chr3	-	0	7.11	0	30.44	0	27.99	0	7.2	0	6.21	0	8.76
5P.capped.10997	Ath_chr3	-	0	14.21	0	62.22	0	65.97	0	11.73	0	16.51	0	9.75
5P.capped.10998	Ath_chr3	-	0	50.12	0	88.5	0	48.51	0	35.93	0	3.17	0	18.61
5P.capped.10999	Ath_chr3	-	0	120.77	0	159.39	0	141.71	0	102.09	0	15.36	0	64.05
5P.capped.11	Ath_chr1	-	0	5351.19	0	10817.95	0	9588.45	0	6204.57	0	1873.63	0	4787.51
5P.capped.110	Ath_chr1	-	0	272.72	0	534.57	0	619.73	1.26	285.35	0	85.78	0	164.78
5P.capped.1100	Ath_chr1	-	0	29.39	0	63.0	0	96.02	0	26.41	0	15.24	0	42.05
5P.capped.11000	Ath_chr3	-	0	17.62	0	38.73	0	53.61	0	11.79	0	8.15	0	17.62
5P.capped.11001	Ath_chr3	+	1718.38	0	3016.07	0	3005.49	0	2843.52	0	430.71	0	2268.2	0
5P.capped.11002	Ath_chr3	+	7.11	0	8.83	0	27.43	2.87	3.85	0	4.18	0	14.16	0
5P.capped.11003	Ath_chr3	+	0	0	23.62	0	18.65	0	0.75	0	2.18	0	7.21	0
5P.capped.11004	Ath_chr3	-	0	6.48	0	10.07	0	14.19	0	5.71	0	0.97	0	2.14
5P.capped.11005	Ath_chr3	+	2.28	0	37.89	0	18.32	0	5.98	0	5.74	0	14.64	0
5P.capped.11006	Ath_chr3	-	0	8.25	0	10.96	0	26.49	0	7.46	0	3.02	0	3.66
5P.capped.11007	Ath_chr3	+	27.36	0	76.44	0	77.57	0	21.91	0	9.85	0	112.7	0
5P.capped.11008	Ath_chr3	+	49.47	0	53.45	0	73.27	0	39.33	0	8.56	0	39.05	0
5P.capped.11009	Ath_chr3	+	91.01	0	127.6	0	141.99	0	102.32	0	34.75	0	79.91	0
5P.capped.1101	Ath_chr1	-	0	8.8	0	19.88	0	9.05	0	7.21	0	6.73	0	14.3
5P.capped.11010	Ath_chr3	-	0	4.91	0	10.27	0	10.89	0	4.68	0	0	0	1.49
5P.capped.11011	Ath_chr3	+	46.63	0	72.59	0	40.07	0	42.57	0	9.72	0	14.55	0
5P.capped.11012	Ath_chr3	-	0	410.24	0	794.8	0	606.46	0	363.08	0	78.33	0	327.07
5P.capped.11013	Ath_chr3	+	134.45	0	220.45	0	230.5	1.02	100.59	0	17.73	0	99.4	0
5P.capped.11014	Ath_chr3	+	55.74	0	110.7	0	82.8	0	45.53	0	18.29	0	50.37	0
5P.capped.11015	Ath_chr3	+	97.04	0	205.97	0	122.85	0	102.41	0	14.84	0	62.21	0
5P.capped.11016	Ath_chr3	-	0	23.11	0	40.55	0	38.19	0	15.67	0	0.61	0	9.61
5P.capped.11017	Ath_chr3	-	0	1120.81	0	5696.92	0	4189.94	0	1176.12	0	692.35	0	2094.86
5P.capped.11018	Ath_chr3	-	0	40.23	1.3	74.49	0	80.5	0	32.99	0	12.06	0	22.36
5P.capped.11019	Ath_chr3	+	72.9	0	208.91	0	270.35	0	45.15	0	23.05	0	71.42	0
5P.capped.1102	Ath_chr1	+	84.88	0	195.69	0	153.71	0	82.96	0	16.46	0	95.1	0
5P.capped.11020	Ath_chr3	-	0	483.99	0	949.79	0	554.71	0	644.96	0	1050.81	0	1249.65
5P.capped.11021	Ath_chr3	-	0	1417.08	0	3519.69	0	1569.1	0	2688.09	0	3981.71	0	7077.11
5P.capped.11022	Ath_chr3	-	0	129.19	0	1012.45	0	431.66	0	123.5	0	80.93	0	205.21
5P.capped.11023	Ath_chr3	+	296.07	0	292.07	0	416.04	0	197.21	0	271.69	0	597.0	0
5P.capped.11024	Ath_chr3	+	1686.3	0	1037.94	0	339.18	0	1911.5	0	2922.15	0	8512.04	0
5P.capped.11025	Ath_chr3	-	0	1.4	0	18.57	0	12.77	0	8.76	0	14.22	0	20.76
5P.capped.11026	Ath_chr3	+	35.61	0	66.57	0	192.82	0	30.48	0.06	22.81	0	100.21	0
5P.capped.11027	Ath_chr3	+	7.35	0	29.81	0	20.35	0	1.06	0	4.51	0	12.6	0
5P.capped.11028	Ath_chr3	-	0	66.63	0	112.55	0	118.9	0	83.11	0	25.48	0	54.39
5P.capped.11029	Ath_chr3	-	1.63	191.84	0	203.46	0	161.92	0	207.25	0	74.21	0	126.03
5P.capped.1103	Ath_chr1	-	0	106.01	0	287.77	0	480.72	0	82.56	0	66.24	0	112.82
5P.capped.11030	Ath_chr3	-	0	2031.96	0	3256.42	0	2773.85	0	1520.96	0	631.85	0	916.01
5P.capped.11031	Ath_chr3	+	92.35	1.2	131.8	0	140.2	1.5	92.33	0	23.4	0.56	80.77	0.33
5P.capped.11032	Ath_chr3	+	693.61	1.17	2021.15	0	927.99	0	557.67	0	294.33	0	1866.3	0
5P.capped.11033	Ath_chr3	+	7.76	0	18.21	0	23.57	0	3.51	0	10.26	0	17.46	0
5P.capped.11034	Ath_chr3	-	0	212.97	0.78	457.67	0	312.41	0	166.91	0.79	37.9	0	135.1
5P.capped.11035	Ath_chr3	-	0	69.92	0	135.9	0	91.85	0	81.23	1.09	16.66	0	42.3
5P.capped.11036	Ath_chr3	-	0	292.28	0	540.42	0.8	533.93	0	240.76	0	83.27	0	170.42
5P.capped.11037	Ath_chr3	-	0	87.76	0	178.05	0	162.01	0	95.74	0	24.83	0	55.52
5P.capped.11038	Ath_chr3	-	0	21.48	0	47.6	0	51.23	0	21.16	0	3.65	0	15.0
5P.capped.11039	Ath_chr3	-	0	4.14	0	26.66	0	17.8	0	22.02	0	5.04	0	5.1
5P.capped.1104	Ath_chr1	-	0	131.78	0	180.01	0	173.81	0	99.43	0	36.29	0.36	40.08
5P.capped.11040	Ath_chr3	-	0	7.71	0	25.83	0	22.29	0	5.6	0	7.35	0	2.29
5P.capped.11041	Ath_chr3	-	0	92.49	0	187.9	0	140.81	0	85.34	0	28.29	0.82	70.09
5P.capped.11042	Ath_chr3	-	0	1340.0	0	1415.52	0	636.07	0	1812.47	0	2966.56	0	3022.87
5P.capped.11043	Ath_chr3	+	7.66	0	23.88	1.03	26.3	0	14.49	0	2.59	0	18.51	0
5P.capped.11044	Ath_chr3	-	0	0	0	14.84	0	17.34	0	2.17	0	9.15	0	8.97
5P.capped.11045	Ath_chr3	+	36.66	1.05	46.18	1.04	68.26	0	34.98	0	8.81	0	36.91	0
5P.capped.11046	Ath_chr3	-	0	1135.8	0	1038.61	0	954.92	0	1225.44	0	347.77	0	561.68
5P.capped.11047	Ath_chr3	-	0	5.17	0	9.71	0	16.27	0	6.04	0	4.87	0	2.68
5P.capped.11048	Ath_chr3	+	65.8	0	25.17	0	110.33	0	57.68	0	40.15	0	189.66	0
5P.capped.11049	Ath_chr3	-	1.48	6.46	0	34.63	0	21.05	0	4.78	0	4.54	0	16.65
5P.capped.1105	Ath_chr1	+	12.81	0	12.12	0	27.94	0	17.44	0	6.97	0	35.31	0
5P.capped.11050	Ath_chr3	+	18.52	0	18.37	0	55.69	0	25.36	0	10.03	0	33.87	0
5P.capped.11051	Ath_chr3	-	0	449.29	0	915.75	1.23	894.42	0	507.8	0	159.5	0.31	422.19
5P.capped.11052	Ath_chr3	+	87.04	0	104.61	0	136.91	0	58.38	0	15.08	0	56.27	0
5P.capped.11053	Ath_chr3	-	0	17.7	0	34.98	0	58.94	0	31.45	0	5.19	0	18.53
5P.capped.11054	Ath_chr3	+	38.59	0.95	106.38	0	113.12	0	49.86	0	24.02	0	31.46	0
5P.capped.11055	Ath_chr3	-	0	79.69	0	232.87	0	238.38	0	111.32	0	48.86	0	84.35
5P.capped.11056	Ath_chr3	-	0	46.19	0	80.09	0.75	103.44	5.6	31.16	0	10.58	0	26.91
5P.capped.11057	Ath_chr3	-	0	6.67	0	26.17	0	18.83	0	12.73	0	0.71	0	5.15
5P.capped.11058	Ath_chr3	-	2.22	46.63	0	103.83	0	74.47	0	46.98	0	8.4	0	44.69
5P.capped.11059	Ath_chr3	-	0	101.14	0	245.66	0	283.28	0	103.45	0	45.8	0	106.0
5P.capped.1106	Ath_chr1	+	100.95	0.65	147.28	0	48.69	0	77.58	0	7.34	0	52.9	0
5P.capped.11060	Ath_chr3	+	100.03	0.05	182.45	0	159.57	0	51.16	0	22.52	0	66.0	0
5P.capped.11061	Ath_chr3	+	28.53	0	100.83	0	51.11	0	32.43	0	20.63	0	49.41	0
5P.capped.11062	Ath_chr3	+	103.16	0	128.07	0	173.99	0	116.72	0	24.43	0	61.71	0
5P.capped.11063	Ath_chr3	-	0	111.72	0	163.74	0	175.08	0	81.79	0	25.35	0	53.2
5P.capped.11064	Ath_chr3	-	0	208.29	0	276.7	0	400.36	0.54	154.55	0	44.14	0	137.01
5P.capped.11065	Ath_chr3	+	15.17	0	48.53	0	34.5	0	20.99	0	5.73	0	17.07	0
5P.capped.11066	Ath_chr3	+	147.75	0.98	312.75	0	528.12	0	164.32	0	78.25	0	262.54	0
5P.capped.11067	Ath_chr3	-	0	15.33	0	105.79	0	113.69	0	11.64	0	19.76	0	24.99
5P.capped.11068	Ath_chr3	+	77.76	0	145.33	0	134.59	0	66.2	0	21.32	0	105.74	0
5P.capped.11069	Ath_chr3	-	0	134.98	0	196.35	0	233.05	0	119.44	0	46.45	0	81.65
5P.capped.1107	Ath_chr1	+	631.37	0	895.98	0	771.5	0	507.63	0	83.21	0.92	322.41	0
5P.capped.11070	Ath_chr3	+	36.34	0	70.62	0	52.24	0	21.7	0	7.18	0	18.58	0
5P.capped.11071	Ath_chr3	+	52.15	0	61.21	3.15	79.96	0	47.87	0	7.6	0	30.32	0
5P.capped.11072	Ath_chr3	+	139.85	0	194.39	0	60.5	0	133.36	0	10.26	0	38.16	0
5P.capped.11073	Ath_chr3	-	0	16.82	0	55.6	0	75.32	0	25.22	0	11.87	0	16.89
5P.capped.11074	Ath_chr3	-	0	214.56	0	441.12	0	458.23	0	298.86	0	108.36	0	222.16
5P.capped.11075	Ath_chr3	-	2.07	569.65	0	628.74	0	462.86	0	477.53	0	74.99	0	339.96
5P.capped.11076	Ath_chr3	+	298.68	0	421.88	0	374.29	0	412.06	0	124.54	0	490.55	0
5P.capped.11077	Ath_chr3	+	58.76	0	55.56	0	37.34	0	33.47	0	9.94	0	35.59	0
5P.capped.11078	Ath_chr3	+	75.3	0	166.15	0	132.85	0	85.52	1.43	22.7	0	72.2	0
5P.capped.11079	Ath_chr3	-	0	33.11	0	48.39	1.16	12.72	0	26.12	0	12.8	0.91	11.33
5P.capped.1108	Ath_chr1	-	0	158.79	0	223.85	0	168.78	0	85.09	0	23.86	0	53.61
5P.capped.11080	Ath_chr3	-	0.98	178.64	0	353.95	1.43	299.54	0	146.4	0	48.06	0.76	131.22
5P.capped.11081	Ath_chr3	+	9.38	0	11.57	0	25.63	0	7.99	0	0.9	0	9.53	0
5P.capped.11082	Ath_chr3	-	0	38.37	0	59.16	0	50.35	0	46.22	0	9.71	0	20.56
5P.capped.11083	Ath_chr3	-	0	13.97	0	23.58	0	11.74	0.47	6.37	0	2.53	0	1.44
5P.capped.11084	Ath_chr3	-	0	34.47	0	64.32	0	51.58	0	44.57	0	9.23	0	23.49
5P.capped.11085	Ath_chr3	+	246.29	0.36	411.35	0	421.24	0.67	330.65	0	66.27	0	359.29	0
5P.capped.11086	Ath_chr3	-	0	58.58	0	130.39	0	120.7	0	56.62	0	22.02	0	56.16
5P.capped.11087	Ath_chr3	+	189.63	0	344.76	0.8	342.89	0	340.81	0	85.03	0	231.8	1.09
5P.capped.11088	Ath_chr3	+	25.75	0	39.58	0	47.23	0	24.3	0	6.83	0	15.95	0
5P.capped.11089	Ath_chr3	+	1.39	0	9.47	0	22.81	0	1.12	0	4.38	0	8.82	0
5P.capped.1109	Ath_chr1	+	36.29	0	69.14	0	42.38	0	28.83	0	4.45	0	34.75	0
5P.capped.11090	Ath_chr3	+	8.42	0	12.9	0	7.87	0	3.73	0	0.86	0	3.64	0
5P.capped.11091	Ath_chr3	+	7.61	0	6.04	0	9.29	0	3.62	0	0.53	0	12.02	0
5P.capped.11092	Ath_chr3	+	5.53	0	15.14	0	40.76	0	4.59	0	3.89	0	23.29	0
5P.capped.11093	Ath_chr3	+	315.73	0.27	193.13	0	130.37	0	593.76	0	250.97	0	244.75	0
5P.capped.11094	Ath_chr3	+	5.87	0	9.21	0	10.89	0	2.19	0	3.13	0	2.4	0
5P.capped.11095	Ath_chr3	+	14.96	0	23.38	0	41.45	0	17.86	0	6.34	0	42.5	0
5P.capped.11096	Ath_chr3	-	0	56.14	0	101.81	0	137.46	0	67.34	0	17.47	0	29.77
5P.capped.11097	Ath_chr3	-	0	143.88	2.18	253.72	1.21	286.82	0	73.71	0	41.5	0	69.7
5P.capped.11098	Ath_chr3	+	3.27	0	14.95	0	10.27	0	7.81	0	2.34	0	4.95	0
5P.capped.11099	Ath_chr3	+	39.15	0	73.49	0	63.95	0	46.04	0	13.5	0	31.7	0
5P.capped.111	Ath_chr1	-	0	1121.11	0	2088.16	0	1849.4	0	1224.95	0	366.25	0	941.83
5P.capped.1110	Ath_chr1	-	0	79.35	0	182.98	0	235.72	0	75.16	0	27.39	0	37.5
5P.capped.11100	Ath_chr3	-	0	254.26	0	475.57	0	324.13	0	209.53	0	41.47	0	127.2
5P.capped.11101	Ath_chr3	+	54.02	0	63.3	0	76.42	0	70.42	0	23.84	0	19.38	0
5P.capped.11102	Ath_chr3	+	10.45	0	12.91	0	2.27	0	20.21	0	7.0	0	12.06	0
5P.capped.11103	Ath_chr3	+	19.85	0	38.4	0	23.31	0	20.15	0	7.16	0	35.07	0
5P.capped.11104	Ath_chr3	+	6.08	0	22.76	0	40.12	0	2.85	0	3.74	0	20.58	0
5P.capped.11105	Ath_chr3	+	102.34	0.45	144.95	0	135.8	0	127.8	0.45	39.66	0	109.5	0
5P.capped.11106	Ath_chr3	-	0.01	410.05	0.01	915.69	0	786.15	0.45	390.97	0	528.16	0.01	484.51
5P.capped.11107	Ath_chr3	+	10.13	0	99.89	0	85.59	0	14.33	0	13.6	0	68.74	0
5P.capped.11108	Ath_chr3	-	0	331.48	0	774.82	0	810.62	0	293.07	0	206.32	0	329.39
5P.capped.11109	Ath_chr3	+	17.28	0	29.45	0	17.96	0	14.51	0	4.89	0	16.44	0
5P.capped.1111	Ath_chr1	+	14.73	1.63	42.23	1.13	13.76	0	30.79	3.74	7.75	0.86	26.27	0
5P.capped.11110	Ath_chr3	+	9.24	0	3.21	0	11.71	0	23.83	0	3.75	0	22.27	0
5P.capped.11111	Ath_chr3	+	59.03	0	68.87	0	4.88	0	138.67	0	11.95	0	33.23	0
5P.capped.11112	Ath_chr3	+	7.65	0	6.98	0	8.62	0	4.41	0	0.57	0	20.31	0
5P.capped.11113	Ath_chr3	+	304.83	0	521.19	0	572.22	0	329.18	0	84.1	0	277.2	0
5P.capped.11114	Ath_chr3	-	0.07	40.77	0	75.7	0	80.71	0	40.95	0	11.98	0	26.36
5P.capped.11115	Ath_chr3	+	18.56	0	11.84	0	43.95	0	3.96	0	0.65	0	0.7	0
5P.capped.11116	Ath_chr3	+	92.35	0	143.78	0.96	132.88	0	61.45	0	22.31	0	77.2	0
5P.capped.11117	Ath_chr3	-	0	69.01	0	145.99	0	117.13	0	74.19	0	25.08	0	62.97
5P.capped.11118	Ath_chr3	-	0.19	21.3	0	45.87	0	0	0	8.17	0	12.11	0	6.84
5P.capped.11119	Ath_chr3	-	0	0	0	14.24	0	11.32	0	5.69	0	12.25	0	0.36
5P.capped.1112	Ath_chr1	-	0	50.99	0	79.61	0	121.35	1.22	47.57	0	20.93	0	35.39
5P.capped.11120	Ath_chr3	-	0	525.98	0	830.44	0	537.89	0	547.47	0	110.88	0	282.88
5P.capped.11121	Ath_chr3	+	73.42	0.34	164.41	0	181.33	0	84.28	0	29.25	0	57.78	0
5P.capped.11122	Ath_chr3	+	125.98	0	240.55	0	258.29	0	137.08	1.87	25.49	0	139.43	0
5P.capped.11123	Ath_chr3	+	94.47	0	161.75	0	137.55	0	75.36	0	10.15	0	40.85	0
5P.capped.11124	Ath_chr3	+	36.54	0	297.46	0	224.97	0	45.5	0	17.01	0	123.82	0
5P.capped.11125	Ath_chr3	+	35.98	0	58.61	0	71.54	0	36.8	0	12.07	0	33.04	0
5P.capped.11126	Ath_chr3	+	140.56	0	778.35	0	449.65	0	118.17	0	56.48	0	223.14	0
5P.capped.11127	Ath_chr3	-	0	14.67	0	103.79	0	82.17	0	16.86	0	22.04	0	32.56
5P.capped.11128	Ath_chr3	+	14.11	0.28	30.03	0	22.5	0	11.96	0	3.91	0	11.47	0
5P.capped.11129	Ath_chr3	-	0	23.67	0	28.4	0	11.42	0	18.64	0	4.1	1.13	5.66
5P.capped.1113	Ath_chr1	-	0	266.95	1.94	411.8	0	419.61	0.58	250.14	0	46.19	0	137.96
5P.capped.11130	Ath_chr3	-	0	6.64	0	9.81	0	3.04	0	4.25	0	1.19	0	2.16
5P.capped.11131	Ath_chr3	-	0	13.72	0	29.96	0	22.12	0	10.93	0	5.01	0	15.15
5P.capped.11132	Ath_chr3	-	0	346.61	0	743.09	0	723.44	0	387.06	0	107.53	0	219.82
5P.capped.11133	Ath_chr3	+	108.08	0	192.79	0	324.73	0	181.4	0	46.65	0	104.69	0
5P.capped.11134	Ath_chr3	-	0	3.5	0	26.72	0	60.38	0	8.48	0	5.51	0	5.8
5P.capped.11135	Ath_chr3	-	0	15.51	0	14.57	0	16.88	0	13.2	0	7.37	0	7.37
5P.capped.11136	Ath_chr3	+	27.06	0	49.66	0	39.22	0	32.22	0	25.48	0	63.42	0
5P.capped.11137	Ath_chr3	+	59.48	0	88.11	0	126.41	0	49.11	0	15.09	0	49.44	0
5P.capped.11138	Ath_chr3	-	0	14.56	0	144.69	0	138.78	0	12.69	0	29.99	0	32.57
5P.capped.11139	Ath_chr3	-	0.12	114.35	0	101.58	0	159.38	0.37	119.45	0	41.61	0	185.19
5P.capped.1114	Ath_chr1	-	0	3.96	0	12.86	0	15.57	0	0.48	0	1.76	0	2.24
5P.capped.11140	Ath_chr3	-	0	9.79	0	17.74	0	61.99	0	6.82	0	6.63	0	6.98
5P.capped.11141	Ath_chr3	+	111.6	0	515.06	0	385.9	0	91.78	0	98.19	0	314.09	0
5P.capped.11142	Ath_chr3	+	15.86	0	22.32	0	16.57	0	20.53	0	4.66	0	15.56	0
5P.capped.11143	Ath_chr3	-	0.1	32.07	0	64.3	0.23	52.18	0	28.83	0	10.56	0	15.04
5P.capped.11144	Ath_chr3	+	50.61	0	125.15	0	93.95	0	52.12	0	7.41	0	60.3	0
5P.capped.11145	Ath_chr3	-	0	56.76	0.53	125.98	0	72.42	0	37.19	0	10.95	0	27.47
5P.capped.11146	Ath_chr3	-	0	98.81	0	202.97	0	172.65	0	85.98	0	26.26	0	67.55
5P.capped.11147	Ath_chr3	-	0	73.9	0	126.93	0	81.67	0	40.42	0	23.92	0	33.29
5P.capped.11148	Ath_chr3	-	0	4.75	0	18.28	0	34.47	0	3.17	0	2.48	0	8.86
5P.capped.11149	Ath_chr3	+	72.31	0	140.63	0	118.78	0	95.81	0	6.22	0	85.7	0
5P.capped.1115	Ath_chr1	-	0	322.94	0	432.89	0	561.06	0	266.29	0	98.23	0	183.13
5P.capped.11150	Ath_chr3	-	0	33.19	0	64.34	0	96.49	0	30.45	0	12.03	0	40.49
5P.capped.11151	Ath_chr3	+	248.31	0.24	368.75	0.36	301.77	0	318.62	0	57.66	0	185.28	0
5P.capped.11152	Ath_chr3	+	87.58	1.76	139.26	1.19	140.93	0	101.61	0	26.66	0	70.98	0
5P.capped.11153	Ath_chr3	+	8.86	0	33.18	0	49.9	0	11.87	0	10.83	0	62.71	0
5P.capped.11154	Ath_chr3	-	0.77	18.96	1.28	16.55	0	29.7	0	15.2	0	4.2	0	3.64
5P.capped.11155	Ath_chr3	+	80.55	0	140.28	0	107.35	0	68.22	0	22.97	0	73.72	0
5P.capped.11156	Ath_chr3	-	0	41.99	0	52.07	0	41.46	0	11.52	0.54	3.57	0	14.31
5P.capped.11157	Ath_chr3	+	10.34	0	11.28	0	13.48	0	10.6	0	2.32	0	6.12	0
5P.capped.11158	Ath_chr3	+	42.84	0	81.08	0	100.53	1.93	40.59	0	5.57	0	43.89	0
5P.capped.11159	Ath_chr3	+	24.58	0	64.41	0	34.39	0	21.21	0	10.57	0	32.11	0
5P.capped.1116	Ath_chr1	-	0	97.84	0	182.13	0	127.65	0	74.25	0	24.08	0	54.71
5P.capped.11160	Ath_chr3	-	0.99	4035.82	0	5173.7	0	4148.05	0	3379.32	0	699.06	0	1792.89
5P.capped.11161	Ath_chr3	+	104.28	0	258.27	0	293.52	0	291.62	0.17	50.8	0	126.46	0
5P.capped.11162	Ath_chr3	+	263.86	0	136.61	0	133.36	0	280.02	0	86.52	0	133.32	0
5P.capped.11163	Ath_chr3	-	0	1474.03	0	2531.45	0	1830.96	0	1969.08	1.78	661.33	0	1218.91
5P.capped.11164	Ath_chr3	+	9.13	0	25.35	0	12.18	0	15.95	0	3.15	0	7.46	0
5P.capped.11165	Ath_chr3	+	263.29	0	1191.41	0	557.04	0	292.57	0	405.15	0	1139.74	0
5P.capped.11166	Ath_chr3	+	18.14	0	19.01	0	16.62	0	16.41	0	3.25	0	14.04	0
5P.capped.11167	Ath_chr3	-	0	24.24	0	69.66	0	73.13	0	20.84	0	6.78	0	15.29
5P.capped.11168	Ath_chr3	-	0	162.43	0	189.03	0	181.19	0	152.39	0	45.47	0	112.27
5P.capped.11169	Ath_chr3	-	0	822.17	0	1774.56	0	2088.67	0	863.99	0	273.66	0	597.62
5P.capped.1117	Ath_chr1	-	0	164.69	0	233.75	0	231.08	0.46	143.05	0	23.7	0	64.55
5P.capped.11170	Ath_chr3	-	0	2.3	0	37.64	0	43.5	0	7.55	0	2.37	0	24.7
5P.capped.11171	Ath_chr3	+	17.44	0	8.62	0.03	51.81	0	12.58	0	12.78	0	70.61	0
5P.capped.11172	Ath_chr3	-	0	4434.93	0	9575.41	0	10915.0	0	3828.47	0	1361.98	0	2837.75
5P.capped.11173	Ath_chr3	+	80.56	0	127.44	0	133.91	0	89.58	1.32	16.37	0	125.66	0
5P.capped.11174	Ath_chr3	-	0	8.11	0	21.5	0	39.08	0	7.65	0	18.37	0	17.1
5P.capped.11175	Ath_chr3	+	13.19	0	25.8	0	16.52	0	3.38	0	2.79	0	11.16	0
5P.capped.11176	Ath_chr3	-	0	7.95	0	61.36	0	65.98	0	7.33	0	6.71	0	14.48
5P.capped.11177	Ath_chr3	-	0	1.94	0	10.74	0	33.7	0	7.05	0	1.0	0	2.92
5P.capped.11178	Ath_chr3	-	0	579.86	0	1013.7	0	1089.8	0	519.65	0	183.38	0	400.72
5P.capped.11179	Ath_chr3	-	0	449.05	0	866.72	0	1023.15	0	388.81	0	127.36	0	345.65
5P.capped.1118	Ath_chr1	-	0	3282.25	0	4682.9	0	4766.06	0	2959.72	0	593.66	0	1981.23
5P.capped.11180	Ath_chr3	+	176.79	0	245.2	0	207.43	0.85	198.81	0	41.17	0	132.14	0
5P.capped.11181	Ath_chr3	-	0	37.3	0	84.62	0	58.46	0	59.21	0	6.94	0	19.32
5P.capped.11182	Ath_chr3	-	0	28.06	0	37.52	0	29.87	0	33.91	0	14.56	0.43	29.69
5P.capped.11183	Ath_chr3	-	0	25.18	0	39.55	0	49.82	0	19.33	0	9.5	0	35.54
5P.capped.11184	Ath_chr3	+	28.04	0	55.37	0	43.26	0	31.86	0	14.19	0	29.02	0
5P.capped.11185	Ath_chr3	+	26.53	0	60.95	0	68.42	0	52.88	0	7.01	0	36.44	0
5P.capped.11186	Ath_chr3	-	0	2.15	0	22.72	0	11.45	0	2.3	0	1.4	0	4.98
5P.capped.11187	Ath_chr3	-	0	10.6	0	60.01	0	35.95	0	19.0	0	5.88	0	120.66
5P.capped.11188	Ath_chr3	-	0	189.32	0	339.79	0	305.47	0	199.83	0	57.93	0	167.85
5P.capped.11189	Ath_chr3	+	3429.49	0	3710.5	0	3896.78	0	2822.67	0	458.94	0	4228.11	0
5P.capped.1119	Ath_chr1	+	14.45	0	13.95	0	10.53	0.97	5.59	0	2.12	0	0.85	0
5P.capped.11190	Ath_chr3	+	11.89	0	15.26	0	6.82	0	12.46	0	1.01	0	4.87	0.51
5P.capped.11191	Ath_chr3	+	8.13	0	21.15	0	27.53	0	7.77	0	1.61	0	9.07	0
5P.capped.11192	Ath_chr3	+	131.9	0	202.19	0	166.29	0	93.99	0	27.26	0	117.47	0
5P.capped.11193	Ath_chr3	-	0	39.86	0	82.96	0	55.37	0.2	27.45	0	8.44	0	9.03
5P.capped.11194	Ath_chr3	-	0	13.16	0	43.16	0	27.07	0	5.69	0	6.73	0	15.7
5P.capped.11195	Ath_chr3	-	0	35.21	0	68.69	0	37.99	0	29.86	0	7.34	0	7.39
5P.capped.11196	Ath_chr3	-	0	14.19	0	25.75	0	31.16	0.53	12.15	0	1.02	0	6.59
5P.capped.11197	Ath_chr3	-	0	143.73	0	345.58	0	316.39	0	104.69	0	70.29	0	98.93
5P.capped.11198	Ath_chr3	-	0	6.73	0	7.46	0	11.51	0	4.04	0	0.23	0	2.5
5P.capped.11199	Ath_chr3	+	20.46	0	39.82	0	26.54	0	29.94	0	4.91	0	14.88	0
5P.capped.112	Ath_chr1	+	47.11	0	95.62	0	94.89	0	53.46	0	8.71	0	38.04	0
5P.capped.1120	Ath_chr1	-	0	39.22	1.11	80.06	0	109.4	0	39.37	0	9.8	0	22.26
5P.capped.11200	Ath_chr3	-	0	13.16	0	10.71	0.45	12.19	0	0	0.24	0	0.22	0
5P.capped.11201	Ath_chr3	+	231.42	0.47	378.19	0.93	320.5	0	285.48	0	64.43	0	277.6	0
5P.capped.11202	Ath_chr3	-	0	165.33	1.92	245.09	0	150.34	0	190.78	0	25.85	1.5	77.03
5P.capped.11203	Ath_chr3	-	0	44.28	0	91.4	0	45.08	0	46.08	0	12.77	0	32.16
5P.capped.11204	Ath_chr3	-	0	13.57	0	9.94	0	13.02	0	0	0	0	0.23	0
5P.capped.11205	Ath_chr3	+	10.79	0	19.64	0	9.95	1.62	5.57	0	4.58	0	7.36	0
5P.capped.11206	Ath_chr3	+	115.3	0	65.06	0	94.86	0	111.08	0	17.36	0	71.64	0
5P.capped.11207	Ath_chr3	+	715.06	0	1099.28	0	871.07	0	539.73	0	149.3	0	488.09	0
5P.capped.11208	Ath_chr3	-	0	79.84	0	144.0	0	93.89	0	52.33	0	15.46	0	32.33
5P.capped.11209	Ath_chr3	-	0	63.82	0	45.7	0	47.45	0.18	46.47	0	4.88	0	29.64
5P.capped.1121	Ath_chr1	+	59.37	0	64.71	0	44.11	0	38.56	0	18.19	0	71.11	0
5P.capped.11210	Ath_chr3	+	190.26	0	247.96	0	239.35	0	261.7	0	28.5	0	152.05	0
5P.capped.11211	Ath_chr3	+	83.84	0	104.88	0	86.81	0	69.78	0	9.3	0	54.74	0
5P.capped.11212	Ath_chr3	+	36.25	0	35.6	0	99.96	0	18.49	0	15.6	0	97.66	0
5P.capped.11213	Ath_chr3	+	56.07	0	37.48	0	68.81	0	34.52	0	4.9	0	41.65	0
5P.capped.11214	Ath_chr3	-	0	37.71	0	101.24	0	58.59	0	27.62	0	5.95	0	19.67
5P.capped.11215	Ath_chr3	-	0	8.98	0	16.16	0	9.07	0	3.42	0	0	0	0.8
5P.capped.11216	Ath_chr3	-	0	0.23	0	26.53	0	35.86	0	15.52	0	2.09	0	31.5
5P.capped.11217	Ath_chr3	+	18.75	0	60.36	0	101.28	0	46.49	0	20.93	0	105.79	0
5P.capped.11218	Ath_chr3	+	25.48	0	0	0	34.51	0	24.73	0	14.73	0	19.0	0
5P.capped.11219	Ath_chr3	+	25.34	0	42.4	0	62.24	0	24.58	0	17.01	0	7.82	0
5P.capped.1122	Ath_chr1	-	0	219.56	0	406.76	0	322.0	0	176.85	0	44.19	0.73	108.53
5P.capped.11220	Ath_chr3	+	396.16	0	248.55	0.73	264.05	0	683.08	0	130.45	0	271.95	0.38
5P.capped.11221	Ath_chr3	+	15.42	0	30.31	0	42.74	0	27.19	0	11.0	0	18.03	0
5P.capped.11222	Ath_chr3	-	0	275.02	0	571.58	0	743.47	0	368.27	0	149.51	0	421.26
5P.capped.11223	Ath_chr3	-	0	35.82	0	98.66	0	83.45	0	37.87	0	7.59	0	25.63
5P.capped.11224	Ath_chr3	+	373.95	0	525.47	0	636.3	0	537.48	0	97.99	0	142.4	0
5P.capped.11225	Ath_chr3	-	0	11.87	3.6	12.86	2.43	23.61	2.85	14.66	0	0	0	3.51
5P.capped.11226	Ath_chr3	+	1.73	0	21.05	0	20.47	0	2.14	0	0.24	0	5.53	0
5P.capped.11227	Ath_chr3	-	0	44.14	1.12	91.46	0	94.57	1.57	36.81	0	12.89	0	35.38
5P.capped.11228	Ath_chr3	-	0	28.47	0	37.72	0	28.65	0	20.36	0	1.4	0	15.31
5P.capped.11229	Ath_chr3	+	131.6	0	116.94	0	122.77	0	100.87	0	42.6	0	113.83	0
5P.capped.1123	Ath_chr1	-	0	50.06	0	119.71	0	106.43	0	46.76	0	16.73	0	46.61
5P.capped.11230	Ath_chr3	+	643.82	0	912.23	0	876.85	0	534.1	0	107.82	0	377.51	0
5P.capped.11231	Ath_chr3	-	0	9.05	0	9.04	0	0.98	0	12.51	0	0.66	0	9.74
5P.capped.11232	Ath_chr3	-	0	21.13	0	44.87	0	90.48	0	25.77	0	12.05	0	17.41
5P.capped.11233	Ath_chr3	+	10.04	0	14.27	0	13.48	0	14.75	0	3.82	0	13.47	0
5P.capped.11234	Ath_chr3	+	211.08	0	301.22	0	260.4	0	211.03	0	318.25	0	312.95	0
5P.capped.11235	Ath_chr3	-	0	24.05	0	98.4	0	107.03	0	41.24	0	6.17	0	25.02
5P.capped.11236	Ath_chr3	-	0	2217.42	0	4779.09	0	4778.75	0	2132.25	0	825.11	0	1464.71
5P.capped.11237	Ath_chr3	-	0	31.81	0	84.51	0	90.56	0	27.36	0	18.65	0	27.99
5P.capped.11238	Ath_chr3	+	188.98	0	385.05	0	311.81	0	279.28	0	53.33	0	163.19	0
5P.capped.11239	Ath_chr3	-	0	73.6	0.87	135.76	0	127.3	0.31	42.32	0	10.96	0	33.22
5P.capped.1124	Ath_chr1	-	0	113.89	0	177.5	0	153.73	0	101.53	0	21.16	0	47.27
5P.capped.11240	Ath_chr3	-	0	3.41	0	12.95	0	10.59	0	2.15	0	1.41	0	1.21
5P.capped.11241	Ath_chr3	+	43.05	1.05	79.19	0	90.4	0	49.42	0	13.12	0	40.37	0
5P.capped.11242	Ath_chr3	-	0	23.87	0	55.85	0	44.37	0	41.4	0	12.56	0	20.93
5P.capped.11243	Ath_chr3	+	981.09	0	1046.93	0	834.41	1.2	1450.41	0	100.0	0	299.55	1.81
5P.capped.11244	Ath_chr3	-	0	20.42	0.8	27.95	3.93	41.5	0	20.32	0	4.79	0	14.6
5P.capped.11245	Ath_chr3	-	0	1.31	0	13.67	0	38.4	0	7.23	0	10.99	0	1.57
5P.capped.11246	Ath_chr3	+	87.62	4.35	18.42	7.15	2.22	15.37	0	2.21	0.12	1.74	0	2.45
5P.capped.11247	Ath_chr3	-	22.51	74.99	5.44	122.37	0	108.1	0	48.4	0.12	14.92	0.77	38.32
5P.capped.11248	Ath_chr3	-	1.42	126.31	0	141.62	0	261.55	0	133.08	0	72.42	0	124.17
5P.capped.11249	Ath_chr3	+	210.9	0	221.93	0	185.39	0	209.81	0	40.57	0	165.97	0
5P.capped.1125	Ath_chr1	-	0	7.02	0	11.39	0	1.63	0	3.68	0	0.61	1.2	2.97
5P.capped.11250	Ath_chr3	-	0.14	48.55	0	122.05	0	61.67	0	40.99	0	6.92	0	20.31
5P.capped.11251	Ath_chr3	-	0	37.5	0	170.65	0	128.46	0	37.15	0	21.26	0	62.59
5P.capped.11252	Ath_chr3	+	27.11	0	36.77	1.86	38.91	0	33.29	0	10.99	0	19.01	0
5P.capped.11253	Ath_chr3	-	0	79.48	1.42	137.68	0	107.81	1.52	71.29	0	26.77	0	68.61
5P.capped.11254	Ath_chr3	-	0	120.98	0	226.03	0	194.51	0	129.94	0	22.66	0	85.24
5P.capped.11255	Ath_chr3	+	4.58	0	22.06	0	53.15	0	0.39	0	8.56	0	10.07	1.4
5P.capped.11256	Ath_chr3	+	44.74	0	61.14	0	65.77	0	28.61	0	9.36	0	36.79	0
5P.capped.11257	Ath_chr3	-	0	23.82	0	60.9	0	45.89	0	31.85	0	8.06	0	16.18
5P.capped.11258	Ath_chr3	-	0	56.38	0	118.39	0	84.26	0	62.28	0	16.67	0	41.91
5P.capped.11259	Ath_chr3	+	19.82	0	25.41	0	33.5	0	28.83	0	5.71	0	14.38	0.4
5P.capped.1126	Ath_chr1	-	0	38.09	0	88.82	0	87.37	0	29.31	0	5.62	0	22.81
5P.capped.11260	Ath_chr3	-	0	120.35	0	240.21	0	162.72	0	115.45	0	25.54	0	51.98
5P.capped.11261	Ath_chr3	-	0.38	59.82	0	98.17	0	92.47	0	47.98	0	16.35	0	26.84
5P.capped.11262	Ath_chr3	+	38.98	0	54.27	0	60.09	0	36.52	0	3.33	0	20.76	0
5P.capped.11263	Ath_chr3	-	0	27.33	0	57.81	0.79	45.47	0	28.29	0	9.8	0	21.1
5P.capped.11264	Ath_chr3	+	30.85	0	90.96	0	211.28	0	55.96	0	30.3	0	384.58	0
5P.capped.11265	Ath_chr3	+	16.59	0	21.03	0	19.81	0	18.71	0	2.75	0	11.75	0
5P.capped.11266	Ath_chr3	+	1.54	0	16.77	0	14.84	0	2.18	0	2.26	0	13.8	0
5P.capped.11267	Ath_chr3	+	46.54	0	98.13	0	82.76	0	54.37	0	16.55	0	58.93	0
5P.capped.11268	Ath_chr3	-	0	19.44	0	28.44	0	23.41	3.85	17.62	0	6.73	0.56	5.15
5P.capped.11269	Ath_chr3	-	0	83.96	0	185.65	0	142.67	0	92.51	0	24.13	0	75.09
5P.capped.1127	Ath_chr1	-	0	26.74	0	48.93	0	30.12	0	23.09	0	7.99	0	24.88
5P.capped.11270	Ath_chr3	+	22.54	0	58.54	0	42.24	0	15.1	0	5.38	0.68	22.62	0
5P.capped.11271	Ath_chr3	+	12.65	0	32.89	3.24	30.46	0.62	14.38	0	3.73	0	16.51	0
5P.capped.11272	Ath_chr3	-	0	60.5	0	106.13	0	81.76	0	57.34	0	16.09	0	34.28
5P.capped.11273	Ath_chr3	+	12.0	0	14.75	0	16.15	0	7.18	0.75	4.24	0	9.17	0
5P.capped.11274	Ath_chr3	-	0	8.08	0	21.44	0.89	20.14	0	8.3	0	0	0	3.35
5P.capped.11275	Ath_chr3	+	33.74	0	41.09	0	37.62	0	24.89	0	8.91	0	11.59	0
5P.capped.11276	Ath_chr3	-	0	76.68	0	151.2	0	104.7	0	103.33	0	36.08	0	50.01
5P.capped.11277	Ath_chr3	+	860.22	0	1344.52	0	1107.81	0	621.77	0	139.22	0	597.69	0
5P.capped.11278	Ath_chr3	+	26.88	0	96.75	0	39.64	0	26.4	0	9.14	0	26.99	0
5P.capped.11279	Ath_chr3	-	0	1772.42	0	4203.54	0	2909.21	0	1715.64	0	598.62	0	1168.44
5P.capped.1128	Ath_chr1	+	1.69	0	17.75	0	26.88	0	6.0	0	0.82	0	2.57	0
5P.capped.11280	Ath_chr3	-	0	784.69	0.09	1420.57	0	838.88	0	772.76	0	185.54	0	459.81
5P.capped.11281	Ath_chr3	-	0	10.74	0	56.67	0	20.56	0	9.99	0	3.49	0	5.44
5P.capped.11282	Ath_chr3	-	0	984.71	0	2109.34	0	1494.46	0	1468.86	0	284.89	0	818.91
5P.capped.11283	Ath_chr3	-	0	72.07	0	179.29	0	156.02	0	50.34	0	26.78	0	58.75
5P.capped.11284	Ath_chr3	-	0	937.2	0	2025.68	0	1324.51	0	1011.13	0	288.83	0	674.05
5P.capped.11285	Ath_chr3	+	976.64	0	1863.64	0	2148.11	0	1269.6	0	322.09	0	772.52	0
5P.capped.11286	Ath_chr3	+	582.24	0	691.76	0	665.73	0	527.71	0.15	99.23	0	359.03	0
5P.capped.11287	Ath_chr3	+	21.01	0	49.51	0	56.68	0	19.13	0	8.62	0	50.88	0
5P.capped.11288	Ath_chr3	-	0	82.5	0	137.34	0	109.68	0	73.08	0	14.23	0	43.91
5P.capped.11289	Ath_chr3	+	10.27	0	13.26	0	11.1	0	11.51	0	0.78	0	2.5	0
5P.capped.1129	Ath_chr1	+	212.97	0	321.99	0	280.72	0	233.16	0	44.79	0	168.57	0
5P.capped.11290	Ath_chr3	-	0	56.73	0	120.78	0	113.24	0	32.66	0	23.43	2.58	36.7
5P.capped.11291	Ath_chr3	+	37.66	0.31	65.02	0	76.49	0	68.72	2.48	9.34	0.25	44.7	0.58
5P.capped.11292	Ath_chr3	-	0	163.81	0	275.55	0	364.06	0.98	118.83	0	56.06	0	105.17
5P.capped.11293	Ath_chr3	+	36.58	0	53.77	0	36.63	0	47.96	0	4.78	0	15.42	0
5P.capped.11294	Ath_chr3	-	0	4.41	0	24.0	0	16.41	0	2.47	0	0	0	3.51
5P.capped.11295	Ath_chr3	-	0	11.52	0	1.07	0	9.95	0	7.94	0	0	0	3.0
5P.capped.11296	Ath_chr3	-	0	38.84	0	90.1	0	116.47	0	29.06	0	21.09	0	98.35
5P.capped.11297	Ath_chr3	+	41.07	2.4	56.32	0.9	37.71	0.55	35.64	2.08	8.56	0.48	26.53	2.15
5P.capped.11298	Ath_chr3	-	0	1.25	0	11.31	0	13.65	0	3.74	0	5.03	0	4.9
5P.capped.11299	Ath_chr3	+	11.14	0	14.39	0	18.09	0	9.71	0	0	0	4.51	0
5P.capped.113	Ath_chr1	+	175.85	0	273.03	0	226.85	0	166.09	0	21.63	0	98.95	0
5P.capped.1130	Ath_chr1	-	0	37.01	0	120.49	0	98.68	0	49.96	0	24.31	0	29.6
5P.capped.11300	Ath_chr3	-	0	629.17	0	1450.54	0	1107.83	0	661.69	0	177.21	0	357.72
5P.capped.11301	Ath_chr3	-	0	115.62	0	190.86	0	227.07	0	97.67	0	43.99	0	104.45
5P.capped.11302	Ath_chr3	+	1215.12	0	2000.45	0	2287.61	0	1754.56	0	403.1	0	1235.88	0.26
5P.capped.11303	Ath_chr3	-	0	130.07	0	277.66	0	242.48	0	154.19	0	45.05	0	110.48
5P.capped.11304	Ath_chr3	-	0	129.89	0	183.81	0.75	156.4	0	108.8	0	27.1	0.63	120.25
5P.capped.11305	Ath_chr3	-	0	159.62	0	260.53	0	345.05	0	150.71	0	35.97	0.35	119.34
5P.capped.11306	Ath_chr3	-	0.63	61.44	0	87.76	0	76.37	0	50.42	0	9.53	0	42.15
5P.capped.11307	Ath_chr3	+	171.5	0	435.09	0	160.23	0	107.76	0	34.77	0	214.85	0
5P.capped.11308	Ath_chr3	-	0	59.4	0	109.35	0	94.18	0	45.25	0	7.0	0	57.16
5P.capped.11309	Ath_chr3	-	0	115.81	0	164.7	0	183.54	0.54	97.6	0	22.38	0	66.87
5P.capped.1131	Ath_chr1	-	0	8.71	0	60.59	0	18.33	0	13.33	0	6.46	0	5.09
5P.capped.11310	Ath_chr3	+	11.57	1.35	24.61	3.23	17.54	2.36	8.47	1.32	6.67	0	11.51	1.08
5P.capped.11311	Ath_chr3	-	1.62	138.48	1.82	199.99	4.04	129.74	5.27	88.47	0	34.04	0	73.66
5P.capped.11312	Ath_chr3	+	1005.29	0	1702.01	0	1981.93	0	1099.85	0	348.18	0	1273.24	0
5P.capped.11313	Ath_chr3	+	66.85	0	116.71	0	119.11	0	59.5	0	10.9	0	52.21	0
5P.capped.11314	Ath_chr3	+	398.17	0	243.67	0	203.26	0	627.13	0	210.42	0	413.32	0
5P.capped.11315	Ath_chr3	+	14.11	0	24.58	0	13.32	0	20.86	0	2.67	0	12.61	0
5P.capped.11316	Ath_chr3	+	44.67	0	86.9	2.39	198.3	0.82	46.11	0	30.02	0	107.52	0
5P.capped.11317	Ath_chr3	-	0	26.9	0	41.51	0	43.37	0	21.31	0	1.81	0	11.29
5P.capped.11318	Ath_chr3	-	0	4.35	0	11.26	0	19.96	0	2.48	0	2.19	0	0
5P.capped.11319	Ath_chr3	-	0	157.61	0	238.11	0	191.08	0	108.21	0	25.77	0	228.52
5P.capped.1132	Ath_chr1	+	100.85	0	128.36	3.43	107.71	0.71	117.7	0.61	17.16	0	75.09	0
5P.capped.11320	Ath_chr3	-	0	161.7	0	293.41	0	258.81	0	145.35	0	49.24	0	88.27
5P.capped.11321	Ath_chr3	+	40.99	0	70.67	0	31.43	0	40.78	0	12.81	0	35.8	0
5P.capped.11322	Ath_chr3	-	0	66.64	0	139.72	0.66	119.21	0	65.73	0	19.26	3.58	30.95
5P.capped.11323	Ath_chr3	+	12.2	0	34.2	0	52.15	0	25.15	0	5.87	0	28.09	0
5P.capped.11324	Ath_chr3	-	0	40.09	0	74.68	0.77	33.26	0	45.05	0	11.79	0	20.27
5P.capped.11325	Ath_chr3	-	0	131.91	0	256.16	0	105.39	0	114.78	0	14.94	0	59.88
5P.capped.11326	Ath_chr3	+	78.49	0	138.31	0	200.68	0	92.33	0	59.95	0	218.75	0
5P.capped.11327	Ath_chr3	+	8.44	0	43.65	0	42.87	0	13.46	0.8	5.41	0	23.03	0
5P.capped.11328	Ath_chr3	+	399.58	0	619.97	0	583.63	0	407.63	0	72.44	0	356.8	0
5P.capped.11329	Ath_chr3	-	0	22.58	0	37.7	0	31.52	0	12.2	0	2.94	0	8.29
5P.capped.1133	Ath_chr1	+	48.91	0	58.66	1.03	41.52	0	48.34	0	3.43	0	26.59	0
5P.capped.11330	Ath_chr3	-	0	17.61	0	49.22	0	17.84	0	9.5	0	6.66	0	15.61
5P.capped.11331	Ath_chr3	-	0	95.03	0	139.6	0	104.61	0	91.32	0	25.28	0	67.98
5P.capped.11332	Ath_chr3	-	0	226.72	0	380.39	0	365.41	0	249.75	0	62.91	0	194.75
5P.capped.11333	Ath_chr3	-	0.83	746.62	0	1260.22	0	1225.94	0	650.5	0	227.35	0	568.18
5P.capped.11334	Ath_chr3	+	22.0	0	70.53	0	32.13	0	38.24	0	5.5	0	33.1	0
5P.capped.11335	Ath_chr3	-	0	7.49	0	9.12	0	11.49	0	4.67	0	0.97	0	2.46
5P.capped.11336	Ath_chr3	+	32.51	0	60.59	0	49.47	0	18.1	0	12.09	0	31.56	0
5P.capped.11337	Ath_chr3	-	0	6.56	0	17.24	0	27.93	0	3.1	0	4.74	0	6.23
5P.capped.11338	Ath_chr3	+	23.06	0	16.69	0	11.78	0	27.86	0	19.56	0	30.69	0.38
5P.capped.11339	Ath_chr3	-	1.96	284.82	0	539.55	0	546.69	0	222.62	0	111.19	0	157.62
5P.capped.1134	Ath_chr1	-	0	7.24	0	9.04	0	4.3	0	0.72	0	0	0	0.9
5P.capped.11340	Ath_chr3	+	19.45	0.08	50.64	0	60.61	0	26.75	0	3.49	0.21	22.69	0
5P.capped.11341	Ath_chr3	-	0	20.94	0	47.62	0	30.7	0	21.02	0	12.08	0	18.97
5P.capped.11342	Ath_chr3	-	0	218.69	0	363.14	0	59.01	0	185.14	0	24.72	0	40.65
5P.capped.11343	Ath_chr3	-	0	53.75	0	62.32	0	43.42	0	31.88	0	5.91	0	15.26
5P.capped.11344	Ath_chr3	+	20.54	0	31.77	0	41.68	0	18.04	0	1.39	0	9.83	0
5P.capped.11345	Ath_chr3	-	0	43.74	0	70.8	0	74.18	0	53.81	0	3.91	0	34.73
5P.capped.11346	Ath_chr3	-	0	2.04	0	8.72	0	10.14	0	3.43	0	0.6	0	13.55
5P.capped.11347	Ath_chr3	-	0	65.98	0	122.33	0	221.6	0	82.38	0	38.44	0	157.8
5P.capped.11348	Ath_chr3	+	0	0	9.93	0	14.09	0	3.95	0	3.25	0	15.85	0
5P.capped.11349	Ath_chr3	+	3.72	0	15.95	0	47.4	0	3.63	0	2.2	0	10.64	0
5P.capped.1135	Ath_chr1	+	26.74	0	56.58	1.42	42.29	0	35.84	0	12.44	0	41.26	0
5P.capped.11350	Ath_chr3	+	36.0	0	61.11	0	48.68	0	26.96	0	5.0	0	39.88	0
5P.capped.11351	Ath_chr3	-	0	2153.99	1.71	2790.31	0	3278.45	0	2390.13	0	582.49	0	1229.63
5P.capped.11352	Ath_chr3	-	0	29.85	0	96.56	0	76.06	0	17.09	0	13.79	0.36	29.84
5P.capped.11353	Ath_chr3	-	0	49.11	0	144.02	0	116.05	0	48.94	0	19.99	0	49.53
5P.capped.11354	Ath_chr3	+	1.26	0	13.97	0	13.58	0	0.25	0	1.47	0	1.45	0
5P.capped.11355	Ath_chr3	-	0	92.48	0	276.97	0	71.82	0.63	90.8	0	11.43	0	23.63
5P.capped.11356	Ath_chr3	-	0	4.85	0	12.57	0	9.02	0	6.28	0	0	0	2.64
5P.capped.11357	Ath_chr3	+	20.83	0	55.58	0	211.8	0	31.54	0	45.44	0	85.71	0
5P.capped.11358	Ath_chr3	-	0	41.61	0	77.59	0	49.04	0	33.83	0	10.01	0	28.26
5P.capped.11359	Ath_chr3	+	54.73	0	95.46	0.84	92.38	1.78	50.65	0	12.27	0	52.59	0
5P.capped.1136	Ath_chr1	+	20.52	0	26.42	0	37.08	0	15.8	0	3.86	0	17.17	0
5P.capped.11360	Ath_chr3	-	0	2.88	0	12.25	0	9.51	0	1.21	0	0	0	1.39
5P.capped.11361	Ath_chr3	+	709.93	0	1621.45	0	2447.6	0	671.53	0	366.21	0	1900.19	0
5P.capped.11362	Ath_chr3	-	5.73	67.98	2.25	96.34	4.23	94.0	5.71	76.32	0.11	20.59	3.57	48.38
5P.capped.11363	Ath_chr3	-	0	444.33	0	1362.15	0	1063.23	0	635.62	0	632.53	0	1563.82
5P.capped.11364	Ath_chr3	+	79.95	0	305.29	0	284.65	0	177.1	0	41.88	0	303.96	0
5P.capped.11365	Ath_chr3	+	13.29	0	31.66	0	17.96	0	5.69	0	1.84	0	9.21	0
5P.capped.11366	Ath_chr3	+	69.51	0	212.22	0	110.6	0	52.49	0	15.03	0	79.25	0
5P.capped.11367	Ath_chr3	+	16.98	0	24.75	0	22.97	0	23.83	0	3.14	0	29.79	0
5P.capped.11368	Ath_chr3	+	877.74	0	1405.91	0	1485.78	0	1173.54	0	206.19	0	695.92	0
5P.capped.11369	Ath_chr3	+	10.51	0	17.66	0	6.71	0	10.07	0	3.34	0	3.2	0
5P.capped.1137	Ath_chr1	+	23.31	0	46.57	0	33.78	0	17.84	0	6.19	0	16.77	0
5P.capped.11370	Ath_chr3	-	0	1071.83	0	1975.99	0	1887.52	0	1170.6	0	295.04	0	599.23
5P.capped.11371	Ath_chr3	+	30.39	0	75.5	0	74.81	0.97	39.47	0	8.29	0	90.28	0
5P.capped.11372	Ath_chr3	+	9.61	2.98	22.44	11.57	14.8	4.36	15.93	5.9	2.54	1.19	5.88	2.02
5P.capped.11373	Ath_chr3	-	0	15.41	0	39.67	0	48.85	0	11.5	0	7.4	0	26.44
5P.capped.11374	Ath_chr3	-	0	58.68	0	79.93	0	51.13	0	58.75	0	7.34	0	46.1
5P.capped.11375	Ath_chr3	+	116.26	0	175.2	0	166.17	0	140.07	0	24.68	0	109.66	0.44
5P.capped.11376	Ath_chr3	+	50.06	0	299.43	0	274.83	0	63.36	0	49.86	0	160.12	0.88
5P.capped.11377	Ath_chr3	-	0	213.79	0	447.68	0	315.89	0	259.79	0	83.44	0	176.6
5P.capped.11378	Ath_chr3	+	23.02	0	47.71	0	23.17	0	34.88	0	2.05	0	16.57	0
5P.capped.11379	Ath_chr3	-	0	5826.94	0	10433.95	0	10551.86	0	4577.15	0	1186.4	0	3405.67
5P.capped.1138	Ath_chr1	-	0	10.71	0	6.4	0	15.14	0	7.69	0	3.02	0	2.01
5P.capped.11380	Ath_chr3	+	76.76	0.56	153.43	2.32	151.43	0	92.03	0	15.33	0.8	78.3	0
5P.capped.11381	Ath_chr3	-	0	150.18	0	181.21	0	167.87	0	147.74	0	86.82	0	113.76
5P.capped.11382	Ath_chr3	+	38.2	0	53.22	0	76.22	0	22.34	0	6.85	0	71.25	0
5P.capped.11383	Ath_chr3	+	443.19	0.96	487.73	0	398.69	0	374.17	0	69.86	0	186.47	0
5P.capped.11384	Ath_chr3	-	0	2.81	0	9.56	0	10.78	0	3.87	0	4.39	0	7.18
5P.capped.11385	Ath_chr3	-	0	5.49	0	21.92	0	7.72	0	3.08	0	1.01	0	1.9
5P.capped.11386	Ath_chr3	+	38.96	0	42.99	0	58.67	0	33.75	0	10.15	0	38.56	0
5P.capped.11387	Ath_chr3	+	87.82	0	163.2	0	128.77	0	68.61	0.68	18.81	0	66.16	0
5P.capped.11388	Ath_chr3	-	0	25.23	0	115.52	0	95.43	0	30.27	0	23.17	0	30.38
5P.capped.11389	Ath_chr3	+	10.87	0	25.22	0	12.5	0	9.98	0	5.19	0	9.05	0
5P.capped.1139	Ath_chr1	+	31.74	0	26.47	0	41.79	0	14.26	0	5.67	0	6.73	0
5P.capped.11390	Ath_chr3	-	0	134.11	0	225.95	0	224.46	0	112.37	0	24.75	0	74.98
5P.capped.11391	Ath_chr3	-	0	13.89	0	43.94	0	40.48	0	8.15	0	7.68	0	13.24
5P.capped.11392	Ath_chr3	-	0	10.64	0	23.34	0	17.38	0	6.51	0	6.06	0	8.54
5P.capped.11393	Ath_chr3	-	1.28	66.59	1.43	94.22	2.26	110.06	0	43.76	0.8	16.06	5.09	29.49
5P.capped.11394	Ath_chr3	+	62.41	0	99.39	0	106.43	0	88.33	0	25.63	0	59.3	0
5P.capped.11395	Ath_chr3	+	90.85	0	200.93	0	151.58	0	166.27	0.03	28.96	0	91.62	0
5P.capped.11396	Ath_chr3	-	0	28.42	0	45.04	0	39.14	0	44.21	0	3.75	0	15.13
5P.capped.11397	Ath_chr3	+	29.7	0	68.54	0	81.63	0	34.37	0	8.99	0	71.92	0
5P.capped.11398	Ath_chr3	+	715.87	0	1241.03	0	1013.1	0	903.82	0	166.71	0	659.0	0
5P.capped.11399	Ath_chr3	-	0	69.88	0	143.78	0	120.08	0	82.71	0	7.0	0	60.69
5P.capped.114	Ath_chr1	+	392.82	0	814.22	0	793.7	0	560.25	0	142.87	0	512.64	0
5P.capped.1140	Ath_chr1	+	116.97	0	154.14	0	139.25	0	99.08	0	34.76	0	84.52	0
5P.capped.11400	Ath_chr3	-	0	15.84	0	30.67	0	24.92	0	11.87	0	4.87	0	6.74
5P.capped.11401	Ath_chr3	-	0	49.3	0	151.73	0	140.86	0.47	69.88	0	22.14	0	39.21
5P.capped.11402	Ath_chr3	+	65.9	0	79.75	0	84.01	0.64	37.1	0	11.17	0	37.49	0
5P.capped.11403	Ath_chr3	-	0	19.36	0	44.09	0	37.64	0	13.96	0	2.6	0	12.33
5P.capped.11404	Ath_chr3	-	0	27.49	0	50.65	0	35.28	0	26.14	0	15.54	0	26.02
5P.capped.11405	Ath_chr3	+	10.04	0	10.24	0	15.1	0	5.24	0	4.19	0	9.55	0
5P.capped.11406	Ath_chr3	+	1.84	0	11.5	0	10.63	0	3.45	0	0.97	0	2.35	0
5P.capped.11407	Ath_chr3	+	30.87	0	110.03	0	63.6	0	26.51	0	5.75	0	13.81	0
5P.capped.11408	Ath_chr3	-	0	410.67	0	811.92	0	739.3	0	384.02	0	146.37	0	361.96
5P.capped.11409	Ath_chr3	+	24.99	0	30.52	0	25.22	0	17.06	0	3.4	0	9.4	0
5P.capped.1141	Ath_chr1	-	0	5.49	0	15.52	0	21.48	0	6.24	0	1.84	0	8.85
5P.capped.11410	Ath_chr3	+	15.9	0	24.48	0	23.77	0	13.87	0	6.75	0	7.96	0
5P.capped.11411	Ath_chr3	+	658.46	0	892.99	1.11	956.77	0	774.01	0	162.55	0	536.89	0.69
5P.capped.11412	Ath_chr3	-	0	961.21	1.29	1611.09	0	1659.66	0	1238.42	0	250.25	0	737.19
5P.capped.11413	Ath_chr3	-	0	70.82	0	123.48	0	138.09	0	80.21	0	27.06	0	59.6
5P.capped.11414	Ath_chr3	-	0	177.66	0	380.35	0	144.25	0	163.83	0	22.21	0	74.01
5P.capped.11415	Ath_chr3	-	0	6.33	0	14.78	0	47.87	0	2.84	0	6.44	0	9.14
5P.capped.11416	Ath_chr3	-	0	23.67	0	35.21	0	31.01	0	11.32	0	2.24	0	8.09
5P.capped.11417	Ath_chr3	-	0	36.24	0	49.88	0	28.14	0	14.28	0	5.5	0	11.15
5P.capped.11418	Ath_chr3	+	70.1	0	85.32	0	72.81	0	75.43	0	18.64	0	47.28	0
5P.capped.11419	Ath_chr3	-	0	20.8	0	42.47	0	49.97	0	25.64	0.51	9.11	0	13.01
5P.capped.1142	Ath_chr1	-	0	16.06	0	27.19	0	25.16	0	18.41	0	3.6	0	6.61
5P.capped.11420	Ath_chr3	-	0	130.8	0	317.25	0.8	238.49	0	113.57	0	22.43	0	102.41
5P.capped.11421	Ath_chr3	-	0	87.13	0	173.56	0.3	208.72	0	117.99	0	52.39	0	96.54
5P.capped.11422	Ath_chr3	-	0	68.97	0	107.76	0	77.57	0	52.25	0	14.96	0	31.23
5P.capped.11423	Ath_chr3	-	0	278.44	0	631.4	0	485.88	0	221.39	0	60.19	0	166.13
5P.capped.11424	Ath_chr3	-	0	516.91	0	1195.92	0	1092.44	0	621.57	0	192.86	0	403.68
5P.capped.11425	Ath_chr3	+	39.95	0	66.36	0	75.19	0	43.62	0	12.24	0	41.44	0
5P.capped.11426	Ath_chr3	-	0	44.16	0	69.06	0	50.98	0	32.36	0	15.19	0	23.2
5P.capped.11427	Ath_chr3	-	0	25.31	0	61.0	0	27.77	0	12.43	0	3.44	0	15.96
5P.capped.11428	Ath_chr3	+	104.96	0	142.0	0	157.74	0	106.73	0	62.74	0	134.11	0
5P.capped.11429	Ath_chr3	-	0	47.46	0	74.26	0	72.88	0	52.63	0	29.75	0	72.06
5P.capped.1143	Ath_chr1	-	0	69.08	0	135.79	0	120.86	0	73.99	0	18.47	0	34.8
5P.capped.11430	Ath_chr3	-	0	14.61	0	42.33	0	97.02	0	23.22	0	18.85	0	27.96
5P.capped.11431	Ath_chr3	+	48.23	0.75	76.64	3.47	46.91	1.08	45.14	3.27	7.93	0	26.88	0.86
5P.capped.11432	Ath_chr3	-	16.89	117.26	38.33	277.6	55.82	340.76	16.74	117.29	2.79	37.83	16.4	109.6
5P.capped.11433	Ath_chr3	+	16.89	2.62	40.16	11.37	58.25	8.52	23.93	1.65	2.79	2.12	16.4	0.24
5P.capped.11434	Ath_chr3	-	0	8.51	0	35.42	0	27.63	0	5.65	0	2.08	0	13.64
5P.capped.11435	Ath_chr3	+	2421.66	0	4002.38	0	5045.24	0	3624.49	0	652.48	0	3376.92	0
5P.capped.11436	Ath_chr3	+	8.4	0	15.72	0	30.91	0	11.73	0	6.16	0	23.85	0
5P.capped.11437	Ath_chr3	-	0	24.62	0	59.35	0	34.64	0	14.03	0	8.98	0	17.05
5P.capped.11438	Ath_chr3	+	30.03	0	49.53	0	37.64	0	24.37	0	2.21	0	15.7	0
5P.capped.11439	Ath_chr3	-	0	117.74	0	244.95	0	182.49	0	102.81	0	22.56	0	70.62
5P.capped.1144	Ath_chr1	+	60.3	0	103.17	0	115.75	0	58.57	0	20.25	0	46.52	0
5P.capped.11440	Ath_chr3	-	0	8.3	0	22.06	0	24.86	0	10.1	0	3.4	0	12.87
5P.capped.11441	Ath_chr3	-	0	62.92	0.68	136.47	0	104.22	0	58.77	0	14.56	0.4	32.87
5P.capped.11442	Ath_chr3	+	7.6	0	20.96	0	11.78	0	21.21	0	0.99	0	7.14	0
5P.capped.11443	Ath_chr3	+	7.47	0	13.02	0	6.65	0	2.54	0	2.95	0	5.13	0
5P.capped.11444	Ath_chr3	-	0	27.95	0	38.74	0	49.15	0	19.76	0	0.68	0	12.69
5P.capped.11445	Ath_chr3	-	0	26.96	0	50.05	0	43.26	0	21.48	0	2.2	0	8.0
5P.capped.11446	Ath_chr3	-	0	1.35	0	19.88	0	19.65	0	0.59	0	2.35	0	1.6
5P.capped.11447	Ath_chr3	+	39.88	0	95.42	0	83.57	0	43.13	0	13.22	0	53.59	0
5P.capped.11448	Ath_chr3	+	31.04	0	106.85	0	54.46	0	16.76	0	29.34	0	139.24	0
5P.capped.11449	Ath_chr3	+	16.95	0	41.44	0	71.36	0	34.33	0	28.35	0	48.24	0
5P.capped.1145	Ath_chr1	+	30.7	0	102.6	0	58.26	0	17.28	0	8.85	0	69.11	0
5P.capped.11450	Ath_chr3	-	0	18.94	0	24.1	0	23.07	0	7.19	0	1.25	0	2.37
5P.capped.11451	Ath_chr3	+	37.3	1.55	27.82	0	32.98	0	73.51	0	33.88	0	53.95	0
5P.capped.11452	Ath_chr3	+	90.7	0	149.77	0	61.4	0	108.28	0	11.44	0	39.12	0
5P.capped.11453	Ath_chr3	+	21.29	0	20.77	0	19.98	0	18.51	0	3.39	0	22.63	0
5P.capped.11454	Ath_chr3	-	0	71.18	0	137.71	0	152.26	0	56.89	0	26.92	0	39.91
5P.capped.11455	Ath_chr3	+	7.29	0	14.37	0	16.26	0	9.8	0	5.16	0	6.77	0
5P.capped.11456	Ath_chr3	+	42.03	0	109.39	0	104.56	0	70.58	0	19.24	0	71.62	0
5P.capped.11457	Ath_chr3	-	0	7.28	0	12.83	0	9.67	0	6.43	0	0.69	0	1.97
5P.capped.11458	Ath_chr3	-	0	62.87	0	154.36	0	82.14	0	83.1	0	25.41	0	47.18
5P.capped.11459	Ath_chr3	+	343.47	0	551.18	0	423.38	0	376.25	0	53.18	0	247.12	0
5P.capped.1146	Ath_chr1	-	0	61.21	0	105.01	0	78.32	0	50.6	0	8.56	0	24.68
5P.capped.11460	Ath_chr3	+	28.08	0	79.19	0	58.52	0	29.47	0	10.18	0	23.37	0
5P.capped.11461	Ath_chr3	+	17.55	0.51	30.49	0	26.12	0	16.87	0	7.35	0	10.37	0
5P.capped.11462	Ath_chr3	+	81.72	0	102.14	2.96	77.91	0	106.81	0	43.46	0	122.04	0
5P.capped.11463	Ath_chr3	-	0	59.89	0.31	412.28	0	261.67	0.94	47.08	0	37.57	0	101.12
5P.capped.11464	Ath_chr3	+	783.69	0.1	570.05	0	339.78	1.0	906.86	0	65.83	0	316.41	0
5P.capped.11465	Ath_chr3	+	7.15	0	20.6	0	8.08	0	12.56	0	2.02	0	13.51	0
5P.capped.11466	Ath_chr3	-	0	16.19	0	33.7	0	28.05	0	13.01	0	3.59	0	9.57
5P.capped.11467	Ath_chr3	+	128.2	0	159.73	0	200.72	0	176.03	0	39.47	0	147.99	0
5P.capped.11468	Ath_chr3	+	23.96	0	60.75	0	43.53	0	22.41	0	4.47	0	15.7	0
5P.capped.11469	Ath_chr3	-	0	13.88	0	15.47	0	16.93	1.11	4.27	0	0	0	4.3
5P.capped.1147	Ath_chr1	+	41.27	0	59.53	0	30.46	0	12.84	0	8.3	0	20.57	0
5P.capped.11470	Ath_chr3	+	80.47	0	166.38	0	165.33	0	149.21	0	38.77	0	85.42	0
5P.capped.11471	Ath_chr3	-	0	31.98	0	94.98	0	49.54	0	25.78	0.47	6.46	0	22.98
5P.capped.11472	Ath_chr3	+	68.07	0	104.5	0	64.13	0	55.26	0	18.93	0	35.25	0
5P.capped.11473	Ath_chr3	-	0	373.77	0	582.49	0.56	586.94	0	234.86	0	74.77	0	175.67
5P.capped.11474	Ath_chr3	-	0	271.17	0	725.17	0	638.85	0	307.57	0	131.55	0	239.19
5P.capped.11475	Ath_chr3	+	1.41	0	10.47	0	11.11	0	2.83	0	0	0	6.48	0
5P.capped.11476	Ath_chr3	-	0	6.9	0	10.59	0	0.83	0	5.26	0	5.86	0	2.85
5P.capped.11477	Ath_chr3	-	0	60.86	0	143.72	0	148.96	0	70.74	0	28.8	0.39	53.54
5P.capped.11478	Ath_chr3	-	0	23.56	0	46.25	0	50.51	0	24.3	0	11.22	0	19.83
5P.capped.11479	Ath_chr3	-	0	66.7	0	105.68	0	108.23	0	71.07	0	39.37	0	49.56
5P.capped.1148	Ath_chr1	+	6.28	0	24.21	0	15.41	0	5.32	0	2.71	0	3.31	0
5P.capped.11480	Ath_chr3	+	54.22	0	82.18	0	95.98	0	37.68	0	17.32	1.32	58.23	0
5P.capped.11481	Ath_chr3	+	142.06	0	237.64	0	224.39	0	187.29	0	29.19	0	107.01	0
5P.capped.11482	Ath_chr3	+	184.7	0	329.89	0	350.38	0	212.95	0	44.28	0	163.89	0
5P.capped.11483	Ath_chr3	-	0	223.47	0	311.3	0	504.9	0	157.33	0	59.94	0	189.08
5P.capped.11484	Ath_chr3	-	0	3.13	0	13.62	0	16.21	0	4.66	0	4.2	0	5.21
5P.capped.11485	Ath_chr3	+	104.92	0	167.39	0	137.13	0	97.75	0	27.28	0	72.54	0
5P.capped.11486	Ath_chr3	+	202.66	0	287.66	0	187.43	0	178.93	0	17.31	0	94.69	0
5P.capped.11487	Ath_chr3	-	0	171.74	0	327.77	0	246.17	0	174.89	0	35.77	0	167.53
5P.capped.11488	Ath_chr3	+	191.58	0	298.33	0	245.24	0	260.23	0	43.59	0	196.8	0
5P.capped.11489	Ath_chr3	+	107.12	0	208.05	0	220.18	0	133.05	0	56.99	0	187.22	0
5P.capped.1149	Ath_chr1	-	1.48	26.67	1.2	71.81	0	8.81	4.41	14.55	0	4.54	3.67	3.62
5P.capped.11490	Ath_chr3	+	134.02	0	289.17	0	192.95	0	146.24	0.85	46.06	0	156.09	0
5P.capped.11491	Ath_chr3	-	0	40.31	0	80.25	0	84.62	0.11	36.18	0	7.69	0	34.09
5P.capped.11492	Ath_chr3	+	19.07	0	16.4	0	18.16	0	11.6	0	3.14	0	6.6	0
5P.capped.11493	Ath_chr3	-	0	67.72	0	123.83	0	90.32	0	67.46	0	14.49	0	39.23
5P.capped.11494	Ath_chr3	+	10.05	0	20.49	0	22.11	0	6.0	0	2.63	0	4.77	0
5P.capped.11495	Ath_chr3	+	49.35	0	82.58	0	80.19	0	62.21	0	17.37	0	44.66	0
5P.capped.11496	Ath_chr3	-	0	211.58	0	432.07	0	271.95	0	171.36	0	31.96	0	83.54
5P.capped.11497	Ath_chr3	+	66.28	0	124.55	0	148.7	0	75.09	0	16.0	0	85.06	0
5P.capped.11498	Ath_chr3	+	30.33	0	17.91	0	2.95	0	28.2	0	2.55	0	25.17	0
5P.capped.11499	Ath_chr3	+	557.04	0	705.92	0	602.43	0	456.74	0	85.56	0	375.07	0
5P.capped.115	Ath_chr1	+	69.05	2.25	123.85	0	134.08	0	74.85	1.86	23.02	0	85.09	0
5P.capped.1150	Ath_chr1	+	10480.41	0	15577.12	1.18	4325.49	0	9869.86	0	2046.95	0	5434.39	0
5P.capped.11500	Ath_chr3	-	0	3433.97	0	7088.49	0	6518.03	0	3787.73	0	1074.92	0	2442.3
5P.capped.11501	Ath_chr3	-	0	39.18	0	69.79	0	53.67	0	37.9	0	12.12	0	20.99
5P.capped.11502	Ath_chr3	+	47.25	0	52.37	0.75	81.75	0	43.47	0	7.24	0	30.38	0
5P.capped.11503	Ath_chr3	-	0	106.31	0	174.87	0	106.42	0	106.96	0	26.79	0	62.27
5P.capped.11504	Ath_chr3	+	34.8	0	76.88	0	67.79	0	19.96	0	7.17	0	33.04	0
5P.capped.11505	Ath_chr3	-	0	1465.15	0	3089.82	1.61	3463.96	0	1185.97	1.05	461.79	0	649.14
5P.capped.11506	Ath_chr3	+	16.79	0	34.17	0	28.59	0	15.77	0	5.21	0	12.19	0
5P.capped.11507	Ath_chr3	-	0	25.26	0	28.65	0	41.06	0	31.68	0	3.41	0	30.34
5P.capped.11508	Ath_chr3	-	0	32.85	0	64.57	0	61.87	0	35.31	0	10.57	0	17.92
5P.capped.11509	Ath_chr3	-	0	168.57	0	291.94	0	217.45	0	118.84	0	31.36	0	74.13
5P.capped.1151	Ath_chr1	-	0	14.72	0	23.03	0	16.69	0	7.02	0	0.34	0.15	4.41
5P.capped.11510	Ath_chr3	+	210.9	0	441.37	0	376.96	0	260.13	0	78.92	0	267.71	0
5P.capped.11511	Ath_chr3	+	200.34	0.24	336.61	0	203.54	0	317.53	0	30.17	0	100.31	0
5P.capped.11512	Ath_chr3	-	0	132.42	0	234.58	0	168.05	0	83.25	0	31.07	0	34.24
5P.capped.11513	Ath_chr3	-	0	17.04	0	38.25	0	34.99	0	26.49	0	3.13	0	19.67
5P.capped.11514	Ath_chr3	-	0	7.11	0	16.83	0	8.56	0	3.51	0	0	0	3.85
5P.capped.11515	Ath_chr3	+	28.95	0	65.84	0	73.97	1.05	22.74	0	10.24	0	42.08	0
5P.capped.11516	Ath_chr3	-	0	11.38	0	16.23	0	19.29	0.83	17.78	0	7.89	0	14.03
5P.capped.11517	Ath_chr3	+	242.32	0	394.41	0	443.51	0	255.22	0	78.07	0	246.38	0
5P.capped.11518	Ath_chr3	+	38.97	0.44	102.82	0	86.09	0	46.13	0	14.29	0	30.54	0
5P.capped.11519	Ath_chr3	-	0	41.49	0	68.73	2.33	63.33	0	43.79	0	12.07	0	31.05
5P.capped.1152	Ath_chr1	+	69.59	0	119.36	0	160.91	0	84.69	0	19.19	0	114.12	0
5P.capped.11520	Ath_chr3	+	88.21	0	121.79	0	136.8	0	109.86	0	16.72	0	47.34	0
5P.capped.11521	Ath_chr3	-	0	78.69	0	94.81	0	89.99	0	88.23	0	27.36	0	71.87
5P.capped.11522	Ath_chr3	+	33.35	0	73.96	0	94.52	0	35.24	0	11.21	0	30.27	0
5P.capped.11523	Ath_chr3	-	0	22.53	0	76.6	0	123.21	0	11.17	0	31.3	0	55.06
5P.capped.11524	Ath_chr3	-	0	127.98	0	195.51	0	161.65	0	107.13	0	28.97	0	47.45
5P.capped.11525	Ath_chr3	-	0	22.56	0	62.21	0	59.47	0	23.43	0	16.69	0	14.25
5P.capped.11526	Ath_chr3	+	8.43	0	12.37	1.49	4.86	0	20.71	0	1.48	0	4.35	0
5P.capped.11527	Ath_chr3	+	7.91	0	39.72	0	17.58	0	2.08	0	4.56	0	10.8	0
5P.capped.11528	Ath_chr3	-	0	7.27	1.78	25.73	0.83	36.64	0.79	17.38	0	1.69	0	14.67
5P.capped.11529	Ath_chr3	-	0	18.4	0	14.92	0	19.18	0	17.68	0	5.91	0	14.42
5P.capped.1153	Ath_chr1	+	40.39	0	51.24	0	26.64	0	51.28	0	8.64	0	44.53	0
5P.capped.11530	Ath_chr3	-	0	39.41	0	60.6	0	93.69	0	26.29	0	13.5	0	30.75
5P.capped.11531	Ath_chr3	-	0	92.04	0	142.94	0	140.26	0	85.55	0	21.63	0	46.86
5P.capped.11532	Ath_chr3	-	0	8.75	0	25.55	0	16.31	0	4.73	0	1.96	0	4.71
5P.capped.11533	Ath_chr3	+	21.98	0	40.14	0	56.38	0	42.2	0	11.8	0	10.38	0
5P.capped.11534	Ath_chr3	+	213.5	0	377.95	0	342.19	0	268.94	0	43.48	0	217.7	0
5P.capped.11535	Ath_chr3	-	0	0	0	9.31	0	11.14	0	1.73	0	1.63	0	3.28
5P.capped.11536	Ath_chr3	+	329.15	0	598.75	0	665.18	0	400.22	0	75.27	0	549.99	0
5P.capped.11537	Ath_chr3	-	0	51.74	0	99.26	0	90.26	0	29.5	0	5.34	0	21.89
5P.capped.11538	Ath_chr3	-	0	28.78	0	56.96	0	40.48	0	16.86	0	6.5	0	12.68
5P.capped.11539	Ath_chr3	-	0	69.29	0	162.42	0	283.21	0	67.51	0	63.84	0	247.07
5P.capped.1154	Ath_chr1	-	0	66.13	0	530.68	0	335.71	0	54.96	0	32.18	0	127.66
5P.capped.11540	Ath_chr3	+	1883.14	0	5595.38	0	5287.66	0	2183.2	0	1852.11	0	4465.64	0
5P.capped.11541	Ath_chr3	+	99.69	0	137.78	0	156.63	0	89.05	0	17.87	0	104.68	0
5P.capped.11542	Ath_chr3	+	264.61	0	522.93	0	551.0	0	351.16	0	151.74	0	295.32	0
5P.capped.11543	Ath_chr3	+	1.44	0	21.0	0	18.33	0	4.5	0	7.35	2.17	8.59	0
5P.capped.11544	Ath_chr3	-	0.49	56.12	0	97.94	4.45	198.05	0	60.51	0	20.95	0	57.25
5P.capped.11545	Ath_chr3	-	0	24.41	0	60.07	0	52.89	0	35.01	0	10.5	0	31.78
5P.capped.11546	Ath_chr3	+	46.71	0	48.73	0	74.42	0	22.41	0	4.07	0	24.34	0
5P.capped.11547	Ath_chr3	-	0	47.76	0	41.41	0	31.3	0	44.23	0	38.13	0	35.72
5P.capped.11548	Ath_chr3	-	0	144.78	0	280.67	0	289.25	0	121.73	0	32.59	0	80.89
5P.capped.11549	Ath_chr3	-	0	141.49	0	189.84	0	193.9	1.56	122.26	0	29.91	0	86.21
5P.capped.1155	Ath_chr1	+	34.9	0	76.03	0	40.95	0	23.74	0	3.42	0.79	21.65	0
5P.capped.11550	Ath_chr3	-	0	36.09	0	51.87	0	36.46	0	55.93	0	43.39	0	35.74
5P.capped.11551	Ath_chr3	-	0	11.58	0	40.27	0	16.15	0	7.79	0	5.25	0	10.02
5P.capped.11552	Ath_chr3	+	103.83	0	104.85	0	99.81	0	51.66	1.2	18.86	0	108.53	0
5P.capped.11553	Ath_chr3	+	294.51	0	217.34	2.34	97.35	0	239.09	0	70.19	0	87.56	1.43
5P.capped.11554	Ath_chr3	+	197.11	0	340.88	0	312.62	0	213.43	0	70.42	0	225.28	0
5P.capped.11555	Ath_chr3	+	6.73	0	14.61	0	10.45	0	18.61	0	0.94	0	3.13	0
5P.capped.11556	Ath_chr3	-	0	443.28	0	756.58	0	780.11	0	348.01	0	70.07	0	289.74
5P.capped.11557	Ath_chr3	-	0	11.76	0	25.15	0	18.0	0	9.82	0	0	0	3.34
5P.capped.11558	Ath_chr3	-	0	16.13	5.86	38.77	0.64	28.38	0.82	15.95	0	2.71	4.59	9.88
5P.capped.11559	Ath_chr3	-	0	46.79	0	77.61	0	98.03	0	33.84	0	12.6	0	36.48
5P.capped.1156	Ath_chr1	+	46.75	1.1	96.49	0.25	74.28	0	88.44	0	10.97	0	58.48	1.62
5P.capped.11560	Ath_chr3	+	108.91	0	164.85	0	193.36	0	86.68	0	27.56	0.93	111.79	0
5P.capped.11561	Ath_chr3	-	0	8.7	0	26.27	0.76	40.7	0	4.84	0	4.44	0	8.69
5P.capped.11562	Ath_chr3	-	0	90.44	0	155.68	0	136.75	0	59.1	0	22.6	0	63.31
5P.capped.11563	Ath_chr3	-	0	71.48	0	138.3	0	138.42	0	118.25	0	35.2	0	82.73
5P.capped.11564	Ath_chr3	+	15.84	0	25.18	0	24.83	0	12.72	0	2.08	0	8.57	0
5P.capped.11565	Ath_chr3	+	84.71	0	148.55	0	136.1	0	67.49	0	18.31	0	135.24	0
5P.capped.11566	Ath_chr3	-	0	560.69	0	1684.38	0.31	1642.17	0.32	468.9	0	206.38	0	547.64
5P.capped.11567	Ath_chr3	+	37.73	0	55.65	0	60.36	0	18.55	0	7.48	0	33.93	0
5P.capped.11568	Ath_chr3	+	32.88	0	44.65	0	40.21	0	35.69	0	10.05	0	29.9	0
5P.capped.11569	Ath_chr3	-	0	10.83	0	25.26	0	17.39	0	13.36	0	2.34	0	5.04
5P.capped.1157	Ath_chr1	+	101.2	0	144.47	0.65	136.56	0	118.69	0	24.24	0	99.79	0
5P.capped.11570	Ath_chr3	-	0	56.98	0	86.78	0	54.82	0	43.18	0	13.04	0	25.73
5P.capped.11571	Ath_chr3	+	3016.5	0	4209.11	0	4514.27	0	2652.62	0	691.66	0	2085.81	0
5P.capped.11572	Ath_chr3	-	0	13.5	0	20.29	0	31.81	0	17.48	0	1.28	0	9.81
5P.capped.11573	Ath_chr3	+	55.31	0	69.08	0	83.71	0	68.08	0	14.42	0	33.11	0
5P.capped.11574	Ath_chr3	-	0	138.33	0	283.27	0	315.39	0	70.66	0	40.96	0	59.92
5P.capped.11575	Ath_chr3	+	276.62	0	407.25	0	453.2	0	191.8	0	66.82	0	213.31	0
5P.capped.11576	Ath_chr3	-	0	6.95	0	10.95	0	19.35	0	9.01	0	0.87	0	0.42
5P.capped.11577	Ath_chr3	-	0	19.89	0	21.41	0	14.72	0	12.96	0	6.15	0	9.74
5P.capped.11578	Ath_chr3	-	0	18.48	0	36.3	0.02	38.07	0	25.67	0	11.72	0	43.69
5P.capped.11579	Ath_chr3	-	0	133.87	0	275.15	0	265.11	0	88.21	0	36.57	0	56.81
5P.capped.1158	Ath_chr1	-	0	263.78	0	485.54	0	333.81	0	233.05	0	74.74	0	182.33
5P.capped.11580	Ath_chr3	+	18.85	0	50.61	0	49.68	0	34.49	0	14.82	0	26.04	0
5P.capped.11581	Ath_chr3	+	37.69	0	54.03	0	78.02	0	31.17	0	21.96	0	26.88	0
5P.capped.11582	Ath_chr3	-	0	30.93	0	54.43	0	24.54	0	22.28	0	8.18	0	10.5
5P.capped.11583	Ath_chr3	-	0	90.14	0	154.12	0	76.69	0	82.19	0	14.65	0	39.36
5P.capped.11584	Ath_chr3	-	0	8.83	0	16.02	0	24.46	0	2.78	0	4.79	0	8.1
5P.capped.11585	Ath_chr3	-	0	39.88	0	100.21	0	67.76	0	22.72	0	8.67	0	19.39
5P.capped.11586	Ath_chr3	+	35.72	0	42.51	0	37.99	0	33.04	0	4.81	0	16.97	0
5P.capped.11587	Ath_chr3	+	44.96	0	60.91	0	81.74	0	50.95	0	6.59	0	67.81	0
5P.capped.11588	Ath_chr3	-	0	13.61	0	100.46	0	46.59	0	15.28	0	9.33	0	19.97
5P.capped.11589	Ath_chr3	-	0	6.03	0	11.85	1.56	20.33	0	4.73	0	1.6	0	6.09
5P.capped.1159	Ath_chr1	+	44.77	0	98.36	0	52.12	0	73.62	0	16.13	0	41.83	0.12
5P.capped.11590	Ath_chr3	-	0.63	6.92	0	10.39	0	5.64	0	5.54	0	5.48	0	4.12
5P.capped.11591	Ath_chr3	-	1.59	73.54	0	107.75	0	85.12	0	89.19	0	37.88	0	77.37
5P.capped.11592	Ath_chr3	+	86.04	0	175.38	0	123.54	1.75	76.49	0	26.55	0	95.56	0
5P.capped.11593	Ath_chr3	+	434.01	0	866.93	0	894.86	0	709.01	0	153.37	0	703.61	0
5P.capped.11594	Ath_chr3	-	0	50.62	0	115.17	0	45.43	0	41.45	0	14.3	0	34.3
5P.capped.11595	Ath_chr3	-	1.09	6.37	0	14.87	0	17.97	0	0.95	0	1.35	0	2.02
5P.capped.11596	Ath_chr3	+	8.07	0	15.57	3.16	23.1	0	6.72	0	12.74	0	20.14	0
5P.capped.11597	Ath_chr3	+	0.47	0	9.04	0	11.15	0	2.07	0	1.37	0	13.73	0
5P.capped.11598	Ath_chr3	+	31.05	0	53.17	0	84.13	1.74	31.12	0	8.99	0	28.81	0
5P.capped.11599	Ath_chr3	+	17.85	0	23.81	0	32.81	0	15.79	0	2.7	0	6.8	0
5P.capped.116	Ath_chr1	-	0	70.36	0	162.93	0	100.45	0	55.71	0	14.78	0	37.36
5P.capped.1160	Ath_chr1	-	0	74.48	0	154.87	0	77.42	0	50.98	0	9.94	0	23.45
5P.capped.11600	Ath_chr3	-	0	182.68	0	300.52	0	260.03	0	224.18	0	32.59	0	88.94
5P.capped.11601	Ath_chr3	+	5.39	0	9.44	0	25.39	0	1.92	0	2.36	0	5.82	0
5P.capped.11602	Ath_chr3	-	0.59	350.83	0	648.33	0	317.7	0	382.65	0	50.25	0	118.02
5P.capped.11603	Ath_chr3	+	148.01	0	229.8	0	272.46	0	305.3	0	46.95	0	112.21	0
5P.capped.11604	Ath_chr3	+	163.1	0	217.48	0	168.74	0	118.1	0	39.24	0	123.37	0
5P.capped.11605	Ath_chr3	+	422.42	0	610.41	0	527.21	1.13	459.7	0	117.9	0	554.98	0
5P.capped.11606	Ath_chr3	-	0	23.89	0	56.93	0	148.13	0	26.98	0	12.82	0	62.25
5P.capped.11607	Ath_chr3	-	4.29	25.36	0.81	108.52	0	230.43	0	37.97	1.79	25.54	0	35.82
5P.capped.11608	Ath_chr3	-	0	5.26	0	11.64	0	15.58	0	0.48	0	1.1	0	3.47
5P.capped.11609	Ath_chr3	+	53.07	0	76.36	0	46.86	0	23.65	0	3.05	0	16.52	0
5P.capped.1161	Ath_chr1	+	16.49	2.76	32.04	2.65	34.93	0	92.01	2.08	20.3	0	25.69	1.15
5P.capped.11610	Ath_chr3	-	0	35.53	0	68.99	0	94.73	0	18.55	0	9.69	0	20.46
5P.capped.11611	Ath_chr3	-	0	3.21	0	12.11	0	11.17	0	2.27	0	1.21	0	3.19
5P.capped.11612	Ath_chr3	+	226.38	0	305.72	0	306.14	0	306.27	0	54.93	0	342.69	0
5P.capped.11613	Ath_chr3	-	0.87	49.14	0	57.92	0	32.11	0	58.51	0	7.23	0	20.2
5P.capped.11614	Ath_chr3	-	0	40.41	0	67.25	0.97	69.83	0	29.68	0	7.9	0	33.21
5P.capped.11615	Ath_chr3	-	0	244.21	0	433.97	0	328.99	0	128.56	0	45.27	0	131.72
5P.capped.11616	Ath_chr3	-	0	474.3	0	855.1	0	651.76	0	480.5	0	87.02	0	273.41
5P.capped.11617	Ath_chr3	-	0	106.77	0	239.47	1.24	216.54	0	112.89	0	32.98	0	82.77
5P.capped.11618	Ath_chr3	+	25.31	0	27.36	0	16.91	0	26.63	0	7.09	0	11.33	0
5P.capped.11619	Ath_chr3	+	17.08	0	20.49	0	16.25	0	20.27	0	5.08	0	5.94	0
5P.capped.1162	Ath_chr1	-	3.54	15.65	1.16	35.77	0	24.6	0	20.21	0	4.72	1.4	4.41
5P.capped.11620	Ath_chr3	-	0	42.1	0	44.85	0	56.18	0	44.77	0	44.93	0	50.73
5P.capped.11621	Ath_chr3	+	6.43	0	8.93	0	6.6	0	5.68	0	0	0.71	9.84	0
5P.capped.11622	Ath_chr3	+	18.64	0	20.62	0	11.69	0	14.42	0	0.76	0	16.47	0
5P.capped.11623	Ath_chr3	+	8.55	0	10.11	0	45.21	0	6.18	0	0	0	29.66	0
5P.capped.11624	Ath_chr3	-	0	62.25	0	130.12	0	103.32	0	49.11	0	21.65	0.6	29.66
5P.capped.11625	Ath_chr3	-	0	169.47	0	288.83	0	301.14	0	153.07	0	41.25	0	132.45
5P.capped.11626	Ath_chr3	-	0	22.59	0	51.54	0	110.46	0	14.39	0	8.04	0.21	89.83
5P.capped.11627	Ath_chr3	-	0	2.21	0	8.68	0	11.06	0	0	0	1.72	0	6.96
5P.capped.11628	Ath_chr3	-	0	22.8	0	49.42	0	101.55	0	7.01	0	9.71	0	31.78
5P.capped.11629	Ath_chr3	-	0	797.88	0	1627.98	0	1625.11	0	687.21	0	166.13	0	593.01
5P.capped.1163	Ath_chr1	-	0	152.84	0	229.66	0	270.21	0	193.89	0	59.01	0	80.56
5P.capped.11630	Ath_chr3	-	0	103.87	0	189.0	0	140.77	0	132.29	0	35.24	0	84.63
5P.capped.11631	Ath_chr3	-	0	193.78	0	287.41	0	311.81	0	239.33	0	123.67	0	194.82
5P.capped.11632	Ath_chr3	-	0	18.23	0	54.25	0	59.29	0	24.82	0	10.84	0	18.05
5P.capped.11633	Ath_chr3	-	0	9.09	0	33.07	0.73	63.11	0	4.56	0	1.84	0	10.12
5P.capped.11634	Ath_chr3	+	70.31	0	116.09	0	128.64	0	103.74	0	19.02	0	106.82	0
5P.capped.11635	Ath_chr3	+	9.0	0	27.45	0	47.46	0	13.42	0	7.27	0	12.58	0
5P.capped.11636	Ath_chr3	+	91.14	0.83	137.53	0	146.08	0	100.39	0	19.41	0	97.29	0
5P.capped.11637	Ath_chr3	+	95.53	0	170.13	0	151.97	0	120.51	0	26.13	0	102.13	0
5P.capped.11638	Ath_chr3	+	57.94	0	93.22	0	98.89	0	54.21	0	24.19	0	110.18	0
5P.capped.11639	Ath_chr3	+	88.12	0	142.78	0	142.33	0	89.51	0	32.54	0	82.65	0
5P.capped.1164	Ath_chr1	-	0	17.72	0	46.51	0	22.16	0	14.07	0	5.88	0.95	7.14
5P.capped.11640	Ath_chr3	-	0	87.45	0	165.21	0	143.46	0.37	94.91	0	24.03	0	83.42
5P.capped.11641	Ath_chr3	+	3.85	1.09	13.17	0	18.24	0.77	3.67	0	0.52	0	44.86	0
5P.capped.11642	Ath_chr3	+	51.05	0	98.66	0	100.83	0	36.07	0	24.32	1.95	227.5	0
5P.capped.11643	Ath_chr3	-	0	76.97	0	147.21	0	99.35	0	71.53	0	18.97	0	61.92
5P.capped.11644	Ath_chr3	+	37.09	0	78.53	0	4.62	0	57.25	0	7.78	0	13.13	0
5P.capped.11645	Ath_chr3	-	0	82.11	0	303.88	0	575.53	0	65.73	0	57.28	0	131.57
5P.capped.11646	Ath_chr3	-	0	432.27	0	910.33	0	746.72	0	482.31	0	125.3	0	307.06
5P.capped.11647	Ath_chr3	-	0	150.04	0	259.68	0	280.05	0	161.27	0	94.75	0.21	210.98
5P.capped.11648	Ath_chr3	-	0	97.03	0	171.37	0	219.36	0	104.51	0	29.4	0	68.9
5P.capped.11649	Ath_chr3	+	82.28	0	151.87	0	86.87	0	114.71	0	6.75	0	45.5	0
5P.capped.1165	Ath_chr1	-	0.72	14.82	0	31.16	0	22.82	0	14.56	0	6.95	0	16.73
5P.capped.11650	Ath_chr3	+	13.0	0	20.5	0	30.64	0	11.06	1.35	12.49	0.82	40.03	0
5P.capped.11651	Ath_chr3	+	55.92	0	50.28	0.97	74.05	0	59.44	0	11.99	0	68.0	0
5P.capped.11652	Ath_chr3	-	0	7.39	0	12.45	0	15.15	0	5.53	0	0.59	0	3.49
5P.capped.11653	Ath_chr3	+	85.18	0	114.82	1.12	186.87	0.81	79.34	0.62	20.63	0	88.56	0
5P.capped.11654	Ath_chr3	-	0	60.37	0.92	109.11	1.35	110.4	0	54.11	0	13.4	8.96	41.48
5P.capped.11655	Ath_chr3	-	0	185.16	0	326.23	0	300.17	0	194.05	0	57.41	0	136.67
5P.capped.11656	Ath_chr3	+	39.28	0	43.85	0	31.6	0	38.04	0	14.43	0	17.0	0
5P.capped.11657	Ath_chr3	-	0	24.35	0	50.86	0	32.88	0	13.55	0	3.05	0	9.65
5P.capped.11658	Ath_chr3	+	69.26	0	85.0	0	111.28	0	43.04	0.25	9.25	0	74.01	0
5P.capped.11659	Ath_chr3	+	148.43	0	272.99	0	218.04	0	161.64	0	19.32	0	83.14	0
5P.capped.1166	Ath_chr1	-	0	15.19	0	3.96	0	19.96	0	13.9	0	2.14	0	4.97
5P.capped.11660	Ath_chr3	+	81.9	0	137.14	1.07	89.56	0	93.17	0	13.14	0	48.73	0
5P.capped.11661	Ath_chr3	+	13.48	0	18.62	0	1.58	0	15.42	0	3.15	0	0	0
5P.capped.11662	Ath_chr3	-	0	221.93	0	418.89	0	325.67	0	211.94	0	55.03	0	114.67
5P.capped.11663	Ath_chr3	+	17.42	0	27.38	0	12.12	0	9.13	0	3.32	0	16.42	0
5P.capped.11664	Ath_chr3	-	0	34.97	0	53.58	0	69.67	0	21.53	0	4.97	0	28.51
5P.capped.11665	Ath_chr3	-	0	31.95	0	70.33	0	51.74	0	39.76	0	7.45	0	16.68
5P.capped.11666	Ath_chr3	+	796.47	2.12	1041.35	0	1654.27	2.33	854.45	0	130.97	0	911.63	1.05
5P.capped.11667	Ath_chr3	+	83.51	0	147.75	0	158.85	0.88	104.68	0	15.03	0	93.17	0
5P.capped.11668	Ath_chr3	+	492.04	0	928.97	0	711.55	0	755.39	0	175.14	0	578.03	0
5P.capped.11669	Ath_chr3	+	142.93	0	200.78	0	153.26	0	107.72	0	28.73	0	81.5	0
5P.capped.1167	Ath_chr1	-	0	36.92	0	44.31	0	47.9	0	35.95	0	13.45	0	20.89
5P.capped.11670	Ath_chr3	+	75.31	0	128.03	0	108.54	0	82.54	0	5.04	0	36.65	0
5P.capped.11671	Ath_chr3	+	45.37	0	135.93	0	83.41	0	85.52	0	11.81	0	37.01	0
5P.capped.11672	Ath_chr3	+	83.04	0	401.89	0.63	323.33	0	86.98	0	83.53	0	208.21	0
5P.capped.11673	Ath_chr3	-	0	106.9	0	192.76	0	118.18	0	74.26	0	23.88	0	67.69
5P.capped.11674	Ath_chr3	-	0	15.93	0	21.57	0	35.59	0	16.02	0	2.91	0	3.99
5P.capped.11675	Ath_chr3	+	15.14	0	46.03	0	111.44	0	34.38	0	28.1	0	77.26	0
5P.capped.11676	Ath_chr3	-	0	6.73	0	4.87	0	34.2	0	11.39	0	5.96	0	7.18
5P.capped.11677	Ath_chr3	+	150.49	0	242.96	0	233.04	0	137.68	0	20.6	0	129.36	0
5P.capped.11678	Ath_chr3	+	79.65	0	82.01	1.07	71.97	0	51.69	0	12.29	0	34.43	0
5P.capped.11679	Ath_chr3	-	0	23.92	0	110.98	0	10.81	0	8.48	0	3.64	0	4.94
5P.capped.1168	Ath_chr1	-	0	44.89	0	102.41	0	87.89	0	46.78	0	9.07	0	45.72
5P.capped.11680	Ath_chr3	-	0	65.21	0	116.75	0	32.58	0	23.61	0	4.52	0	4.55
5P.capped.11681	Ath_chr3	+	99.32	0	145.3	0	98.12	3.77	102.73	0	14.1	0	60.35	0
5P.capped.11682	Ath_chr3	-	0	3.62	0	10.2	0	19.32	0	0.27	0	4.55	0	7.17
5P.capped.11683	Ath_chr3	+	26.47	0	36.71	0	30.94	0	23.9	0	3.82	0	9.89	0
5P.capped.11684	Ath_chr3	+	72.24	0	118.91	0	40.94	0	72.96	0	5.12	0	13.71	0
5P.capped.11685	Ath_chr3	+	95.62	0	175.5	0	110.89	0	94.28	0	17.13	0	73.55	0
5P.capped.11686	Ath_chr3	-	0	62.08	1.13	94.15	1.03	96.82	0	57.7	0	13.0	0	60.73
5P.capped.11687	Ath_chr3	+	11.61	1.68	6.74	9.71	11.29	2.17	8.76	2.14	1.11	0	14.76	1.39
5P.capped.11688	Ath_chr3	-	0	12.49	0	17.33	0.98	39.67	0	10.18	0	7.04	0	16.34
5P.capped.11689	Ath_chr3	+	211.5	0	353.63	0	517.53	0	200.58	0	58.03	0	201.1	0
5P.capped.1169	Ath_chr1	+	231.31	0	415.44	0	305.06	0	345.51	0	47.41	0	173.27	0
5P.capped.11690	Ath_chr3	+	472.34	0	731.86	0	673.57	0	386.46	0	87.9	0	378.72	0
5P.capped.11691	Ath_chr3	+	139.38	0	197.66	0	182.84	0	96.12	0	25.32	0	70.19	0
5P.capped.11692	Ath_chr3	-	0	22.49	0	74.29	0	56.8	0	11.15	0	9.73	0	16.97
5P.capped.11693	Ath_chr3	-	0	245.59	0	317.7	0	212.75	0	139.39	0	32.4	0	88.03
5P.capped.11694	Ath_chr3	-	0.8	41.46	0	59.24	0	42.29	0	27.36	0	8.56	0	25.0
5P.capped.11695	Ath_chr3	-	0	430.81	0	2156.46	0	3506.81	0	496.14	0	777.75	0	1264.42
5P.capped.11696	Ath_chr3	-	0	864.6	0	1097.41	0	1277.48	0	825.83	0.06	566.11	0	461.56
5P.capped.11697	Ath_chr3	-	0	204.12	0	366.43	0	305.6	0	213.5	0	41.54	0	152.12
5P.capped.11698	Ath_chr3	+	41.01	0	61.48	0	38.24	0	32.47	0	5.68	0	34.96	0
5P.capped.11699	Ath_chr3	+	62.76	0	73.04	0	65.92	0	42.9	0	13.75	0	38.32	0
5P.capped.117	Ath_chr1	+	473.93	0	769.33	0	741.69	0	363.54	0	75.38	0	488.35	0
5P.capped.1170	Ath_chr1	-	0	20.4	0	64.88	0	23.31	0	28.36	0	5.06	0	20.72
5P.capped.11700	Ath_chr3	+	12.24	0	14.14	0	22.29	0	7.52	0	1.41	0	5.35	0
5P.capped.11701	Ath_chr3	+	40.91	0	63.93	0	41.19	0	37.84	0	6.11	0	24.98	0
5P.capped.11702	Ath_chr3	+	29.11	0	40.43	0	26.68	0	43.87	0	12.1	0	28.33	0
5P.capped.11703	Ath_chr3	-	0	19.07	0	34.62	0	16.17	0	21.38	0	1.52	0	0.97
5P.capped.11704	Ath_chr3	+	370.33	1.96	374.36	0	327.31	0	452.79	0	183.18	0	251.47	0
5P.capped.11705	Ath_chr3	-	0	0.91	0	8.95	0	8.16	0	2.73	0	3.27	0	12.42
5P.capped.11706	Ath_chr3	+	126.67	0	317.1	4.95	222.69	0.77	120.43	0	36.44	0	65.47	0.73
5P.capped.11707	Ath_chr3	+	689.95	0	868.39	0	1063.66	0	524.35	0	105.49	0	579.29	0
5P.capped.11708	Ath_chr3	+	33.17	0	61.4	1.57	48.86	0	30.51	1.7	7.73	1.92	17.99	0.59
5P.capped.11709	Ath_chr3	-	1.72	20.93	0	38.34	0	25.49	0	26.07	0	8.39	0	17.89
5P.capped.1171	Ath_chr1	+	49.0	0	102.77	0	92.04	0	70.31	0	15.26	0	53.81	0
5P.capped.11710	Ath_chr3	-	0	76.09	0	80.6	0	30.04	0	62.94	0	45.83	0	67.11
5P.capped.11711	Ath_chr3	-	0	145.9	0	231.29	0	167.42	0	218.25	0	108.29	0	188.14
5P.capped.11712	Ath_chr3	-	0	114.65	0	173.72	0	249.0	0	82.86	0	21.53	0	52.08
5P.capped.11713	Ath_chr3	-	0	38.71	0.81	83.97	0	79.42	0	37.02	0	11.47	0	21.94
5P.capped.11714	Ath_chr3	-	1.56	445.58	0	969.68	0	961.16	0	360.55	0	143.72	0	223.59
5P.capped.11715	Ath_chr3	-	0	235.31	0	461.16	0	334.46	0	225.09	0	41.09	0	125.27
5P.capped.11716	Ath_chr3	+	24.08	0	41.15	0	47.05	0	22.11	0	4.69	0	15.44	0
5P.capped.11717	Ath_chr3	-	0	234.72	0	514.34	0	412.16	0	207.73	0	69.02	0	164.2
5P.capped.11718	Ath_chr3	+	68.86	0	95.95	0	95.07	0	50.07	0	4.89	0	34.69	0
5P.capped.11719	Ath_chr3	+	52.74	0	101.92	0	115.34	0	33.29	0	13.85	0	110.87	0
5P.capped.1172	Ath_chr1	-	0	23.59	0	32.22	0.84	87.71	0	16.66	0	15.61	0	40.17
5P.capped.11720	Ath_chr3	+	46.78	0	89.87	0	83.45	0	80.2	0	12.11	0	39.39	0
5P.capped.11721	Ath_chr3	-	0	415.35	0	819.2	0	735.49	0	386.62	0	167.36	0	312.21
5P.capped.11722	Ath_chr3	-	0	29.31	0	71.47	0	99.47	0	35.33	0	22.58	0	33.69
5P.capped.11723	Ath_chr3	-	0	235.11	0	291.06	0	333.74	0	202.08	0	104.14	0	192.84
5P.capped.11724	Ath_chr3	-	0	185.26	0	272.33	0	471.18	0	160.21	0	81.93	0	206.44
5P.capped.11725	Ath_chr3	+	18.67	0	29.78	0	27.98	0	13.67	0	3.35	0	13.61	0
5P.capped.11726	Ath_chr3	-	0	22.68	0	18.9	0	15.63	0	10.05	0	3.7	0	3.24
5P.capped.11727	Ath_chr3	-	0	34.01	0	96.26	0	132.44	0	25.42	0	11.83	0	25.76
5P.capped.11728	Ath_chr3	-	0	322.79	0	625.97	0	639.08	0	297.22	0	140.29	0	297.36
5P.capped.11729	Ath_chr3	-	0	84.16	0	129.1	0	132.89	0	78.28	0	17.17	0	41.21
5P.capped.1173	Ath_chr1	+	6.17	0	9.76	0	8.63	0	1.36	0	0.94	0	0	0
5P.capped.11730	Ath_chr3	+	33.83	0	39.69	0	33.46	0	16.38	0	9.28	0	22.29	0
5P.capped.11731	Ath_chr3	+	30.07	0	197.39	0	128.61	0	24.77	0	11.86	0	76.68	0
5P.capped.11732	Ath_chr3	+	2.0	0	32.95	0	27.7	0	1.52	0	3.82	0	10.88	0
5P.capped.11733	Ath_chr3	+	48.02	0.84	108.06	0	85.32	0	68.06	0.24	13.7	0.97	39.12	1.9
5P.capped.11734	Ath_chr3	-	0	384.93	0	770.72	0	746.31	0	503.87	0	177.45	0	260.32
5P.capped.11735	Ath_chr3	+	48.57	0	93.36	0	82.2	0	71.3	0	9.35	0	54.89	0
5P.capped.11736	Ath_chr3	-	0.84	87.85	0	165.06	0	118.29	0	84.7	0	18.39	0.96	63.32
5P.capped.11737	Ath_chr3	-	0	5.61	0.93	13.61	0	20.71	0	4.65	0	2.18	0	12.01
5P.capped.11738	Ath_chr3	+	58.23	0	85.26	0	88.3	0	60.98	0	12.83	0	34.89	1.41
5P.capped.11739	Ath_chr3	-	0	15.09	0	22.65	1.25	13.34	0	5.91	0	7.27	0	11.07
5P.capped.1174	Ath_chr1	-	0	29.38	0	73.13	0	139.32	0	23.2	0	16.12	0	69.96
5P.capped.11740	Ath_chr3	+	5.92	0	24.54	0	12.82	0	7.71	0	0	0	23.22	0
5P.capped.11741	Ath_chr3	-	0.66	704.22	0	1665.29	0	1462.55	0	655.38	0	276.8	0	448.68
5P.capped.11742	Ath_chr3	+	42.16	0	68.42	0	68.2	0	43.58	0	10.97	2.52	38.0	0.23
5P.capped.11743	Ath_chr3	-	2.79	0	0.98	10.93	0	18.58	0	4.74	1.45	1.01	0	3.01
5P.capped.11744	Ath_chr3	+	303.72	0	611.08	0	753.19	0	423.57	0	251.45	0	726.9	0
5P.capped.11745	Ath_chr3	-	0.88	3.24	1.41	8.49	0	14.18	0	0.76	0	2.06	0	5.1
5P.capped.11746	Ath_chr3	-	0	59.35	0	155.54	0	124.1	0	62.56	0	29.9	0	41.96
5P.capped.11747	Ath_chr3	+	8.58	0	14.87	0	13.0	0	6.11	0	0	0	6.88	0
5P.capped.11748	Ath_chr3	+	50.65	0	120.18	0	123.73	0	49.54	0	9.3	0	38.23	0
5P.capped.11749	Ath_chr3	-	0	156.04	0	1007.86	0	703.04	0	152.45	0	82.22	0	121.56
5P.capped.1175	Ath_chr1	+	13.43	0	23.63	0	25.56	0	18.59	0	5.69	0	13.87	0
5P.capped.11750	Ath_chr3	+	54.87	0	116.97	0	134.27	0	35.12	0	15.37	0	43.6	0
5P.capped.11751	Ath_chr3	+	693.15	0	1047.96	0	844.21	0	762.58	0	100.38	0	334.92	0
5P.capped.11752	Ath_chr3	+	136.23	0	165.12	0	157.73	0	104.97	0	11.81	0	74.59	0
5P.capped.11753	Ath_chr3	-	0	41.13	0	172.24	0	206.54	0	23.33	0	29.3	0	56.71
5P.capped.11754	Ath_chr3	-	0	47.06	0	103.93	0	97.8	0	48.94	0	6.78	0	27.38
5P.capped.11755	Ath_chr3	-	0	299.85	0	414.55	0	184.64	0	330.57	0	21.13	0	88.53
5P.capped.11756	Ath_chr3	-	0	20.16	0	48.29	0	56.89	0	23.58	0	10.59	0	28.18
5P.capped.11757	Ath_chr3	-	0	73.78	0	76.85	0	58.26	0	93.53	0	51.2	0	57.91
5P.capped.11758	Ath_chr3	+	122.16	0	139.79	0	111.04	0	90.94	0	16.62	0	77.91	0
5P.capped.11759	Ath_chr3	+	51.81	0	71.44	0	74.42	0	49.38	0	9.93	0	50.26	0
5P.capped.1176	Ath_chr1	-	0	92.75	0	137.5	0	201.52	0	102.0	0	16.86	0	51.36
5P.capped.11760	Ath_chr3	-	0	320.17	0	555.17	0	481.08	0	268.75	0	79.96	0	273.78
5P.capped.11761	Ath_chr3	+	434.78	0	796.6	0	1103.83	0	580.67	0	145.26	0	572.24	1.81
5P.capped.11762	Ath_chr3	-	0	45.69	0	80.73	0	88.49	0	37.91	0	13.26	0	22.01
5P.capped.11763	Ath_chr3	+	15.34	0.42	12.74	0	7.35	0	8.96	0	5.44	0	8.03	0.79
5P.capped.11764	Ath_chr3	-	0	26.9	0	69.01	0	84.19	0	27.67	0	10.54	0	21.99
5P.capped.11765	Ath_chr3	-	0	2.53	0	9.54	0	17.27	0	8.68	0	0.81	0	9.33
5P.capped.11766	Ath_chr3	-	0	83.61	0	174.08	0	191.58	0	59.78	0	19.11	0	60.34
5P.capped.11767	Ath_chr3	+	36.58	0	53.41	0.62	90.33	0	29.26	0	18.44	0	66.91	0
5P.capped.11768	Ath_chr3	+	1710.31	0	2850.98	0	2724.29	0	1951.3	0	363.91	0	1583.87	0
5P.capped.11769	Ath_chr3	+	54.58	0	86.25	0	92.08	0	50.86	0	14.61	0	58.02	0
5P.capped.1177	Ath_chr1	+	62.32	0	104.2	0	59.5	0	90.1	0	19.84	0	92.9	0
5P.capped.11770	Ath_chr3	+	202.71	0	460.29	0	403.68	0	182.73	0	77.19	0	270.23	0
5P.capped.11771	Ath_chr3	+	67.32	0	102.49	0	98.02	0	93.14	0	19.49	0	57.98	0
5P.capped.11772	Ath_chr3	+	307.31	0	476.03	0	317.96	0	219.41	0	40.57	0	187.13	0
5P.capped.11773	Ath_chr3	-	0	34.78	0	51.76	1.19	59.65	0	28.31	0	10.68	0.89	21.9
5P.capped.11774	Ath_chr3	-	0	3.02	0	10.95	0	22.47	0	3.5	0	5.24	0	37.78
5P.capped.11775	Ath_chr3	+	265.03	0	533.4	0	448.63	0	350.61	0	101.83	0	279.89	0
5P.capped.11776	Ath_chr3	-	0	33.69	0	90.57	0	52.68	0	52.37	0	16.67	0	38.15
5P.capped.11777	Ath_chr3	+	62.57	0	351.46	0	216.41	0	83.64	0	38.27	0	156.34	0
5P.capped.11778	Ath_chr3	+	150.08	0.22	225.74	0	221.17	0	241.44	0	121.21	0	283.82	0
5P.capped.11779	Ath_chr3	-	0	22.34	0	114.17	0	181.45	0	27.75	0.84	12.61	0	60.5
5P.capped.1178	Ath_chr1	+	21.02	0	28.74	0	22.04	0	16.69	0	2.89	0	15.06	0
5P.capped.11780	Ath_chr3	-	0	3.05	0	7.91	0.75	12.94	0	0	0	1.04	0	1.72
5P.capped.11781	Ath_chr3	-	1.16	314.78	6.06	587.16	2.17	318.2	0	223.67	0	69.47	1.08	121.33
5P.capped.11782	Ath_chr3	+	5.46	0	7.92	0	12.24	0	4.42	0	1.08	0	9.03	0
5P.capped.11783	Ath_chr3	+	2.74	0	15.33	0	17.73	0	1.95	0	1.42	0	4.35	0
5P.capped.11784	Ath_chr3	+	49.51	1.06	141.78	0	182.27	0	81.39	0	23.04	0	99.89	0
5P.capped.11785	Ath_chr3	-	0.54	44.24	3.22	97.65	1.64	57.42	0	42.06	0	20.2	0	33.55
5P.capped.11786	Ath_chr3	-	0	588.42	0.86	1058.53	0	1256.79	0	557.14	0	150.98	0	460.74
5P.capped.11787	Ath_chr3	+	67.47	0	85.22	0.69	84.21	0	71.12	0	8.77	0	68.45	0
5P.capped.11788	Ath_chr3	+	1065.57	0	1574.04	0	1877.09	0	1408.74	0.37	262.31	0	848.79	0
5P.capped.11789	Ath_chr3	+	9050.08	0	12105.28	0	11688.74	0	8405.0	0	2076.27	0	8037.09	0
5P.capped.1179	Ath_chr1	-	0	148.84	0	285.49	0	182.42	0	129.4	0	41.89	0	69.57
5P.capped.11790	Ath_chr3	-	0	99.59	0	414.58	0	158.44	0	96.61	0	69.39	0	124.99
5P.capped.11791	Ath_chr3	+	50.86	0.42	86.58	0	61.31	1.39	52.84	0	15.75	0	40.05	0
5P.capped.11792	Ath_chr3	+	275.54	0	775.63	0	644.99	0	280.18	0	165.88	0	867.86	0
5P.capped.11793	Ath_chr3	+	189.68	0.57	264.16	0	335.63	0	168.41	0	48.82	0	159.68	0
5P.capped.11794	Ath_chr3	-	0	64.59	0	120.77	0	87.35	0	40.4	0	19.86	0	29.05
5P.capped.11795	Ath_chr3	+	60.46	0	103.65	0	153.55	0	58.77	0	16.49	0	69.03	0
5P.capped.11796	Ath_chr3	+	6.9	0	8.81	0	25.8	0	4.4	0	0.92	0	2.9	0
5P.capped.11797	Ath_chr3	+	18.05	0	33.21	0	20.55	0	24.83	0	2.26	0	8.44	0
[truncated: 20,853 more rows]
