# Supplementary material for: NanoPARE: parallel analysis of RNA 5′ ends from low-input RNA
Source: Genome Res. 2018 Dec;28(12):1931–42. doi: 10.1101/gr.239202.118 (PMC6280765; doi:10.1101/gr.239202.118)
Supplement: Supplemental Material [file supp_gr.239202.118_Supplemental_Code_S1.zip › supplemental_code_S1/data_tables/fb.5P.rpm.tsv]

feature	chrom	strand	fb1_1to1.plus	fb1_1to1.minus	fb2_1to1.plus	fb2_1to1.minus	fb3_1to1.plus	fb3_1to1.minus	xrn1_fb_1.plus	xrn1_fb_1.minus	xrn1_fb_2.plus	xrn1_fb_2.minus	xrn1_fb_3.plus	xrn1_fb_3.minus
5P.capped.1	Ath_chr1	+	0.76	0	0.65	0	0.49	0	0.09	0	0	0	0.65	0
5P.capped.10	Ath_chr1	-	0	0.93	0	2.2	0	1.01	0	0.98	0	0.85	0	0.42
5P.capped.100	Ath_chr1	+	2.03	0	3.22	0.14	3.96	0	1.71	0	1.57	0	1.31	0
5P.capped.1000	Ath_chr1	-	0	46.02	0	41.21	0	24.12	0	58.54	0	76.39	0	34.94
5P.capped.10000	Ath_chr3	+	5.65	0	5.64	0	4.94	0	6.43	0	1.3	0	3.42	0
5P.capped.10001	Ath_chr3	+	4.42	0.19	4.37	0	6.08	0	7.03	0	1.97	0	3.53	0
5P.capped.10002	Ath_chr3	+	0.76	0.31	0.67	0	0.77	0.07	1.34	0.15	1.11	0	1.64	0.04
5P.capped.10003	Ath_chr3	-	0	7.02	0	7.96	0	3.96	0	6.76	0	3.27	0	4.29
5P.capped.10004	Ath_chr3	-	0	0.3	0	1.04	0	1.68	0	0.39	0	3.53	0	0.67
5P.capped.10005	Ath_chr3	-	0	8.78	0	13.94	0	12.93	0	8.38	0	17.3	0	9.58
5P.capped.10006	Ath_chr3	+	0.37	0	0.75	0	0.88	0	0.4	0	0.21	0	1.03	0
5P.capped.10007	Ath_chr3	+	5.27	0	3.48	0	3.19	0	7.66	0	5.05	0	8.47	0
5P.capped.10008	Ath_chr3	+	1.77	0	0.93	0.07	1.61	0	2.18	0	6.14	0	2.53	0
5P.capped.10009	Ath_chr3	+	2.38	0	2.74	0	3.03	0	2.2	0	3.28	0	1.44	0
5P.capped.1001	Ath_chr1	+	5.98	0	3.9	0	4.33	0	6.05	0	6.42	0	3.88	0
5P.capped.10010	Ath_chr3	+	113.95	0	81.85	0	90.68	0	133.65	0	64.58	0	129.83	0
5P.capped.10011	Ath_chr3	-	0	3.73	0	3.13	0	2.95	0	3.62	0	2.13	0	3.14
5P.capped.10012	Ath_chr3	-	0	0.82	0	1.48	0	1.05	0	1.05	0	1.98	0	0.36
5P.capped.10013	Ath_chr3	+	4.78	0	3.58	0.11	5.81	0.24	5.86	0	9.52	0.23	6.76	0
5P.capped.10014	Ath_chr3	-	0	52.05	0	52.71	0	53.39	0	59.61	0	79.47	0	57.38
5P.capped.10015	Ath_chr3	+	19.0	0	13.26	0	11.48	0	15.83	0	7.06	0	14.14	0
5P.capped.10016	Ath_chr3	-	0	1.49	0	1.13	0	1.89	0	0.92	0	1.17	0	1.67
5P.capped.10017	Ath_chr3	-	0	0.82	0	0.79	0	1.34	0	1.01	0	1.38	0	1.58
5P.capped.10018	Ath_chr3	-	0	10.37	0	12.55	0	18.15	0	12.59	0	16.66	0	11.66
5P.capped.10019	Ath_chr3	-	0	2.47	0	2.2	0	2.01	0	1.98	0	2.05	0.25	3.79
5P.capped.1002	Ath_chr1	-	0	1.41	0	2.27	0	4.35	0	2.22	0	0	0	0.92
5P.capped.10020	Ath_chr3	-	0	21.19	0	23.07	0	26.95	0	16.02	0	17.66	0	20.64
5P.capped.10021	Ath_chr3	-	0	2.63	0	2.09	0	1.03	0	1.92	0	2.67	0	0.71
5P.capped.10022	Ath_chr3	-	0.04	7.15	0	5.43	0	3.4	0	8.04	0	4.99	0.33	5.45
5P.capped.10023	Ath_chr3	-	0	1.36	0	2.7	0	1.03	0	1.69	0	1.13	0	0.78
5P.capped.10024	Ath_chr3	+	55.71	0	43.9	0	61.51	0	70.37	0	51.79	0	79.22	0
5P.capped.10025	Ath_chr3	-	0	4.12	0	3.25	0	2.17	0	4.5	0	3.81	0	2.95
5P.capped.10026	Ath_chr3	-	0	9.61	0	8.17	0	5.47	0	6.42	0	4.76	0	5.62
5P.capped.10027	Ath_chr3	-	0	895.1	0	1070.4	0	1475.81	0	1208.46	0	1490.97	0	1619.01
5P.capped.10028	Ath_chr3	+	4.11	0	3.42	0	4.22	0	4.98	0	2.39	0	3.25	0
5P.capped.10029	Ath_chr3	+	1.19	0	1.34	0	0.72	0	0.57	0	0.81	0	0.91	0
5P.capped.1003	Ath_chr1	+	15.26	0	16.77	0	11.69	0	26.36	0	10.51	0	21.16	0
5P.capped.10030	Ath_chr3	+	2.18	0	2.94	0	2.42	0	3.67	0	1.94	0	8.21	0
5P.capped.10031	Ath_chr3	-	0	1.5	0	1.81	0	0.81	0	1.13	0	2.01	0	1.32
5P.capped.10032	Ath_chr3	+	3.99	0	5.06	0	3.5	0.11	5.13	0	1.21	0	6.18	0
5P.capped.10033	Ath_chr3	-	0	2.65	0	2.77	0	3.43	0	2.71	0	4.17	0	1.46
5P.capped.10034	Ath_chr3	+	6.12	0	7.5	0	5.99	0	8.52	0	4.47	0	8.94	0
5P.capped.10035	Ath_chr3	+	13.66	0	17.12	0	19.39	0	24.22	0	17.34	0	37.98	0
5P.capped.10036	Ath_chr3	+	37.9	0	35.85	0	35.34	0	64.99	0	38.87	0	46.13	0
5P.capped.10037	Ath_chr3	+	2.88	0	3.07	0	2.4	0	4.02	0	3.65	0	4.15	0
5P.capped.10038	Ath_chr3	+	1.23	0	1.08	0	2.06	0	0.78	0.02	2.74	0	3.94	0
5P.capped.10039	Ath_chr3	-	0	1.69	0	1.99	0	2.15	0	1.19	0	1.27	0	0.97
5P.capped.1004	Ath_chr1	+	4.45	0	2.12	0.06	2.32	0	6.89	0	6.04	0	4.46	0
5P.capped.10040	Ath_chr3	+	7.6	0.09	7.59	0.09	6.45	0	10.23	0	5.52	0	10.89	0
5P.capped.10041	Ath_chr3	-	0	27.12	0	33.22	0	36.15	0	30.49	0	47.48	0	25.38
5P.capped.10042	Ath_chr3	+	13.15	0	12.91	0	11.04	0	13.48	0	8.73	0	15.85	0
5P.capped.10043	Ath_chr3	+	4.07	0.05	3.4	0.17	4.66	0.06	3.42	0	3.13	0	6.24	0.11
5P.capped.10044	Ath_chr3	-	0.06	0.26	0	0.62	0	0.68	0	1.67	0	1.49	0	1.14
5P.capped.10045	Ath_chr3	+	0.32	0	0.82	0	0.72	0	0.19	0	0	0	1.52	0
5P.capped.10046	Ath_chr3	-	0.03	20.79	0	22.39	0	20.57	0	35.61	0	38.2	0.02	24.5
5P.capped.10047	Ath_chr3	-	0	0.47	0	1.11	0	0.91	0	0.95	0	0	0	0.2
5P.capped.10048	Ath_chr3	-	0	9.11	0	7.3	0	5.78	0	9.23	0	6.07	0	8.21
5P.capped.10049	Ath_chr3	-	0	10.43	0	8.88	0	12.19	0.15	15.64	0	24.47	0	27.12
5P.capped.1005	Ath_chr1	-	0	0.73	0.21	0.85	0.1	1.23	0	0.8	0	0.86	0.34	0.56
5P.capped.10050	Ath_chr3	+	3.51	0.11	4.88	0	6.0	0	3.64	0	4.77	0	8.07	0
5P.capped.10051	Ath_chr3	-	0	24.15	0	19.79	0	13.73	0	30.47	0	13.56	0	14.18
5P.capped.10052	Ath_chr3	+	4.19	0	6.99	0	5.88	0	6.56	0	8.74	0	8.56	0.17
5P.capped.10053	Ath_chr3	-	0.11	4.23	0	4.35	0	3.64	0.02	5.1	0	5.65	0	5.28
5P.capped.10054	Ath_chr3	+	14.03	0	13.09	0	13.23	0	13.2	0	10.77	0	21.17	0
5P.capped.10055	Ath_chr3	+	0.2	0	1.27	0	1.12	0	0.51	0	0.39	0	0.23	0
5P.capped.10056	Ath_chr3	-	0	70.9	0	80.64	0	65.06	0	96.33	0	57.84	0	62.63
5P.capped.10057	Ath_chr3	-	0	0.91	0	1.07	0	0.76	0	0.56	0	0.71	0	0.39
5P.capped.10058	Ath_chr3	-	0	10.43	0	11.85	0	11.31	0	7.83	0	10.38	0	9.71
5P.capped.10059	Ath_chr3	+	0.89	0	1.02	0	1.14	0	1.29	0	0.73	0	2.76	0
5P.capped.1006	Ath_chr1	-	0	4.63	0	6.33	0	6.85	0	4.9	0	8.89	0	12.54
5P.capped.10060	Ath_chr3	-	0	13.11	0	57.71	0	23.33	0	14.8	0	40.39	0	33.7
5P.capped.10061	Ath_chr3	+	4.64	0	3.41	0	4.77	0	2.03	0	1.38	0	8.01	0.02
5P.capped.10062	Ath_chr3	+	9.87	0	8.94	0	13.46	0.08	5.98	0	7.07	0	10.61	0
5P.capped.10063	Ath_chr3	-	0	3.98	0	3.15	0	3.16	0	2.15	0	4.65	0	1.39
5P.capped.10064	Ath_chr3	+	8.53	0	11.42	0	12.06	0	14.59	0.05	9.96	0	21.9	0.1
5P.capped.10065	Ath_chr3	+	7.79	0	6.38	0	6.28	0	12.64	0	7.16	0	12.08	0
5P.capped.10066	Ath_chr3	+	0.75	0	0.41	0	1.1	0	0.35	0.09	0.3	0.35	4.04	0
5P.capped.10067	Ath_chr3	-	0	2.93	0	3.23	0	4.55	0	2.96	0	2.67	0	6.69
5P.capped.10068	Ath_chr3	+	37.62	0	48.33	0.08	41.83	0	46.55	0	45.03	0	44.13	0.05
5P.capped.10069	Ath_chr3	-	0	13.34	0	22.6	0	17.66	0	12.12	0	17.42	0	10.43
5P.capped.1007	Ath_chr1	+	164.94	0	186.34	0	261.57	0	144.1	0	206.68	0	396.01	0
5P.capped.10070	Ath_chr3	+	11.89	0.43	9.68	0	17.21	0	16.08	0	16.51	0	18.54	0.36
5P.capped.10071	Ath_chr3	+	4.93	0	5.08	0	3.88	0	6.13	0	4.88	0	4.49	0
5P.capped.10072	Ath_chr3	+	86.36	0	89.03	0	81.85	0	143.72	0	83.1	0	137.43	0
5P.capped.10073	Ath_chr3	-	0	9.64	0	3.08	0	10.07	0	12.7	0	8.94	0	10.67
5P.capped.10074	Ath_chr3	-	0	17.56	0	12.76	0	10.34	0	16.99	0	8.35	0.04	10.65
5P.capped.10075	Ath_chr3	-	0	3.96	0	3.7	0	3.36	0	3.29	0	3.36	0	2.53
5P.capped.10076	Ath_chr3	-	0	0.96	0	1.11	0	1.91	0	1.9	0	0.91	0	2.45
5P.capped.10077	Ath_chr3	+	43.92	0	42.05	0	33.23	0	54.21	0	42.39	0	78.89	0
5P.capped.10078	Ath_chr3	-	0	2.61	0.06	3.09	0	3.24	0	2.16	0	2.79	0	1.69
5P.capped.10079	Ath_chr3	-	0	4.26	0	4.74	0	6.5	0	3.57	0	5.33	0	6.47
5P.capped.1008	Ath_chr1	-	0	730.91	0	639.68	0	446.29	0	905.52	0	361.93	0	489.26
5P.capped.10080	Ath_chr3	-	0	9.23	0	5.64	0	2.73	0	10.75	0	14.38	0	6.63
5P.capped.10081	Ath_chr3	+	7.84	0	9.48	0	4.52	0	8.55	0	8.1	0	8.5	0
5P.capped.10082	Ath_chr3	-	0	4.96	0	6.14	0	6.26	0	6.87	0	6.0	0	5.68
5P.capped.10083	Ath_chr3	+	1.28	0	0.95	0	1.12	0	0.85	0	0.56	0	0.19	0
5P.capped.10084	Ath_chr3	-	0	124.23	0	107.32	0	99.17	0	155.09	0	69.61	0	79.88
5P.capped.10085	Ath_chr3	+	9.07	0	9.99	0	10.24	0	11.08	0	14.51	0	11.03	0
5P.capped.10086	Ath_chr3	-	0.07	0.9	0	0.73	0	2.73	0	0.62	0	0.2	0	1.9
5P.capped.10087	Ath_chr3	+	7.45	0	5.12	0	5.13	0	10.77	0	3.93	0	9.61	0
5P.capped.10088	Ath_chr3	-	0	11.91	0	14.15	0	14.35	0	10.69	0	17.99	0	13.69
5P.capped.10089	Ath_chr3	-	0.27	3.08	0	3.65	0	3.05	0	2.74	0	2.8	0	2.88
5P.capped.1009	Ath_chr1	+	5.34	0	2.72	0	2.26	0	9.44	0	14.6	0	17.31	0
5P.capped.10090	Ath_chr3	-	0	1.81	0	4.71	0	6.76	0	3.37	0	7.43	0	2.89
5P.capped.10091	Ath_chr3	-	0	12.46	0	16.56	0	20.04	0	16.25	0	11.71	0	11.46
5P.capped.10092	Ath_chr3	+	2.26	0	4.0	0	2.49	0	4.08	0	1.92	0	4.67	0
5P.capped.10093	Ath_chr3	-	0	0.35	0	0.72	0	0.5	0	0.32	0	0.68	0	0.82
5P.capped.10094	Ath_chr3	-	0	8.7	0.03	10.36	0	10.0	0	10.05	0	11.06	0	14.64
5P.capped.10095	Ath_chr3	+	7.35	0	8.33	0	12.95	0.07	16.78	0	25.73	0	23.43	0.08
5P.capped.10096	Ath_chr3	-	0	8.2	0	11.59	0.05	10.18	0	12.21	0	9.81	0	10.78
5P.capped.10097	Ath_chr3	+	10.97	0	9.9	0	21.29	0	14.49	0	19.42	0	27.23	0
5P.capped.10098	Ath_chr3	+	2.93	0	2.1	0	2.64	0.23	3.39	0	5.7	0	4.51	0.04
5P.capped.10099	Ath_chr3	+	3.92	0	2.18	0	4.7	0	5.55	0	3.45	0	5.44	0
5P.capped.101	Ath_chr1	+	6.98	0	9.46	0	11.82	0	8.33	0	7.37	0	8.59	0
5P.capped.1010	Ath_chr1	-	0	3.82	0	5.49	0	2.67	0	4.54	0	5.28	0	4.78
5P.capped.10100	Ath_chr3	+	1.69	0	1.32	0	2.51	0	1.53	0	0.87	0	3.05	0
5P.capped.10101	Ath_chr3	+	2.73	0.16	4.86	0.03	2.74	0	6.02	0	2.3	0	3.62	0
5P.capped.10102	Ath_chr3	+	3.98	0	3.97	0	4.3	0	5.38	0	4.97	0	5.52	0
5P.capped.10103	Ath_chr3	+	3.71	0	13.01	0	13.29	0	6.27	0	10.42	0	15.16	0.13
5P.capped.10104	Ath_chr3	+	4.48	0	5.68	0	7.01	0	7.04	0	4.51	0	6.47	0
5P.capped.10105	Ath_chr3	+	6.16	0	5.33	0	6.32	0	8.24	0	5.92	0	9.98	0
5P.capped.10106	Ath_chr3	-	0	5.22	0	13.85	0	8.85	0	7.25	0	10.93	0	8.43
5P.capped.10107	Ath_chr3	-	0	6.73	0	9.82	0	8.26	0.15	6.2	0	7.15	0	6.59
5P.capped.10108	Ath_chr3	+	0.76	0	0.81	0	1.02	0	1.35	0	0.36	0	0.2	0
5P.capped.10109	Ath_chr3	+	1.86	0	1.35	0	1.84	0	0.95	0	1.16	0	1.89	0
5P.capped.1011	Ath_chr1	-	0	9.26	0	9.5	0	6.76	0	10.45	0	6.0	0	8.27
5P.capped.10110	Ath_chr3	+	0.6	0	0.5	0	1.07	0	0.38	0	1.05	0	0.26	0
5P.capped.10111	Ath_chr3	+	0.55	0	0.94	0	1.43	0	0.31	0	0.85	0	1.13	0
5P.capped.10112	Ath_chr3	+	0.6	0	0.24	0	1.04	0	0.89	0	0.95	0	0.69	0
5P.capped.10113	Ath_chr3	-	0	0.62	0	0.69	0	0.3	0	0	0	0.36	0	0.06
5P.capped.10114	Ath_chr3	-	0	1.26	0	1.53	0	0	0	1.07	0	1.05	0	0.3
5P.capped.10115	Ath_chr3	+	1.52	0	2.43	0	1.84	0	3.45	0	2.72	0	3.15	0
5P.capped.10116	Ath_chr3	-	0	3.49	0	5.62	0	8.37	0	4.34	0	6.84	0	5.64
5P.capped.10117	Ath_chr3	-	0.12	3.19	0	4.41	0.05	3.68	0	2.97	0	3.69	0	5.13
5P.capped.10118	Ath_chr3	+	20.64	0	17.88	0	15.86	0	17.0	0	19.67	0	32.96	0
5P.capped.10119	Ath_chr3	+	12.15	0	16.65	0	15.96	0	13.32	0	11.05	0	25.18	0
5P.capped.1012	Ath_chr1	+	6.55	0	5.59	0	3.3	0	6.38	0	5.5	0	4.29	0
5P.capped.10120	Ath_chr3	+	1.27	0	1.97	0	1.89	0	2.43	0	3.19	0	3.64	0
5P.capped.10121	Ath_chr3	-	0	23.76	0	28.26	0	28.28	0	33.56	0	33.29	0	52.79
5P.capped.10122	Ath_chr3	+	14.21	0.04	11.04	0	11.09	0	17.29	0	5.32	0	14.17	0
5P.capped.10123	Ath_chr3	+	52.11	0	36.33	0	36.85	0	54.66	0	22.2	0	62.57	0
5P.capped.10124	Ath_chr3	+	1.17	0	2.12	0	2.04	0	0.78	0	0.35	0	2.41	0
5P.capped.10125	Ath_chr3	+	17.77	0.02	17.94	0.04	13.4	0	18.18	0.01	7.13	0.62	22.52	0.04
5P.capped.10126	Ath_chr3	-	0	4.18	0	5.57	0	4.55	0	4.84	0	5.2	0	4.02
5P.capped.10127	Ath_chr3	+	14.5	0.13	10.01	0	11.35	0	21.19	0	8.14	0	23.4	0
5P.capped.10128	Ath_chr3	+	6.39	0	8.2	0	9.05	0	11.06	0	9.72	0	12.12	0
5P.capped.10129	Ath_chr3	-	0	0.65	0	0.9	0	1.34	0	0.72	0	3.12	0	0.26
5P.capped.1013	Ath_chr1	-	0	6.03	0	4.09	0	4.03	0	8.19	0	28.28	0	12.54
5P.capped.10130	Ath_chr3	+	5.23	0	4.58	0	5.83	0	6.17	0	6.03	0	5.81	0
5P.capped.10131	Ath_chr3	+	3.55	0	4.46	0	4.43	0	3.9	0	2.81	0	8.04	0
5P.capped.10132	Ath_chr3	+	0.84	0	0.75	0	0.26	0	0.38	0	0	0	0.39	0
5P.capped.10133	Ath_chr3	+	2.09	0.03	3.14	0	2.29	0	3.62	0	1.03	0	2.37	0
5P.capped.10134	Ath_chr3	+	0.36	0	1.55	0	1.27	0	0.82	0	1.15	0	0.53	0
5P.capped.10135	Ath_chr3	-	0	36.76	0	41.74	0	32.28	0	62.46	0	31.21	0	31.08
5P.capped.10136	Ath_chr3	-	0	9.14	0	14.31	0	13.17	0	14.45	0	6.22	0	11.19
5P.capped.10137	Ath_chr3	+	4.16	0	3.78	0	4.1	0	2.19	0	4.59	0	7.72	0.15
5P.capped.10138	Ath_chr3	+	3.99	0	5.01	0	3.94	0	6.8	0	2.67	0	3.32	0
5P.capped.10139	Ath_chr3	-	0.08	0.14	0.03	0.85	0.04	1.19	0	0.5	0	0.83	0	0.31
5P.capped.1014	Ath_chr1	+	1.29	0	1.72	0	1.32	0	1.68	0	0.82	0	1.9	0
5P.capped.10140	Ath_chr3	+	5.47	0	27.51	0	20.66	0	14.21	0	28.57	0	39.95	0
5P.capped.10141	Ath_chr3	+	50.04	0	30.15	0	10.59	0	34.47	0	6.97	0	8.32	0
5P.capped.10142	Ath_chr3	-	0	0.51	0	0.61	0	0.6	0	0.46	0	1.18	0	0.76
5P.capped.10143	Ath_chr3	-	0	1.5	0	1.01	0	1.18	0.1	0.48	0	1.46	0	2.84
5P.capped.10144	Ath_chr3	-	0	10.13	0	14.56	0	14.69	0.08	11.8	0	13.04	0	10.66
5P.capped.10145	Ath_chr3	-	0	1.91	0	3.24	0	1.64	0	1.8	0	0.54	0	4.18
5P.capped.10146	Ath_chr3	-	0	46.5	0.03	25.72	0	12.68	0	66.12	0	89.3	0	39.16
5P.capped.10147	Ath_chr3	+	15.02	0	17.72	0.05	14.91	0.05	20.67	0	19.48	0	23.58	0
5P.capped.10148	Ath_chr3	+	11.67	0	10.48	0	8.09	0	8.61	0	6.02	0	9.62	0.06
5P.capped.10149	Ath_chr3	+	11.52	0	9.04	0	6.98	0	8.78	0	3.36	0	8.7	0
5P.capped.1015	Ath_chr1	+	3.12	0	1.65	0	2.6	0	3.52	0	3.11	0	2.95	0
5P.capped.10150	Ath_chr3	+	0.37	0.13	0.51	0	0.68	0	0.52	0	0	0	0	0
5P.capped.10151	Ath_chr3	+	68.3	0	60.95	0	19.7	0	56.01	0	27.82	0	43.12	0
5P.capped.10152	Ath_chr3	+	0.54	0	0.6	0	0.61	0	0.53	0	0.56	0	1.16	0
5P.capped.10153	Ath_chr3	+	0.79	0	1.62	0	1.49	0	0.83	0	1.41	0	1.05	0
5P.capped.10154	Ath_chr3	-	0	3.35	0	3.52	0	1.01	0	0.98	0	0	0	1.29
5P.capped.10155	Ath_chr3	-	0	54.39	0	53.94	0	49.3	0	58.59	0	49.02	0	46.51
5P.capped.10156	Ath_chr3	-	0	17.09	0	26.82	0	24.51	0	13.43	0	18.69	0	16.83
5P.capped.10157	Ath_chr3	+	0.5	0	0.7	0	1.59	0	0.13	0	1.19	0	1.42	0
5P.capped.10158	Ath_chr3	+	7.83	0.07	6.98	0	8.34	0	8.73	0	4.77	0	8.65	0
5P.capped.10159	Ath_chr3	+	11.99	0	15.88	0	17.32	0	17.89	0	6.86	0	27.94	0
5P.capped.1016	Ath_chr1	+	44.01	0.04	43.33	0	28.3	0	62.44	0	34.07	0.91	64.43	0
5P.capped.10160	Ath_chr3	+	2.17	0	1.27	0	2.1	0	2.1	0	2.9	0	4.82	0
5P.capped.10161	Ath_chr3	+	26.92	0	21.16	0	19.62	0	22.45	0	23.5	0	29.88	0
5P.capped.10162	Ath_chr3	-	0	11.03	0	12.13	0	10.93	0	9.35	0	9.53	0	7.14
5P.capped.10163	Ath_chr3	+	18.42	0	16.11	0	16.66	0	20.97	0	19.41	0	33.66	0
5P.capped.10164	Ath_chr3	+	5.49	0	18.37	0	13.05	0	6.56	0	3.99	0	18.18	0
5P.capped.10165	Ath_chr3	+	6.97	0	5.68	0	6.79	0	7.32	0	3.63	0	6.68	0
5P.capped.10166	Ath_chr3	+	6.61	0	5.15	0	4.73	0.04	7.77	0	2.57	0	6.33	0
5P.capped.10167	Ath_chr3	-	0	6.85	0	16.7	0	7.17	0	8.89	0	5.32	0	6.29
5P.capped.10168	Ath_chr3	-	0	2.42	0	1.79	0	2.73	0	2.08	0	1.07	0	2.03
5P.capped.10169	Ath_chr3	+	6.23	0	9.96	0	7.38	0	8.35	0	2.19	0	9.54	0
5P.capped.1017	Ath_chr1	+	46.97	0	34.25	0	20.39	0	56.67	0	36.22	0	73.4	0
5P.capped.10170	Ath_chr3	+	14.44	0	9.8	0	16.0	0	22.91	0	13.39	0	24.25	0
5P.capped.10171	Ath_chr3	+	2.73	0	3.0	0.07	2.48	0	2.61	0	2.68	0	3.0	0
5P.capped.10172	Ath_chr3	+	10.35	0	6.62	0	8.4	0	16.31	0	23.55	0	35.99	0
5P.capped.10173	Ath_chr3	-	0	1.1	0	1.25	0	0.73	0	0.89	0	0.53	0	0.12
5P.capped.10174	Ath_chr3	+	2.83	0	2.61	0	3.22	0	2.49	0	1.99	0	2.33	0
5P.capped.10175	Ath_chr3	-	0	5.2	0	3.36	0	6.26	0	4.45	0	6.19	0	7.47
5P.capped.10176	Ath_chr3	+	1.03	0	1.16	0	2.57	0	1.53	0	4.05	0	4.76	0
5P.capped.10177	Ath_chr3	+	8.04	0	6.22	0	4.36	0	8.58	0	7.4	0	9.33	0
5P.capped.10178	Ath_chr3	-	0	1.6	0	2.09	0	0.83	0	2.93	0	1.09	0	0.86
5P.capped.10179	Ath_chr3	-	0	4.29	0	6.01	0	5.65	0	5.13	0	6.64	0	3.34
5P.capped.1018	Ath_chr1	+	4.09	0	5.89	0	5.34	0	5.43	0	3.75	0	5.37	0
5P.capped.10180	Ath_chr3	+	8.69	0	9.37	0	5.85	0	12.3	0	7.54	0	8.78	0
5P.capped.10181	Ath_chr3	+	97.61	0	110.6	0	101.29	0	141.06	0	119.3	0	152.35	0
5P.capped.10182	Ath_chr3	-	0	15.64	0	16.59	0	8.7	0	18.2	0	9.89	0	9.61
5P.capped.10183	Ath_chr3	+	18.34	0	18.56	0.12	16.75	0	30.07	0	16.77	0	24.78	0
5P.capped.10184	Ath_chr3	+	4.84	0	4.62	0	2.22	0	5.27	0	1.71	0	2.41	0
5P.capped.10185	Ath_chr3	+	6.1	0	8.51	0	6.03	0	10.21	0	5.91	0	7.75	0
5P.capped.10186	Ath_chr3	-	0	220.05	0	205.53	0	264.26	0	175.67	0	215.74	0	214.2
5P.capped.10187	Ath_chr3	+	6.55	0	6.29	0	3.33	0	7.92	0	2.07	0	5.42	0
5P.capped.10188	Ath_chr3	+	5.89	0	9.93	0	8.0	0	9.63	0	8.45	0	9.56	0
5P.capped.10189	Ath_chr3	+	7.32	0	8.84	0	7.91	0	10.48	0	7.55	0	9.52	0
5P.capped.1019	Ath_chr1	+	13.79	0	10.53	0	10.21	0	10.35	0	8.17	0	11.22	0
5P.capped.10190	Ath_chr3	-	0	3.22	0	0.61	0	2.79	0	1.91	0	0.74	0	1.25
5P.capped.10191	Ath_chr3	-	0	9.85	0	13.85	0	9.42	0	9.61	0	10.91	0	7.52
5P.capped.10192	Ath_chr3	-	0	0.6	0	1.2	0	1.9	0	1.42	0	1.92	0	1.54
5P.capped.10193	Ath_chr3	+	4.3	0	5.56	0	11.23	0	5.4	0	8.81	0	11.14	0
5P.capped.10194	Ath_chr3	-	0	2.67	0	1.96	0	4.37	0	3.97	0	5.85	0.14	7.35
5P.capped.10195	Ath_chr3	-	0	7.72	0	9.51	0	11.41	0	15.17	0	9.7	0	9.06
5P.capped.10196	Ath_chr3	+	0.88	0	2.16	0	9.33	0	0.52	0	9.36	0	8.94	0
5P.capped.10197	Ath_chr3	-	0	10.04	0	12.37	0	17.38	0	12.21	0	13.87	0	13.86
5P.capped.10198	Ath_chr3	+	1.61	0	0.71	0	0.91	0	1.59	0	1.51	0	2.76	0
5P.capped.10199	Ath_chr3	-	0	1.26	0	1.75	0	1.1	0	1.09	0	1.97	0	0.7
5P.capped.102	Ath_chr1	-	0	3.89	0	3.29	0	6.02	0	4.89	0	4.2	0	4.72
5P.capped.1020	Ath_chr1	-	0	0.89	0	0.86	0	0.3	0	0.22	0	1.04	0	0.41
5P.capped.10200	Ath_chr3	-	0.13	4.6	0	4.57	0	3.76	0	3.65	0	4.5	0	3.08
5P.capped.10201	Ath_chr3	-	0	1.49	0	1.51	0	1.78	0	1.59	0	2.46	0	0.9
5P.capped.10202	Ath_chr3	-	0	0.84	0	0.64	0	0.63	0	0.18	0	0	0	0.38
5P.capped.10203	Ath_chr3	+	17.15	0	19.55	0	14.45	0	20.88	0	8.81	0	15.73	0
5P.capped.10204	Ath_chr3	-	0	2.28	0	4.66	0	3.69	0	2.82	0	7.73	0	9.7
5P.capped.10205	Ath_chr3	-	0	7.53	0.07	8.59	0	12.07	0	8.71	0	9.08	0	14.38
5P.capped.10206	Ath_chr3	+	2.17	0	1.43	0	0.89	0	1.3	0	0.92	0	0.9	0
5P.capped.10207	Ath_chr3	-	0	1.89	0	2.14	0	1.25	0	3.54	0	2.41	0	2.83
5P.capped.10208	Ath_chr3	+	763.84	0	541.8	0	560.82	0	850.41	0	661.98	0	634.74	0
5P.capped.10209	Ath_chr3	-	0	8.1	0	12.75	0	13.38	0	7.03	0	6.13	0	13.8
5P.capped.1021	Ath_chr1	+	14.54	0	16.87	0	13.78	0	17.1	0	11.56	0	13.94	0
5P.capped.10210	Ath_chr3	-	0	17.84	0	24.79	0	29.57	0	25.93	0	24.13	0	17.49
5P.capped.10211	Ath_chr3	-	0	2.1	0	3.48	0	2.11	0	2.24	0	6.39	0	4.49
5P.capped.10212	Ath_chr3	+	0.37	0.13	1.59	0	1.84	0	1.45	0	4.95	0	1.18	0
5P.capped.10213	Ath_chr3	-	0	0.07	0	0.92	0	1.03	0	1.16	0	1.29	0	0.41
5P.capped.10214	Ath_chr3	+	143.94	0	130.31	0	151.27	0	133.66	0	97.36	0	156.53	0
5P.capped.10215	Ath_chr3	+	11.55	0	11.4	0	11.28	0.09	14.77	0	13.68	0	14.7	0
5P.capped.10216	Ath_chr3	+	6.99	0	10.0	0	8.07	0	8.11	0.06	5.17	0	10.18	0
5P.capped.10217	Ath_chr3	-	0.15	1.88	0	8.54	0.11	2.87	0	3.86	0	16.6	0	11.52
5P.capped.10218	Ath_chr3	+	35.29	0	32.12	0	33.25	0	47.37	0	25.22	0	36.48	0
5P.capped.10219	Ath_chr3	-	0	2.23	0	2.04	0	2.88	0	2.96	0	3.7	0	1.53
5P.capped.1022	Ath_chr1	-	0	1.39	0	0.87	0	1.12	0	1.31	0	0	0	1.1
5P.capped.10220	Ath_chr3	-	0	8.59	0	9.97	0	8.54	0	10.19	0	5.16	0	8.75
5P.capped.10221	Ath_chr3	-	0	4.12	0	2.95	0	5.18	0	2.84	0	2.01	0	2.93
5P.capped.10222	Ath_chr3	-	0	102.66	0	81.72	0	95.9	0	136.7	0.3	101.68	0	87.1
5P.capped.10223	Ath_chr3	+	8.18	0	6.03	0	4.91	0	4.14	0	4.82	0	5.32	0
5P.capped.10224	Ath_chr3	-	0	3.28	0	3.94	0	4.98	0	5.4	0	4.65	0	2.09
5P.capped.10225	Ath_chr3	+	4.81	0	4.01	0	3.19	0	3.47	0	2.99	0	4.85	0
5P.capped.10226	Ath_chr3	+	7.29	0	8.23	0	5.24	0	7.27	0	5.15	0	6.62	0
5P.capped.10227	Ath_chr3	+	1.3	0	1.07	0	0.69	0	0.71	0	0	0	0.17	0
5P.capped.10228	Ath_chr3	+	2.6	0	2.69	0.05	3.98	0.06	3.62	0	1.46	0	2.93	0
5P.capped.10229	Ath_chr3	-	0.18	5.86	0.07	8.72	0.1	6.06	0.53	6.08	1.44	7.67	0	6.89
5P.capped.1023	Ath_chr1	-	0	1.21	0	0.82	0	0.06	0	0.71	0	0.85	0	0.08
5P.capped.10230	Ath_chr3	-	0	1.05	0.16	0.81	0	0.52	0	0.84	0	0.47	0	0.81
5P.capped.10231	Ath_chr3	-	0	13.37	0	18.42	0	13.58	0	22.02	0	13.41	0	18.71
5P.capped.10232	Ath_chr3	+	4.72	0	7.91	0	8.58	0	5.43	0	6.58	0	13.61	0
5P.capped.10233	Ath_chr3	-	0.07	0	0	1.36	0.03	1.05	0	0.38	0	0.67	0.05	0.32
5P.capped.10234	Ath_chr3	+	2.73	0	2.84	0	3.67	0.05	2.82	0.23	3.21	0	3.26	0
5P.capped.10235	Ath_chr3	+	4.62	0	4.33	0	4.15	0	6.4	0	4.87	0	6.74	0
5P.capped.10236	Ath_chr3	-	0	16.07	0	16.63	0	15.84	0	17.3	0	22.74	0	13.53
5P.capped.10237	Ath_chr3	+	1.08	0	0.73	0	1.07	0.13	0.97	0.13	0.67	0	0.66	0.2
5P.capped.10238	Ath_chr3	-	0	5.8	0	8.46	0	8.95	0	7.63	0	6.03	0	5.35
5P.capped.10239	Ath_chr3	-	0	9.05	0	10.63	0	10.18	0	9.55	0	12.17	0	10.11
5P.capped.1024	Ath_chr1	-	0	94.91	0	115.66	0	113.4	0	115.41	0	107.76	0	114.53
5P.capped.10240	Ath_chr3	-	0.2	7.21	0.16	28.64	0.22	12.71	0.28	6.52	0	9.42	0.06	12.16
5P.capped.10241	Ath_chr3	-	0	30.49	0	25.39	0	33.93	0.01	48.02	0	209.98	0	186.33
5P.capped.10242	Ath_chr3	+	6.38	0	4.53	0	6.47	0.05	4.47	0	6.51	0	7.46	0
5P.capped.10243	Ath_chr3	+	15.6	0	6.12	0	11.91	0	32.19	0	64.79	0	91.7	0
5P.capped.10244	Ath_chr3	+	9.32	0.12	9.74	0.26	10.71	0	8.34	0	8.42	0	10.12	0
5P.capped.10245	Ath_chr3	-	0	6.02	0	10.14	0	9.75	0	6.35	0	8.46	0	6.2
5P.capped.10246	Ath_chr3	-	0	4.16	0	6.08	0.03	4.41	0.41	4.76	0.04	9.13	0.11	3.96
5P.capped.10247	Ath_chr3	-	0	8.46	0	7.09	0	14.21	0	10.81	0	22.05	0	18.0
5P.capped.10248	Ath_chr3	-	0	11.66	0	9.5	0	5.51	0	7.65	0	2.47	0	3.86
5P.capped.10249	Ath_chr3	+	8.26	0	5.61	0	4.28	0	4.88	0	3.93	0	6.38	0
5P.capped.1025	Ath_chr1	+	4.61	0	4.79	0	4.95	0	10.27	0	10.36	0	5.62	0
5P.capped.10250	Ath_chr3	+	0.85	0	0.71	0	0.24	0	0.37	0	0	0	1.09	0
5P.capped.10251	Ath_chr3	-	0	1.04	0	1.22	0	0.55	0	1.12	0	0	0	0.32
5P.capped.10252	Ath_chr3	+	7.25	0	7.1	0	7.22	0	9.91	0	6.67	0	9.92	0
5P.capped.10253	Ath_chr3	-	0.41	0.76	0.04	0.7	0	0.98	0	0.45	0	1.92	0	1.37
5P.capped.10254	Ath_chr3	+	2.79	0	2.43	0.05	2.99	0	3.08	0	1.42	0	4.38	0
5P.capped.10255	Ath_chr3	-	0	0.62	0	0.61	0	0.21	0	0	0	0.54	0	0.04
5P.capped.10256	Ath_chr3	-	0	11.68	0	10.1	0.02	8.0	0	10.77	0	13.36	0.06	10.86
5P.capped.10257	Ath_chr3	-	0	1.13	0	0.97	0	1.11	0.12	0.69	0	0.21	0	0.94
5P.capped.10258	Ath_chr3	+	0.17	0	0.81	0	0.59	0	0.24	0	0.83	0	0.39	0
5P.capped.10259	Ath_chr3	-	0	1.72	0	1.58	0	1.36	0	1.33	0	0.84	0	0.46
5P.capped.1026	Ath_chr1	+	0.9	0	0.8	0	0.2	0	1.11	0	1.61	0	2.31	0
5P.capped.10260	Ath_chr3	+	3.8	0	4.63	0	4.33	0	4.15	0	5.95	0	5.44	0
5P.capped.10261	Ath_chr3	-	0	0.35	0	1.57	0	0.99	0	1.07	0	0.81	0	0.52
5P.capped.10262	Ath_chr3	+	4.4	0	18.52	0	9.88	0	3.9	0	6.89	0	18.22	0
5P.capped.10263	Ath_chr3	+	0.5	0	1.07	0	1.36	0	0.72	0	0	0	0.24	0
5P.capped.10264	Ath_chr3	-	0	8.9	0	8.59	0	6.43	0	10.0	0	6.13	0	7.74
5P.capped.10265	Ath_chr3	+	4.53	0.06	2.81	0	3.43	0	4.84	0	2.52	0	2.99	0
5P.capped.10266	Ath_chr3	+	4.91	0	3.03	0	3.04	0	4.81	0	2.44	0	4.24	0
5P.capped.10267	Ath_chr3	-	0	2.73	0.11	2.42	0	5.05	0.11	1.78	0	4.65	0	8.77
5P.capped.10268	Ath_chr3	+	32.94	0	6.98	0	10.57	0	24.16	0	10.0	0	24.85	0
5P.capped.10269	Ath_chr3	+	9.27	0	8.88	0	6.9	0	11.12	0	6.58	0	12.16	0
5P.capped.1027	Ath_chr1	+	20.14	0	19.19	0	18.64	0	26.18	0	27.78	0	30.4	0
5P.capped.10270	Ath_chr3	+	9.26	0.06	10.17	0	8.62	0	9.0	0.07	4.39	0	12.09	0
5P.capped.10271	Ath_chr3	+	1.23	0	1.47	0	1.79	0	2.07	0	3.19	0	2.17	0
5P.capped.10272	Ath_chr3	+	75.76	0	25.07	0	25.56	0	113.76	0	228.01	0	225.2	0
5P.capped.10273	Ath_chr3	+	10.78	0	15.29	0	14.35	0	18.14	0	11.74	0	39.04	0
5P.capped.10274	Ath_chr3	+	1.11	0	0.99	0	0.73	0	1.55	0	1.35	0	2.42	0
5P.capped.10275	Ath_chr3	+	2.98	0	1.77	0	1.59	0	2.27	0	0.52	0	3.37	0
5P.capped.10276	Ath_chr3	-	0	16.02	0	12.99	0	8.63	0	12.48	0	12.15	0	11.08
5P.capped.10277	Ath_chr3	-	0	0.45	0	0.69	0	0.99	0	0.82	0	1.39	0	0.47
5P.capped.10278	Ath_chr3	-	0	7.23	0	13.61	0	9.93	0	17.09	0	22.47	0	9.67
5P.capped.10279	Ath_chr3	-	0	0.72	0	0.79	0	0.52	0	0.16	0	1.58	0	0.39
5P.capped.1028	Ath_chr1	+	5.87	0	6.58	0	6.53	0	5.31	0	4.93	0.16	5.63	0
5P.capped.10280	Ath_chr3	-	0	1.27	0	2.58	0	2.48	0	2.63	0	2.47	0	1.05
5P.capped.10281	Ath_chr3	-	0	2.95	0	4.23	0	2.82	0	4.05	0	3.07	0	3.2
5P.capped.10282	Ath_chr3	+	12.26	0	12.98	0	12.79	0	17.63	0	12.05	0	18.54	0
5P.capped.10283	Ath_chr3	+	7.75	0	6.02	0	6.12	0	8.58	0	7.06	0	7.91	0
5P.capped.10284	Ath_chr3	-	0	3.11	0	3.75	0	3.28	0	3.05	0	4.26	0	4.79
5P.capped.10285	Ath_chr3	-	0	3.06	0	4.88	0	2.99	0	4.46	0	1.94	0	3.0
5P.capped.10286	Ath_chr3	+	2.6	0	3.97	0	6.49	0	4.3	0	7.82	0	6.89	0
5P.capped.10287	Ath_chr3	-	0	3.1	0	5.06	0	5.0	0	3.13	0	4.44	0	10.45
5P.capped.10288	Ath_chr3	+	10.87	0.06	10.51	0	5.62	0	12.64	0	5.77	0	10.34	0
5P.capped.10289	Ath_chr3	-	0	4.2	0	2.25	0	1.53	0	2.51	0	0.45	0	2.05
5P.capped.1029	Ath_chr1	+	6.19	0	7.24	0	5.32	0	6.05	0	4.28	0	7.7	0
5P.capped.10290	Ath_chr3	-	0	6.09	0	7.59	0	7.07	0	7.44	0	7.33	0	8.03
5P.capped.10291	Ath_chr3	+	7.91	0	8.5	0	9.41	0	19.54	0	10.29	0	7.38	0
5P.capped.10292	Ath_chr3	+	9.32	0	9.29	0	8.35	0	9.32	0	7.65	0	11.14	0
5P.capped.10293	Ath_chr3	-	0	1.64	0	4.03	0	2.01	0	1.43	0	1.27	0	0.57
5P.capped.10294	Ath_chr3	+	3.22	0	2.22	0	1.46	0	2.37	0	0.84	0	2.94	0.14
5P.capped.10295	Ath_chr3	-	0	0.58	0	0.53	0	0.05	0	0.58	0	0	0	0.77
5P.capped.10296	Ath_chr3	-	0	8.84	0	9.07	0	7.21	0	8.8	0	5.3	0	5.64
5P.capped.10297	Ath_chr3	-	0	9.33	0	8.52	0	7.89	0	7.04	0	6.28	0	6.51
5P.capped.10298	Ath_chr3	+	28.47	0	32.67	0	28.76	0	39.32	0	24.96	0	39.63	0
5P.capped.10299	Ath_chr3	+	1.32	0	3.06	0	1.87	0	3.18	0	1.26	0	2.59	0
5P.capped.103	Ath_chr1	-	0	0.93	0	1.46	0	1.36	0	1.29	0	0.66	0	0.89
5P.capped.1030	Ath_chr1	-	0	6.59	0	6.52	0	4.37	0	6.14	0	4.99	0	6.53
5P.capped.10300	Ath_chr3	+	2.94	0	2.26	0	2.17	0	1.01	0	1.26	0	2.06	0
5P.capped.10301	Ath_chr3	-	0	15.57	0	18.28	0	23.25	0	22.66	0	28.25	0	20.48
5P.capped.10302	Ath_chr3	+	13.23	0.19	12.54	0.08	19.19	0.06	14.96	0	16.35	0	21.07	0
5P.capped.10303	Ath_chr3	-	0	9.63	0	14.75	0	8.98	0	10.17	0	11.41	0	7.34
5P.capped.10304	Ath_chr3	-	0	142.57	0	176.2	0	194.32	0	139.28	0	130.97	0	140.01
5P.capped.10305	Ath_chr3	-	0	3.84	0	4.61	0	5.97	0	4.23	0	2.53	0	5.2
5P.capped.10306	Ath_chr3	+	2.44	0	2.7	0	2.26	0	2.55	0	3.14	0	2.92	0
5P.capped.10307	Ath_chr3	-	0	1.45	0.07	1.64	0	2.75	0	2.04	0	1.21	0	0.74
5P.capped.10308	Ath_chr3	+	7.44	0	10.97	0	11.95	0	13.64	0	7.31	0	13.97	0
5P.capped.10309	Ath_chr3	+	1.08	0	1.96	0	0.84	0	1.63	0	0.3	0	1.54	0
5P.capped.1031	Ath_chr1	-	0	6.64	0.06	5.19	0	4.76	0	6.38	0	18.89	0	4.23
5P.capped.10310	Ath_chr3	-	0	1.91	0	2.24	0	1.82	0	1.67	0	1.97	0	1.66
5P.capped.10311	Ath_chr3	-	0	9.84	0	10.31	0	11.84	0	13.39	0.2	10.01	0	11.9
5P.capped.10312	Ath_chr3	+	7.57	0	9.61	0	8.75	0	13.5	0	3.44	0	15.92	0
5P.capped.10313	Ath_chr3	+	2.63	0	2.12	0	1.44	0	3.17	0	1.52	0	3.99	0
5P.capped.10314	Ath_chr3	+	6.02	0	8.38	0	6.16	0	10.42	0	7.39	0	7.51	0
5P.capped.10315	Ath_chr3	+	5.44	0	4.15	0	1.88	0	5.28	0	2.26	0	3.25	0
5P.capped.10316	Ath_chr3	+	19.72	0	22.1	0.07	27.64	0	41.25	0	37.62	0	68.91	0
5P.capped.10317	Ath_chr3	+	4.06	0	6.84	0	5.91	0	3.69	0	3.85	0	11.63	0.24
5P.capped.10318	Ath_chr3	+	9.85	0	12.45	0	11.61	0.07	13.66	0	9.63	0	13.88	0
5P.capped.10319	Ath_chr3	+	3.46	0.15	3.57	0	3.73	0	4.26	0	2.44	0	4.93	0
5P.capped.1032	Ath_chr1	+	20.04	0	17.96	0	21.14	0.07	25.11	0	28.35	0	25.79	0
5P.capped.10320	Ath_chr3	+	45.68	0	45.19	0	43.34	0	67.71	0	48.75	0	62.95	0
5P.capped.10321	Ath_chr3	+	2.46	0	1.89	0	2.28	0	1.71	0	1.49	0	1.81	0
5P.capped.10322	Ath_chr3	-	0.16	9.48	0.16	9.17	0.06	6.73	0.23	9.94	0	6.34	0	4.47
5P.capped.10323	Ath_chr3	-	0	3.38	0	5.67	0	5.34	0	4.9	0	3.49	0	3.33
5P.capped.10324	Ath_chr3	+	0.82	0	1.41	0	1.16	0	0.14	0	0	0	1.2	0
5P.capped.10325	Ath_chr3	-	0	39.03	0	43.83	0	26.0	0	45.96	0	30.57	0	31.19
5P.capped.10326	Ath_chr3	-	0	20.21	0.05	23.94	0	10.84	0	32.43	0	24.09	0	18.74
5P.capped.10327	Ath_chr3	-	0	7.64	0	11.07	0	10.72	0	7.86	0	10.24	0	9.1
5P.capped.10328	Ath_chr3	+	0.85	0	1.82	0	1.48	0	1.36	0	0.82	0	0.18	0
5P.capped.10329	Ath_chr3	+	0.93	0	1.02	0	1.14	0	0.69	0	0	0	0.46	0
5P.capped.1033	Ath_chr1	+	13.71	0	12.01	0	19.4	0	24.49	0	16.2	0	22.38	0
5P.capped.10330	Ath_chr3	+	1.11	0	1.64	0	0.54	0	2.72	0	1.71	0	2.0	0
5P.capped.10331	Ath_chr3	+	22.13	0	20.7	0	15.45	0	43.57	0	11.78	0	27.41	0
5P.capped.10332	Ath_chr3	+	6.09	0	5.35	0	3.21	0	6.14	0	0.76	0	5.57	0
5P.capped.10333	Ath_chr3	+	1.19	0	1.22	0	0.4	0	0.96	0	0	0	0.68	0
5P.capped.10334	Ath_chr3	+	1.34	0.08	1.63	0.17	1.38	0	2.07	0	1.37	0	1.43	0
5P.capped.10335	Ath_chr3	+	2.39	0	2.82	0	3.86	0	3.53	0	2.46	0	1.76	0
5P.capped.10336	Ath_chr3	+	5.15	0	15.3	0	8.79	0	6.82	0	24.24	0	21.45	0
5P.capped.10337	Ath_chr3	+	0.68	0	0.34	0	1.4	0	0.4	0	2.09	0	2.54	0
5P.capped.10338	Ath_chr3	+	21.54	0	160.2	0	100.76	0	55.83	0	132.28	0	198.24	0
5P.capped.10339	Ath_chr3	-	0	30.29	0	32.12	0	29.18	0	32.64	0	21.12	0.19	22.29
5P.capped.1034	Ath_chr1	+	31.44	0	40.72	0	35.1	0	56.87	0	32.41	0	40.91	0
5P.capped.10340	Ath_chr3	+	6.07	0	6.92	0	4.23	0	7.25	0	3.92	0	3.01	0
5P.capped.10341	Ath_chr3	-	0	0.98	0	1.91	0	0.95	0	1.73	0	0.27	0	1.52
5P.capped.10342	Ath_chr3	-	0	7.66	0.11	10.16	0	8.17	0	8.36	0	11.9	0	8.11
5P.capped.10343	Ath_chr3	+	1.3	0	2.3	0	2.86	0	5.22	0	1.89	0	6.1	0
5P.capped.10344	Ath_chr3	+	2.03	0	1.24	0	1.34	0	2.17	0	1.11	0	1.28	0
5P.capped.10345	Ath_chr3	+	0.89	0	1.79	0	1.4	0	1.76	0	0.53	0	0.44	0
5P.capped.10346	Ath_chr3	-	0	5.95	0	4.86	0.07	2.72	0	5.2	0	2.74	0	2.67
5P.capped.10347	Ath_chr3	-	0	9.55	0	24.34	0	10.35	0	10.74	0	23.72	0	20.54
5P.capped.10348	Ath_chr3	-	0	12.01	0	13.48	0	17.08	0	11.91	0	18.76	0	17.07
5P.capped.10349	Ath_chr3	-	0	8.9	0	13.17	0	9.67	0	10.17	0	6.47	0	7.02
5P.capped.1035	Ath_chr1	-	0	10.26	0	8.71	0	8.16	0	14.58	0	22.89	0	8.03
5P.capped.10350	Ath_chr3	-	0	8.24	0	9.23	0	6.24	0	6.89	0	5.34	0	4.79
5P.capped.10351	Ath_chr3	-	0	3.23	0	4.27	0	3.74	0	2.99	0	3.91	0	4.08
5P.capped.10352	Ath_chr3	+	2.44	0	3.09	0	2.36	0	3.59	0	2.4	0	1.59	0
5P.capped.10353	Ath_chr3	-	0	118.1	0.13	123.08	0	107.37	0	113.31	0.14	96.05	0	91.22
5P.capped.10354	Ath_chr3	-	0.05	0.75	0	1.04	0	0.85	0	0.83	0	5.31	0	1.73
5P.capped.10355	Ath_chr3	+	4.23	0	3.72	0	2.09	0	5.55	0	2.14	0	6.66	0
5P.capped.10356	Ath_chr3	-	0	0.88	0	0.97	0	1.83	0	2.15	0	0.54	0	1.21
5P.capped.10357	Ath_chr3	+	4.63	0	5.64	0	4.49	0	9.67	0	4.69	0	5.61	0.11
5P.capped.10358	Ath_chr3	-	0.08	1.07	0	1.91	0.09	1.21	0.08	1.66	0	0	0	0.85
5P.capped.10359	Ath_chr3	-	0	2.94	0	7.88	0	13.93	0	3.45	0	14.56	0	4.7
5P.capped.1036	Ath_chr1	-	0	12.12	0	8.43	0	11.01	0	12.27	0	14.49	0	8.53
5P.capped.10360	Ath_chr3	-	0	79.92	0	75.0	0	51.83	0.08	70.29	0	49.88	0	46.69
5P.capped.10361	Ath_chr3	-	0	1.46	0	1.55	0	1.26	0	0.93	0	1.26	0	0.55
5P.capped.10362	Ath_chr3	-	0	3.65	0	2.56	0	4.7	0	3.71	0	4.83	0	3.82
5P.capped.10363	Ath_chr3	-	0	1.22	0	2.25	0	1.98	0	1.72	0	1.95	0	1.83
5P.capped.10364	Ath_chr3	+	12.62	0	12.76	0	8.56	0	21.22	0	10.1	0	20.37	0.11
5P.capped.10365	Ath_chr3	+	18.56	0.09	14.48	0.07	21.64	0	35.2	0.19	12.19	0	26.69	0
5P.capped.10366	Ath_chr3	+	2.14	0	3.04	0	3.11	0	7.16	0	4.26	0	10.3	0
5P.capped.10367	Ath_chr3	+	6.3	0	28.49	0	12.55	0	5.42	0	18.52	0	28.28	0
5P.capped.10368	Ath_chr3	+	3.12	0	4.84	0	3.48	0	3.8	0	2.3	0	3.9	0
5P.capped.10369	Ath_chr3	-	0	14.37	0	17.15	0	22.99	0	16.66	0	22.68	0	17.14
5P.capped.1037	Ath_chr1	-	0	13.53	0	11.52	0	10.26	0	11.66	0	11.84	0	10.13
5P.capped.10370	Ath_chr3	+	0.22	0	0.81	0	1.2	0	0.99	0	1.31	0	0.18	0
5P.capped.10371	Ath_chr3	+	5.89	0	5.85	0.08	5.49	0	11.89	0	5.68	0	5.05	0
5P.capped.10372	Ath_chr3	-	0	6.8	0	6.41	0	9.19	0	5.72	0	5.94	0	3.81
5P.capped.10373	Ath_chr3	-	0	4.91	0	22.93	0	10.65	0	5.15	0	9.64	0	14.93
5P.capped.10374	Ath_chr3	+	2.54	0.11	3.08	0	4.3	0	3.42	0	4.73	0	12.47	0
5P.capped.10375	Ath_chr3	-	0	4.17	0.06	5.72	0	5.83	0	7.03	0	8.56	0	6.25
5P.capped.10376	Ath_chr3	-	0	5.5	0	4.98	0	5.41	0	2.98	0	5.86	0	4.15
5P.capped.10377	Ath_chr3	-	0	0.54	0	0.71	0	0.9	0	1.47	0	0.31	0	0.66
5P.capped.10378	Ath_chr3	-	0	1.9	0	1.26	0.07	1.14	0	2.16	0.39	1.32	0	1.5
5P.capped.10379	Ath_chr3	-	0	4.9	0	6.88	0	4.74	0	5.59	0	5.06	0	3.38
5P.capped.1038	Ath_chr1	-	0	49.47	0	70.54	0	84.24	0	55.33	0	75.05	0	59.96
5P.capped.10380	Ath_chr3	-	0	1.87	0	1.44	0	0.81	0	2.22	0.7	7.53	0.19	3.28
5P.capped.10381	Ath_chr3	+	144.23	0	144.44	0	112.07	0	82.21	0	112.89	0	209.98	0
5P.capped.10382	Ath_chr3	-	0	5.38	0	9.7	0	6.15	0.24	6.95	0	7.21	0	4.09
5P.capped.10383	Ath_chr3	-	0	0.31	0	1.04	0	0.73	0	0.32	0	0.82	0	1.35
5P.capped.10384	Ath_chr3	+	2.84	0	2.4	0.04	2.45	0	1.6	0	0.78	0	1.86	0
5P.capped.10385	Ath_chr3	-	0	4.89	0	8.27	0.04	6.79	0	10.0	0	5.81	0.03	5.0
5P.capped.10386	Ath_chr3	-	0	396.66	0	152.34	0	113.92	0	611.31	0	1251.95	0	547.42
5P.capped.10387	Ath_chr3	-	0	22.41	0	28.14	0	24.97	0.1	21.62	0	21.82	0	26.4
5P.capped.10388	Ath_chr3	-	0	2.24	0	2.41	0	1.74	0	0.87	0	1.87	0	1.11
5P.capped.10389	Ath_chr3	+	18.98	0	19.09	0	17.31	0	32.09	0	20.53	0	29.27	0
5P.capped.1039	Ath_chr1	+	8.79	0	15.68	0	12.3	0	9.66	0	10.8	0	17.1	0
5P.capped.10390	Ath_chr3	-	0	14.11	0	13.26	0	13.74	0	11.25	0.13	9.65	0	16.42
5P.capped.10391	Ath_chr3	+	0.77	0	1.59	0	0.71	0	0.8	0	1.4	0	2.34	0
5P.capped.10392	Ath_chr3	+	0.78	0	5.08	0	3.23	0	3.7	0	1.37	0	5.78	0
5P.capped.10393	Ath_chr3	+	272.97	0	161.97	0	134.68	0	201.68	0	229.93	0	238.0	0
5P.capped.10394	Ath_chr3	+	2.01	0	1.55	0	1.12	0	2.21	0	0.33	0	1.38	0.09
5P.capped.10395	Ath_chr3	-	0	473.26	0	362.36	0	159.86	0	697.94	0	2144.69	0	1077.55
5P.capped.10396	Ath_chr3	-	0	1.14	0	1.47	0	1.74	0	1.81	0	1.45	0	1.48
5P.capped.10397	Ath_chr3	-	0	12.43	0	16.51	0	13.84	0	13.76	0	16.03	0	18.38
5P.capped.10398	Ath_chr3	+	5.02	0	4.08	0	3.49	0	5.52	0	2.59	0	6.51	0
5P.capped.10399	Ath_chr3	+	1.86	0	4.03	0	5.48	0	2.93	0	4.78	0	3.75	0
5P.capped.104	Ath_chr1	+	1.64	0	1.97	0	1.47	0	1.59	0	4.27	0	3.05	0
5P.capped.1040	Ath_chr1	+	2.54	0	2.93	0	2.08	0	4.27	0	0.57	0	3.97	0
5P.capped.10400	Ath_chr3	+	2.81	0	3.99	0	4.46	0	3.37	0	3.45	0	4.66	0
5P.capped.10401	Ath_chr3	-	0	26.56	0	22.98	0	18.45	0	37.14	0	26.62	0	43.55
5P.capped.10402	Ath_chr3	+	2.87	0	4.72	0	3.22	0	6.57	0	5.56	0	3.26	0
5P.capped.10403	Ath_chr3	+	2.38	0	0.67	0	0.38	0	2.21	0	1.01	0	1.99	0
5P.capped.10404	Ath_chr3	+	11.64	0.01	9.97	0	11.25	0	12.18	0	10.11	0	12.49	0
5P.capped.10405	Ath_chr3	+	0.82	0	1.52	0	1.61	0	1.24	0	1.79	0	1.33	0
5P.capped.10406	Ath_chr3	+	0.39	0	1.31	0	2.06	0.04	1.3	0	1.73	0	3.14	0
5P.capped.10407	Ath_chr3	+	0.16	0	0.69	0	0.95	0	0.58	0	0.55	0	0.29	0
5P.capped.10408	Ath_chr3	+	0.61	0	0.31	0	0.65	0	0.57	0	1.12	0	0.26	0
5P.capped.10409	Ath_chr3	+	1.5	0	1.01	0	1.72	0	2.81	0	2.07	0	2.98	0
5P.capped.1041	Ath_chr1	+	2.86	0	2.91	0	2.17	0	3.28	0	1.63	0	3.89	0
5P.capped.10410	Ath_chr3	+	0.73	0	0.84	0	0.32	0	1.78	0	0.98	0	0.43	0
5P.capped.10411	Ath_chr3	-	0	568.75	0	656.59	0	579.37	0	732.35	0	587.87	0	578.49
5P.capped.10412	Ath_chr3	+	2.92	0	3.39	0	3.19	0	2.94	0	1.11	0	1.61	0
5P.capped.10413	Ath_chr3	-	0	5.54	0	4.88	0.07	6.51	0.16	4.74	0	3.4	0	4.37
5P.capped.10414	Ath_chr3	-	0	2.48	0	2.3	0	1.3	0	2.31	0	1.09	0	3.46
5P.capped.10415	Ath_chr3	+	7.47	0	5.13	0	3.63	0	13.38	0	15.61	0	8.49	0
5P.capped.10416	Ath_chr3	-	0	8.53	0	8.89	0.05	8.32	0	10.74	0	17.6	0	10.17
5P.capped.10417	Ath_chr3	-	0	4.95	0	5.68	0	6.27	0	5.37	0	3.02	0	3.27
5P.capped.10418	Ath_chr3	-	0	3.15	0	2.2	0	6.65	0	2.43	0	3.02	0	11.94
5P.capped.10419	Ath_chr3	-	0.04	5.03	0	3.54	0	3.69	0.03	5.37	0	3.77	0	6.1
5P.capped.1042	Ath_chr1	-	0.07	1.64	0	0.91	0	0.37	0	0.59	0	0	0	1.0
5P.capped.10420	Ath_chr3	+	7.55	0	9.91	0	6.26	0	16.83	0	10.08	0	10.78	0
5P.capped.10421	Ath_chr3	+	2.91	0	7.67	0	3.82	0	2.05	0	4.36	0	7.16	0
5P.capped.10422	Ath_chr3	+	2.89	0	2.07	0	2.35	0	3.52	0	3.02	0	7.37	0.21
5P.capped.10423	Ath_chr3	-	0	37.29	0	28.09	0	23.74	0	36.36	0	29.89	0	21.89
5P.capped.10424	Ath_chr3	+	30.14	0	20.7	0	20.36	0	44.32	0	16.17	0	22.48	0
5P.capped.10425	Ath_chr3	-	0	16.06	0	19.38	0	15.3	0	19.24	0	11.88	0	13.78
5P.capped.10426	Ath_chr3	+	18.22	0	13.16	0	9.85	0	32.99	0	33.79	0	34.02	0
5P.capped.10427	Ath_chr3	+	5.23	0.18	3.11	0	2.56	0	5.62	0	4.52	0	8.04	0
5P.capped.10428	Ath_chr3	-	0	0.91	0	3.22	0	2.71	0	1.43	0	6.34	0	3.59
5P.capped.10429	Ath_chr3	-	0	3.22	0	4.17	0	6.3	0	2.86	0	11.36	0	5.57
5P.capped.1043	Ath_chr1	-	0	14.35	0	13.57	0	11.14	0	21.88	0	30.4	0	18.05
5P.capped.10430	Ath_chr3	-	0	12.65	0	10.15	0	5.68	0	10.83	0	6.06	0.17	7.24
5P.capped.10431	Ath_chr3	-	0	2.28	0	4.0	0	4.73	0	3.8	0	2.62	0	3.86
5P.capped.10432	Ath_chr3	-	0.06	0.82	0	0.89	0	1.25	0	0.81	0	0.87	0	1.96
5P.capped.10433	Ath_chr3	+	3.48	0	5.15	0.11	6.31	0	7.04	0	7.17	0	5.36	0
5P.capped.10434	Ath_chr3	-	0	2.98	0.09	3.27	0.08	3.87	0.13	4.31	0.65	1.1	0	6.35
5P.capped.10435	Ath_chr3	+	1.35	0.01	1.55	0.12	2.54	0.05	1.8	0.11	1.44	0	2.55	0.46
5P.capped.10436	Ath_chr3	+	0.42	0	1.5	0	1.17	0	1.06	0	0.23	0	0.63	0
5P.capped.10437	Ath_chr3	-	0	3.29	0	4.58	0	3.66	0	5.11	0	2.48	0	4.03
5P.capped.10438	Ath_chr3	+	5.28	0.1	2.54	0	2.9	0	4.46	0	1.83	0	3.13	0.11
5P.capped.10439	Ath_chr3	-	0	5.28	0	5.51	0.05	10.57	0	4.88	0.25	13.32	0	14.07
5P.capped.1044	Ath_chr1	-	0.09	11.13	0	13.33	0	13.95	0	20.02	0	13.78	0	14.63
5P.capped.10440	Ath_chr3	+	10.37	0	9.77	0	11.08	0	12.19	0.05	8.23	0	14.91	0
5P.capped.10441	Ath_chr3	+	3.86	0	3.4	0	3.01	0	5.28	0	5.58	0	7.08	0
5P.capped.10442	Ath_chr3	+	3.38	0	4.08	0	4.74	0	4.66	0	4.36	0	5.51	0
5P.capped.10443	Ath_chr3	-	0	10.5	0	9.24	0	8.58	0	11.52	0	9.05	0	8.93
5P.capped.10444	Ath_chr3	+	4.39	0.27	1.7	0	3.26	0	4.95	0	5.99	0	5.19	0
5P.capped.10445	Ath_chr3	-	0	6.89	0	5.54	0	5.6	0	3.7	0	4.18	0	5.33
5P.capped.10446	Ath_chr3	-	0	1.95	0	1.66	0	3.25	0	1.19	0	3.29	0	3.88
5P.capped.10447	Ath_chr3	+	3.75	0	4.74	0	4.7	0	4.82	0	2.81	0	4.39	0
5P.capped.10448	Ath_chr3	+	1.99	0	4.63	0	3.71	0	7.76	0	5.15	0	4.04	0
5P.capped.10449	Ath_chr3	-	0	1.15	0	1.4	0	1.4	0	1.24	0	1.12	0	0.53
5P.capped.1045	Ath_chr1	-	0	10.8	0	12.48	0	12.97	0	18.28	0	14.22	0	18.79
5P.capped.10450	Ath_chr3	-	0.35	3.61	0	3.0	0	2.02	0	3.29	0	0.73	0	2.87
5P.capped.10451	Ath_chr3	-	0	7.56	0	7.18	0	6.54	0	12.25	0	28.94	0	7.6
5P.capped.10452	Ath_chr3	+	2.49	0	2.81	0	4.82	0	4.18	0	7.23	0	4.69	0
5P.capped.10453	Ath_chr3	-	0	10.72	0	65.93	0	32.19	0	16.16	0	32.79	0	50.48
5P.capped.10454	Ath_chr3	-	0	4.97	0	4.31	0	3.54	0	3.37	0	3.33	0	2.09
5P.capped.10455	Ath_chr3	-	0	3.24	0	4.65	0	4.41	0	3.76	0	2.52	0	4.22
5P.capped.10456	Ath_chr3	-	0	12.55	0	16.09	0	18.88	0	13.05	0	11.34	0	13.65
5P.capped.10457	Ath_chr3	-	0	4.67	0	3.8	0	2.77	0	2.99	0	2.92	0	2.52
5P.capped.10458	Ath_chr3	-	0	7.2	0	8.66	0	8.39	0	12.73	0	11.52	0	9.79
5P.capped.10459	Ath_chr3	-	0	4.87	0	4.4	0	3.51	0.06	4.27	0	2.35	0.41	4.49
5P.capped.1046	Ath_chr1	+	3.81	0	3.97	0	3.31	0.15	6.88	0.04	3.24	0	12.39	0.13
5P.capped.10460	Ath_chr3	-	0	18.77	0.06	16.93	0.07	17.1	0	20.32	0	11.55	0.5	13.41
5P.capped.10461	Ath_chr3	-	0	1.05	0	0.43	0	1.33	0	0.35	0	0.5	0	0.77
5P.capped.10462	Ath_chr3	+	25.75	0.01	7.65	0.33	5.82	0.1	46.88	0.16	80.21	0	49.5	0
5P.capped.10463	Ath_chr3	+	10.37	0	30.33	0	19.54	0	16.26	0	21.22	0	36.74	0
5P.capped.10464	Ath_chr3	-	0	0.3	0	0.96	0	0.8	0	0.12	0	2.05	0	0.4
5P.capped.10465	Ath_chr3	-	0	2.37	0	2.74	0	2.73	0	2.66	0	2.23	0	3.24
5P.capped.10466	Ath_chr3	+	11.4	0.38	13.32	0.22	11.45	0.11	18.43	0	8.34	1.26	12.8	0
5P.capped.10467	Ath_chr3	+	12.73	0.26	8.59	0.64	7.54	0.81	12.67	0	9.33	0	14.86	0
5P.capped.10468	Ath_chr3	-	0.18	1.73	0.63	2.73	0.72	2.62	0.05	1.91	0	0.78	0.41	1.64
5P.capped.10469	Ath_chr3	+	0.3	0	1.19	0	0.95	0	0.99	0	0	0	1.08	0
5P.capped.1047	Ath_chr1	-	0	19.3	0	16.49	0	11.78	0	17.85	0	7.28	0	8.99
5P.capped.10470	Ath_chr3	-	0	1.73	0	2.71	0	1.94	0	1.69	0	2.35	0	1.62
5P.capped.10471	Ath_chr3	-	0	0.16	0	1.03	0	0.87	0	0.19	0	2.65	0	1.38
5P.capped.10472	Ath_chr3	+	2.14	0.09	2.74	0	1.45	0	2.14	0	2.81	0	2.7	0
5P.capped.10473	Ath_chr3	-	0	5.42	0	4.38	0	3.21	0	6.3	0	3.02	0	3.86
5P.capped.10474	Ath_chr3	-	0	24.04	0	28.78	0	24.19	0	26.88	0	17.7	0	23.55
5P.capped.10475	Ath_chr3	-	0	5.66	0	6.28	0	7.34	0	8.48	0	6.38	0	9.09
5P.capped.10476	Ath_chr3	+	0.85	0	0.38	0	1.39	0	0.29	0	3.57	0	3.35	0
5P.capped.10477	Ath_chr3	-	0	8.14	0	6.96	0	11.55	0	9.0	0	9.97	0	12.61
5P.capped.10478	Ath_chr3	+	1.26	0	0.52	0	1.94	0	0.71	0	1.5	0	3.12	0
5P.capped.10479	Ath_chr3	+	0.65	0	0.28	0	1.13	0	0.69	0	1.26	0	2.43	0
5P.capped.1048	Ath_chr1	-	0	1.12	0	1.2	0	1.02	0	0.84	0	0.58	0	0.73
5P.capped.10480	Ath_chr3	+	2.73	0	0.84	0	2.21	0	3.44	0	2.71	0	3.76	0
5P.capped.10481	Ath_chr3	+	2.73	0	0.84	0	2.21	0	3.44	0	2.71	0	3.76	0
5P.capped.10482	Ath_chr3	+	1.64	0	0.38	0	2.06	0.16	1.8	0	1.46	0	1.68	0
5P.capped.10483	Ath_chr3	+	0.09	0	0.87	0	0.64	0	0.3	0	0.31	0	0	0
5P.capped.10484	Ath_chr3	+	0.63	0	0.65	0	1.84	0	1.39	0	2.13	0	3.65	0
5P.capped.10485	Ath_chr3	+	0.12	0	0.62	0	1.13	0	0.1	0	0.17	0	0.39	0
5P.capped.10486	Ath_chr3	+	8.63	0	3.76	0.28	10.07	0	17.14	0	25.18	0	36.53	0
5P.capped.10487	Ath_chr3	+	0.99	0	0.25	0	1.22	0	0.49	0	4.4	0	2.73	0
5P.capped.10488	Ath_chr3	+	0.35	0	0.93	0	1.62	0	0.42	0	3.11	0	2.11	0
5P.capped.10489	Ath_chr3	+	0.64	0	0.5	0	1.54	0	0.51	0	0.3	0	0.86	0
5P.capped.1049	Ath_chr1	+	5.25	0	7.2	0	8.82	0	8.88	0	6.35	0	11.64	0
5P.capped.10490	Ath_chr3	+	17.35	0	6.76	0	12.34	0.04	13.91	0.14	11.03	0	26.14	0
5P.capped.10491	Ath_chr3	+	3.78	0	2.27	0	6.95	0	8.06	0	20.84	0	27.46	0
5P.capped.10492	Ath_chr3	+	1.65	0	1.26	0	1.51	0	0.62	0	0.74	0	2.49	0
5P.capped.10493	Ath_chr3	+	9.01	0	2.5	0	5.75	0	12.77	0	21.39	0	41.61	0
5P.capped.10494	Ath_chr3	-	0	11.25	0	8.93	0	10.15	0	18.03	0	31.13	0	13.55
5P.capped.10495	Ath_chr3	+	1.95	0	2.11	0	2.05	0	2.39	0.05	2.36	0	1.84	0
5P.capped.10496	Ath_chr3	-	0	56.15	0.08	75.99	0	66.16	0	62.07	0	61.58	0	57.11
5P.capped.10497	Ath_chr3	-	0	137.69	0	207.58	0	199.99	0	123.18	0	164.41	0	214.23
5P.capped.10498	Ath_chr3	-	0	5.65	0	12.24	0	6.67	0	4.39	0	4.51	0	4.38
5P.capped.10499	Ath_chr3	+	2.13	0	1.9	0	1.59	0	2.31	0	0.65	0	1.41	0
5P.capped.105	Ath_chr1	-	0	29.08	0	38.08	0	32.44	0	38.99	0	27.72	0	30.69
5P.capped.1050	Ath_chr1	-	0	0.62	0	0.29	0	1.05	0	0.46	0	0.73	0	1.4
5P.capped.10500	Ath_chr3	-	0	0.49	0	0.75	0	1.41	0	0	0	0.79	0	0.92
5P.capped.10501	Ath_chr3	-	0	2.82	0	4.03	0	3.6	0	2.46	0	3.53	0	2.72
5P.capped.10502	Ath_chr3	-	0	2.07	0	4.16	0.11	3.43	0	3.79	0	2.65	0	2.56
5P.capped.10503	Ath_chr3	+	1.37	0	2.62	0	2.67	0	1.2	0	1.68	0	1.52	0
5P.capped.10504	Ath_chr3	-	0	5.29	0	8.19	0	6.2	0	7.04	0	4.76	0	4.92
5P.capped.10505	Ath_chr3	+	17.26	0	14.67	0	13.13	0	15.58	0	6.01	0	14.31	0
5P.capped.10506	Ath_chr3	+	0.04	0	1.3	0	0.76	0	0.76	0	0.86	0	0.46	0
5P.capped.10507	Ath_chr3	-	0.21	112.85	0.04	120.13	0.05	86.0	0	139.78	0	118.92	1.64	148.69
5P.capped.10508	Ath_chr3	-	0	0.58	0	1.02	0	1.36	0	0.89	0	0.29	0	1.17
5P.capped.10509	Ath_chr3	-	0	3.61	0	3.31	0	3.82	0	2.88	0	4.5	0	3.94
5P.capped.1051	Ath_chr1	-	0	0.27	0	1.07	0	1.42	0	0.14	0	3.31	0	22.14
5P.capped.10510	Ath_chr3	-	0	507.22	0	577.81	0	671.72	0	646.04	0	663.65	0	481.73
5P.capped.10511	Ath_chr3	+	8.26	0	4.06	0	1.7	0	11.11	0	14.66	0	14.44	0
5P.capped.10512	Ath_chr3	-	0	0.1	0	2.04	0	3.79	0.19	2.0	0	3.89	0.2	0
5P.capped.10513	Ath_chr3	-	0	9.15	0	8.35	0	7.33	0	11.62	0	7.79	0	8.56
5P.capped.10514	Ath_chr3	+	2.37	0	2.55	0	2.61	0	2.86	0	1.82	0	3.16	0
5P.capped.10515	Ath_chr3	+	3.68	0	4.5	0	3.37	0	4.21	0	1.16	0	3.95	0.07
5P.capped.10516	Ath_chr3	-	0	34.49	0	10.36	0	16.35	0	47.1	0	15.03	0	27.24
5P.capped.10517	Ath_chr3	+	12.76	0	15.33	0	15.08	0.06	20.31	0	9.04	0	18.04	0
5P.capped.10518	Ath_chr3	+	13.59	0	14.21	0	11.04	0	15.66	0	9.93	0	15.23	0
5P.capped.10519	Ath_chr3	+	7.22	0	6.55	0	6.17	0	3.67	0	5.77	0	5.24	0
5P.capped.1052	Ath_chr1	-	0	2.09	0	1.59	0	1.93	0	1.55	0	1.47	0	0.26
5P.capped.10520	Ath_chr3	-	0	45.75	0	63.11	0	76.49	0	46.32	0	75.46	0.19	53.97
5P.capped.10521	Ath_chr3	+	6.6	0	5.15	0	4.55	0	4.24	0	2.27	0	4.61	0
5P.capped.10522	Ath_chr3	+	2.94	0	0.75	0	1.71	0	1.31	0	2.08	0	5.36	0
5P.capped.10523	Ath_chr3	+	9.98	0	8.02	0	5.68	0	17.11	0	19.79	0	12.96	0
5P.capped.10524	Ath_chr3	+	49.33	0	32.04	0	24.87	0	85.76	0	95.5	0	86.86	0.07
5P.capped.10525	Ath_chr3	+	0.5	0	0.97	0	0.77	0	0.42	0	0.53	0	0.63	0
5P.capped.10526	Ath_chr3	-	0	0.54	0	0.7	0	1.86	0.09	0.93	0.29	1.29	0	1.55
5P.capped.10527	Ath_chr3	+	4.15	0	2.11	0	3.69	0	4.6	0	3.08	0	3.48	0
5P.capped.10528	Ath_chr3	+	3.1	0	4.12	0	5.96	0	4.91	0	2.99	0	8.33	0
5P.capped.10529	Ath_chr3	+	10.0	0	7.29	0	11.17	0	12.16	0	7.2	0	5.75	0
5P.capped.1053	Ath_chr1	-	0	15.67	0	12.93	0	11.28	0	14.92	0	6.58	0	14.2
5P.capped.10530	Ath_chr3	+	2.11	0	1.82	0	1.83	0	2.44	0	1.41	0	1.96	0
5P.capped.10531	Ath_chr3	+	56.18	0.04	61.19	0	57.85	0	68.11	0	42.31	0	62.62	0
5P.capped.10532	Ath_chr3	-	0	0.44	0	1.16	0	0.67	0	0.44	0	1.2	0	0.2
5P.capped.10533	Ath_chr3	+	24.25	0	32.49	0	32.52	0	49.75	0	32.39	0	49.45	0
5P.capped.10534	Ath_chr3	+	23.52	0	49.35	0	44.56	0.07	22.73	0	31.72	0	81.52	0
5P.capped.10535	Ath_chr3	+	12.41	0	12.14	0	10.41	0	14.18	0	18.17	0	13.5	0
5P.capped.10536	Ath_chr3	-	0	0.22	0	1.52	0	1.98	0	0.49	0	1.41	0	2.01
5P.capped.10537	Ath_chr3	-	0	11.39	0	15.42	0	18.01	0	15.86	0	18.24	0	16.67
5P.capped.10538	Ath_chr3	-	0.16	1.6	0	1.87	0	2.71	0	1.06	0	1.76	0	3.16
5P.capped.10539	Ath_chr3	-	0	0.99	0	0.98	0	1.11	0	0.45	0	1.98	0	0.78
5P.capped.1054	Ath_chr1	+	15.97	0	14.34	0	16.57	0	22.67	0	11.01	0	24.73	0
5P.capped.10540	Ath_chr3	-	0	2.78	0	4.66	0	3.51	0	2.94	0	6.41	0	3.81
5P.capped.10541	Ath_chr3	-	0	7.99	0	13.61	0	8.46	0	8.08	0	14.1	0	8.26
5P.capped.10542	Ath_chr3	-	0	0.29	0	1.03	0	0.75	0	0.33	0	0.39	0	0.08
5P.capped.10543	Ath_chr3	+	5.27	0	4.64	0	8.37	0.05	5.21	0	4.1	0	4.55	0
5P.capped.10544	Ath_chr3	-	0	47.93	0	52.37	0	43.46	0	68.48	0	45.54	0	56.76
5P.capped.10545	Ath_chr3	+	3.86	0	4.84	0	4.08	0	5.92	0	7.09	0	16.38	0
5P.capped.10546	Ath_chr3	-	0	27.66	0	21.91	0	20.42	0	35.58	0.1	24.37	0	22.21
5P.capped.10547	Ath_chr3	-	0	0.88	0.09	1.09	0	0.63	0	1.61	0	0	0	0.52
5P.capped.10548	Ath_chr3	+	14.94	0	16.66	0	29.52	0	29.03	0	21.8	0	32.47	0
5P.capped.10549	Ath_chr3	-	0	7.51	0	3.42	0	7.18	0	5.41	0	7.41	0	9.31
5P.capped.1055	Ath_chr1	+	0.36	0	0.77	0	1.31	0	1.47	0	0.94	0	0.99	0
5P.capped.10550	Ath_chr3	-	0	8.38	0	28.49	0	17.81	0.07	13.09	0	31.6	0	30.83
5P.capped.10551	Ath_chr3	+	1.05	0	4.56	0	2.55	0	3.29	0	2.16	0	4.87	0
5P.capped.10552	Ath_chr3	+	10.31	0	8.1	0	6.51	0	8.2	0	5.55	0	9.34	0
5P.capped.10553	Ath_chr3	-	0	2.45	0	4.72	0	1.98	0	3.28	0	5.97	0	1.45
5P.capped.10554	Ath_chr3	-	0.16	2.32	0.08	2.63	0	3.23	0	4.58	0	1.65	0.07	1.85
5P.capped.10555	Ath_chr3	-	0	1.14	0	2.04	0	2.91	0	2.81	0	3.79	0	2.28
5P.capped.10556	Ath_chr3	-	0	256.59	0	207.93	0	214.26	0	279.01	0	196.48	0	135.85
5P.capped.10557	Ath_chr3	+	84.59	0	67.86	0	58.68	0	113.1	0	78.33	0	127.2	0
5P.capped.10558	Ath_chr3	+	9.38	0	7.89	0	11.63	0	9.33	0	7.11	0	10.83	0
5P.capped.10559	Ath_chr3	-	0	2.14	0	3.31	0	1.71	0	4.52	0	1.77	0	4.93
5P.capped.1056	Ath_chr1	-	0	4.57	0	5.79	0.19	8.03	0	4.43	0	6.7	0	5.95
5P.capped.10560	Ath_chr3	+	1.59	0	1.39	0	1.89	0	2.99	0	1.73	0	2.82	0
5P.capped.10561	Ath_chr3	+	27.97	0	24.88	0	20.52	0	33.42	0.09	17.19	0	32.73	0
5P.capped.10562	Ath_chr3	+	4.8	0	4.02	0	3.93	0	6.06	0.11	4.04	0	5.67	0
5P.capped.10563	Ath_chr3	-	0	9.05	0	25.04	0	9.83	0	7.56	0	15.07	0	18.28
5P.capped.10564	Ath_chr3	-	0	0.04	0	1.12	0	0.78	0	0.13	0	1.32	0	0.55
5P.capped.10565	Ath_chr3	+	2.66	0	3.25	0	2.47	0	5.96	0	1.99	0	3.57	0
5P.capped.10566	Ath_chr3	-	0.18	15.5	0	18.92	0	21.41	0	15.53	0	17.63	0	19.23
5P.capped.10567	Ath_chr3	+	54.17	0	44.47	0	34.41	0.08	74.77	0	50.94	0	62.33	0
5P.capped.10568	Ath_chr3	+	29.13	0	24.34	0	18.52	0	17.65	0	38.48	0.02	42.0	0
5P.capped.10569	Ath_chr3	-	0	1.22	0	2.33	0	1.52	0	1.41	0	1.03	0	0.6
5P.capped.1057	Ath_chr1	-	0	5.1	0	4.91	0	3.65	0	7.18	0	1.31	0	4.4
5P.capped.10570	Ath_chr3	+	9.11	0	11.06	0	10.24	0	18.14	0	13.36	0	6.79	0
5P.capped.10571	Ath_chr3	+	31.47	0	19.85	0	36.7	0	39.26	0	37.85	0	26.85	0
5P.capped.10572	Ath_chr3	-	0	0.5	0	1.42	0	0.68	0	0.54	0	0.87	0	0.67
5P.capped.10573	Ath_chr3	-	0	13.38	0	9.32	0	16.11	0	15.43	0	41.08	0	39.72
5P.capped.10574	Ath_chr3	+	18.49	0	20.71	0	19.12	0	15.81	0	14.97	0.14	29.03	0
5P.capped.10575	Ath_chr3	+	8.71	0	7.65	0	6.65	0	9.67	0	7.27	0	8.76	0
5P.capped.10576	Ath_chr3	-	0	2.62	0	5.87	0	3.53	0	5.28	0	5.32	0	3.69
5P.capped.10577	Ath_chr3	+	7.28	0	7.2	0	6.41	0	13.85	0	5.18	0	21.2	0
5P.capped.10578	Ath_chr3	+	1.0	0	1.34	0	1.56	0	0.67	0	0.48	0	1.76	0
5P.capped.10579	Ath_chr3	-	0	3.87	0	3.38	0	2.68	0	3.37	0	0.62	0	3.2
5P.capped.1058	Ath_chr1	+	1.34	0	1.64	0	1.32	0	1.11	0.13	0.33	0	1.98	0
5P.capped.10580	Ath_chr3	-	0	59.44	0	148.14	0.06	81.73	0	82.75	0	113.09	0	158.55
5P.capped.10581	Ath_chr3	+	0.93	0	1.52	0	1.53	0	0.57	0.58	1.54	0	3.7	0
5P.capped.10582	Ath_chr3	-	0	6.63	0	6.52	0	8.1	0	4.84	0	12.84	0	7.42
5P.capped.10583	Ath_chr3	+	4.65	0	3.55	0	5.04	0	3.62	0	3.14	0	9.42	0
5P.capped.10584	Ath_chr3	+	1.35	0	1.03	0	0.92	0	0.38	0	0	0	2.2	0
5P.capped.10585	Ath_chr3	+	10.57	0	11.32	0	6.86	0	11.38	0	5.67	0	4.84	0
5P.capped.10586	Ath_chr3	+	2.73	0	2.33	0	3.03	0	4.1	0	3.05	0	3.47	0
5P.capped.10587	Ath_chr3	+	13.36	0	6.7	0.02	6.44	0	7.33	0	3.94	0	6.22	0
5P.capped.10588	Ath_chr3	+	4.88	0	5.76	0.07	4.74	0	4.46	0	4.67	0	9.74	0
5P.capped.10589	Ath_chr3	+	24.56	0	33.02	0	37.34	0	58.24	0	47.42	0	68.59	0
5P.capped.1059	Ath_chr1	+	16.75	0	28.64	0	32.08	0	35.11	0	57.8	0	59.33	0
5P.capped.10590	Ath_chr3	+	0.73	0	1.09	0	0.76	0	0.86	0	0	0	0.81	0
5P.capped.10591	Ath_chr3	+	5.28	0	2.36	0	4.37	0	8.44	0	2.75	0	7.17	0
5P.capped.10592	Ath_chr3	+	0.89	0	0.8	0	1.04	0	1.86	0	1.1	0	1.4	0
5P.capped.10593	Ath_chr3	+	2.43	0	4.96	0	4.55	0	3.35	0	4.36	0	5.93	0
5P.capped.10594	Ath_chr3	+	407.63	0	381.59	0	359.19	0	732.29	0	450.24	0	389.29	0
5P.capped.10595	Ath_chr3	-	0	21.88	0	18.98	0	18.24	0	21.29	0	10.52	0	17.24
5P.capped.10596	Ath_chr3	+	9.09	0	7.35	0	1.81	0	12.63	0	2.25	0	3.32	0
5P.capped.10597	Ath_chr3	-	0	1.92	0	1.51	0	1.55	0	1.67	0	0.86	0	1.42
5P.capped.10598	Ath_chr3	+	10.04	0.26	4.14	0	5.96	0.11	14.54	0.06	22.32	0	17.46	0
5P.capped.10599	Ath_chr3	+	1.14	0	1.96	0	1.69	0	0.72	0	1.19	0	3.63	0
5P.capped.106	Ath_chr1	+	8.32	0	9.13	0	6.42	0	13.18	0	8.67	0.36	9.55	0
5P.capped.1060	Ath_chr1	-	0	3.62	0	5.53	0	4.91	0	5.62	0	4.27	0	4.01
5P.capped.10600	Ath_chr3	-	0	114.28	0	115.16	0	109.26	0	155.69	0	131.87	0	120.9
5P.capped.10601	Ath_chr3	+	9.19	0	9.1	0	7.68	0	12.53	0	11.56	0	11.0	0
5P.capped.10602	Ath_chr3	+	3.09	0	3.88	0.06	3.52	0.13	4.89	0.16	3.52	0	4.14	0
5P.capped.10603	Ath_chr3	+	0.78	0	0.77	0	0.82	0	0.83	0	0.27	0	0.6	0.04
5P.capped.10604	Ath_chr3	-	0	5.43	0	4.86	0	5.16	0	4.99	0	4.69	0	2.9
5P.capped.10605	Ath_chr3	-	0	6.29	0	6.69	0	6.77	0	7.12	0	9.78	0	5.91
5P.capped.10606	Ath_chr3	+	13.85	0	13.44	0	15.4	0	18.74	0	13.11	0	18.64	0
5P.capped.10607	Ath_chr3	+	2.03	0	2.81	0	1.59	0	1.35	0	1.85	0	2.9	0
5P.capped.10608	Ath_chr3	+	55.89	0	53.61	0	45.62	0	62.71	0	30.75	0	63.8	0
5P.capped.10609	Ath_chr3	+	3.66	0.12	3.7	0	5.24	0	5.86	0	6.01	0	6.24	0.23
5P.capped.1061	Ath_chr1	+	8.77	0	7.51	0	9.77	0	11.32	0.12	8.02	0	11.17	0
5P.capped.10610	Ath_chr3	+	2.22	0	2.33	0	3.49	0	2.47	0	3.59	0	7.29	0
5P.capped.10611	Ath_chr3	+	21.14	0	18.13	0	18.16	0	17.22	0	16.06	0	27.86	0
5P.capped.10612	Ath_chr3	+	4.81	0	3.44	0	3.77	0	2.74	0	0.82	0	3.28	0
5P.capped.10613	Ath_chr3	-	0	9.93	0	6.19	0.09	6.21	0	9.09	0	8.41	0	5.42
5P.capped.10614	Ath_chr3	-	0	1.47	0	2.18	0	2.1	0	2.12	0	0.17	0	1.46
5P.capped.10615	Ath_chr3	-	0	6.12	0.06	9.97	0	9.5	0.38	10.06	0	9.12	0	8.93
5P.capped.10616	Ath_chr3	-	0	17.22	0	23.02	0	18.61	0	15.56	0	19.35	0	18.12
5P.capped.10617	Ath_chr3	+	6.0	0	4.94	0	4.97	0	5.63	0	6.29	0	7.99	0
5P.capped.10618	Ath_chr3	+	8.45	0	5.76	0	13.13	0	17.0	0	15.18	0	34.73	0
5P.capped.10619	Ath_chr3	+	42.75	0	22.93	0	31.32	0	23.41	0	29.22	0	29.45	0
5P.capped.1062	Ath_chr1	+	4.21	0	4.87	0	4.53	0	3.0	0	1.03	0	3.6	0
5P.capped.10620	Ath_chr3	-	0	2.49	0	3.3	0	3.0	0	3.34	0	5.94	0	2.9
5P.capped.10621	Ath_chr3	+	18.52	0	5.33	0	3.87	0	24.56	0	43.96	0	22.29	0
5P.capped.10622	Ath_chr3	-	0	13.51	0	15.86	0	17.45	0	16.12	0	13.74	0	10.59
5P.capped.10623	Ath_chr3	+	1.25	0	1.61	0	1.76	0	6.57	0	33.7	0	9.5	0
5P.capped.10624	Ath_chr3	-	0	4.07	0	5.89	0	3.34	0	5.23	0	4.07	0	5.32
5P.capped.10625	Ath_chr3	+	2.77	0	1.1	0	1.71	0	1.88	0	1.12	0	1.26	0
5P.capped.10626	Ath_chr3	+	38.48	0	38.21	0	46.34	0.07	57.1	0	38.11	0	61.88	0.47
5P.capped.10627	Ath_chr3	-	0	258.46	0	119.0	0	107.88	0	271.31	0	84.97	0	91.82
5P.capped.10628	Ath_chr3	+	179.17	0	50.84	0.14	33.28	0	86.01	0	65.95	0	76.75	0
5P.capped.10629	Ath_chr3	-	0	77.93	0	75.29	0	99.77	0	88.79	0	86.73	0	57.54
5P.capped.1063	Ath_chr1	+	0.68	0	1.16	0	0.63	0	2.08	0	1.1	0	1.49	0
5P.capped.10630	Ath_chr3	+	0.69	0.03	1.15	0	1.73	0	0.23	0.13	1.82	0	2.73	0.05
5P.capped.10631	Ath_chr3	+	6.75	0	11.71	0	20.91	0	5.05	0	9.08	0	19.83	0
5P.capped.10632	Ath_chr3	+	0.85	0	0.45	0	0.63	0	0.47	0	0	0	0.77	0
5P.capped.10633	Ath_chr3	-	0	3.26	0	6.19	0.07	6.04	0	2.95	0	6.0	0	3.52
5P.capped.10634	Ath_chr3	+	2.88	0	3.46	0	1.41	0	3.62	0	2.72	0	2.24	0.07
5P.capped.10635	Ath_chr3	-	0	2.05	0	2.75	0	1.69	0	1.69	0	1.36	0	0.23
5P.capped.10636	Ath_chr3	-	0	8.94	0	10.08	0	10.13	0	8.34	0	9.98	0	5.75
5P.capped.10637	Ath_chr3	+	23.27	0	21.14	0	30.72	0	21.35	0	34.13	0	38.11	0
5P.capped.10638	Ath_chr3	+	6.36	0	6.13	0	8.49	0	9.09	0	8.5	0	15.16	0
5P.capped.10639	Ath_chr3	+	14.14	0	8.82	0	6.28	0	9.6	0	7.19	0	8.67	0.11
5P.capped.1064	Ath_chr1	-	0	13.11	0	21.78	0	25.67	0	18.83	0	16.35	0	30.86
5P.capped.10640	Ath_chr3	-	0	8.57	0	9.37	0	7.13	0	10.12	0	6.01	0	9.87
5P.capped.10641	Ath_chr3	+	12.28	0.02	12.75	0.05	14.48	0.11	13.34	0	11.52	0	13.84	0
5P.capped.10642	Ath_chr3	-	0.1	17.03	0	14.85	0	13.62	0	16.78	0	15.43	0	16.6
5P.capped.10643	Ath_chr3	-	0	6.85	0	8.17	0	9.92	0	4.34	0	8.57	0	10.18
5P.capped.10644	Ath_chr3	-	0	11.34	0	12.96	0	11.97	0	11.38	0	14.3	0	8.6
5P.capped.10645	Ath_chr3	+	23.41	0	27.28	0	29.55	0	44.66	0	27.41	0	56.02	0
5P.capped.10646	Ath_chr3	+	1.88	0	1.63	0	2.5	0	3.18	0	1.79	0	3.53	0
5P.capped.10647	Ath_chr3	-	0	0.84	0	0.74	0	1.53	0	0.97	0	0	0	0.19
5P.capped.10648	Ath_chr3	+	1.75	0	2.13	0	2.4	0	3.12	0	2.5	0	1.29	0
5P.capped.10649	Ath_chr3	-	0	57.62	0	61.67	0	82.62	0	52.04	0	54.98	0	46.89
5P.capped.1065	Ath_chr1	-	0	1.52	0	1.81	0	1.4	0	0.88	0	2.31	0	1.65
5P.capped.10650	Ath_chr3	-	0	2.19	0	1.71	0	0.93	0	2.09	0	2.31	0	2.34
5P.capped.10651	Ath_chr3	+	68.06	0	71.41	0	96.93	0	85.76	0	76.61	0	86.51	0
5P.capped.10652	Ath_chr3	-	0	0.91	0	1.03	0	0.59	0	0.42	0	1.06	0	0.27
5P.capped.10653	Ath_chr3	-	0	0.43	0	1.43	0	0.91	0	0.55	0	1.68	0	0.39
5P.capped.10654	Ath_chr3	-	0	8.89	0	12.05	0	10.06	0	13.53	0	11.14	0	18.55
5P.capped.10655	Ath_chr3	-	0	4.55	0	3.04	0	3.67	0	3.15	0	1.23	0	4.32
5P.capped.10656	Ath_chr3	-	0	6.0	0	6.14	0	4.36	0	6.76	0	7.51	0	5.34
5P.capped.10657	Ath_chr3	+	38.32	0	31.36	0	33.63	0.06	49.17	0	17.31	0	33.07	0
5P.capped.10658	Ath_chr3	-	0	27.81	0	27.71	0	31.64	0	30.48	0	21.63	0	25.36
5P.capped.10659	Ath_chr3	-	0	1.39	0	0.43	0	0.64	0	0.41	0	0	0	0.23
5P.capped.1066	Ath_chr1	-	0	10.46	0	13.13	0	7.93	0	8.9	0	10.67	0	5.69
5P.capped.10660	Ath_chr3	-	0	4.87	0	3.2	0	2.77	0	3.79	0	2.24	0	3.07
5P.capped.10661	Ath_chr3	+	8.87	0	5.09	0	3.98	0	7.14	0	3.62	0	8.22	0
5P.capped.10662	Ath_chr3	-	0	9.92	0.09	9.09	0	7.41	0	7.63	0	7.46	0	9.76
5P.capped.10663	Ath_chr3	+	2.16	0	1.26	0	2.27	0	0.49	0	1.5	0	2.8	0
5P.capped.10664	Ath_chr3	+	2.3	0	2.28	0	1.09	0	1.82	0	0.98	0	0.98	0
5P.capped.10665	Ath_chr3	-	0	0.27	0	0.95	0	2.38	0	0.59	0	2.22	0	0.96
5P.capped.10666	Ath_chr3	-	0	4.82	0	7.45	0	8.79	0	5.89	0	13.4	0	4.7
5P.capped.10667	Ath_chr3	+	7.33	0	9.6	0	11.31	0	16.51	0	6.63	0	15.43	0
5P.capped.10668	Ath_chr3	-	0	4.5	0	4.9	0	3.29	0	6.8	0	2.85	0	2.27
5P.capped.10669	Ath_chr3	-	0	36.49	0	27.56	0	32.89	0	34.51	0	26.75	0	23.24
5P.capped.1067	Ath_chr1	+	18.56	0	23.54	0	26.2	0	39.49	0	23.77	0	36.47	0
5P.capped.10670	Ath_chr3	-	0	17.6	0	18.11	0	11.98	0	15.81	0	15.5	0	14.87
5P.capped.10671	Ath_chr3	-	0	6.0	0	6.39	0	6.56	0	6.49	0	6.8	0	5.61
5P.capped.10672	Ath_chr3	-	0	2.58	0	5.47	0	6.46	0	4.27	0	12.01	0	5.61
5P.capped.10673	Ath_chr3	-	0	2.08	0	1.3	0	2.48	0	2.13	0	1.52	0	1.82
5P.capped.10674	Ath_chr3	-	0	33.85	0	28.68	0	18.38	0	39.34	0	49.2	0	33.22
5P.capped.10675	Ath_chr3	+	8.74	0	13.76	0	13.26	0	13.21	0	9.39	0	13.16	0
5P.capped.10676	Ath_chr3	+	6.22	0	6.86	0.06	20.16	0	8.82	0	18.79	0	20.05	0.08
5P.capped.10677	Ath_chr3	-	0	4.6	0	6.36	0	7.64	0	7.35	0	15.55	0	5.81
5P.capped.10678	Ath_chr3	-	0	13.68	0	21.11	0	24.01	0	21.72	0	23.22	0	19.53
5P.capped.10679	Ath_chr3	-	0	1.55	0	1.57	0	0.93	0	1.75	0	0.85	0	0.84
5P.capped.1068	Ath_chr1	-	0	8.95	0	11.33	0	11.33	0	9.0	0	5.81	0	7.77
5P.capped.10680	Ath_chr3	+	2.26	0	1.69	0	3.09	0.05	1.95	0	6.23	0	10.22	0
5P.capped.10681	Ath_chr3	-	0	2.78	0	8.54	0	5.57	0	1.48	0	6.7	0	5.75
5P.capped.10682	Ath_chr3	-	0	4.83	0	7.05	0	6.18	0	5.19	0	9.86	0	6.2
5P.capped.10683	Ath_chr3	+	2.85	0	3.91	0	4.34	0	4.26	0	6.03	0	23.79	0
5P.capped.10684	Ath_chr3	+	17.31	0	14.75	0	13.32	0	14.64	0	20.02	0	17.21	0
5P.capped.10685	Ath_chr3	+	1.21	0	1.79	0	1.6	0	1.14	0	2.55	0	1.56	0
5P.capped.10686	Ath_chr3	-	0	8.57	0	10.5	0	12.13	0	12.07	0	8.54	0	9.75
5P.capped.10687	Ath_chr3	+	9.89	0	10.13	0	11.46	0	13.61	0	5.56	0	12.4	0
5P.capped.10688	Ath_chr3	-	0	0.8	0	0.7	0	1.51	0	0.64	0	0.97	0	1.06
5P.capped.10689	Ath_chr3	-	0	0.86	0	0.9	0	1.2	0	0.36	0	2.1	0	0.53
5P.capped.1069	Ath_chr1	-	0	23.42	0	41.14	0	38.2	0	32.79	0	47.72	0	32.91
5P.capped.10690	Ath_chr3	-	0.01	0.92	0	2.24	0	1.87	0	2.39	0	1.87	0	4.52
5P.capped.10691	Ath_chr3	+	1.59	0	2.35	0	2.21	0	1.95	0.1	1.45	0	1.31	0
5P.capped.10692	Ath_chr3	+	0.06	0	0.54	0	1.32	0	0.32	0	0.54	0	0.73	0
5P.capped.10693	Ath_chr3	+	2.07	0	1.93	0.06	2.85	0	2.05	0	0.92	0	2.99	0
5P.capped.10694	Ath_chr3	-	0	1.29	0	2.49	0	3.05	0	3.37	0	1.4	0	2.28
5P.capped.10695	Ath_chr3	-	0	4.52	0	2.45	0	2.66	0	4.98	0	1.84	0	1.74
5P.capped.10696	Ath_chr3	+	1.36	0	3.41	0	2.11	0	0.34	0	1.31	0	5.83	0
5P.capped.10697	Ath_chr3	-	0	6.44	0	10.3	0	11.65	0	10.28	0	11.87	0	9.01
5P.capped.10698	Ath_chr3	+	7.55	0	10.77	0	7.99	0	7.21	0	9.04	0	11.06	0
5P.capped.10699	Ath_chr3	+	4.18	0	7.12	0	6.2	0	11.3	0	5.12	1.01	12.72	0.06
5P.capped.107	Ath_chr1	+	2.32	0	2.96	0	2.71	0	5.06	0	4.0	0	3.55	0
5P.capped.1070	Ath_chr1	+	71.56	0	59.05	0	45.62	0	69.5	0	44.35	0	101.26	0
5P.capped.10700	Ath_chr3	+	11.35	0	11.57	0	14.17	0	15.02	0	14.01	0	15.4	0
5P.capped.10701	Ath_chr3	+	1.77	0	1.57	0	2.36	0	3.35	0	1.08	0	3.49	0
5P.capped.10702	Ath_chr3	+	3.24	0	4.48	0	4.61	0	4.6	0	3.1	0	4.6	0
5P.capped.10703	Ath_chr3	-	0	3.38	0	6.61	0	5.72	0.13	3.82	0	6.88	0.05	2.83
5P.capped.10704	Ath_chr3	+	391.61	0	350.18	0	357.86	0	516.18	0	400.81	0	563.86	0
5P.capped.10705	Ath_chr3	+	0.46	0	1.04	0	1.53	0	0.8	0	1.55	0	0.56	0
5P.capped.10706	Ath_chr3	+	3.86	0	4.54	0.06	2.04	0	6.77	0.03	3.36	0	7.94	0
5P.capped.10707	Ath_chr3	+	3.82	0	4.87	0	5.12	0	5.4	0	4.38	0	8.4	0
5P.capped.10708	Ath_chr3	-	0	2.11	0	2.12	0	1.53	0	2.12	0	4.18	0.04	2.95
5P.capped.10709	Ath_chr3	-	0	2.11	0	2.12	0	1.53	0	2.12	0	4.18	0.04	2.95
5P.capped.1071	Ath_chr1	-	0	75.59	0	95.81	0	55.55	0	86.85	0	44.29	0	58.81
5P.capped.10710	Ath_chr3	+	6.56	0	6.15	0	6.09	0	7.81	0	3.58	0	7.22	0
5P.capped.10711	Ath_chr3	+	2.66	0.22	3.56	0	6.09	0	2.26	0	3.63	0	6.21	0
5P.capped.10712	Ath_chr3	+	5.46	0	5.08	0	5.35	0	6.75	0	6.06	0	4.91	0
5P.capped.10713	Ath_chr3	+	1.56	0	1.65	0	1.58	0	1.38	0	1.89	0	1.81	0.11
5P.capped.10714	Ath_chr3	-	0	0.86	0	0.91	0	0.19	0	0.07	0	0	0	0
5P.capped.10715	Ath_chr3	+	8.08	0	6.74	0	5.56	0	18.67	0	7.07	0	12.39	0
5P.capped.10716	Ath_chr3	+	1.28	0	2.04	0	0.81	0	3.67	0.04	1.29	0	0.82	0
5P.capped.10717	Ath_chr3	+	34.77	0	43.26	0	36.12	0	77.27	0	32.82	0	40.73	0
5P.capped.10718	Ath_chr3	+	107.64	0	119.43	0	174.57	0	160.9	0	206.76	0	307.0	0
5P.capped.10719	Ath_chr3	+	7.12	0	6.41	0	7.87	0	6.79	0	7.41	0	16.37	0
5P.capped.1072	Ath_chr1	-	0	18.21	0	19.24	0	12.66	0	22.41	0	25.59	0	15.26
5P.capped.10720	Ath_chr3	+	2.39	0	1.81	0	1.4	0	2.32	0.11	0.96	0	2.34	0
5P.capped.10721	Ath_chr3	+	1.92	0	1.22	0	0.76	0	1.74	0.03	0.81	0	1.38	0
5P.capped.10722	Ath_chr3	-	0	9.35	0	11.52	0	5.61	0	7.47	0	5.42	0	6.31
5P.capped.10723	Ath_chr3	-	0	14.88	0	17.64	0	15.27	0	20.06	0	12.37	0	12.87
5P.capped.10724	Ath_chr3	+	5.42	0.09	4.71	0	5.25	0	5.03	0	5.44	0	11.29	0
5P.capped.10725	Ath_chr3	+	30.97	0	23.6	0	19.2	0	26.62	0	14.55	0	19.71	0
5P.capped.10726	Ath_chr3	-	0	18.95	0	22.66	0	18.59	0	19.64	0	13.93	0	21.0
5P.capped.10727	Ath_chr3	-	0	1.01	0	0.11	0	2.64	0	0.62	0	5.78	0	1.59
5P.capped.10728	Ath_chr3	-	0	26.47	0	80.52	0	54.81	0	38.12	0	128.72	0	104.14
5P.capped.10729	Ath_chr3	+	2.7	0	1.7	0	2.94	0	1.51	0	1.38	0	7.85	0
5P.capped.1073	Ath_chr1	+	4.35	0	6.53	0	4.06	0	7.1	0	4.95	0	7.32	0
5P.capped.10730	Ath_chr3	-	0	31.41	0	160.78	0	101.36	0	34.92	0	80.74	0	105.53
5P.capped.10731	Ath_chr3	-	0	0.12	0	1.37	0.04	1.68	0	0.26	0	1.61	0	0.78
5P.capped.10732	Ath_chr3	+	0.8	0	1.78	0	1.41	0	1.29	0	1.79	0	3.5	0
5P.capped.10733	Ath_chr3	-	0	0.97	0	0.88	0	2.29	0	0.68	0	0.75	0	1.29
5P.capped.10734	Ath_chr3	-	0	0.69	0	0.23	0	0.59	0	0.43	0	3.56	0.14	0.85
5P.capped.10735	Ath_chr3	+	1.72	0	2.37	0	2.42	0	2.96	0	3.59	0	1.27	0
5P.capped.10736	Ath_chr3	+	100.02	0	111.44	0	144.49	0	135.77	0	100.21	0	198.21	0
5P.capped.10737	Ath_chr3	+	18.23	0	19.45	0	15.52	0	22.46	0	14.69	0	23.56	0
5P.capped.10738	Ath_chr3	-	0	11.43	0	5.82	0	19.32	0	12.86	0	14.21	0	27.22
5P.capped.10739	Ath_chr3	+	6.61	0	3.06	0	6.66	0	14.23	0	8.72	0	15.94	0
5P.capped.1074	Ath_chr1	+	1.52	0	2.02	0	1.26	0	1.24	0	1.86	0	2.17	0
5P.capped.10740	Ath_chr3	+	8.19	0	10.35	0	13.39	0	16.04	0	11.7	0	26.28	0
5P.capped.10741	Ath_chr3	-	0	3.2	0	4.67	0	3.08	0	4.48	0	2.47	0	3.78
5P.capped.10742	Ath_chr3	+	2.19	0	2.21	0	1.93	0	0.84	0	1.26	0	1.31	0
5P.capped.10743	Ath_chr3	+	1.83	0	1.89	0	2.36	0	2.91	0	1.44	0	4.07	0
5P.capped.10744	Ath_chr3	+	23.74	0	20.51	0	18.77	0	27.44	0	11.51	0	35.58	0
5P.capped.10745	Ath_chr3	-	0.05	16.44	0	16.47	0	14.45	0	23.84	0	27.66	0.27	20.98
5P.capped.10746	Ath_chr3	+	3.64	0	2.91	0	3.6	0	3.33	0	1.44	0	7.18	0
5P.capped.10747	Ath_chr3	-	0	7.18	0	7.71	0	6.53	0	8.84	0	14.68	0	7.51
5P.capped.10748	Ath_chr3	-	0	289.63	0	345.97	0	320.05	0	373.06	0	266.09	0	265.79
5P.capped.10749	Ath_chr3	-	0	39.92	0	40.44	0	25.64	0	46.92	0	26.3	0	27.96
5P.capped.1075	Ath_chr1	+	11.38	0	11.78	0	13.12	0	13.25	0	10.45	0	18.0	0
5P.capped.10750	Ath_chr3	+	17.43	0.17	12.06	0	10.76	0	21.63	0	185.39	0	27.31	0
5P.capped.10751	Ath_chr3	+	13.02	0	12.47	0	10.26	0	22.18	0	12.65	0	13.43	0
5P.capped.10752	Ath_chr3	-	0	2.56	0	1.41	0	3.33	0	2.94	0	5.67	0	2.2
5P.capped.10753	Ath_chr3	-	0	1.5	0	2.39	0	1.68	0	2.16	0	1.85	0	2.65
5P.capped.10754	Ath_chr3	+	11.71	0	12.52	0	11.41	0	14.41	0	8.77	0	15.1	0
5P.capped.10755	Ath_chr3	+	14.14	0.05	16.15	0	20.52	0	18.61	0	15.91	0	29.8	0.01
5P.capped.10756	Ath_chr3	+	1.72	0	0.26	0	0.58	0.06	2.09	0	2.17	0	2.15	0
5P.capped.10757	Ath_chr3	+	0.88	0	1.4	0	0.94	0	1.06	0	0	0	3.38	0
5P.capped.10758	Ath_chr3	+	6.82	0	4.82	0.11	5.28	0	12.13	0	12.25	0	24.52	0
5P.capped.10759	Ath_chr3	-	0	1.14	0	0.3	0	0.93	0	1.25	0	0	0.11	0.28
5P.capped.1076	Ath_chr1	+	0.6	0	0.93	0	1.12	0	1.55	0	1.49	0	3.22	0
5P.capped.10760	Ath_chr3	+	0.38	0	0.76	0	1.0	0	0.92	0	2.39	0	0.27	0
5P.capped.10761	Ath_chr3	-	0	17.8	0	17.78	0	10.84	0	14.58	0	8.64	0	10.44
5P.capped.10762	Ath_chr3	+	4.61	0	5.92	0	4.38	0	6.29	0	7.79	0	9.14	0
5P.capped.10763	Ath_chr3	+	0.77	0	0.94	0	0.53	0	1.13	0	0.59	0	1.18	0
5P.capped.10764	Ath_chr3	+	15.0	0	14.3	0	13.81	0	21.46	0	14.09	0	29.77	0.14
5P.capped.10765	Ath_chr3	+	2.77	0	1.68	0	1.12	0	2.21	0	0.29	0	0.72	0
5P.capped.10766	Ath_chr3	+	8.63	0	6.91	0	7.92	0	21.82	0	30.97	0	18.12	0
5P.capped.10767	Ath_chr3	-	0	1.86	0	4.32	0	4.94	0	2.57	0	4.78	0	2.2
5P.capped.10768	Ath_chr3	+	1.07	0	1.56	0	0.55	0	1.52	0	0.55	0	0.33	0
5P.capped.10769	Ath_chr3	+	1.86	0.1	2.54	0	1.86	0	4.72	0	0.74	0	2.32	0
5P.capped.1077	Ath_chr1	-	0	217.74	0	241.5	0	208.41	0	265.01	0	176.57	0	210.32
5P.capped.10770	Ath_chr3	+	4.83	0	3.56	0	1.77	0	5.83	0	0.44	0	1.1	0
5P.capped.10771	Ath_chr3	+	2.81	0	4.92	0	6.56	0	3.78	0	7.22	0	17.37	0
5P.capped.10772	Ath_chr3	-	0	20.04	0	23.21	0	18.78	0	23.08	0	25.98	0	19.86
5P.capped.10773	Ath_chr3	-	0	2.82	0	3.13	0	3.59	0	4.81	0	3.36	0	2.66
5P.capped.10774	Ath_chr3	+	0	0	1.49	0	0.89	0	0.35	0	2.48	0	0.54	0
5P.capped.10775	Ath_chr3	-	0	29.55	0	40.6	0	39.98	0	29.83	0	46.14	0	28.19
5P.capped.10776	Ath_chr3	-	0	0.8	0	0.42	0	1.52	0	0.5	0	1.49	0	0.18
5P.capped.10777	Ath_chr3	+	31.5	0	16.67	0	12.09	0	51.49	0	10.69	0	19.37	0
5P.capped.10778	Ath_chr3	+	0.96	0	1.17	0.12	1.16	0	3.64	0	0.62	0.35	2.03	0
5P.capped.10779	Ath_chr3	-	0	1.37	0	2.44	0	2.3	0	2.35	0	1.6	0	1.91
5P.capped.1078	Ath_chr1	-	0	19.53	0	23.56	0	23.97	0.06	24.71	0	18.34	0	23.64
5P.capped.10780	Ath_chr3	-	0	12.53	0.08	9.73	0.05	9.62	0	13.56	0	8.91	0	11.63
5P.capped.10781	Ath_chr3	-	0	1.96	0	1.76	0	0.72	0	1.43	0	0	0	0.95
5P.capped.10782	Ath_chr3	-	0	2.48	0	1.73	0	1.87	0	2.74	0	2.16	0	2.97
5P.capped.10783	Ath_chr3	+	6.51	0	6.84	0	4.85	0	6.18	0.05	2.49	0	4.76	0
5P.capped.10784	Ath_chr3	+	4.55	0	8.75	0	4.4	0	5.97	0	6.18	0	11.47	0
5P.capped.10785	Ath_chr3	-	0	2.81	0	2.67	0	2.32	0	2.92	0	3.18	0	2.02
5P.capped.10786	Ath_chr3	+	16.85	0	19.33	0	27.97	0	33.01	0	23.92	0	28.82	0
5P.capped.10787	Ath_chr3	-	0	122.16	0	149.73	0	114.23	0	137.68	0	74.97	0	105.69
5P.capped.10788	Ath_chr3	-	0	0.37	0	0.97	0	2.57	0	0.7	0	0.66	0	3.56
5P.capped.10789	Ath_chr3	+	12.48	0	12.53	0	12.03	0	15.29	0	12.52	0	19.69	0
5P.capped.1079	Ath_chr1	-	0	24.4	0	28.16	0	22.89	0	29.01	0	20.18	0	28.7
5P.capped.10790	Ath_chr3	+	9.73	0	13.26	0.07	10.4	0	12.83	0	16.26	0	12.06	0
5P.capped.10791	Ath_chr3	-	0	1.62	0	2.7	0	2.74	0	3.34	0	5.39	0	7.91
5P.capped.10792	Ath_chr3	-	0	31.05	0	43.54	0.1	29.13	0	40.06	0	59.67	0	47.76
5P.capped.10793	Ath_chr3	+	7.75	0	7.64	0	4.71	0	12.14	0	19.05	0	22.57	0
5P.capped.10794	Ath_chr3	+	8.06	0	7.67	0	7.74	0	7.91	0	3.76	0	8.78	0
5P.capped.10795	Ath_chr3	+	2.32	0	3.38	0	2.89	0	2.04	0	4.19	0	3.83	0
5P.capped.10796	Ath_chr3	+	155.94	0.04	118.1	0	88.97	0	194.64	0.07	79.02	0	128.41	0
5P.capped.10797	Ath_chr3	+	52.29	0	49.97	0	57.69	0	85.62	0	40.94	0.39	63.57	0
5P.capped.10798	Ath_chr3	+	4.03	0	5.5	0	5.01	0	8.75	0	7.61	0.2	6.66	0
5P.capped.10799	Ath_chr3	+	6.73	0	8.08	0	9.53	0	10.65	0	6.42	0	15.86	0
5P.capped.108	Ath_chr1	+	3.51	0	4.34	0	2.9	0	3.93	0.12	5.26	0	4.7	0
5P.capped.1080	Ath_chr1	-	0.03	2.57	0.02	2.79	0	1.44	0.02	2.01	0	4.57	0	2.28
5P.capped.10800	Ath_chr3	+	2.82	0	3.2	0.07	2.84	0	4.41	0	1.81	0	4.22	0
5P.capped.10801	Ath_chr3	+	3.12	0	3.82	0	4.65	0	3.91	0	5.69	0	12.85	0
5P.capped.10802	Ath_chr3	+	21.92	0	179.35	0	126.54	0	48.32	0	122.04	0	287.59	0
5P.capped.10803	Ath_chr3	+	0.8	0	2.64	0	1.17	0	1.96	0	2.1	0	5.58	0
5P.capped.10804	Ath_chr3	+	2.28	0	1.74	0	1.68	0	3.02	0	5.22	0	2.6	0
5P.capped.10805	Ath_chr3	+	3.06	0	5.24	0	7.03	0	3.05	0	3.81	0	10.17	0
5P.capped.10806	Ath_chr3	-	0	2.16	0	1.95	0	1.27	0	1.49	0	0.96	0	1.23
5P.capped.10807	Ath_chr3	-	0	3.76	0	3.59	0	1.82	0	5.6	0	10.68	0	5.2
5P.capped.10808	Ath_chr3	-	0	11.8	0	13.85	0	6.2	0	11.71	0	6.05	0	7.53
5P.capped.10809	Ath_chr3	+	0.94	0	1.26	0	1.71	0	1.02	0	7.05	0	2.95	0
5P.capped.1081	Ath_chr1	+	3.04	0	4.36	0	3.72	0	2.2	0	3.27	0	2.73	0
5P.capped.10810	Ath_chr3	+	0.83	0	0.74	0	1.1	0	0.9	0	0	0	3.28	0
5P.capped.10811	Ath_chr3	-	0	0.32	0	1.11	0	0.57	0	0.26	0	1.21	0	0.68
5P.capped.10812	Ath_chr3	-	0	0.74	0	0.97	0	0.79	0	0.48	0	0	0	0.52
5P.capped.10813	Ath_chr3	-	0	18.18	0	21.48	0	9.03	0	14.28	0	5.37	0	5.8
5P.capped.10814	Ath_chr3	-	0	3.95	0	4.5	0	3.4	0	5.66	0	4.83	0	4.33
5P.capped.10815	Ath_chr3	-	0.06	4.88	0	4.33	0	4.72	0	6.39	0	5.24	0	2.51
5P.capped.10816	Ath_chr3	-	0	2.23	0	3.13	0	3.0	0	1.86	0	2.31	0	2.03
5P.capped.10817	Ath_chr3	-	0	11.82	0	13.28	0	14.19	0	11.58	0	9.5	0	11.27
5P.capped.10818	Ath_chr3	-	0	0.52	0	0.7	0	0.51	0	0.63	0	0.96	0	0.4
5P.capped.10819	Ath_chr3	-	0	22.92	0	28.13	0	27.68	0	30.54	0	21.12	0	25.79
5P.capped.1082	Ath_chr1	+	8.58	0	5.53	0	4.53	0	9.34	0	5.05	0	8.01	0
5P.capped.10820	Ath_chr3	+	7.29	0	7.35	0	7.16	0	14.77	0	7.98	0	14.31	0
5P.capped.10821	Ath_chr3	+	6.21	0	7.47	0	5.55	0	10.14	0	6.01	0	4.96	0
5P.capped.10822	Ath_chr3	+	12.07	0	16.22	0	17.18	0	17.51	0	13.12	0	24.03	0
5P.capped.10823	Ath_chr3	+	2.38	0	0.49	0	1.15	0	1.88	0	13.18	0	4.44	0
5P.capped.10824	Ath_chr3	-	0	6.36	0	9.95	0.08	8.59	0	10.33	0	6.67	0	5.86
5P.capped.10825	Ath_chr3	+	63.96	0	64.37	0	54.11	0	65.53	0	39.17	0	47.94	0
5P.capped.10826	Ath_chr3	+	1.23	0	1.94	0	1.35	0	1.97	0	0.95	0	0.66	0
5P.capped.10827	Ath_chr3	-	0	3.01	0	4.42	0	5.02	0	4.7	0	6.21	0	3.33
5P.capped.10828	Ath_chr3	-	0.06	43.5	0	25.51	0	29.51	0	69.35	0	113.99	0	69.11
5P.capped.10829	Ath_chr3	+	0.41	0	0.51	0	0.75	0	0.31	0	0	0	0.74	0
5P.capped.1083	Ath_chr1	-	0	6.34	0	3.87	0	2.5	0	8.0	0	8.2	0	4.75
5P.capped.10830	Ath_chr3	-	0	29.99	0	47.91	0	53.59	0	36.94	0	73.02	0	38.25
5P.capped.10831	Ath_chr3	-	0	208.25	0.11	258.53	0	234.79	0	208.61	0	163.43	0.02	170.67
5P.capped.10832	Ath_chr3	-	0	1.51	0	1.73	0	1.52	0	0.62	0	0	0	0.55
5P.capped.10833	Ath_chr3	-	0	10.27	0	13.63	0	12.52	0	14.91	0	13.53	0	8.89
5P.capped.10834	Ath_chr3	+	30.83	0.14	24.81	0.07	26.82	0	22.68	0	11.71	0	26.5	0
5P.capped.10835	Ath_chr3	+	2.99	0	2.13	0	2.11	0.1	1.1	0	0	0	1.56	0
5P.capped.10836	Ath_chr3	+	20.72	0	19.1	0	14.61	0	22.36	0	10.8	0	17.1	0
5P.capped.10837	Ath_chr3	-	0	1.71	0	1.52	0	0.62	0	3.17	0	6.44	0	1.02
5P.capped.10838	Ath_chr3	-	0	12.28	0.18	11.62	0.04	10.44	0	14.67	0	9.17	0	8.11
5P.capped.10839	Ath_chr3	+	2.27	0	2.14	0	2.08	0	2.74	0	1.86	0	1.55	0
5P.capped.1084	Ath_chr1	-	0	6.95	0	8.12	0	4.91	0	7.45	0	6.08	0	6.07
5P.capped.10840	Ath_chr3	+	2.89	0	1.84	0	3.04	0	2.41	0	1.63	0	3.93	0
5P.capped.10841	Ath_chr3	+	12.29	0	10.4	0	8.95	0	14.68	0	10.35	0	18.46	0
5P.capped.10842	Ath_chr3	-	0	6.72	0	6.02	0	6.28	0	7.71	0	4.38	0	7.95
5P.capped.10843	Ath_chr3	+	8.48	0	9.23	0	7.65	0	10.31	0	6.13	0	13.29	0.04
5P.capped.10844	Ath_chr3	+	237.39	0	256.67	0	297.13	0	316.03	0	180.16	0	267.2	0
5P.capped.10845	Ath_chr3	-	0.56	7.42	0.92	9.06	0.93	7.95	1.21	8.57	0.29	7.49	0.91	6.47
5P.capped.10846	Ath_chr3	+	1.72	0.52	1.98	0.23	2.41	0.7	1.91	0.07	1.33	0.33	2.41	0.15
5P.capped.10847	Ath_chr3	-	0	3.59	0	5.49	0	7.13	0	5.35	0	6.37	0	7.25
5P.capped.10848	Ath_chr3	+	5.11	0	2.72	0	3.14	0.08	11.32	0	6.71	0	10.43	0
5P.capped.10849	Ath_chr3	+	1.66	0.05	1.16	0	1.53	0.02	1.95	0	1.38	0.43	2.14	0
5P.capped.1085	Ath_chr1	-	0	5.63	0	7.0	0	7.71	0	4.62	0	3.98	0	5.48
5P.capped.10850	Ath_chr3	+	29.05	0.07	29.21	0.16	26.78	0	39.67	0	21.82	0	33.23	0.12
5P.capped.10851	Ath_chr3	+	5.18	0.06	5.16	0	2.57	0	4.42	0	2.41	0	4.0	0
5P.capped.10852	Ath_chr3	+	9.39	0	12.8	0	11.4	0	12.28	0	12.02	0	15.63	0
5P.capped.10853	Ath_chr3	+	129.62	0.05	263.38	0	80.49	0	295.78	0.09	65.63	0	75.86	0
5P.capped.10854	Ath_chr3	+	2.97	0.05	4.73	0	4.91	0.06	6.68	0.12	10.79	0.49	7.21	0
5P.capped.10855	Ath_chr3	-	0	1.46	0	2.46	0	2.67	0.06	1.4	0	1.53	0	1.42
5P.capped.10856	Ath_chr3	-	0	10.8	0	15.07	0	11.99	0	14.74	0	14.16	0	11.33
5P.capped.10857	Ath_chr3	-	0	1.11	0	1.02	0.05	2.42	0	3.19	0	3.02	0	1.74
5P.capped.10858	Ath_chr3	+	0.56	0	0.71	0	0.91	0	0.72	0	3.16	0	0	0
5P.capped.10859	Ath_chr3	+	31.07	0	31.98	0	29.33	0	58.01	0	44.46	0	59.74	0
5P.capped.1086	Ath_chr1	+	32.01	0	22.4	0	22.02	0	29.44	0	28.43	0	23.71	0
5P.capped.10860	Ath_chr3	+	1.3	0	1.08	0	0.7	0	0.58	0	0	0	1.54	0
5P.capped.10861	Ath_chr3	+	5.26	0	8.49	0	6.8	0.26	8.47	0	6.12	0	6.78	0
5P.capped.10862	Ath_chr3	+	0.19	0	0.9	0	0.49	0	0.04	0	0.87	0	3.34	0
5P.capped.10863	Ath_chr3	-	0	0.15	0	0.82	0	1.96	0	0.24	0	0.18	0	0.2
5P.capped.10864	Ath_chr3	+	4.46	0	3.11	0	2.51	0	6.25	0	2.54	0	8.26	0
5P.capped.10865	Ath_chr3	-	0	15.0	0	11.91	0	12.54	0	27.88	0	31.56	0	26.25
5P.capped.10866	Ath_chr3	-	0	33.39	0	155.83	0	110.44	0	49.76	0	146.56	0	129.71
5P.capped.10867	Ath_chr3	-	0	3.35	0	6.48	0	6.01	0	2.56	0	11.16	0	13.37
5P.capped.10868	Ath_chr3	-	0	3.56	0	5.12	0	5.15	0	3.58	0	2.05	0	4.65
5P.capped.10869	Ath_chr3	-	0	1.63	0	0.86	0	0.7	0	0.72	0	2.69	0	3.35
5P.capped.1087	Ath_chr1	+	2.03	0	3.4	0	3.57	0	2.53	0	5.85	0	3.79	0
5P.capped.10870	Ath_chr3	-	0	13.15	0	17.61	0	17.89	0	18.54	0	13.55	0	15.08
5P.capped.10871	Ath_chr3	-	0	2.41	0	3.7	0	4.34	0	3.08	0	3.83	0	3.4
5P.capped.10872	Ath_chr3	+	3.4	0	4.8	0	4.87	0	3.96	0	2.26	0	3.27	0.11
5P.capped.10873	Ath_chr3	+	2.26	0	2.91	0	2.75	0	2.31	0	1.74	0	2.49	0
5P.capped.10874	Ath_chr3	-	0	15.79	0	69.03	0	39.16	0	18.84	0	50.92	0	68.48
5P.capped.10875	Ath_chr3	-	0	5.32	0	7.34	0	7.27	0	7.8	0	6.22	0	5.07
5P.capped.10876	Ath_chr3	-	0	6.78	0	10.39	0.06	12.76	0.41	7.84	0	10.6	0.6	6.15
5P.capped.10877	Ath_chr3	-	0	11.82	0	10.47	0	7.63	0.11	17.44	0	19.46	0	12.28
5P.capped.10878	Ath_chr3	-	0	9.81	0	14.31	0	10.17	0	12.63	0	12.39	0	9.64
5P.capped.10879	Ath_chr3	-	0	17.17	0	11.9	0	17.3	0	20.22	0	14.5	0	17.77
5P.capped.1088	Ath_chr1	+	5.2	0	7.41	0	5.56	0	12.47	0	5.0	0	3.98	0
5P.capped.10880	Ath_chr3	-	0	12.49	0	14.62	0	19.5	0	15.22	0	19.34	0	16.67
5P.capped.10881	Ath_chr3	-	0	4.74	0	8.1	0	7.1	0	8.62	0	5.57	0	4.69
5P.capped.10882	Ath_chr3	-	0	3.04	0	2.7	0	2.34	0	3.14	0	1.32	0	2.29
5P.capped.10883	Ath_chr3	-	0	5.66	0	3.51	0	5.17	0	11.59	0	8.25	0	9.65
5P.capped.10884	Ath_chr3	-	0	10.27	0	10.08	0	3.74	0	9.47	0	6.62	0	9.2
5P.capped.10885	Ath_chr3	+	3.6	0	3.52	0	2.33	0	3.73	0	3.97	0	5.99	0
5P.capped.10886	Ath_chr3	+	4.23	0	2.29	0	2.81	0	3.32	0	2.15	0	3.5	0
5P.capped.10887	Ath_chr3	-	0.08	14.53	0	18.37	0	16.15	0	21.49	0	22.78	0	21.92
5P.capped.10888	Ath_chr3	-	0	7.99	0	5.1	0	9.91	0	6.08	0	5.5	0	9.28
5P.capped.10889	Ath_chr3	-	0	11.08	0	15.35	0	18.32	0	18.21	0	21.58	0	31.81
5P.capped.1089	Ath_chr1	-	0	1.91	0	2.44	0	1.46	0	2.45	0	0.7	0	2.45
5P.capped.10890	Ath_chr3	-	0	22.74	0	16.81	0	3.33	0	21.45	0	16.99	0	15.99
5P.capped.10891	Ath_chr3	-	0.07	1.62	0	2.47	0	1.13	0	3.88	0	12.36	0	3.61
5P.capped.10892	Ath_chr3	-	0	29.77	0	33.29	0	26.66	0	29.91	0	30.83	0	28.01
5P.capped.10893	Ath_chr3	+	49.95	0.01	45.1	0	55.37	0	60.5	0	40.62	0	76.86	0
5P.capped.10894	Ath_chr3	+	0.8	0	1.9	0	2.13	0	0.37	0	1.2	0	1.78	0
5P.capped.10895	Ath_chr3	-	0	13.83	0	17.31	0	17.28	0	15.26	0	20.32	0	12.04
5P.capped.10896	Ath_chr3	+	4.56	0	3.64	0	4.56	0	4.46	0	2.19	0	5.2	0
5P.capped.10897	Ath_chr3	-	0	1.51	0	1.91	0	0.63	0	1.2	0	1.25	0	0.21
5P.capped.10898	Ath_chr3	+	52.01	0	63.36	0	60.32	0.04	105.38	0	52.95	0	105.59	0
5P.capped.10899	Ath_chr3	-	0	4.6	0	5.43	0	3.0	0	4.19	0	5.11	0	4.64
5P.capped.109	Ath_chr1	+	6.98	0	6.39	0	6.73	0	7.84	0	3.55	0	6.54	0
5P.capped.1090	Ath_chr1	-	0	6.38	0	10.5	0.06	7.84	0	8.33	0	9.53	0	8.92
5P.capped.10900	Ath_chr3	-	0.02	1.65	0.03	1.51	0	1.45	0	2.63	0.17	1.04	0	2.09
5P.capped.10901	Ath_chr3	-	0.14	17.66	0	18.6	0	27.94	0	14.79	0	23.72	0	39.56
5P.capped.10902	Ath_chr3	-	0	3.0	0	7.45	0	5.95	0	3.27	0.13	8.65	0.14	15.83
5P.capped.10903	Ath_chr3	-	0	1.51	0	3.09	0	2.92	0	1.59	0	3.49	0	2.86
5P.capped.10904	Ath_chr3	+	18.76	0	19.1	0	19.06	0.04	46.79	0	15.57	0	15.32	0
5P.capped.10905	Ath_chr3	-	0	46.92	0	52.66	0	47.07	0	55.43	0	36.88	0	47.22
5P.capped.10906	Ath_chr3	+	7.75	0	7.41	0	4.63	0	6.77	0	5.45	0	4.9	0
5P.capped.10907	Ath_chr3	+	3.33	0	2.44	0	3.16	0	2.57	0	2.84	0	4.65	0
5P.capped.10908	Ath_chr3	+	14.14	0	18.06	0	21.7	0	17.07	0	19.74	0.97	42.47	0
5P.capped.10909	Ath_chr3	-	0	0.67	0	0.69	0	0.96	0	0.23	0	0.45	0	1.09
5P.capped.1091	Ath_chr1	+	4.84	0	1.11	0	2.07	0	3.8	0	3.95	0	5.37	0
5P.capped.10910	Ath_chr3	-	0	7.2	0	8.29	0	3.78	0	5.43	0	4.26	0	4.07
5P.capped.10911	Ath_chr3	+	0.68	0	0.73	0	0.95	0	1.07	0	2.05	0	3.27	0
5P.capped.10912	Ath_chr3	-	0	8.75	0.17	12.5	0.12	15.76	0	12.24	0	9.17	0	10.19
5P.capped.10913	Ath_chr3	+	4.21	0	4.91	0	3.52	0	4.12	0	3.61	0	5.89	0
5P.capped.10914	Ath_chr3	+	2.58	0	2.05	0	1.32	0	1.72	0	0.24	0	1.35	0
5P.capped.10915	Ath_chr3	+	0.6	0.17	0.61	0.03	0.82	0	1.78	0.71	0.59	8.39	0.17	0.64
5P.capped.10916	Ath_chr3	-	0	5.09	0	7.53	0	4.08	0	10.68	0	7.11	0	7.31
5P.capped.10917	Ath_chr3	+	1.0	0	0.53	0	0.04	0	0.88	0	1.47	0	0.65	0
5P.capped.10918	Ath_chr3	-	0.06	0.79	0	1.03	0	0.53	0	0.76	0	1.13	0	2.29
5P.capped.10919	Ath_chr3	+	23.71	0	28.7	0.07	32.21	0	35.28	0	28.65	0	55.44	0
5P.capped.1092	Ath_chr1	-	0.21	2.58	0	4.14	0	8.42	0	2.59	0	12.9	0	4.86
5P.capped.10920	Ath_chr3	+	13.79	0	10.34	0	14.32	0	13.79	0	16.23	0	24.28	0
5P.capped.10921	Ath_chr3	+	0.78	0	0.77	0	2.31	0.06	1.29	0	1.56	0	2.24	0
5P.capped.10922	Ath_chr3	-	0	0.48	0	0.81	0	1.14	0	0.43	0	1.33	0	1.31
5P.capped.10923	Ath_chr3	-	0	72.17	0	101.6	0	65.83	0	88.69	0	79.77	0	59.75
5P.capped.10924	Ath_chr3	-	0	42.61	0	47.3	0	33.86	0	49.2	0	43.68	0	56.05
5P.capped.10925	Ath_chr3	-	0.02	5.94	0	7.26	0.06	5.08	0.02	7.89	0	7.27	0	5.26
5P.capped.10926	Ath_chr3	+	0.96	0.09	0.68	0.43	0	0	0.24	0	0	0	0	0
5P.capped.10927	Ath_chr3	-	0.12	19.41	0	24.39	0	25.56	0	14.05	0.15	50.19	0	25.97
5P.capped.10928	Ath_chr3	+	10.02	0	9.0	0	10.51	0	8.81	0	6.75	0	9.19	0
5P.capped.10929	Ath_chr3	+	48.11	0	47.14	0	36.83	0	53.79	0	28.97	0	51.22	0
5P.capped.1093	Ath_chr1	+	7.21	0	8.29	0	9.23	0	10.99	0	7.63	0	9.99	0
5P.capped.10930	Ath_chr3	+	0.65	0	0.43	0	1.07	0	0.82	0	0.49	0	2.49	0
5P.capped.10931	Ath_chr3	-	0	4.34	0	6.31	0	3.1	0	8.95	0	7.4	0	6.89
5P.capped.10932	Ath_chr3	+	3.94	0	4.71	0.03	3.41	0	7.79	0	3.47	0	4.52	0
5P.capped.10933	Ath_chr3	-	0	0.53	0	1.75	0	0.51	0	1.06	0	0.9	0	0.34
5P.capped.10934	Ath_chr3	-	0	6.95	0	9.5	0	11.27	0	11.19	0	14.46	0	28.32
5P.capped.10935	Ath_chr3	+	7.51	0	7.68	0	5.46	0	5.88	0	7.56	0	12.56	0
5P.capped.10936	Ath_chr3	-	0	6.61	0	7.9	0	7.41	0	7.93	0	6.69	0	5.79
5P.capped.10937	Ath_chr3	+	2.61	0	3.33	0	2.48	0	4.46	0	0.65	0	4.76	0
5P.capped.10938	Ath_chr3	-	0	4.33	0	3.17	0	3.99	0	5.08	0	1.87	0	3.4
5P.capped.10939	Ath_chr3	-	0.03	5.21	0	6.6	0	7.28	0	10.27	0	12.65	0	13.34
5P.capped.1094	Ath_chr1	-	0.06	3.17	0	4.52	0	9.38	0	2.45	0	7.66	0	4.92
5P.capped.10940	Ath_chr3	-	0	21.87	0	21.34	0	15.34	0	29.37	0	15.69	0	17.15
5P.capped.10941	Ath_chr3	-	0	0.9	0	1.65	0	1.3	0	1.45	0	0.79	0	0.04
5P.capped.10942	Ath_chr3	-	0	2.99	0	2.87	0	2.38	0	3.47	0	4.66	0	3.96
5P.capped.10943	Ath_chr3	-	0	1.46	0	1.21	0.16	0.99	0	2.9	0	2.93	0	2.01
5P.capped.10944	Ath_chr3	+	0.47	0	1.17	0	0.87	0	0.86	0	0.79	0	0.69	0
5P.capped.10945	Ath_chr3	+	1.13	0	1.6	0	1.53	0	0.8	0	2.32	0	3.81	0
5P.capped.10946	Ath_chr3	+	2.0	0	1.61	0	1.1	0	4.24	0	7.53	0	7.44	0
5P.capped.10947	Ath_chr3	-	0.49	0.84	0.38	0.72	0	1.32	0.7	1.38	1.03	2.92	0.65	1.25
5P.capped.10948	Ath_chr3	+	0.39	0	1.23	0	0.54	0	0.47	0	0	0	0.41	0
5P.capped.10949	Ath_chr3	+	41.62	0	68.86	0	109.91	0	44.34	0	45.78	0	93.7	0
5P.capped.1095	Ath_chr1	+	7.69	0	5.36	0	5.54	0	2.75	0	5.41	0	3.56	0
5P.capped.10950	Ath_chr3	-	0	2.78	0	2.36	0	2.39	0	2.46	0	0.77	0	1.81
5P.capped.10951	Ath_chr3	-	0	24.63	0	28.85	0	27.62	0	29.81	0	26.62	0	22.77
5P.capped.10952	Ath_chr3	+	8.07	0	10.64	0.03	8.82	0	12.92	0	8.86	0	13.17	0
5P.capped.10953	Ath_chr3	-	0	15.67	0	17.44	0	15.11	0	19.17	0	16.45	0	21.59
5P.capped.10954	Ath_chr3	+	27.93	0.7	29.29	0.13	33.76	0.06	32.42	0.29	53.44	0	97.53	0
5P.capped.10955	Ath_chr3	-	0.42	30.89	0.23	16.85	1.49	25.59	0.26	37.73	0	26.76	0.38	34.02
5P.capped.10956	Ath_chr3	-	0	2.89	0.12	0.9	0.29	1.17	0.06	2.71	0	2.1	0	2.18
5P.capped.10957	Ath_chr3	+	41.41	0	24.8	0	16.26	0	58.28	0	49.72	0	48.69	0
5P.capped.10958	Ath_chr3	+	0.7	0	0.49	0	0.71	0	0	0	0.23	0	0.18	0
5P.capped.10959	Ath_chr3	+	209.14	0	190.92	0	182.76	0	215.45	0	200.56	0	273.09	0
5P.capped.1096	Ath_chr1	-	0	5.5	0	6.95	0.1	4.74	0	5.22	0	5.8	0.04	3.61
5P.capped.10960	Ath_chr3	+	189.95	0	186.84	0	191.23	0	288.15	0	150.14	0	199.33	0
5P.capped.10961	Ath_chr3	+	8.05	0	5.1	0	8.91	0	8.89	0	12.95	0	12.4	0
5P.capped.10962	Ath_chr3	+	0.96	0	0.92	0	0.72	0	0.89	0	0.26	0	1.19	0
5P.capped.10963	Ath_chr3	+	9.08	0	6.17	0.04	9.37	0	10.88	0	3.97	0	12.12	0.08
5P.capped.10964	Ath_chr3	-	0	14.13	0	13.15	0	10.98	0	13.97	0	8.7	0	11.62
5P.capped.10965	Ath_chr3	+	5.99	0.51	6.54	0.15	9.15	0.31	5.77	0	8.54	0	8.16	0
5P.capped.10966	Ath_chr3	-	0.14	10.19	0.43	15.17	0.37	14.52	0.28	14.38	0.45	13.31	0.45	13.23
5P.capped.10967	Ath_chr3	-	0	20.53	0	23.43	0	15.47	0	21.98	0	20.26	0	28.18
5P.capped.10968	Ath_chr3	-	0	7.67	0	8.1	0	7.05	0	7.71	0	6.16	0	9.73
5P.capped.10969	Ath_chr3	-	0	4.53	0	3.23	0	3.88	0	5.09	0	4.48	0	6.65
5P.capped.1097	Ath_chr1	+	4.27	0	2.91	0	2.4	0	2.95	0	1.87	0	4.71	0
5P.capped.10970	Ath_chr3	-	0	3.98	0	6.08	0	4.69	0	5.07	0	5.57	0.03	4.2
5P.capped.10971	Ath_chr3	+	0.7	0.14	0.42	0.08	0.97	0	0.84	0.06	2.25	0	0.46	0
5P.capped.10972	Ath_chr3	-	0	1.34	0	2.1	0	2.13	0	1.89	0	0.53	0	2.44
5P.capped.10973	Ath_chr3	-	0	30.99	0	27.59	0	25.94	0	25.74	0	25.08	0	24.74
5P.capped.10974	Ath_chr3	+	1.1	0	1.99	0	2.22	0.07	3.26	0	3.75	0	2.17	0
5P.capped.10975	Ath_chr3	+	21.64	0	18.83	0	23.24	0	28.41	0.16	25.65	0	25.11	0
5P.capped.10976	Ath_chr3	+	36.3	0	37.58	0	30.93	0	71.9	0	96.93	0	75.3	0
5P.capped.10977	Ath_chr3	+	9.14	0	6.37	0	6.87	0	9.28	0	6.8	0	10.03	0
5P.capped.10978	Ath_chr3	+	4.21	0	4.97	0	4.29	0	6.53	0	4.28	0	7.54	0
5P.capped.10979	Ath_chr3	+	0.83	0	1.11	0	1.01	0	1.97	0	0.47	0	2.08	0
5P.capped.1098	Ath_chr1	+	17.59	0	17.05	0	21.02	0	25.47	0	14.58	0	26.38	0
5P.capped.10980	Ath_chr3	+	5.47	0	8.13	0	5.37	0	6.98	0	4.5	0	6.64	0
5P.capped.10981	Ath_chr3	+	2.05	0	1.52	0	1.91	0	4.36	0	2.33	0	1.23	0
5P.capped.10982	Ath_chr3	+	6.23	0	4.44	0	7.07	0	7.95	0	4.35	0	6.31	0
5P.capped.10983	Ath_chr3	-	0	2.64	0	9.21	0	6.67	0	5.71	0	7.57	0	13.28
5P.capped.10984	Ath_chr3	+	2.99	0	4.19	0	5.48	0	4.02	0	4.04	0	2.51	0
5P.capped.10985	Ath_chr3	+	11.46	0.02	10.19	0.03	11.85	0	11.61	0	10.23	0	17.13	0
5P.capped.10986	Ath_chr3	+	3.57	0	6.21	0	5.85	0	9.73	0	3.26	0	5.46	0
5P.capped.10987	Ath_chr3	+	21.68	0	22.33	0	20.0	0	20.77	0	24.54	0	37.08	0
5P.capped.10988	Ath_chr3	+	10.18	0	7.6	0	6.84	0	7.08	0.04	10.75	0	17.28	0
5P.capped.10989	Ath_chr3	-	0	1.61	0.46	1.9	0	1.15	0.54	1.21	0	0.74	0.44	3.6
5P.capped.1099	Ath_chr1	-	0	0.5	0	0.67	0	1.02	0	0.53	0	0.33	0	0.37
5P.capped.10990	Ath_chr3	-	0	6.4	0	1.8	0	0.35	0	11.02	0	23.68	0	6.44
5P.capped.10991	Ath_chr3	+	4.03	0	5.17	0	2.34	0	9.93	0	2.96	0	7.65	0
5P.capped.10992	Ath_chr3	-	0	1.88	0	1.98	0	4.39	0	2.5	0	3.76	0.46	1.76
5P.capped.10993	Ath_chr3	-	0	0.27	0	0.86	0	1.15	0	0.18	0	0.68	0	0.27
5P.capped.10994	Ath_chr3	-	0	3.16	0	4.12	0	3.92	0	5.46	0	2.77	0	4.12
5P.capped.10995	Ath_chr3	+	1.68	0	1.9	0	2.57	0	1.58	0	2.88	0	2.61	0
5P.capped.10996	Ath_chr3	-	0	0.74	0	1.94	0	1.8	0	0.94	0	2.46	0	1.4
5P.capped.10997	Ath_chr3	-	0	1.49	0	3.97	0	4.24	0	1.52	0	6.56	0	1.55
5P.capped.10998	Ath_chr3	-	0	5.27	0	5.64	0	3.11	0	4.65	0	1.26	0	2.96
5P.capped.10999	Ath_chr3	-	0	12.7	0	10.17	0	9.08	0	13.21	0	6.11	0	10.21
5P.capped.11	Ath_chr1	-	0	563.41	0	689.37	0	614.59	0	803.32	0	744.5	0	762.37
5P.capped.110	Ath_chr1	-	0	28.72	0	34.07	0	39.72	0.17	36.94	0	34.1	0	26.21
5P.capped.1100	Ath_chr1	-	0	3.1	0	4.02	0	6.14	0	3.42	0	6.07	0	6.7
5P.capped.11000	Ath_chr3	-	0	1.87	0	2.47	0	3.44	0	1.52	0	3.25	0	2.8
5P.capped.11001	Ath_chr3	+	180.88	0	192.23	0	192.56	0	368.18	0	171.16	0	361.2	0
5P.capped.11002	Ath_chr3	+	0.76	0	0.57	0	1.76	0.18	0.5	0	1.65	0	2.26	0
5P.capped.11003	Ath_chr3	+	0	0	1.49	0	1.2	0	0.1	0	0.87	0	1.15	0
5P.capped.11004	Ath_chr3	-	0	0.68	0	0.64	0	0.92	0	0.75	0	0.39	0	0.33
5P.capped.11005	Ath_chr3	+	0.25	0	2.41	0	1.18	0	0.77	0	2.28	0	2.34	0
5P.capped.11006	Ath_chr3	-	0	0.87	0	0.7	0	1.71	0	0.97	0	1.2	0	0.58
5P.capped.11007	Ath_chr3	+	2.88	0	4.88	0	4.97	0	2.84	0	3.92	0	17.95	0
5P.capped.11008	Ath_chr3	+	5.22	0	3.4	0	4.71	0	5.09	0	3.4	0	6.21	0
5P.capped.11009	Ath_chr3	+	9.59	0	8.11	0	9.08	0	13.25	0	13.81	0	12.73	0
5P.capped.1101	Ath_chr1	-	0	0.93	0	1.28	0	0.58	0	0.95	0	2.68	0	2.28
5P.capped.11010	Ath_chr3	-	0	0.52	0	0.66	0	0.71	0	0.6	0	0	0	0.24
5P.capped.11011	Ath_chr3	+	4.91	0	4.63	0	2.56	0	5.51	0	3.86	0	2.33	0
5P.capped.11012	Ath_chr3	-	0	43.18	0	50.65	0	38.91	0	47.02	0	31.14	0	52.09
5P.capped.11013	Ath_chr3	+	14.15	0	14.02	0	14.77	0.07	13.0	0	7.05	0	15.83	0
5P.capped.11014	Ath_chr3	+	5.87	0	7.06	0	5.31	0	5.9	0	7.25	0	8.01	0
5P.capped.11015	Ath_chr3	+	10.22	0	13.12	0	7.86	0	13.26	0	5.89	0	9.9	0
5P.capped.11016	Ath_chr3	-	0	2.42	0	2.57	0	2.43	0	2.03	0	0.24	0	1.53
5P.capped.11017	Ath_chr3	-	0	118.01	0	363.03	0	268.57	0	152.28	0	275.11	0	333.59
5P.capped.11018	Ath_chr3	-	0	4.23	0.08	4.76	0	5.17	0	4.28	0	4.8	0	3.56
5P.capped.11019	Ath_chr3	+	7.68	0	13.32	0	17.33	0	5.85	0	9.16	0	11.38	0
5P.capped.1102	Ath_chr1	+	8.95	0	12.5	0	9.83	0	10.76	0	6.54	0	15.15	0
5P.capped.11020	Ath_chr3	-	0	50.94	0	60.52	0	35.56	0	83.49	0	417.55	0	199.01
5P.capped.11021	Ath_chr3	-	0	149.18	0	224.33	0	100.58	0	348.02	0	1582.2	0	1127.02
5P.capped.11022	Ath_chr3	-	0	13.59	0	64.52	0	27.67	0	15.99	0	32.17	0	32.66
5P.capped.11023	Ath_chr3	+	31.16	0	18.61	0	26.66	0	25.53	0	107.98	0	95.08	0
5P.capped.11024	Ath_chr3	+	177.53	0	66.17	0	21.74	0	247.49	0	1161.15	0	1355.52	0
5P.capped.11025	Ath_chr3	-	0	0.15	0	1.21	0	0.81	0	1.14	0	5.64	0	3.31
5P.capped.11026	Ath_chr3	+	3.72	0	4.24	0	12.33	0	3.92	0.01	9.06	0	15.93	0
5P.capped.11027	Ath_chr3	+	0.77	0	1.9	0	1.3	0	0.14	0	1.8	0	2.02	0
5P.capped.11028	Ath_chr3	-	0	7.01	0	7.16	0	7.64	0	10.74	0	10.13	0	8.66
5P.capped.11029	Ath_chr3	-	0.17	20.19	0	12.94	0	10.37	0	26.83	0	29.48	0	20.07
5P.capped.1103	Ath_chr1	-	0	11.16	0	18.34	0	30.81	0	10.7	0	26.34	0	17.96
5P.capped.11030	Ath_chr3	-	0	213.89	0	207.52	0	177.8	0	196.91	0	251.07	0	145.88
5P.capped.11031	Ath_chr3	+	9.71	0.13	8.39	0	8.97	0.1	11.95	0	9.31	0.22	12.86	0.05
5P.capped.11032	Ath_chr3	+	73.02	0.13	128.82	0	59.49	0	72.19	0	116.93	0	297.21	0
5P.capped.11033	Ath_chr3	+	0.82	0	1.16	0	1.52	0	0.46	0	4.08	0	2.78	0
5P.capped.11034	Ath_chr3	-	0	22.43	0.05	29.16	0	20.01	0	21.63	0.31	15.06	0	21.51
5P.capped.11035	Ath_chr3	-	0	7.36	0	8.65	0	5.87	0	10.52	0.43	6.61	0	6.75
5P.capped.11036	Ath_chr3	-	0	30.78	0	34.44	0.05	34.24	0	31.18	0	33.09	0	27.15
5P.capped.11037	Ath_chr3	-	0	9.24	0	11.38	0	10.36	0	12.4	0	9.87	0	8.83
5P.capped.11038	Ath_chr3	-	0	2.27	0	3.04	0	3.27	0	2.74	0	1.45	0	2.39
5P.capped.11039	Ath_chr3	-	0	0.43	0	1.7	0	1.13	0	2.84	0	2.01	0	0.82
5P.capped.1104	Ath_chr1	-	0	13.87	0	11.47	0	11.14	0	12.89	0	14.42	0.06	6.37
5P.capped.11040	Ath_chr3	-	0	0.81	0	1.66	0	1.44	0	0.72	0	2.92	0	0.36
5P.capped.11041	Ath_chr3	-	0	9.73	0	11.96	0	9.01	0	11.03	0	11.25	0.13	11.17
5P.capped.11042	Ath_chr3	-	0	141.05	0	90.22	0	40.76	0	234.66	0	1178.82	0	481.37
5P.capped.11043	Ath_chr3	+	0.8	0	1.53	0.07	1.67	0	1.88	0	1.03	0	2.94	0
5P.capped.11044	Ath_chr3	-	0	0	0	0.94	0	1.1	0	0.28	0	3.63	0	1.44
5P.capped.11045	Ath_chr3	+	3.86	0.11	2.94	0.07	4.36	0	4.53	0	3.5	0	5.86	0
5P.capped.11046	Ath_chr3	-	0	119.57	0	66.17	0	61.22	0	158.68	0	138.19	0	89.45
5P.capped.11047	Ath_chr3	-	0	0.54	0	0.62	0	1.05	0	0.78	0	1.94	0	0.42
5P.capped.11048	Ath_chr3	+	6.91	0	1.6	0	7.07	0	7.46	0	15.95	0	30.17	0
5P.capped.11049	Ath_chr3	-	0.16	0.69	0	2.2	0	1.35	0	0.62	0	1.8	0	2.67
5P.capped.1105	Ath_chr1	+	1.36	0	0.77	0	1.79	0	2.27	0	2.78	0	5.63	0
5P.capped.11050	Ath_chr3	+	1.96	0	1.17	0	3.54	0	3.29	0	3.98	0	5.39	0
5P.capped.11051	Ath_chr3	-	0	47.29	0	58.39	0.08	57.3	0	65.74	0	63.36	0.05	67.23
5P.capped.11052	Ath_chr3	+	9.16	0	6.65	0	8.76	0	7.55	0	5.98	0	8.95	0
5P.capped.11053	Ath_chr3	-	0	1.87	0	2.23	0	3.77	0	4.07	0	2.07	0	2.94
5P.capped.11054	Ath_chr3	+	4.08	0.1	6.75	0	7.22	0	6.46	0	9.56	0	5.0	0
5P.capped.11055	Ath_chr3	-	0	8.37	0	14.84	0	15.27	0	14.42	0	19.41	0	13.41
5P.capped.11056	Ath_chr3	-	0	4.86	0	5.12	0.05	6.63	0.72	4.03	0	4.2	0	4.3
5P.capped.11057	Ath_chr3	-	0	0.7	0	1.66	0	1.23	0	1.65	0	0.28	0	0.82
5P.capped.11058	Ath_chr3	-	0.24	4.89	0	6.62	0	4.77	0	6.07	0	3.34	0	7.15
5P.capped.11059	Ath_chr3	-	0	10.62	0	15.65	0	18.18	0	13.41	0	18.19	0	16.85
5P.capped.1106	Ath_chr1	+	10.61	0.07	9.4	0	3.13	0	10.05	0	2.92	0	8.42	0
5P.capped.11060	Ath_chr3	+	10.54	0.01	11.6	0	10.19	0	6.61	0	8.96	0	10.52	0
5P.capped.11061	Ath_chr3	+	2.99	0	6.43	0	3.26	0	4.2	0	8.19	0	7.87	0
5P.capped.11062	Ath_chr3	+	10.88	0	8.15	0	11.15	0	15.1	0	9.71	0	9.82	0
5P.capped.11063	Ath_chr3	-	0	11.74	0	10.44	0	11.23	0	10.59	0	10.08	0	8.46
5P.capped.11064	Ath_chr3	-	0	21.91	0	17.67	0	25.63	0.07	19.99	0	17.54	0	21.81
5P.capped.11065	Ath_chr3	+	1.59	0	3.1	0	2.22	0	2.72	0	2.28	0	2.72	0
5P.capped.11066	Ath_chr3	+	15.59	0.1	19.91	0	33.88	0	21.26	0	31.1	0	41.79	0
5P.capped.11067	Ath_chr3	-	0	1.62	0	6.76	0	7.28	0	1.5	0	7.85	0	3.98
5P.capped.11068	Ath_chr3	+	8.18	0	9.25	0	8.63	0	8.57	0	8.46	0	16.84	0
5P.capped.11069	Ath_chr3	-	0	14.2	0	12.53	0	14.93	0	15.44	0	18.47	0	12.99
5P.capped.1107	Ath_chr1	+	66.45	0	57.11	0	49.44	0	65.74	0	33.04	0.37	51.34	0
5P.capped.11070	Ath_chr3	+	3.81	0	4.5	0	3.34	0	2.82	0	2.85	0	2.96	0
5P.capped.11071	Ath_chr3	+	5.49	0	3.9	0.2	5.13	0	6.18	0	3.02	0	4.84	0
5P.capped.11072	Ath_chr3	+	14.74	0	12.4	0	3.87	0	17.26	0	4.09	0	6.06	0
5P.capped.11073	Ath_chr3	-	0	1.75	0	3.54	0	4.81	0	3.27	0	4.72	0	2.69
5P.capped.11074	Ath_chr3	-	0	22.59	0	28.1	0	29.41	0	38.71	0	43.07	0	35.39
5P.capped.11075	Ath_chr3	-	0.22	59.96	0	40.07	0	29.69	0	61.81	0	29.81	0	54.12
5P.capped.11076	Ath_chr3	+	31.45	0	26.9	0	24.01	0	53.36	0	49.47	0	78.11	0
5P.capped.11077	Ath_chr3	+	6.2	0	3.54	0	2.39	0	4.35	0	3.95	0	5.68	0
5P.capped.11078	Ath_chr3	+	7.93	0	10.59	0	8.51	0	11.07	0.19	9.01	0	11.49	0
5P.capped.11079	Ath_chr3	-	0	3.5	0	3.08	0.07	0.83	0	3.38	0	5.09	0.14	1.8
5P.capped.1108	Ath_chr1	-	0	16.68	0	14.27	0	10.83	0	11.03	0	9.49	0	8.55
5P.capped.11080	Ath_chr3	-	0.1	18.87	0	22.57	0.09	19.21	0	18.96	0	19.1	0.12	20.91
5P.capped.11081	Ath_chr3	+	0.98	0	0.73	0	1.66	0	1.04	0	0.36	0	1.53	0
5P.capped.11082	Ath_chr3	-	0	4.04	0	3.77	0	3.24	0	5.98	0	3.86	0	3.27
5P.capped.11083	Ath_chr3	-	0	1.48	0	1.49	0	0.74	0.06	0.83	0	1.0	0	0.22
5P.capped.11084	Ath_chr3	-	0	3.62	0	4.11	0	3.32	0	5.77	0	3.67	0	3.73
5P.capped.11085	Ath_chr3	+	25.94	0.04	26.24	0	27.03	0.04	42.8	0	26.29	0	57.19	0
5P.capped.11086	Ath_chr3	-	0	6.17	0	8.31	0	7.73	0	7.34	0	8.75	0	8.96
5P.capped.11087	Ath_chr3	+	19.98	0	21.97	0.05	22.01	0	44.1	0	33.77	0	36.9	0.17
5P.capped.11088	Ath_chr3	+	2.7	0	2.53	0	3.04	0	3.15	0	2.7	0	2.54	0
5P.capped.11089	Ath_chr3	+	0.15	0	0.59	0	1.46	0	0.15	0	1.74	0	1.4	0
5P.capped.1109	Ath_chr1	+	3.82	0	4.42	0	2.71	0	3.72	0	1.77	0	5.53	0
5P.capped.11090	Ath_chr3	+	0.88	0	0.83	0	0.51	0	0.47	0	0.34	0	0.58	0
5P.capped.11091	Ath_chr3	+	0.8	0	0.39	0	0.59	0	0.47	0	0.21	0	1.92	0
5P.capped.11092	Ath_chr3	+	0.59	0	0.96	0	2.62	0	0.6	0	1.55	0	3.72	0
5P.capped.11093	Ath_chr3	+	33.25	0.03	12.3	0	8.36	0	76.87	0	99.72	0	38.97	0
5P.capped.11094	Ath_chr3	+	0.62	0	0.59	0	0.71	0	0.29	0	1.24	0	0.38	0
5P.capped.11095	Ath_chr3	+	1.56	0	1.49	0	2.66	0	2.31	0	2.51	0	6.77	0
5P.capped.11096	Ath_chr3	-	0	5.91	0	6.49	0	8.83	0	8.72	0	6.94	0	4.73
5P.capped.11097	Ath_chr3	-	0	15.13	0.14	16.16	0.08	18.35	0	9.53	0	16.48	0	11.12
5P.capped.11098	Ath_chr3	+	0.33	0	0.95	0	0.66	0	1.02	0	0.94	0	0.79	0
5P.capped.11099	Ath_chr3	+	4.15	0	4.68	0	4.1	0	5.96	0	5.37	0	5.05	0
5P.capped.111	Ath_chr1	-	0	118.07	0	133.08	0	118.55	0	158.59	0	145.53	0	149.97
5P.capped.1110	Ath_chr1	-	0	8.36	0	11.67	0	15.11	0	9.74	0	10.87	0	5.97
5P.capped.11100	Ath_chr3	-	0	26.76	0	30.3	0	20.77	0	27.14	0	16.49	0	20.26
5P.capped.11101	Ath_chr3	+	5.69	0	4.03	0	4.88	0	9.11	0	9.47	0	3.07	0
5P.capped.11102	Ath_chr3	+	1.1	0	0.82	0	0.14	0	2.62	0	2.78	0	1.92	0
5P.capped.11103	Ath_chr3	+	2.09	0	2.44	0	1.5	0	2.61	0	2.84	0	5.58	0
5P.capped.11104	Ath_chr3	+	0.63	0	1.46	0	2.56	0	0.37	0	1.49	0	3.28	0
5P.capped.11105	Ath_chr3	+	10.75	0.05	9.24	0	8.67	0	16.53	0.06	15.75	0	17.44	0
5P.capped.11106	Ath_chr3	-	0	43.17	0	58.41	0	50.41	0.06	50.62	0	209.86	0	77.13
5P.capped.11107	Ath_chr3	+	1.07	0	6.35	0	5.49	0	1.86	0	5.4	0	10.95	0
5P.capped.11108	Ath_chr3	-	0	34.91	0	49.41	0	51.97	0	37.92	0	81.97	0	52.45
5P.capped.11109	Ath_chr3	+	1.81	0	1.88	0	1.14	0	1.89	0	1.94	0	2.63	0
5P.capped.1111	Ath_chr1	+	1.54	0.17	2.69	0.07	0.88	0	4.0	0.48	3.07	0.34	4.19	0
5P.capped.11110	Ath_chr3	+	0.96	0	0.21	0	0.75	0	3.07	0	1.49	0	3.55	0
5P.capped.11111	Ath_chr3	+	6.22	0	4.39	0	0.31	0	17.95	0	4.75	0	5.28	0
5P.capped.11112	Ath_chr3	+	0.8	0	0.44	0	0.55	0	0.57	0	0.23	0	3.24	0
5P.capped.11113	Ath_chr3	+	32.07	0	33.23	0	36.66	0	42.62	0	33.4	0	44.12	0
5P.capped.11114	Ath_chr3	-	0.01	4.3	0	4.81	0	5.18	0	5.29	0	4.77	0	4.21
5P.capped.11115	Ath_chr3	+	1.95	0	0.75	0	2.83	0	0.51	0	0.25	0	0.11	0
5P.capped.11116	Ath_chr3	+	9.73	0	9.15	0.06	8.53	0	7.95	0	8.88	0	12.27	0
5P.capped.11117	Ath_chr3	-	0	7.28	0	9.3	0	7.5	0	9.61	0	9.96	0	10.02
5P.capped.11118	Ath_chr3	-	0.02	2.26	0	2.92	0	0	0	1.05	0	4.81	0	1.1
5P.capped.11119	Ath_chr3	-	0	0	0	0.91	0	0.72	0	0.73	0	4.87	0	0.06
5P.capped.1112	Ath_chr1	-	0	5.35	0	5.07	0	7.77	0.16	6.16	0	8.33	0	5.63
5P.capped.11120	Ath_chr3	-	0	55.37	0	52.97	0	34.51	0	70.89	0	44.07	0	45.02
5P.capped.11121	Ath_chr3	+	7.75	0.04	10.51	0	11.63	0	10.93	0	11.63	0	9.19	0
5P.capped.11122	Ath_chr3	+	13.27	0	15.31	0	16.55	0	17.74	0.23	10.15	0	22.22	0
5P.capped.11123	Ath_chr3	+	9.95	0	10.31	0	8.82	0	9.75	0	4.04	0	6.51	0
5P.capped.11124	Ath_chr3	+	3.84	0	18.97	0	14.44	0	5.87	0	6.75	0	19.72	0
5P.capped.11125	Ath_chr3	+	3.78	0	3.73	0	4.59	0	4.78	0	4.81	0	5.28	0
5P.capped.11126	Ath_chr3	+	14.81	0	49.61	0	28.83	0	15.3	0	22.44	0	35.53	0
5P.capped.11127	Ath_chr3	-	0	1.55	0	6.62	0	5.25	0	2.17	0	8.73	0	5.19
5P.capped.11128	Ath_chr3	+	1.49	0.03	1.92	0	1.43	0	1.55	0	1.56	0	1.82	0
5P.capped.11129	Ath_chr3	-	0	2.5	0	1.82	0	0.74	0	2.41	0	1.63	0.18	0.91
5P.capped.1113	Ath_chr1	-	0	28.11	0.12	26.24	0	26.9	0.08	32.38	0	18.36	0	21.99
5P.capped.11130	Ath_chr3	-	0	0.7	0	0.62	0	0.2	0	0.55	0	0.47	0	0.34
5P.capped.11131	Ath_chr3	-	0	1.44	0	1.91	0	1.42	0	1.42	0	1.99	0	2.42
5P.capped.11132	Ath_chr3	-	0	36.5	0	47.41	0	46.38	0	50.12	0	42.73	0	35.03
5P.capped.11133	Ath_chr3	+	11.37	0	12.3	0	20.81	0	23.5	0	18.54	0	16.66	0
5P.capped.11134	Ath_chr3	-	0	0.37	0	1.71	0	3.86	0	1.09	0	2.19	0	0.92
5P.capped.11135	Ath_chr3	-	0	1.64	0	0.94	0	1.08	0	1.7	0	2.93	0	1.18
5P.capped.11136	Ath_chr3	+	2.86	0	3.16	0	2.52	0	4.17	0	10.12	0	10.09	0
5P.capped.11137	Ath_chr3	+	6.26	0	5.63	0	8.08	0	6.36	0	6.0	0	7.86	0
5P.capped.11138	Ath_chr3	-	0	1.54	0	9.22	0	8.9	0	1.63	0	11.91	0	5.2
5P.capped.11139	Ath_chr3	-	0.01	12.04	0	6.46	0	10.21	0.05	15.47	0	16.52	0	29.5
5P.capped.1114	Ath_chr1	-	0	0.42	0	0.81	0	1.0	0	0.06	0	0.7	0	0.36
5P.capped.11140	Ath_chr3	-	0	1.03	0	1.13	0	3.97	0	0.88	0	2.63	0	1.11
5P.capped.11141	Ath_chr3	+	11.75	0	32.85	0	24.69	0	11.86	0	39.04	0	50.0	0
5P.capped.11142	Ath_chr3	+	1.66	0	1.41	0	1.06	0	2.66	0	1.85	0	2.49	0
5P.capped.11143	Ath_chr3	-	0.01	3.38	0	4.11	0.01	3.36	0	3.72	0	4.19	0	2.4
5P.capped.11144	Ath_chr3	+	5.34	0	7.99	0	6.02	0	6.75	0	2.95	0	9.61	0
5P.capped.11145	Ath_chr3	-	0	5.98	0.03	8.03	0	4.65	0	4.82	0	4.35	0	4.37
5P.capped.11146	Ath_chr3	-	0	10.41	0	12.93	0	11.08	0	11.13	0	10.43	0	10.74
5P.capped.11147	Ath_chr3	-	0	7.77	0	8.09	0	5.24	0	5.23	0	9.51	0	5.32
5P.capped.11148	Ath_chr3	-	0	0.51	0	1.17	0	2.22	0	0.4	0	0.99	0	1.41
5P.capped.11149	Ath_chr3	+	7.63	0	8.96	0	7.62	0	12.39	0	2.47	0	13.7	0
5P.capped.1115	Ath_chr1	-	0	34.01	0	27.62	0	35.96	0	34.48	0	39.03	0	29.14
5P.capped.11150	Ath_chr3	-	0	3.49	0	4.1	0	6.18	0	3.94	0	4.78	0	6.43
5P.capped.11151	Ath_chr3	+	26.1	0.03	23.48	0.02	19.33	0	41.28	0	22.91	0	29.51	0
5P.capped.11152	Ath_chr3	+	9.26	0.19	8.9	0.08	9.01	0	13.13	0	10.58	0	11.33	0
5P.capped.11153	Ath_chr3	+	0.95	0	2.12	0	3.21	0	1.54	0	4.3	0	9.99	0
5P.capped.11154	Ath_chr3	-	0.08	2.0	0.08	1.06	0	1.9	0	1.97	0	1.67	0	0.58
5P.capped.11155	Ath_chr3	+	8.48	0	8.94	0	6.88	0	8.85	0	9.13	0	11.76	0
5P.capped.11156	Ath_chr3	-	0	4.42	0	3.32	0	2.63	0	1.49	0.21	1.42	0	2.28
5P.capped.11157	Ath_chr3	+	1.09	0	0.71	0	0.85	0	1.37	0	0.92	0	0.97	0
5P.capped.11158	Ath_chr3	+	4.5	0	5.17	0	6.45	0.12	5.27	0	2.22	0	6.99	0
5P.capped.11159	Ath_chr3	+	2.57	0	4.11	0	2.21	0	2.74	0	4.2	0	5.11	0
5P.capped.1116	Ath_chr1	-	0	10.33	0	11.62	0	8.2	0	9.61	0	9.57	0	8.72
5P.capped.11160	Ath_chr3	-	0.1	424.91	0	329.69	0	265.89	0	437.54	0	277.79	0	285.51
5P.capped.11161	Ath_chr3	+	10.97	0	16.48	0	18.8	0	37.76	0.02	20.2	0	20.12	0
5P.capped.11162	Ath_chr3	+	27.77	0	8.74	0	8.55	0	36.28	0	34.38	0	21.21	0
5P.capped.11163	Ath_chr3	-	0	155.15	0	161.34	0	117.31	0	254.95	0.71	262.79	0	194.16
5P.capped.11164	Ath_chr3	+	0.97	0	1.62	0	0.78	0	2.07	0	1.26	0	1.19	0
5P.capped.11165	Ath_chr3	+	27.71	0	75.91	0	35.67	0	37.86	0	160.98	0	181.51	0
5P.capped.11166	Ath_chr3	+	1.9	0	1.22	0	1.05	0	2.13	0	1.29	0	2.24	0
5P.capped.11167	Ath_chr3	-	0	2.57	0	4.45	0	4.69	0	2.7	0	2.7	0	2.43
5P.capped.11168	Ath_chr3	-	0	17.09	0	12.04	0	11.63	0	19.73	0	18.08	0	17.88
5P.capped.11169	Ath_chr3	-	0	86.54	0	113.11	0	133.87	0	111.86	0	108.75	0	95.17
5P.capped.1117	Ath_chr1	-	0	17.3	0	14.89	0	14.79	0.06	18.52	0	9.41	0	10.3
5P.capped.11170	Ath_chr3	-	0	0.24	0	2.39	0	2.79	0	0.98	0	0.94	0	3.91
5P.capped.11171	Ath_chr3	+	1.84	0	0.56	0	3.32	0	1.61	0	5.09	0	11.25	0
5P.capped.11172	Ath_chr3	-	0	466.92	0	610.23	0	699.63	0	495.69	0	541.22	0	451.93
5P.capped.11173	Ath_chr3	+	8.48	0	8.12	0	8.59	0	11.6	0.17	6.52	0	20.03	0
5P.capped.11174	Ath_chr3	-	0	0.86	0	1.37	0	2.5	0	1.0	0	7.29	0	2.72
5P.capped.11175	Ath_chr3	+	1.38	0	1.65	0	1.06	0	0.43	0	1.11	0	1.77	0
5P.capped.11176	Ath_chr3	-	0	0.84	0	3.9	0	4.23	0	0.94	0	2.66	0	2.3
5P.capped.11177	Ath_chr3	-	0	0.2	0	0.68	0	2.15	0	0.91	0	0.41	0	0.46
5P.capped.11178	Ath_chr3	-	0	61.03	0	64.6	0	69.85	0	67.24	0	72.89	0	63.83
5P.capped.11179	Ath_chr3	-	0	47.26	0	55.25	0	65.57	0	50.37	0	50.61	0	55.01
5P.capped.1118	Ath_chr1	-	0	345.54	0	298.46	0	305.5	0	383.15	0	235.87	0	315.5
5P.capped.11180	Ath_chr3	+	18.64	0	15.63	0	13.3	0.05	25.73	0	16.35	0	21.05	0
5P.capped.11181	Ath_chr3	-	0	3.95	0	5.43	0	3.73	0	7.67	0	2.76	0	3.07
5P.capped.11182	Ath_chr3	-	0	2.94	0	2.39	0	1.91	0	4.38	0	5.77	0.07	4.72
5P.capped.11183	Ath_chr3	-	0	2.64	0	2.53	0	3.19	0	2.51	0	3.78	0	5.66
5P.capped.11184	Ath_chr3	+	2.94	0	3.51	0	2.77	0	4.14	0	5.65	0	4.63	0
5P.capped.11185	Ath_chr3	+	2.8	0	3.89	0	4.39	0	6.85	0	2.79	0	5.8	0
5P.capped.11186	Ath_chr3	-	0	0.23	0	1.44	0	0.73	0	0.3	0	0.55	0	0.79
5P.capped.11187	Ath_chr3	-	0	1.12	0	3.83	0	2.3	0	2.46	0	2.33	0	19.21
5P.capped.11188	Ath_chr3	-	0	19.94	0	21.64	0	19.56	0	25.88	0	23.03	0	26.73
5P.capped.11189	Ath_chr3	+	361.06	0	236.47	0	249.78	0	365.45	0	182.37	0	673.33	0
5P.capped.1119	Ath_chr1	+	1.54	0	0.91	0	0.68	0.06	0.71	0	0.85	0	0.14	0
5P.capped.11190	Ath_chr3	+	1.26	0	0.98	0	0.43	0	1.61	0	0.4	0	0.77	0.08
5P.capped.11191	Ath_chr3	+	0.86	0	1.34	0	1.75	0	1.01	0	0.64	0	1.44	0
5P.capped.11192	Ath_chr3	+	13.87	0	12.89	0	10.64	0	12.19	0	10.84	0	18.68	0
5P.capped.11193	Ath_chr3	-	0	4.18	0	5.3	0	3.54	0.03	3.57	0	3.36	0	1.45
5P.capped.11194	Ath_chr3	-	0	1.37	0	2.77	0	1.71	0	0.73	0	2.68	0	2.51
5P.capped.11195	Ath_chr3	-	0	3.71	0	4.38	0	2.44	0	3.87	0	2.92	0	1.19
5P.capped.11196	Ath_chr3	-	0	1.49	0	1.64	0	1.98	0.07	1.57	0	0.41	0	1.05
5P.capped.11197	Ath_chr3	-	0	15.14	0	21.98	0	20.28	0	13.54	0	27.94	0	15.76
5P.capped.11198	Ath_chr3	-	0	0.71	0	0.48	0	0.74	0	0.52	0	0.09	0	0.39
5P.capped.11199	Ath_chr3	+	2.15	0	2.55	0	1.71	0	3.87	0	1.94	0	2.37	0
5P.capped.112	Ath_chr1	+	4.97	0	6.09	0	6.1	0	6.91	0	3.46	0	6.06	0
5P.capped.1120	Ath_chr1	-	0	4.13	0.07	5.1	0	7.02	0	5.1	0	3.89	0	3.55
5P.capped.11200	Ath_chr3	-	0	1.38	0	0.68	0.03	0.78	0	0	0.1	0	0.04	0
5P.capped.11201	Ath_chr3	+	24.36	0.05	24.09	0.06	20.5	0	36.98	0	25.63	0	44.2	0
5P.capped.11202	Ath_chr3	-	0	17.39	0.12	15.66	0	9.63	0	24.7	0	10.28	0.24	12.26
5P.capped.11203	Ath_chr3	-	0	4.67	0	5.82	0	2.88	0	5.96	0	5.07	0	5.09
5P.capped.11204	Ath_chr3	-	0	1.43	0	0.64	0	0.83	0	0	0	0	0.04	0
5P.capped.11205	Ath_chr3	+	1.12	0	1.25	0	0.64	0.1	0.72	0	1.81	0	1.18	0
5P.capped.11206	Ath_chr3	+	12.14	0	4.18	0	6.09	0	14.39	0	6.88	0	11.41	0
5P.capped.11207	Ath_chr3	+	75.26	0	70.03	0	55.82	0	69.87	0	59.33	0	77.72	0
5P.capped.11208	Ath_chr3	-	0	8.42	0	9.18	0	6.02	0	6.78	0	6.15	0	5.15
5P.capped.11209	Ath_chr3	-	0	6.72	0	2.91	0	3.04	0.02	6.01	0	1.94	0	4.72
5P.capped.1121	Ath_chr1	+	6.25	0	4.12	0	2.83	0	4.99	0	7.23	0	11.32	0
5P.capped.11210	Ath_chr3	+	20.01	0	15.8	0	15.36	0	33.88	0	11.32	0	24.23	0
5P.capped.11211	Ath_chr3	+	8.83	0	6.7	0	5.57	0	9.06	0	3.7	0	8.72	0
5P.capped.11212	Ath_chr3	+	3.83	0	2.27	0	6.39	0	2.4	0	6.19	0	15.56	0
5P.capped.11213	Ath_chr3	+	5.89	0	2.38	0	4.4	0	4.47	0	1.95	0	6.64	0
5P.capped.11214	Ath_chr3	-	0	3.97	0	6.46	0	3.74	0	3.59	0	2.37	0	3.13
5P.capped.11215	Ath_chr3	-	0	0.95	0	1.03	0	0.58	0	0.44	0	0	0	0.13
5P.capped.11216	Ath_chr3	-	0	0.02	0	1.68	0	2.31	0	2.02	0	0.82	0	5.01
5P.capped.11217	Ath_chr3	+	1.98	0	3.85	0	6.5	0	6.01	0	8.32	0	16.85	0
5P.capped.11218	Ath_chr3	+	2.69	0	0	0	2.21	0	3.2	0	5.85	0	3.03	0
5P.capped.11219	Ath_chr3	+	2.66	0	2.7	0	3.98	0	3.19	0	6.76	0	1.24	0
5P.capped.1122	Ath_chr1	-	0	23.14	0	25.96	0	20.65	0	22.89	0	17.54	0.12	17.29
5P.capped.11220	Ath_chr3	+	41.72	0	15.86	0.05	16.92	0	88.44	0	51.84	0	43.3	0.06
5P.capped.11221	Ath_chr3	+	1.62	0	1.94	0	2.73	0	3.5	0	4.37	0	2.88	0
5P.capped.11222	Ath_chr3	-	0	28.95	0	36.43	0	47.66	0	47.69	0	59.39	0	67.06
5P.capped.11223	Ath_chr3	-	0	3.79	0	6.3	0	5.36	0	4.89	0	3.02	0	4.09
5P.capped.11224	Ath_chr3	+	39.38	0	33.48	0	40.77	0	69.58	0	38.95	0	22.69	0
5P.capped.11225	Ath_chr3	-	0	1.25	0.23	0.82	0.16	1.5	0.37	1.9	0	0	0	0.56
5P.capped.11226	Ath_chr3	+	0.19	0	1.33	0	1.32	0	0.27	0	0.1	0	0.88	0
5P.capped.11227	Ath_chr3	-	0	4.64	0.07	5.85	0	6.07	0.2	4.77	0	5.12	0	5.64
5P.capped.11228	Ath_chr3	-	0	3.01	0	2.43	0	1.81	0	2.63	0	0.56	0	2.44
5P.capped.11229	Ath_chr3	+	13.86	0	7.45	0	7.86	0	13.05	0	16.92	0	18.11	0
5P.capped.1123	Ath_chr1	-	0	5.28	0	7.64	0	6.82	0	6.06	0	6.66	0	7.42
5P.capped.11230	Ath_chr3	+	67.81	0	58.14	0	56.17	0	69.15	0	42.85	0	60.1	0
5P.capped.11231	Ath_chr3	-	0	0.95	0	0.58	0	0.06	0	1.62	0	0.26	0	1.55
5P.capped.11232	Ath_chr3	-	0	2.21	0	2.86	0	5.8	0	3.34	0	4.79	0	2.78
5P.capped.11233	Ath_chr3	+	1.06	0	0.92	0	0.87	0	1.92	0	1.52	0	2.14	0
5P.capped.11234	Ath_chr3	+	22.21	0	19.2	0	16.68	0	27.32	0	126.45	0	49.82	0
5P.capped.11235	Ath_chr3	-	0	2.53	0	6.28	0	6.85	0	5.36	0	2.46	0	3.99
5P.capped.11236	Ath_chr3	-	0	233.44	0	304.58	0	306.28	0	276.06	0	327.85	0	233.25
5P.capped.11237	Ath_chr3	-	0	3.36	0	5.38	0	5.8	0	3.55	0	7.42	0	4.45
5P.capped.11238	Ath_chr3	+	19.89	0	24.52	0	20.01	0	36.14	0	21.17	0	25.99	0
5P.capped.11239	Ath_chr3	-	0	7.76	0.06	8.65	0	8.16	0.04	5.5	0	4.34	0	5.28
5P.capped.1124	Ath_chr1	-	0	11.97	0	11.29	0	9.85	0	13.18	0	8.41	0	7.52
5P.capped.11240	Ath_chr3	-	0	0.37	0	0.84	0	0.68	0	0.28	0	0.56	0	0.2
5P.capped.11241	Ath_chr3	+	4.56	0.11	5.07	0	5.79	0	6.39	0	5.21	0	6.43	0
5P.capped.11242	Ath_chr3	-	0	2.55	0	3.56	0	2.85	0	5.36	0	4.99	0	3.33
5P.capped.11243	Ath_chr3	+	103.22	0	66.72	0	53.5	0.08	187.81	0	39.72	0	47.71	0.29
5P.capped.11244	Ath_chr3	-	0	2.16	0.05	1.79	0.25	2.66	0	2.63	0	1.9	0	2.32
5P.capped.11245	Ath_chr3	-	0	0.14	0	0.88	0	2.46	0	0.93	0	4.37	0	0.25
5P.capped.11246	Ath_chr3	+	9.23	0.46	1.17	0.46	0.14	0.99	0	0.28	0.05	0.69	0	0.39
5P.capped.11247	Ath_chr3	-	2.37	7.9	0.34	7.81	0	6.93	0	6.26	0.05	5.93	0.12	6.09
5P.capped.11248	Ath_chr3	-	0.15	13.29	0	9.02	0	16.79	0	17.21	0	28.76	0	19.76
5P.capped.11249	Ath_chr3	+	22.19	0	14.15	0	11.88	0	27.16	0	16.11	0	26.44	0
5P.capped.1125	Ath_chr1	-	0	0.73	0	0.72	0	0.11	0	0.48	0	0.24	0.19	0.48
5P.capped.11250	Ath_chr3	-	0.01	5.11	0	7.79	0	3.94	0	5.29	0	2.75	0	3.23
5P.capped.11251	Ath_chr3	-	0	3.95	0	10.88	0	8.21	0	4.8	0	8.44	0	9.99
5P.capped.11252	Ath_chr3	+	2.86	0	2.33	0.12	2.49	0	4.3	0	4.35	0	3.02	0
5P.capped.11253	Ath_chr3	-	0	8.37	0.09	8.79	0	6.92	0.2	9.24	0	10.64	0	10.96
5P.capped.11254	Ath_chr3	-	0	12.76	0	14.41	0	12.46	0	16.83	0	9.01	0	13.56
5P.capped.11255	Ath_chr3	+	0.49	0	1.41	0	3.43	0	0.05	0	3.41	0	1.6	0.22
5P.capped.11256	Ath_chr3	+	4.71	0	3.91	0	4.2	0	3.69	0	3.72	0	5.86	0
5P.capped.11257	Ath_chr3	-	0	2.49	0	3.89	0	2.94	0	4.11	0	3.2	0	2.56
5P.capped.11258	Ath_chr3	-	0	5.94	0	7.54	0	5.4	0	8.06	0	6.64	0	6.67
5P.capped.11259	Ath_chr3	+	2.08	0	1.63	0	2.14	0	3.71	0	2.27	0	2.29	0.06
5P.capped.1126	Ath_chr1	-	0	4.02	0	5.69	0	5.6	0	3.79	0	2.24	0	3.62
5P.capped.11260	Ath_chr3	-	0	12.68	0	15.26	0	10.43	0	14.94	0	10.15	0	8.26
5P.capped.11261	Ath_chr3	-	0.04	6.31	0	6.26	0	5.91	0	6.21	0	6.5	0	4.26
5P.capped.11262	Ath_chr3	+	4.11	0	3.46	0	3.86	0	4.75	0	1.32	0	3.31	0
5P.capped.11263	Ath_chr3	-	0	2.87	0	3.72	0.05	2.94	0	3.67	0	3.89	0	3.36
5P.capped.11264	Ath_chr3	+	3.24	0	5.79	0	13.54	0	7.23	0	12.03	0	61.25	0
5P.capped.11265	Ath_chr3	+	1.74	0	1.34	0	1.27	0	2.43	0	1.09	0	1.88	0
5P.capped.11266	Ath_chr3	+	0.16	0	1.06	0	0.94	0	0.28	0	0.91	0	2.19	0
5P.capped.11267	Ath_chr3	+	4.92	0	6.24	0	5.29	0	7.03	0	6.58	0	9.38	0
5P.capped.11268	Ath_chr3	-	0	2.05	0	1.83	0	1.51	0.5	2.27	0	2.69	0.09	0.82
5P.capped.11269	Ath_chr3	-	0	8.83	0	11.83	0	9.13	0	11.97	0	9.59	0	11.96
5P.capped.1127	Ath_chr1	-	0	2.82	0	3.13	0	1.94	0	2.98	0	3.17	0	3.97
5P.capped.11270	Ath_chr3	+	2.38	0	3.72	0	2.71	0	1.95	0	2.14	0.27	3.6	0
5P.capped.11271	Ath_chr3	+	1.34	0	2.12	0.21	1.94	0.04	1.86	0	1.48	0	2.62	0
5P.capped.11272	Ath_chr3	-	0	6.36	0	6.77	0	5.22	0	7.43	0	6.42	0	5.45
5P.capped.11273	Ath_chr3	+	1.25	0	0.95	0	1.04	0	0.93	0.1	1.69	0	1.45	0
5P.capped.11274	Ath_chr3	-	0	0.85	0	1.35	0.06	1.29	0	1.06	0	0	0	0.52
5P.capped.11275	Ath_chr3	+	3.54	0	2.62	0	2.41	0	3.23	0	3.53	0	1.85	0
5P.capped.11276	Ath_chr3	-	0	8.05	0	9.63	0	6.7	0	13.36	0	14.34	0	7.95
5P.capped.11277	Ath_chr3	+	90.53	0	85.7	0	70.99	0	80.5	0	55.31	0	95.19	0
5P.capped.11278	Ath_chr3	+	2.84	0	6.17	0	2.54	0	3.41	0	3.63	0	4.31	0
5P.capped.11279	Ath_chr3	-	0	186.59	0	267.88	0	186.47	0	222.11	0	237.88	0	186.08
5P.capped.1128	Ath_chr1	+	0.18	0	1.13	0	1.72	0	0.78	0	0.33	0	0.41	0
5P.capped.11280	Ath_chr3	-	0	82.64	0.01	90.59	0	53.75	0	100.03	0	73.72	0	73.18
5P.capped.11281	Ath_chr3	-	0	1.13	0	3.6	0	1.32	0	1.3	0	1.39	0	0.87
5P.capped.11282	Ath_chr3	-	0	103.64	0	134.41	0	95.8	0	190.18	0	113.22	0	130.42
5P.capped.11283	Ath_chr3	-	0	7.59	0	11.43	0	10.0	0	6.51	0	10.65	0	9.35
5P.capped.11284	Ath_chr3	-	0	98.67	0	129.08	0	84.9	0	130.91	0	114.77	0	107.34
5P.capped.11285	Ath_chr3	+	102.8	0	118.76	0	137.68	0	164.36	0	128.0	0	123.01	0
5P.capped.11286	Ath_chr3	+	61.31	0	44.09	0	42.63	0	68.29	0.02	39.44	0	57.18	0
5P.capped.11287	Ath_chr3	+	2.2	0	3.16	0	3.62	0	2.48	0	3.43	0	8.08	0
5P.capped.11288	Ath_chr3	-	0	8.7	0	8.73	0	7.02	0	9.47	0	5.67	0	6.99
5P.capped.11289	Ath_chr3	+	1.09	0	0.84	0	0.72	0	1.49	0	0.31	0	0.4	0
5P.capped.1129	Ath_chr1	+	22.44	0	20.52	0	18.0	0	30.16	0	17.8	0	26.83	0
5P.capped.11290	Ath_chr3	-	0	5.97	0	7.71	0	7.3	0	4.19	0	9.3	0.41	5.85
5P.capped.11291	Ath_chr3	+	3.97	0.03	4.15	0	4.91	0	8.88	0.32	3.72	0.1	7.14	0.09
5P.capped.11292	Ath_chr3	-	0	17.23	0	17.57	0	23.32	0.13	15.38	0	22.28	0	16.73
5P.capped.11293	Ath_chr3	+	3.86	0	3.42	0	2.36	0	6.21	0	1.9	0	2.46	0
5P.capped.11294	Ath_chr3	-	0	0.46	0	1.54	0	1.04	0	0.32	0	0	0	0.55
5P.capped.11295	Ath_chr3	-	0	1.2	0	0.07	0	0.64	0	1.03	0	0	0	0.47
5P.capped.11296	Ath_chr3	-	0	4.09	0	5.75	0	7.46	0	3.75	0	8.38	0	15.64
5P.capped.11297	Ath_chr3	+	4.3	0.25	3.6	0.06	2.43	0.04	4.61	0.27	3.41	0.19	4.22	0.34
5P.capped.11298	Ath_chr3	-	0	0.13	0	0.73	0	0.87	0	0.48	0	2.0	0	0.78
5P.capped.11299	Ath_chr3	+	1.17	0	0.91	0	1.16	0	1.26	0	0	0	0.71	0
5P.capped.113	Ath_chr1	+	18.53	0	17.39	0	14.55	0	21.48	0	8.6	0	15.75	0
5P.capped.1130	Ath_chr1	-	0	3.89	0	7.68	0	6.33	0	6.49	0	9.66	0	4.71
5P.capped.11300	Ath_chr3	-	0	66.26	0	92.43	0	71.02	0	85.67	0	70.41	0	56.97
5P.capped.11301	Ath_chr3	-	0	12.16	0	12.16	0	14.57	0	12.66	0	17.48	0	16.64
5P.capped.11302	Ath_chr3	+	127.93	0	127.48	0	146.64	0	227.19	0	160.2	0	196.79	0.04
5P.capped.11303	Ath_chr3	-	0	13.68	0	17.68	0	15.55	0	19.98	0	17.89	0	17.61
5P.capped.11304	Ath_chr3	-	0	13.68	0	11.71	0.05	10.02	0	14.07	0	10.77	0.1	19.12
5P.capped.11305	Ath_chr3	-	0	16.81	0	16.62	0	22.11	0	19.53	0	14.3	0.05	19.0
5P.capped.11306	Ath_chr3	-	0.07	6.47	0	5.58	0	4.9	0	6.54	0	3.79	0	6.7
5P.capped.11307	Ath_chr3	+	18.07	0	27.73	0	10.25	0	13.95	0	13.81	0	34.21	0
5P.capped.11308	Ath_chr3	-	0	6.27	0	6.96	0	6.02	0	5.87	0	2.77	0	9.1
5P.capped.11309	Ath_chr3	-	0	12.17	0	10.49	0	11.79	0.07	12.63	0	8.89	0	10.64
5P.capped.1131	Ath_chr1	-	0	0.92	0	3.85	0	1.17	0	1.72	0	2.56	0	0.8
5P.capped.11310	Ath_chr3	+	1.21	0.14	1.58	0.2	1.12	0.16	1.1	0.17	2.65	0	1.83	0.17
5P.capped.11311	Ath_chr3	-	0.17	14.57	0.12	12.78	0.26	8.34	0.68	11.45	0	13.54	0	11.75
5P.capped.11312	Ath_chr3	+	105.82	0	108.48	0	127.03	0	142.4	0	138.36	0	202.78	0
5P.capped.11313	Ath_chr3	+	7.03	0	7.45	0	7.64	0	7.71	0	4.32	0	8.32	0
5P.capped.11314	Ath_chr3	+	41.89	0	15.55	0	13.04	0	81.2	0	83.6	0	65.81	0
5P.capped.11315	Ath_chr3	+	1.48	0	1.56	0	0.84	0	2.7	0	1.06	0	2.01	0
5P.capped.11316	Ath_chr3	+	4.71	0	5.53	0.15	12.72	0.05	5.98	0	11.93	0	17.13	0
5P.capped.11317	Ath_chr3	-	0	2.84	0	2.64	0	2.77	0	2.78	0	0.72	0	1.8
5P.capped.11318	Ath_chr3	-	0	0.46	0	0.72	0	1.27	0	0.33	0	0.87	0	0
5P.capped.11319	Ath_chr3	-	0	16.59	0	15.19	0	12.28	0	14.01	0	10.24	0	36.4
5P.capped.1132	Ath_chr1	+	10.61	0	8.2	0.22	6.91	0.05	15.23	0.08	6.82	0	11.95	0
5P.capped.11320	Ath_chr3	-	0	17.0	0	18.68	0	16.6	0	18.83	0	19.55	0	14.06
5P.capped.11321	Ath_chr3	+	4.32	0	4.51	0	2.0	0	5.27	0	5.09	0	5.7	0
5P.capped.11322	Ath_chr3	-	0	7.03	0	8.9	0.04	7.65	0	8.54	0	7.65	0.57	4.93
5P.capped.11323	Ath_chr3	+	1.28	0	2.17	0	3.34	0	3.25	0	2.33	0	4.48	0
5P.capped.11324	Ath_chr3	-	0	4.24	0	4.74	0.05	2.11	0	5.84	0	4.69	0	3.22
5P.capped.11325	Ath_chr3	-	0	13.87	0	16.33	0	6.74	0	14.85	0	5.93	0	9.54
5P.capped.11326	Ath_chr3	+	8.25	0	8.83	0	12.85	0	11.95	0	23.82	0	34.84	0
5P.capped.11327	Ath_chr3	+	0.87	0	2.78	0	2.75	0	1.72	0.1	2.14	0	3.67	0
5P.capped.11328	Ath_chr3	+	42.03	0	39.48	0	37.4	0	52.77	0	28.79	0	56.83	0
5P.capped.11329	Ath_chr3	-	0	2.38	0	2.41	0	2.03	0	1.57	0	1.16	0	1.32
5P.capped.1133	Ath_chr1	+	5.16	0	3.74	0.07	2.68	0	6.24	0	1.36	0	4.24	0
5P.capped.11330	Ath_chr3	-	0	1.85	0	3.14	0	1.16	0	1.23	0	2.65	0	2.48
5P.capped.11331	Ath_chr3	-	0	10.02	0	8.89	0	6.7	0	11.84	0	10.05	0	10.81
5P.capped.11332	Ath_chr3	-	0	23.84	0	24.21	0	23.4	0	32.35	0	25.01	0	31.04
5P.capped.11333	Ath_chr3	-	0.09	78.57	0	80.36	0	78.62	0	84.26	0	90.34	0	90.52
5P.capped.11334	Ath_chr3	+	2.3	0	4.48	0	2.07	0	4.95	0	2.18	0	5.28	0
5P.capped.11335	Ath_chr3	-	0	0.79	0	0.59	0	0.73	0	0.61	0	0.39	0	0.39
5P.capped.11336	Ath_chr3	+	3.42	0	3.87	0	3.17	0	2.35	0	4.79	0	5.03	0
5P.capped.11337	Ath_chr3	-	0	0.69	0	1.1	0	1.77	0	0.4	0	1.88	0	0.99
5P.capped.11338	Ath_chr3	+	2.42	0	1.07	0	0.75	0	3.6	0	7.79	0	4.91	0.06
5P.capped.11339	Ath_chr3	-	0.2	30.01	0	34.39	0	35.02	0	28.83	0	44.18	0	25.1
5P.capped.1134	Ath_chr1	-	0	0.76	0	0.59	0	0.27	0	0.09	0	0	0	0.14
5P.capped.11340	Ath_chr3	+	2.03	0.01	3.21	0	3.88	0	3.47	0	1.39	0.08	3.62	0
5P.capped.11341	Ath_chr3	-	0	2.2	0	3.03	0	1.96	0	2.7	0	4.8	0	3.03
5P.capped.11342	Ath_chr3	-	0	23.05	0	23.14	0	3.76	0	23.96	0	9.83	0	6.49
5P.capped.11343	Ath_chr3	-	0	5.66	0	3.97	0	2.78	0	4.16	0	2.34	0	2.42
5P.capped.11344	Ath_chr3	+	2.17	0	2.03	0	2.67	0	2.35	0	0.55	0	1.56	0
5P.capped.11345	Ath_chr3	-	0	4.62	0	4.51	0	4.75	0	7.0	0	1.55	0	5.52
5P.capped.11346	Ath_chr3	-	0	0.22	0	0.56	0	0.65	0	0.44	0	0.24	0	2.16
5P.capped.11347	Ath_chr3	-	0	6.94	0	7.81	0	14.2	0	10.66	0	15.28	0	25.13
5P.capped.11348	Ath_chr3	+	0	0	0.63	0	0.9	0	0.52	0	1.28	0	2.53	0
5P.capped.11349	Ath_chr3	+	0.39	0	1.02	0	3.05	0	0.47	0	0.87	0	1.7	0
5P.capped.1135	Ath_chr1	+	2.83	0	3.61	0.09	2.71	0	4.64	0	4.94	0	6.55	0
5P.capped.11350	Ath_chr3	+	3.79	0	3.89	0	3.11	0	3.49	0	1.98	0	6.35	0
5P.capped.11351	Ath_chr3	-	0	226.79	0.1	177.83	0	210.14	0	309.46	0	231.47	0	195.81
5P.capped.11352	Ath_chr3	-	0	3.14	0	6.15	0	4.87	0	2.21	0	5.47	0.06	4.76
5P.capped.11353	Ath_chr3	-	0	5.18	0	9.14	0	7.45	0	6.34	0	7.94	0	7.89
5P.capped.11354	Ath_chr3	+	0.13	0	0.9	0	0.86	0	0.03	0	0.58	0	0.23	0
5P.capped.11355	Ath_chr3	-	0	9.74	0	17.65	0	4.6	0.09	11.75	0	4.53	0	3.74
5P.capped.11356	Ath_chr3	-	0	0.51	0	0.8	0	0.58	0	0.81	0	0	0	0.42
5P.capped.11357	Ath_chr3	+	2.19	0	3.54	0	13.57	0	4.09	0	18.05	0	13.65	0
5P.capped.11358	Ath_chr3	-	0	4.39	0	4.95	0	3.15	0	4.38	0	3.99	0	4.5
5P.capped.11359	Ath_chr3	+	5.74	0	6.09	0.05	5.9	0.11	6.57	0	4.88	0	8.38	0
5P.capped.1136	Ath_chr1	+	2.16	0	1.69	0	2.38	0	2.04	0	1.54	0	2.74	0
5P.capped.11360	Ath_chr3	-	0	0.3	0	0.78	0	0.61	0	0.16	0	0	0	0.22
5P.capped.11361	Ath_chr3	+	74.73	0	103.34	0	156.83	0	86.92	0	145.53	0	302.63	0
5P.capped.11362	Ath_chr3	-	0.6	7.18	0.15	6.14	0.27	6.0	0.75	9.89	0.04	8.18	0.57	7.7
5P.capped.11363	Ath_chr3	-	0	46.79	0	86.81	0	68.16	0	82.3	0	251.36	0	249.02
5P.capped.11364	Ath_chr3	+	8.41	0	19.44	0	18.25	0	22.92	0	16.64	0	48.39	0
5P.capped.11365	Ath_chr3	+	1.41	0	2.02	0	1.15	0	0.73	0	0.73	0	1.46	0
5P.capped.11366	Ath_chr3	+	7.3	0	13.53	0	7.08	0	6.8	0	5.98	0	12.62	0
5P.capped.11367	Ath_chr3	+	1.78	0	1.57	0	1.47	0	3.09	0	1.25	0	4.74	0
5P.capped.11368	Ath_chr3	+	92.41	0	89.58	0	95.24	0	151.9	0	81.95	0	110.82	0
5P.capped.11369	Ath_chr3	+	1.11	0	1.13	0	0.42	0	1.31	0	1.32	0	0.5	0
5P.capped.1137	Ath_chr1	+	2.46	0	2.97	0	2.17	0	2.31	0	2.46	0	2.67	0
5P.capped.11370	Ath_chr3	-	0	112.83	0	125.92	0	120.96	0	151.53	0	117.24	0	95.44
5P.capped.11371	Ath_chr3	+	3.17	0	4.8	0	4.78	0.06	5.1	0	3.29	0	14.39	0
5P.capped.11372	Ath_chr3	+	1.02	0.31	1.42	0.74	0.95	0.28	2.07	0.76	1.01	0.47	0.93	0.32
5P.capped.11373	Ath_chr3	-	0	1.63	0	2.55	0	3.14	0	1.49	0	2.95	0	4.21
5P.capped.11374	Ath_chr3	-	0	6.18	0	5.09	0	3.26	0	7.6	0	2.92	0	7.34
5P.capped.11375	Ath_chr3	+	12.24	0	11.17	0	10.67	0	18.11	0	9.82	0	17.44	0.07
5P.capped.11376	Ath_chr3	+	5.26	0	19.08	0	17.61	0	8.21	0	19.82	0	25.49	0.14
5P.capped.11377	Ath_chr3	-	0	22.51	0	28.54	0	20.23	0	33.65	0	33.15	0	28.1
5P.capped.11378	Ath_chr3	+	2.42	0	3.04	0	1.48	0	4.51	0	0.81	0	2.64	0
5P.capped.11379	Ath_chr3	-	0	613.42	0	664.94	0	676.34	0	592.58	0	471.45	0	542.38
5P.capped.1138	Ath_chr1	-	0	1.12	0	0.41	0	0.97	0	1.0	0	1.2	0	0.32
5P.capped.11380	Ath_chr3	+	8.04	0.06	9.78	0.15	9.69	0	11.92	0	6.1	0.32	12.47	0
5P.capped.11381	Ath_chr3	-	0	15.81	0	11.54	0	10.78	0	19.14	0	34.51	0	18.12
5P.capped.11382	Ath_chr3	+	4.03	0	3.38	0	4.9	0	2.89	0	2.72	0	11.37	0
5P.capped.11383	Ath_chr3	+	46.7	0.1	31.07	0	25.53	0	48.45	0	27.76	0	29.71	0
5P.capped.11384	Ath_chr3	-	0	0.3	0	0.6	0	0.7	0	0.5	0	1.74	0	1.14
5P.capped.11385	Ath_chr3	-	0	0.58	0	1.4	0	0.49	0	0.41	0	0.4	0	0.29
5P.capped.11386	Ath_chr3	+	4.1	0	2.75	0	3.77	0	4.37	0	4.03	0	6.14	0
5P.capped.11387	Ath_chr3	+	9.24	0	10.44	0	8.24	0	8.88	0.09	7.48	0	10.54	0
5P.capped.11388	Ath_chr3	-	0	2.66	0	7.32	0	6.1	0	3.92	0	9.2	0	4.84
5P.capped.11389	Ath_chr3	+	1.14	0	1.62	0	0.79	0	1.29	0	2.06	0	1.44	0
5P.capped.1139	Ath_chr1	+	3.34	0	1.7	0	2.67	0	1.84	0	2.26	0	1.07	0
5P.capped.11390	Ath_chr3	-	0	14.13	0	14.41	0	14.39	0	14.55	0	9.84	0	11.96
5P.capped.11391	Ath_chr3	-	0	1.46	0	2.8	0	2.59	0	1.06	0	3.06	0	2.1
5P.capped.11392	Ath_chr3	-	0	1.12	0	1.47	0	1.11	0	0.84	0	2.41	0	1.36
5P.capped.11393	Ath_chr3	-	0.13	7.01	0.09	6.01	0.14	7.04	0	5.66	0.32	6.39	0.81	4.71
5P.capped.11394	Ath_chr3	+	6.57	0	6.34	0	6.81	0	11.43	0	10.18	0	9.45	0
5P.capped.11395	Ath_chr3	+	9.54	0	12.77	0	9.74	0	21.52	0	11.51	0	14.6	0
5P.capped.11396	Ath_chr3	-	0	3.0	0	2.88	0	2.5	0	5.73	0	1.48	0	2.43
5P.capped.11397	Ath_chr3	+	3.12	0	4.36	0	5.22	0	4.45	0	3.58	0	11.44	0
5P.capped.11398	Ath_chr3	+	75.35	0	79.03	0	64.94	0	116.99	0	66.22	0	104.91	0
5P.capped.11399	Ath_chr3	-	0	7.36	0	9.17	0	7.69	0	10.7	0	2.79	0	9.66
5P.capped.114	Ath_chr1	+	41.34	0	51.91	0	50.88	0	72.52	0	56.76	0	81.62	0
5P.capped.1140	Ath_chr1	+	12.31	0	9.81	0	8.94	0	12.81	0	13.81	0	13.46	0
5P.capped.11400	Ath_chr3	-	0	1.66	0	1.96	0	1.6	0	1.55	0	1.93	0	1.07
5P.capped.11401	Ath_chr3	-	0	5.18	0	9.67	0	9.01	0.06	9.05	0	8.8	0	6.24
5P.capped.11402	Ath_chr3	+	6.92	0	5.08	0	5.36	0.04	4.8	0	4.43	0	5.95	0
5P.capped.11403	Ath_chr3	-	0	2.03	0	2.8	0	2.41	0	1.8	0	1.03	0	1.96
5P.capped.11404	Ath_chr3	-	0	2.89	0	3.22	0	2.25	0	3.37	0	6.18	0	4.14
5P.capped.11405	Ath_chr3	+	1.04	0	0.64	0	0.96	0	0.68	0	1.67	0	1.52	0
5P.capped.11406	Ath_chr3	+	0.19	0	0.73	0	0.68	0	0.45	0	0.39	0	0.37	0
5P.capped.11407	Ath_chr3	+	3.24	0	7.0	0	4.06	0	3.45	0	2.29	0	2.2	0
5P.capped.11408	Ath_chr3	-	0	43.27	0	51.74	0	47.39	0	49.74	0	58.17	0	57.62
5P.capped.11409	Ath_chr3	+	2.63	0	1.95	0	1.62	0	2.21	0	1.35	0	1.49	0
5P.capped.1141	Ath_chr1	-	0	0.58	0	1.0	0	1.38	0	0.8	0	0.72	0	1.4
5P.capped.11410	Ath_chr3	+	1.68	0	1.56	0	1.52	0	1.79	0	2.68	0	1.27	0
5P.capped.11411	Ath_chr3	+	69.3	0	56.93	0.07	61.28	0	100.21	0	64.61	0	85.49	0.11
5P.capped.11412	Ath_chr3	-	0	101.21	0.08	102.68	0	106.39	0	160.32	0	99.46	0	117.41
5P.capped.11413	Ath_chr3	-	0	7.45	0	7.86	0	8.83	0	10.38	0	10.75	0	9.5
5P.capped.11414	Ath_chr3	-	0	18.69	0	24.26	0	9.22	0	21.2	0	8.82	0	11.77
5P.capped.11415	Ath_chr3	-	0	0.65	0	0.95	0	3.07	0	0.37	0	2.56	0	1.45
5P.capped.11416	Ath_chr3	-	0	2.49	0	2.25	0	1.98	0	1.47	0	0.89	0	1.3
5P.capped.11417	Ath_chr3	-	0	3.83	0	3.17	0	1.77	0	1.84	0	2.18	0	1.75
5P.capped.11418	Ath_chr3	+	7.38	0	5.44	0	4.66	0	9.75	0	7.4	0	7.53	0
5P.capped.11419	Ath_chr3	-	0	2.2	0	2.71	0	3.19	0	3.32	0.2	3.62	0	2.07
5P.capped.1142	Ath_chr1	-	0	1.69	0	1.72	0	1.62	0	2.36	0	1.43	0	1.04
5P.capped.11420	Ath_chr3	-	0	13.78	0	20.22	0.05	15.29	0	14.68	0	8.91	0	16.32
5P.capped.11421	Ath_chr3	-	0	9.17	0	11.02	0.02	13.38	0	15.28	0	20.82	0	15.38
5P.capped.11422	Ath_chr3	-	0	7.27	0	6.85	0	4.97	0	6.77	0	5.94	0	4.97
5P.capped.11423	Ath_chr3	-	0	29.31	0	40.22	0	31.14	0	28.64	0	23.92	0	26.45
5P.capped.11424	Ath_chr3	-	0	54.45	0	76.16	0	70.01	0	80.46	0	76.62	0	64.25
5P.capped.11425	Ath_chr3	+	4.2	0	4.21	0	4.83	0	5.64	0	4.85	0	6.6	0
5P.capped.11426	Ath_chr3	-	0	4.64	0	4.4	0	3.26	0	4.17	0	6.03	0	3.71
5P.capped.11427	Ath_chr3	-	0	2.68	0	3.9	0	1.8	0	1.61	0	1.37	0	2.54
5P.capped.11428	Ath_chr3	+	11.03	0	9.05	0	10.1	0	13.81	0	24.93	0	21.34	0
5P.capped.11429	Ath_chr3	-	0	4.98	0	4.72	0	4.66	0	6.8	0	11.82	0	11.49
5P.capped.1143	Ath_chr1	-	0	7.27	0	8.64	0	7.74	0	9.57	0	7.34	0	5.55
5P.capped.11430	Ath_chr3	-	0	1.55	0	2.7	0	6.23	0	3.0	0	7.49	0	4.47
5P.capped.11431	Ath_chr3	+	5.07	0.07	4.88	0.22	3.03	0.07	5.84	0.42	3.15	0	4.28	0.13
5P.capped.11432	Ath_chr3	-	1.78	12.34	2.45	17.68	3.57	21.82	2.17	15.19	1.1	15.05	2.61	17.45
5P.capped.11433	Ath_chr3	+	1.78	0.27	2.57	0.71	3.73	0.54	3.1	0.22	1.1	0.84	2.61	0.04
5P.capped.11434	Ath_chr3	-	0	0.9	0	2.25	0	1.78	0	0.74	0	0.82	0	2.16
5P.capped.11435	Ath_chr3	+	254.93	0	255.09	0	323.38	0	469.25	0	259.31	0	537.77	0
5P.capped.11436	Ath_chr3	+	0.88	0	1.0	0	1.98	0	1.52	0	2.46	0	3.79	0
5P.capped.11437	Ath_chr3	-	0	2.6	0	3.8	0	2.21	0	1.8	0	3.56	0	2.72
5P.capped.11438	Ath_chr3	+	3.16	0	3.16	0	2.42	0	3.16	0	0.88	0	2.5	0
5P.capped.11439	Ath_chr3	-	0	12.38	0	15.59	0	11.7	0	13.29	0	8.97	0	11.26
5P.capped.1144	Ath_chr1	+	6.36	0	6.57	0	7.42	0	7.58	0	8.03	0	7.4	0
5P.capped.11440	Ath_chr3	-	0	0.89	0	1.4	0	1.6	0	1.31	0	1.35	0	2.05
5P.capped.11441	Ath_chr3	-	0	6.63	0.04	8.69	0	6.67	0	7.61	0	5.79	0.06	5.23
5P.capped.11442	Ath_chr3	+	0.8	0	1.33	0	0.76	0	2.77	0	0.39	0	1.13	0
5P.capped.11443	Ath_chr3	+	0.79	0	0.84	0	0.43	0	0.33	0	1.16	0	0.82	0
5P.capped.11444	Ath_chr3	-	0	2.95	0	2.48	0	3.14	0	2.55	0	0.27	0	2.01
5P.capped.11445	Ath_chr3	-	0	2.82	0	3.18	0	2.77	0	2.78	0	0.87	0	1.27
5P.capped.11446	Ath_chr3	-	0	0.14	0	1.28	0	1.26	0	0.07	0	0.93	0	0.25
5P.capped.11447	Ath_chr3	+	4.19	0	6.08	0	5.35	0	5.58	0	5.26	0	8.54	0
5P.capped.11448	Ath_chr3	+	3.27	0	6.8	0	3.5	0	2.17	0	11.66	0	22.17	0
5P.capped.11449	Ath_chr3	+	1.78	0	2.64	0	4.58	0	4.44	0	11.26	0	7.69	0
5P.capped.1145	Ath_chr1	+	3.21	0	6.55	0	3.74	0	2.24	0	3.52	0	11.0	0
5P.capped.11450	Ath_chr3	-	0	1.98	0	1.52	0	1.5	0	0.93	0	0.49	0	0.36
5P.capped.11451	Ath_chr3	+	3.93	0.17	1.77	0	2.12	0	9.51	0	13.46	0	8.59	0
5P.capped.11452	Ath_chr3	+	9.54	0	9.53	0	3.93	0	14.01	0	4.55	0	6.24	0
5P.capped.11453	Ath_chr3	+	2.24	0	1.32	0	1.28	0	2.4	0	1.34	0	3.6	0
5P.capped.11454	Ath_chr3	-	0	7.48	0	8.77	0	9.76	0	7.37	0	10.71	0	6.35
5P.capped.11455	Ath_chr3	+	0.77	0	0.92	0	1.04	0	1.26	0	2.05	0	1.08	0
5P.capped.11456	Ath_chr3	+	4.41	0	6.98	0	6.71	0	9.12	0	7.65	0	11.4	0
5P.capped.11457	Ath_chr3	-	0	0.77	0	0.81	0	0.62	0	0.83	0	0.27	0	0.31
5P.capped.11458	Ath_chr3	-	0	6.61	0	9.86	0	5.27	0	10.75	0	10.1	0	7.52
5P.capped.11459	Ath_chr3	+	36.16	0	35.14	0	27.1	0	48.73	0	21.14	0	39.37	0
5P.capped.1146	Ath_chr1	-	0	6.45	0	6.69	0	5.02	0	6.55	0	3.4	0	3.94
5P.capped.11460	Ath_chr3	+	2.94	0	5.04	0	3.77	0	3.84	0	4.05	0	3.73	0
5P.capped.11461	Ath_chr3	+	1.85	0.05	1.92	0	1.67	0	2.17	0	2.92	0	1.64	0
5P.capped.11462	Ath_chr3	+	8.63	0	6.5	0.19	4.99	0	13.82	0	17.28	0	19.46	0
5P.capped.11463	Ath_chr3	-	0	6.27	0.02	26.29	0	16.75	0.12	6.06	0	14.93	0	16.09
5P.capped.11464	Ath_chr3	+	82.49	0.01	36.32	0	21.79	0.06	117.41	0	26.16	0	50.38	0
5P.capped.11465	Ath_chr3	+	0.76	0	1.31	0	0.52	0	1.64	0	0.8	0	2.15	0
5P.capped.11466	Ath_chr3	-	0	1.71	0	2.13	0	1.79	0	1.68	0	1.43	0	1.51
5P.capped.11467	Ath_chr3	+	13.5	0	10.16	0	12.87	0	22.81	0	15.69	0	23.55	0
5P.capped.11468	Ath_chr3	+	2.51	0	3.86	0	2.79	0	2.9	0	1.77	0	2.49	0
5P.capped.11469	Ath_chr3	-	0	1.47	0	0.99	0	1.07	0.14	0.55	0	0	0	0.69
5P.capped.1147	Ath_chr1	+	4.34	0	3.76	0	1.94	0	1.65	0	3.3	0	3.27	0
5P.capped.11470	Ath_chr3	+	8.49	0	10.59	0	10.6	0	19.31	0	15.38	0	13.62	0
5P.capped.11471	Ath_chr3	-	0	3.36	0	6.06	0	3.2	0	3.34	0.19	2.57	0	3.65
5P.capped.11472	Ath_chr3	+	7.15	0	6.64	0	4.1	0	7.17	0	7.52	0	5.62	0
5P.capped.11473	Ath_chr3	-	0	39.34	0	37.13	0.04	37.61	0	30.4	0	29.7	0	27.98
5P.capped.11474	Ath_chr3	-	0	28.59	0	46.21	0	40.97	0	39.79	0	52.28	0	38.08
5P.capped.11475	Ath_chr3	+	0.15	0	0.67	0	0.7	0	0.37	0	0	0	1.03	0
5P.capped.11476	Ath_chr3	-	0	0.73	0	0.67	0	0.05	0	0.68	0	2.33	0	0.45
5P.capped.11477	Ath_chr3	-	0	6.39	0	9.15	0	9.55	0	9.17	0	11.44	0.06	8.52
5P.capped.11478	Ath_chr3	-	0	2.48	0	2.92	0	3.23	0	3.15	0	4.46	0	3.16
5P.capped.11479	Ath_chr3	-	0	7.05	0	6.75	0	6.97	0	9.19	0	15.62	0	7.88
5P.capped.1148	Ath_chr1	+	0.67	0	1.55	0	0.98	0	0.69	0	1.08	0	0.53	0
5P.capped.11480	Ath_chr3	+	5.72	0	5.23	0	6.12	0	4.87	0	6.88	0.52	9.28	0
5P.capped.11481	Ath_chr3	+	14.96	0	15.14	0	14.39	0	24.22	0	11.6	0	17.05	0
5P.capped.11482	Ath_chr3	+	19.43	0	21.05	0	22.43	0	27.53	0	17.61	0	26.08	0
5P.capped.11483	Ath_chr3	-	0	23.53	0	19.83	0	32.36	0	20.37	0	23.81	0	30.11
5P.capped.11484	Ath_chr3	-	0	0.33	0	0.87	0	1.03	0	0.61	0	1.67	0	0.83
5P.capped.11485	Ath_chr3	+	11.05	0	10.69	0	8.79	0	12.66	0	10.84	0	11.56	0
5P.capped.11486	Ath_chr3	+	21.35	0	18.32	0	12.01	0	23.15	0	6.87	0	15.1	0
5P.capped.11487	Ath_chr3	-	0	18.07	0	20.86	0	15.77	0	22.64	0	14.21	0	26.68
5P.capped.11488	Ath_chr3	+	20.16	0	18.99	0	15.7	0	33.71	0	17.32	0	31.34	0
5P.capped.11489	Ath_chr3	+	11.27	0	13.26	0	14.09	0	17.23	0	22.64	0	29.8	0
5P.capped.1149	Ath_chr1	-	0.16	2.81	0.08	4.59	0	0.56	0.58	1.88	0	1.81	0.58	0.58
5P.capped.11490	Ath_chr3	+	14.09	0	18.39	0	12.38	0	18.92	0.11	18.31	0	24.84	0
5P.capped.11491	Ath_chr3	-	0	4.25	0	5.12	0	5.41	0.01	4.7	0	3.06	0	5.41
5P.capped.11492	Ath_chr3	+	2.01	0	1.04	0	1.15	0	1.51	0	1.25	0	1.06	0
5P.capped.11493	Ath_chr3	-	0	7.11	0	7.88	0	5.81	0	8.72	0	5.75	0	6.25
5P.capped.11494	Ath_chr3	+	1.05	0	1.31	0	1.42	0	0.78	0	1.05	0	0.76	0
5P.capped.11495	Ath_chr3	+	5.21	0	5.26	0	5.14	0	8.08	0	6.91	0	7.11	0
5P.capped.11496	Ath_chr3	-	0	22.27	0	27.55	0	17.43	0	22.17	0	12.71	0	13.35
5P.capped.11497	Ath_chr3	+	6.98	0	7.94	0	9.53	0	9.73	0	6.37	0	13.55	0
5P.capped.11498	Ath_chr3	+	3.2	0	1.15	0	0.19	0	3.66	0	1.01	0	4.0	0
5P.capped.11499	Ath_chr3	+	58.65	0	45.02	0	38.6	0	59.12	0	33.99	0	59.7	0
5P.capped.115	Ath_chr1	+	7.29	0.25	7.87	0	8.58	0	9.68	0.24	9.15	0	13.53	0
5P.capped.1150	Ath_chr1	+	1103.33	0	992.69	0.08	277.22	0	1277.84	0	813.36	0	865.41	0
5P.capped.11500	Ath_chr3	-	0	361.53	0	451.78	0	417.76	0	490.37	0	427.13	0	388.91
5P.capped.11501	Ath_chr3	-	0	4.12	0	4.45	0	3.43	0	4.9	0	4.82	0	3.34
5P.capped.11502	Ath_chr3	+	4.97	0	3.35	0.05	5.25	0	5.63	0	2.88	0	4.83	0
5P.capped.11503	Ath_chr3	-	0	11.19	0	11.15	0	6.82	0	13.86	0	10.64	0	9.89
5P.capped.11504	Ath_chr3	+	3.65	0	4.89	0	4.36	0	2.59	0	2.84	0	5.26	0
5P.capped.11505	Ath_chr3	-	0	154.25	0	196.92	0.1	222.02	0	153.53	0.42	183.5	0	103.4
5P.capped.11506	Ath_chr3	+	1.75	0	2.19	0	1.84	0	2.04	0	2.06	0	1.93	0
5P.capped.11507	Ath_chr3	-	0	2.66	0	1.82	0	2.63	0	4.12	0	1.36	0	4.83
5P.capped.11508	Ath_chr3	-	0	3.45	0	4.1	0	3.96	0	4.58	0	4.2	0	2.86
5P.capped.11509	Ath_chr3	-	0	17.74	0	18.64	0	13.91	0	15.37	0	12.46	0	11.79
5P.capped.1151	Ath_chr1	-	0	1.55	0	1.46	0	1.07	0	0.91	0	0.14	0.02	0.7
5P.capped.11510	Ath_chr3	+	22.2	0	28.14	0	24.16	0	33.69	0	31.36	0	42.65	0
5P.capped.11511	Ath_chr3	+	21.09	0.03	21.46	0	13.03	0	41.1	0	11.99	0	15.97	0
5P.capped.11512	Ath_chr3	-	0	13.97	0	14.95	0	10.79	0	10.77	0	12.35	0	5.45
5P.capped.11513	Ath_chr3	-	0	1.8	0	2.43	0	2.23	0	3.45	0	1.24	0	3.13
5P.capped.11514	Ath_chr3	-	0	0.75	0	1.08	0	0.56	0	0.46	0	0	0	0.61
5P.capped.11515	Ath_chr3	+	3.05	0	4.22	0	4.74	0.07	2.95	0	4.06	0	6.71	0
5P.capped.11516	Ath_chr3	-	0	1.19	0	1.03	0	1.23	0.11	2.29	0	3.14	0	2.24
5P.capped.11517	Ath_chr3	+	25.51	0	25.12	0	28.45	0	33.03	0	31.02	0	39.23	0
5P.capped.11518	Ath_chr3	+	4.09	0.05	6.55	0	5.51	0	5.98	0	5.68	0	4.85	0
5P.capped.11519	Ath_chr3	-	0	4.36	0	4.38	0.15	4.07	0	5.68	0	4.8	0	4.94
5P.capped.1152	Ath_chr1	+	7.32	0	7.61	0	10.31	0	10.95	0	7.62	0	18.17	0
5P.capped.11520	Ath_chr3	+	9.29	0	7.79	0	8.76	0	14.23	0	6.65	0	7.53	0
5P.capped.11521	Ath_chr3	-	0	8.28	0	6.05	0	5.77	0	11.43	0	10.86	0	11.45
5P.capped.11522	Ath_chr3	+	3.51	0	4.71	0	6.07	0	4.55	0	4.46	0	4.81	0
5P.capped.11523	Ath_chr3	-	0	2.37	0	4.87	0	7.9	0	1.45	0	12.43	0	8.77
5P.capped.11524	Ath_chr3	-	0	13.5	0	12.45	0	10.37	0	13.87	0	11.51	0	7.59
5P.capped.11525	Ath_chr3	-	0	2.38	0	3.97	0	3.82	0	3.03	0	6.63	0	2.28
5P.capped.11526	Ath_chr3	+	0.89	0	0.78	0.09	0.31	0	2.68	0	0.59	0	0.69	0
5P.capped.11527	Ath_chr3	+	0.83	0	2.53	0	1.13	0	0.27	0	1.8	0	1.72	0
5P.capped.11528	Ath_chr3	-	0	0.77	0.11	1.63	0.05	2.34	0.1	2.24	0	0.67	0	2.33
5P.capped.11529	Ath_chr3	-	0	1.93	0	0.95	0	1.25	0	2.3	0	2.36	0	2.29
5P.capped.1153	Ath_chr1	+	4.25	0	3.23	0	1.7	0	6.64	0	3.44	0	7.07	0
5P.capped.11530	Ath_chr3	-	0	4.16	0	3.87	0	5.99	0	3.4	0	5.38	0	4.93
5P.capped.11531	Ath_chr3	-	0	9.72	0	9.1	0	9.03	0	11.07	0	8.6	0	7.44
5P.capped.11532	Ath_chr3	-	0	0.9	0	1.62	0	1.03	0	0.62	0	0.78	0	0.75
5P.capped.11533	Ath_chr3	+	2.31	0	2.53	0	3.61	0	5.42	0	4.69	0	1.62	0
5P.capped.11534	Ath_chr3	+	22.5	0	24.08	0	21.92	0	34.81	0	17.27	0	34.67	0
5P.capped.11535	Ath_chr3	-	0	0	0	0.59	0	0.71	0	0.23	0	0.65	0	0.52
5P.capped.11536	Ath_chr3	+	34.66	0	38.14	0	42.64	0	51.82	0	29.91	0	87.58	0
5P.capped.11537	Ath_chr3	-	0	5.46	0	6.32	0	5.79	0	3.81	0	2.12	0	3.48
5P.capped.11538	Ath_chr3	-	0	3.02	0	3.63	0	2.58	0	2.17	0	2.59	0	2.02
5P.capped.11539	Ath_chr3	-	0	7.3	0	10.35	0	18.17	0	8.72	0	25.36	0	39.33
5P.capped.1154	Ath_chr1	-	0	6.95	0	33.85	0	21.53	0	7.12	0	12.77	0	20.34
5P.capped.11540	Ath_chr3	+	198.25	0	356.57	0	338.9	0	282.65	0	735.96	0	711.12	0
5P.capped.11541	Ath_chr3	+	10.49	0	8.82	0	10.03	0	11.55	0	7.11	0	16.65	0
5P.capped.11542	Ath_chr3	+	27.87	0	33.32	0	35.3	0	45.5	0	60.3	0	47.03	0
5P.capped.11543	Ath_chr3	+	0.16	0	1.33	0	1.17	0	0.58	0	2.92	0.87	1.37	0
5P.capped.11544	Ath_chr3	-	0.05	5.9	0	6.22	0.28	12.7	0	7.83	0	8.32	0	9.12
5P.capped.11545	Ath_chr3	-	0	2.56	0	3.81	0	3.38	0	4.52	0	4.17	0	5.05
5P.capped.11546	Ath_chr3	+	4.92	0	3.13	0	4.75	0	2.89	0	1.61	0	3.88	0
5P.capped.11547	Ath_chr3	-	0	5.01	0	2.62	0	2.02	0	5.72	0	15.16	0	5.69
5P.capped.11548	Ath_chr3	-	0	15.24	0	17.89	0	18.53	0	15.76	0	12.97	0	12.87
5P.capped.11549	Ath_chr3	-	0	14.88	0	12.1	0	12.44	0.2	15.82	0	11.88	0	13.72
5P.capped.1155	Ath_chr1	+	3.68	0	4.82	0	2.62	0	3.08	0	1.35	0.31	3.46	0
5P.capped.11550	Ath_chr3	-	0	3.8	0	3.28	0	2.34	0	7.22	0	17.24	0	5.69
5P.capped.11551	Ath_chr3	-	0	1.22	0	2.59	0	1.04	0	1.02	0	2.08	0	1.59
5P.capped.11552	Ath_chr3	+	10.92	0	6.67	0	6.41	0	6.69	0.16	7.5	0	17.28	0
5P.capped.11553	Ath_chr3	+	30.98	0	13.84	0.15	6.22	0	30.96	0	27.89	0	13.94	0.23
5P.capped.11554	Ath_chr3	+	20.73	0	21.71	0	20.09	0	27.65	0	27.98	0	35.87	0
5P.capped.11555	Ath_chr3	+	0.71	0	0.94	0	0.67	0	2.41	0	0.37	0	0.51	0
5P.capped.11556	Ath_chr3	-	0	46.67	0	48.24	0	49.98	0	45.06	0	27.84	0	46.15
5P.capped.11557	Ath_chr3	-	0	1.23	0	1.6	0	1.15	0	1.27	0	0	0	0.54
5P.capped.11558	Ath_chr3	-	0	1.69	0.38	2.48	0.04	1.83	0.1	2.07	0	1.08	0.73	1.58
5P.capped.11559	Ath_chr3	-	0	4.92	0	4.95	0	6.28	0	4.39	0	5.01	0	5.82
5P.capped.1156	Ath_chr1	+	4.91	0.12	6.15	0.02	4.75	0	11.47	0	4.36	0	9.32	0.26
5P.capped.11560	Ath_chr3	+	11.48	0	10.52	0	12.38	0	11.22	0	10.95	0.37	17.8	0
5P.capped.11561	Ath_chr3	-	0	0.92	0	1.68	0.05	2.61	0	0.62	0	1.77	0	1.38
5P.capped.11562	Ath_chr3	-	0	9.55	0	9.91	0	8.78	0	7.63	0	8.97	0	10.08
5P.capped.11563	Ath_chr3	-	0	7.52	0	8.82	0	8.86	0	15.34	0	14.0	0	13.18
5P.capped.11564	Ath_chr3	+	1.67	0	1.62	0	1.58	0	1.65	0	0.83	0	1.37	0
5P.capped.11565	Ath_chr3	+	8.92	0	9.48	0	8.71	0	8.74	0	7.28	0	21.57	0
5P.capped.11566	Ath_chr3	-	0	59.05	0	107.35	0.02	105.27	0.04	60.72	0	81.99	0	87.22
5P.capped.11567	Ath_chr3	+	3.99	0	3.55	0	3.87	0	2.4	0	2.98	0	5.38	0
5P.capped.11568	Ath_chr3	+	3.48	0	2.85	0	2.58	0	4.61	0	4.0	0	4.75	0
5P.capped.11569	Ath_chr3	-	0	1.14	0	1.62	0	1.11	0	1.72	0	0.93	0	0.8
5P.capped.1157	Ath_chr1	+	10.63	0	9.21	0.04	8.71	0	15.39	0	9.63	0	15.87	0
5P.capped.11570	Ath_chr3	-	0	6.0	0	5.56	0	3.54	0	5.6	0	5.17	0	4.11
5P.capped.11571	Ath_chr3	+	317.59	0	268.25	0	289.37	0	343.4	0	274.86	0	332.16	0
5P.capped.11572	Ath_chr3	-	0	1.42	0	1.3	0	2.04	0	2.27	0	0.51	0	1.56
5P.capped.11573	Ath_chr3	+	5.83	0	4.42	0	5.36	0	8.81	0	5.72	0	5.26	0
5P.capped.11574	Ath_chr3	-	0	14.52	0	18.01	0	20.2	0	9.16	0	16.26	0	9.55
5P.capped.11575	Ath_chr3	+	29.12	0	25.94	0	29.03	0	24.81	0	26.55	0	33.98	0
5P.capped.11576	Ath_chr3	-	0	0.74	0	0.7	0	1.25	0	1.18	0	0.35	0	0.07
5P.capped.11577	Ath_chr3	-	0	2.1	0	1.37	0	0.93	0	1.67	0	2.44	0	1.55
5P.capped.11578	Ath_chr3	-	0	1.95	0	2.29	0	2.45	0	3.33	0	4.65	0	6.96
5P.capped.11579	Ath_chr3	-	0	14.09	0	17.54	0	16.99	0	11.43	0	14.54	0	9.06
5P.capped.1158	Ath_chr1	-	0	27.75	0	30.95	0	21.41	0	30.2	0	29.71	0	29.04
5P.capped.11580	Ath_chr3	+	1.99	0	3.22	0	3.18	0	4.47	0	5.88	0	4.14	0
5P.capped.11581	Ath_chr3	+	3.97	0	3.42	0	5.01	0	4.02	0	8.71	0	4.28	0
5P.capped.11582	Ath_chr3	-	0	3.25	0	3.46	0	1.57	0	2.88	0	3.25	0	1.68
5P.capped.11583	Ath_chr3	-	0	9.51	0	9.83	0	4.93	0	10.66	0	5.81	0	6.26
5P.capped.11584	Ath_chr3	-	0	0.92	0	1.02	0	1.56	0	0.36	0	1.91	0	1.3
5P.capped.11585	Ath_chr3	-	0	4.2	0	6.38	0	4.36	0	2.95	0	3.44	0	3.09
5P.capped.11586	Ath_chr3	+	3.77	0	2.7	0	2.44	0	4.28	0	1.91	0	2.69	0
5P.capped.11587	Ath_chr3	+	4.72	0	3.88	0	5.24	0	6.6	0	2.62	0	10.79	0
5P.capped.11588	Ath_chr3	-	0	1.43	0	6.39	0	2.99	0	1.97	0	3.7	0	3.18
5P.capped.11589	Ath_chr3	-	0	0.63	0	0.76	0.1	1.3	0	0.62	0	0.64	0	0.97
5P.capped.1159	Ath_chr1	+	4.71	0	6.28	0	3.35	0	9.53	0	6.4	0	6.66	0.02
5P.capped.11590	Ath_chr3	-	0.07	0.73	0	0.66	0	0.37	0	0.73	0	2.17	0	0.66
5P.capped.11591	Ath_chr3	-	0.17	7.74	0	6.86	0	5.45	0	11.56	0	15.06	0	12.32
5P.capped.11592	Ath_chr3	+	9.06	0	11.18	0	7.93	0.11	9.9	0	10.56	0	15.23	0
5P.capped.11593	Ath_chr3	+	45.7	0	55.28	0	57.37	0	91.8	0	60.94	0	112.04	0
5P.capped.11594	Ath_chr3	-	0	5.33	0	7.34	0	2.92	0	5.34	0	5.67	0	5.47
5P.capped.11595	Ath_chr3	-	0.12	0.68	0	0.94	0	1.16	0	0.12	0	0.54	0	0.32
5P.capped.11596	Ath_chr3	+	0.85	0	1.01	0.2	1.47	0	0.87	0	5.06	0	3.21	0
5P.capped.11597	Ath_chr3	+	0.05	0	0.58	0	0.71	0	0.26	0	0.54	0	2.18	0
5P.capped.11598	Ath_chr3	+	3.25	0	3.38	0	5.38	0.11	4.04	0	3.57	0	4.6	0
5P.capped.11599	Ath_chr3	+	1.87	0	1.51	0	2.11	0	2.05	0	1.07	0	1.09	0
5P.capped.116	Ath_chr1	-	0	7.43	0	10.37	0	6.46	0	7.22	0	5.86	0	5.96
5P.capped.1160	Ath_chr1	-	0	7.81	0	9.88	0	4.94	0	6.63	0	3.95	0	3.73
5P.capped.11600	Ath_chr3	-	0	19.24	0	19.16	0	16.66	0	29.03	0	12.95	0	14.18
5P.capped.11601	Ath_chr3	+	0.57	0	0.61	0	1.63	0	0.25	0	0.93	0	0.93	0
5P.capped.11602	Ath_chr3	-	0.06	36.97	0	41.3	0	20.33	0	49.56	0	19.99	0	18.8
5P.capped.11603	Ath_chr3	+	15.59	0	14.64	0	17.48	0	39.52	0	18.65	0	17.87	0
5P.capped.11604	Ath_chr3	+	17.17	0	13.88	0	10.81	0	15.31	0	15.62	0	19.64	0
5P.capped.11605	Ath_chr3	+	44.47	0	38.94	0	33.76	0.07	59.52	0	46.85	0	88.39	0
5P.capped.11606	Ath_chr3	-	0	2.51	0	3.62	0	9.5	0	3.5	0	5.11	0	9.91
5P.capped.11607	Ath_chr3	-	0.44	2.68	0.05	6.93	0	14.76	0	4.92	0.71	10.15	0	5.72
5P.capped.11608	Ath_chr3	-	0	0.56	0	0.75	0	1.01	0	0.06	0	0.44	0	0.55
5P.capped.11609	Ath_chr3	+	5.6	0	4.88	0	3.01	0	3.06	0	1.21	0	2.64	0
5P.capped.1161	Ath_chr1	+	1.73	0.29	2.04	0.17	2.24	0	11.91	0.27	8.06	0	4.09	0.18
5P.capped.11610	Ath_chr3	-	0	3.73	0	4.39	0	6.06	0	2.4	0	3.86	0	3.26
5P.capped.11611	Ath_chr3	-	0	0.34	0	0.78	0	0.7	0	0.29	0	0.48	0	0.52
5P.capped.11612	Ath_chr3	+	23.84	0	19.49	0	19.62	0	39.66	0	21.82	0	54.58	0
5P.capped.11613	Ath_chr3	-	0.09	5.18	0	3.7	0	2.06	0	7.57	0	2.87	0	3.2
5P.capped.11614	Ath_chr3	-	0	4.26	0	4.3	0.06	4.49	0	3.82	0	3.15	0	5.3
5P.capped.11615	Ath_chr3	-	0	25.7	0	27.68	0	21.08	0	16.66	0	17.98	0	20.99
5P.capped.11616	Ath_chr3	-	0	49.92	0	54.46	0	41.76	0	62.2	0	34.57	0	43.56
5P.capped.11617	Ath_chr3	-	0	11.22	0	15.26	0.08	13.88	0	14.6	0	13.11	0	13.18
5P.capped.11618	Ath_chr3	+	2.67	0	1.72	0	1.09	0	3.47	0	2.81	0	1.8	0
5P.capped.11619	Ath_chr3	+	1.78	0	1.29	0	1.05	0	2.63	0	2.02	0	0.94	0
5P.capped.1162	Ath_chr1	-	0.37	1.64	0.07	2.28	0	1.58	0	2.59	0	1.87	0.22	0.71
5P.capped.11620	Ath_chr3	-	0	4.43	0	2.87	0	3.6	0	5.8	0	17.87	0	8.06
5P.capped.11621	Ath_chr3	+	0.68	0	0.58	0	0.43	0	0.74	0	0	0.28	1.58	0
5P.capped.11622	Ath_chr3	+	1.96	0	1.32	0	0.76	0	1.87	0	0.3	0	2.62	0
5P.capped.11623	Ath_chr3	+	0.9	0	0.64	0	2.9	0	0.8	0	0	0	4.72	0
5P.capped.11624	Ath_chr3	-	0	6.57	0	8.26	0	6.63	0	6.37	0	8.6	0.1	4.71
5P.capped.11625	Ath_chr3	-	0	17.82	0	18.41	0	19.27	0	19.83	0	16.39	0	21.09
5P.capped.11626	Ath_chr3	-	0	2.38	0	3.29	0	7.07	0	1.86	0	3.2	0.03	14.3
5P.capped.11627	Ath_chr3	-	0	0.24	0	0.55	0	0.71	0	0	0	0.68	0	1.11
5P.capped.11628	Ath_chr3	-	0	2.38	0	3.14	0	6.52	0	0.9	0	3.86	0	5.06
5P.capped.11629	Ath_chr3	-	0	83.98	0	103.75	0	104.19	0	88.96	0	66.02	0	94.44
5P.capped.1163	Ath_chr1	-	0	16.07	0	14.63	0	17.33	0	25.11	0	23.46	0	12.84
5P.capped.11630	Ath_chr3	-	0	10.93	0	12.04	0	9.01	0	17.12	0	13.99	0	13.48
5P.capped.11631	Ath_chr3	-	0	20.43	0	18.34	0	19.99	0	30.96	0	49.19	0	31.02
5P.capped.11632	Ath_chr3	-	0	1.93	0	3.47	0	3.79	0	3.22	0	4.31	0	2.87
5P.capped.11633	Ath_chr3	-	0	0.96	0	2.12	0.05	4.05	0	0.59	0	0.73	0	1.62
5P.capped.11634	Ath_chr3	+	7.39	0	7.43	0	8.22	0	13.43	0	7.56	0	16.99	0
5P.capped.11635	Ath_chr3	+	0.96	0	1.74	0	3.02	0	1.73	0	2.89	0	2.01	0
5P.capped.11636	Ath_chr3	+	9.58	0.09	8.77	0	9.35	0	13.0	0	7.72	0	15.49	0
5P.capped.11637	Ath_chr3	+	10.05	0	10.84	0	9.75	0	15.58	0	10.38	0	16.25	0
5P.capped.11638	Ath_chr3	+	6.11	0	5.93	0	6.34	0	7.04	0	9.61	0	17.55	0
5P.capped.11639	Ath_chr3	+	9.28	0	9.08	0	9.13	0	11.6	0	12.92	0	13.16	0
5P.capped.1164	Ath_chr1	-	0	1.87	0	2.96	0	1.42	0	1.82	0	2.34	0.15	1.14
5P.capped.11640	Ath_chr3	-	0	9.2	0	10.53	0	9.18	0.05	12.31	0	9.55	0	13.32
5P.capped.11641	Ath_chr3	+	0.41	0.12	0.84	0	1.17	0.05	0.47	0	0.21	0	7.15	0
5P.capped.11642	Ath_chr3	+	5.37	0	6.29	0	6.45	0	4.69	0	9.66	0.77	36.22	0
5P.capped.11643	Ath_chr3	-	0	8.09	0	9.39	0	6.39	0	9.25	0	7.54	0	9.87
5P.capped.11644	Ath_chr3	+	3.9	0	5.0	0	0.29	0	7.41	0	3.09	0	2.09	0
5P.capped.11645	Ath_chr3	-	0	8.65	0	19.37	0	36.87	0	8.53	0	22.74	0	20.95
5P.capped.11646	Ath_chr3	-	0	45.5	0	58.01	0	47.89	0	62.46	0	49.79	0	48.92
5P.capped.11647	Ath_chr3	-	0	15.75	0	16.53	0	17.92	0	20.86	0	37.62	0.03	33.55
5P.capped.11648	Ath_chr3	-	0	10.22	0	10.93	0	14.07	0	13.56	0	11.68	0	10.98
5P.capped.11649	Ath_chr3	+	8.67	0	9.68	0	5.58	0	14.84	0	2.68	0	7.27	0
5P.capped.1165	Ath_chr1	-	0.08	1.57	0	2.0	0	1.48	0	1.88	0	2.76	0	2.66
5P.capped.11650	Ath_chr3	+	1.38	0	1.31	0	1.96	0	1.42	0.18	4.97	0.33	6.38	0
5P.capped.11651	Ath_chr3	+	5.87	0	3.21	0.06	4.75	0	7.7	0	4.76	0	10.82	0
5P.capped.11652	Ath_chr3	-	0	0.77	0	0.79	0	0.97	0	0.72	0	0.23	0	0.55
5P.capped.11653	Ath_chr3	+	8.98	0	7.34	0.07	11.97	0.05	10.29	0.08	8.18	0	14.1	0
5P.capped.11654	Ath_chr3	-	0	6.35	0.06	6.94	0.09	7.06	0	7.0	0	5.32	1.43	6.62
5P.capped.11655	Ath_chr3	-	0	19.47	0	20.84	0	19.26	0	25.13	0	22.79	0	21.8
5P.capped.11656	Ath_chr3	+	4.15	0	2.8	0	2.01	0	4.91	0	5.73	0	2.7	0
5P.capped.11657	Ath_chr3	-	0	2.58	0	3.26	0	2.11	0	1.73	0	1.21	0	1.53
5P.capped.11658	Ath_chr3	+	7.31	0	5.43	0	7.13	0	5.58	0.03	3.68	0	11.78	0
5P.capped.11659	Ath_chr3	+	15.63	0	17.39	0	14.02	0	20.94	0	7.68	0	13.24	0
5P.capped.1166	Ath_chr1	-	0	1.59	0	0.25	0	1.27	0	1.81	0	0.85	0	0.8
5P.capped.11660	Ath_chr3	+	8.62	0	8.71	0.07	5.75	0	12.07	0	5.23	0	7.76	0
5P.capped.11661	Ath_chr3	+	1.42	0	1.19	0	0.1	0	1.99	0	1.25	0	0	0
5P.capped.11662	Ath_chr3	-	0	23.37	0	26.69	0	20.87	0	27.43	0	21.87	0	18.25
5P.capped.11663	Ath_chr3	+	1.84	0	1.74	0	0.78	0	1.18	0	1.32	0	2.61	0
5P.capped.11664	Ath_chr3	-	0	3.69	0	3.42	0	4.45	0	2.8	0	1.98	0	4.55
5P.capped.11665	Ath_chr3	-	0	3.36	0	4.47	0	3.3	0	5.15	0	2.95	0	2.65
5P.capped.11666	Ath_chr3	+	83.87	0.22	66.36	0	106.04	0.15	110.69	0	52.06	0	145.15	0.17
5P.capped.11667	Ath_chr3	+	8.78	0	9.42	0	10.18	0.06	13.58	0	5.96	0	14.84	0
5P.capped.11668	Ath_chr3	+	51.76	0	59.21	0	45.6	0	97.76	0	69.6	0	92.07	0
5P.capped.11669	Ath_chr3	+	15.05	0	12.8	0	9.81	0	13.94	0	11.41	0	12.96	0
5P.capped.1167	Ath_chr1	-	0	3.87	0	2.83	0	3.09	0	4.69	0	5.34	0	3.35
5P.capped.11670	Ath_chr3	+	7.92	0	8.14	0	6.95	0	10.68	0	2.0	0	5.83	0
5P.capped.11671	Ath_chr3	+	4.77	0	8.7	0	5.33	0	11.06	0	4.68	0	5.88	0
5P.capped.11672	Ath_chr3	+	8.77	0	25.58	0.04	20.73	0	11.28	0	33.2	0	33.15	0
5P.capped.11673	Ath_chr3	-	0	11.25	0	12.29	0	7.57	0	9.61	0	9.49	0	10.78
5P.capped.11674	Ath_chr3	-	0	1.68	0	1.39	0	2.29	0	2.08	0	1.16	0	0.65
5P.capped.11675	Ath_chr3	+	1.59	0	2.94	0	7.15	0	4.45	0	11.17	0	12.32	0
5P.capped.11676	Ath_chr3	-	0	0.7	0	0.31	0	2.21	0	1.48	0	2.37	0	1.13
5P.capped.11677	Ath_chr3	+	15.81	0	15.51	0	14.96	0	17.84	0	8.19	0	20.58	0
5P.capped.11678	Ath_chr3	+	8.39	0	5.23	0.07	4.61	0	6.71	0	4.88	0	5.48	0
5P.capped.11679	Ath_chr3	-	0	2.52	0	7.07	0	0.69	0	1.09	0	1.45	0	0.79
5P.capped.1168	Ath_chr1	-	0	4.7	0	6.54	0	5.64	0	6.07	0	3.59	0	7.28
5P.capped.11680	Ath_chr3	-	0	6.87	0	7.46	0	2.11	0	3.05	0	1.8	0	0.72
5P.capped.11681	Ath_chr3	+	10.44	0	9.25	0	6.3	0.25	13.28	0	5.6	0	9.63	0
5P.capped.11682	Ath_chr3	-	0	0.38	0	0.65	0	1.24	0	0.03	0	1.81	0	1.14
5P.capped.11683	Ath_chr3	+	2.8	0	2.34	0	1.98	0	3.11	0	1.51	0	1.58	0
5P.capped.11684	Ath_chr3	+	7.59	0	7.56	0	2.61	0	9.44	0	2.02	0	2.17	0
5P.capped.11685	Ath_chr3	+	10.07	0	11.21	0	7.1	0	12.18	0	6.8	0	11.72	0
5P.capped.11686	Ath_chr3	-	0	6.56	0.07	6.01	0.07	6.2	0	7.45	0	5.18	0	9.67
5P.capped.11687	Ath_chr3	+	1.22	0.18	0.43	0.62	0.73	0.14	1.13	0.28	0.44	0	2.35	0.22
5P.capped.11688	Ath_chr3	-	0	1.31	0	1.11	0.06	2.55	0	1.32	0	2.79	0	2.6
5P.capped.11689	Ath_chr3	+	22.27	0	22.54	0	33.16	0	25.96	0	23.07	0	32.01	0
5P.capped.1169	Ath_chr1	+	24.35	0	26.47	0	19.58	0	44.74	0	18.85	0	27.6	0
5P.capped.11690	Ath_chr3	+	49.72	0	46.66	0	43.17	0	50.01	0	34.95	0	60.29	0
5P.capped.11691	Ath_chr3	+	14.69	0	12.61	0	11.71	0	12.43	0	10.07	0	11.19	0
5P.capped.11692	Ath_chr3	-	0	2.38	0	4.74	0	3.62	0	1.44	0	3.86	0	2.69
5P.capped.11693	Ath_chr3	-	0	25.87	0	20.25	0	13.63	0	18.05	0	12.87	0	13.99
5P.capped.11694	Ath_chr3	-	0.08	4.36	0	3.77	0	2.72	0	3.54	0	3.41	0	3.98
5P.capped.11695	Ath_chr3	-	0	45.36	0	137.42	0	224.76	0	64.22	0	309.03	0	201.33
5P.capped.11696	Ath_chr3	-	0	91.02	0	69.93	0	81.88	0	106.92	0.02	224.95	0	73.5
5P.capped.11697	Ath_chr3	-	0	21.5	0	23.37	0	19.58	0	27.62	0	16.51	0	24.22
5P.capped.11698	Ath_chr3	+	4.31	0	3.92	0	2.45	0	4.21	0	2.26	0	5.56	0
5P.capped.11699	Ath_chr3	+	6.62	0	4.67	0	4.23	0	5.55	0	5.45	0	6.1	0
5P.capped.117	Ath_chr1	+	49.88	0	49.03	0	47.51	0	47.05	0	29.95	0	77.78	0
5P.capped.1170	Ath_chr1	-	0	2.15	0	4.15	0	1.48	0	3.68	0	2.02	0	3.3
5P.capped.11700	Ath_chr3	+	1.3	0	0.89	0	1.43	0	0.97	0	0.56	0	0.85	0
5P.capped.11701	Ath_chr3	+	4.32	0	4.07	0	2.64	0	4.9	0	2.43	0	3.98	0
5P.capped.11702	Ath_chr3	+	3.07	0	2.58	0	1.71	0	5.7	0	4.8	0	4.52	0
5P.capped.11703	Ath_chr3	-	0	2.01	0	2.2	0	1.03	0	2.76	0	0.6	0	0.15
5P.capped.11704	Ath_chr3	+	38.96	0.21	23.91	0	20.96	0	58.56	0	72.77	0	40.06	0
5P.capped.11705	Ath_chr3	-	0	0.1	0	0.56	0	0.53	0	0.35	0	1.3	0	1.98
5P.capped.11706	Ath_chr3	+	13.34	0	20.21	0.32	14.28	0.05	15.57	0	14.48	0	10.42	0.12
5P.capped.11707	Ath_chr3	+	72.61	0	55.36	0	68.18	0	67.88	0	41.91	0	92.22	0
5P.capped.11708	Ath_chr3	+	3.5	0	3.9	0.1	3.13	0	3.95	0.22	3.06	0.76	2.85	0.09
5P.capped.11709	Ath_chr3	-	0.18	2.2	0	2.45	0	1.64	0	3.4	0	3.35	0	2.85
5P.capped.1171	Ath_chr1	+	5.17	0	6.54	0	5.88	0	9.08	0	6.06	0	8.56	0
5P.capped.11710	Ath_chr3	-	0	8.01	0	5.17	0	1.91	0	8.15	0	18.22	0	10.68
5P.capped.11711	Ath_chr3	-	0	15.36	0	14.71	0	10.7	0	28.26	0	43.06	0	29.97
5P.capped.11712	Ath_chr3	-	0	12.06	0	11.08	0	15.93	0	10.73	0	8.55	0	8.3
5P.capped.11713	Ath_chr3	-	0	4.07	0.05	5.36	0	5.09	0	4.79	0	4.56	0	3.49
5P.capped.11714	Ath_chr3	-	0.16	46.89	0	61.83	0	61.59	0	46.66	0	57.12	0	35.6
5P.capped.11715	Ath_chr3	-	0	24.79	0	29.38	0	21.45	0	29.14	0	16.31	0	19.95
5P.capped.11716	Ath_chr3	+	2.54	0	2.62	0	2.99	0	2.86	0	1.86	0	2.47	0
5P.capped.11717	Ath_chr3	-	0	24.75	0	32.79	0	26.42	0	26.91	0	27.44	0	26.13
5P.capped.11718	Ath_chr3	+	7.24	0	6.09	0	6.04	0	6.52	0	1.94	0	5.54	0
5P.capped.11719	Ath_chr3	+	5.57	0	6.49	0	7.39	0	4.31	0	5.5	0	17.66	0
5P.capped.1172	Ath_chr1	-	0	2.48	0	2.05	0.05	5.61	0	2.14	0	6.21	0	6.39
5P.capped.11720	Ath_chr3	+	4.93	0	5.72	0	5.35	0	10.37	0	4.82	0	6.28	0
5P.capped.11721	Ath_chr3	-	0	43.71	0	52.24	0	47.14	0	50.07	0	66.5	0	49.72
5P.capped.11722	Ath_chr3	-	0	3.07	0	4.57	0	6.36	0	4.57	0	8.99	0	5.35
5P.capped.11723	Ath_chr3	-	0	24.75	0	18.56	0	21.42	0	26.16	0	41.38	0	30.69
5P.capped.11724	Ath_chr3	-	0	19.5	0	17.36	0	30.19	0	20.71	0	32.56	0	32.88
5P.capped.11725	Ath_chr3	+	1.96	0	1.9	0	1.79	0	1.77	0	1.34	0	2.17	0
5P.capped.11726	Ath_chr3	-	0	2.39	0	1.2	0	1.01	0	1.3	0	1.47	0	0.51
5P.capped.11727	Ath_chr3	-	0	3.58	0	6.13	0	8.48	0	3.28	0	4.69	0	4.09
5P.capped.11728	Ath_chr3	-	0	34.0	0	39.94	0	40.97	0	38.49	0	55.73	0	47.35
5P.capped.11729	Ath_chr3	-	0	8.86	0	8.23	0	8.51	0	10.12	0	6.82	0	6.55
5P.capped.1173	Ath_chr1	+	0.65	0	0.62	0	0.54	0	0.17	0	0.37	0	0	0
5P.capped.11730	Ath_chr3	+	3.57	0	2.53	0	2.14	0	2.14	0	3.69	0	3.54	0
5P.capped.11731	Ath_chr3	+	3.17	0	12.58	0	8.24	0	3.22	0	4.72	0	12.21	0
5P.capped.11732	Ath_chr3	+	0.21	0	2.09	0	1.78	0	0.2	0	1.51	0	1.74	0
5P.capped.11733	Ath_chr3	+	5.06	0.09	6.86	0	5.49	0	8.8	0.03	5.46	0.39	6.22	0.3
5P.capped.11734	Ath_chr3	-	0	40.52	0	49.13	0	47.8	0	65.22	0	70.48	0	41.46
5P.capped.11735	Ath_chr3	+	5.12	0	5.94	0	5.28	0	9.22	0	3.72	0	8.75	0
5P.capped.11736	Ath_chr3	-	0.09	9.25	0	10.53	0	7.57	0	10.96	0	7.31	0.15	10.08
5P.capped.11737	Ath_chr3	-	0	0.59	0.06	0.86	0	1.34	0	0.6	0	0.87	0	1.91
5P.capped.11738	Ath_chr3	+	6.13	0	5.42	0	5.64	0	7.89	0	5.08	0	5.53	0.22
5P.capped.11739	Ath_chr3	-	0	1.59	0	1.44	0.08	0.87	0	0.76	0	2.89	0	1.76
5P.capped.1174	Ath_chr1	-	0	3.1	0	4.66	0	8.92	0	3.02	0	6.4	0	11.14
5P.capped.11740	Ath_chr3	+	0.62	0	1.57	0	0.83	0	1.0	0	0	0	3.71	0
5P.capped.11741	Ath_chr3	-	0.07	74.18	0	106.16	0	93.75	0	84.88	0	110.0	0	71.47
5P.capped.11742	Ath_chr3	+	4.47	0	4.38	0	4.37	0	5.64	0	4.35	1.0	6.05	0.04
5P.capped.11743	Ath_chr3	-	0.29	0	0.06	0.7	0	1.18	0	0.61	0.58	0.4	0	0.48
5P.capped.11744	Ath_chr3	+	31.98	0	38.98	0	48.28	0	54.83	0	99.91	0	115.78	0
5P.capped.11745	Ath_chr3	-	0.09	0.34	0.09	0.54	0	0.91	0	0.1	0	0.82	0	0.81
5P.capped.11746	Ath_chr3	-	0	6.26	0	9.92	0	7.95	0	8.09	0	11.9	0	6.68
5P.capped.11747	Ath_chr3	+	0.9	0	0.94	0	0.83	0	0.79	0	0	0	1.09	0
5P.capped.11748	Ath_chr3	+	5.33	0	7.66	0	7.92	0	6.41	0	3.7	0	6.08	0
5P.capped.11749	Ath_chr3	-	0	16.43	0	64.22	0	45.06	0	19.74	0	32.68	0	19.37
5P.capped.1175	Ath_chr1	+	1.42	0	1.52	0	1.65	0	2.41	0	2.25	0	2.21	0
5P.capped.11750	Ath_chr3	+	5.78	0	7.46	0	8.62	0	4.53	0	6.11	0	6.94	0
5P.capped.11751	Ath_chr3	+	72.94	0	66.78	0	54.12	0	98.75	0	39.88	0	53.34	0
5P.capped.11752	Ath_chr3	+	14.35	0	10.55	0	10.11	0	13.59	0	4.7	0	11.9	0
5P.capped.11753	Ath_chr3	-	0	4.33	0	10.95	0	13.24	0	3.02	0	11.64	0	9.02
5P.capped.11754	Ath_chr3	-	0	4.93	0	6.64	0	6.28	0	6.36	0	2.69	0	4.35
5P.capped.11755	Ath_chr3	-	0	31.54	0	26.4	0	11.81	0	42.8	0	8.38	0	14.11
5P.capped.11756	Ath_chr3	-	0	2.12	0	3.07	0	3.63	0	3.06	0	4.2	0	4.49
5P.capped.11757	Ath_chr3	-	0	7.76	0	4.89	0	3.75	0	12.12	0	20.34	0	9.23
5P.capped.11758	Ath_chr3	+	12.87	0	8.94	0	7.11	0	11.78	0	6.6	0	12.41	0
5P.capped.11759	Ath_chr3	+	5.47	0	4.58	0	4.78	0	6.38	0	3.94	0	8.02	0
5P.capped.1176	Ath_chr1	-	0	9.76	0	8.75	0	12.89	0	13.18	0	6.69	0	8.18
5P.capped.11760	Ath_chr3	-	0	33.71	0	35.41	0	30.83	0	34.8	0	31.78	0	43.58
5P.capped.11761	Ath_chr3	+	45.73	0	50.78	0	70.76	0	75.15	0	57.72	0	91.13	0.29
5P.capped.11762	Ath_chr3	-	0	4.79	0	5.16	0	5.64	0	4.9	0	5.26	0	3.51
5P.capped.11763	Ath_chr3	+	1.61	0.04	0.81	0	0.48	0	1.16	0	2.17	0	1.27	0.12
5P.capped.11764	Ath_chr3	-	0	2.82	0	4.39	0	5.4	0	3.58	0	4.18	0	3.51
5P.capped.11765	Ath_chr3	-	0	0.26	0	0.6	0	1.12	0	1.12	0	0.32	0	1.49
5P.capped.11766	Ath_chr3	-	0	8.8	0	11.1	0	12.27	0	7.72	0	7.59	0	9.61
5P.capped.11767	Ath_chr3	+	3.85	0	3.39	0.04	5.81	0	3.79	0	7.33	0	10.64	0
5P.capped.11768	Ath_chr3	+	180.08	0	181.67	0	174.65	0	252.66	0	144.61	0	252.2	0
5P.capped.11769	Ath_chr3	+	5.8	0	5.52	0	5.93	0	6.6	0	5.82	0	9.25	0
5P.capped.1177	Ath_chr1	+	6.55	0	6.62	0	3.81	0	11.66	0	7.88	0	14.78	0
5P.capped.11770	Ath_chr3	+	21.35	0	29.32	0	25.9	0	23.67	0	30.69	0	43.01	0
5P.capped.11771	Ath_chr3	+	7.09	0	6.54	0	6.29	0	12.04	0	7.75	0	9.26	0
5P.capped.11772	Ath_chr3	+	32.38	0	30.33	0	20.38	0	28.42	0	16.13	0	29.79	0
5P.capped.11773	Ath_chr3	-	0	3.67	0	3.29	0.08	3.82	0	3.67	0	4.23	0.14	3.48
5P.capped.11774	Ath_chr3	-	0	0.32	0	0.69	0	1.45	0	0.46	0	2.09	0	6.01
5P.capped.11775	Ath_chr3	+	27.87	0	33.98	0	28.76	0	45.4	0	40.47	0	44.56	0
5P.capped.11776	Ath_chr3	-	0	3.53	0	5.78	0	3.39	0	6.77	0	6.62	0	6.07
5P.capped.11777	Ath_chr3	+	6.58	0	22.38	0	13.88	0	10.82	0	15.2	0	24.9	0
5P.capped.11778	Ath_chr3	+	15.81	0.02	14.39	0	14.2	0	31.26	0	48.15	0	45.21	0
5P.capped.11779	Ath_chr3	-	0	2.33	0	7.27	0	11.64	0	3.6	0.33	5.01	0	9.63
5P.capped.1178	Ath_chr1	+	2.21	0	1.84	0	1.43	0	2.17	0	1.14	0	2.39	0
5P.capped.11780	Ath_chr3	-	0	0.33	0	0.5	0.05	0.83	0	0	0	0.41	0	0.27
5P.capped.11781	Ath_chr3	-	0.12	33.16	0.38	37.43	0.14	20.39	0	28.93	0	27.62	0.16	19.3
5P.capped.11782	Ath_chr3	+	0.57	0	0.51	0	0.78	0	0.57	0	0.43	0	1.45	0
5P.capped.11783	Ath_chr3	+	0.29	0	0.98	0	1.14	0	0.25	0	0.56	0	0.69	0
5P.capped.11784	Ath_chr3	+	5.21	0.11	9.03	0	11.69	0	10.55	0	9.16	0	15.9	0
5P.capped.11785	Ath_chr3	-	0.06	4.66	0.21	6.23	0.1	3.7	0	5.46	0	8.04	0	5.35
5P.capped.11786	Ath_chr3	-	0	61.99	0.05	67.47	0	80.57	0	72.09	0	60.0	0	73.39
5P.capped.11787	Ath_chr3	+	7.11	0	5.41	0.04	5.4	0	9.2	0	3.47	0	10.91	0
5P.capped.11788	Ath_chr3	+	112.15	0	100.32	0	120.3	0	182.36	0.05	104.22	0	135.17	0
5P.capped.11789	Ath_chr3	+	952.77	0	771.46	0	749.24	0	1088.17	0	825.03	0	1279.88	0
5P.capped.1179	Ath_chr1	-	0	15.61	0	18.17	0	11.66	0	16.77	0	16.65	0	11.04
5P.capped.11790	Ath_chr3	-	0	10.49	0	26.43	0	10.15	0	12.49	0	27.57	0	19.9
5P.capped.11791	Ath_chr3	+	5.37	0.04	5.52	0	3.95	0.09	6.83	0	6.25	0	6.37	0
5P.capped.11792	Ath_chr3	+	29.02	0	49.4	0	41.32	0	36.28	0	65.92	0	138.17	0
5P.capped.11793	Ath_chr3	+	19.98	0.06	16.82	0	21.5	0	21.82	0	19.4	0	25.42	0
5P.capped.11794	Ath_chr3	-	0	6.81	0	7.7	0	5.59	0	5.24	0	7.89	0	4.63
5P.capped.11795	Ath_chr3	+	6.36	0	6.6	0	9.83	0	7.63	0	6.54	0	10.98	0
5P.capped.11796	Ath_chr3	+	0.72	0	0.55	0	1.65	0	0.57	0	0.37	0	0.46	0
5P.capped.11797	Ath_chr3	+	1.89	0	2.11	0	1.32	0	3.22	0	0.9	0	1.35	0
[truncated: 20,853 more rows]
