# Supplementary material for: NanoPARE: parallel analysis of RNA 5′ ends from low-input RNA
Source: Genome Res. 2018 Dec;28(12):1931–42. doi: 10.1101/gr.239202.118 (PMC6280765; doi:10.1101/gr.239202.118)
Supplement: Supplemental Material [file supp_gr.239202.118_Supplemental_Code_S1.zip › supplemental_code_S1/data_tables/fb.W.5P.bed]

Ath_chr1	3624	3672	5P.capped.1	6	+	AT1G01010	0	P	0.4
Ath_chr1	8620	8740	5P.capped.2	99	-	AT1G01020	0	P	0.191
Ath_chr1	11905	12039	5P.noncapped.1	107	-	AT1G01030	0	D	0.037
Ath_chr1	13540	13772	5P.capped.3	72	-	AT1G01030	0	P	0.272
Ath_chr1	23080	23170	5P.capped.4	54	+	AT1G01040	-11	U	0.427
Ath_chr1	33068	33366	5P.capped.5	45	-	AT1G01050	0	P	0.345
Ath_chr1	37701	37889	5P.capped.6	151	-	AT1G01060	0	P	0.287
Ath_chr1	40887	40960	5P.capped.7	56	-	AT1G01070	0	P	0.104
Ath_chr1	46715	46895	5P.capped.8	110	-	AT1G01080	0	P	0.267
Ath_chr1	49194	49348	5P.capped.9	84	-	AT1G01090	0	P	0.252
Ath_chr1	51005	51109	5P.capped.10	89	-	AT1G01100	0	P	0.153
Ath_chr1	51130	51227	5P.capped.11	56	-	AT1G01100	0	P	0.319
Ath_chr1	52022	52268	5P.capped.12	187	+	AT1G01110	-29	U	0.369
Ath_chr1	59080	59157	5P.capped.13	46	-	AT1G01120	0	P	0.422
Ath_chr1	63756	63922	5P.capped.14	58	-	AT1G01130	-4	U	0.33
Ath_chr1	63974	64108	5P.capped.15	67	-	AT1G01130	-231	U	0.274
Ath_chr1	67534	67665	5P.capped.16	90	-	AT1G01140	0	P	0.296
Ath_chr1	69887	70093	5P.capped.17	4	+	.	.	N	0.418
Ath_chr1	72288	72444	5P.capped.18	50	+	AT1G01160	0	P	0.336
Ath_chr1	72470	72515	5P.capped.19	19	+	AT1G01160	0	P	0.39
Ath_chr1	74686	74810	5P.capped.20	44	-	AT1G01170	0	P	0.239
Ath_chr1	77742	77882	5P.capped.21	78	+	.	.	N	0.115
Ath_chr1	78877	78985	5P.noncapped.2	53	-	.	.	N	0.069
Ath_chr1	88163	88227	5P.capped.22	50	-	AT1G01200	-1	U	0.417
Ath_chr1	88872	88974	5P.capped.23	25	+	AT1G01210	0	P	0.323
Ath_chr1	91362	91486	5P.capped.24	25	+	AT1G01220	0	P	0.172
Ath_chr1	95978	96090	5P.capped.25	28	+	AT1G01225	0	P	0.299
Ath_chr1	97396	97562	5P.capped.26	79	+	AT1G01230	0	P	0.258
Ath_chr1	99862	100023	5P.capped.27	62	+	AT1G01240	0	P	0.402
Ath_chr1	105250	105362	5P.capped.28	71	-	AT1G01250	0	P	0.33
Ath_chr1	108992	109202	5P.capped.29	36	+	AT1G01260	0	P	0.385
Ath_chr1	112195	112330	5P.capped.30	61	+	AT1G01280	-6	U	0.432
Ath_chr1	114236	114362	5P.capped.31	49	+	AT1G01290	0	P	0.341
Ath_chr1	116791	117071	5P.capped.32	242	+	AT1G01300	0	P	0.387
Ath_chr1	120113	120239	5P.capped.33	27	+	AT1G01310	-13	U	0.466
Ath_chr1	128290	128321	5P.capped.34	29	-	AT1G01320	-8	I	0.444
Ath_chr1	130466	130608	5P.capped.35	34	-	AT1G01320	0	P	0.312
Ath_chr1	136100	136181	5P.capped.36	56	+	AT1G01350	0	P	0.278
Ath_chr1	141929	142136	5P.capped.37	163	+	AT1G01360	0	P	0.398
Ath_chr1	143508	143764	5P.capped.38	214	+	AT1G01370	0	P	0.309
Ath_chr1	158553	158765	5P.capped.39	57	-	AT1G01430	0	P	0.271
Ath_chr1	162676	162881	5P.capped.40	40	-	AT1G01440	-145	U	0.385
Ath_chr1	163360	163462	5P.capped.41	53	+	AT1G01448	-5	U	0.183
Ath_chr1	168551	168774	5P.capped.42	163	+	AT1G01460	-8	U	0.297
Ath_chr1	172837	172980	5P.capped.43	44	-	AT1G01470	0	P	0.308
Ath_chr1	181472	181608	5P.capped.44	52	-	AT1G01490	-103	I	0.345
Ath_chr1	182130	182424	5P.capped.45	227	-	AT1G01490	0	P	0.309
Ath_chr1	185026	185176	5P.capped.46	110	+	AT1G01500	0	P	0.299
Ath_chr1	187149	187279	5P.capped.47	40	+	AT1G01510	-21	U	0.356
Ath_chr1	190538	190590	5P.capped.48	1	+	AT1G01520	-56	U	0.219
Ath_chr1	195720	195872	5P.capped.49	102	+	AT1G01540	0	P	0.432
Ath_chr1	199601	199889	5P.capped.50	115	+	AT1G01550	0	P	0.404
Ath_chr1	204943	205027	5P.capped.51	14	+	AT1G01570	-218	U	0.264
Ath_chr1	218939	219185	5P.capped.52	193	+	AT1G01600	0	P	0.33
Ath_chr1	223132	223196	5P.capped.53	16	-	AT1G01610	-53	I	0.125
Ath_chr1	224239	224380	5P.capped.54	34	-	AT1G01610	0	P	0.275
Ath_chr1	227193	227371	5P.capped.55	43	-	AT1G01620	0	P	0.354
Ath_chr1	227456	227540	5P.capped.56	34	-	AT1G01620	-189	U	0.351
Ath_chr1	228994	229221	5P.capped.57	141	+	AT1G01630	0	P	0.373
Ath_chr1	232446	232557	5P.capped.58	56	-	AT1G01640	0	P	0.189
Ath_chr1	237654	237859	5P.capped.59	85	-	AT1G01650	0	P	0.259
Ath_chr1	245928	246080	5P.capped.60	62	-	AT1G01670	-3	U	0.256
Ath_chr1	249045	249202	5P.capped.61	52	+	AT1G01690	-43	U	0.43
Ath_chr1	252124	252184	5P.noncapped.3	27	+	AT1G01690	0	D	0.0
Ath_chr1	258741	258889	5P.capped.62	53	+	.	.	N	0.362
Ath_chr1	262764	262924	5P.capped.63	131	+	AT1G01710	0	P	0.304
Ath_chr1	266406	266607	5P.capped.64	36	+	AT1G01710	0	D	0.312
Ath_chr1	268326	268385	5P.capped.65	3	+	AT1G01720	0	P	0.317
Ath_chr1	270648	270851	5P.capped.66	126	-	AT1G01725	0	P	0.274
Ath_chr1	270907	271032	5P.capped.67	59	+	AT1G01730	0	P	0.319
Ath_chr1	274694	274824	5P.capped.68	104	-	AT1G01740	-230	U	0.204
Ath_chr1	275407	275632	5P.capped.69	92	+	AT1G01750	0	P	0.524
Ath_chr1	278417	278532	5P.capped.70	45	-	AT1G01760	-15	U	0.414
Ath_chr1	278582	278698	5P.capped.71	21	+	AT1G01770	-11	U	0.412
Ath_chr1	282599	282832	5P.capped.72	157	+	AT1G01770	0	D	0.345
Ath_chr1	284440	284632	5P.capped.73	46	+	AT1G01790	-123	U	0.368
Ath_chr1	293236	293479	5P.capped.74	142	+	AT1G01800	0	P	0.345
Ath_chr1	295206	295298	5P.capped.75	9	+	AT1G01810	-5	U	0.5
Ath_chr1	298030	298278	5P.capped.76	57	-	AT1G01820	0	P	0.299
Ath_chr1	300658	300802	5P.capped.77	122	-	AT1G01830	0	P	0.297
Ath_chr1	300814	300957	5P.capped.78	46	-	AT1G01830	-15	U	0.272
Ath_chr1	302128	302359	5P.capped.79	125	-	AT1G01830	0	P	0.376
Ath_chr1	303530	303602	5P.capped.80	4	+	AT1G01840	-2	U	0.212
Ath_chr1	306223	306337	5P.capped.81	58	-	AT1G01860	0	P	0.297
Ath_chr1	309034	309131	5P.capped.82	94	-	AT1G01880	-20	U	0.273
Ath_chr1	309665	309702	5P.capped.83	22	-	AT1G01890	-341	U	0.255
Ath_chr1	310207	310401	5P.capped.84	96	+	AT1G01900	-12	U	0.371
Ath_chr1	315840	315988	5P.capped.85	59	-	AT1G01910	0	P	0.316
Ath_chr1	316090	316214	5P.capped.86	85	+	AT1G01920	0	P	0.243
Ath_chr1	322792	322899	5P.capped.87	79	-	AT1G01930	-12	U	0.224
Ath_chr1	322974	323104	5P.capped.88	52	+	AT1G01940	0	P	0.485
Ath_chr1	325294	325469	5P.capped.89	83	+	AT1G01950	-1	U	0.307
Ath_chr1	337738	337877	5P.capped.90	41	-	AT1G01960	-198	U	0.217
Ath_chr1	338230	338365	5P.capped.91	36	+	AT1G01970	-24	U	0.246
Ath_chr1	340440	340529	5P.noncapped.4	50	-	AT1G01980	0	P	0.056
Ath_chr1	341965	342112	5P.capped.92	83	-	AT1G01980	-50	U	0.21
Ath_chr1	344271	344362	5P.capped.93	71	-	AT1G01990	-2	U	0.302
Ath_chr1	345695	345930	5P.capped.94	168	+	AT1G02000	0	P	0.303
Ath_chr1	347778	348059	5P.capped.95	234	+	AT1G02010	0	P	0.333
Ath_chr1	354742	354845	5P.capped.96	49	-	AT1G02020	0	P	0.234
Ath_chr1	358866	358971	5P.capped.97	44	-	AT1G02040	0	P	0.221
Ath_chr1	360434	360520	5P.capped.98	65	-	AT1G02050	0	P	0.207
Ath_chr1	363030	363150	5P.capped.99	86	-	AT1G02060	-23	U	0.18
Ath_chr1	365321	365489	5P.capped.100	94	+	AT1G02065	0	P	0.258
Ath_chr1	365506	365623	5P.capped.101	60	+	AT1G02065	0	P	0.364
Ath_chr1	370915	371027	5P.capped.102	51	-	AT1G02070	0	P	0.235
Ath_chr1	371058	371187	5P.capped.103	30	-	AT1G02070	-122	U	0.285
Ath_chr1	373491	373642	5P.capped.104	4	+	AT1G02080	-5	U	0.13
Ath_chr1	375013	375019	5P.noncapped.5	2	-	AT1G02080	94	IA	0.043
Ath_chr1	389587	389695	5P.capped.105	56	-	AT1G02090	0	P	0.207
Ath_chr1	389798	389892	5P.capped.106	16	+	AT1G02100	0	P	0.441
Ath_chr1	392770	392828	5P.capped.107	1	+	AT1G02100	0	D	0.135
Ath_chr1	392829	392914	5P.capped.108	22	+	AT1G02110	0	P	0.249
Ath_chr1	395604	395792	5P.capped.109	152	+	AT1G02120	-4	U	0.302
Ath_chr1	401783	401929	5P.capped.110	61	-	AT1G02130	0	P	0.236
Ath_chr1	404387	404495	5P.capped.111	51	-	AT1G02140	0	P	0.335
Ath_chr1	404568	404730	5P.capped.112	27	+	AT1G02145	-4	U	0.29
Ath_chr1	408700	408790	5P.capped.113	49	+	AT1G02150	0	P	0.386
Ath_chr1	410725	410824	5P.capped.114	62	+	AT1G02160	0	P	0.239
Ath_chr1	411726	411856	5P.capped.115	72	+	AT1G02170	0	P	0.275
Ath_chr1	414556	414662	5P.capped.116	84	-	AT1G02180	0	P	0.36
Ath_chr1	415006	415151	5P.capped.117	67	+	AT1G02190	-5	U	0.422
Ath_chr1	415608	415613	5P.noncapped.6	2	-	AT1G02190	0	A	0.0
Ath_chr1	418737	418821	5P.capped.118	43	+	AT1G02205	0	P	0.322
Ath_chr1	419706	419721	5P.noncapped.7	7	-	AT1G02205	0	A	0.006
Ath_chr1	442818	442982	5P.capped.119	115	-	AT1G02260	-57	U	0.23
Ath_chr1	446143	446267	5P.capped.120	67	-	AT1G02270	0	P	0.186
Ath_chr1	450364	450442	5P.capped.121	61	-	AT1G02280	0	P	0.287
Ath_chr1	452611	452791	5P.capped.122	86	-	AT1G02290	0	P	0.244
Ath_chr1	453118	453260	5P.capped.123	101	+	AT1G02300	-68	U	0.295
Ath_chr1	455674	455814	5P.capped.124	68	+	AT1G02305	0	P	0.358
Ath_chr1	463510	463644	5P.capped.125	84	-	AT1G02330	0	P	0.31
Ath_chr1	463915	463993	5P.noncapped.8	17	-	AT1G02335	0	D	0.026
Ath_chr1	464132	464217	5P.noncapped.9	52	-	AT1G02335	0	D	0.029
Ath_chr1	464246	464276	5P.noncapped.10	27	-	AT1G02335	0	D	0.052
Ath_chr1	464853	464995	5P.capped.126	70	-	AT1G02335	0	P	0.289
Ath_chr1	467728	467916	5P.capped.127	27	-	AT1G02340	0	P	0.404
Ath_chr1	469798	469875	5P.capped.128	9	+	AT1G02350	-10	U	0.262
Ath_chr1	471434	471638	5P.capped.129	75	-	.	.	N	0.232
Ath_chr1	474443	474529	5P.capped.130	63	+	AT1G02370	0	P	0.377
Ath_chr1	476979	477159	5P.capped.131	149	+	AT1G02380	0	P	0.376
Ath_chr1	480852	480858	5P.capped.132	2	+	AT1G02390	0	P	0.2
Ath_chr1	486893	486911	5P.capped.133	7	+	AT1G02400	0	P	0.465
Ath_chr1	490825	490972	5P.capped.134	99	+	AT1G02410	0	P	0.509
Ath_chr1	493502	493709	5P.capped.135	84	+	AT1G02420	-96	U	0.291
Ath_chr1	498447	498532	5P.capped.136	69	-	AT1G02450	-1	U	0.26
Ath_chr1	512091	512124	5P.noncapped.11	2	-	AT1G02470	0	D	0.042
Ath_chr1	513500	513727	5P.capped.137	100	-	AT1G02470	0	P	0.239
Ath_chr1	515276	515448	5P.capped.138	43	-	AT1G02475	0	P	0.328
Ath_chr1	518168	518302	5P.capped.139	85	+	AT1G02500	0	P	0.374
Ath_chr1	521640	521716	5P.capped.140	18	-	AT1G02510	0	P	0.455
Ath_chr1	537744	537940	5P.capped.141	155	+	AT1G02560	0	P	0.247
Ath_chr1	555916	556066	5P.capped.142	68	-	AT1G02610	0	P	0.335
Ath_chr1	562352	562452	5P.capped.143	75	-	AT1G02630	-4	U	0.45
Ath_chr1	564076	564288	5P.capped.144	126	+	AT1G02640	-2	U	0.314
Ath_chr1	574738	574837	5P.capped.145	38	-	AT1G02660	0	P	0.236
Ath_chr1	574890	574986	5P.capped.146	53	-	AT1G02660	0	P	0.432
Ath_chr1	576475	576553	5P.capped.147	32	+	AT1G02670	-40	I	0.299
Ath_chr1	580607	580690	5P.capped.148	41	+	AT1G02680	0	P	0.166
Ath_chr1	582276	582322	5P.capped.149	20	+	AT1G02680	0	D	0.307
Ath_chr1	584220	584289	5P.capped.150	50	+	AT1G02690	0	P	0.229
Ath_chr1	589516	589614	5P.capped.151	23	+	.	.	N	0.366
Ath_chr1	591821	591970	5P.capped.152	95	+	AT1G02720	0	P	0.349
Ath_chr1	592041	592086	5P.capped.153	28	+	AT1G02720	0	P	0.272
Ath_chr1	593237	593289	5P.capped.154	28	-	AT1G02720	0	A	0.21
Ath_chr1	598615	598663	5P.capped.155	41	-	AT1G02730	0	P	0.423
Ath_chr1	602069	602203	5P.capped.156	64	-	AT1G02740	-96	U	0.498
Ath_chr1	602470	602590	5P.capped.157	82	+	AT1G02750	0	P	0.361
Ath_chr1	606676	606696	5P.capped.158	16	-	AT1G02770	0	P	0.282
Ath_chr1	609386	609575	5P.capped.159	47	-	AT1G02780	0	P	0.286
Ath_chr1	612251	612325	5P.capped.160	42	-	AT1G02790	0	P	0.382
Ath_chr1	616133	616193	5P.capped.161	54	-	AT1G02800	0	P	0.285
Ath_chr1	618260	618306	5P.capped.162	2	+	AT1G02810	-2	U	0.435
Ath_chr1	619318	619392	5P.capped.163	4	-	AT1G02810	0	A	0.287
Ath_chr1	620647	620767	5P.capped.164	30	+	AT1G02813	0	P	0.303
Ath_chr1	621456	621630	5P.capped.165	134	+	AT1G02816	0	P	0.253
Ath_chr1	623958	624137	5P.noncapped.12	74	-	AT1G02820	0	D	0.008
Ath_chr1	624423	624578	5P.capped.166	50	-	AT1G02820	0	P	0.347
Ath_chr1	626733	626849	5P.capped.167	46	+	AT1G02840	0	P	0.329
Ath_chr1	630489	630596	5P.capped.168	22	+	AT1G02850	0	P	0.365
Ath_chr1	635224	635390	5P.capped.169	60	+	AT1G02860	0	P	0.329
Ath_chr1	638603	638718	5P.capped.170	42	-	AT1G02870	0	P	0.276
Ath_chr1	641511	641574	5P.capped.171	34	+	.	.	N	0.251
Ath_chr1	644463	644595	5P.capped.172	96	-	AT1G02880	-21	U	0.336
Ath_chr1	651843	651911	5P.capped.173	62	-	AT1G02890	0	P	0.262
Ath_chr1	654303	654373	5P.capped.174	64	-	AT1G02900	-25	U	0.219
Ath_chr1	658103	658217	5P.capped.175	40	-	AT1G02910	0	P	0.297
Ath_chr1	662228	662281	5P.capped.176	37	-	AT1G02930	0	P	0.27
Ath_chr1	665350	665378	5P.capped.177	3	+	AT1G02952	0	P	0.154
Ath_chr1	666394	666468	5P.capped.178	50	-	AT1G02950	0	P	0.523
Ath_chr1	669756	669871	5P.capped.179	48	-	AT1G02960	0	P	0.208
Ath_chr1	673342	673458	5P.capped.180	59	+	AT1G02970	0	P	0.213
Ath_chr1	687219	687460	5P.capped.181	93	-	AT1G02990	0	P	0.293
Ath_chr1	692476	692620	5P.capped.182	83	-	AT1G03000	0	P	0.384
Ath_chr1	698591	698604	5P.capped.183	5	-	AT1G03020	-82	U	0.153
Ath_chr1	701445	701573	5P.capped.184	25	+	AT1G03030	-7	U	0.37
Ath_chr1	706527	706660	5P.capped.185	103	-	AT1G03040	0	P	0.261
Ath_chr1	707467	707595	5P.capped.186	85	+	AT1G03050	-173	U	0.345
Ath_chr1	711690	711847	5P.capped.187	149	-	AT1G03055	-37	U	0.345
Ath_chr1	712729	712786	5P.noncapped.13	1	-	AT1G03060	0	D	0.0
Ath_chr1	727191	727555	5P.capped.188	108	-	AT1G03060	-409	U	0.264
Ath_chr1	729912	729992	5P.capped.189	22	+	AT1G03070	0	P	0.369
Ath_chr1	737931	738035	5P.capped.190	88	-	AT1G03080	0	P	0.307
Ath_chr1	739592	739718	5P.capped.191	94	+	AT1G03090	0	P	0.48
Ath_chr1	749209	749370	5P.capped.192	71	+	AT1G03110	0	P	0.416
Ath_chr1	752205	752286	5P.capped.193	44	+	AT1G03120	-21	U	0.412
Ath_chr1	754125	754313	5P.capped.194	49	-	AT1G03130	0	P	0.403
Ath_chr1	756230	756331	5P.capped.195	34	-	AT1G03140	0	P	0.285
Ath_chr1	756372	756477	5P.capped.196	45	+	AT1G03150	0	P	0.415
Ath_chr1	761251	761325	5P.capped.197	33	+	AT1G03160	0	P	0.192
Ath_chr1	769626	769697	5P.capped.198	5	+	AT1G03170	0	P	0.37
Ath_chr1	773357	773488	5P.capped.199	46	+	AT1G03180	-7	U	0.438
Ath_chr1	775474	775593	5P.capped.200	52	+	AT1G03190	0	P	0.315
Ath_chr1	780476	780659	5P.capped.201	42	+	AT1G03200	-83	U	0.337
Ath_chr1	782819	783043	5P.capped.202	120	+	AT1G03210	-8	U	0.274
Ath_chr1	787099	787128	5P.capped.203	24	+	AT1G03220	0	P	0.33
Ath_chr1	789995	790114	5P.capped.204	81	+	AT1G03230	-14	U	0.34
Ath_chr1	795239	795430	5P.capped.205	100	-	AT1G03250	0	P	0.297
Ath_chr1	798407	798517	5P.capped.206	50	-	AT1G03260	0	P	0.176
Ath_chr1	799020	799149	5P.capped.207	95	+	AT1G03270	-75	U	0.231
Ath_chr1	803020	803128	5P.capped.208	47	+	AT1G03280	0	P	0.3
Ath_chr1	807329	807447	5P.capped.209	73	+	AT1G03290	0	P	0.306
Ath_chr1	813065	813224	5P.capped.210	74	-	AT1G03300	-54	U	0.287
Ath_chr1	813379	813562	5P.capped.211	99	+	AT1G03310	0	P	0.333
Ath_chr1	816294	816375	5P.noncapped.14	50	+	AT1G03310	0	D	0.007
Ath_chr1	819316	819472	5P.capped.212	59	-	AT1G03330	0	P	0.294
Ath_chr1	824281	824430	5P.capped.213	111	-	AT1G03350	0	P	0.344
Ath_chr1	824499	824607	5P.capped.214	46	+	AT1G03360	0	P	0.287
Ath_chr1	826544	826611	5P.capped.215	25	+	AT1G03365	0	P	0.499
Ath_chr1	830546	830678	5P.capped.216	130	+	AT1G03370	0	P	0.658
Ath_chr1	835730	835883	5P.capped.217	95	+	AT1G03380	0	P	0.54
Ath_chr1	842435	842474	5P.capped.218	16	-	AT1G03390	-34	U	0.281
Ath_chr1	844085	844251	5P.capped.219	80	-	AT1G03400	0	P	0.278
Ath_chr1	846669	846845	5P.capped.220	142	+	AT1G03420	0	P	0.363
Ath_chr1	847667	847764	5P.capped.221	45	-	AT1G03410	-30	U	0.364
Ath_chr1	847813	847956	5P.capped.222	61	+	AT1G03430	0	P	0.274
Ath_chr1	852273	852413	5P.capped.223	104	+	AT1G03440	0	P	0.336
Ath_chr1	852623	852701	5P.noncapped.15	32	+	AT1G03440	0	P	0.071
Ath_chr1	864006	864181	5P.capped.224	50	-	AT1G03457	0	P	0.232
Ath_chr1	867689	867801	5P.capped.225	55	-	AT1G03470	-12	U	0.207
Ath_chr1	868814	868916	5P.capped.226	35	-	.	.	N	0.367
Ath_chr1	871148	871318	5P.capped.227	53	-	AT1G03475	0	P	0.297
Ath_chr1	875173	875216	5P.noncapped.16	16	-	.	.	N	0.017
Ath_chr1	875576	875608	5P.noncapped.17	28	-	AT1G03506	-1	U	0.074
Ath_chr1	875849	875943	5P.capped.228	48	-	AT1G03506	-294	U	0.26
Ath_chr1	877481	877630	5P.capped.229	79	-	AT1G03510	-14	U	0.307
Ath_chr1	879719	879906	5P.capped.230	165	-	AT1G03520	0	P	0.427
Ath_chr1	880030	880259	5P.capped.231	74	-	AT1G03520	0	P	0.331
Ath_chr1	883365	883583	5P.capped.232	85	-	AT1G03530	-60	U	0.207
Ath_chr1	887821	887880	5P.capped.233	46	-	AT1G03550	0	P	0.366
Ath_chr1	889949	890039	5P.capped.234	84	-	.	.	N	0.33
Ath_chr1	892408	892457	5P.capped.235	14	-	AT1G03560	-13	U	0.206
Ath_chr1	897310	897606	5P.capped.236	90	-	AT1G03590	0	P	0.408
Ath_chr1	898753	898935	5P.capped.237	137	+	AT1G03600	0	P	0.371
Ath_chr1	899712	899890	5P.capped.238	113	-	.	.	N	0.294
Ath_chr1	900671	900820	5P.capped.239	63	+	AT1G03610	-152	U	0.429
Ath_chr1	900987	901122	5P.capped.240	100	+	AT1G03610	0	P	0.394
Ath_chr1	901173	901213	5P.capped.241	7	+	AT1G03610	0	P	0.248
Ath_chr1	907171	907374	5P.capped.242	153	-	.	.	N	0.322
Ath_chr1	907583	907702	5P.capped.243	73	+	AT1G03630	0	P	0.334
Ath_chr1	911136	911257	5P.capped.244	56	-	AT1G03650	0	P	0.369
Ath_chr1	913736	913771	5P.capped.245	33	-	.	.	N	0.307
Ath_chr1	917881	918074	5P.capped.246	32	-	AT1G03680	0	P	0.308
Ath_chr1	918262	918391	5P.capped.247	31	+	AT1G03687	-5	U	0.286
Ath_chr1	922892	922909	5P.noncapped.18	4	-	.	.	N	0.016
Ath_chr1	923316	923495	5P.capped.248	109	+	AT1G03710	0	P	0.401
Ath_chr1	930694	930925	5P.capped.249	55	+	.	.	N	0.238
Ath_chr1	931569	931692	5P.capped.250	24	-	AT1G03730	0	P	0.264
Ath_chr1	933439	933714	5P.capped.251	31	+	AT1G03740	-41	U	0.457
Ath_chr1	937249	937291	5P.noncapped.19	37	-	AT1G03743	0	P	0.035
Ath_chr1	937459	937585	5P.noncapped.20	25	-	AT1G03746	0	P	0.046
Ath_chr1	937833	937941	5P.capped.252	46	+	AT1G03750	-40	U	0.412
Ath_chr1	943347	943403	5P.capped.253	54	-	AT1G03760	-25	U	0.287
Ath_chr1	944572	944702	5P.capped.254	9	+	AT1G03770	0	P	0.384
Ath_chr1	951752	951868	5P.capped.255	27	-	AT1G03780	0	P	0.377
Ath_chr1	960689	960873	5P.capped.256	38	-	AT1G03820	0	P	0.359
Ath_chr1	966667	966816	5P.capped.257	84	-	AT1G03830	0	P	0.312
Ath_chr1	977745	977860	5P.capped.258	15	-	AT1G03850	0	P	0.279
Ath_chr1	981815	981947	5P.capped.259	29	-	AT1G03860	0	P	0.248
Ath_chr1	982656	982702	5P.noncapped.21	3	-	AT1G03870	0	P	0.011
Ath_chr1	983352	983603	5P.capped.260	51	-	AT1G03870	0	P	0.321
Ath_chr1	991109	991264	5P.capped.261	99	+	AT1G03900	0	P	0.333
Ath_chr1	993398	993491	5P.capped.262	1	+	AT1G03905	0	P	0.247
Ath_chr1	996033	996154	5P.capped.263	84	+	AT1G03910	0	P	0.447
Ath_chr1	1001161	1001501	5P.capped.264	3	+	AT1G03920	-156	U	0.354
Ath_chr1	1004655	1005148	5P.capped.265	109	+	AT1G03930	-4	U	0.427
Ath_chr1	1008472	1008609	5P.capped.266	36	+	AT1G03935	-301	U	0.275
Ath_chr1	1008805	1008839	5P.noncapped.22	3	+	AT1G03935	-1	U	0.064
Ath_chr1	1009047	1009075	5P.noncapped.23	24	+	.	.	N	0.028
Ath_chr1	1009202	1009240	5P.noncapped.24	20	+	.	.	N	0.053
Ath_chr1	1013221	1013385	5P.capped.267	106	-	AT1G03950	0	P	0.316
Ath_chr1	1013645	1013749	5P.capped.268	74	+	AT1G03960	0	P	0.427
Ath_chr1	1018095	1018234	5P.capped.269	6	+	AT1G03970	0	P	0.313
Ath_chr1	1029059	1029120	5P.capped.270	47	-	AT1G04000	0	P	0.291
Ath_chr1	1036108	1036241	5P.capped.271	96	-	AT1G04010	0	P	0.258
Ath_chr1	1036479	1036623	5P.capped.272	54	+	AT1G04020	-3	U	0.218
Ath_chr1	1040384	1040597	5P.capped.273	160	+	AT1G04030	0	P	0.303
Ath_chr1	1043126	1043172	5P.capped.274	15	-	AT1G04040	0	D	0.378
Ath_chr1	1043815	1043913	5P.capped.275	48	-	AT1G04040	0	P	0.33
Ath_chr1	1046895	1046903	5P.capped.276	2	-	AT1G04050	-21	I	0.38
Ath_chr1	1049280	1049412	5P.capped.277	127	-	AT1G04050	-111	U	0.419
Ath_chr1	1049691	1049840	5P.capped.278	86	-	AT1G04050	-481	U	0.248
Ath_chr1	1051102	1051229	5P.capped.279	79	-	AT1G04070	0	P	0.297
Ath_chr1	1051270	1051422	5P.capped.280	109	+	AT1G04080	0	P	0.31
Ath_chr1	1056989	1057231	5P.capped.281	147	+	AT1G04090	-14	U	0.313
Ath_chr1	1059446	1059546	5P.capped.282	21	+	AT1G04100	-38	U	0.289
Ath_chr1	1061438	1061597	5P.noncapped.25	68	-	AT1G04110	0	P	0.06
Ath_chr1	1061813	1061959	5P.noncapped.26	43	-	AT1G04110	0	P	0.0
Ath_chr1	1069464	1069467	5P.noncapped.27	1	+	AT1G04120	0	A	0.0
Ath_chr1	1070809	1071067	5P.capped.283	119	-	AT1G04120	0	P	0.286
Ath_chr1	1073250	1073469	5P.capped.284	168	+	AT1G04130	-8	U	0.246
Ath_chr1	1080422	1080620	5P.capped.285	111	-	AT1G04140	0	P	0.313
Ath_chr1	1086157	1086279	5P.capped.286	1	+	AT1G04160	-336	U	0.255
Ath_chr1	1096913	1097088	5P.capped.287	121	+	AT1G04170	0	P	0.297
Ath_chr1	1108552	1108736	5P.capped.288	106	-	AT1G04190	0	P	0.248
Ath_chr1	1109376	1109562	5P.capped.289	113	+	AT1G04200	0	P	0.501
Ath_chr1	1114350	1114483	5P.capped.290	54	+	AT1G04210	0	P	0.325
Ath_chr1	1121605	1121655	5P.capped.291	48	+	AT1G04220	62	IA	0.498
Ath_chr1	1122415	1122503	5P.capped.292	54	-	AT1G04220	0	P	0.277
Ath_chr1	1122511	1122663	5P.capped.293	73	-	AT1G04220	-59	U	0.176
Ath_chr1	1125493	1125568	5P.capped.294	56	+	AT1G04230	0	P	0.478
Ath_chr1	1129315	1129537	5P.capped.295	99	-	AT1G04240	0	P	0.384
Ath_chr1	1136256	1136359	5P.capped.296	43	+	AT1G04250	0	P	0.34
Ath_chr1	1141285	1141403	5P.capped.297	79	-	AT1G04260	0	P	0.304
Ath_chr1	1142993	1143084	5P.capped.298	57	-	AT1G04270	0	P	0.263
Ath_chr1	1145700	1145846	5P.capped.299	8	-	AT1G04280	0	D	0.282
Ath_chr1	1146365	1146569	5P.capped.300	185	-	AT1G04280	0	P	0.405
Ath_chr1	1146586	1146775	5P.capped.301	98	-	AT1G04280	-31	U	0.379
Ath_chr1	1148296	1148591	5P.capped.302	85	-	AT1G04290	0	P	0.344
Ath_chr1	1154546	1154753	5P.capped.303	34	-	AT1G04300	0	P	0.331
Ath_chr1	1157610	1157815	5P.capped.304	173	-	AT1G04310	-73	U	0.253
Ath_chr1	1164749	1164944	5P.capped.305	67	-	AT1G04340	0	P	0.278
Ath_chr1	1165069	1165285	5P.capped.306	204	+	AT1G04350	0	P	0.355
Ath_chr1	1183637	1183741	5P.capped.307	65	-	AT1G04390	0	P	0.382
Ath_chr1	1188203	1188569	5P.capped.308	139	-	AT1G04400	0	P	0.31
Ath_chr1	1191293	1191473	5P.capped.309	55	-	AT1G04410	0	P	0.202
Ath_chr1	1191584	1191638	5P.capped.310	28	+	AT1G04420	0	P	0.308
Ath_chr1	1194162	1194206	5P.capped.311	7	+	AT1G04425	-17	U	0.369
Ath_chr1	1197993	1198297	5P.capped.312	267	+	AT1G04430	0	P	0.343
Ath_chr1	1198543	1198798	5P.capped.313	73	+	AT1G04430	0	P	0.262
Ath_chr1	1202186	1202415	5P.capped.314	97	+	AT1G04440	0	P	0.432
Ath_chr1	1208544	1208741	5P.capped.315	135	+	AT1G04450	-1	I	0.325
Ath_chr1	1214590	1214802	5P.capped.316	71	-	AT1G04470	0	P	0.294
Ath_chr1	1215781	1215836	5P.capped.317	50	-	.	.	N	0.193
Ath_chr1	1216008	1216246	5P.capped.318	89	+	AT1G04480	0	P	0.357
Ath_chr1	1216918	1216953	5P.noncapped.28	1	+	AT1G04480	-213	I	0.022
Ath_chr1	1224488	1224553	5P.capped.319	20	-	AT1G04500	-143	U	0.375
Ath_chr1	1226553	1226644	5P.capped.320	21	+	AT1G04510	0	P	0.331
Ath_chr1	1231473	1231680	5P.capped.321	152	+	AT1G04520	0	P	0.305
Ath_chr1	1235876	1236111	5P.capped.322	78	-	AT1G04530	0	P	0.278
Ath_chr1	1237027	1237192	5P.capped.323	116	+	AT1G04540	-112	U	0.364
Ath_chr1	1240319	1240509	5P.capped.324	99	+	AT1G04550	0	P	0.436
Ath_chr1	1242531	1242807	5P.capped.325	173	+	AT1G04555	0	P	0.394
Ath_chr1	1248644	1248900	5P.capped.326	27	-	AT1G04570	0	P	0.277
Ath_chr1	1261382	1261490	5P.capped.327	41	-	AT1G04590	0	P	0.247
Ath_chr1	1286475	1286608	5P.capped.328	84	-	AT1G04620	0	P	0.186
Ath_chr1	1291005	1291141	5P.capped.329	72	-	AT1G04630	0	P	0.308
Ath_chr1	1291230	1291356	5P.capped.330	69	+	AT1G04635	-14	U	0.401
Ath_chr1	1292057	1292154	5P.capped.331	53	+	AT1G04640	0	P	0.234
Ath_chr1	1294218	1294300	5P.capped.332	44	-	AT1G04645	0	P	0.388
Ath_chr1	1300718	1300819	5P.noncapped.29	38	-	AT1G04660	0	P	0.031
Ath_chr1	1301261	1301368	5P.capped.333	100	-	AT1G04660	0	P	0.17
Ath_chr1	1301801	1301925	5P.capped.334	59	+	AT1G04670	0	P	0.479
Ath_chr1	1307817	1307942	5P.capped.335	64	-	AT1G04680	0	P	0.358
Ath_chr1	1313543	1313657	5P.capped.336	39	+	AT1G04690	0	P	0.311
Ath_chr1	1316063	1316271	5P.capped.337	195	+	AT1G04700	0	P	0.298
Ath_chr1	1321888	1322033	5P.capped.338	20	+	AT1G04710	0	P	0.355
Ath_chr1	1331060	1331167	5P.capped.339	100	-	AT1G04730	-75	U	0.167
Ath_chr1	1333466	1333613	5P.capped.340	66	-	AT1G04750	0	P	0.288
Ath_chr1	1334485	1334791	5P.capped.341	202	+	AT1G04760	-72	U	0.399
Ath_chr1	1336316	1336319	5P.noncapped.30	1	-	.	.	N	0.0
Ath_chr1	1337777	1337937	5P.capped.342	71	-	AT1G04770	0	P	0.29
Ath_chr1	1341000	1341019	5P.noncapped.31	15	-	AT1G04780	0	D	0.0
Ath_chr1	1343541	1343745	5P.capped.343	136	-	AT1G04780	-94	U	0.282
Ath_chr1	1344976	1345112	5P.capped.344	63	+	AT1G04790	0	P	0.347
Ath_chr1	1348750	1348808	5P.noncapped.32	9	-	AT1G04800	0	P	0.024
Ath_chr1	1349250	1349410	5P.capped.345	52	-	AT1G04800	-17	U	0.24
Ath_chr1	1350143	1350241	5P.capped.346	46	+	AT1G04810	0	P	0.332
Ath_chr1	1358276	1358443	5P.capped.347	98	-	AT1G04820	0	P	0.379
Ath_chr1	1361882	1362045	5P.capped.348	78	-	AT1G04830	0	P	0.318
Ath_chr1	1364837	1364993	5P.capped.349	145	-	AT1G04840	-21	U	0.186
Ath_chr1	1368344	1368495	5P.capped.350	59	-	AT1G04850	-470	I	0.295
Ath_chr1	1368708	1368853	5P.capped.351	78	-	AT1G04850	0	P	0.259
Ath_chr1	1372996	1373131	5P.capped.352	101	-	AT1G04860	0	P	0.333
Ath_chr1	1375684	1375817	5P.capped.353	31	-	AT1G04870	0	P	0.277
Ath_chr1	1379020	1379286	5P.capped.354	221	-	AT1G04880	-57	U	0.346
Ath_chr1	1383045	1383174	5P.capped.355	75	-	.	.	N	0.338
Ath_chr1	1383831	1383943	5P.capped.356	22	+	AT1G04900	0	P	0.532
Ath_chr1	1391070	1391283	5P.capped.357	117	-	AT1G04910	-1	U	0.287
Ath_chr1	1398989	1399080	5P.capped.358	56	-	AT1G04930	0	P	0.263
Ath_chr1	1399179	1399274	5P.capped.359	55	+	AT1G04945	0	P	0.431
Ath_chr1	1400876	1401032	5P.capped.360	64	+	AT1G04945	0	P	0.234
Ath_chr1	1407450	1407521	5P.capped.361	45	-	AT1G04950	0	P	0.221
Ath_chr1	1410672	1410883	5P.capped.362	48	-	AT1G04960	0	P	0.24
Ath_chr1	1411120	1411210	5P.capped.363	58	+	AT1G04970	0	P	0.407
Ath_chr1	1416071	1416177	5P.capped.364	66	-	AT1G04980	0	P	0.227
Ath_chr1	1418302	1418338	5P.capped.365	7	-	AT1G04985	0	P	0.233
Ath_chr1	1418343	1418507	5P.capped.366	97	-	AT1G04985	0	P	0.335
Ath_chr1	1418635	1418699	5P.capped.367	62	+	.	.	N	0.368
Ath_chr1	1418890	1418993	5P.capped.368	90	-	AT1G04985	-499	U	0.226
Ath_chr1	1421521	1421864	5P.capped.369	120	-	AT1G04990	0	P	0.373
Ath_chr1	1427953	1428217	5P.capped.370	134	+	AT1G05000	0	D	0.184
Ath_chr1	1431593	1431672	5P.noncapped.33	77	-	AT1G05010	0	D	0.016
Ath_chr1	1431812	1431929	5P.noncapped.34	28	-	AT1G05010	0	D	0.016
Ath_chr1	1432683	1432902	5P.capped.371	80	-	AT1G05010	0	P	0.333
Ath_chr1	1437334	1437553	5P.capped.372	71	-	AT1G05020	0	P	0.271
Ath_chr1	1441258	1441475	5P.capped.373	181	-	AT1G05030	-23	U	0.273
Ath_chr1	1450802	1450914	5P.capped.374	53	-	AT1G05055	0	P	0.378
Ath_chr1	1452833	1453076	5P.capped.375	38	-	AT1G05060	0	P	0.267
Ath_chr1	1455174	1455357	5P.capped.376	141	-	AT1G05065	-96	U	0.217
Ath_chr1	1458552	1458782	5P.capped.377	111	-	AT1G05070	0	P	0.297
Ath_chr1	1463082	1463205	5P.capped.378	24	+	AT1G05090	-95	U	0.274
Ath_chr1	1469600	1469623	5P.capped.379	3	+	AT1G05100	-6	U	0.336
Ath_chr1	1471602	1471652	5P.noncapped.35	40	-	AT1G05120	0	D	0.0
Ath_chr1	1476034	1476303	5P.capped.380	60	-	AT1G05120	-17	U	0.326
Ath_chr1	1477634	1477948	5P.noncapped.36	52	-	AT1G05135	0	P	0.039
Ath_chr1	1478839	1478940	5P.capped.381	39	-	AT1G05135	-58	U	0.103
Ath_chr1	1482512	1482726	5P.capped.382	79	+	AT1G05140	0	P	0.349
Ath_chr1	1486810	1487096	5P.capped.383	121	-	AT1G05150	0	P	0.298
Ath_chr1	1490791	1490972	5P.capped.384	117	-	AT1G05160	0	P	0.316
Ath_chr1	1494175	1494292	5P.capped.385	64	-	AT1G05170	0	P	0.235
Ath_chr1	1501765	1501895	5P.capped.386	55	-	AT1G05180	0	P	0.308
Ath_chr1	1503738	1503878	5P.capped.387	41	-	AT1G05190	0	P	0.38
Ath_chr1	1504921	1505077	5P.capped.388	103	+	AT1G05200	0	P	0.564
Ath_chr1	1510227	1510320	5P.capped.389	53	-	AT1G05205	0	P	0.381
Ath_chr1	1510381	1510460	5P.capped.390	37	+	AT1G05210	0	P	0.416
Ath_chr1	1518637	1518803	5P.capped.391	164	-	AT1G05230	0	P	0.237
Ath_chr1	1523623	1523698	5P.capped.392	40	+	.	.	N	0.24
Ath_chr1	1529763	1529818	5P.capped.393	4	+	AT1G05260	0	P	0.271
Ath_chr1	1531029	1531045	5P.noncapped.37	1	+	AT1G05260	0	D	0.0
Ath_chr1	1534304	1534450	5P.capped.394	85	-	AT1G05270	0	P	0.39
Ath_chr1	1553541	1553740	5P.capped.395	61	+	AT1G05320	0	P	0.245
Ath_chr1	1558069	1558128	5P.capped.396	32	+	AT1G05330	-68	U	0.385
Ath_chr1	1559750	1559787	5P.capped.397	5	-	AT1G05340	0	P	0.264
Ath_chr1	1563994	1564166	5P.capped.398	152	-	AT1G05350	-24	U	0.348
Ath_chr1	1564547	1564694	5P.capped.399	61	+	AT1G05360	0	P	0.303
Ath_chr1	1576853	1576890	5P.capped.400	6	+	AT1G05380	-3	U	0.336
Ath_chr1	1583623	1583766	5P.capped.401	38	-	AT1G05385	0	P	0.257
Ath_chr1	1587640	1587818	5P.capped.402	89	-	AT1G05410	0	P	0.242
Ath_chr1	1589988	1590115	5P.capped.403	4	+	AT1G05420	-80	U	0.284
Ath_chr1	1590875	1590878	5P.noncapped.38	1	-	.	.	N	0.0
Ath_chr1	1595728	1595882	5P.capped.404	54	-	AT1G05430	0	P	0.269
Ath_chr1	1597785	1597930	5P.capped.405	98	-	AT1G05440	-36	U	0.21
Ath_chr1	1599904	1600000	5P.capped.406	18	+	AT1G05450	0	P	0.246
Ath_chr1	1604956	1605041	5P.capped.407	68	-	AT1G05460	0	P	0.3
Ath_chr1	1611370	1611463	5P.capped.408	21	-	AT1G05470	0	P	0.125
Ath_chr1	1611503	1611816	5P.capped.409	61	-	AT1G05470	0	P	0.41
Ath_chr1	1623213	1623577	5P.capped.410	237	-	AT1G05490	0	P	0.266
Ath_chr1	1624892	1625082	5P.capped.411	125	+	AT1G05500	0	P	0.536
Ath_chr1	1635380	1635402	5P.noncapped.39	2	+	AT1G05520	0	A	0.0
Ath_chr1	1635728	1635939	5P.capped.412	77	-	AT1G05520	-95	U	0.34
Ath_chr1	1639192	1639408	5P.capped.413	96	+	AT1G05540	0	P	0.389
Ath_chr1	1643847	1644168	5P.capped.414	41	-	AT1G05550	0	P	0.201
Ath_chr1	1645699	1645749	5P.capped.415	16	+	AT1G05562	-159	U	0.247
Ath_chr1	1647094	1647168	5P.capped.416	52	-	AT1G05560	0	P	0.303
Ath_chr1	1659295	1659479	5P.capped.417	145	-	AT1G05570	-4	U	0.212
Ath_chr1	1668840	1668990	5P.capped.418	62	-	AT1G05580	-1	U	0.287
Ath_chr1	1669325	1669502	5P.capped.419	24	+	AT1G05590	0	P	0.358
Ath_chr1	1671284	1671320	5P.noncapped.40	14	+	AT1G05590	0	D	0.0
Ath_chr1	1671899	1672015	5P.capped.420	26	+	AT1G05600	-10	U	0.256
Ath_chr1	1678946	1679255	5P.capped.421	219	+	AT1G05620	0	P	0.409
Ath_chr1	1682122	1682517	5P.capped.422	41	+	AT1G05630	-154	U	0.372
Ath_chr1	1703280	1703347	5P.noncapped.41	41	-	AT1G05680	0	D	0.024
Ath_chr1	1704558	1704695	5P.capped.423	132	-	AT1G05680	0	P	0.327
Ath_chr1	1706820	1707082	5P.capped.424	188	+	AT1G05690	-2	U	0.43
Ath_chr1	1714883	1715071	5P.capped.425	41	+	AT1G05710	-25	U	0.26
Ath_chr1	1715275	1715461	5P.capped.426	85	+	AT1G05710	0	P	0.264
Ath_chr1	1715652	1715708	5P.capped.427	18	+	AT1G05710	-109	U	0.656
Ath_chr1	1715729	1715781	5P.capped.428	35	+	AT1G05710	-15	U	0.437
Ath_chr1	1715821	1715932	5P.capped.429	64	+	AT1G05710	-136	U	0.304
Ath_chr1	1718792	1718960	5P.capped.430	88	-	AT1G05720	0	P	0.299
Ath_chr1	1719014	1719098	5P.capped.431	3	+	AT1G05730	0	P	0.313
Ath_chr1	1721469	1721577	5P.capped.432	39	+	AT1G05750	0	P	0.271
Ath_chr1	1724437	1724499	5P.capped.433	56	-	AT1G05760	-8	U	0.457
Ath_chr1	1726522	1726648	5P.capped.434	106	+	AT1G05780	0	P	0.296
Ath_chr1	1730217	1730302	5P.capped.435	31	+	AT1G05785	0	P	0.292
Ath_chr1	1732790	1732923	5P.capped.436	86	+	AT1G05790	0	P	0.483
Ath_chr1	1744709	1744829	5P.capped.437	70	+	AT1G05805	0	P	0.37
Ath_chr1	1748260	1748415	5P.capped.438	90	+	AT1G05810	0	P	0.48
Ath_chr1	1749595	1749792	5P.capped.439	58	+	AT1G05820	-28	U	0.335
Ath_chr1	1754108	1754328	5P.capped.440	157	+	AT1G05830	0	P	0.244
Ath_chr1	1762035	1762259	5P.capped.441	188	+	AT1G05835	0	P	0.491
Ath_chr1	1766243	1766303	5P.capped.442	35	-	AT1G05840	0	P	0.201
Ath_chr1	1768594	1768763	5P.capped.443	68	-	AT1G05850	0	P	0.346
Ath_chr1	1768986	1769080	5P.capped.444	6	+	AT1G05860	-21	U	0.325
Ath_chr1	1773243	1773427	5P.capped.445	61	-	AT1G05870	-12	U	0.33
Ath_chr1	1779227	1779434	5P.capped.446	171	+	AT1G05890	0	P	0.285
Ath_chr1	1779501	1779548	5P.capped.447	44	+	AT1G05890	0	P	0.365
Ath_chr1	1786847	1787003	5P.capped.448	15	+	AT1G05900	0	P	0.375
Ath_chr1	1790161	1790243	5P.capped.449	69	+	AT1G05910	0	P	0.15
Ath_chr1	1803916	1804059	5P.capped.450	46	-	AT1G05940	0	P	0.281
Ath_chr1	1807439	1807687	5P.capped.451	67	-	AT1G05950	-36	U	0.274
Ath_chr1	1815389	1815556	5P.capped.452	72	-	AT1G05960	0	P	0.243
Ath_chr1	1817246	1817347	5P.capped.453	42	-	AT1G05970	-7	U	0.268
Ath_chr1	1821786	1821938	5P.capped.454	87	-	AT1G06000	0	P	0.336
Ath_chr1	1822578	1822696	5P.capped.455	21	+	AT1G06010	-18	U	0.232
Ath_chr1	1829758	1830031	5P.capped.456	48	-	AT1G06040	0	P	0.289
Ath_chr1	1832301	1832594	5P.capped.457	189	-	AT1G06050	0	P	0.259
Ath_chr1	1832925	1833033	5P.capped.458	57	+	AT1G06060	0	P	0.347
Ath_chr1	1837494	1837779	5P.capped.459	144	-	AT1G06070	0	P	0.242
Ath_chr1	1843561	1843632	5P.capped.460	3	+	AT1G06080	-3	U	0.204
Ath_chr1	1854936	1855097	5P.capped.461	72	-	AT1G06110	0	P	0.325
Ath_chr1	1860634	1860749	5P.capped.462	77	-	AT1G06130	0	P	0.389
Ath_chr1	1868808	1868901	5P.capped.463	49	-	AT1G06150	0	D	0.302
Ath_chr1	1869225	1869256	5P.noncapped.42	9	-	AT1G06150	0	D	0.0
Ath_chr1	1873635	1873736	5P.capped.464	82	-	AT1G06150	0	P	0.351
Ath_chr1	1886793	1886920	5P.capped.465	103	-	AT1G06170	0	P	0.361
Ath_chr1	1889390	1889527	5P.capped.466	1	+	AT1G06180	-16	U	0.314
Ath_chr1	1894065	1894202	5P.capped.467	72	-	AT1G06190	0	P	0.332
Ath_chr1	1896875	1897004	5P.capped.468	39	-	AT1G06200	0	P	0.311
Ath_chr1	1897092	1897283	5P.capped.469	116	+	AT1G06210	0	P	0.407
Ath_chr1	1899953	1900056	5P.capped.470	10	+	AT1G06220	0	P	0.368
Ath_chr1	1906977	1907170	5P.capped.471	114	+	AT1G06230	0	P	0.232
Ath_chr1	1911061	1911233	5P.capped.472	82	+	AT1G06240	0	P	0.301
Ath_chr1	1914843	1915003	5P.capped.473	91	-	AT1G06250	-40	U	0.363
Ath_chr1	1916214	1916280	5P.capped.474	57	-	AT1G06265	0	P	0.278
Ath_chr1	1916312	1916488	5P.capped.475	110	+	AT1G06260	-7	U	0.288
Ath_chr1	1919685	1919815	5P.capped.476	78	-	AT1G06270	-4	U	0.241
Ath_chr1	1921128	1921222	5P.capped.477	52	-	AT1G06280	-232	U	0.336
Ath_chr1	1922310	1922408	5P.capped.478	41	+	AT1G06290	0	P	0.331
Ath_chr1	1933942	1934192	5P.capped.479	100	-	AT1G06340	-29	U	0.375
Ath_chr1	1936772	1936880	5P.capped.480	44	-	AT1G06350	0	P	0.274
Ath_chr1	1940411	1940472	5P.capped.481	51	-	AT1G06360	-4	U	0.339
Ath_chr1	1944660	1944663	5P.noncapped.43	1	+	AT1G06380	-462	U	0.0
Ath_chr1	1944869	1944965	5P.capped.482	63	-	AT1G06370	0	P	0.511
Ath_chr1	1944970	1945121	5P.capped.483	112	+	AT1G06380	-41	U	0.287
Ath_chr1	1946732	1946861	5P.capped.484	84	+	AT1G06390	0	P	0.372
Ath_chr1	1952674	1952896	5P.capped.485	93	-	AT1G06400	0	P	0.353
Ath_chr1	1954714	1954928	5P.capped.486	135	+	AT1G06410	0	P	0.433
Ath_chr1	1958893	1959055	5P.capped.487	35	+	AT1G06420	0	P	0.373
Ath_chr1	1962854	1963074	5P.capped.488	156	-	AT1G06430	0	P	0.257
Ath_chr1	1965773	1965927	5P.capped.489	68	+	AT1G06450	0	P	0.373
Ath_chr1	1967213	1967259	5P.noncapped.44	41	-	AT1G06460	0	D	0.0
Ath_chr1	1967318	1967368	5P.noncapped.45	20	-	AT1G06460	0	D	0.049
Ath_chr1	1967441	1967633	5P.noncapped.46	177	-	AT1G06460	0	D	0.022
Ath_chr1	1968226	1968293	5P.noncapped.47	23	-	AT1G06460	0	D	0.0
Ath_chr1	1969388	1969581	5P.capped.490	97	-	AT1G06460	0	P	0.31
Ath_chr1	1969627	1969883	5P.capped.491	184	+	AT1G06470	0	P	0.355
Ath_chr1	1974236	1974425	5P.capped.492	66	-	AT1G06475	0	P	0.452
Ath_chr1	1978082	1978087	5P.noncapped.48	2	+	AT1G06480	0	P	0.002
Ath_chr1	1989409	1989505	5P.capped.493	81	+	AT1G06500	0	P	0.303
Ath_chr1	1992084	1992234	5P.capped.494	121	-	AT1G06515	0	P	0.257
Ath_chr1	1992320	1992408	5P.capped.495	64	+	AT1G06510	0	P	0.248
Ath_chr1	1996020	1996173	5P.capped.496	89	-	AT1G06520	0	P	0.452
Ath_chr1	2001307	2001610	5P.capped.497	262	+	AT1G06530	-24	U	0.393
Ath_chr1	2003411	2003540	5P.capped.498	25	-	AT1G06540	-44	U	0.237
Ath_chr1	2006955	2007246	5P.capped.499	100	-	AT1G06550	0	P	0.299
Ath_chr1	2007612	2007684	5P.capped.500	6	+	AT1G06560	0	P	0.394
Ath_chr1	2013436	2013622	5P.capped.501	78	-	AT1G06570	0	P	0.312
Ath_chr1	2016036	2016119	5P.capped.502	17	-	AT1G06580	0	P	0.342
Ath_chr1	2024533	2024742	5P.capped.503	128	-	AT1G06590	0	P	0.314
Ath_chr1	2025531	2025668	5P.capped.504	69	+	AT1G06620	0	P	0.341
Ath_chr1	2027718	2027781	5P.capped.505	41	+	AT1G06630	0	P	0.379
Ath_chr1	2029941	2030066	5P.capped.506	42	+	AT1G06630	-19	I	0.357
Ath_chr1	2032278	2032382	5P.capped.507	66	+	AT1G06640	0	P	0.375
Ath_chr1	2034141	2034265	5P.capped.508	14	+	AT1G06645	0	P	0.367
Ath_chr1	2035685	2035946	5P.capped.509	184	+	AT1G06650	0	P	0.372
Ath_chr1	2040153	2040301	5P.capped.510	79	-	AT1G06660	0	P	0.284
Ath_chr1	2040372	2040502	5P.capped.511	91	+	AT1G06670	0	P	0.352
Ath_chr1	2047782	2047936	5P.capped.512	100	+	AT1G06680	0	P	0.341
Ath_chr1	2052031	2052210	5P.capped.513	34	-	AT1G06690	0	P	0.262
Ath_chr1	2055203	2055490	5P.capped.514	69	-	AT1G06700	0	P	0.219
Ath_chr1	2060202	2060357	5P.capped.515	109	-	AT1G06710	-70	U	0.263
Ath_chr1	2060974	2061016	5P.noncapped.49	10	-	AT1G06720	0	D	0.0
Ath_chr1	2067303	2067373	5P.capped.516	36	-	AT1G06720	-17	U	0.265
Ath_chr1	2067500	2067575	5P.capped.517	23	+	AT1G06730	-5	U	0.504
Ath_chr1	2070694	2070844	5P.capped.518	41	+	AT1G06740	-1	U	0.383
Ath_chr1	2073767	2073865	5P.capped.519	70	+	AT1G06750	0	P	0.274
Ath_chr1	2077634	2077791	5P.capped.520	59	-	AT1G06760	0	P	0.316
Ath_chr1	2081816	2082030	5P.capped.521	117	-	AT1G06770	0	P	0.235
Ath_chr1	2083418	2083479	5P.capped.522	5	+	AT1G06780	0	P	0.288
Ath_chr1	2087177	2087317	5P.capped.523	54	+	AT1G06790	0	P	0.312
Ath_chr1	2091412	2091535	5P.capped.524	52	-	AT1G06800	0	P	0.322
Ath_chr1	2096185	2096365	5P.capped.525	54	-	AT1G06820	-8	U	0.384
Ath_chr1	2097058	2097234	5P.capped.526	92	+	AT1G06830	0	P	0.252
Ath_chr1	2103235	2103515	5P.capped.527	271	-	AT1G06840	-28	U	0.331
Ath_chr1	2104994	2105161	5P.capped.528	44	+	AT1G06850	-9	U	0.287
Ath_chr1	2107393	2107470	5P.noncapped.50	3	-	.	.	N	0.018
Ath_chr1	2108562	2108676	5P.capped.529	33	+	AT1G06870	0	P	0.397
Ath_chr1	2111112	2111226	5P.noncapped.51	34	-	.	.	N	0.043
Ath_chr1	2114307	2114632	5P.capped.530	56	-	AT1G06890	-109	U	0.369
Ath_chr1	2114666	2114801	5P.capped.531	98	+	.	.	N	0.34
Ath_chr1	2120686	2120760	5P.capped.532	58	-	AT1G06900	0	P	0.301
Ath_chr1	2120879	2121033	5P.capped.533	91	+	AT1G06910	-20	U	0.378
Ath_chr1	2135159	2135165	5P.noncapped.52	4	+	AT1G06950	0	A	0.0
Ath_chr1	2135588	2135705	5P.capped.534	51	-	AT1G06950	0	P	0.284
Ath_chr1	2135773	2135936	5P.capped.535	113	+	AT1G06960	0	P	0.316
Ath_chr1	2137682	2137725	5P.capped.536	17	-	AT1G06960	0	A	0.376
Ath_chr1	2137835	2138001	5P.capped.537	95	+	AT1G06970	-178	U	0.456
Ath_chr1	2143786	2143837	5P.capped.538	34	-	AT1G06980	0	P	0.277
Ath_chr1	2148290	2148459	5P.capped.539	96	+	AT1G06990	0	P	0.266
Ath_chr1	2152333	2152550	5P.capped.540	215	-	AT1G07000	-224	U	0.149
Ath_chr1	2152792	2152946	5P.capped.541	70	+	AT1G07010	0	P	0.431
Ath_chr1	2155913	2156014	5P.capped.542	94	-	AT1G07020	0	P	0.279
Ath_chr1	2160664	2160824	5P.capped.543	136	-	AT1G07030	0	P	0.322
Ath_chr1	2161476	2161534	5P.noncapped.53	25	-	AT1G07040	0	D	0.012
Ath_chr1	2163040	2163344	5P.capped.544	78	-	AT1G07040	0	P	0.319
Ath_chr1	2165035	2165244	5P.capped.545	157	-	AT1G07050	0	P	0.418
Ath_chr1	2168532	2168644	5P.capped.546	65	+	AT1G07070	0	P	0.361
Ath_chr1	2169934	2170078	5P.capped.547	105	+	AT1G07080	0	P	0.28
Ath_chr1	2174797	2175048	5P.capped.548	69	-	AT1G07090	0	P	0.305
Ath_chr1	2183985	2184179	5P.capped.549	162	-	AT1G07110	0	P	0.337
Ath_chr1	2184313	2184457	5P.capped.550	22	+	AT1G07119	-11	U	0.392
Ath_chr1	2188380	2188537	5P.capped.551	150	-	AT1G07128	-114	U	0.305
Ath_chr1	2190589	2190727	5P.capped.552	67	-	AT1G07135	0	P	0.316
Ath_chr1	2193730	2193849	5P.capped.553	49	-	AT1G07140	0	P	0.237
Ath_chr1	2195755	2195800	5P.capped.554	40	-	AT1G07150	0	P	0.372
Ath_chr1	2200025	2200192	5P.capped.555	134	+	AT1G07170	0	P	0.238
Ath_chr1	2204218	2204362	5P.capped.556	113	+	AT1G07180	0	P	0.306
Ath_chr1	2212293	2212435	5P.capped.557	129	-	AT1G07200	0	P	0.241
Ath_chr1	2212498	2212677	5P.capped.558	16	-	AT1G07200	0	P	0.337
Ath_chr1	2215187	2215301	5P.capped.559	35	+	AT1G07210	0	P	0.283
Ath_chr1	2217057	2217063	5P.noncapped.54	2	-	AT1G07220	0	D	0.022
Ath_chr1	2219351	2219701	5P.capped.560	113	-	AT1G07220	0	P	0.345
Ath_chr1	2222788	2223037	5P.capped.561	124	-	AT1G07230	0	P	0.297
Ath_chr1	2223833	2223868	5P.capped.562	21	+	AT1G07240	0	P	0.308
Ath_chr1	2224717	2224754	5P.capped.563	3	+	AT1G07240	0	P	0.112
Ath_chr1	2225752	2226001	5P.capped.564	230	+	AT1G07250	0	P	0.384
Ath_chr1	2226878	2226929	5P.capped.565	37	-	AT1G07250	0	A	0.188
Ath_chr1	2229188	2229251	5P.capped.566	37	-	AT1G07260	0	P	0.157
Ath_chr1	2232952	2233056	5P.capped.567	5	-	AT1G07270	-61	U	0.201
Ath_chr1	2238003	2238164	5P.capped.568	83	+	AT1G07280	0	P	0.292
Ath_chr1	2240702	2240740	5P.capped.569	29	+	AT1G07280	-7	I	0.311
Ath_chr1	2244860	2244971	5P.capped.570	80	-	.	.	N	0.126
Ath_chr1	2246503	2246566	5P.capped.571	45	-	AT1G07300	-57	U	0.251
Ath_chr1	2248878	2248962	5P.capped.572	54	-	AT1G07310	0	P	0.316
Ath_chr1	2249075	2249194	5P.capped.573	65	+	AT1G07320	0	P	0.336
Ath_chr1	2250979	2251087	5P.capped.574	68	+	AT1G07330	-83	U	0.23
Ath_chr1	2254746	2254819	5P.capped.575	58	+	AT1G07340	-17	U	0.645
Ath_chr1	2260066	2260136	5P.capped.576	22	-	AT1G07350	0	P	0.365
Ath_chr1	2262790	2262892	5P.capped.577	33	-	AT1G07360	0	P	0.313
Ath_chr1	2263022	2263182	5P.capped.578	114	+	AT1G07370	-3	U	0.284
Ath_chr1	2269583	2269752	5P.capped.579	99	+	AT1G07390	-210	U	0.363
Ath_chr1	2274862	2275080	5P.capped.580	198	+	AT1G07400	0	P	0.256
Ath_chr1	2275956	2276248	5P.capped.581	121	+	AT1G07410	0	P	0.314
Ath_chr1	2277611	2277933	5P.capped.582	218	+	AT1G07420	0	P	0.408
Ath_chr1	2282758	2282865	5P.capped.583	62	-	AT1G07430	0	P	0.191
Ath_chr1	2287534	2287823	5P.capped.584	187	-	AT1G07440	0	P	0.313
Ath_chr1	2289133	2289468	5P.capped.585	139	-	AT1G07450	0	P	0.198
Ath_chr1	2291391	2291509	5P.capped.586	69	+	AT1G07470	0	P	0.257
Ath_chr1	2295129	2295269	5P.capped.587	43	-	AT1G07473	0	P	0.442
Ath_chr1	2299438	2299553	5P.capped.588	27	-	AT1G07480	0	P	0.237
Ath_chr1	2301269	2301430	5P.capped.589	110	+	AT1G07485	0	P	0.394
Ath_chr1	2301912	2302103	5P.capped.590	97	-	AT1G07490	0	P	0.262
Ath_chr1	2305349	2305624	5P.capped.591	177	+	AT1G07510	0	P	0.29
Ath_chr1	2311998	2312220	5P.capped.592	205	-	AT1G07520	-399	U	0.349
Ath_chr1	2316374	2316537	5P.capped.593	75	-	AT1G07530	0	P	0.324
Ath_chr1	2321652	2321751	5P.capped.594	3	-	.	.	N	0.315
Ath_chr1	2333238	2333260	5P.capped.595	6	-	AT1G07570	0	P	0.283
Ath_chr1	2333277	2333715	5P.capped.596	47	-	AT1G07570	0	P	0.277
Ath_chr1	2338402	2338508	5P.capped.597	87	-	AT1G07590	0	D	0.271
Ath_chr1	2339312	2339469	5P.capped.598	72	-	AT1G07590	0	P	0.277
Ath_chr1	2341486	2341591	5P.capped.599	55	+	AT1G07610	0	P	0.442
Ath_chr1	2344164	2344338	5P.capped.600	139	-	AT1G07615	-33	U	0.196
Ath_chr1	2348911	2349160	5P.capped.601	146	+	AT1G07630	-39	U	0.483
Ath_chr1	2355711	2356032	5P.capped.602	59	-	AT1G07640	0	P	0.317
Ath_chr1	2364672	2364712	5P.capped.603	12	-	AT1G07650	0	D	0.286
Ath_chr1	2366430	2366636	5P.capped.604	101	-	AT1G07650	0	P	0.288
Ath_chr1	2368321	2368477	5P.capped.605	55	-	AT1G07645	0	P	0.3
Ath_chr1	2368763	2368960	5P.capped.606	72	+	AT1G07660	-1	U	0.304
Ath_chr1	2368994	2369090	5P.capped.607	35	+	AT1G07660	-159	I	0.182
Ath_chr1	2374468	2374612	5P.capped.608	71	-	AT1G07670	0	P	0.287
Ath_chr1	2379543	2379753	5P.capped.609	122	+	AT1G07700	0	P	0.36
Ath_chr1	2381589	2381707	5P.capped.610	21	+	AT1G07705	-4	U	0.369
Ath_chr1	2392353	2392556	5P.capped.611	99	-	AT1G07720	0	P	0.287
Ath_chr1	2393699	2393814	5P.capped.612	66	+	.	.	N	0.343
Ath_chr1	2393875	2393919	5P.capped.613	34	+	.	.	N	0.188
Ath_chr1	2394216	2394219	5P.noncapped.55	1	-	.	.	N	0.0
Ath_chr1	2395431	2395542	5P.capped.614	13	+	AT1G07728	-6	U	0.349
Ath_chr1	2400495	2400545	5P.capped.615	12	-	AT1G07740	0	P	0.287
Ath_chr1	2402785	2402922	5P.capped.616	80	-	AT1G07745	0	P	0.455
Ath_chr1	2405856	2405976	5P.capped.617	85	-	AT1G07750	0	P	0.344
Ath_chr1	2407453	2407658	5P.capped.618	147	+	.	.	N	0.375
Ath_chr1	2409459	2409664	5P.capped.619	84	-	AT1G07770	0	P	0.343
Ath_chr1	2411923	2411997	5P.capped.620	29	-	AT1G07780	0	D	0.234
Ath_chr1	2412543	2412795	5P.capped.621	131	-	AT1G07780	0	P	0.318
Ath_chr1	2412958	2413035	5P.capped.622	37	+	AT1G07790	0	P	0.339
Ath_chr1	2414220	2414471	5P.capped.623	71	+	AT1G07795	0	P	0.311
Ath_chr1	2416176	2416288	5P.capped.624	81	+	AT1G07810	-7	U	0.375
Ath_chr1	2421850	2422016	5P.capped.625	90	-	AT1G07820	0	P	0.289
Ath_chr1	2422173	2422331	5P.capped.626	124	+	AT1G07830	0	P	0.312
Ath_chr1	2424048	2424121	5P.capped.627	4	+	AT1G07840	-1	U	0.301
Ath_chr1	2426680	2426742	5P.capped.628	11	+	AT1G07850	-53	U	0.107
Ath_chr1	2431977	2432078	5P.capped.629	42	-	AT1G07870	0	P	0.511
Ath_chr1	2435657	2435828	5P.capped.630	86	-	AT1G07880	0	P	0.271
Ath_chr1	2436755	2436883	5P.capped.631	122	-	AT1G07885	-110	I	0.191
Ath_chr1	2437219	2437531	5P.capped.632	258	+	AT1G07890	0	P	0.504
Ath_chr1	2437842	2437849	5P.capped.633	3	-	AT1G07890	13	IA	1.548
Ath_chr1	2443680	2444130	5P.capped.634	178	+	.	.	N	0.315
Ath_chr1	2446004	2446250	5P.capped.635	85	+	AT1G07910	0	P	0.477
Ath_chr1	2454827	2454937	5P.capped.636	59	+	AT1G07920	0	P	0.423
Ath_chr1	2456705	2456757	5P.noncapped.56	29	+	AT1G07920	0	D	0.02
Ath_chr1	2456895	2456952	5P.noncapped.57	40	+	AT1G07920	0	D	0.035
Ath_chr1	2458241	2458319	5P.capped.637	35	+	AT1G07930	0	P	0.33
Ath_chr1	2463683	2463961	5P.noncapped.58	190	-	AT1G07940	0	D	0.017
Ath_chr1	2465418	2465529	5P.capped.638	48	-	AT1G07940	0	P	0.319
Ath_chr1	2466965	2467096	5P.capped.639	66	-	AT1G07950	-10	U	0.33
Ath_chr1	2467123	2467291	5P.capped.640	37	+	AT1G07960	0	P	0.385
Ath_chr1	2472525	2472680	5P.capped.641	84	-	AT1G07970	0	P	0.269
Ath_chr1	2474887	2474942	5P.capped.642	37	-	AT1G07980	0	P	0.382
Ath_chr1	2477063	2477275	5P.capped.643	94	+	AT1G07990	0	P	0.428
Ath_chr1	2480508	2480513	5P.noncapped.59	3	-	AT1G07990	3	IA	0.0
Ath_chr1	2484782	2484890	5P.capped.644	69	-	AT1G08000	-51	U	0.531
Ath_chr1	2484906	2485132	5P.capped.645	145	-	AT1G08000	0	P	0.288
Ath_chr1	2487663	2487861	5P.capped.646	170	-	AT1G08010	0	P	0.214
Ath_chr1	2487900	2488108	5P.capped.647	126	-	AT1G08010	0	P	0.336
Ath_chr1	2493193	2493377	5P.capped.648	53	-	AT1G08030	0	P	0.261
Ath_chr1	2498559	2498735	5P.capped.649	81	-	AT1G08040	0	P	0.305
Ath_chr1	2511018	2511118	5P.capped.650	56	-	AT1G08060	0	P	0.184
Ath_chr1	2535241	2535450	5P.capped.651	121	+	AT1G08110	0	P	0.338
Ath_chr1	2535561	2535578	5P.capped.652	15	+	AT1G08110	0	P	0.15
Ath_chr1	2538165	2538239	5P.noncapped.60	72	-	AT1G08115	-1	U	0.065
Ath_chr1	2542226	2542381	5P.capped.653	65	-	AT1G08125	0	P	0.366
Ath_chr1	2547770	2547949	5P.capped.654	87	-	AT1G08130	0	P	0.254
Ath_chr1	2555043	2555257	5P.capped.655	117	-	AT1G08140	0	P	0.414
Ath_chr1	2559110	2559259	5P.capped.656	38	-	AT1G08150	-75	U	0.464
Ath_chr1	2560290	2560408	5P.capped.657	112	-	AT1G08160	0	P	0.364
Ath_chr1	2562053	2562244	5P.capped.658	95	-	AT1G08165	-1	U	0.267
Ath_chr1	2563608	2563764	5P.capped.659	79	-	AT1G08170	-16	U	0.251
Ath_chr1	2564980	2565260	5P.capped.660	161	-	AT1G08180	-21	U	0.352
Ath_chr1	2567268	2567595	5P.capped.661	228	+	AT1G08190	0	P	0.385
Ath_chr1	2576618	2576841	5P.capped.662	74	-	AT1G08200	0	P	0.272
Ath_chr1	2580581	2580726	5P.capped.663	39	-	AT1G08210	0	P	0.339
Ath_chr1	2583223	2583395	5P.capped.664	106	-	AT1G08220	-7	U	0.344
Ath_chr1	2586664	2586904	5P.capped.665	67	-	AT1G08230	0	P	0.161
Ath_chr1	2590204	2590368	5P.capped.666	69	-	AT1G08250	0	P	0.332
Ath_chr1	2590772	2590937	5P.capped.667	143	+	AT1G08260	-28	U	0.252
Ath_chr1	2607842	2608148	5P.capped.668	260	+	AT1G08280	-305	U	0.337
Ath_chr1	2614902	2615039	5P.capped.669	98	+	AT1G08300	-2	I	0.266
Ath_chr1	2621415	2621683	5P.capped.670	50	-	AT1G08315	0	P	0.287
Ath_chr1	2627596	2627874	5P.capped.671	187	-	AT1G08320	0	P	0.387
Ath_chr1	2630907	2631136	5P.capped.672	160	+	AT1G08340	0	P	0.277
Ath_chr1	2635618	2635877	5P.capped.673	241	-	AT1G08350	-8	U	0.278
Ath_chr1	2635970	2636107	5P.capped.674	65	+	AT1G08360	0	P	0.269
Ath_chr1	2638161	2638325	5P.capped.675	73	+	AT1G08370	0	P	0.317
Ath_chr1	2640306	2640342	5P.noncapped.61	28	+	AT1G08370	0	D	0.0
Ath_chr1	2641717	2641960	5P.capped.676	45	-	AT1G08380	0	P	0.257
Ath_chr1	2642108	2642280	5P.capped.677	96	+	AT1G08390	-9	U	0.415
Ath_chr1	2645983	2646076	5P.capped.678	65	-	AT1G08400	-14	U	0.342
Ath_chr1	2646125	2646320	5P.capped.679	114	+	AT1G08410	0	P	0.307
Ath_chr1	2649453	2649825	5P.capped.680	267	+	AT1G08420	0	P	0.297
Ath_chr1	2671780	2671843	5P.capped.681	44	-	AT1G08450	0	P	0.322
Ath_chr1	2672346	2672530	5P.capped.682	152	+	AT1G08460	0	P	0.258
Ath_chr1	2673975	2674086	5P.capped.683	4	+	AT1G08460	-187	I	0.303
Ath_chr1	2675727	2675909	5P.capped.684	117	+	AT1G08465	0	P	0.298
Ath_chr1	2683966	2684107	5P.capped.685	42	-	AT1G08470	0	P	0.308
Ath_chr1	2684155	2684367	5P.capped.686	134	+	AT1G08480	0	P	0.505
Ath_chr1	2688519	2688602	5P.capped.687	61	-	AT1G08490	0	P	0.278
Ath_chr1	2688949	2689185	5P.capped.688	116	+	AT1G08500	0	P	0.357
Ath_chr1	2694136	2694223	5P.capped.689	32	-	AT1G08510	0	P	0.287
Ath_chr1	2694310	2694549	5P.capped.690	55	-	AT1G08510	0	P	0.372
Ath_chr1	2696367	2696552	5P.capped.691	160	+	AT1G08520	0	P	0.468
Ath_chr1	2701164	2701251	5P.capped.692	55	+	AT1G08530	-6	U	0.177
Ath_chr1	2703251	2703408	5P.capped.693	115	+	AT1G08540	0	P	0.35
Ath_chr1	2706877	2707219	5P.capped.694	213	+	AT1G08550	0	P	0.382
Ath_chr1	2710849	2711058	5P.capped.695	59	-	AT1G08560	0	P	0.311
Ath_chr1	2712781	2713011	5P.capped.696	146	+	AT1G08570	0	P	0.253
Ath_chr1	2716323	2716469	5P.capped.697	42	-	AT1G08580	0	P	0.266
Ath_chr1	2721856	2721947	5P.capped.698	53	-	AT1G08592	-234	U	0.173
Ath_chr1	2723662	2723861	5P.capped.699	164	+	AT1G08600	0	P	0.372
Ath_chr1	2733319	2733391	5P.noncapped.62	29	+	AT1G08600	0	D	0.0
Ath_chr1	2735721	2735802	5P.capped.700	69	-	AT1G08610	0	P	0.303
Ath_chr1	2736609	2737100	5P.capped.701	143	+	AT1G08620	-21	U	0.351
Ath_chr1	2746444	2746624	5P.capped.702	166	-	AT1G08630	-134	I	0.281
Ath_chr1	2746693	2746796	5P.capped.703	53	-	AT1G08630	0	P	0.38
Ath_chr1	2746816	2747009	5P.capped.704	119	-	AT1G08630	0	P	0.277
Ath_chr1	2751157	2751321	5P.capped.705	51	-	AT1G08640	0	P	0.337
Ath_chr1	2752099	2752224	5P.capped.706	61	+	AT1G08650	0	P	0.348
Ath_chr1	2759694	2759901	5P.capped.707	91	-	AT1G08660	0	P	0.398
Ath_chr1	2762577	2762705	5P.capped.708	65	+	AT1G08680	0	P	0.281
Ath_chr1	2769464	2769569	5P.capped.709	51	-	AT1G08695	-33	U	0.27
Ath_chr1	2771393	2771497	5P.capped.710	49	-	AT1G08700	0	P	0.252
Ath_chr1	2771618	2771750	5P.capped.711	93	+	AT1G08710	0	P	0.535
Ath_chr1	2773982	2774093	5P.capped.712	46	+	AT1G08720	-1	U	0.406
Ath_chr1	2779543	2779674	5P.capped.713	82	+	AT1G08730	-337	U	0.59
Ath_chr1	2801019	2801101	5P.capped.714	49	+	AT1G08750	0	P	0.274
Ath_chr1	2805003	2805265	5P.capped.715	122	+	AT1G08760	-245	U	0.208
Ath_chr1	2805310	2805395	5P.capped.716	60	+	AT1G08760	0	P	0.453
Ath_chr1	2808800	2808937	5P.capped.717	71	+	AT1G08770	-11	U	0.475
Ath_chr1	2811116	2811248	5P.capped.718	72	-	AT1G08780	0	P	0.275
Ath_chr1	2817734	2817935	5P.capped.719	71	-	AT1G08800	0	P	0.447
Ath_chr1	2820329	2820404	5P.capped.720	21	-	AT1G08810	0	P	0.359
Ath_chr1	2825184	2825466	5P.capped.721	76	-	AT1G08820	0	P	0.33
Ath_chr1	2827045	2827173	5P.capped.722	72	+	AT1G08830	0	P	0.271
Ath_chr1	2831060	2831175	5P.capped.723	43	-	AT1G08840	-16	I	0.403
Ath_chr1	2838843	2838891	5P.capped.724	25	-	AT1G08840	-400	U	0.156
Ath_chr1	2839043	2839181	5P.capped.725	100	+	AT1G08845	0	P	0.318
Ath_chr1	2847709	2847877	5P.capped.726	68	-	AT1G08880	0	P	0.266
Ath_chr1	2848259	2848390	5P.capped.727	90	+	AT1G08890	0	P	0.468
Ath_chr1	2852452	2852546	5P.capped.728	1	+	AT1G08900	0	P	0.277
Ath_chr1	2856065	2856202	5P.capped.729	96	+	AT1G08910	-65	U	0.402
Ath_chr1	2867257	2867422	5P.capped.730	97	+	AT1G08920	0	P	0.163
Ath_chr1	2873393	2873506	5P.noncapped.63	98	+	AT1G08930	0	P	0.074
Ath_chr1	2877639	2877767	5P.capped.731	36	+	AT1G08940	-16	U	0.135
Ath_chr1	2879486	2879722	5P.capped.732	155	+	AT1G08960	0	P	0.32
Ath_chr1	2882450	2882656	5P.capped.733	80	+	AT1G08970	0	P	0.351
Ath_chr1	2884356	2884471	5P.capped.734	80	+	AT1G08980	0	P	0.424
Ath_chr1	2899285	2899431	5P.capped.735	86	-	AT1G09010	0	P	0.295
Ath_chr1	2904752	2904899	5P.capped.736	68	-	AT1G09020	-6	U	0.299
Ath_chr1	2911263	2911338	5P.capped.737	53	+	AT1G09040	0	P	0.456
Ath_chr1	2925711	2925770	5P.capped.738	44	-	AT1G09060	0	P	0.383
Ath_chr1	2925819	2925985	5P.capped.739	79	-	AT1G09060	-137	U	0.315
Ath_chr1	2927566	2927750	5P.capped.740	136	+	AT1G09070	0	P	0.421
Ath_chr1	2939242	2939331	5P.capped.741	44	-	AT1G09100	0	P	0.358
Ath_chr1	2940363	2940398	5P.noncapped.64	15	-	AT1G09130	0	D	0.0
Ath_chr1	2942215	2942287	5P.capped.742	38	-	AT1G09130	0	P	0.253
Ath_chr1	2945848	2945998	5P.capped.743	102	-	AT1G09140	0	P	0.281
Ath_chr1	2946160	2946317	5P.capped.744	120	+	AT1G09150	0	P	0.271
Ath_chr1	2950823	2951173	5P.capped.745	107	-	AT1G09155	0	P	0.235
Ath_chr1	2955642	2955706	5P.capped.746	47	-	AT1G09160	-1	U	0.473
Ath_chr1	2965008	2965170	5P.capped.747	2	+	AT1G09180	-12	U	0.241
Ath_chr1	2967684	2967789	5P.capped.748	44	-	AT1G09190	-11	U	0.315
Ath_chr1	2971394	2971544	5P.capped.749	77	-	AT1G09195	0	P	0.244
Ath_chr1	2972158	2972282	5P.capped.750	40	-	AT1G09200	0	P	0.347
Ath_chr1	2976653	2976771	5P.capped.751	42	-	AT1G09210	0	P	0.325
Ath_chr1	2982520	2982690	5P.capped.752	61	-	AT1G09230	0	P	0.361
Ath_chr1	2984878	2984901	5P.capped.753	2	+	AT1G09240	0	P	0.477
Ath_chr1	2987363	2987415	5P.capped.754	29	-	AT1G09245	0	P	0.343
Ath_chr1	2989307	2989475	5P.capped.755	69	+	AT1G09250	-1	U	0.606
Ath_chr1	2994293	2994462	5P.capped.756	129	+	AT1G09270	0	P	0.276
Ath_chr1	3001252	3001396	5P.capped.757	27	-	AT1G09280	0	P	0.337
Ath_chr1	3002060	3002078	5P.noncapped.65	10	-	AT1G09290	0	D	0.0
Ath_chr1	3003707	3003808	5P.capped.758	54	-	AT1G09290	0	P	0.28
Ath_chr1	3003826	3003958	5P.capped.759	77	+	AT1G09300	0	P	0.401
Ath_chr1	3008989	3009105	5P.capped.760	67	+	AT1G09310	0	P	0.273
Ath_chr1	3012166	3012424	5P.capped.761	198	-	AT1G09320	-2	U	0.296
Ath_chr1	3014983	3015132	5P.capped.762	77	-	AT1G09330	0	P	0.313
Ath_chr1	3015232	3015492	5P.capped.763	220	+	AT1G09340	0	P	0.385
Ath_chr1	3026203	3026384	5P.noncapped.66	93	-	AT1G09380	0	D	0.012
Ath_chr1	3026389	3026497	5P.noncapped.67	38	-	AT1G09380	0	D	0.043
Ath_chr1	3026647	3026744	5P.noncapped.68	93	-	AT1G09380	0	D	0.0
Ath_chr1	3029401	3029506	5P.capped.764	86	-	AT1G09380	0	P	0.34
Ath_chr1	3031122	3031292	5P.capped.765	119	+	AT1G09390	0	P	0.368
Ath_chr1	3038271	3038445	5P.capped.766	116	-	AT1G09415	0	P	0.259
Ath_chr1	3041693	3041818	5P.capped.767	35	-	AT1G09420	0	P	0.205
Ath_chr1	3041932	3042099	5P.capped.768	123	+	AT1G09430	0	P	0.329
Ath_chr1	3047424	3047551	5P.capped.769	87	-	AT1G09440	-103	I	0.31
Ath_chr1	3047846	3047972	5P.capped.770	39	-	AT1G09440	0	P	0.269
Ath_chr1	3048965	3049092	5P.capped.771	59	+	AT1G09450	0	P	0.505
Ath_chr1	3053649	3053894	5P.capped.772	166	+	AT1G09460	-85	U	0.368
Ath_chr1	3056926	3056989	5P.capped.773	9	-	AT1G09470	0	P	0.282
Ath_chr1	3057019	3057247	5P.capped.774	122	-	AT1G09470	-168	U	0.244
Ath_chr1	3057403	3057489	5P.capped.775	59	-	AT1G09470	-20	U	0.47
Ath_chr1	3063364	3063407	5P.capped.776	32	-	AT1G09486	0	P	0.452
Ath_chr1	3064094	3064189	5P.capped.777	66	+	AT1G09490	0	P	0.331
Ath_chr1	3066678	3066852	5P.capped.778	74	+	AT1G09500	0	P	0.25
Ath_chr1	3072011	3072104	5P.capped.779	38	-	AT1G09520	0	P	0.35
Ath_chr1	3076473	3076767	5P.capped.780	76	+	AT1G09530	-32	U	0.356
Ath_chr1	3093685	3093897	5P.capped.781	159	+	AT1G09560	0	P	0.377
Ath_chr1	3100198	3100319	5P.capped.782	67	-	AT1G09570	0	P	0.244
Ath_chr1	3100325	3100375	5P.capped.783	32	-	AT1G09570	-1	U	0.361
Ath_chr1	3100485	3100827	5P.capped.784	139	-	AT1G09570	-268	U	0.348
Ath_chr1	3102888	3103276	5P.capped.785	36	-	AT1G09575	0	P	0.225
Ath_chr1	3103698	3103785	5P.capped.786	37	-	.	.	N	0.404
Ath_chr1	3104561	3104669	5P.capped.787	21	+	AT1G09580	-5	U	0.358
Ath_chr1	3106460	3106572	5P.capped.788	74	+	AT1G09590	0	P	0.318
Ath_chr1	3107905	3108337	5P.capped.789	329	+	AT1G09600	-382	U	0.27
Ath_chr1	3111705	3111804	5P.capped.790	49	+	AT1G09610	0	P	0.464
Ath_chr1	3116594	3116720	5P.capped.791	95	-	AT1G09620	0	P	0.355
Ath_chr1	3119563	3119764	5P.capped.792	48	-	AT1G09630	0	P	0.338
Ath_chr1	3119832	3120000	5P.capped.793	90	+	AT1G09640	0	P	0.392
Ath_chr1	3122872	3123075	5P.capped.794	154	+	AT1G09645	0	P	0.32
Ath_chr1	3125147	3125353	5P.capped.795	144	+	.	.	N	0.431
Ath_chr1	3125424	3125500	5P.capped.796	69	+	AT1G09650	-313	U	0.228
Ath_chr1	3130651	3130666	5P.capped.797	2	-	AT1G09660	-469	I	0.184
Ath_chr1	3130949	3131098	5P.capped.798	115	-	AT1G09660	0	P	0.276
Ath_chr1	3137426	3137557	5P.capped.799	41	-	AT1G09690	0	P	0.266
Ath_chr1	3140192	3140349	5P.capped.800	46	-	AT1G09700	0	P	0.287
Ath_chr1	3140844	3140928	5P.capped.801	43	+	AT1G09710	0	P	0.397
Ath_chr1	3148334	3148377	5P.noncapped.69	8	-	AT1G09730	0	D	0.046
Ath_chr1	3154293	3154392	5P.capped.802	86	-	AT1G09730	0	P	0.258
Ath_chr1	3154515	3154576	5P.capped.803	16	+	AT1G09740	0	P	0.7
Ath_chr1	3157447	3157547	5P.capped.804	56	+	AT1G09750	0	P	0.39
Ath_chr1	3161618	3161709	5P.capped.805	73	-	AT1G09760	0	P	0.38
Ath_chr1	3161814	3161924	5P.capped.806	53	+	AT1G09770	0	P	0.312
Ath_chr1	3167807	3167917	5P.capped.807	61	-	AT1G09780	0	P	0.35
Ath_chr1	3170973	3171095	5P.capped.808	84	-	AT1G09790	-239	U	0.437
Ath_chr1	3172065	3172202	5P.capped.809	52	+	AT1G09794	0	P	0.349
Ath_chr1	3173507	3173600	5P.capped.810	41	+	AT1G09795	0	P	0.216
Ath_chr1	3180319	3180473	5P.capped.811	57	-	AT1G09800	0	P	0.28
Ath_chr1	3180653	3180736	5P.capped.812	80	-	AT1G09800	-313	U	0.115
Ath_chr1	3184145	3184262	5P.capped.813	43	-	AT1G09810	0	P	0.199
Ath_chr1	3187449	3187463	5P.capped.814	5	+	AT1G09812	-362	U	0.675
Ath_chr1	3189365	3189461	5P.capped.815	29	+	AT1G09815	0	P	0.257
Ath_chr1	3192395	3192591	5P.capped.816	77	-	AT1G09820	-59	U	0.322
Ath_chr1	3194948	3195096	5P.capped.817	76	-	AT1G09830	0	P	0.298
Ath_chr1	3195984	3196021	5P.noncapped.70	28	+	AT1G09840	0	A	0.097
Ath_chr1	3200024	3200333	5P.capped.818	202	-	AT1G09840	0	P	0.405
Ath_chr1	3201734	3201911	5P.capped.819	93	+	AT1G09850	0	P	0.403
Ath_chr1	3205700	3205826	5P.capped.820	66	+	AT1G09870	0	P	0.325
Ath_chr1	3213142	3213180	5P.capped.821	29	-	.	.	N	0.193
Ath_chr1	3217961	3218066	5P.capped.822	38	+	AT1G09900	-133	U	0.378
Ath_chr1	3224485	3224632	5P.capped.823	53	-	AT1G09910	0	P	0.271
Ath_chr1	3226938	3227103	5P.capped.824	38	-	AT1G09920	0	P	0.293
Ath_chr1	3239379	3239599	5P.capped.825	53	-	AT1G09940	0	P	0.336
Ath_chr1	3244131	3244290	5P.capped.826	76	+	AT1G09960	-5	U	0.317
Ath_chr1	3252174	3252336	5P.capped.827	65	+	AT1G09970	0	P	0.264
Ath_chr1	3261468	3261740	5P.capped.828	183	-	AT1G09980	-38	U	0.313
Ath_chr1	3263481	3263655	5P.capped.829	106	-	AT1G09995	0	P	0.217
Ath_chr1	3263887	3263957	5P.capped.830	25	+	AT1G10000	0	A	0.296
Ath_chr1	3271812	3271856	5P.capped.831	35	-	AT1G10020	0	P	0.274
Ath_chr1	3271929	3272130	5P.capped.832	35	-	AT1G10020	0	P	0.356
Ath_chr1	3273739	3273964	5P.capped.833	161	+	AT1G10030	0	P	0.326
Ath_chr1	3284053	3284352	5P.capped.834	257	+	AT1G10060	0	P	0.46
Ath_chr1	3284393	3284425	5P.capped.835	26	+	AT1G10060	0	P	0.31
Ath_chr1	3284978	3285167	5P.capped.836	169	+	AT1G10060	0	P	0.362
Ath_chr1	3287867	3287967	5P.capped.837	10	+	AT1G10070	-209	U	0.371
Ath_chr1	3288084	3288279	5P.capped.838	137	+	AT1G10070	0	P	0.401
Ath_chr1	3295994	3296283	5P.capped.839	13	-	AT1G10090	0	P	0.312
Ath_chr1	3306031	3306472	5P.capped.840	39	-	AT1G10120	0	P	0.231
Ath_chr1	3306547	3306666	5P.capped.841	90	-	AT1G10120	0	P	0.365
Ath_chr1	3310926	3311038	5P.capped.842	59	+	AT1G10130	0	P	0.354
Ath_chr1	3323469	3323667	5P.capped.843	78	-	AT1G10140	0	P	0.266
Ath_chr1	3325812	3325982	5P.capped.844	33	+	AT1G10150	0	P	0.282
Ath_chr1	3338035	3338190	5P.capped.845	24	-	.	.	N	0.302
Ath_chr1	3341537	3341672	5P.capped.846	36	-	AT1G10180	0	P	0.424
Ath_chr1	3347748	3347923	5P.capped.847	109	-	AT1G10200	0	P	0.31
Ath_chr1	3347995	3348164	5P.capped.848	95	-	AT1G10200	-206	U	0.123
Ath_chr1	3349194	3349312	5P.capped.849	46	+	AT1G10210	0	P	0.274
Ath_chr1	3355483	3355639	5P.capped.850	110	+	AT1G10230	0	P	0.348
Ath_chr1	3359739	3359866	5P.capped.851	98	-	AT1G10240	0	P	0.209
Ath_chr1	3363412	3363510	5P.capped.852	32	+	AT1G10270	-59	U	0.244
Ath_chr1	3369040	3369167	5P.capped.853	65	-	AT1G10280	-11	U	0.393
Ath_chr1	3370404	3370611	5P.capped.854	156	+	AT1G10290	0	P	0.465
Ath_chr1	3383875	3383969	5P.capped.855	30	-	AT1G10310	0	P	0.318
Ath_chr1	3388343	3388439	5P.capped.856	47	-	AT1G10320	-18	U	0.231
Ath_chr1	3388533	3388647	5P.capped.857	46	+	AT1G10330	-167	U	0.327
Ath_chr1	3394933	3395114	5P.capped.858	115	-	AT1G10350	0	P	0.369
Ath_chr1	3396758	3396931	5P.capped.859	92	-	AT1G10360	-2	U	0.245
Ath_chr1	3398266	3398398	5P.capped.860	85	-	AT1G10370	0	P	0.251
Ath_chr1	3400555	3400718	5P.capped.861	50	+	AT1G10380	0	P	0.402
Ath_chr1	3412757	3412934	5P.capped.862	74	-	AT1G10390	0	P	0.284
Ath_chr1	3416862	3416893	5P.noncapped.71	7	-	AT1G10410	0	D	0.0
Ath_chr1	3419245	3419437	5P.capped.863	60	-	AT1G10410	0	P	0.357
Ath_chr1	3419495	3419728	5P.capped.864	130	-	AT1G10410	0	P	0.353
Ath_chr1	3430524	3430677	5P.capped.865	77	-	AT1G10430	0	P	0.285
Ath_chr1	3431759	3431804	5P.capped.866	30	+	AT1G10450	0	P	0.204
Ath_chr1	3443797	3443924	5P.capped.867	49	-	AT1G10470	0	P	0.2
Ath_chr1	3453177	3453277	5P.capped.868	6	+	AT1G10490	-44	U	0.273
Ath_chr1	3461346	3461527	5P.capped.869	138	-	AT1G10500	0	P	0.335
Ath_chr1	3461556	3461676	5P.capped.870	71	+	AT1G10510	-7	U	0.254
Ath_chr1	3469575	3469713	5P.noncapped.72	48	+	AT1G10522	0	P	0.049
Ath_chr1	3469831	3470023	5P.capped.871	141	+	AT1G10522	0	D	0.434
Ath_chr1	3477769	3478046	5P.capped.872	95	-	AT1G10540	0	P	0.175
Ath_chr1	3484550	3484572	5P.capped.873	5	+	AT1G10560	-24	U	0.492
Ath_chr1	3487568	3487682	5P.capped.874	14	+	AT1G10570	-1	U	0.352
Ath_chr1	3493660	3493779	5P.capped.875	79	-	AT1G10580	-3	U	0.283
Ath_chr1	3503369	3503529	5P.capped.876	62	-	AT1G10590	0	P	0.284
Ath_chr1	3503627	3503771	5P.capped.877	99	+	AT1G10600	0	P	0.288
Ath_chr1	3506173	3506375	5P.capped.878	191	+	AT1G10610	0	P	0.477
Ath_chr1	3512188	3512455	5P.capped.879	112	-	AT1G10620	-326	U	0.124
Ath_chr1	3514661	3514900	5P.capped.880	49	-	AT1G10630	0	P	0.257
Ath_chr1	3517836	3518021	5P.capped.881	51	-	AT1G10640	0	P	0.358
Ath_chr1	3526097	3526174	5P.capped.882	41	-	AT1G10650	0	P	0.318
Ath_chr1	3526195	3526520	5P.capped.883	154	-	AT1G10650	-4	U	0.287
Ath_chr1	3530307	3530590	5P.capped.884	196	+	AT1G10657	0	P	0.316
Ath_chr1	3532400	3532596	5P.capped.885	168	+	AT1G10660	0	P	0.377
Ath_chr1	3535449	3535673	5P.capped.886	64	+	AT1G10670	0	P	0.279
Ath_chr1	3545395	3545639	5P.capped.887	75	-	AT1G10682	0	P	0.257
Ath_chr1	3550594	3550800	5P.capped.888	185	-	AT1G10690	-148	U	0.289
Ath_chr1	3554096	3554278	5P.capped.889	12	+	AT1G10700	0	P	0.335
Ath_chr1	3562843	3563025	5P.capped.890	113	+	AT1G10720	0	P	0.31
Ath_chr1	3565189	3565301	5P.capped.891	61	+	AT1G10730	-212	U	0.27
Ath_chr1	3570634	3570997	5P.capped.892	64	-	AT1G10740	0	P	0.29
Ath_chr1	3574279	3574351	5P.capped.893	15	+	AT1G10747	-17	U	0.227
Ath_chr1	3578450	3578569	5P.capped.894	112	-	AT1G10750	-89	U	0.387
Ath_chr1	3590456	3590614	5P.capped.895	48	-	AT1G10760	0	D	0.32
Ath_chr1	3592367	3592440	5P.capped.896	46	-	AT1G10770	-3	U	0.33
Ath_chr1	3595039	3595182	5P.capped.897	47	-	AT1G10780	-10	U	0.262
Ath_chr1	3604998	3605075	5P.capped.898	55	-	AT1G10820	0	P	0.239
Ath_chr1	3607320	3607577	5P.capped.899	138	-	AT1G10830	0	P	0.338
Ath_chr1	3610371	3610626	5P.capped.900	80	-	AT1G10840	0	P	0.306
Ath_chr1	3611508	3611822	5P.capped.901	238	+	AT1G10850	0	P	0.368
Ath_chr1	3611830	3611962	5P.capped.902	30	+	AT1G10850	0	P	0.414
Ath_chr1	3616093	3616205	5P.capped.903	44	-	AT1G10865	0	P	0.386
Ath_chr1	3623677	3623817	5P.capped.904	79	-	AT1G10870	0	P	0.356
Ath_chr1	3627638	3627755	5P.capped.905	69	+	AT1G10890	-18	U	0.325
Ath_chr1	3637088	3637211	5P.capped.906	88	-	AT1G10900	-36	U	0.296
Ath_chr1	3639833	3639956	5P.capped.907	67	+	AT1G10910	0	P	0.283
Ath_chr1	3647581	3647785	5P.capped.908	96	-	AT1G10920	0	P	0.271
Ath_chr1	3655505	3655685	5P.capped.909	85	-	AT1G10930	-1	U	0.365
Ath_chr1	3658355	3658713	5P.capped.910	184	-	AT1G10940	0	P	0.351
Ath_chr1	3659168	3659286	5P.capped.911	73	+	AT1G10950	0	P	0.324
Ath_chr1	3664212	3664438	5P.capped.912	176	+	AT1G10960	0	P	0.311
Ath_chr1	3666929	3667205	5P.capped.913	33	-	AT1G10970	0	P	0.215
Ath_chr1	3669814	3669989	5P.capped.914	58	-	AT1G10980	0	P	0.333
Ath_chr1	3671083	3671222	5P.capped.915	63	-	AT1G10990	0	P	0.198
Ath_chr1	3675929	3676154	5P.capped.916	46	-	AT1G11000	0	P	0.356
Ath_chr1	3676599	3676839	5P.capped.917	156	+	AT1G11020	0	P	0.258
Ath_chr1	3678308	3678334	5P.noncapped.73	12	+	AT1G11020	0	D	0.044
Ath_chr1	3680896	3681096	5P.capped.918	90	-	AT1G11040	-63	U	0.195
Ath_chr1	3681693	3681947	5P.capped.919	127	+	AT1G11050	-67	U	0.371
Ath_chr1	3684600	3684740	5P.capped.920	74	+	AT1G11060	0	P	0.403
Ath_chr1	3697786	3697812	5P.capped.921	21	-	AT1G11080	0	P	0.478
Ath_chr1	3702443	3702706	5P.capped.922	188	+	AT1G11090	0	P	0.539
Ath_chr1	3713525	3713789	5P.capped.923	83	-	AT1G11112	0	P	0.289
Ath_chr1	3715015	3715205	5P.capped.924	94	+	AT1G11120	-74	U	0.361
Ath_chr1	3718653	3718803	5P.capped.925	124	+	AT1G11125	-5	U	0.348
Ath_chr1	3722702	3723009	5P.capped.926	205	+	AT1G11130	0	P	0.334
Ath_chr1	3728755	3729086	5P.capped.927	116	+	AT1G11150	-99	U	0.361
Ath_chr1	3744815	3744970	5P.capped.928	73	+	AT1G11175	0	P	0.645
Ath_chr1	3745708	3745843	5P.capped.929	54	+	AT1G11180	-11	U	0.302
Ath_chr1	3750367	3750396	5P.noncapped.74	16	-	AT1G11190	0	D	0.0
Ath_chr1	3751313	3751353	5P.capped.930	17	+	AT1G11190	23	IA	0.364
Ath_chr1	3752658	3752884	5P.capped.931	121	-	AT1G11190	0	P	0.405
Ath_chr1	3753220	3753445	5P.capped.932	149	+	AT1G11200	0	P	0.171
Ath_chr1	3761171	3761261	5P.capped.933	28	-	AT1G11220	-35	U	0.256
Ath_chr1	3761391	3761406	5P.capped.934	2	-	AT1G11220	-229	U	0.524
Ath_chr1	3768216	3768326	5P.capped.935	32	-	AT1G11240	0	P	0.268
Ath_chr1	3768460	3768565	5P.capped.936	66	+	AT1G11250	-197	U	0.356
Ath_chr1	3774981	3775030	5P.noncapped.75	39	-	.	.	N	0.005
Ath_chr1	3777275	3777378	5P.capped.937	54	+	AT1G11260	0	P	0.366
Ath_chr1	3786897	3787071	5P.capped.938	27	-	AT1G11270	0	P	0.223
Ath_chr1	3790639	3790898	5P.capped.939	178	-	AT1G11280	0	P	0.245
Ath_chr1	3797690	3797813	5P.capped.940	28	+	AT1G11300	-18	I	0.191
Ath_chr1	3803944	3804254	5P.capped.941	156	-	AT1G11310	0	P	0.371
Ath_chr1	3807078	3807188	5P.capped.942	68	+	AT1G11320	0	P	0.257
Ath_chr1	3810193	3810380	5P.capped.943	146	+	AT1G11330	0	P	0.421
Ath_chr1	3820721	3820823	5P.capped.944	36	-	AT1G11350	0	P	0.358
Ath_chr1	3822882	3823006	5P.capped.945	16	-	AT1G11360	0	P	0.312
Ath_chr1	3832595	3832723	5P.capped.946	27	+	AT1G11380	0	P	0.389
Ath_chr1	3837102	3837108	5P.noncapped.76	3	+	AT1G11390	192	IA	0.037
Ath_chr1	3837456	3837653	5P.capped.947	88	-	AT1G11390	0	P	0.253
Ath_chr1	3837813	3837960	5P.capped.948	62	+	AT1G11400	0	P	0.35
Ath_chr1	3841217	3841342	5P.capped.949	59	+	AT1G11410	-9	U	0.428
Ath_chr1	3846931	3847093	5P.capped.950	17	-	AT1G11420	-77	U	0.251
Ath_chr1	3847201	3847296	5P.capped.951	64	+	AT1G11430	0	P	0.391
Ath_chr1	3849268	3849394	5P.capped.952	44	+	AT1G11440	-47	U	0.253
Ath_chr1	3853206	3853279	5P.capped.953	36	+	AT1G11450	0	P	0.338
Ath_chr1	3862393	3862508	5P.capped.954	44	+	AT1G11475	0	P	0.292
Ath_chr1	3866881	3866984	5P.capped.955	40	-	AT1G11480	0	P	0.269
Ath_chr1	3872868	3872954	5P.capped.956	31	-	AT1G11510	-64	U	0.188
Ath_chr1	3874384	3874578	5P.capped.957	103	+	AT1G11530	0	P	0.617
Ath_chr1	3880286	3880409	5P.capped.958	69	-	AT1G11545	0	P	0.445
Ath_chr1	3883189	3883292	5P.capped.959	45	+	AT1G11570	-45	U	0.397
Ath_chr1	3884322	3884522	5P.capped.960	84	+	AT1G11572	0	P	0.316
Ath_chr1	3888657	3888811	5P.capped.961	32	+	AT1G11580	0	P	0.277
Ath_chr1	3896886	3897047	5P.capped.962	53	-	AT1G11592	-6	U	0.248
Ath_chr1	3901968	3902075	5P.capped.963	48	+	AT1G11600	0	P	0.264
Ath_chr1	3907627	3907725	5P.capped.964	34	-	AT1G11610	0	D	0.252
Ath_chr1	3914317	3914471	5P.capped.965	96	-	AT1G11630	-7	U	0.293
Ath_chr1	3914620	3914879	5P.capped.966	196	+	AT1G11650	0	P	0.417
Ath_chr1	3920465	3920583	5P.capped.967	81	+	AT1G11660	0	P	0.388
Ath_chr1	3931478	3931617	5P.capped.968	109	-	AT1G11670	-12	U	0.347
Ath_chr1	3938479	3938608	5P.capped.969	52	+	AT1G11680	0	P	0.331
Ath_chr1	3945629	3945817	5P.capped.970	107	+	AT1G11700	0	P	0.463
Ath_chr1	3946558	3946571	5P.capped.971	11	-	AT1G11700	0	A	0.334
Ath_chr1	3948648	3948745	5P.capped.972	71	+	AT1G11710	0	P	0.497
Ath_chr1	3951348	3951510	5P.capped.973	58	+	AT1G11720	-146	U	0.358
Ath_chr1	3957220	3957483	5P.capped.974	216	+	AT1G11730	-36	U	0.272
Ath_chr1	3963655	3963810	5P.capped.975	33	-	AT1G11740	0	D	0.245
Ath_chr1	3967457	3967609	5P.capped.976	90	+	AT1G11750	0	P	0.297
Ath_chr1	3971716	3971905	5P.capped.977	91	-	AT1G11755	0	P	0.262
Ath_chr1	3973246	3973302	5P.capped.978	41	-	AT1G11760	-2	U	0.22
Ath_chr1	3973823	3973916	5P.capped.979	50	+	AT1G11765	-1	U	0.364
Ath_chr1	3975619	3975683	5P.capped.980	43	+	AT1G11770	-16	U	0.342
Ath_chr1	3977130	3977203	5P.noncapped.77	26	+	AT1G11770	0	P	0.061
Ath_chr1	3979153	3979283	5P.capped.981	43	-	AT1G11780	-2	U	0.274
Ath_chr1	3980886	3981114	5P.capped.982	103	-	AT1G11785	-34	U	0.189
Ath_chr1	3981147	3981358	5P.capped.983	130	+	AT1G11790	0	P	0.281
Ath_chr1	3987152	3987353	5P.capped.984	80	-	AT1G11800	0	P	0.209
Ath_chr1	3993408	3993622	5P.capped.985	78	-	AT1G11820	0	P	0.274
Ath_chr1	3995257	3995457	5P.capped.986	154	+	AT1G11840	0	P	0.359
Ath_chr1	3995679	3995684	5P.noncapped.78	2	-	AT1G11840	210	IA	0.05
Ath_chr1	3999109	3999242	5P.capped.987	89	+	AT1G11850	0	P	0.412
Ath_chr1	4001152	4001469	5P.capped.988	257	+	AT1G11860	0	P	0.351
Ath_chr1	4003809	4003881	5P.capped.989	30	+	AT1G11870	-6	U	0.232
Ath_chr1	4010372	4010443	5P.capped.990	62	-	AT1G11880	-2	U	0.191
Ath_chr1	4010671	4010863	5P.capped.991	107	+	AT1G11890	0	P	0.376
Ath_chr1	4014613	4014697	5P.capped.992	82	-	AT1G11900	-15	U	0.526
Ath_chr1	4014800	4014912	5P.capped.993	36	+	AT1G11905	-10	U	0.46
Ath_chr1	4020847	4021015	5P.capped.994	70	-	AT1G11910	0	P	0.301
Ath_chr1	4028566	4028807	5P.capped.995	204	+	AT1G11930	0	P	0.388
Ath_chr1	4033977	4034143	5P.capped.996	115	-	AT1G11940	-15	U	0.372
Ath_chr1	4038697	4038884	5P.capped.997	48	-	AT1G11950	0	P	0.287
Ath_chr1	4043859	4044080	5P.capped.998	99	-	AT1G11960	-79	U	0.263
Ath_chr1	4049021	4049168	5P.capped.999	118	-	AT1G11990	-80	U	0.287
Ath_chr1	4053760	4053874	5P.capped.1000	74	-	AT1G12000	0	P	0.393
Ath_chr1	4058159	4058293	5P.capped.1001	1	+	AT1G12013	-126	U	0.312
Ath_chr1	4058462	4058525	5P.noncapped.79	23	+	AT1G12015	-1	U	0.036
Ath_chr1	4063303	4063380	5P.capped.1002	33	-	AT1G12020	0	P	0.356
Ath_chr1	4072730	4072870	5P.capped.1003	64	+	AT1G12050	0	P	0.403
Ath_chr1	4076233	4076380	5P.capped.1004	41	+	AT1G12060	-59	U	0.276
Ath_chr1	4076910	4076963	5P.capped.1005	25	-	AT1G12060	0	A	0.23
Ath_chr1	4080226	4080377	5P.capped.1006	146	-	AT1G12070	-267	U	0.312
Ath_chr1	4084192	4084287	5P.capped.1007	14	+	AT1G12080	0	P	0.31
Ath_chr1	4090605	4090881	5P.capped.1008	41	-	AT1G12090	0	P	0.349
Ath_chr1	4105212	4105328	5P.capped.1009	25	+	AT1G12110	0	P	0.443
Ath_chr1	4109148	4109266	5P.noncapped.80	112	+	AT1G12110	0	D	0.042
Ath_chr1	4115003	4115051	5P.noncapped.81	33	-	AT1G12120	0	D	0.034
Ath_chr1	4117345	4117439	5P.capped.1010	49	-	AT1G12120	0	P	0.219
Ath_chr1	4117470	4117623	5P.capped.1011	103	-	AT1G12120	0	P	0.34
Ath_chr1	4121366	4121390	5P.capped.1012	2	+	AT1G12140	0	P	0.343
Ath_chr1	4125405	4125665	5P.capped.1013	192	-	AT1G12150	0	P	0.299
Ath_chr1	4137529	4137600	5P.capped.1014	3	+	AT1G12200	0	P	0.369
Ath_chr1	4140210	4140336	5P.capped.1015	16	+	.	.	N	0.26
Ath_chr1	4147996	4148143	5P.capped.1016	37	+	AT1G12230	0	P	0.395
Ath_chr1	4153532	4153692	5P.capped.1017	119	+	AT1G12240	0	P	0.297
Ath_chr1	4157650	4157767	5P.capped.1018	85	+	AT1G12244	0	P	0.364
Ath_chr1	4159223	4159331	5P.capped.1019	43	+	AT1G12250	0	P	0.273
Ath_chr1	4165677	4165722	5P.capped.1020	7	-	AT1G12260	0	P	0.376
Ath_chr1	4171980	4172106	5P.capped.1021	94	+	AT1G12270	0	P	0.347
Ath_chr1	4177561	4177668	5P.capped.1022	98	-	AT1G12280	-101	U	0.316
Ath_chr1	4186111	4186236	5P.capped.1023	26	-	AT1G12300	-14	U	0.199
Ath_chr1	4187948	4188249	5P.capped.1024	78	-	AT1G12310	0	P	0.286
Ath_chr1	4189295	4189407	5P.capped.1025	59	+	AT1G12320	0	P	0.413
Ath_chr1	4194394	4194512	5P.capped.1026	60	+	AT1G12330	-203	U	0.248
Ath_chr1	4194584	4194685	5P.capped.1027	66	+	AT1G12330	-7	U	0.31
Ath_chr1	4198335	4198567	5P.capped.1028	138	+	AT1G12350	0	P	0.424
Ath_chr1	4200959	4201128	5P.capped.1029	88	+	AT1G12360	0	P	0.391
Ath_chr1	4208881	4208982	5P.capped.1030	69	-	AT1G12370	0	P	0.266
Ath_chr1	4214426	4214478	5P.noncapped.82	33	-	AT1G12380	0	P	0.033
Ath_chr1	4217059	4217176	5P.capped.1031	54	-	AT1G12380	0	P	0.338
Ath_chr1	4220086	4220255	5P.capped.1032	105	+	AT1G12390	0	P	0.298
Ath_chr1	4221004	4221009	5P.noncapped.83	1	-	AT1G12390	0	A	0.024
Ath_chr1	4221784	4221976	5P.capped.1033	131	+	AT1G12400	0	P	0.369
Ath_chr1	4222948	4223103	5P.capped.1034	83	+	AT1G12410	0	P	0.391
Ath_chr1	4229077	4229196	5P.capped.1035	50	-	AT1G12420	0	P	0.297
Ath_chr1	4238609	4238813	5P.capped.1036	150	-	AT1G12430	0	P	0.369
Ath_chr1	4242389	4242596	5P.capped.1037	113	-	AT1G12440	0	P	0.362
Ath_chr1	4242929	4243229	5P.capped.1038	50	-	AT1G12440	0	P	0.358
Ath_chr1	4244261	4244523	5P.capped.1039	27	+	AT1G12450	-19	U	0.42
Ath_chr1	4247175	4247438	5P.capped.1040	184	+	AT1G12460	0	P	0.391
Ath_chr1	4250915	4251084	5P.capped.1041	93	+	AT1G12470	-23	U	0.318
Ath_chr1	4259203	4259344	5P.capped.1042	96	-	AT1G12480	0	P	0.28
Ath_chr1	4264964	4265141	5P.capped.1043	92	-	AT1G12500	-13	U	0.318
Ath_chr1	4267670	4267689	5P.noncapped.84	15	-	AT1G12520	0	D	0.0
Ath_chr1	4268854	4268952	5P.capped.1044	46	-	AT1G12520	0	P	0.347
Ath_chr1	4270730	4270879	5P.capped.1045	58	-	AT1G12530	-2	U	0.174
Ath_chr1	4274572	4274701	5P.capped.1046	62	+	AT1G12550	0	P	0.246
Ath_chr1	4280746	4280928	5P.capped.1047	115	-	AT1G12570	0	P	0.345
Ath_chr1	4281067	4281233	5P.capped.1048	131	-	AT1G12570	-337	U	0.308
Ath_chr1	4282846	4282968	5P.capped.1049	52	+	AT1G12580	0	P	0.172
Ath_chr1	4289053	4289095	5P.capped.1050	28	-	AT1G12600	-204	U	0.41
Ath_chr1	4291005	4291016	5P.capped.1051	8	-	AT1G12610	0	P	0.169
Ath_chr1	4297020	4297167	5P.capped.1052	48	-	AT1G12620	0	P	0.267
Ath_chr1	4305701	4305810	5P.capped.1053	21	-	AT1G12640	0	P	0.295
Ath_chr1	4305893	4305998	5P.capped.1054	39	+	AT1G12650	0	P	0.36
Ath_chr1	4306019	4306102	5P.capped.1055	3	+	AT1G12650	0	P	0.419
Ath_chr1	4322893	4322948	5P.capped.1056	51	-	AT1G12680	0	P	0.285
Ath_chr1	4328414	4328604	5P.capped.1057	132	-	AT1G12710	-66	U	0.241
Ath_chr1	4334482	4334680	5P.capped.1058	128	+	AT1G12730	-4	U	0.542
Ath_chr1	4339010	4339078	5P.capped.1059	25	+	.	.	N	0.297
Ath_chr1	4348278	4348377	5P.capped.1060	48	-	AT1G12750	0	P	0.248
Ath_chr1	4348431	4348662	5P.capped.1061	65	+	AT1G12760	-1	U	0.404
Ath_chr1	4351163	4351296	5P.capped.1062	51	+	AT1G12770	0	P	0.396
Ath_chr1	4353841	4353921	5P.capped.1063	38	+	AT1G12775	-26	U	0.433
Ath_chr1	4356117	4356178	5P.noncapped.85	28	-	AT1G12780	0	D	0.022
Ath_chr1	4356431	4356498	5P.noncapped.86	64	-	AT1G12780	0	D	0.018
Ath_chr1	4358173	4358482	5P.capped.1064	50	-	AT1G12780	0	P	0.29
Ath_chr1	4361239	4361274	5P.capped.1065	33	-	AT1G12790	-1	U	0.357
Ath_chr1	4365297	4365423	5P.capped.1066	24	-	AT1G12800	0	P	0.37
Ath_chr1	4367229	4367357	5P.capped.1067	65	+	AT1G12810	0	P	0.382
Ath_chr1	4371205	4371299	5P.capped.1068	87	-	AT1G12820	0	P	0.329
Ath_chr1	4375082	4375246	5P.capped.1069	67	-	AT1G12830	0	P	0.262
Ath_chr1	4375385	4375594	5P.capped.1070	129	+	AT1G12840	0	P	0.286
Ath_chr1	4379357	4379562	5P.capped.1071	52	-	AT1G12845	0	P	0.201
Ath_chr1	4381545	4381673	5P.capped.1072	58	-	AT1G12850	0	P	0.283
Ath_chr1	4384309	4384538	5P.capped.1073	201	+	AT1G12860	0	P	0.368
Ath_chr1	4384675	4384764	5P.capped.1074	11	+	AT1G12860	0	P	0.341
Ath_chr1	4389683	4389901	5P.capped.1075	149	+	AT1G12880	0	P	0.265
Ath_chr1	4391581	4391784	5P.capped.1076	106	+	AT1G12890	-46	U	0.291
Ath_chr1	4394272	4394493	5P.capped.1077	38	-	AT1G12900	0	P	0.251
Ath_chr1	4396167	4396277	5P.capped.1078	51	-	AT1G12910	0	P	0.308
Ath_chr1	4398063	4398210	5P.capped.1079	86	-	AT1G12920	0	P	0.294
Ath_chr1	4405483	4405657	5P.capped.1080	124	-	AT1G12930	-3	U	0.31
Ath_chr1	4423521	4423728	5P.capped.1081	116	+	AT1G12970	-2	U	0.403
Ath_chr1	4433604	4433735	5P.capped.1082	23	+	AT1G12990	-12	U	0.227
Ath_chr1	4439371	4439590	5P.capped.1083	112	-	AT1G13000	-8	U	0.304
Ath_chr1	4440671	4440722	5P.noncapped.87	1	-	AT1G13020	0	D	0.013
Ath_chr1	4440751	4440817	5P.noncapped.88	31	-	AT1G13020	0	D	0.026
Ath_chr1	4441240	4441291	5P.noncapped.89	49	-	AT1G13020	0	D	0.03
Ath_chr1	4443640	4443782	5P.capped.1084	52	-	AT1G13020	-9	U	0.288
Ath_chr1	4447308	4447434	5P.capped.1085	103	-	AT1G13030	-6	U	0.201
Ath_chr1	4452228	4452369	5P.capped.1086	78	+	AT1G13060	0	P	0.307
Ath_chr1	4459032	4459219	5P.capped.1087	133	+	AT1G13080	0	P	0.328
Ath_chr1	4461737	4461919	5P.capped.1088	68	+	AT1G13090	0	P	0.348
Ath_chr1	4472891	4472952	5P.capped.1089	35	-	AT1G13120	0	P	0.265
Ath_chr1	4473057	4473331	5P.capped.1090	155	-	AT1G13120	0	P	0.255
Ath_chr1	4474628	4474858	5P.capped.1091	66	+	AT1G13130	-25	U	0.356
Ath_chr1	4480369	4480525	5P.capped.1092	83	-	AT1G13140	-126	U	0.354
Ath_chr1	4480779	4480880	5P.capped.1093	41	+	AT1G13145	-39	U	0.336
Ath_chr1	4483616	4483704	5P.capped.1094	83	-	AT1G13150	-4	U	0.234
Ath_chr1	4484575	4484639	5P.capped.1095	11	+	AT1G13160	0	P	0.481
Ath_chr1	4492428	4492611	5P.capped.1096	99	-	AT1G13170	0	P	0.302
Ath_chr1	4494946	4495145	5P.capped.1097	81	+	AT1G13180	0	P	0.461
Ath_chr1	4498774	4498957	5P.capped.1098	98	+	AT1G13190	-8	U	0.308
Ath_chr1	4503354	4503407	5P.capped.1099	21	-	AT1G13195	0	P	0.351
Ath_chr1	4503443	4503587	5P.capped.1100	36	-	AT1G13195	0	P	0.202
Ath_chr1	4513864	4514011	5P.capped.1101	73	-	AT1G13210	0	P	0.265
Ath_chr1	4515539	4515667	5P.capped.1102	21	+	AT1G13220	-45	U	0.362
Ath_chr1	4520552	4520706	5P.noncapped.90	61	+	AT1G13230	-17	U	0.1
Ath_chr1	4526012	4526108	5P.capped.1103	52	-	AT1G13245	-1	U	0.322
Ath_chr1	4529973	4530098	5P.capped.1104	89	-	AT1G13250	0	P	0.325
Ath_chr1	4542216	4542344	5P.capped.1105	90	+	AT1G13260	0	P	0.227
Ath_chr1	4544904	4545049	5P.capped.1106	48	+	AT1G13270	0	P	0.468
Ath_chr1	4547348	4547625	5P.capped.1107	196	+	AT1G13280	0	P	0.341
Ath_chr1	4551554	4551696	5P.noncapped.91	39	-	AT1G13290	0	P	0.025
Ath_chr1	4567640	4567791	5P.capped.1108	102	-	AT1G13320	0	P	0.259
Ath_chr1	4567911	4568074	5P.capped.1109	23	+	AT1G13330	0	P	0.338
Ath_chr1	4576551	4576737	5P.capped.1110	79	-	AT1G13350	0	P	0.235
Ath_chr1	4576899	4577006	5P.capped.1111	89	+	AT1G13360	0	A	0.622
Ath_chr1	4577788	4577839	5P.capped.1112	39	-	AT1G13360	0	P	0.171
Ath_chr1	4577866	4577932	5P.capped.1113	38	-	AT1G13360	0	P	0.229
Ath_chr1	4588568	4588637	5P.capped.1114	44	-	AT1G13370	0	P	0.247
Ath_chr1	4590366	4590466	5P.capped.1115	44	-	AT1G13380	0	P	0.302
Ath_chr1	4593582	4593743	5P.capped.1116	116	-	AT1G13390	-16	U	0.336
Ath_chr1	4594167	4594432	5P.capped.1117	82	-	AT1G13390	0	P	0.309
Ath_chr1	4608532	4608562	5P.noncapped.92	13	-	AT1G13440	0	D	0.026
Ath_chr1	4610454	4610716	5P.capped.1118	110	-	AT1G13440	0	P	0.336
Ath_chr1	4612241	4612437	5P.capped.1119	59	+	AT1G13448	0	P	0.231
Ath_chr1	4615100	4615229	5P.capped.1120	85	-	AT1G13450	0	P	0.245
Ath_chr1	4615732	4615954	5P.capped.1121	115	+	AT1G13460	0	P	0.339
Ath_chr1	4641968	4642185	5P.capped.1122	118	-	AT1G13560	0	P	0.234
Ath_chr1	4644280	4644422	5P.capped.1123	97	-	AT1G13570	0	P	0.25
Ath_chr1	4646754	4647023	5P.capped.1124	98	-	AT1G13580	0	P	0.299
Ath_chr1	4673005	4673074	5P.capped.1125	47	-	AT1G13630	-96	U	0.399
Ath_chr1	4679742	4679841	5P.capped.1126	68	-	AT1G13640	0	P	0.275
Ath_chr1	4682088	4682320	5P.capped.1127	7	-	AT1G13650	0	P	0.369
Ath_chr1	4688147	4688168	5P.capped.1128	3	+	AT1G13670	-5	U	0.518
Ath_chr1	4693279	4693384	5P.capped.1129	50	+	AT1G13690	0	P	0.367
Ath_chr1	4695914	4696163	5P.capped.1130	108	-	AT1G13700	0	P	0.425
Ath_chr1	4704627	4704675	5P.capped.1131	46	-	AT1G13710	-17	U	0.342
Ath_chr1	4709771	4710048	5P.capped.1132	231	+	AT1G13730	0	P	0.326
Ath_chr1	4713521	4713752	5P.capped.1133	170	+	AT1G13740	0	P	0.306
Ath_chr1	4718087	4718308	5P.capped.1134	132	-	AT1G13750	0	P	0.243
Ath_chr1	4721601	4721739	5P.capped.1135	105	+	AT1G13770	0	P	0.326
Ath_chr1	4724537	4724641	5P.capped.1136	70	+	AT1G13780	0	P	0.44
Ath_chr1	4726749	4726802	5P.capped.1137	13	+	.	.	N	0.28
Ath_chr1	4733776	4733839	5P.capped.1138	4	-	AT1G13800	-74	U	0.155
Ath_chr1	4734011	4734092	5P.capped.1139	24	+	AT1G13810	0	P	0.3
Ath_chr1	4735502	4735638	5P.capped.1140	47	+	AT1G13820	0	P	0.358
Ath_chr1	4740813	4741039	5P.capped.1141	123	-	AT1G13830	0	P	0.353
Ath_chr1	4746788	4746953	5P.capped.1142	120	-	AT1G13860	0	P	0.38
Ath_chr1	4748605	4748645	5P.capped.1143	36	-	AT1G13870	0	P	0.445
Ath_chr1	4748863	4748970	5P.capped.1144	50	+	AT1G13880	0	P	0.315
Ath_chr1	4751405	4751578	5P.capped.1145	54	+	AT1G13890	-121	U	0.329
Ath_chr1	4755510	4755660	5P.capped.1146	72	-	AT1G13900	-3	U	0.286
Ath_chr1	4755779	4755955	5P.capped.1147	91	+	AT1G13910	0	P	0.389
Ath_chr1	4758157	4758208	5P.capped.1148	1	+	AT1G13920	-29	U	0.479
Ath_chr1	4759805	4759961	5P.capped.1149	95	-	.	.	N	0.447
Ath_chr1	4760875	4761101	5P.capped.1150	166	+	AT1G13930	0	P	0.417
Ath_chr1	4766720	4766867	5P.capped.1151	12	-	AT1G13940	0	P	0.367
Ath_chr1	4773523	4773666	5P.capped.1152	71	+	AT1G13950	0	P	0.312
Ath_chr1	4776271	4776609	5P.capped.1153	259	+	AT1G13960	0	P	0.372
Ath_chr1	4782460	4782674	5P.capped.1154	68	-	AT1G13970	0	P	0.341
Ath_chr1	4788511	4788628	5P.capped.1155	69	+	AT1G13980	0	P	0.362
Ath_chr1	4794661	4794811	5P.capped.1156	102	+	AT1G13990	0	P	0.382
Ath_chr1	4797231	4797479	5P.capped.1157	195	+	AT1G14000	0	P	0.356
Ath_chr1	4801795	4801883	5P.capped.1158	45	-	AT1G14010	0	P	0.298
Ath_chr1	4802659	4802883	5P.capped.1159	8	+	AT1G14020	-52	U	0.364
Ath_chr1	4807441	4807526	5P.capped.1160	75	-	AT1G14030	0	P	0.414
Ath_chr1	4810327	4810481	5P.capped.1161	118	+	AT1G14040	-42	U	0.419
Ath_chr1	4810917	4811134	5P.capped.1162	1	-	AT1G14040	0	A	0.368
Ath_chr1	4817967	4818050	5P.capped.1163	51	-	AT1G14060	0	P	0.245
Ath_chr1	4820402	4820580	5P.capped.1164	27	-	AT1G14071	0	P	0.359
Ath_chr1	4827378	4827513	5P.capped.1165	57	-	AT1G14090	0	P	0.218
Ath_chr1	4837035	4837134	5P.capped.1166	13	-	AT1G14130	0	D	0.332
Ath_chr1	4837488	4837733	5P.capped.1167	117	-	AT1G14130	0	P	0.225
Ath_chr1	4839582	4839706	5P.capped.1168	47	-	AT1G14140	0	P	0.293
Ath_chr1	4839793	4839906	5P.capped.1169	67	+	AT1G14150	0	P	0.438
Ath_chr1	4845746	4845853	5P.capped.1170	56	-	AT1G14170	0	P	0.267
Ath_chr1	4847146	4847280	5P.capped.1171	15	+	AT1G14180	0	P	0.279
Ath_chr1	4849821	4849965	5P.capped.1172	75	-	AT1G14182	-71	U	0.216
Ath_chr1	4852520	4852642	5P.capped.1173	51	+	AT1G14190	-230	U	0.326
Ath_chr1	4855181	4855341	5P.capped.1174	14	-	AT1G14200	0	P	0.335
Ath_chr1	4855388	4855586	5P.capped.1175	45	+	AT1G14205	-99	U	0.463
Ath_chr1	4857891	4858057	5P.capped.1176	65	-	AT1G14210	0	P	0.308
Ath_chr1	4861245	4861360	5P.capped.1177	28	+	AT1G14230	0	P	0.296
Ath_chr1	4872839	4872937	5P.capped.1178	16	+	AT1G14260	0	P	0.404
Ath_chr1	4877140	4877276	5P.capped.1179	37	-	AT1G14270	0	P	0.276
Ath_chr1	4877425	4877714	5P.capped.1180	201	+	AT1G14280	0	P	0.361
Ath_chr1	4881910	4882043	5P.capped.1181	39	-	AT1G14290	0	P	0.254
Ath_chr1	4884698	4884845	5P.capped.1182	55	-	AT1G14300	0	P	0.156
Ath_chr1	4884942	4885093	5P.capped.1183	66	+	AT1G14310	-35	U	0.441
Ath_chr1	4888123	4888263	5P.capped.1184	103	+	AT1G14320	0	P	0.176
Ath_chr1	4891963	4892063	5P.capped.1185	65	-	AT1G14330	0	P	0.128
Ath_chr1	4892160	4892325	5P.capped.1186	90	-	AT1G14330	0	P	0.311
Ath_chr1	4897314	4897435	5P.capped.1187	27	+	AT1G14340	-4	U	0.287
Ath_chr1	4899030	4899195	5P.capped.1188	115	+	AT1G14345	0	P	0.338
Ath_chr1	4907447	4907986	5P.capped.1189	505	+	AT1G14350	0	P	0.304
Ath_chr1	4908022	4908121	5P.capped.1190	64	+	AT1G14350	0	P	0.24
Ath_chr1	4908298	4908482	5P.capped.1191	120	+	AT1G14350	0	P	0.305
Ath_chr1	4913065	4913206	5P.capped.1192	57	-	AT1G14360	0	P	0.262
Ath_chr1	4921475	4921679	5P.capped.1193	60	-	AT1G14380	0	P	0.265
Ath_chr1	4928577	4928758	5P.capped.1194	32	-	AT1G14400	0	P	0.32
Ath_chr1	4930842	4930968	5P.capped.1195	54	-	AT1G14410	0	P	0.297
Ath_chr1	4933443	4933638	5P.capped.1196	63	-	AT1G14420	0	P	0.358
Ath_chr1	4934145	4934350	5P.capped.1197	139	+	AT1G14430	0	P	0.255
Ath_chr1	4940042	4940080	5P.capped.1198	29	-	AT1G14440	0	D	0.259
Ath_chr1	4940678	4940920	5P.capped.1199	98	-	AT1G14440	0	P	0.304
Ath_chr1	4947528	4947632	5P.capped.1200	47	-	AT1G14450	0	P	0.24
Ath_chr1	4952820	4952999	5P.capped.1201	125	-	AT1G14460	-19	U	0.386
Ath_chr1	4953082	4953311	5P.capped.1202	50	-	AT1G14460	-206	U	0.329
Ath_chr1	4959347	4959460	5P.capped.1203	60	-	AT1G14490	-83	U	0.273
Ath_chr1	4964252	4964553	5P.capped.1204	172	-	AT1G14510	0	P	0.302
Ath_chr1	4969984	4970230	5P.capped.1205	28	-	AT1G14520	0	D	0.377
Ath_chr1	4973569	4973822	5P.capped.1206	146	-	AT1G14530	0	P	0.296
Ath_chr1	4980608	4980873	5P.capped.1207	65	+	AT1G14560	0	P	0.3
Ath_chr1	4983495	4983659	5P.capped.1208	64	+	AT1G14570	0	P	0.266
Ath_chr1	4989561	4989721	5P.capped.1209	2	+	AT1G14580	0	P	0.293
Ath_chr1	5000553	5000707	5P.capped.1210	90	-	AT1G14590	-1	U	0.261
Ath_chr1	5003454	5003543	5P.capped.1211	52	-	AT1G14600	-137	U	0.4
Ath_chr1	5014359	5014548	5P.capped.1212	139	-	AT1G14610	0	P	0.296
Ath_chr1	5016517	5016645	5P.capped.1213	50	-	AT1G14620	0	P	0.292
Ath_chr1	5019885	5019996	5P.capped.1214	70	+	AT1G14630	0	P	0.45
Ath_chr1	5023435	5023457	5P.capped.1215	2	+	AT1G14640	-218	U	0.218
Ath_chr1	5027650	5027732	5P.capped.1216	46	+	AT1G14650	0	P	0.442
Ath_chr1	5036462	5036567	5P.capped.1217	14	-	AT1G14660	0	P	0.3
Ath_chr1	5037564	5037665	5P.capped.1218	48	+	AT1G14670	0	P	0.433
Ath_chr1	5040754	5040892	5P.capped.1219	4	+	AT1G14680	-102	U	0.257
Ath_chr1	5042320	5042511	5P.capped.1220	127	+	AT1G14685	0	P	0.332
Ath_chr1	5042521	5042708	5P.capped.1221	34	+	AT1G14685	0	P	0.365
Ath_chr1	5047832	5048062	5P.capped.1222	142	+	AT1G14687	0	P	0.261
Ath_chr1	5055010	5055087	5P.capped.1223	46	-	AT1G14690	0	P	0.3
Ath_chr1	5055157	5055293	5P.capped.1224	98	-	AT1G14690	-4	U	0.26
Ath_chr1	5058699	5058796	5P.capped.1225	21	+	AT1G14700	0	P	0.49
Ath_chr1	5065002	5065215	5P.capped.1226	27	-	AT1G14710	0	P	0.336
Ath_chr1	5068441	5068657	5P.capped.1227	192	-	AT1G14720	0	P	0.302
Ath_chr1	5073065	5073169	5P.capped.1228	42	+	AT1G14730	0	P	0.187
Ath_chr1	5077724	5077866	5P.capped.1229	65	-	AT1G14740	0	P	0.315
Ath_chr1	5082448	5082544	5P.capped.1230	40	-	AT1G14750	0	P	0.513
Ath_chr1	5083572	5083826	5P.capped.1231	169	+	AT1G14755	0	P	0.343
Ath_chr1	5085134	5085295	5P.capped.1232	101	-	AT1G14760	-23	U	0.372
Ath_chr1	5088564	5088897	5P.capped.1233	276	-	AT1G14770	0	P	0.307
Ath_chr1	5097947	5098088	5P.capped.1234	50	-	AT1G14790	0	P	0.39
Ath_chr1	5102845	5102875	5P.noncapped.93	11	-	AT1G14810	0	D	0.014
Ath_chr1	5104625	5104750	5P.capped.1235	63	-	AT1G14810	0	P	0.333
Ath_chr1	5106764	5107083	5P.capped.1236	44	-	AT1G14820	0	P	0.277
Ath_chr1	5107676	5107729	5P.noncapped.94	19	-	AT1G14830	0	D	0.003
Ath_chr1	5111591	5111712	5P.capped.1237	51	-	AT1G14830	0	P	0.349
Ath_chr1	5115326	5115510	5P.capped.1238	135	-	AT1G14840	0	P	0.344
Ath_chr1	5123366	5123571	5P.capped.1239	122	-	AT1G14850	-230	U	0.236
Ath_chr1	5124723	5124859	5P.capped.1240	18	+	AT1G14860	0	P	0.236
Ath_chr1	5129456	5129526	5P.capped.1241	65	-	AT1G14870	0	P	0.192
Ath_chr1	5136959	5137110	5P.capped.1242	95	+	AT1G14890	0	P	0.414
Ath_chr1	5139338	5139496	5P.capped.1243	42	-	AT1G14900	0	P	0.302
Ath_chr1	5143638	5143763	5P.capped.1244	46	-	AT1G14910	0	P	0.243
Ath_chr1	5149082	5149423	5P.capped.1245	214	+	AT1G14920	0	P	0.274
Ath_chr1	5149452	5149491	5P.capped.1246	27	+	AT1G14920	0	P	0.18
Ath_chr1	5164878	5165243	5P.capped.1247	231	-	AT1G14970	-193	U	0.243
Ath_chr1	5166642	5166847	5P.capped.1248	40	-	AT1G14980	0	P	0.298
Ath_chr1	5168130	5168284	5P.capped.1249	112	-	AT1G14990	0	P	0.209
Ath_chr1	5168521	5168644	5P.capped.1250	81	+	AT1G15000	0	P	0.515
Ath_chr1	5170361	5170437	5P.capped.1251	62	-	AT1G15002	0	P	0.124
Ath_chr1	5170556	5170613	5P.capped.1252	15	-	AT1G15002	-137	U	0.421
Ath_chr1	5171179	5171213	5P.capped.1253	27	+	AT1G15010	0	P	0.223
Ath_chr1	5176113	5176319	5P.capped.1254	109	-	AT1G15020	0	P	0.356
Ath_chr1	5177504	5177623	5P.capped.1255	56	+	AT1G15030	0	P	0.341
Ath_chr1	5181286	5181390	5P.capped.1256	5	-	AT1G15040	0	P	0.246
Ath_chr1	5186825	5186999	5P.capped.1257	64	-	AT1G15060	0	P	0.278
Ath_chr1	5187570	5187755	5P.capped.1258	65	+	AT1G15080	0	P	0.418
Ath_chr1	5192132	5192217	5P.capped.1259	1	+	.	.	N	0.228
Ath_chr1	5194159	5194311	5P.capped.1260	36	-	AT1G15100	0	P	0.261
Ath_chr1	5199012	5199209	5P.capped.1261	179	+	AT1G15110	0	P	0.409
Ath_chr1	5199458	5199605	5P.capped.1262	97	+	AT1G15110	-12	I	0.446
Ath_chr1	5202769	5202909	5P.capped.1263	88	+	AT1G15120	0	P	0.311
Ath_chr1	5202947	5203032	5P.capped.1264	23	+	AT1G15120	-94	I	0.344
Ath_chr1	5209849	5209919	5P.capped.1265	39	-	AT1G15130	0	P	0.413
Ath_chr1	5211600	5211655	5P.noncapped.95	15	-	AT1G15140	0	P	0.016
Ath_chr1	5212097	5212483	5P.capped.1266	128	-	AT1G15140	0	P	0.282
Ath_chr1	5220061	5220224	5P.capped.1267	25	-	AT1G15165	0	P	0.307
Ath_chr1	5220368	5220673	5P.capped.1268	90	+	AT1G15170	-182	U	0.326
Ath_chr1	5224012	5224149	5P.capped.1269	113	-	AT1G15175	-5	U	0.184
Ath_chr1	5224245	5224451	5P.capped.1270	165	+	AT1G15180	0	P	0.362
Ath_chr1	5227068	5227275	5P.capped.1271	166	+	AT1G15190	0	P	0.512
Ath_chr1	5230998	5231112	5P.capped.1272	54	-	AT1G15200	0	P	0.268
Ath_chr1	5238026	5238120	5P.capped.1273	37	+	AT1G15215	-1	U	0.317
Ath_chr1	5241420	5241593	5P.capped.1274	119	-	AT1G15220	-2	U	0.237
Ath_chr1	5243190	5243277	5P.capped.1275	36	-	AT1G15230	0	P	0.373
Ath_chr1	5243354	5243505	5P.capped.1276	95	+	AT1G15240	0	P	0.446
Ath_chr1	5249391	5249552	5P.capped.1277	70	-	AT1G15250	0	P	0.263
Ath_chr1	5249668	5249872	5P.capped.1278	155	+	AT1G15260	0	P	0.309
Ath_chr1	5252052	5252162	5P.capped.1279	43	-	AT1G15270	0	P	0.297
Ath_chr1	5252250	5252429	5P.capped.1280	75	+	AT1G15280	0	P	0.375
Ath_chr1	5264921	5265136	5P.capped.1281	20	-	AT1G15290	0	P	0.277
Ath_chr1	5271957	5272069	5P.capped.1282	16	-	AT1G15310	0	P	0.364
Ath_chr1	5277496	5277696	5P.capped.1283	78	-	AT1G15340	0	P	0.302
Ath_chr1	5279792	5279917	5P.capped.1284	67	-	AT1G15350	0	P	0.304
Ath_chr1	5283295	5283418	5P.capped.1285	88	+	AT1G15360	-154	U	0.404
Ath_chr1	5283429	5283469	5P.capped.1286	23	+	AT1G15360	-85	U	0.369
Ath_chr1	5283498	5283606	5P.capped.1287	42	+	AT1G15360	0	P	0.37
Ath_chr1	5283704	5283717	5P.noncapped.96	2	-	AT1G15360	19	IA	0.012
Ath_chr1	5283803	5283823	5P.capped.1288	8	+	AT1G15360	-175	I	0.718
Ath_chr1	5286809	5287136	5P.capped.1289	253	+	AT1G15370	0	P	0.432
Ath_chr1	5290722	5290863	5P.capped.1290	112	+	AT1G15380	0	P	0.347
Ath_chr1	5291698	5291890	5P.capped.1291	116	+	AT1G15380	-209	I	0.267
Ath_chr1	5293000	5293271	5P.capped.1292	264	-	AT1G15385	0	P	0.134
Ath_chr1	5294571	5294712	5P.capped.1293	91	+	AT1G15390	0	P	0.326
Ath_chr1	5296809	5296988	5P.capped.1294	54	-	AT1G15400	0	P	0.324
Ath_chr1	5297981	5298181	5P.noncapped.97	195	-	AT1G15405	-11	U	0.013
Ath_chr1	5298210	5298374	5P.capped.1295	113	+	AT1G15410	0	P	0.291
Ath_chr1	5301382	5301543	5P.capped.1296	38	-	AT1G15415	-9	U	0.254
Ath_chr1	5303291	5303422	5P.capped.1297	89	-	AT1G15420	0	P	0.302
Ath_chr1	5304292	5304378	5P.capped.1298	25	+	AT1G15430	0	P	0.329
Ath_chr1	5309458	5309563	5P.capped.1299	55	-	AT1G15440	0	P	0.245
Ath_chr1	5313423	5313511	5P.capped.1300	7	-	AT1G15460	0	D	0.189
Ath_chr1	5314070	5314146	5P.capped.1301	71	-	AT1G15460	-48	U	0.284
Ath_chr1	5315472	5315647	5P.capped.1302	66	+	AT1G15470	0	P	0.325
Ath_chr1	5316343	5316490	5P.capped.1303	106	+	AT1G15470	-59	I	0.267
Ath_chr1	5317986	5318095	5P.capped.1304	49	+	AT1G15480	0	P	0.258
Ath_chr1	5323776	5323910	5P.capped.1305	109	-	AT1G15490	0	P	0.249
Ath_chr1	5325322	5325365	5P.capped.1306	3	+	.	.	N	0.214
Ath_chr1	5326210	5326359	5P.capped.1307	103	+	AT1G15500	0	P	0.408
Ath_chr1	5329026	5329095	5P.capped.1308	18	+	AT1G15510	-66	U	0.135
Ath_chr1	5332313	5332391	5P.capped.1309	61	+	AT1G15520	0	A	0.455
Ath_chr1	5341935	5342073	5P.capped.1310	79	-	AT1G15530	-84	U	0.272
Ath_chr1	5342116	5342136	5P.capped.1311	18	-	AT1G15530	-204	U	0.1
Ath_chr1	5346161	5346169	5P.capped.1312	4	-	AT1G15550	0	P	0.501
Ath_chr1	5356675	5356882	5P.capped.1313	80	-	.	.	N	0.362
Ath_chr1	5361951	5362183	5P.capped.1314	68	+	AT1G15570	0	P	0.378
Ath_chr1	5366369	5366517	5P.capped.1315	125	-	AT1G15580	0	P	0.204
Ath_chr1	5381057	5381225	5P.capped.1316	55	+	AT1G15660	-57	U	0.415
Ath_chr1	5389964	5390122	5P.capped.1317	70	+	AT1G15670	0	P	0.381
Ath_chr1	5398856	5399051	5P.capped.1318	140	+	AT1G15690	0	P	0.364
Ath_chr1	5403730	5403887	5P.capped.1319	66	-	AT1G15700	0	P	0.243
Ath_chr1	5404340	5404448	5P.capped.1320	43	+	AT1G15710	0	P	0.283
Ath_chr1	5405994	5406104	5P.capped.1321	33	+	AT1G15720	0	P	0.35
Ath_chr1	5409911	5410000	5P.capped.1322	51	-	AT1G15730	0	P	0.319
Ath_chr1	5410874	5410952	5P.capped.1323	37	+	AT1G15740	0	P	0.37
Ath_chr1	5420510	5420717	5P.capped.1324	94	-	AT1G15750	0	P	0.264
Ath_chr1	5420855	5421090	5P.capped.1325	189	-	AT1G15750	-12	U	0.272
Ath_chr1	5425681	5425764	5P.capped.1326	14	+	AT1G15760	-18	U	0.192
Ath_chr1	5429443	5429647	5P.capped.1327	143	-	AT1G15772	-26	U	0.396
Ath_chr1	5436480	5436610	5P.capped.1328	69	-	AT1G15780	-138	U	0.375
Ath_chr1	5440000	5440155	5P.capped.1329	76	-	AT1G15790	0	P	0.324
Ath_chr1	5443582	5443710	5P.capped.1330	100	-	AT1G15800	0	P	0.258
Ath_chr1	5444428	5444507	5P.capped.1331	7	+	AT1G15810	0	P	0.374
Ath_chr1	5447707	5447935	5P.capped.1332	54	-	AT1G15820	0	P	0.346
Ath_chr1	5454762	5455034	5P.capped.1333	57	+	AT1G15860	0	P	0.403
Ath_chr1	5457081	5457167	5P.capped.1334	20	+	AT1G15870	0	P	0.457
Ath_chr1	5460293	5460412	5P.capped.1335	56	-	AT1G15880	-17	U	0.22
Ath_chr1	5460475	5460669	5P.capped.1336	122	+	AT1G15885	0	P	0.301
Ath_chr1	5464250	5464405	5P.capped.1337	77	+	AT1G15900	-28	U	0.294
Ath_chr1	5465281	5465440	5P.capped.1338	88	+	AT1G15910	0	P	0.39
Ath_chr1	5469257	5469494	5P.capped.1339	203	+	AT1G15920	0	P	0.37
Ath_chr1	5469553	5469587	5P.capped.1340	4	+	AT1G15920	0	P	0.356
Ath_chr1	5471393	5471523	5P.capped.1341	45	+	AT1G15930	0	P	0.312
Ath_chr1	5473465	5473658	5P.capped.1342	88	+	AT1G15940	-11	U	0.372
Ath_chr1	5478693	5478827	5P.capped.1343	92	+	AT1G15950	0	P	0.36
Ath_chr1	5481880	5481908	5P.noncapped.98	5	+	AT1G15950	0	D	0.0
Ath_chr1	5485073	5485155	5P.capped.1344	39	-	AT1G15960	-31	U	0.272
Ath_chr1	5488549	5488581	5P.capped.1345	30	-	AT1G15970	0	P	0.312
Ath_chr1	5488771	5489017	5P.capped.1346	93	-	AT1G15970	0	P	0.389
Ath_chr1	5489243	5489411	5P.capped.1347	56	+	AT1G15980	0	P	0.217
Ath_chr1	5489837	5489942	5P.noncapped.99	90	+	AT1G15980	0	D	0.0
Ath_chr1	5490907	5490953	5P.noncapped.100	28	+	AT1G15980	0	D	0.0
Ath_chr1	5494478	5494594	5P.capped.1348	57	+	AT1G16000	0	P	0.261
Ath_chr1	5497665	5497844	5P.capped.1349	57	-	AT1G16010	0	P	0.272
Ath_chr1	5497991	5498239	5P.capped.1350	180	+	AT1G16020	0	P	0.313
Ath_chr1	5501874	5501892	5P.capped.1351	12	-	AT1G16022	0	P	0.471
Ath_chr1	5504531	5504584	5P.capped.1352	3	-	AT1G16030	0	P	0.138
Ath_chr1	5504670	5504772	5P.capped.1353	42	+	AT1G16040	-22	U	0.335
Ath_chr1	5508398	5508595	5P.capped.1354	124	+	AT1G16060	0	P	0.364
Ath_chr1	5511053	5511140	5P.capped.1355	74	+	AT1G16060	-18	I	0.282
Ath_chr1	5513672	5513896	5P.capped.1356	151	-	AT1G16070	0	P	0.402
Ath_chr1	5514241	5514443	5P.capped.1357	136	+	AT1G16080	0	P	0.359
Ath_chr1	5539684	5539958	5P.capped.1358	111	-	AT1G16170	0	P	0.294
Ath_chr1	5540385	5540605	5P.capped.1359	108	+	AT1G16180	0	P	0.381
Ath_chr1	5543134	5543240	5P.capped.1360	8	+	AT1G16190	-9	U	0.366
Ath_chr1	5547468	5547684	5P.capped.1361	35	-	AT1G16210	0	P	0.35
Ath_chr1	5548203	5548397	5P.capped.1362	129	+	AT1G16220	-320	U	0.389
Ath_chr1	5548592	5548687	5P.capped.1363	30	+	AT1G16220	-30	U	0.426
Ath_chr1	5556741	5556851	5P.capped.1364	33	-	AT1G16240	0	P	0.299
Ath_chr1	5556983	5557068	5P.capped.1365	7	+	AT1G16250	0	P	0.4
Ath_chr1	5562035	5562159	5P.capped.1366	73	-	AT1G16260	0	P	0.337
Ath_chr1	5563012	5563300	5P.capped.1367	164	+	AT1G16270	0	P	0.291
Ath_chr1	5570535	5570614	5P.capped.1368	19	-	AT1G16280	-68	U	0.346
Ath_chr1	5573735	5573976	5P.capped.1369	26	-	AT1G16290	-224	U	0.317
Ath_chr1	5574283	5574346	5P.capped.1370	24	+	AT1G16300	-2	U	0.509
Ath_chr1	5578231	5578486	5P.capped.1371	251	+	AT1G16310	0	P	0.389
Ath_chr1	5580761	5580951	5P.capped.1372	93	+	AT1G16320	0	P	0.316
Ath_chr1	5587439	5587497	5P.capped.1373	22	-	AT1G16330	-71	U	0.197
Ath_chr1	5590555	5590723	5P.capped.1374	71	-	AT1G16340	0	P	0.333
Ath_chr1	5590803	5590979	5P.capped.1375	100	+	AT1G16350	-47	U	0.357
Ath_chr1	5595730	5595922	5P.capped.1376	83	-	.	.	N	0.411
Ath_chr1	5601371	5601478	5P.noncapped.101	60	-	AT1G16380	-65	U	0.041
Ath_chr1	5614598	5614674	5P.capped.1377	29	+	AT1G16430	0	P	0.255
Ath_chr1	5617771	5617923	5P.capped.1378	35	+	AT1G16445	-4	U	0.338
Ath_chr1	5622493	5622638	5P.capped.1379	76	-	AT1G16460	0	P	0.275
Ath_chr1	5622726	5622907	5P.capped.1380	143	+	AT1G16470	0	P	0.335
Ath_chr1	5628949	5629085	5P.capped.1381	73	-	AT1G16480	-367	U	0.369
Ath_chr1	5629181	5629277	5P.capped.1382	63	+	AT1G16489	0	P	0.263
Ath_chr1	5630877	5630895	5P.capped.1383	14	-	AT1G16490	0	P	0.176
Ath_chr1	5638954	5639068	5P.capped.1384	79	+	AT1G16500	0	P	0.293
Ath_chr1	5645154	5645341	5P.capped.1385	119	-	AT1G16510	0	P	0.357
Ath_chr1	5647843	5648107	5P.capped.1386	86	-	AT1G16515	-117	U	0.247
Ath_chr1	5648650	5648822	5P.capped.1387	109	+	AT1G16520	0	P	0.192
Ath_chr1	5659354	5659462	5P.capped.1388	55	+	AT1G16540	-5	U	0.578
Ath_chr1	5668351	5668455	5P.capped.1389	70	+	AT1G16560	0	P	0.316
Ath_chr1	5673527	5673670	5P.capped.1390	59	-	AT1G16570	0	P	0.198
Ath_chr1	5673714	5673876	5P.capped.1391	108	+	AT1G16590	0	P	0.385
Ath_chr1	5678683	5678847	5P.capped.1392	27	-	AT1G16610	0	P	0.351
Ath_chr1	5684780	5684981	5P.capped.1393	75	-	AT1G16630	0	P	0.401
Ath_chr1	5686140	5686220	5P.noncapped.102	38	-	AT1G16635	0	P	0.026
Ath_chr1	5686251	5686369	5P.capped.1394	86	-	AT1G16635	0	P	0.276
Ath_chr1	5686528	5686744	5P.capped.1395	69	+	AT1G16640	-5	U	0.307
Ath_chr1	5687896	5688005	5P.capped.1396	51	+	AT1G16650	0	P	0.269
Ath_chr1	5697206	5697363	5P.capped.1397	121	+	AT1G16670	0	P	0.332
Ath_chr1	5702104	5702289	5P.capped.1398	57	+	.	.	N	0.374
Ath_chr1	5702305	5702384	5P.capped.1399	24	+	AT1G16680	-423	U	0.31
Ath_chr1	5705953	5706216	5P.capped.1400	201	+	AT1G16690	0	P	0.342
Ath_chr1	5709695	5709828	5P.capped.1401	81	+	AT1G16700	0	P	0.27
Ath_chr1	5711998	5712235	5P.capped.1402	157	+	AT1G16705	0	P	0.486
Ath_chr1	5713841	5714131	5P.capped.1403	209	+	AT1G16710	-168	U	0.317
Ath_chr1	5722800	5723128	5P.capped.1404	118	+	AT1G16720	-169	U	0.353
Ath_chr1	5727048	5727436	5P.capped.1405	63	-	AT1G16730	0	P	0.305
Ath_chr1	5727593	5727758	5P.capped.1406	105	+	AT1G16740	0	P	0.298
Ath_chr1	5731702	5731899	5P.capped.1407	167	-	AT1G16750	0	P	0.375
Ath_chr1	5734062	5734163	5P.capped.1408	74	+	AT1G16760	-97	U	0.292
Ath_chr1	5738759	5738829	5P.noncapped.103	8	-	AT1G16770	0	A	0.094
Ath_chr1	5744040	5744260	5P.capped.1409	174	-	AT1G16780	-1	U	0.295
Ath_chr1	5744543	5744641	5P.capped.1410	9	+	AT1G16790	0	P	0.348
Ath_chr1	5755392	5755499	5P.capped.1411	66	-	AT1G16800	-196	U	0.269
Ath_chr1	5755569	5755771	5P.capped.1412	70	+	AT1G16810	0	P	0.379
Ath_chr1	5758197	5758328	5P.capped.1413	76	-	AT1G16820	0	P	0.304
Ath_chr1	5758768	5758901	5P.capped.1414	90	+	AT1G16825	0	P	0.246
Ath_chr1	5760617	5760721	5P.capped.1415	5	+	AT1G16830	-149	U	0.47
Ath_chr1	5762503	5762539	5P.noncapped.104	31	+	AT1G16830	0	P	0.0
Ath_chr1	5763946	5764147	5P.capped.1416	126	-	AT1G16840	0	P	0.259
Ath_chr1	5765606	5765678	5P.capped.1417	44	-	AT1G16850	0	P	0.356
Ath_chr1	5767238	5767451	5P.capped.1418	104	+	AT1G16860	0	P	0.323
Ath_chr1	5770917	5770940	5P.noncapped.105	13	-	AT1G16870	0	D	0.05
Ath_chr1	5773161	5773298	5P.capped.1419	50	-	AT1G16870	0	P	0.303
Ath_chr1	5773518	5773788	5P.capped.1420	189	+	AT1G16880	0	P	0.282
Ath_chr1	5778368	5778490	5P.capped.1421	55	-	AT1G16890	0	P	0.268
Ath_chr1	5782293	5782440	5P.capped.1422	125	-	AT1G16900	0	P	0.327
Ath_chr1	5786870	5787131	5P.capped.1423	186	-	AT1G16916	0	P	0.243
Ath_chr1	5789175	5789366	5P.capped.1424	48	-	AT1G16920	0	P	0.333
Ath_chr1	5789710	5789773	5P.capped.1425	3	+	AT1G16930	-273	U	0.205
Ath_chr1	5799715	5799992	5P.capped.1426	167	+	AT1G16960	-5	U	0.292
Ath_chr1	5805763	5805834	5P.capped.1427	35	-	AT1G16970	0	P	0.334
Ath_chr1	5822393	5822478	5P.capped.1428	57	+	AT1G17030	0	P	0.273
Ath_chr1	5824788	5825001	5P.capped.1429	192	+	AT1G17040	0	P	0.328
Ath_chr1	5828899	5829009	5P.capped.1430	34	+	AT1G17050	-146	U	0.329
Ath_chr1	5829035	5829225	5P.capped.1431	137	+	AT1G17050	0	P	0.328
Ath_chr1	5837510	5837723	5P.capped.1432	81	+	AT1G17070	0	P	0.245
Ath_chr1	5841531	5841742	5P.capped.1433	34	-	AT1G17080	0	P	0.348
Ath_chr1	5842761	5842959	5P.capped.1434	133	-	AT1G17090	-13	U	0.326
Ath_chr1	5844189	5844288	5P.capped.1435	97	-	AT1G17090	-4	U	0.277
Ath_chr1	5844510	5844777	5P.capped.1436	233	+	AT1G17100	0	P	0.294
Ath_chr1	5850712	5850923	5P.capped.1437	104	-	AT1G17110	0	P	0.313
Ath_chr1	5851833	5852008	5P.capped.1438	119	+	AT1G17120	0	P	0.39
Ath_chr1	5854102	5854224	5P.capped.1439	76	+	AT1G17130	0	P	0.312
Ath_chr1	5858111	5858224	5P.capped.1440	31	-	AT1G17140	-186	I	0.452
Ath_chr1	5858319	5858648	5P.capped.1441	130	-	AT1G17140	-4	U	0.228
Ath_chr1	5862635	5862797	5P.capped.1442	41	-	AT1G17145	0	P	0.359
Ath_chr1	5867564	5867721	5P.capped.1443	75	+	AT1G17160	0	P	0.504
Ath_chr1	5869736	5869869	5P.capped.1444	3	+	AT1G17170	-106	U	0.286
Ath_chr1	5872139	5872156	5P.capped.1445	4	+	AT1G17180	-1	U	0.205
Ath_chr1	5875249	5875466	5P.capped.1446	124	+	AT1G17190	0	P	0.385
Ath_chr1	5878368	5878513	5P.capped.1447	78	+	AT1G17200	0	P	0.291
Ath_chr1	5884653	5884806	5P.capped.1448	99	-	AT1G17210	0	P	0.294
Ath_chr1	5885041	5885256	5P.capped.1449	75	+	AT1G17220	0	P	0.348
Ath_chr1	5895674	5895723	5P.capped.1450	42	-	.	.	N	0.44
Ath_chr1	5895803	5895901	5P.capped.1451	93	+	.	.	N	0.214
Ath_chr1	5911553	5911744	5P.capped.1452	154	-	AT1G17270	-15	U	0.345
Ath_chr1	5919960	5920128	5P.capped.1453	72	-	AT1G17280	0	P	0.224
Ath_chr1	5922528	5922805	5P.capped.1454	246	+	AT1G17290	0	P	0.463
Ath_chr1	5922818	5922853	5P.capped.1455	10	+	AT1G17290	0	P	0.331
Ath_chr1	5926648	5926832	5P.capped.1456	154	+	AT1G17300	-191	U	0.217
Ath_chr1	5929796	5929947	5P.capped.1457	112	+	AT1G17330	0	P	0.295
Ath_chr1	5933804	5934049	5P.capped.1458	75	+	AT1G17340	0	P	0.282
Ath_chr1	5941717	5941850	5P.capped.1459	67	+	AT1G17350	0	P	0.319
Ath_chr1	5946599	5946792	5P.capped.1460	128	+	AT1G17360	-36	U	0.418
Ath_chr1	5954838	5955065	5P.capped.1461	40	-	AT1G17370	0	P	0.318
Ath_chr1	5957044	5957291	5P.capped.1462	141	-	AT1G17380	0	P	0.209
Ath_chr1	5969903	5969990	5P.capped.1463	40	-	AT1G17410	0	P	0.366
Ath_chr1	5977310	5977488	5P.capped.1464	100	+	AT1G17420	0	P	0.322
Ath_chr1	5981081	5981137	5P.noncapped.106	26	+	AT1G17420	0	D	0.0
Ath_chr1	5982188	5982333	5P.capped.1465	78	+	AT1G17430	0	P	0.301
Ath_chr1	5987661	5987845	5P.capped.1466	106	-	AT1G17440	0	P	0.394
Ath_chr1	5997106	5997364	5P.capped.1467	225	+	AT1G17455	0	P	0.447
Ath_chr1	5998693	5998883	5P.capped.1468	121	+	AT1G17460	0	P	0.248
Ath_chr1	6002883	6003028	5P.capped.1469	82	+	AT1G17470	0	P	0.406
Ath_chr1	6008149	6008376	5P.capped.1470	128	-	AT1G17480	-12	U	0.259
Ath_chr1	6008502	6008681	5P.capped.1471	117	+	AT1G17490	0	P	0.266
Ath_chr1	6017952	6018085	5P.capped.1472	28	+	.	.	N	0.189
Ath_chr1	6024204	6024355	5P.capped.1473	56	-	AT1G17510	0	P	0.331
Ath_chr1	6027335	6027440	5P.capped.1474	49	-	AT1G17520	0	P	0.31
Ath_chr1	6027575	6027695	5P.capped.1475	84	+	AT1G17530	0	P	0.293
Ath_chr1	6029553	6029591	5P.noncapped.107	11	-	AT1G17540	0	D	0.0
Ath_chr1	6032748	6032812	5P.capped.1476	57	-	AT1G17540	-52	U	0.255
Ath_chr1	6034135	6034454	5P.capped.1477	226	+	AT1G17550	0	P	0.417
Ath_chr1	6038589	6038747	5P.capped.1478	37	-	AT1G17560	0	P	0.182
Ath_chr1	6039236	6039298	5P.capped.1479	7	+	AT1G17580	-59	U	0.201
Ath_chr1	6052484	6052562	5P.capped.1480	61	-	AT1G17590	-1	U	0.283
Ath_chr1	6062171	6062314	5P.capped.1481	83	+	AT1G17620	0	P	0.452
Ath_chr1	6069270	6069374	5P.capped.1482	56	-	AT1G17640	-229	U	0.253
Ath_chr1	6071917	6072077	5P.capped.1483	32	-	AT1G17650	0	P	0.356
Ath_chr1	6074444	6074540	5P.capped.1484	94	-	AT1G17665	-55	U	0.21
Ath_chr1	6075970	6076024	5P.noncapped.108	47	-	AT1G17670	0	P	0.022
Ath_chr1	6076068	6076144	5P.capped.1485	64	+	AT1G17680	0	P	0.363
Ath_chr1	6088265	6088359	5P.capped.1486	74	-	AT1G17690	0	P	0.299
Ath_chr1	6089458	6089522	5P.capped.1487	55	+	AT1G17700	-3	U	0.204
Ath_chr1	6091951	6092102	5P.capped.1488	75	-	AT1G17710	0	P	0.162
Ath_chr1	6098281	6098469	5P.capped.1489	48	-	AT1G17720	0	P	0.354
Ath_chr1	6099025	6099183	5P.capped.1490	89	+	AT1G17730	0	P	0.289
Ath_chr1	6100918	6101181	5P.capped.1491	200	+	AT1G17745	0	P	0.493
Ath_chr1	6116547	6116618	5P.capped.1492	69	-	AT1G17760	0	P	0.265
Ath_chr1	6123554	6123749	5P.capped.1493	102	+	AT1G17780	-44	U	0.442
Ath_chr1	6127402	6127535	5P.capped.1494	75	-	AT1G17790	-74	U	0.348
Ath_chr1	6135189	6135368	5P.capped.1495	99	-	AT1G17820	0	P	0.275
Ath_chr1	6138308	6138459	5P.capped.1496	2	-	AT1G17830	0	P	0.428
Ath_chr1	6142432	6142681	5P.capped.1497	167	+	AT1G17840	0	P	0.315
Ath_chr1	6142735	6142781	5P.capped.1498	7	+	AT1G17840	0	P	0.472
Ath_chr1	6148754	6148895	5P.capped.1499	76	-	AT1G17850	0	P	0.266
Ath_chr1	6149296	6149423	5P.capped.1500	4	+	AT1G17860	0	P	0.222
Ath_chr1	6153892	6154053	5P.capped.1501	60	-	AT1G17880	0	P	0.338
Ath_chr1	6154488	6154519	5P.noncapped.109	27	-	AT1G17890	0	P	0.0
Ath_chr1	6154826	6154893	5P.noncapped.110	22	-	AT1G17890	0	P	0.03
Ath_chr1	6155613	6155816	5P.capped.1502	136	-	AT1G17890	0	P	0.258
Ath_chr1	6165333	6165467	5P.capped.1503	132	-	AT1G17920	-84	U	0.359
Ath_chr1	6165504	6165716	5P.capped.1504	47	-	AT1G17920	-170	U	0.313
Ath_chr1	6168761	6168881	5P.capped.1505	74	-	AT1G17930	0	P	0.282
Ath_chr1	6172481	6172656	5P.capped.1506	108	-	AT1G17940	-91	I	0.425
Ath_chr1	6173104	6173339	5P.capped.1507	118	-	AT1G17940	-1	U	0.362
Ath_chr1	6177569	6177631	5P.capped.1508	47	+	AT1G17950	0	P	0.481
Ath_chr1	6184902	6184999	5P.capped.1509	17	+	AT1G17970	0	P	0.392
Ath_chr1	6191639	6191740	5P.capped.1510	40	-	AT1G17980	0	P	0.269
Ath_chr1	6193593	6193891	5P.capped.1511	95	-	AT1G17990	0	P	0.232
Ath_chr1	6194885	6194905	5P.capped.1512	5	+	AT1G18000	0	A	0.36
Ath_chr1	6195733	6195759	5P.noncapped.111	4	+	AT1G18000	0	A	0.0
Ath_chr1	6196091	6196324	5P.capped.1513	63	-	AT1G18000	0	P	0.173
Ath_chr1	6199702	6199998	5P.capped.1514	169	+	AT1G18010	-26	U	1.09
Ath_chr1	6201125	6201141	5P.capped.1515	7	-	AT1G18010	0	A	0.323
Ath_chr1	6209477	6209571	5P.capped.1516	22	-	AT1G18040	0	P	0.231
Ath_chr1	6213306	6213522	5P.capped.1517	46	-	AT1G18060	0	P	0.329
Ath_chr1	6218205	6218393	5P.capped.1518	113	-	AT1G18070	0	P	0.345
Ath_chr1	6220092	6220400	5P.capped.1519	141	+	AT1G18075	-414	U	0.359
Ath_chr1	6220761	6220797	5P.noncapped.112	15	+	AT1G18075	0	P	0.028
Ath_chr1	6222193	6222309	5P.capped.1520	68	+	AT1G18080	0	P	0.329
Ath_chr1	6224456	6224604	5P.capped.1521	47	+	AT1G18090	0	P	0.551
Ath_chr1	6232004	6232079	5P.capped.1522	66	+	AT1G18120	-21	U	0.426
Ath_chr1	6241371	6241448	5P.capped.1523	75	-	AT1G18140	-11	U	0.332
Ath_chr1	6247446	6247513	5P.capped.1524	32	-	AT1G18150	0	P	0.241
Ath_chr1	6247527	6247874	5P.capped.1525	209	-	AT1G18150	0	P	0.233
Ath_chr1	6248651	6248847	5P.capped.1526	114	+	AT1G18160	-27	U	0.339
Ath_chr1	6254140	6254313	5P.capped.1527	146	+	AT1G18170	0	P	0.34
Ath_chr1	6255704	6255894	5P.capped.1528	100	+	AT1G18180	-25	U	0.275
Ath_chr1	6261389	6261511	5P.capped.1529	67	-	AT1G18190	0	P	0.272
Ath_chr1	6266738	6266830	5P.capped.1530	81	-	AT1G18200	0	P	0.362
Ath_chr1	6268771	6268889	5P.capped.1531	49	-	AT1G18210	0	P	0.3
Ath_chr1	6277982	6278317	5P.capped.1532	54	-	AT1G18250	0	P	0.365
Ath_chr1	6282009	6282109	5P.capped.1533	87	-	AT1G18260	0	P	0.306
Ath_chr1	6283236	6283404	5P.capped.1534	94	-	AT1G18265	-38	U	0.213
Ath_chr1	6293777	6293968	5P.capped.1535	52	-	AT1G18270	0	P	0.339
Ath_chr1	6294297	6294428	5P.capped.1536	42	+	AT1G18280	0	P	0.314
Ath_chr1	6299603	6299760	5P.capped.1537	83	+	AT1G18300	0	P	0.403
Ath_chr1	6304248	6304371	5P.capped.1538	33	+	AT1G18320	-78	U	0.336
Ath_chr1	6307891	6308017	5P.capped.1539	119	-	AT1G18330	0	P	0.328
Ath_chr1	6309335	6309340	5P.noncapped.113	2	+	AT1G18335	56	IA	0.071
Ath_chr1	6311185	6311338	5P.capped.1540	90	-	AT1G18335	0	P	0.212
Ath_chr1	6313857	6313987	5P.capped.1541	73	-	AT1G18340	0	P	0.265
Ath_chr1	6319329	6319454	5P.capped.1542	52	-	AT1G18360	0	P	0.364
Ath_chr1	6324253	6324402	5P.capped.1543	48	-	AT1G18370	-80	U	0.283
Ath_chr1	6331394	6331506	5P.capped.1544	3	+	AT1G18400	0	P	0.63
Ath_chr1	6341686	6341862	5P.capped.1545	82	-	AT1G18410	-39	I	0.273
Ath_chr1	6345618	6345716	5P.capped.1546	43	-	AT1G18415	0	P	0.332
Ath_chr1	6345888	6346023	5P.capped.1547	29	+	AT1G18440	-56	U	0.44
Ath_chr1	6348051	6348191	5P.capped.1548	57	+	AT1G18450	0	P	0.338
Ath_chr1	6352363	6352555	5P.capped.1549	150	+	AT1G18460	0	P	0.45
Ath_chr1	6359994	6360257	5P.capped.1550	133	-	AT1G18470	0	P	0.326
Ath_chr1	6361531	6361661	5P.capped.1551	100	+	AT1G18480	0	P	0.518
Ath_chr1	6363010	6363282	5P.capped.1552	67	+	AT1G18485	-94	U	0.385
Ath_chr1	6366979	6367212	5P.capped.1553	110	+	AT1G18490	0	P	0.373
Ath_chr1	6369164	6369317	5P.capped.1554	101	+	AT1G18500	-81	U	0.234
Ath_chr1	6374908	6375054	5P.capped.1555	23	+	AT1G18520	0	P	0.349
Ath_chr1	6378530	6378629	5P.capped.1556	44	-	AT1G18540	0	P	0.22
Ath_chr1	6384345	6384568	5P.capped.1557	152	-	AT1G18550	-158	U	0.324
Ath_chr1	6385230	6385356	5P.capped.1558	63	+	AT1G18560	-155	U	0.207
Ath_chr1	6395847	6395999	5P.capped.1559	114	+	AT1G18580	0	P	0.366
Ath_chr1	6398575	6398584	5P.capped.1560	4	+	AT1G18590	0	P	0.286
Ath_chr1	6400359	6400651	5P.capped.1561	118	+	AT1G18600	0	P	0.279
Ath_chr1	6405561	6405715	5P.capped.1562	115	+	AT1G18610	0	P	0.373
Ath_chr1	6405904	6406003	5P.capped.1563	7	+	AT1G18610	0	P	0.323
Ath_chr1	6409761	6410108	5P.capped.1564	199	+	AT1G18620	-17	U	0.471
Ath_chr1	6414687	6414805	5P.capped.1565	69	+	AT1G18630	0	P	0.299
Ath_chr1	6418609	6418695	5P.capped.1566	32	-	AT1G18640	0	P	0.254
Ath_chr1	6420440	6420667	5P.capped.1567	34	-	AT1G18650	0	P	0.308
Ath_chr1	6421059	6421387	5P.capped.1568	63	+	AT1G18660	0	P	0.342
Ath_chr1	6430761	6431031	5P.capped.1569	32	-	AT1G18670	-98	U	0.247
Ath_chr1	6433367	6433514	5P.capped.1570	88	-	AT1G18680	0	P	0.309
Ath_chr1	6433538	6433629	5P.capped.1571	33	+	AT1G18690	-2	U	0.333
Ath_chr1	6437480	6437614	5P.capped.1572	51	+	AT1G18700	0	P	0.379
Ath_chr1	6459641	6459864	5P.capped.1573	77	-	AT1G18720	0	P	0.283
Ath_chr1	6460391	6460645	5P.capped.1574	182	+	AT1G18730	-24	U	0.325
Ath_chr1	6463841	6464067	5P.capped.1575	152	+	AT1G18740	0	P	0.372
Ath_chr1	6465831	6465886	5P.noncapped.114	37	-	AT1G18745	0	P	0.022
Ath_chr1	6465972	6466049	5P.noncapped.115	36	-	AT1G18745	0	P	0.013
Ath_chr1	6466180	6466201	5P.noncapped.116	4	-	AT1G18745	0	P	0.038
Ath_chr1	6466318	6466539	5P.noncapped.117	52	-	AT1G18745	0	P	0.082
Ath_chr1	6466589	6466868	5P.capped.1576	231	+	AT1G18750	0	P	0.405
Ath_chr1	6474800	6474861	5P.capped.1577	40	+	AT1G18773	0	P	0.246
Ath_chr1	6483535	6483678	5P.capped.1578	60	-	AT1G18800	0	P	0.326
Ath_chr1	6486987	6487132	5P.capped.1579	42	-	AT1G18810	0	P	0.228
Ath_chr1	6500044	6500073	5P.capped.1580	12	-	.	.	N	0.279
Ath_chr1	6503965	6504211	5P.capped.1581	183	-	AT1G18840	0	P	0.289
Ath_chr1	6506357	6506471	5P.capped.1582	63	-	AT1G18850	0	P	0.3
Ath_chr1	6515422	6515496	5P.capped.1583	3	+	AT1G18870	-3	U	0.344
Ath_chr1	6525881	6526038	5P.capped.1584	36	-	AT1G18890	0	P	0.263
Ath_chr1	6528943	6529067	5P.capped.1585	40	+	AT1G18900	0	P	0.261
Ath_chr1	6546197	6546388	5P.capped.1586	6	+	AT1G18950	-195	U	0.3
Ath_chr1	6552711	6552956	5P.capped.1587	65	+	AT1G18960	0	P	0.348
Ath_chr1	6560444	6560574	5P.capped.1588	36	-	AT1G18990	0	P	0.383
Ath_chr1	6562736	6562814	5P.capped.1589	43	-	AT1G19000	0	P	0.276
Ath_chr1	6565492	6565837	5P.capped.1590	1	+	AT1G19010	0	P	0.322
Ath_chr1	6568039	6568179	5P.capped.1591	33	+	AT1G19020	0	P	0.4
Ath_chr1	6579091	6579381	5P.capped.1592	75	-	AT1G19050	0	P	0.402
Ath_chr1	6584202	6584306	5P.capped.1593	42	+	AT1G19080	0	P	0.423
Ath_chr1	6590037	6590075	5P.noncapped.118	1	-	.	.	N	0.0
Ath_chr1	6594869	6594957	5P.capped.1594	67	+	AT1G19100	0	P	0.327
Ath_chr1	6602102	6602223	5P.capped.1595	5	+	AT1G19110	-18	U	0.378
Ath_chr1	6608050	6608197	5P.capped.1596	58	+	AT1G19120	-6	U	0.33
Ath_chr1	6610554	6610694	5P.capped.1597	58	-	AT1G19130	0	P	0.357
Ath_chr1	6612417	6612553	5P.capped.1598	53	-	AT1G19140	0	P	0.291
Ath_chr1	6612725	6612817	5P.capped.1599	41	+	AT1G19150	0	P	0.363
Ath_chr1	6616631	6616769	5P.capped.1600	44	+	AT1G19170	0	P	0.373
Ath_chr1	6621995	6622162	5P.capped.1601	126	+	AT1G19180	0	P	0.297
Ath_chr1	6625885	6626100	5P.capped.1602	54	-	AT1G19200	-84	U	0.27
Ath_chr1	6632944	6633142	5P.capped.1603	129	-	AT1G19220	0	P	0.427
Ath_chr1	6650352	6650521	5P.capped.1604	67	-	AT1G19240	0	P	0.244
Ath_chr1	6662381	6662592	5P.capped.1605	115	+	AT1G19270	-4	U	0.339
Ath_chr1	6666118	6666188	5P.capped.1606	8	+	AT1G19290	-122	U	0.337
Ath_chr1	6672495	6672614	5P.capped.1607	76	-	AT1G19300	0	P	0.358
Ath_chr1	6672617	6672680	5P.capped.1608	35	-	AT1G19300	0	P	0.248
Ath_chr1	6677495	6677759	5P.capped.1609	149	-	AT1G19310	0	P	0.286
Ath_chr1	6683414	6683541	5P.capped.1610	74	-	AT1G19330	0	P	0.237
Ath_chr1	6684731	6684841	5P.capped.1611	64	+	AT1G19340	0	P	0.257
Ath_chr1	6688514	6688533	5P.capped.1612	7	+	AT1G19350	0	P	0.652
Ath_chr1	6688632	6688832	5P.capped.1613	97	+	AT1G19350	0	P	0.373
Ath_chr1	6692378	6692512	5P.capped.1614	50	-	AT1G19360	0	P	0.286
Ath_chr1	6692859	6692946	5P.noncapped.119	37	-	AT1G19370	0	P	0.0
Ath_chr1	6694816	6695027	5P.capped.1615	89	-	AT1G19370	0	P	0.287
Ath_chr1	6696995	6697206	5P.noncapped.120	182	+	AT1G19373	0	P	0.094
Ath_chr1	6697433	6697440	5P.noncapped.121	4	+	AT1G19376	0	P	0.027
Ath_chr1	6697951	6698143	5P.capped.1616	107	+	AT1G19380	0	P	0.188
Ath_chr1	6709779	6709901	5P.capped.1617	6	+	AT1G19396	0	P	0.345
Ath_chr1	6712455	6712561	5P.capped.1618	57	-	AT1G19400	-76	I	0.326
Ath_chr1	6712582	6712662	5P.capped.1619	36	-	AT1G19400	-182	I	0.221
Ath_chr1	6714000	6714334	5P.capped.1620	116	-	AT1G19400	0	P	0.34
Ath_chr1	6714351	6714404	5P.capped.1621	29	-	AT1G19400	-129	U	0.474
Ath_chr1	6714456	6714571	5P.capped.1622	76	-	AT1G19410	0	D	0.502
Ath_chr1	6718556	6718687	5P.capped.1623	24	+	.	.	N	0.37
Ath_chr1	6727634	6728090	5P.capped.1624	105	-	AT1G19430	0	P	0.268
Ath_chr1	6728763	6728912	5P.capped.1625	93	+	AT1G19440	-127	U	0.362
Ath_chr1	6729074	6729186	5P.capped.1626	4	+	AT1G19440	0	P	0.261
Ath_chr1	6734738	6734995	5P.capped.1627	135	-	AT1G19450	0	P	0.338
Ath_chr1	6744335	6744490	5P.capped.1628	77	+	AT1G19480	0	P	0.301
Ath_chr1	6746770	6746901	5P.capped.1629	1	+	AT1G19485	-6	U	0.255
Ath_chr1	6751188	6751195	5P.noncapped.122	3	+	AT1G19485	0	D	0.033
Ath_chr1	6753903	6754097	5P.capped.1630	166	-	AT1G19490	-71	U	0.497
Ath_chr1	6755520	6755715	5P.capped.1631	52	-	AT1G19500	0	P	0.291
Ath_chr1	6757242	6757425	5P.capped.1632	54	-	AT1G19510	0	P	0.26
Ath_chr1	6759873	6760035	5P.capped.1633	91	+	AT1G19520	0	P	0.391
Ath_chr1	6765635	6765683	5P.capped.1634	46	+	AT1G19540	0	P	0.243
Ath_chr1	6774402	6774632	5P.capped.1635	52	-	AT1G19570	0	P	0.23
Ath_chr1	6774725	6774879	5P.capped.1636	90	+	AT1G19580	0	P	0.397
Ath_chr1	6778929	6779074	5P.capped.1637	93	+	AT1G19600	0	P	0.464
Ath_chr1	6788808	6788880	5P.capped.1638	15	+	.	.	N	0.326
Ath_chr1	6790432	6790490	5P.capped.1639	41	-	AT1G19640	0	D	0.355
Ath_chr1	6791676	6791772	5P.capped.1640	88	-	AT1G19640	0	P	0.324
Ath_chr1	6799563	6799805	5P.capped.1641	35	-	AT1G19650	0	P	0.497
Ath_chr1	6802567	6802787	5P.capped.1642	85	-	AT1G19660	0	P	0.386
Ath_chr1	6804923	6805165	5P.capped.1643	46	-	AT1G19670	0	P	0.236
Ath_chr1	6805411	6805500	5P.capped.1644	46	+	AT1G19680	0	P	0.399
Ath_chr1	6809560	6809668	5P.capped.1645	12	-	AT1G19690	-4	U	0.317
Ath_chr1	6812489	6812721	5P.capped.1646	161	-	AT1G19700	0	P	0.407
Ath_chr1	6814691	6814869	5P.capped.1647	129	+	AT1G19710	0	P	0.352
Ath_chr1	6822679	6822797	5P.capped.1648	66	-	AT1G19720	-35	U	0.233
Ath_chr1	6824009	6824241	5P.capped.1649	47	-	AT1G19730	0	P	0.239
Ath_chr1	6824299	6824401	5P.capped.1650	50	+	AT1G19740	0	P	0.316
Ath_chr1	6826835	6826980	5P.capped.1651	62	+	AT1G19750	-99	U	0.241
Ath_chr1	6832253	6832402	5P.capped.1652	74	+	AT1G19770	-19	U	0.253
Ath_chr1	6836572	6836691	5P.capped.1653	58	-	AT1G19780	-53	U	0.28
Ath_chr1	6839835	6840021	5P.capped.1654	134	-	AT1G19790	0	P	0.413
Ath_chr1	6840210	6840290	5P.capped.1655	78	-	AT1G19790	0	P	0.298
Ath_chr1	6846317	6846415	5P.capped.1656	51	+	AT1G19800	0	P	0.302
Ath_chr1	6848073	6848076	5P.noncapped.123	1	-	AT1G19800	0	A	0.0
Ath_chr1	6852093	6852219	5P.capped.1657	33	+	AT1G19830	-28	U	0.263
Ath_chr1	6860170	6860231	5P.capped.1658	33	-	AT1G19835	0	P	0.285
Ath_chr1	6860260	6860420	5P.capped.1659	71	-	AT1G19835	0	P	0.381
Ath_chr1	6873318	6873385	5P.capped.1660	27	-	AT1G19840	-91	U	0.385
Ath_chr1	6886640	6886928	5P.capped.1661	226	+	AT1G19850	-12	U	0.319
Ath_chr1	6887064	6887113	5P.capped.1662	21	+	AT1G19850	0	P	0.359
Ath_chr1	6894659	6894775	5P.capped.1663	76	-	AT1G19860	0	P	0.335
Ath_chr1	6898512	6898793	5P.capped.1664	101	-	AT1G19870	0	P	0.272
Ath_chr1	6904001	6904167	5P.capped.1665	84	-	AT1G19880	-17	U	0.359
Ath_chr1	6904958	6904976	5P.capped.1666	1	+	AT1G19890	-74	U	0.343
Ath_chr1	6913197	6913314	5P.capped.1667	61	+	AT1G19910	0	P	0.33
Ath_chr1	6916662	6916834	5P.capped.1668	109	-	AT1G19920	0	P	0.332
Ath_chr1	6920271	6920531	5P.capped.1669	110	-	AT1G19940	-5	U	0.248
Ath_chr1	6924078	6924231	5P.capped.1670	105	+	AT1G19950	0	P	0.42
Ath_chr1	6927873	6928070	5P.capped.1671	165	+	AT1G19960	0	P	0.31
Ath_chr1	6932617	6932822	5P.capped.1672	197	-	AT1G19970	-126	U	0.271
Ath_chr1	6933011	6933085	5P.capped.1673	4	+	AT1G19980	0	P	0.361
Ath_chr1	6935204	6935324	5P.capped.1674	46	+	AT1G19990	0	P	0.314
Ath_chr1	6939253	6939346	5P.capped.1675	29	-	AT1G20010	-219	I	0.38
Ath_chr1	6940494	6940743	5P.capped.1676	87	-	AT1G20010	0	P	0.304
Ath_chr1	6941131	6941340	5P.capped.1677	153	+	AT1G20015	0	P	0.238
Ath_chr1	6942695	6942864	5P.capped.1678	137	+	AT1G20020	0	P	0.355
Ath_chr1	6944834	6944867	5P.noncapped.124	16	+	AT1G20020	0	D	0.008
Ath_chr1	6945561	6945696	5P.capped.1679	112	+	AT1G20030	0	P	0.316
Ath_chr1	6948966	6949165	5P.capped.1680	133	+	AT1G20050	0	P	0.333
Ath_chr1	6956298	6956379	5P.capped.1681	78	-	AT1G20060	-84	U	0.3
Ath_chr1	6959074	6959255	5P.capped.1682	48	-	AT1G20070	0	P	0.26
Ath_chr1	6962015	6962127	5P.capped.1683	32	+	AT1G20080	-84	U	0.35
Ath_chr1	6966777	6967044	5P.capped.1684	149	+	AT1G20090	0	P	0.371
Ath_chr1	6970892	6971070	5P.capped.1685	61	-	AT1G20100	0	P	0.3
Ath_chr1	6971425	6971549	5P.capped.1686	59	+	AT1G20110	0	P	0.241
Ath_chr1	6972087	6972093	5P.noncapped.125	4	-	AT1G20110	0	A	0.002
Ath_chr1	6975317	6975507	5P.capped.1687	70	+	AT1G20120	0	P	0.291
Ath_chr1	6976809	6976861	5P.noncapped.126	6	+	AT1G20120	0	D	0.013
Ath_chr1	6977846	6977924	5P.capped.1688	41	+	AT1G20130	0	P	0.248
Ath_chr1	6981243	6981339	5P.capped.1689	4	+	AT1G20132	-16	U	0.285
Ath_chr1	6983931	6984191	5P.capped.1690	36	+	AT1G20135	-156	U	0.409
Ath_chr1	6986315	6986400	5P.capped.1691	45	+	AT1G20140	0	P	0.412
Ath_chr1	6990436	6990492	5P.capped.1692	38	-	AT1G20150	-114	U	0.254
Ath_chr1	6993883	6993894	5P.capped.1693	9	-	AT1G20160	-2	U	0.501
Ath_chr1	6996480	6996486	5P.noncapped.127	2	-	AT1G20180	72	IA	0.056
Ath_chr1	6996780	6996980	5P.capped.1694	1	+	AT1G20180	0	D	0.168
Ath_chr1	6999698	6999885	5P.capped.1695	52	-	AT1G20190	0	P	0.313
Ath_chr1	7004306	7004455	5P.capped.1696	68	-	AT1G20200	0	P	0.281
Ath_chr1	7007490	7007662	5P.capped.1697	70	-	AT1G20220	0	P	0.312
Ath_chr1	7009295	7009379	5P.capped.1698	34	-	AT1G20225	0	P	0.329
Ath_chr1	7016509	7016860	5P.capped.1699	246	+	AT1G20260	0	P	0.408
Ath_chr1	7022976	7023107	5P.capped.1700	90	-	AT1G20270	0	P	0.328
Ath_chr1	7029563	7029698	5P.capped.1701	85	+	AT1G20300	0	P	0.313
Ath_chr1	7032217	7032396	5P.capped.1702	72	+	AT1G20310	0	P	0.216
Ath_chr1	7038613	7038665	5P.capped.1703	49	+	.	.	N	0.149
Ath_chr1	7040045	7040220	5P.capped.1704	64	-	AT1G20330	0	P	0.315
Ath_chr1	7043265	7043436	5P.capped.1705	60	-	AT1G20340	0	P	0.255
Ath_chr1	7053584	7053722	5P.capped.1706	58	-	AT1G20370	-2	U	0.172
Ath_chr1	7082500	7082580	5P.capped.1707	14	-	AT1G20410	0	P	0.385
Ath_chr1	7083770	7083926	5P.capped.1708	68	-	AT1G20430	-4	U	0.303
Ath_chr1	7085695	7085805	5P.capped.1709	74	-	AT1G20440	0	P	0.227
Ath_chr1	7086906	7086942	5P.capped.1710	32	-	.	.	N	0.266
Ath_chr1	7089156	7089391	5P.capped.1711	54	-	AT1G20450	0	P	0.258
Ath_chr1	7091163	7091324	5P.capped.1712	130	+	AT1G20460	-67	U	0.369
Ath_chr1	7094236	7094314	5P.capped.1713	24	+	AT1G20470	0	P	0.418
Ath_chr1	7097088	7097151	5P.capped.1714	31	-	AT1G20480	-6	U	0.161
Ath_chr1	7098672	7098811	5P.capped.1715	36	+	AT1G20490	0	A	0.215
Ath_chr1	7099699	7099752	5P.capped.1716	20	-	AT1G20490	-25	U	0.39
Ath_chr1	7100807	7100865	5P.capped.1717	17	-	AT1G20500	0	D	0.458
Ath_chr1	7105798	7106011	5P.capped.1718	103	-	AT1G20510	-21	U	0.223
Ath_chr1	7112556	7112657	5P.capped.1719	64	+	AT1G20540	0	P	0.326
Ath_chr1	7118131	7118362	5P.capped.1720	121	-	AT1G20550	-92	U	0.222
Ath_chr1	7121754	7121889	5P.capped.1721	7	-	AT1G20560	0	P	0.322
Ath_chr1	7128645	7128759	5P.capped.1722	97	-	AT1G20575	0	P	0.369
Ath_chr1	7128858	7128935	5P.capped.1723	29	+	AT1G20580	0	P	0.28
Ath_chr1	7137657	7137833	5P.capped.1724	93	-	AT1G20610	0	P	0.263
Ath_chr1	7143023	7143115	5P.capped.1725	61	+	AT1G20620	0	P	0.33
Ath_chr1	7143903	7144143	5P.capped.1726	215	+	AT1G20620	0	P	0.396
Ath_chr1	7146603	7146783	5P.capped.1727	126	+	AT1G20630	0	P	0.336
Ath_chr1	7154397	7154502	5P.capped.1728	4	+	AT1G20640	-8	U	0.396
Ath_chr1	7154558	7154719	5P.capped.1729	46	+	AT1G20640	0	P	0.311
Ath_chr1	7160228	7160720	5P.capped.1730	69	-	AT1G20650	0	P	0.302
Ath_chr1	7167925	7168066	5P.capped.1731	79	-	AT1G20670	0	P	0.211
Ath_chr1	7176195	7176204	5P.noncapped.128	2	-	AT1G20691	0	P	0.0
Ath_chr1	7176323	7176491	5P.capped.1732	53	-	AT1G20691	0	P	0.307
Ath_chr1	7176767	7176923	5P.capped.1733	118	+	AT1G20693	0	P	0.372
Ath_chr1	7179269	7179612	5P.capped.1734	247	+	AT1G20696	0	P	0.332
Ath_chr1	7192788	7192922	5P.capped.1735	26	-	AT1G20720	-21	U	0.233
Ath_chr1	7209355	7209486	5P.capped.1736	44	+	AT1G20760	0	P	0.365
Ath_chr1	7216658	7216796	5P.capped.1737	50	-	AT1G20770	0	P	0.277
Ath_chr1	7216993	7217165	5P.capped.1738	136	+	AT1G20780	0	P	0.316
Ath_chr1	7231942	7232103	5P.capped.1739	65	+	AT1G20810	0	P	0.408
Ath_chr1	7233686	7233809	5P.capped.1740	67	+	AT1G20816	-14	U	0.333
Ath_chr1	7238762	7238835	5P.capped.1741	42	+	AT1G20823	0	P	0.405
Ath_chr1	7242915	7242931	5P.capped.1742	7	+	AT1G20830	0	P	0.545
Ath_chr1	7248048	7248355	5P.capped.1743	45	-	AT1G20840	0	P	0.317
Ath_chr1	7252169	7252233	5P.capped.1744	5	+	AT1G20850	0	P	0.412
Ath_chr1	7261460	7261577	5P.capped.1745	53	-	AT1G20875	0	A	0.391
Ath_chr1	7265294	7265503	5P.capped.1746	165	-	AT1G20880	-22	U	0.254
Ath_chr1	7267263	7267378	5P.capped.1747	64	-	AT1G20890	-5	U	0.22
Ath_chr1	7281051	7281203	5P.capped.1748	99	-	AT1G20910	-13	U	0.308
Ath_chr1	7285017	7285112	5P.capped.1749	39	+	AT1G20920	-2	U	0.365
Ath_chr1	7294668	7294878	5P.capped.1750	74	-	AT1G20930	0	P	0.303
Ath_chr1	7301317	7301343	5P.capped.1751	18	-	AT1G20950	0	P	0.259
Ath_chr1	7301379	7301621	5P.capped.1752	25	-	AT1G20950	0	P	0.224
Ath_chr1	7310203	7310287	5P.capped.1753	45	-	AT1G20960	0	P	0.237
Ath_chr1	7313931	7314086	5P.capped.1754	92	+	AT1G20970	0	P	0.286
Ath_chr1	7318883	7318964	5P.noncapped.129	22	+	AT1G20970	0	D	0.021
Ath_chr1	7324422	7324677	5P.capped.1755	167	+	AT1G20980	0	P	0.314
Ath_chr1	7337592	7337809	5P.capped.1756	136	+	AT1G21000	0	P	0.318
Ath_chr1	7346154	7346243	5P.capped.1757	4	+	AT1G21010	0	P	0.355
Ath_chr1	7366715	7366872	5P.capped.1758	59	+	AT1G21050	0	P	0.53
Ath_chr1	7371483	7371817	5P.capped.1759	180	+	AT1G21060	-2	U	0.299
Ath_chr1	7374192	7374398	5P.capped.1760	92	+	AT1G21065	0	P	0.382
Ath_chr1	7378046	7378253	5P.capped.1761	83	-	AT1G21070	0	P	0.301
Ath_chr1	7382293	7382537	5P.capped.1762	41	-	AT1G21080	0	P	0.269
Ath_chr1	7384546	7384742	5P.capped.1763	71	+	AT1G21090	-11	U	0.264
Ath_chr1	7384772	7384858	5P.capped.1764	18	+	AT1G21090	0	P	0.409
Ath_chr1	7404316	7404470	5P.capped.1765	71	+	AT1G21140	0	P	0.408
Ath_chr1	7407719	7407895	5P.capped.1766	35	-	AT1G21150	0	P	0.252
Ath_chr1	7412734	7412875	5P.capped.1767	74	-	AT1G21160	0	P	0.283
Ath_chr1	7412860	7413009	5P.capped.1768	147	+	AT1G21170	-42	U	0.371
Ath_chr1	7413393	7413486	5P.capped.1769	33	-	AT1G21170	0	A	0.517
Ath_chr1	7420817	7420982	5P.capped.1770	43	-	AT1G21190	0	P	0.358
Ath_chr1	7421173	7421345	5P.capped.1771	31	+	AT1G21200	-12	U	0.203
Ath_chr1	7439243	7439343	5P.capped.1772	79	+	AT1G21250	0	P	0.218
Ath_chr1	7442957	7443045	5P.capped.1773	11	-	AT1G21260	0	P	0.366
Ath_chr1	7448408	7448505	5P.capped.1774	43	-	AT1G21280	0	P	0.227
Ath_chr1	7454976	7455015	5P.capped.1775	34	-	AT1G21310	-2	U	0.258
Ath_chr1	7472279	7472338	5P.capped.1776	49	-	AT1G21327	-119	U	0.153
Ath_chr1	7478986	7479052	5P.capped.1777	53	-	AT1G21350	0	P	0.292
Ath_chr1	7483761	7483944	5P.capped.1778	124	+	AT1G21370	0	P	0.376
Ath_chr1	7488508	7488580	5P.capped.1779	38	-	AT1G21380	0	P	0.2
Ath_chr1	7488597	7488752	5P.capped.1780	89	-	AT1G21380	0	P	0.244
Ath_chr1	7490564	7490754	5P.capped.1781	18	-	AT1G21390	0	P	0.298
Ath_chr1	7493276	7493538	5P.capped.1782	162	+	AT1G21400	0	P	0.381
Ath_chr1	7497072	7497264	5P.capped.1783	70	+	AT1G21410	0	P	0.401
Ath_chr1	7504017	7504276	5P.capped.1784	133	-	AT1G21440	0	P	0.345
Ath_chr1	7508928	7509129	5P.capped.1785	62	+	AT1G21450	0	P	0.479
Ath_chr1	7512815	7512821	5P.noncapped.130	1	+	AT1G21460	66	IA	0.043
Ath_chr1	7513306	7513423	5P.capped.1786	54	-	AT1G21460	0	P	0.282
Ath_chr1	7521428	7521547	5P.capped.1787	68	-	AT1G21480	0	P	0.299
Ath_chr1	7530934	7531138	5P.capped.1788	72	-	AT1G21500	0	P	0.328
Ath_chr1	7550484	7550810	5P.capped.1789	81	-	AT1G21540	-1	U	0.265
Ath_chr1	7553685	7553877	5P.capped.1790	190	-	AT1G21550	0	P	0.265
Ath_chr1	7554772	7554903	5P.capped.1791	32	+	AT1G21560	0	P	0.323
Ath_chr1	7565685	7565835	5P.capped.1792	117	-	AT1G21580	0	P	0.263
Ath_chr1	7566437	7566503	5P.noncapped.131	12	-	AT1G21590	0	D	0.047
Ath_chr1	7569846	7569951	5P.capped.1793	54	-	AT1G21590	0	P	0.298
Ath_chr1	7573751	7573853	5P.capped.1794	31	-	AT1G21600	0	P	0.289
Ath_chr1	7573845	7574024	5P.capped.1795	87	+	AT1G21610	0	P	0.331
Ath_chr1	7580983	7581220	5P.capped.1796	137	+	AT1G21630	0	P	0.295
Ath_chr1	7588417	7588735	5P.capped.1797	178	+	AT1G21640	-1	U	0.364
Ath_chr1	7600611	7600725	5P.capped.1798	94	-	AT1G21650	-67	U	0.619
Ath_chr1	7604147	7604254	5P.capped.1799	85	-	AT1G21650	-4	U	0.213
Ath_chr1	7605560	7605800	5P.capped.1800	155	+	AT1G21660	0	P	0.343
Ath_chr1	7610342	7610496	5P.capped.1801	50	+	AT1G21670	-5	U	0.132
Ath_chr1	7612971	7613110	5P.capped.1802	33	+	AT1G21680	0	P	0.359
Ath_chr1	7615562	7615671	5P.capped.1803	81	+	AT1G21690	0	P	0.396
Ath_chr1	7619257	7619318	5P.capped.1804	18	+	AT1G21695	0	P	0.322
Ath_chr1	7624067	7624141	5P.capped.1805	59	-	AT1G21700	0	P	0.3
Ath_chr1	7624356	7624434	5P.noncapped.132	54	+	AT1G21710	0	P	0.093
Ath_chr1	7626228	7626371	5P.capped.1806	106	+	AT1G21720	0	P	0.353
Ath_chr1	7630184	7630349	5P.capped.1807	80	+	AT1G21730	0	P	0.444
Ath_chr1	7641196	7641503	5P.capped.1808	236	+	AT1G21740	-147	U	0.347
Ath_chr1	7645599	7645765	5P.capped.1809	122	+	AT1G21750	0	P	0.459
Ath_chr1	7649135	7649284	5P.capped.1810	102	+	AT1G21760	0	P	0.343
Ath_chr1	7651939	7651984	5P.capped.1811	24	+	AT1G21780	0	P	0.294
Ath_chr1	7652237	7652318	5P.capped.1812	41	-	AT1G21770	0	P	0.247
Ath_chr1	7652422	7652500	5P.capped.1813	22	+	AT1G21780	0	P	0.195
Ath_chr1	7654239	7654315	5P.capped.1814	15	+	AT1G21790	0	P	0.309
Ath_chr1	7658975	7659183	5P.capped.1815	33	-	AT1G21810	-375	U	0.148
Ath_chr1	7662529	7662629	5P.capped.1816	76	-	AT1G21830	0	P	0.258
Ath_chr1	7666437	7666550	5P.capped.1817	22	+	AT1G21840	0	P	0.271
Ath_chr1	7680369	7680539	5P.capped.1818	111	+	AT1G21880	0	P	0.29
Ath_chr1	7692315	7692451	5P.capped.1819	57	-	AT1G21900	0	P	0.375
Ath_chr1	7696486	7696602	5P.capped.1820	49	+	AT1G21910	0	P	0.424
Ath_chr1	7706099	7706155	5P.capped.1821	35	-	AT1G21920	0	P	0.305
Ath_chr1	7712838	7712974	5P.capped.1822	59	+	AT1G21930	0	P	0.361
Ath_chr1	7734707	7734803	5P.capped.1823	31	+	AT1G21980	0	P	0.338
Ath_chr1	7749445	7749540	5P.capped.1824	79	+	AT1G22010	-46	U	0.31
Ath_chr1	7753288	7753589	5P.capped.1825	147	-	AT1G22015	0	P	0.252
Ath_chr1	7754268	7754398	5P.capped.1826	52	+	AT1G22020	0	P	0.335
Ath_chr1	7760489	7760603	5P.capped.1827	64	-	AT1G22030	0	P	0.333
Ath_chr1	7760667	7760793	5P.capped.1828	22	-	AT1G22030	-134	U	0.218
Ath_chr1	7765763	7765992	5P.capped.1829	126	+	.	.	N	0.415
Ath_chr1	7767906	7768135	5P.capped.1830	74	+	AT1G22040	0	P	0.455
Ath_chr1	7771630	7771781	5P.capped.1831	6	+	AT1G22050	-33	U	0.418
Ath_chr1	7773306	7773354	5P.noncapped.133	16	-	AT1G22060	0	D	0.019
Ath_chr1	7781218	7781346	5P.capped.1832	88	-	AT1G22060	0	P	0.37
Ath_chr1	7785766	7785798	5P.capped.1833	9	+	AT1G22065	0	P	0.282
Ath_chr1	7789284	7789621	5P.capped.1834	274	+	AT1G22070	0	P	0.387
Ath_chr1	7803946	7804204	5P.capped.1835	87	-	.	.	N	0.302
Ath_chr1	7814273	7814356	5P.capped.1836	71	-	AT1G22130	-81	U	0.232
Ath_chr1	7815558	7815699	5P.capped.1837	72	-	AT1G22140	0	P	0.264
Ath_chr1	7823077	7823214	5P.capped.1838	77	+	AT1G22160	0	P	0.361
Ath_chr1	7826217	7826468	5P.capped.1839	71	+	AT1G22170	0	P	0.364
Ath_chr1	7826572	7826644	5P.capped.1840	52	+	AT1G22170	0	D	0.357
Ath_chr1	7830265	7830432	5P.capped.1841	9	-	AT1G22180	0	P	0.189
Ath_chr1	7835790	7835863	5P.capped.1842	18	+	AT1G22190	0	P	0.518
Ath_chr1	7836514	7836535	5P.capped.1843	11	+	AT1G22190	0	P	0.294
Ath_chr1	7840582	7840842	5P.capped.1844	161	-	AT1G22200	0	P	0.328
Ath_chr1	7858811	7858946	5P.capped.1845	82	+	AT1G22250	0	P	0.255
Ath_chr1	7865417	7865545	5P.capped.1846	75	+	AT1G22270	0	P	0.366
Ath_chr1	7873933	7874158	5P.capped.1847	109	+	AT1G22280	0	P	0.265
Ath_chr1	7881097	7881346	5P.capped.1848	72	-	AT1G22300	0	P	0.321
Ath_chr1	7883662	7883816	5P.capped.1849	79	-	AT1G22310	0	P	0.256
Ath_chr1	7886317	7886723	5P.capped.1850	222	+	AT1G22330	-2	U	0.303
Ath_chr1	7887554	7887738	5P.capped.1851	56	-	AT1G22330	42	IA	0.177
Ath_chr1	7897510	7897640	5P.capped.1852	80	-	AT1G22360	0	P	0.32
Ath_chr1	7899780	7900105	5P.capped.1853	149	-	AT1G22370	-51	U	0.258
Ath_chr1	7900585	7900623	5P.noncapped.134	32	-	AT1G22380	0	D	0.05
Ath_chr1	7900645	7900696	5P.noncapped.135	22	-	AT1G22380	0	D	0.0
Ath_chr1	7901005	7901067	5P.noncapped.136	24	-	AT1G22380	0	D	0.041
Ath_chr1	7902306	7902434	5P.capped.1854	78	-	AT1G22380	-53	U	0.392
Ath_chr1	7903866	7903978	5P.noncapped.137	38	-	AT1G22400	0	D	0.032
Ath_chr1	7904625	7904893	5P.capped.1855	122	-	AT1G22400	0	D	0.239
Ath_chr1	7906574	7906743	5P.capped.1856	91	-	AT1G22400	0	P	0.283
Ath_chr1	7909542	7909852	5P.capped.1857	53	-	AT1G22403	0	P	0.226
Ath_chr1	7911926	7912118	5P.capped.1858	99	+	AT1G22410	-20	U	0.461
Ath_chr1	7919114	7919270	5P.capped.1859	44	+	AT1G22430	0	P	0.379
Ath_chr1	7925279	7925409	5P.capped.1860	93	+	AT1G22450	0	P	0.322
Ath_chr1	7930347	7930609	5P.capped.1861	56	-	AT1G22460	0	P	0.264
Ath_chr1	7932835	7932939	5P.capped.1862	36	+	AT1G22470	0	A	0.444
Ath_chr1	7933340	7933455	5P.capped.1863	50	-	AT1G22470	-1	U	0.25
[truncated: 20,852 more rows]
