# Supplementary material for: NanoPARE: parallel analysis of RNA 5′ ends from low-input RNA
Source: Genome Res. 2018 Dec;28(12):1931–42. doi: 10.1101/gr.239202.118 (PMC6280765; doi:10.1101/gr.239202.118)
Supplement: Supplemental Material [file supp_gr.239202.118_Supplemental_Code_S1.zip › supplemental_code_S1/data_tables/features.tsv]

chromosome	start	end	feature name	peak position	strand	associated gene ID (Araport11)	distance to gene	position	gene feature
chr1	3624	3708	chr1.capped.0	6	+	AT1G01010	0	proximal	UTR5
chr1	8620	8720	chr1.capped.1	99	-	AT1G01020	0	proximal	UTR5
chr1	11762	11778	chr1.noncapped.2	8	-	AT1G01030	0	distal	UTR3
chr1	11914	12038	chr1.noncapped.3	106	-	AT1G01030	0	distal	CDS
chr1	13412	13485	chr1.noncapped.4	66	-	AT1G01030	0	proximal	UTR5
chr1	13572	13714	chr1.capped.5	40	-	AT1G01030	0	proximal	UTR5
chr1	23080	23153	chr1.capped.6	54	+	AT1G01040	0	single-exon	UTR5
chr1	33048	33153	chr1.capped.7	65	-	AT1G01050	0	proximal	UTR5
chr1	37695	37888	chr1.capped.8	157	-	AT1G01060	0	proximal	UTR5
chr1	40935	40945	chr1.capped.9	8	-	AT1G01070	0	proximal	UTR5
chr1	45081	45116	chr1.noncapped.10	29	+	AT1G01080	0	antisense	UTR3
chr1	46721	46830	chr1.capped.11	104	-	AT1G01080	0	proximal	UTR5
chr1	49202	49289	chr1.capped.12	76	-	AT1G01090	0	proximal	UTR5
chr1	51005	51110	chr1.capped.13	89	-	AT1G01100	0	proximal	UTR5
chr1	51178	51199	chr1.capped.14	8	-	AT1G01100	0	proximal	UTR5
chr1	51996	52258	chr1.capped.15	213	+	AT1G01110	0	proximal	UTR5
chr1	52851	52884	chr1.capped.16	9	+	AT1G01110	-77	intron	CDS
chr1	59125	59129	chr1.capped.17	1	-	AT1G01120	0	single-exon	UTR5
chr1	63779	63914	chr1.capped.18	35	-	AT1G01130	-4	upstream	UTR5
chr1	63926	64134	chr1.capped.19	115	-	AT1G01130	-231	upstream	UTR5
chr1	67554	67628	chr1.capped.20	70	-	AT1G01140	0	proximal	UTR5
chr1	69887	70140	chr1.capped.21	103	+	AT1G01150	0	antisense	UTR3
chr1	72300	72431	chr1.capped.22	38	+	AT1G01160	0	single-exon	UTR5
chr1	72485	72542	chr1.capped.23	4	+	AT1G01160	0	single-exon	UTR5
chr1	74598	74660	chr1.capped.24	59	-	AT1G01170	-203	intron	UTR5
chr1	74716	74737	chr1.capped.25	14	-	AT1G01170	0	single-exon	UTR5
chr1	75415	75658	chr1.capped.26	169	+	AT1G01180	0	single-exon	UTR5
chr1	77739	77886	chr1.capped.27	81	+	.	.	intergenic	.
chr1	78851	78931	chr1.noncapped.28	79	-	ENSRNA049757528-T1	0	single-exon	NC
chr1	79114	79164	chr1.capped.29	46	-	AT1G01183	-124	upstream	NC
chr1	88097	88296	chr1.capped.30	116	-	AT1G01200	0	proximal	UTR5
chr1	88878	88977	chr1.capped.31	19	+	AT1G01210	0	proximal	UTR5
chr1	89095	89145	chr1.capped.32	5	+	AT1G01210	-72	intron	CDS
chr1	91362	91478	chr1.capped.33	25	+	AT1G01220	0	single-exon	UTR5
chr1	95823	96066	chr1.capped.34	192	+	AT1G01225	0	proximal	UTR5
chr1	97396	97538	chr1.capped.35	79	+	AT1G01230	0	proximal	UTR5
chr1	99862	100065	chr1.capped.36	62	+	AT1G01240	0	single-exon	UTR5
chr1	101532	101590	chr1.noncapped.37	24	+	AT1G01240	0	single-exon	CDS
chr1	105281	105347	chr1.capped.38	40	-	AT1G01250	0	single-exon	UTR5
chr1	108997	109200	chr1.capped.39	31	+	AT1G01260	0	single-exon	UTR5
chr1	112182	112282	chr1.capped.40	74	+	AT1G01280	-6	upstream	UTR5
chr1	114284	114323	chr1.capped.41	1	+	AT1G01290	0	proximal	UTR5
chr1	117028	117046	chr1.capped.42	5	+	AT1G01300	0	single-exon	UTR5
chr1	120132	120221	chr1.capped.43	8	+	AT1G01310	-13	upstream	UTR5
chr1	122469	122489	chr1.noncapped.44	7	-	AT1G01320	0	distal	CDS
chr1	128290	128344	chr1.capped.45	29	-	AT1G01320	-8	intron	CDS
chr1	130407	130423	chr1.capped.46	14	-	AT1G01320	0	proximal	UTR5
chr1	130474	130577	chr1.capped.47	26	-	AT1G01320	0	proximal	UTR5
chr1	135825	135914	chr1.capped.48	28	-	AT1G01340	0	proximal	UTR5
chr1	136123	136183	chr1.capped.49	33	+	AT1G01350	0	proximal	UTR5
chr1	141935	142128	chr1.capped.50	157	+	AT1G01360	0	proximal	UTR5
chr1	143527	143755	chr1.capped.51	36	+	AT1G01370	0	proximal	UTR5
chr1	152212	152277	chr1.capped.52	9	-	AT1G01400	-12	upstream	UTR5
chr1	158553	158739	chr1.capped.53	57	-	AT1G01430	0	proximal	UTR5
chr1	162632	162880	chr1.capped.54	84	-	AT1G01440	0	proximal	UTR5
chr1	163409	163420	chr1.capped.55	3	+	AT1G01448	0	proximal	NC
chr1	168551	168784	chr1.capped.56	163	+	AT1G01460	0	proximal	UTR5
chr1	172870	172945	chr1.capped.57	11	-	AT1G01470	0	proximal	UTR5
chr1	181472	181616	chr1.capped.58	132	-	AT1G01490	0	distal	CDS
chr1	182129	182369	chr1.capped.59	226	-	AT1G01490	0	proximal	UTR5
chr1	185028	185175	chr1.capped.60	108	+	AT1G01500	0	proximal	UTR5
chr1	187149	187252	chr1.capped.61	40	+	AT1G01510	0	proximal	UTR5
chr1	190538	190547	chr1.capped.62	1	+	AT1G01520	0	proximal	UTR5
chr1	195736	195868	chr1.capped.63	86	+	AT1G01540	0	proximal	UTR5
chr1	199624	199885	chr1.capped.64	92	+	AT1G01550	0	proximal	UTR5
chr1	202202	202331	chr1.capped.65	52	+	AT1G01560	0	proximal	UTR5
chr1	204910	205026	chr1.capped.66	34	+	AT1G01570	0	proximal	UTR5
chr1	205339	205369	chr1.noncapped.67	9	+	AT1G01570	0	proximal	CDS
chr1	209287	209297	chr1.noncapped.68	4	+	AT1G01580	0	proximal	CDS
chr1	214113	214180	chr1.capped.69	31	+	AT1G01590	-5	upstream	UTR5
chr1	215340	215435	chr1.capped.70	62	+	AT1G01590	0	distal	CDS
chr1	218939	219155	chr1.capped.71	193	+	AT1G01600	0	proximal	UTR5
chr1	223126	223232	chr1.capped.72	10	-	AT1G01610	-41	intron	CDS
chr1	224242	224361	chr1.capped.73	31	-	AT1G01610	0	proximal	UTR5
chr1	227223	227312	chr1.capped.74	13	-	AT1G01620	0	proximal	UTR5
chr1	229000	229205	chr1.capped.75	164	+	AT1G01630	0	proximal	UTR5
chr1	232396	232569	chr1.capped.76	106	-	AT1G01640	0	proximal	UTR5
chr1	237657	237843	chr1.capped.77	82	-	AT1G01650	0	proximal	UTR5
chr1	245928	246079	chr1.capped.78	62	-	AT1G01670	0	proximal	UTR5
chr1	249037	249226	chr1.capped.79	89	+	AT1G01690	0	proximal	UTR5
chr1	252118	252183	chr1.noncapped.80	33	+	AT1G01690	0	distal	CDS
chr1	258741	258911	chr1.capped.81	71	+	AT1G04037	0	antisense	NC
chr1	262826	262921	chr1.capped.82	69	+	AT1G01710	0	proximal	UTR5
chr1	266402	266582	chr1.capped.83	55	+	AT1G01715	0	proximal	UTR5
chr1	267436	267438	chr1.noncapped.84	1	-	AT1G01715	0	antisense	CDS
chr1	268328	268346	chr1.capped.85	1	+	AT1G01720	0	single-exon	UTR5
chr1	270646	270797	chr1.capped.87	128	-	AT1G01725	0	single-exon	UTR5
chr1	270910	271006	chr1.capped.86	56	+	AT1G01730	0	proximal	UTR5
chr1	274694	274823	chr1.capped.88	7	-	AT1G01740	0	proximal	UTR5
chr1	275359	275580	chr1.capped.89	140	+	AT1G01750	0	single-exon	UTR5
chr1	278411	278531	chr1.capped.91	55	-	AT1G01760	0	proximal	CDS
chr1	278582	278697	chr1.capped.90	21	+	AT1G01770	0	proximal	UTR5
chr1	282566	282845	chr1.capped.92	190	+	AT1G01770	0	distal	UTR3
chr1	284440	284621	chr1.capped.93	46	+	AT1G01790	0	proximal	UTR5
chr1	293236	293458	chr1.capped.94	142	+	AT1G01800	0	proximal	UTR5
chr1	295206	295218	chr1.capped.95	9	+	AT1G01810	0	single-exon	UTR5
chr1	298032	298280	chr1.capped.96	55	-	AT1G01820	0	proximal	UTR5
chr1	300656	300803	chr1.capped.97	124	-	AT1G01830	0	proximal	UTR5
chr1	300814	300892	chr1.capped.98	29	-	AT1G01830	0	proximal	UTR5
chr1	302103	302421	chr1.capped.99	150	-	AT1G01830	0	proximal	UTR5
chr1	303530	303605	chr1.capped.100	4	+	AT1G01840	-2	upstream	UTR5
chr1	306226	306346	chr1.capped.102	55	-	AT1G01860	0	proximal	UTR5
chr1	306377	306391	chr1.capped.101	6	+	AT1G01870	0	single-exon	NC
chr1	309026	309130	chr1.capped.103	102	-	AT1G01880	0	proximal	UTR5
chr1	309665	309701	chr1.capped.104	22	-	AT1G01880	-147	upstream	UTR5
chr1	310214	310396	chr1.capped.105	89	+	AT1G01900	0	proximal	UTR5
chr1	315854	315942	chr1.capped.107	45	-	AT1G01910	0	proximal	UTR5
chr1	316090	316204	chr1.capped.106	85	+	AT1G01920	0	proximal	UTR5
chr1	322792	322889	chr1.capped.109	79	-	AT1G01930	0	proximal	UTR5
chr1	322976	323078	chr1.capped.108	50	+	AT1G01940	0	proximal	UTR5
chr1	325297	325449	chr1.capped.110	80	+	AT1G01950	-1	upstream	UTR5
chr1	335229	335266	chr1.noncapped.111	22	-	AT1G01960	0	distal	CDS
chr1	337700	337874	chr1.capped.112	79	-	AT1G01960	0	proximal	UTR5
chr1	338255	338335	chr1.capped.113	11	+	AT1G01970	0	proximal	UTR5
chr1	339517	339560	chr1.noncapped.114	30	+	AT1G01970	0	distal	CDS
chr1	339629	339679	chr1.noncapped.115	34	+	AT1G01970	0	distal	CDS
chr1	340437	340528	chr1.noncapped.116	53	-	AT1G01980	0	single-exon	CDS
chr1	342000	342111	chr1.capped.117	48	-	AT1G01980	-9	upstream	UTR5
chr1	344294	344357	chr1.capped.118	48	-	AT1G01990	0	single-exon	UTR5
chr1	345772	345936	chr1.capped.119	91	+	AT1G02000	0	single-exon	UTR5
chr1	347745	348052	chr1.capped.120	267	+	AT1G02010	0	proximal	UTR5
chr1	354735	354861	chr1.capped.121	56	-	AT1G02020	0	single-exon	CDS
chr1	354899	355082	chr1.capped.122	63	-	AT1G02020	0	single-exon	UTR5
chr1	356154	356288	chr1.capped.123	131	-	AT1G02020	0	single-exon	UTR5
chr1	358885	358911	chr1.capped.124	25	-	AT1G02040	0	single-exon	CDS
chr1	360491	360502	chr1.capped.125	8	-	AT1G02050	0	proximal	UTR5
chr1	363006	363173	chr1.capped.126	110	-	AT1G02060	0	single-exon	UTR5
chr1	365308	365483	chr1.capped.127	166	+	AT1G02065	0	single-exon	UTR5
chr1	365499	365620	chr1.capped.128	67	+	AT1G02065	0	single-exon	UTR5
chr1	367283	367285	chr1.noncapped.129	1	-	AT1G02067	-119	upstream	UTR5
chr1	370915	370998	chr1.capped.130	51	-	AT1G02070	0	proximal	UTR5
chr1	371058	371186	chr1.capped.131	31	-	AT1G02070	0	proximal	UTR5
chr1	373471	373660	chr1.capped.132	24	+	AT1G02080	0	proximal	CDS
chr1	375014	375018	chr1.noncapped.133	1	-	AT1G02080	94	intronic antisense	CDS
chr1	389590	389660	chr1.capped.134	54	-	AT1G02090	0	proximal	UTR5
chr1	389807	389882	chr1.capped.135	7	+	AT1G02100	0	proximal	UTR5
chr1	392752	392815	chr1.capped.136	28	+	AT1G02100	0	distal	UTR3
chr1	392830	392941	chr1.capped.137	21	+	AT1G02110	0	proximal	UTR5
chr1	395647	395791	chr1.capped.138	109	+	AT1G02120	0	proximal	UTR5
chr1	401792	401881	chr1.capped.139	52	-	AT1G02130	0	proximal	UTR5
chr1	404418	404439	chr1.capped.141	20	-	AT1G02140	0	proximal	UTR5
chr1	404568	404729	chr1.capped.140	49	+	AT1G02145	0	proximal	UTR5
chr1	408700	408789	chr1.capped.142	49	+	AT1G02150	0	proximal	UTR5
chr1	410746	410795	chr1.capped.143	6	+	AT1G02160	0	proximal	UTR5
chr1	411726	411865	chr1.capped.144	72	+	AT1G02170	0	proximal	UTR5
chr1	414557	414661	chr1.capped.145	60	-	AT1G02180	0	proximal	UTR5
chr1	415072	415146	chr1.capped.146	1	+	AT1G02190	0	proximal	UTR5
chr1	415609	415612	chr1.noncapped.147	1	-	AT1G02190	0	antisense	CDS
chr1	418762	418787	chr1.capped.148	18	+	AT1G02205	0	proximal	UTR5
chr1	419707	419717	chr1.noncapped.149	6	-	AT1G02205	0	antisense	CDS
chr1	430653	430670	chr1.capped.150	15	-	AT1G02220	0	proximal	UTR5
chr1	442818	442991	chr1.capped.151	59	-	AT1G02260	0	proximal	UTR5
chr1	446166	446262	chr1.capped.152	45	-	AT1G02270	0	proximal	UTR5
chr1	450280	450331	chr1.capped.153	1	-	AT1G02280	-24	intron	UTR5
chr1	450396	450426	chr1.capped.154	29	-	AT1G02280	0	proximal	UTR5
chr1	452626	452790	chr1.capped.155	71	-	AT1G02290	0	proximal	UTR5
chr1	453145	453330	chr1.capped.156	74	+	AT1G02300	0	proximal	UTR5
chr1	455686	455801	chr1.capped.157	56	+	AT1G02305	0	single-exon	UTR5
chr1	463533	463643	chr1.capped.158	26	-	AT1G02330	0	proximal	UTR5
chr1	463908	463992	chr1.noncapped.159	8	-	AT1G02335	0	distal	UTR3
chr1	464102	464222	chr1.noncapped.160	82	-	AT1G02335	0	distal	CDS
chr1	464246	464275	chr1.noncapped.161	10	-	AT1G02335	0	distal	CDS
chr1	464905	464990	chr1.capped.162	18	-	AT1G02335	0	proximal	UTR5
chr1	466806	466909	chr1.capped.163	19	-	AT1G02340	-29	intron	CDS
chr1	467744	467815	chr1.capped.164	11	-	AT1G02340	0	proximal	UTR5
chr1	469802	469863	chr1.capped.165	5	+	AT1G02350	-10	upstream	UTR5
chr1	471438	471633	chr1.capped.166	71	-	.	.	intergenic	.
chr1	474443	474528	chr1.capped.167	63	+	AT1G02370	0	proximal	UTR5
chr1	477105	477173	chr1.capped.168	23	+	AT1G02380	0	proximal	UTR5
chr1	480852	480857	chr1.capped.169	1	+	AT1G02390	0	proximal	UTR5
chr1	486853	486906	chr1.capped.170	47	+	AT1G02400	0	proximal	UTR5
chr1	490849	490971	chr1.capped.171	22	+	AT1G02410	0	proximal	UTR5
chr1	493483	493708	chr1.capped.172	103	+	AT1G02420	-52	upstream	UTR5
chr1	497993	498042	chr1.noncapped.173	39	-	AT1G02450	0	single-exon	UTR3
chr1	498411	498549	chr1.capped.174	105	-	AT1G02450	0	single-exon	UTR5
chr1	507215	507225	chr1.capped.175	6	-	AT1G02460	0	proximal	UTR5
chr1	512080	512119	chr1.noncapped.176	25	-	AT1G02470	0	distal	CDS
chr1	513530	513721	chr1.capped.177	70	-	AT1G02470	0	proximal	UTR5
chr1	515277	515414	chr1.capped.178	42	-	AT1G02475	0	proximal	CDS
chr1	518249	518259	chr1.capped.179	4	+	AT1G02500	0	proximal	UTR5
chr1	521625	521748	chr1.capped.180	89	-	AT1G02510	-47	upstream	UTR5
chr1	523830	523979	chr1.noncapped.181	1	+	AT1G02520	0	proximal	UTR5
chr1	537867	537914	chr1.capped.182	32	+	AT1G02560	0	proximal	UTR5
chr1	555955	556032	chr1.capped.183	29	-	AT1G02610	0	proximal	UTR5
chr1	562352	562512	chr1.capped.184	75	-	AT1G02630	0	proximal	UTR5
chr1	564100	564316	chr1.capped.185	102	+	AT1G02640	0	proximal	UTR5
chr1	565681	565813	chr1.capped.186	8	-	AT1G02640	0	antisense	CDS
chr1	566072	566164	chr1.capped.187	31	+	AT1G02640	0	distal	CDS
chr1	572167	572238	chr1.noncapped.188	48	-	AT1G02660	0	distal	CDS
chr1	574769	574985	chr1.capped.190	7	-	AT1G02660	0	proximal	UTR5
chr1	574900	574903	chr1.capped.189	2	+	AT1G02660	0	antisense	UTR5
chr1	576431	576531	chr1.capped.191	74	+	AT1G02670	0	proximal	CDS
chr1	580641	580669	chr1.capped.192	7	+	AT1G02680	0	proximal	UTR5
chr1	582235	582371	chr1.capped.193	61	+	AT1G02680	0	distal	UTR3
chr1	584260	584272	chr1.capped.194	10	+	AT1G02690	0	proximal	UTR5
chr1	588293	588390	chr1.capped.195	39	+	AT1G02700	0	proximal	UTR5
chr1	589188	589324	chr1.capped.196	35	-	AT1G02700	0	antisense	CDS
chr1	589516	589559	chr1.capped.197	23	+	AT1G02705	-44	upstream	UTR5
chr1	591820	591971	chr1.capped.198	96	+	AT1G02720	0	single-exon	UTR5
chr1	592038	592085	chr1.capped.199	31	+	AT1G02720	0	single-exon	UTR5
chr1	593237	593323	chr1.capped.200	28	-	AT1G02720	0	antisense	UTR3
chr1	598616	598664	chr1.capped.201	40	-	AT1G02730	0	proximal	UTR5
chr1	602058	602202	chr1.capped.202	75	-	AT1G02740	0	proximal	UTR5
chr1	602495	602634	chr1.capped.203	57	+	AT1G02750	0	proximal	UTR5
chr1	606652	606695	chr1.capped.204	40	-	AT1G02770	0	proximal	UTR5
chr1	609421	609434	chr1.capped.205	12	-	AT1G02780	0	proximal	UTR5
chr1	612292	612299	chr1.capped.206	1	-	AT1G02790	0	proximal	UTR5
chr1	616143	616191	chr1.capped.207	44	-	AT1G02800	0	proximal	UTR5
chr1	618260	618295	chr1.capped.208	2	+	AT1G02810	0	proximal	UTR5
chr1	619319	619391	chr1.capped.209	3	-	AT1G02810	0	antisense	CDS
chr1	620676	620756	chr1.capped.210	1	+	AT1G02813	0	single-exon	UTR5
chr1	621456	621643	chr1.capped.211	134	+	AT1G02816	0	single-exon	UTR5
chr1	623958	624136	chr1.noncapped.212	74	-	AT1G02820	0	distal	CDS
chr1	624426	624577	chr1.capped.213	47	-	AT1G02820	0	proximal	UTR5
chr1	626740	626812	chr1.capped.214	39	+	AT1G02840	0	proximal	UTR5
chr1	630476	630571	chr1.capped.215	41	+	AT1G02850	0	proximal	UTR5
chr1	635120	635429	chr1.capped.216	163	+	AT1G02860	0	proximal	UTR5
chr1	638608	638696	chr1.capped.217	37	-	AT1G02870	0	single-exon	UTR5
chr1	641505	641583	chr1.capped.218	40	+	.	.	intergenic	.
chr1	644465	644563	chr1.capped.219	94	-	AT1G02880	0	proximal	UTR5
chr1	645168	645243	chr1.noncapped.220	10	-	AT1G02890	0	distal	UTR3
chr1	651843	652001	chr1.capped.221	62	-	AT1G02890	0	proximal	UTR5
chr1	654333	654372	chr1.capped.222	34	-	AT1G02900	0	single-exon	UTR5
chr1	658103	658216	chr1.capped.223	40	-	AT1G02910	0	proximal	UTR5
chr1	662257	662311	chr1.capped.224	8	-	AT1G02930	0	proximal	UTR5
chr1	665349	665377	chr1.capped.225	11	+	AT1G02952	0	single-exon	NC
chr1	666359	666491	chr1.capped.226	85	-	AT1G02950	0	proximal	CDS
chr1	669778	669870	chr1.capped.227	26	-	AT1G02960	0	proximal	UTR5
chr1	673342	673443	chr1.capped.228	59	+	AT1G02970	0	proximal	UTR5
chr1	687203	687422	chr1.capped.229	107	-	AT1G02990	0	proximal	UTR5
chr1	692475	692616	chr1.capped.230	84	-	AT1G03000	0	proximal	UTR5
chr1	698508	698603	chr1.capped.231	88	-	AT1G03020	-6	upstream	UTR5
chr1	701469	701569	chr1.capped.232	1	+	AT1G03030	0	proximal	UTR5
chr1	706536	706661	chr1.capped.233	94	-	AT1G03040	-1	upstream	UTR5
chr1	707467	707595	chr1.capped.234	85	+	AT1G03050	0	proximal	UTR5
chr1	711717	711849	chr1.capped.235	122	-	AT1G03055	0	proximal	UTR5
chr1	712658	712805	chr1.noncapped.236	38	-	AT1G03060	0	distal	UTR3
chr1	726573	726620	chr1.capped.237	42	+	AT1G03060	94	intronic antisense	CDS
chr1	727196	727576	chr1.capped.238	334	-	AT1G03060	0	proximal	UTR5
chr1	729895	729991	chr1.capped.239	39	+	AT1G03070	0	proximal	UTR5
chr1	737955	738034	chr1.capped.240	64	-	AT1G03080	0	proximal	UTR5
chr1	739674	739713	chr1.capped.241	12	+	AT1G03090	0	proximal	UTR5
chr1	749235	749349	chr1.capped.242	45	+	AT1G03110	0	proximal	UTR5
chr1	752178	752310	chr1.capped.243	71	+	AT1G03120	0	proximal	UTR5
chr1	754150	754204	chr1.capped.244	24	-	AT1G03130	0	single-exon	UTR5
chr1	756254	756307	chr1.capped.246	10	-	AT1G03140	0	single-exon	UTR5
chr1	756394	756490	chr1.capped.245	23	+	AT1G03150	0	proximal	UTR5
chr1	761255	761321	chr1.capped.247	29	+	AT1G03160	0	proximal	UTR5
chr1	769629	769638	chr1.capped.248	2	+	AT1G03170	0	single-exon	UTR5
chr1	773357	773487	chr1.capped.249	46	+	AT1G03180	0	proximal	UTR5
chr1	775511	775550	chr1.capped.250	15	+	AT1G03190	0	proximal	UTR5
chr1	780489	780658	chr1.capped.251	85	+	AT1G03200	0	proximal	UTR5
chr1	781557	781609	chr1.noncapped.252	51	-	.	.	intergenic	.
chr1	782896	783041	chr1.capped.253	43	+	AT1G03210	0	proximal	UTR5
chr1	787122	787127	chr1.capped.254	1	+	AT1G03220	0	single-exon	UTR5
chr1	789939	790110	chr1.capped.255	137	+	AT1G03230	0	single-exon	UTR5
chr1	795240	795375	chr1.capped.256	99	-	AT1G03250	0	proximal	UTR5
chr1	798415	798490	chr1.capped.257	42	-	AT1G03260	0	proximal	UTR5
chr1	798983	799190	chr1.capped.258	132	+	AT1G03270	0	proximal	UTR5
chr1	803023	803185	chr1.capped.259	44	+	AT1G03280	0	proximal	UTR5
chr1	807350	807428	chr1.capped.260	52	+	AT1G03290	0	proximal	UTR5
chr1	810553	810579	chr1.noncapped.261	3	+	AT1G03290	0	distal	CDS
chr1	813058	813223	chr1.capped.262	81	-	AT1G03300	-54	upstream	UTR5
chr1	813386	813570	chr1.capped.263	92	+	AT1G03310	0	proximal	UTR5
chr1	816295	816370	chr1.noncapped.264	49	+	AT1G03310	0	distal	CDS
chr1	819309	819435	chr1.capped.265	66	-	AT1G03330	0	proximal	UTR5
chr1	819564	819722	chr1.capped.266	84	+	AT1G03340	0	proximal	UTR5
chr1	824283	824422	chr1.capped.268	109	-	AT1G03350	0	single-exon	UTR5
chr1	824504	824603	chr1.capped.267	41	+	AT1G03360	0	proximal	UTR5
chr1	826568	826616	chr1.capped.269	1	+	AT1G03365	0	proximal	UTR5
chr1	829016	829055	chr1.noncapped.270	24	+	AT1G03365	0	proximal	CDS
chr1	830544	830739	chr1.capped.271	66	+	AT1G03370	0	proximal	UTR5
chr1	835734	835909	chr1.capped.272	91	+	AT1G03380	0	proximal	UTR5
chr1	842442	842465	chr1.capped.273	12	-	AT1G03390	-37	upstream	UTR5
chr1	844102	844283	chr1.capped.274	79	-	AT1G03400	0	proximal	UTR5
chr1	846412	846575	chr1.capped.275	82	-	AT1G03410	0	single-exon	CDS
chr1	846669	846834	chr1.capped.276	141	+	AT1G04183	0	single-exon	NC
chr1	847651	847764	chr1.capped.278	61	-	AT1G03410	-30	upstream	UTR5
chr1	847775	847959	chr1.capped.277	99	+	AT1G03430	0	proximal	UTR5
chr1	852273	852412	chr1.capped.279	104	+	AT1G03440	0	single-exon	UTR5
chr1	852647	852678	chr1.noncapped.280	8	+	AT1G03440	0	single-exon	UTR5
chr1	853983	854034	chr1.capped.281	44	-	AT1G03440	0	antisense	UTR3
chr1	863991	864180	chr1.capped.282	117	-	AT1G03457	0	proximal	UTR5
chr1	867670	867796	chr1.capped.283	74	-	AT1G03470	-12	upstream	UTR5
chr1	868814	868917	chr1.capped.284	35	-	.	.	intergenic	.
chr1	870311	870325	chr1.noncapped.285	4	-	AT1G03475	0	distal	CDS
chr1	871163	871299	chr1.capped.286	38	-	AT1G03475	0	proximal	UTR5
chr1	875168	875215	chr1.noncapped.287	21	-	AT1G04187	-1	upstream	NC
chr1	875601	875606	chr1.noncapped.288	3	-	ENSRNA049495699-T1	0	single-exon	NC
chr1	875890	875910	chr1.capped.289	7	-	AT1G04197	-75	upstream	NC
chr1	877481	877561	chr1.capped.290	48	-	AT1G03510	0	single-exon	CDS
chr1	879719	879909	chr1.capped.291	165	-	AT1G03520	0	proximal	UTR5
chr1	880028	880233	chr1.capped.292	76	-	AT1G03520	0	proximal	UTR5
chr1	883368	883579	chr1.capped.293	82	-	AT1G03530	0	proximal	UTR5
chr1	887784	887888	chr1.capped.294	83	-	AT1G03550	0	proximal	UTR5
chr1	889949	890038	chr1.capped.295	84	-	.	.	intergenic	.
chr1	892353	892470	chr1.capped.296	69	-	AT1G03560	0	single-exon	UTR5
chr1	896529	896578	chr1.noncapped.297	46	-	AT1G03590	-94	intron	UTR5
chr1	897310	897605	chr1.capped.298	90	-	AT1G03590	0	proximal	UTR5
chr1	898825	898927	chr1.capped.299	65	+	AT1G03600	0	single-exon	UTR5
chr1	899650	899673	chr1.noncapped.300	1	-	AT1G03600	0	antisense	UTR3
chr1	899736	899918	chr1.capped.301	89	-	.	.	intergenic	.
chr1	900686	900862	chr1.capped.302	48	+	AT1G03610	0	proximal	UTR5
chr1	900883	900920	chr1.capped.303	36	+	AT1G03610	0	proximal	UTR5
chr1	901039	901124	chr1.capped.304	48	+	AT1G03610	0	proximal	UTR5
chr1	901178	901209	chr1.capped.305	2	+	AT1G03610	0	proximal	UTR5
chr1	906538	906607	chr1.capped.306	29	-	AT1G03620	0	proximal	UTR5
chr1	907184	907373	chr1.capped.307	69	-	AT1G03620	0	proximal	UTR5
chr1	907623	907676	chr1.capped.308	33	+	AT1G03630	0	single-exon	UTR5
chr1	909578	909666	chr1.capped.309	80	-	.	.	intergenic	.
chr1	911136	911206	chr1.capped.310	56	-	AT1G03650	0	proximal	UTR5
chr1	913745	913865	chr1.capped.311	24	-	AT1G03660	0	single-exon	UTR5
chr1	917886	918064	chr1.capped.312	96	-	AT1G03680	0	proximal	UTR5
chr1	918283	918417	chr1.capped.313	17	+	AT1G03687	0	proximal	UTR5
chr1	920924	921072	chr1.capped.314	61	+	AT1G03700	0	proximal	UTR5
chr1	922893	922897	chr1.noncapped.315	3	-	.	.	intergenic	.
chr1	923367	923484	chr1.capped.316	58	+	AT1G03710	0	proximal	UTR5
chr1	927066	927177	chr1.capped.317	106	-	AT1G04207	0	single-exon	NC
chr1	930694	930901	chr1.capped.318	199	+	AT1G03730	0	antisense	UTR3
chr1	931566	931691	chr1.capped.319	39	-	AT1G03730	0	single-exon	UTR5
chr1	933433	933713	chr1.capped.320	279	+	AT1G03740	0	proximal	UTR5
chr1	937285	937289	chr1.noncapped.321	1	-	ENSRNA049495711-T1	0	single-exon	NC
chr1	937482	937581	chr1.noncapped.322	2	-	AT1G03746	0	single-exon	NC
chr1	937838	937961	chr1.capped.323	41	+	AT1G03750	0	proximal	UTR5
chr1	943338	943402	chr1.capped.324	63	-	AT1G03760	-25	upstream	UTR5
chr1	944572	944705	chr1.capped.325	22	+	AT1G03770	0	proximal	UTR5
chr1	951758	951864	chr1.capped.326	21	-	AT1G03780	0	proximal	UTR5
chr1	957969	958020	chr1.capped.327	47	-	AT1G03800	0	single-exon	UTR5
chr1	958660	958703	chr1.noncapped.328	18	+	AT1G03810	-80	upstream	UTR5
chr1	960003	960025	chr1.noncapped.329	9	-	AT1G03820	0	single-exon	CDS
chr1	960689	960867	chr1.capped.330	38	-	AT1G03820	0	single-exon	UTR5
chr1	966644	966815	chr1.capped.331	107	-	AT1G03830	0	proximal	UTR5
chr1	977745	977764	chr1.capped.332	15	-	AT1G03850	0	proximal	UTR5
chr1	981820	981908	chr1.capped.333	24	-	AT1G03860	0	proximal	UTR5
chr1	982613	982700	chr1.noncapped.334	30	-	AT1G03870	0	single-exon	CDS
chr1	983390	983552	chr1.capped.335	13	-	AT1G03870	0	single-exon	UTR5
chr1	985752	985778	chr1.capped.336	3	+	AT1G03880	0	proximal	UTR5
chr1	987534	988076	chr1.noncapped.337	87	+	AT1G03880	0	distal	CDS
chr1	991131	991244	chr1.capped.338	77	+	AT1G03900	0	proximal	UTR5
chr1	993398	993484	chr1.capped.339	1	+	AT1G03905	0	proximal	UTR5
chr1	996057	996149	chr1.capped.340	60	+	AT1G03910	0	proximal	UTR5
chr1	1001103	1001503	chr1.capped.341	219	+	AT1G03920	0	proximal	UTR5
chr1	1004655	1004843	chr1.capped.342	109	+	AT1G03930	0	proximal	UTR5
chr1	1005021	1005059	chr1.capped.343	32	+	AT1G03930	0	proximal	UTR5
chr1	1005090	1005147	chr1.capped.344	20	+	AT1G03930	0	proximal	UTR5
chr1	1005189	1005228	chr1.capped.345	6	+	AT1G03930	0	proximal	UTR5
chr1	1008479	1008631	chr1.capped.346	29	+	AT1G04217	-83	upstream	NC
chr1	1008806	1008811	chr1.noncapped.347	2	+	ENSRNA049495701-T1	0	single-exon	NC
chr1	1009039	1009096	chr1.noncapped.348	32	+	AT1G04223	-1	upstream	NC
chr1	1009202	1009241	chr1.noncapped.349	20	+	AT1G04227	-26	upstream	NC
chr1	1010690	1010920	chr1.noncapped.350	23	+	AT1G03940	0	antisense	CDS
chr1	1011194	1011211	chr1.noncapped.351	15	-	AT1G03950	0	distal	UTR3
chr1	1013227	1013453	chr1.capped.352	100	-	AT1G03950	0	proximal	UTR5
chr1	1013637	1013763	chr1.capped.353	82	+	AT1G03960	0	proximal	UTR5
chr1	1018098	1018217	chr1.capped.354	3	+	AT1G03970	0	single-exon	UTR5
chr1	1029104	1029119	chr1.capped.355	2	-	AT1G04000	0	single-exon	UTR5
chr1	1036108	1036240	chr1.capped.356	96	-	AT1G04010	0	proximal	UTR5
chr1	1036501	1036586	chr1.capped.357	32	+	AT1G04020	0	proximal	UTR5
chr1	1040377	1040598	chr1.capped.358	167	+	AT1G04030	0	proximal	UTR5
chr1	1043126	1043204	chr1.capped.359	15	-	AT1G04040	0	single-exon	CDS
chr1	1043855	1043866	chr1.capped.360	8	-	AT1G04040	0	single-exon	UTR5
chr1	1046868	1046902	chr1.capped.361	33	-	AT1G04050	-25	intron	CDS
chr1	1049202	1049471	chr1.capped.362	205	-	AT1G04050	0	proximal	UTR5
chr1	1049691	1049839	chr1.capped.363	78	-	AT1G04050	0	proximal	UTR5
chr1	1051119	1051189	chr1.capped.365	62	-	AT1G04070	0	single-exon	UTR5
chr1	1051289	1051421	chr1.capped.364	90	+	AT1G04080	0	proximal	UTR5
chr1	1056989	1057318	chr1.capped.366	146	+	AT1G04090	0	proximal	UTR5
chr1	1058674	1058701	chr1.capped.367	6	+	AT1G04090	0	distal	CDS
chr1	1059464	1059569	chr1.capped.368	3	+	AT1G04100	-2	upstream	UTR5
chr1	1061437	1061594	chr1.noncapped.369	69	-	AT1G04110	0	single-exon	CDS
chr1	1061813	1061958	chr1.noncapped.370	143	-	AT1G04110	0	single-exon	CDS
chr1	1063816	1063836	chr1.capped.371	14	-	AT1G04110	-22	upstream	UTR5
chr1	1064670	1064716	chr1.capped.372	8	-	AT1G04120	0	distal	UTR3
chr1	1065756	1065789	chr1.noncapped.373	16	-	AT1G04120	0	distal	CDS
chr1	1069464	1069466	chr1.noncapped.374	1	+	AT1G04120	0	antisense	CDS
chr1	1070815	1071063	chr1.capped.375	111	-	AT1G04120	0	proximal	UTR5
chr1	1073073	1073171	chr1.noncapped.376	41	+	AT1G04130	-159	upstream	UTR5
chr1	1073252	1073459	chr1.capped.377	166	+	AT1G04130	0	proximal	UTR5
chr1	1080422	1080619	chr1.capped.378	111	-	AT1G04140	0	proximal	UTR5
chr1	1086152	1086276	chr1.capped.379	6	+	AT1G04160	-11	upstream	UTR5
chr1	1096942	1097112	chr1.capped.380	92	+	AT1G04170	0	proximal	UTR5
chr1	1108541	1108731	chr1.capped.381	117	-	AT1G04190	0	proximal	UTR5
chr1	1109411	1109558	chr1.capped.382	70	+	AT1G04200	0	proximal	UTR5
chr1	1114264	1114484	chr1.capped.383	140	+	AT1G04210	0	proximal	UTR5
chr1	1119468	1119501	chr1.noncapped.384	24	+	AT1G04210	0	distal	UTR3
chr1	1121605	1121693	chr1.capped.385	48	+	AT1G04247	0	single-exon	NC
chr1	1122413	1122486	chr1.capped.386	56	-	AT1G04220	0	single-exon	CDS
chr1	1122516	1122590	chr1.capped.387	68	-	AT1G04220	0	single-exon	UTR5
chr1	1125456	1125597	chr1.capped.388	93	+	AT1G04230	0	proximal	UTR5
chr1	1129315	1129536	chr1.capped.389	99	-	AT1G04240	0	proximal	CDS
chr1	1136256	1136353	chr1.capped.390	43	+	AT1G04250	0	proximal	UTR5
chr1	1140443	1140456	chr1.capped.391	3	+	AT1G04260	0	antisense	UTR3
chr1	1141303	1141374	chr1.capped.392	61	-	AT1G04260	0	single-exon	UTR5
chr1	1143036	1143055	chr1.capped.393	14	-	AT1G04270	0	proximal	UTR5
chr1	1144387	1144401	chr1.noncapped.394	13	-	AT1G04280	0	distal	CDS
chr1	1145698	1145911	chr1.capped.395	10	-	AT1G04280	0	distal	CDS
chr1	1146340	1146568	chr1.capped.396	3	-	AT1G04280	0	proximal	CDS
chr1	1146617	1146717	chr1.capped.397	67	-	AT1G04280	0	proximal	UTR5
chr1	1147907	1147916	chr1.noncapped.398	4	+	AT1G04295	0	single-exon	NC
chr1	1148296	1148590	chr1.capped.399	85	-	AT1G04290	0	proximal	UTR5
chr1	1148747	1148801	chr1.noncapped.400	20	-	AT1G04300	0	distal	UTR3
chr1	1148866	1148890	chr1.noncapped.401	18	-	AT1G04300	0	distal	CDS
chr1	1154536	1154756	chr1.capped.402	44	-	AT1G04300	0	proximal	UTR5
chr1	1157572	1157838	chr1.capped.403	192	-	AT1G04310	0	proximal	UTR5
chr1	1161884	1161921	chr1.capped.404	34	-	AT1G04330	0	single-exon	UTR5
chr1	1164733	1164880	chr1.capped.405	83	-	AT1G04340	0	proximal	UTR5
chr1	1165068	1165288	chr1.capped.406	176	+	AT1G04350	0	proximal	UTR5
chr1	1167026	1167119	chr1.capped.407	40	-	AT1G04350	0	antisense	UTR3
chr1	1183631	1183740	chr1.capped.408	18	-	AT1G04390	0	proximal	UTR5
chr1	1188215	1188568	chr1.capped.409	125	-	AT1G04400	0	proximal	UTR5
chr1	1191313	1191389	chr1.capped.411	35	-	AT1G04410	0	proximal	UTR5
chr1	1191586	1191619	chr1.capped.410	26	+	AT1G04420	0	proximal	UTR5
chr1	1194165	1194192	chr1.capped.412	4	+	AT1G04425	-17	upstream	NC
chr1	1198056	1198297	chr1.capped.413	204	+	AT1G04430	0	proximal	UTR5
chr1	1198543	1198802	chr1.capped.414	73	+	AT1G04430	0	proximal	UTR5
chr1	1202183	1202409	chr1.capped.415	100	+	AT1G04440	0	proximal	UTR5
chr1	1208545	1208784	chr1.capped.416	134	+	AT1G04450	-1	intron	UTR5
chr1	1214590	1214801	chr1.capped.417	71	-	AT1G04470	0	proximal	UTR5
chr1	1215806	1215837	chr1.capped.418	25	-	AT1G04263	-1	upstream	NC
chr1	1216053	1216112	chr1.capped.419	44	+	AT1G04480	0	proximal	UTR5
chr1	1216918	1216996	chr1.noncapped.420	1	+	AT1G04277	-1	upstream	NC
chr1	1224488	1224542	chr1.capped.421	20	-	AT1G04500	0	proximal	UTR5
chr1	1226554	1226643	chr1.capped.422	20	+	AT1G04510	0	proximal	UTR5
chr1	1231473	1231678	chr1.capped.423	152	+	AT1G04520	0	proximal	UTR5
chr1	1231734	1231746	chr1.capped.424	9	+	AT1G04520	0	proximal	UTR5
chr1	1235881	1236110	chr1.capped.425	73	-	AT1G04530	0	proximal	UTR5
chr1	1236878	1236958	chr1.noncapped.426	79	-	AT1G04540	0	antisense	UTR5
chr1	1237027	1237182	chr1.capped.427	116	+	AT1G04540	0	single-exon	UTR5
chr1	1240332	1240504	chr1.capped.428	86	+	AT1G04550	0	proximal	UTR5
chr1	1242538	1242809	chr1.capped.429	166	+	AT1G04555	0	proximal	UTR5
chr1	1246639	1246735	chr1.capped.430	63	+	AT1G04570	0	antisense	UTR3
chr1	1248717	1248847	chr1.capped.431	76	-	AT1G04570	0	proximal	UTR5
chr1	1252308	1252442	chr1.noncapped.432	90	-	AT1G04580	0	distal	CDS
chr1	1257670	1257748	chr1.capped.433	35	-	AT1G04580	0	proximal	UTR5
chr1	1261380	1261468	chr1.capped.434	43	-	AT1G04590	0	proximal	UTR5
chr1	1261751	1261893	chr1.noncapped.435	19	+	AT1G04600	0	proximal	UTR5
chr1	1279322	1279394	chr1.capped.436	65	+	AT1G04610	0	proximal	UTR5
chr1	1286475	1286607	chr1.capped.437	84	-	AT1G04620	0	proximal	UTR5
chr1	1291010	1291104	chr1.capped.439	67	-	AT1G04630	0	proximal	UTR5
chr1	1291296	1291337	chr1.capped.438	3	+	AT1G04635	0	single-exon	UTR5
chr1	1292036	1292145	chr1.capped.440	74	+	AT1G04635	0	single-exon	UTR3
chr1	1294255	1294325	chr1.capped.441	7	-	AT1G04645	0	single-exon	UTR5
chr1	1300501	1300997	chr1.noncapped.442	49	-	AT1G04660	0	single-exon	UTR3
chr1	1301023	1301093	chr1.noncapped.443	57	-	AT1G04660	0	single-exon	CDS
chr1	1301355	1301423	chr1.capped.444	6	-	AT1G04660	0	single-exon	UTR5
chr1	1301859	1301915	chr1.capped.445	4	+	AT1G04670	0	proximal	UTR5
chr1	1307833	1307910	chr1.capped.446	48	-	AT1G04680	0	proximal	UTR5
chr1	1310053	1310064	chr1.capped.447	3	-	.	.	intergenic	.
chr1	1313558	1313657	chr1.capped.448	24	+	AT1G04690	0	proximal	UTR5
chr1	1316075	1316320	chr1.capped.449	183	+	AT1G04700	0	proximal	UTR5
chr1	1321902	1321974	chr1.capped.450	6	+	AT1G04710	0	proximal	UTR5
chr1	1331060	1331166	chr1.capped.451	100	-	AT1G04730	0	proximal	UTR5
chr1	1333483	1333567	chr1.capped.452	26	-	AT1G04750	0	proximal	UTR5
chr1	1334505	1334784	chr1.capped.453	182	+	AT1G04760	0	proximal	UTR5
chr1	1336316	1336318	chr1.noncapped.454	1	-	AT1G04770	0	single-exon	UTR3
chr1	1337829	1337849	chr1.capped.455	19	-	AT1G04770	0	proximal	UTR5
chr1	1339698	1339835	chr1.capped.456	1	+	AT1G04778	0	proximal	UTR5
chr1	1340744	1340825	chr1.noncapped.457	12	-	AT1G04780	0	distal	UTR3
chr1	1340999	1341018	chr1.noncapped.458	16	-	AT1G04780	0	distal	CDS
chr1	1343529	1343758	chr1.capped.459	148	-	AT1G04780	0	proximal	UTR5
chr1	1344980	1345097	chr1.capped.460	59	+	AT1G04790	0	proximal	UTR5
chr1	1348750	1348805	chr1.noncapped.461	39	-	AT1G04800	0	single-exon	CDS
chr1	1349298	1349305	chr1.capped.462	6	-	AT1G04800	0	single-exon	UTR5
chr1	1350143	1350240	chr1.capped.463	46	+	AT1G04810	0	proximal	UTR5
chr1	1358284	1358379	chr1.capped.464	90	-	AT1G04820	0	proximal	UTR5
chr1	1361884	1362025	chr1.capped.465	94	-	AT1G04830	0	proximal	UTR5
chr1	1364832	1364992	chr1.capped.466	157	-	AT1G04840	0	proximal	UTR5
chr1	1365397	1365442	chr1.noncapped.467	43	-	AT1G04850	0	distal	CDS
chr1	1368313	1368494	chr1.capped.468	90	-	AT1G04850	0	proximal	CDS
chr1	1368731	1368802	chr1.capped.469	55	-	AT1G04850	0	proximal	UTR5
chr1	1373014	1373139	chr1.capped.470	62	-	AT1G04860	0	proximal	UTR5
chr1	1375708	1375771	chr1.capped.471	7	-	AT1G04870	0	proximal	UTR5
chr1	1379108	1379313	chr1.capped.472	131	-	AT1G04880	-12	upstream	UTR5
chr1	1383048	1383181	chr1.capped.473	72	-	AT1G04293	-62	upstream	NC
chr1	1383779	1383960	chr1.capped.474	74	+	AT1G04900	0	proximal	UTR5
chr1	1389603	1389631	chr1.noncapped.475	21	-	AT1G04910	0	distal	CDS
chr1	1391049	1391278	chr1.capped.476	138	-	AT1G04910	0	proximal	UTR5
chr1	1395836	1395973	chr1.capped.477	27	-	AT1G04920	0	proximal	UTR5
chr1	1398992	1399079	chr1.capped.478	53	-	AT1G04930	0	proximal	UTR5
chr1	1399182	1399271	chr1.capped.479	52	+	AT1G04940	0	proximal	UTR5
chr1	1400862	1401031	chr1.capped.480	78	+	AT1G04945	0	proximal	CDS
chr1	1407478	1407520	chr1.capped.481	18	-	AT1G04950	0	proximal	UTR5
chr1	1410671	1410911	chr1.capped.482	67	-	AT1G04960	0	proximal	UTR5
chr1	1411165	1411190	chr1.capped.483	13	+	AT1G04970	0	proximal	UTR5
chr1	1416118	1416163	chr1.capped.484	36	-	AT1G04980	0	proximal	UTR5
chr1	1418331	1418490	chr1.capped.485	109	-	AT1G04985	0	proximal	UTR5
chr1	1418614	1418704	chr1.capped.486	36	+	AT1G04990	0	antisense	UTR3
chr1	1418900	1419092	chr1.capped.487	80	-	AT1G04985	0	proximal	UTR5
chr1	1421525	1421867	chr1.capped.488	116	-	AT1G04990	0	proximal	UTR5
chr1	1425499	1425606	chr1.capped.489	90	+	AT1G05000	0	proximal	UTR5
chr1	1427714	1427862	chr1.capped.490	120	+	AT1G05000	0	distal	CDS
chr1	1427953	1428216	chr1.capped.491	134	+	AT1G05000	0	distal	CDS
chr1	1431592	1431670	chr1.noncapped.492	31	-	AT1G05010	0	distal	CDS
chr1	1431804	1431928	chr1.noncapped.493	36	-	AT1G05010	0	distal	CDS
chr1	1432666	1432901	chr1.capped.494	92	-	AT1G05010	0	proximal	UTR5
chr1	1437334	1437552	chr1.capped.495	159	-	AT1G05020	0	single-exon	UTR5
chr1	1438230	1438306	chr1.noncapped.496	18	-	AT1G05030	0	distal	UTR3
chr1	1441264	1441474	chr1.capped.497	175	-	AT1G05030	0	proximal	UTR5
chr1	1448449	1448506	chr1.capped.498	53	-	AT1G05040	-40	upstream	UTR5
chr1	1450827	1450913	chr1.capped.499	28	-	AT1G05055	0	proximal	UTR5
chr1	1452819	1453042	chr1.capped.500	52	-	AT1G05060	0	proximal	UTR5
chr1	1455175	1455333	chr1.capped.501	140	-	AT1G05065	0	single-exon	UTR5
chr1	1458552	1458756	chr1.capped.502	111	-	AT1G05070	0	proximal	UTR5
chr1	1463084	1463174	chr1.capped.503	26	+	AT1G05087	0	single-exon	UTR5
chr1	1468846	1468848	chr1.noncapped.504	1	+	.	.	intergenic	.
chr1	1469600	1469610	chr1.capped.505	3	+	AT1G05100	0	single-exon	UTR5
chr1	1471602	1471651	chr1.noncapped.506	42	-	AT1G05120	0	distal	CDS
chr1	1476034	1476298	chr1.capped.507	60	-	AT1G05120	0	proximal	CDS
chr1	1477527	1477653	chr1.noncapped.508	38	-	.	.	intergenic	.
chr1	1477673	1478062	chr1.noncapped.509	137	-	.	.	intergenic	.
chr1	1478872	1478913	chr1.capped.510	6	-	.	.	intergenic	.
chr1	1482512	1482719	chr1.capped.511	79	+	AT1G05140	0	single-exon	UTR5
chr1	1486823	1487097	chr1.capped.512	108	-	AT1G05150	0	single-exon	UTR5
chr1	1490782	1490971	chr1.capped.513	126	-	AT1G05160	0	proximal	UTR5
chr1	1494175	1494248	chr1.capped.514	64	-	AT1G05170	0	proximal	UTR5
chr1	1501731	1501878	chr1.capped.515	86	-	AT1G05180	0	proximal	UTR5
chr1	1503753	1503834	chr1.capped.516	70	-	AT1G05190	0	proximal	UTR5
chr1	1504907	1505076	chr1.capped.517	113	+	AT1G05200	0	proximal	UTR5
chr1	1510256	1510285	chr1.capped.519	24	-	AT1G05205	0	single-exon	UTR5
chr1	1510403	1510433	chr1.capped.518	15	+	AT1G05210	0	proximal	UTR5
chr1	1517175	1517361	chr1.capped.520	82	-	AT1G05230	0	proximal	UTR5
chr1	1518637	1518875	chr1.capped.521	164	-	AT1G05230	0	proximal	UTR5
chr1	1520501	1520539	chr1.capped.522	36	-	AT1G05240	0	antisense	UTR5
chr1	1523635	1523702	chr1.capped.523	28	+	AT1G04363	0	proximal	NC
chr1	1524045	1524066	chr1.capped.524	8	-	AT1G04357	0	single-exon	NC
chr1	1529763	1529775	chr1.capped.525	4	+	AT1G05260	0	proximal	UTR5
chr1	1531028	1531059	chr1.noncapped.526	2	+	AT1G05260	0	distal	CDS
chr1	1534304	1534441	chr1.capped.527	85	-	AT1G05270	0	proximal	UTR5
chr1	1540597	1540653	chr1.capped.528	53	-	AT1G05290	-89	upstream	UTR5
chr1	1552409	1552521	chr1.capped.529	104	-	AT1G05310	0	proximal	UTR5
chr1	1553545	1553741	chr1.capped.530	57	+	AT1G05320	0	proximal	UTR5
chr1	1554760	1554886	chr1.capped.531	71	+	AT1G05320	0	proximal	UTR5
chr1	1558069	1558127	chr1.capped.532	32	+	AT1G05330	0	single-exon	UTR5
chr1	1559750	1559782	chr1.capped.533	5	-	AT1G05340	0	proximal	UTR5
chr1	1564041	1564159	chr1.capped.534	38	-	AT1G05350	0	proximal	UTR5
chr1	1564493	1564704	chr1.capped.535	115	+	AT1G05360	0	proximal	UTR5
chr1	1572456	1572491	chr1.capped.536	12	-	AT1G05370	0	proximal	UTR5
chr1	1576853	1576887	chr1.capped.537	5	+	AT1G05380	0	proximal	UTR5
chr1	1583646	1583690	chr1.capped.538	15	-	AT1G05385	0	proximal	UTR5
chr1	1584069	1584116	chr1.capped.539	3	+	AT1G05400	0	proximal	UTR5
chr1	1585204	1585282	chr1.noncapped.540	77	+	AT1G05400	0	distal	UTR3
chr1	1587615	1587817	chr1.capped.541	114	-	AT1G05410	0	proximal	UTR5
chr1	1589988	1590101	chr1.capped.542	57	+	AT1G05420	0	single-exon	CDS
chr1	1590875	1590877	chr1.noncapped.543	1	-	AT1G05420	0	antisense	UTR3
chr1	1595757	1595866	chr1.capped.544	25	-	AT1G05430	0	proximal	UTR5
chr1	1597781	1597926	chr1.capped.545	102	-	AT1G05440	0	proximal	UTR5
chr1	1599907	1600000	chr1.capped.546	24	+	AT1G05450	0	proximal	UTR5
chr1	1600443	1600504	chr1.capped.547	10	+	AT1G05450	0	proximal	CDS
chr1	1604947	1605040	chr1.capped.548	92	-	AT1G05460	-6	upstream	UTR5
chr1	1607425	1607505	chr1.noncapped.549	10	-	AT1G05470	0	distal	UTR3
chr1	1611370	1611462	chr1.capped.550	1	-	AT1G05470	0	proximal	UTR5
chr1	1611502	1611858	chr1.capped.551	62	-	AT1G05470	0	proximal	UTR5
chr1	1623231	1623576	chr1.capped.552	219	-	AT1G05490	0	proximal	UTR5
chr1	1624913	1625083	chr1.capped.553	104	+	AT1G05500	0	proximal	UTR5
chr1	1635381	1635383	chr1.noncapped.554	1	+	AT1G05520	0	antisense	CDS
chr1	1635721	1635894	chr1.capped.555	84	-	AT1G05520	0	proximal	UTR5
chr1	1639192	1639404	chr1.capped.556	96	+	AT1G05540	0	proximal	UTR5
chr1	1642589	1642829	chr1.capped.557	64	-	AT1G05550	0	proximal	CDS
chr1	1643871	1644132	chr1.capped.558	17	-	AT1G05550	0	proximal	UTR5
chr1	1645699	1645840	chr1.capped.559	109	+	AT1G05562	0	single-exon	NC
chr1	1647073	1647169	chr1.capped.560	73	-	AT1G05560	0	single-exon	CDS
chr1	1659284	1659482	chr1.capped.561	156	-	AT1G05570	0	proximal	UTR5
chr1	1664396	1664808	chr1.capped.562	38	-	AT1G05577	-37	upstream	UTR5
chr1	1668848	1668936	chr1.capped.563	51	-	AT1G05580	0	proximal	UTR5
chr1	1669345	1669556	chr1.capped.564	4	+	AT1G05590	0	proximal	UTR5
chr1	1671284	1671312	chr1.noncapped.565	14	+	AT1G05590	0	distal	CDS
chr1	1671899	1671995	chr1.capped.566	26	+	AT1G05600	0	proximal	UTR5
chr1	1675994	1676091	chr1.capped.567	50	-	AT1G05610	0	proximal	UTR5
chr1	1678946	1679246	chr1.capped.568	219	+	AT1G05620	0	proximal	UTR5
chr1	1682122	1682516	chr1.capped.569	104	+	AT1G05630	0	proximal	UTR5
chr1	1689716	1689886	chr1.capped.570	53	-	AT1G05640	0	proximal	UTR5
chr1	1700947	1701086	chr1.capped.571	68	-	AT1G05670	0	proximal	UTR5
chr1	1703279	1703343	chr1.noncapped.572	39	-	AT1G05680	0	distal	CDS
chr1	1704575	1704695	chr1.capped.573	115	-	AT1G05680	0	proximal	UTR5
chr1	1706971	1707081	chr1.capped.574	37	+	AT1G05690	0	proximal	UTR5
chr1	1714877	1714982	chr1.capped.575	47	+	AT1G05710	0	proximal	UTR5
chr1	1715035	1715083	chr1.capped.576	16	+	AT1G05710	0	proximal	UTR5
chr1	1715265	1715313	chr1.capped.577	24	+	AT1G05710	0	proximal	UTR5
chr1	1715346	1715460	chr1.capped.578	14	+	AT1G05710	0	proximal	UTR5
chr1	1715631	1715707	chr1.capped.579	34	+	AT1G05710	0	proximal	UTR5
chr1	1715736	1715780	chr1.capped.580	28	+	AT1G05710	0	proximal	UTR5
chr1	1715821	1715941	chr1.capped.581	68	+	AT1G05710	0	proximal	UTR5
chr1	1718840	1718909	chr1.capped.583	17	-	AT1G05720	0	single-exon	UTR5
chr1	1719014	1719106	chr1.capped.582	34	+	AT1G05730	0	single-exon	UTR5
chr1	1719073	1719077	chr1.noncapped.584	2	-	AT1G05720	-167	upstream	UTR5
chr1	1721469	1721576	chr1.capped.585	39	+	AT1G05750	0	single-exon	UTR5
chr1	1724484	1724498	chr1.capped.586	9	-	AT1G05760	0	proximal	CDS
chr1	1726212	1726346	chr1.capped.587	70	-	AT1G05770	0	proximal	UTR5
chr1	1726557	1726647	chr1.capped.588	71	+	AT1G05780	0	single-exon	UTR5
chr1	1730219	1730287	chr1.capped.589	29	+	AT1G05785	0	proximal	UTR5
chr1	1732799	1732940	chr1.capped.590	77	+	AT1G05790	0	proximal	UTR5
chr1	1744727	1744828	chr1.capped.591	52	+	AT1G05805	0	proximal	UTR5
chr1	1748229	1748423	chr1.capped.592	121	+	AT1G05810	0	proximal	CDS
chr1	1749576	1749812	chr1.capped.593	77	+	AT1G05820	0	proximal	UTR5
chr1	1754142	1754376	chr1.capped.594	124	+	AT1G05830	0	proximal	UTR5
chr1	1754584	1754617	chr1.noncapped.595	22	+	AT1G05830	0	proximal	CDS
chr1	1762220	1762241	chr1.capped.596	3	+	AT1G05835	0	single-exon	UTR5
chr1	1764665	1764840	chr1.capped.597	93	-	AT1G05840	-165	intron	CDS
chr1	1766264	1766283	chr1.capped.598	14	-	AT1G05840	0	proximal	UTR5
chr1	1768610	1768667	chr1.capped.599	52	-	AT1G05850	0	proximal	UTR5
chr1	1768986	1769076	chr1.capped.600	6	+	AT1G05860	-1	upstream	UTR5
chr1	1773248	1773309	chr1.capped.601	56	-	AT1G05870	0	proximal	UTR5
chr1	1779321	1779429	chr1.capped.602	77	+	AT1G05890	0	proximal	UTR5
chr1	1779497	1779549	chr1.capped.603	48	+	AT1G05890	0	proximal	UTR5
chr1	1786829	1786929	chr1.capped.604	33	+	AT1G05900	0	proximal	UTR5
chr1	1790223	1790235	chr1.capped.605	7	+	AT1G05910	0	proximal	UTR5
chr1	1803916	1803998	chr1.capped.606	46	-	AT1G05940	0	proximal	UTR5
chr1	1807437	1807686	chr1.capped.607	69	-	AT1G05950	0	proximal	UTR5
chr1	1808176	1808259	chr1.noncapped.608	24	-	AT1G05960	0	distal	UTR3
chr1	1815393	1815537	chr1.capped.609	68	-	AT1G05960	0	proximal	UTR5
chr1	1817263	1817340	chr1.capped.610	25	-	AT1G05970	0	proximal	UTR5
chr1	1821836	1821899	chr1.capped.611	52	-	AT1G06000	0	single-exon	UTR5
chr1	1822584	1822639	chr1.capped.612	15	+	AT1G06010	0	proximal	UTR5
chr1	1826730	1826835	chr1.capped.613	92	+	AT1G06030	0	proximal	UTR5
chr1	1829753	1829927	chr1.capped.614	53	-	AT1G06040	0	proximal	UTR5
chr1	1832286	1832593	chr1.capped.615	236	-	AT1G06050	0	proximal	UTR5
chr1	1832899	1832986	chr1.capped.616	43	+	AT1G06060	0	proximal	UTR5
chr1	1837488	1837778	chr1.capped.617	150	-	AT1G06070	0	proximal	UTR5
chr1	1843474	1843604	chr1.capped.618	90	+	AT1G06080	0	proximal	UTR5
chr1	1854958	1855069	chr1.capped.619	50	-	AT1G06110	0	proximal	UTR5
chr1	1860644	1860735	chr1.capped.620	67	-	AT1G06130	0	proximal	UTR5
chr1	1864760	1864817	chr1.capped.621	5	+	AT1G06140	-8	upstream	UTR5
chr1	1868808	1868900	chr1.capped.622	76	-	AT1G06143	0	single-exon	UTR5
chr1	1869225	1869255	chr1.noncapped.623	12	-	AT1G06150	0	distal	CDS
chr1	1873679	1873735	chr1.capped.624	38	-	AT1G06150	0	proximal	UTR5
chr1	1886726	1886988	chr1.capped.625	170	-	AT1G06170	0	proximal	UTR5
chr1	1888340	1888450	chr1.capped.626	103	+	.	.	intergenic	.
chr1	1889390	1889530	chr1.capped.627	1	+	AT1G06180	0	proximal	UTR5
chr1	1894076	1894172	chr1.capped.628	61	-	AT1G06190	0	single-exon	UTR5
chr1	1896902	1896974	chr1.capped.630	12	-	AT1G06200	0	proximal	CDS
chr1	1897112	1897272	chr1.capped.629	96	+	AT1G06210	0	proximal	UTR5
chr1	1899953	1900055	chr1.capped.631	10	+	AT1G06220	0	proximal	UTR5
chr1	1907027	1907168	chr1.capped.632	64	+	AT1G06230	0	proximal	UTR5
chr1	1911080	1911232	chr1.capped.633	63	+	AT1G06240	0	proximal	UTR5
chr1	1914846	1915002	chr1.capped.634	88	-	AT1G06250	-40	upstream	UTR5
chr1	1916182	1916279	chr1.capped.636	14	-	AT1G06265	0	proximal	NC
chr1	1916421	1916441	chr1.capped.635	1	+	AT1G06260	-7	upstream	UTR5
chr1	1919660	1919814	chr1.capped.637	99	-	AT1G06270	0	proximal	UTR5
chr1	1921172	1921186	chr1.capped.638	8	-	AT1G06280	-232	upstream	UTR5
chr1	1922346	1922407	chr1.capped.639	5	+	AT1G06290	0	proximal	UTR5
chr1	1933958	1934191	chr1.capped.640	84	-	AT1G06340	0	single-exon	UTR5
chr1	1936808	1936822	chr1.capped.641	8	-	AT1G06350	0	proximal	UTR5
chr1	1940431	1940465	chr1.capped.642	31	-	AT1G06360	0	proximal	CDS
chr1	1944660	1944662	chr1.noncapped.643	1	+	AT1G06380	-331	upstream	UTR5
chr1	1944865	1944961	chr1.capped.645	67	-	.	.	intergenic	.
chr1	1944970	1945103	chr1.capped.644	112	+	AT1G06380	0	single-exon	UTR5
chr1	1946771	1946899	chr1.capped.646	45	+	AT1G06390	0	proximal	UTR5
chr1	1952685	1952895	chr1.capped.647	82	-	AT1G06400	0	proximal	UTR5
chr1	1954716	1954927	chr1.capped.648	133	+	AT1G06410	0	proximal	UTR5
chr1	1957047	1957089	chr1.noncapped.649	17	+	AT1G06410	0	distal	CDS
chr1	1957289	1957311	chr1.noncapped.650	8	+	AT1G06410	0	distal	CDS
chr1	1958893	1959059	chr1.capped.651	68	+	AT1G06420	0	single-exon	UTR5
chr1	1962923	1963023	chr1.capped.652	87	-	AT1G06430	0	proximal	UTR5
chr1	1965777	1965911	chr1.capped.653	64	+	AT1G06450	0	single-exon	UTR5
chr1	1967212	1967258	chr1.noncapped.654	42	-	AT1G06460	0	distal	UTR3
chr1	1967318	1967367	chr1.noncapped.655	20	-	AT1G06460	0	distal	CDS
chr1	1967429	1967631	chr1.noncapped.656	189	-	AT1G06460	0	distal	CDS
chr1	1968226	1968292	chr1.noncapped.657	45	-	AT1G06460	0	distal	CDS
chr1	1969405	1969577	chr1.capped.659	48	-	AT1G06460	0	single-exon	UTR5
chr1	1969580	1969880	chr1.capped.658	148	+	AT1G06470	0	proximal	UTR5
chr1	1974239	1974426	chr1.capped.660	63	-	AT1G06475	0	single-exon	UTR5
chr1	1978082	1978085	chr1.noncapped.661	1	+	ENSRNA049492457-T1	0	single-exon	NC
chr1	1989356	1989533	chr1.capped.662	134	+	AT1G06500	0	single-exon	UTR5
chr1	1992018	1992057	chr1.capped.663	38	-	AT1G06515	0	proximal	UTR5
chr1	1992101	1992233	chr1.capped.664	104	-	AT1G06515	0	proximal	UTR5
chr1	1992336	1992404	chr1.capped.665	48	+	AT1G06510	0	proximal	UTR5
chr1	1994231	1994282	chr1.noncapped.666	36	-	AT1G06520	0	distal	CDS
chr1	1996019	1996172	chr1.capped.667	90	-	AT1G06520	0	proximal	UTR5
chr1	2001353	2001600	chr1.capped.668	136	+	AT1G06530	0	single-exon	UTR5
chr1	2003408	2003539	chr1.capped.669	28	-	AT1G06540	0	proximal	UTR5
chr1	2006984	2007235	chr1.capped.670	71	-	AT1G06550	0	proximal	UTR5
chr1	2007604	2007672	chr1.capped.671	48	+	AT1G06560	0	proximal	UTR5
chr1	2010416	2010546	chr1.noncapped.672	106	+	AT1G06560	-36	intron	CDS
chr1	2013450	2013573	chr1.capped.673	64	-	AT1G06570	0	proximal	CDS
chr1	2014171	2014224	chr1.noncapped.674	17	-	AT1G06580	0	single-exon	UTR3
chr1	2015989	2016118	chr1.capped.675	64	-	AT1G06580	0	single-exon	UTR5
chr1	2024533	2024741	chr1.capped.676	128	-	AT1G06590	0	proximal	UTR5
chr1	2025525	2025642	chr1.capped.677	75	+	AT1G06620	0	proximal	UTR5
chr1	2027725	2027781	chr1.capped.678	7	+	AT1G06630	0	proximal	UTR5
chr1	2029363	2029384	chr1.capped.679	12	+	AT1G06630	0	distal	CDS
chr1	2029946	2030079	chr1.capped.680	3	+	AT1G06630	-53	intron	CDS
chr1	2032343	2032354	chr1.capped.681	1	+	AT1G06640	0	proximal	UTR5
chr1	2034145	2034255	chr1.capped.682	10	+	AT1G06645	0	proximal	UTR5
chr1	2035685	2035952	chr1.capped.683	184	+	AT1G06650	0	proximal	UTR5
chr1	2040124	2040329	chr1.capped.685	108	-	AT1G06660	0	proximal	UTR5
chr1	2040408	2040512	chr1.capped.684	31	+	AT1G06670	0	proximal	UTR5
chr1	2047873	2047923	chr1.capped.686	9	+	AT1G06680	0	proximal	UTR5
chr1	2052031	2052156	chr1.capped.687	34	-	AT1G06690	0	proximal	UTR5
chr1	2055206	2055472	chr1.capped.688	66	-	AT1G06700	0	proximal	UTR5
chr1	2060197	2060377	chr1.capped.689	117	-	AT1G06710	0	single-exon	UTR5
chr1	2060973	2061011	chr1.noncapped.690	27	-	AT1G06720	0	distal	CDS
chr1	2067303	2067372	chr1.capped.691	36	-	AT1G06720	0	proximal	UTR5
chr1	2067500	2067606	chr1.capped.692	23	+	AT1G06730	0	proximal	UTR5
chr1	2070694	2070891	chr1.capped.693	41	+	AT1G06740	-1	upstream	UTR5
chr1	2073748	2073883	chr1.capped.694	78	+	AT1G06750	0	proximal	UTR5
chr1	2077649	2077697	chr1.capped.695	44	-	AT1G06760	0	single-exon	UTR5
chr1	2081799	2082074	chr1.capped.696	76	-	AT1G06770	0	proximal	UTR5
chr1	2083420	2083472	chr1.capped.697	3	+	AT1G06780	0	proximal	UTR5
chr1	2086634	2086696	chr1.noncapped.698	34	+	AT1G06780	0	distal	CDS
chr1	2087174	2087316	chr1.capped.699	57	+	AT1G06790	0	proximal	UTR5
chr1	2090995	2091035	chr1.noncapped.700	20	-	AT1G06800	0	proximal	CDS
chr1	2091387	2091534	chr1.capped.701	77	-	AT1G06800	0	proximal	UTR5
chr1	2096185	2096328	chr1.capped.702	54	-	AT1G06820	0	proximal	UTR5
chr1	2096429	2096591	chr1.capped.703	55	-	AT1G06820	0	proximal	UTR5
chr1	2097148	2097209	chr1.capped.704	2	+	AT1G06830	0	single-exon	UTR5
chr1	2103234	2103515	chr1.capped.705	28	-	AT1G06840	0	proximal	UTR5
chr1	2104984	2105176	chr1.capped.706	54	+	AT1G06850	-9	upstream	UTR5
chr1	2107393	2107468	chr1.noncapped.707	3	-	AT1G04517	-1	upstream	NC
chr1	2108582	2108673	chr1.capped.708	25	+	AT1G06870	0	proximal	UTR5
chr1	2111099	2111224	chr1.noncapped.709	47	-	AT1G04527	0	single-exon	NC
chr1	2114329	2114389	chr1.capped.711	34	-	AT1G06890	0	proximal	UTR5
chr1	2114456	2114606	chr1.capped.712	82	-	AT1G06890	0	proximal	UTR5
chr1	2114666	2114829	chr1.capped.710	98	+	AT1G06900	0	antisense	UTR3
chr1	2120669	2120759	chr1.capped.713	75	-	AT1G06900	0	proximal	UTR5
chr1	2120879	2121043	chr1.capped.714	91	+	AT1G06910	-20	upstream	UTR5
chr1	2135159	2135164	chr1.noncapped.715	4	+	AT1G06950	0	antisense	CDS
chr1	2135593	2135716	chr1.capped.717	71	-	AT1G06950	0	proximal	UTR5
chr1	2135818	2135912	chr1.capped.716	70	+	AT1G06960	0	proximal	UTR5
chr1	2137682	2137711	chr1.capped.718	17	-	AT1G06960	0	antisense	UTR3
chr1	2137812	2138026	chr1.capped.719	118	+	AT1G06970	0	proximal	UTR5
chr1	2143765	2143825	chr1.capped.720	55	-	AT1G06980	0	single-exon	UTR5
chr1	2148289	2148449	chr1.capped.721	56	+	AT1G06990	0	proximal	UTR5
chr1	2152333	2152549	chr1.capped.722	215	-	AT1G07000	-8	upstream	UTR5
chr1	2152844	2152942	chr1.capped.723	18	+	AT1G07010	0	proximal	UTR5
chr1	2155931	2156013	chr1.capped.724	71	-	AT1G07020	0	proximal	UTR5
chr1	2160662	2160823	chr1.capped.725	138	-	AT1G07030	0	proximal	UTR5
chr1	2161476	2161530	chr1.noncapped.726	25	-	AT1G07040	0	distal	CDS
chr1	2163042	2163380	chr1.capped.727	76	-	AT1G07040	0	proximal	UTR5
chr1	2165031	2165276	chr1.capped.728	161	-	AT1G07050	0	proximal	UTR5
chr1	2168286	2168400	chr1.capped.729	64	-	AT1G07060	0	proximal	CDS
chr1	2168559	2168616	chr1.capped.730	38	+	AT1G07070	0	proximal	UTR5
chr1	2169980	2170064	chr1.capped.731	59	+	AT1G07080	0	proximal	UTR5
chr1	2174789	2175055	chr1.capped.732	77	-	AT1G07090	0	single-exon	UTR5
chr1	2182389	2182422	chr1.noncapped.733	9	-	AT1G07110	0	distal	CDS
chr1	2183985	2184170	chr1.capped.734	162	-	AT1G07110	0	proximal	UTR5
chr1	2184313	2184460	chr1.capped.735	22	+	AT1G07119	0	single-exon	NC
chr1	2188382	2188536	chr1.capped.736	146	-	AT1G07128	0	single-exon	NC
chr1	2190593	2190659	chr1.capped.737	63	-	AT1G07135	0	single-exon	UTR5
chr1	2192208	2192240	chr1.noncapped.738	17	-	AT1G07140	0	distal	UTR3
chr1	2193751	2193783	chr1.capped.739	28	-	AT1G07140	0	proximal	UTR5
chr1	2195783	2195843	chr1.capped.740	12	-	AT1G07150	0	proximal	UTR5
chr1	2200111	2200186	chr1.capped.741	48	+	AT1G07170	0	single-exon	UTR5
chr1	2204234	2204389	chr1.capped.742	97	+	AT1G07180	0	proximal	UTR5
chr1	2212329	2212612	chr1.capped.743	93	-	AT1G07200	0	proximal	UTR5
chr1	2215208	2215308	chr1.capped.744	14	+	AT1G07210	0	proximal	UTR5
chr1	2217056	2217060	chr1.noncapped.745	3	-	AT1G07220	0	distal	UTR3
chr1	2219366	2219698	chr1.capped.746	98	-	AT1G07220	0	single-exon	UTR5
chr1	2222783	2223025	chr1.capped.747	129	-	AT1G07230	0	proximal	UTR5
chr1	2223814	2223897	chr1.capped.748	40	+	AT1G07240	0	single-exon	UTR5
chr1	2224453	2224557	chr1.capped.749	47	-	AT1G07240	0	antisense	CDS
chr1	2224717	2224746	chr1.capped.750	3	+	AT1G07240	0	single-exon	CDS
chr1	2225727	2225990	chr1.capped.751	255	+	AT1G07250	0	single-exon	CDS
chr1	2226880	2226925	chr1.capped.752	35	-	AT1G07250	0	antisense	CDS
chr1	2229162	2229394	chr1.capped.753	63	-	AT1G07260	0	single-exon	UTR5
chr1	2232936	2233055	chr1.capped.754	21	-	AT1G07270	0	proximal	UTR5
chr1	2238040	2238229	chr1.capped.755	46	+	AT1G07280	0	proximal	UTR5
chr1	2240702	2240739	chr1.capped.756	29	+	AT1G07280	0	distal	CDS
chr1	2244819	2244972	chr1.capped.757	127	-	AT1G07290	0	proximal	UTR5
chr1	2246503	2246578	chr1.capped.758	21	-	AT1G07300	0	single-exon	CDS
chr1	2248872	2248961	chr1.capped.759	60	-	AT1G07300	0	single-exon	UTR5
chr1	2249095	2249179	chr1.capped.760	45	+	AT1G07320	0	single-exon	UTR5
chr1	2250967	2251086	chr1.capped.761	80	+	AT1G07330	0	proximal	UTR5
chr1	2254799	2254806	chr1.capped.762	1	+	AT1G07340	-21	upstream	UTR5
chr1	2260066	2260186	chr1.capped.763	22	-	AT1G07350	0	proximal	CDS
chr1	2262793	2262916	chr1.capped.764	30	-	AT1G07360	0	proximal	UTR5
chr1	2263052	2263160	chr1.capped.765	84	+	AT1G07370	0	proximal	UTR5
chr1	2268903	2269128	chr1.capped.766	197	-	AT1G07380	0	proximal	UTR5
chr1	2269636	2269743	chr1.capped.767	46	+	AT1G07390	0	proximal	UTR5
chr1	2274878	2275067	chr1.capped.768	182	+	AT1G07400	0	single-exon	UTR5
chr1	2276025	2276203	chr1.capped.769	52	+	AT1G07410	0	proximal	UTR5
chr1	2277691	2277931	chr1.capped.770	138	+	AT1G07420	0	proximal	UTR5
chr1	2282735	2282834	chr1.capped.771	85	-	AT1G07430	0	proximal	UTR5
chr1	2287527	2287733	chr1.capped.772	194	-	AT1G07440	0	proximal	UTR5
chr1	2289133	2289416	chr1.capped.773	139	-	AT1G07450	0	proximal	UTR5
chr1	2291455	2291499	chr1.capped.774	5	+	AT1G07470	0	proximal	UTR5
chr1	2294697	2294700	chr1.noncapped.775	2	-	AT1G07473	0	single-exon	UTR3
chr1	2295101	2295256	chr1.capped.776	71	-	AT1G07473	0	single-exon	UTR5
chr1	2295297	2295427	chr1.capped.777	123	+	AT1G04583	0	single-exon	NC
chr1	2295818	2295960	chr1.capped.778	105	+	AT1G07476	0	single-exon	CDS
chr1	2299455	2299470	chr1.capped.779	10	-	AT1G07480	0	proximal	UTR5
chr1	2301306	2301431	chr1.capped.780	73	+	AT1G07485	0	single-exon	UTR5
chr1	2301930	2302102	chr1.capped.781	79	-	AT1G07490	0	single-exon	UTR5
chr1	2305026	2305073	chr1.capped.782	30	-	AT1G07500	-26	upstream	UTR5
chr1	2305376	2305623	chr1.capped.783	150	+	AT1G07510	0	single-exon	UTR5
chr1	2305673	2305701	chr1.capped.784	7	+	AT1G07510	0	single-exon	UTR5
chr1	2308468	2308510	chr1.noncapped.785	23	+	AT1G07510	0	distal	CDS
chr1	2311998	2312229	chr1.capped.786	205	-	AT1G07520	0	single-exon	UTR5
chr1	2316374	2316594	chr1.capped.787	75	-	AT1G07530	0	proximal	UTR5
chr1	2321641	2321719	chr1.capped.788	14	-	AT1G07540	0	single-exon	UTR5
chr1	2331156	2331158	chr1.noncapped.789	1	+	AT1G07570	0	antisense	UTR3
chr1	2333237	2333267	chr1.capped.790	7	-	AT1G07570	0	proximal	UTR5
chr1	2333288	2333716	chr1.capped.791	36	-	AT1G07570	0	proximal	UTR5
chr1	2336166	2336279	chr1.capped.792	72	+	.	.	intergenic	.
chr1	2338356	2338519	chr1.capped.793	147	-	AT1G07590	0	distal	UTR5
chr1	2339372	2339388	chr1.capped.794	12	-	AT1G07590	0	proximal	UTR5
chr1	2341486	2341574	chr1.capped.795	55	+	AT1G07610	0	proximal	UTR5
chr1	2344237	2344329	chr1.capped.796	67	-	AT1G07615	0	proximal	UTR5
chr1	2348911	2349159	chr1.capped.797	185	+	AT1G07630	0	proximal	UTR5
chr1	2355738	2355775	chr1.capped.798	32	-	AT1G07640	0	single-exon	CDS
chr1	2355831	2356051	chr1.capped.799	133	-	AT1G07640	0	single-exon	CDS
chr1	2356107	2356258	chr1.capped.800	95	-	AT1G07640	0	single-exon	UTR5
chr1	2364674	2364730	chr1.capped.801	24	-	AT1G07650	0	distal	CDS
chr1	2366430	2366635	chr1.capped.802	101	-	AT1G07650	0	proximal	UTR5
chr1	2368305	2368459	chr1.capped.803	71	-	AT1G07645	0	proximal	UTR5
chr1	2368831	2368972	chr1.capped.804	4	+	AT1G07660	-1	upstream	UTR5
chr1	2368994	2369072	chr1.capped.805	35	+	AT1G07660	-159	intron	UTR5
chr1	2374437	2374657	chr1.capped.806	102	-	AT1G07670	0	proximal	UTR5
chr1	2378031	2378066	chr1.capped.807	1	+	AT1G07690	0	proximal	CDS
chr1	2379614	2379752	chr1.capped.808	51	+	AT1G07700	0	proximal	UTR5
chr1	2381571	2381679	chr1.capped.809	80	+	AT1G07705	0	proximal	UTR5
chr1	2392359	2392476	chr1.capped.810	93	-	AT1G07720	0	single-exon	CDS
chr1	2393764	2393790	chr1.capped.811	1	+	.	.	intergenic	.
chr1	2393871	2393918	chr1.capped.812	39	+	.	.	intergenic	.
chr1	2394216	2394218	chr1.noncapped.813	1	-	.	.	intergenic	.
chr1	2395431	2395536	chr1.capped.814	13	+	AT1G07728	0	single-exon	NC
chr1	2397104	2397178	chr1.noncapped.815	30	+	AT1G07728	0	single-exon	NC
chr1	2399931	2400026	chr1.capped.816	28	+	AT1G07740	0	antisense	CDS
chr1	2400402	2400612	chr1.capped.817	105	-	AT1G07740	0	proximal	UTR5
chr1	2402801	2402926	chr1.capped.818	64	-	AT1G07745	0	proximal	UTR5
chr1	2405872	2405943	chr1.capped.819	69	-	AT1G07750	0	proximal	UTR5
chr1	2407512	2407650	chr1.capped.820	87	+	AT1G07770	0	antisense	UTR3
chr1	2409492	2409580	chr1.capped.821	51	-	AT1G07770	0	proximal	UTR5
chr1	2409861	2410048	chr1.noncapped.822	1	+	.	.	intergenic	.
chr1	2410492	2410576	chr1.noncapped.823	82	-	AT1G07780	0	distal	CDS
chr1	2411903	2412021	chr1.capped.824	49	-	AT1G07780	0	proximal	UTR5
chr1	2412583	2412711	chr1.capped.825	91	-	AT1G07780	0	proximal	UTR5
chr1	2412991	2413033	chr1.capped.826	4	+	AT1G07790	0	single-exon	UTR5
chr1	2414246	2414383	chr1.capped.827	97	+	AT1G07795	0	single-exon	UTR5
chr1	2414403	2414470	chr1.noncapped.828	36	+	AT1G07795	0	single-exon	UTR5
chr1	2416193	2416281	chr1.capped.829	64	+	AT1G07810	0	proximal	UTR5
chr1	2421874	2421947	chr1.capped.830	66	-	AT1G07820	0	single-exon	UTR5
chr1	2422237	2422314	chr1.capped.831	67	+	AT1G07830	0	proximal	UTR5
chr1	2422372	2422397	chr1.capped.832	20	+	AT1G07830	-115	intron	UTR5
chr1	2424048	2424120	chr1.capped.833	4	+	AT1G07840	-1	upstream	UTR5
chr1	2426684	2426732	chr1.capped.834	7	+	AT1G07840	0	distal	UTR3
chr1	2431941	2432077	chr1.capped.835	77	-	AT1G07870	0	proximal	UTR5
chr1	2435702	2435811	chr1.capped.836	41	-	AT1G07880	0	proximal	UTR5
chr1	2436755	2436883	chr1.capped.837	88	-	AT1G07885	0	proximal	UTR5
chr1	2437473	2437514	chr1.capped.838	4	+	AT1G07890	0	proximal	UTR5
chr1	2437842	2437846	chr1.capped.839	3	-	AT1G07890	0	antisense	UTR5
chr1	2443684	2443958	chr1.capped.840	174	+	AT1G07902	-59	upstream	UTR5
chr1	2444057	2444085	chr1.capped.841	15	+	AT1G07902	-570	intron	CDS
chr1	2446004	2446252	chr1.capped.842	219	+	AT1G07910	0	proximal	CDS
chr1	2454845	2454916	chr1.capped.843	41	+	AT1G07920	0	proximal	UTR5
chr1	2456694	2456755	chr1.noncapped.844	40	+	AT1G07920	0	distal	CDS
chr1	2456892	2456949	chr1.noncapped.845	43	+	AT1G07920	0	distal	CDS
chr1	2458271	2458290	chr1.capped.846	5	+	AT1G07930	0	proximal	UTR5
chr1	2463683	2463959	chr1.noncapped.847	190	-	AT1G07940	0	distal	CDS
chr1	2465457	2465467	chr1.capped.848	9	-	AT1G07940	0	proximal	UTR5
chr1	2466974	2467055	chr1.capped.850	27	-	AT1G07950	0	proximal	CDS
chr1	2467141	2467215	chr1.capped.849	19	+	AT1G07960	-1	upstream	UTR5
chr1	2472525	2472679	chr1.capped.851	84	-	AT1G07970	0	proximal	UTR5
chr1	2474887	2474927	chr1.capped.852	37	-	AT1G07980	0	proximal	UTR5
chr1	2475392	2475448	chr1.capped.853	1	+	AT1G07985	0	single-exon	UTR5
chr1	2477005	2477263	chr1.capped.854	152	+	AT1G07990	0	proximal	UTR5
chr1	2480510	2480512	chr1.noncapped.855	1	-	AT1G07990	3	intronic antisense	CDS
chr1	2483460	2483484	chr1.noncapped.856	21	-	AT1G08000	0	distal	CDS
chr1	2484782	2484869	chr1.capped.857	69	-	AT1G08000	0	proximal	UTR5
chr1	2484907	2485156	chr1.capped.858	144	-	AT1G08000	0	proximal	UTR5
chr1	2487663	2487860	chr1.capped.859	156	-	AT1G08010	0	proximal	UTR5
chr1	2487898	2488077	chr1.capped.860	128	-	AT1G08010	0	proximal	UTR5
chr1	2493194	2493376	chr1.capped.861	52	-	AT1G08030	0	proximal	UTR5
chr1	2494407	2494584	chr1.capped.862	172	+	AT1G08035	0	proximal	UTR5
chr1	2498575	2498687	chr1.capped.863	65	-	AT1G08040	0	proximal	UTR5
chr1	2511016	2511091	chr1.capped.864	58	-	AT1G08060	0	proximal	UTR5
chr1	2513371	2513570	chr1.capped.865	84	-	AT1G08065	-2	upstream	UTR5
chr1	2516583	2516627	chr1.capped.866	37	-	AT1G08070	-1	upstream	UTR5
chr1	2535297	2535449	chr1.capped.867	72	+	AT1G08110	0	proximal	UTR5
chr1	2535561	2535611	chr1.capped.868	15	+	AT1G08110	0	proximal	CDS
chr1	2538145	2538238	chr1.noncapped.869	92	-	AT1G08115	0	single-exon	NC
chr1	2542233	2542357	chr1.capped.870	58	-	AT1G08125	0	proximal	UTR5
chr1	2547808	2547943	chr1.capped.871	49	-	AT1G08130	0	proximal	UTR5
chr1	2551448	2551546	chr1.capped.872	61	-	AT1G08135	0	proximal	UTR5
chr1	2555043	2555256	chr1.capped.873	117	-	AT1G08140	0	proximal	UTR5
chr1	2559096	2559286	chr1.capped.874	52	-	AT1G08150	0	proximal	UTR5
chr1	2560396	2560407	chr1.capped.875	6	-	AT1G08160	0	single-exon	UTR5
chr1	2562054	2562149	chr1.capped.876	94	-	AT1G08165	0	proximal	CDS
chr1	2563608	2563763	chr1.capped.877	79	-	AT1G08170	0	single-exon	UTR5
chr1	2564976	2565259	chr1.capped.878	165	-	AT1G08180	0	single-exon	UTR5
chr1	2567378	2567586	chr1.capped.879	118	+	AT1G08190	0	proximal	UTR5
chr1	2576621	2576715	chr1.capped.880	71	-	AT1G08200	0	proximal	UTR5
chr1	2580603	2580669	chr1.capped.881	3	-	AT1G08210	0	proximal	CDS
chr1	2583226	2583392	chr1.capped.882	103	-	AT1G08220	0	proximal	UTR5
chr1	2586671	2586813	chr1.capped.883	61	-	AT1G08230	0	proximal	UTR5
chr1	2590222	2590372	chr1.capped.884	51	-	AT1G08250	0	single-exon	UTR5
chr1	2590755	2590945	chr1.capped.885	160	+	AT1G08260	0	proximal	UTR5
chr1	2600282	2600328	chr1.noncapped.886	44	+	AT1G08260	0	distal	CDS
chr1	2607415	2607738	chr1.capped.887	103	-	AT1G08270	-12	upstream	UTR5
chr1	2607842	2608161	chr1.capped.888	260	+	AT1G08280	0	single-exon	UTR5
chr1	2613210	2613249	chr1.capped.889	26	-	AT1G08290	0	proximal	UTR5
chr1	2614902	2615038	chr1.capped.890	98	+	AT1G08300	0	proximal	CDS
chr1	2621406	2621696	chr1.capped.891	59	-	AT1G08315	0	single-exon	CDS
chr1	2626014	2626112	chr1.capped.892	41	-	AT1G08320	0	proximal	CDS
chr1	2627596	2627873	chr1.capped.893	192	-	AT1G08320	0	proximal	UTR5
chr1	2630907	2631168	chr1.capped.894	160	+	AT1G08340	0	proximal	UTR5
chr1	2635641	2635876	chr1.capped.895	40	-	AT1G08350	0	proximal	UTR5
chr1	2636006	2636041	chr1.capped.896	29	+	AT1G08360	0	proximal	UTR5
chr1	2638167	2638313	chr1.capped.897	70	+	AT1G08370	0	proximal	UTR5
chr1	2640306	2640341	chr1.noncapped.898	15	+	AT1G08370	0	distal	CDS
chr1	2641743	2641833	chr1.capped.899	19	-	AT1G08380	0	proximal	UTR5
chr1	2642123	2642260	chr1.capped.900	81	+	AT1G08390	0	proximal	UTR5
chr1	2645974	2646075	chr1.capped.901	32	-	AT1G08400	0	proximal	CDS
chr1	2646148	2646309	chr1.capped.902	91	+	AT1G08410	0	proximal	UTR5
chr1	2649453	2649824	chr1.capped.903	305	+	AT1G08420	0	proximal	UTR5
chr1	2671813	2671829	chr1.capped.904	11	-	AT1G08450	0	proximal	UTR5
chr1	2672346	2672505	chr1.capped.905	152	+	AT1G08460	0	proximal	UTR5
chr1	2673973	2674085	chr1.capped.906	6	+	AT1G08460	0	distal	CDS
chr1	2675731	2675945	chr1.capped.907	113	+	AT1G08465	0	proximal	UTR5
chr1	2683967	2684105	chr1.capped.909	41	-	AT1G08470	0	proximal	UTR5
chr1	2684216	2684333	chr1.capped.908	73	+	AT1G08480	0	proximal	UTR5
chr1	2688516	2688605	chr1.capped.910	78	-	AT1G08490	0	proximal	UTR5
chr1	2688949	2689184	chr1.capped.911	150	+	AT1G08500	0	proximal	UTR5
chr1	2694104	2694267	chr1.capped.912	64	-	AT1G08510	0	proximal	UTR5
chr1	2694323	2694432	chr1.capped.913	42	-	AT1G08510	0	proximal	UTR5
chr1	2696395	2696543	chr1.capped.914	132	+	AT1G08520	0	proximal	UTR5
chr1	2697363	2697435	chr1.capped.915	2	+	AT1G08520	0	distal	CDS
chr1	2701166	2701263	chr1.capped.916	59	+	AT1G08530	0	proximal	UTR5
chr1	2703327	2703414	chr1.capped.917	39	+	AT1G08540	0	proximal	UTR5
chr1	2706877	2707218	chr1.capped.918	213	+	AT1G08550	0	proximal	UTR5
chr1	2709658	2709660	chr1.noncapped.919	1	+	AT1G08550	0	distal	UTR3
chr1	2710888	2711027	chr1.capped.920	20	-	AT1G08560	0	proximal	UTR5
chr1	2712848	2713059	chr1.capped.921	78	+	AT1G08570	0	proximal	UTR5
chr1	2716347	2716429	chr1.capped.922	18	-	AT1G08580	0	proximal	UTR5
chr1	2721902	2721946	chr1.capped.923	7	-	AT1G08592	0	single-exon	NC
chr1	2723687	2723857	chr1.capped.924	139	+	AT1G08600	0	proximal	UTR5
chr1	2733319	2733390	chr1.noncapped.925	43	+	AT1G08600	0	distal	CDS
chr1	2735692	2735821	chr1.capped.926	98	-	AT1G08610	0	proximal	UTR5
chr1	2736608	2737179	chr1.capped.927	144	+	AT1G08620	0	proximal	UTR5
chr1	2746424	2746648	chr1.capped.928	186	-	AT1G08630	-85	upstream	UTR5
chr1	2746693	2746795	chr1.capped.929	53	-	AT1G08630	0	proximal	UTR5
chr1	2746823	2747008	chr1.capped.930	137	-	AT1G08630	0	proximal	UTR5
chr1	2747899	2747936	chr1.capped.931	32	-	AT1G08630	0	proximal	UTR5
chr1	2751155	2751283	chr1.capped.932	53	-	AT1G08640	0	proximal	CDS
chr1	2752118	2752192	chr1.capped.933	42	+	AT1G08650	0	single-exon	UTR5
chr1	2759686	2759910	chr1.capped.934	99	-	AT1G08660	0	proximal	UTR5
chr1	2761744	2761867	chr1.capped.935	2	-	AT1G08670	-148	upstream	UTR5
chr1	2762585	2762725	chr1.capped.936	57	+	AT1G08680	0	proximal	UTR5
chr1	2769476	2769568	chr1.capped.937	39	-	AT1G08695	-8	upstream	UTR5
chr1	2771362	2771477	chr1.capped.938	80	-	AT1G08700	0	proximal	UTR5
chr1	2771624	2771763	chr1.capped.939	87	+	AT1G08710	0	proximal	UTR5
chr1	2773943	2774092	chr1.capped.940	85	+	AT1G08720	0	proximal	UTR5
chr1	2779483	2779673	chr1.capped.941	142	+	AT1G08730	0	proximal	UTR5
chr1	2801022	2801102	chr1.capped.942	46	+	AT1G08750	0	proximal	UTR5
chr1	2804972	2805266	chr1.capped.943	159	+	AT1G08760	0	proximal	UTR5
chr1	2805296	2805394	chr1.capped.944	74	+	AT1G08760	0	proximal	UTR5
chr1	2806362	2806382	chr1.noncapped.945	11	+	AT1G08760	0	proximal	CDS
chr1	2808870	2808914	chr1.capped.946	1	+	AT1G08770	0	single-exon	UTR5
chr1	2811120	2811231	chr1.capped.947	57	-	AT1G08780	0	proximal	UTR5
chr1	2817766	2817941	chr1.capped.948	39	-	AT1G08800	0	proximal	UTR5
chr1	2820333	2820403	chr1.capped.949	17	-	AT1G08810	0	proximal	UTR5
chr1	2824861	2824901	chr1.capped.950	35	-	AT1G08820	0	proximal	UTR5
chr1	2825199	2825467	chr1.capped.951	61	-	AT1G08820	0	proximal	UTR5
chr1	2827061	2827134	chr1.capped.952	56	+	AT1G08830	0	proximal	UTR5
chr1	2831048	2831183	chr1.capped.953	55	-	AT1G08840	-16	intron	CDS
chr1	2838815	2838890	chr1.capped.954	53	-	AT1G08840	-14	upstream	UTR5
chr1	2839044	2839180	chr1.capped.955	99	+	AT1G08845	0	proximal	CDS
chr1	2847752	2847782	chr1.capped.956	25	-	AT1G08880	0	proximal	UTR5
chr1	2848259	2848366	chr1.capped.957	90	+	AT1G08890	0	proximal	UTR5
chr1	2852421	2852545	chr1.capped.958	32	+	AT1G08900	0	proximal	UTR5
chr1	2856160	2856173	chr1.capped.959	1	+	AT1G08910	0	proximal	UTR5
chr1	2867257	2867442	chr1.capped.960	97	+	AT1G08920	0	proximal	UTR5
chr1	2873420	2873586	chr1.noncapped.961	71	+	AT1G08930	0	proximal	UTR5
chr1	2877611	2877762	chr1.capped.962	65	+	AT1G08940	0	proximal	UTR5
chr1	2879296	2879417	chr1.noncapped.963	6	+	AT1G08950	0	single-exon	NC
chr1	2879563	2879685	chr1.capped.964	78	+	AT1G08960	0	proximal	UTR5
chr1	2882488	2882654	chr1.capped.965	54	+	AT1G08970	0	single-exon	UTR5
chr1	2884373	2884464	chr1.capped.966	37	+	AT1G08980	0	proximal	UTR5
chr1	2890992	2891143	chr1.capped.967	108	+	AT1G09000	0	proximal	UTR5
chr1	2899285	2899411	chr1.capped.968	86	-	AT1G09010	0	proximal	UTR5
chr1	2904762	2904873	chr1.capped.969	58	-	AT1G09020	0	proximal	UTR5
chr1	2911262	2911337	chr1.capped.970	54	+	AT1G09040	0	proximal	UTR5
chr1	2916916	2917036	chr1.capped.971	99	+	AT1G09050	0	proximal	UTR5
chr1	2921244	2921264	chr1.noncapped.972	17	-	AT1G09060	0	distal	CDS
chr1	2925717	2925790	chr1.capped.973	38	-	AT1G09060	0	proximal	UTR5
chr1	2925842	2926011	chr1.capped.974	56	-	AT1G09060	-73	upstream	UTR5
chr1	2927670	2927739	chr1.capped.975	32	+	AT1G09070	0	single-exon	UTR5
chr1	2931837	2931851	chr1.capped.976	9	-	AT1G09080	0	proximal	UTR5
chr1	2939271	2939329	chr1.capped.977	15	-	AT1G09100	0	proximal	UTR5
chr1	2940363	2940396	chr1.noncapped.978	15	-	AT1G09130	0	distal	CDS
chr1	2942246	2942267	chr1.capped.979	7	-	AT1G09130	0	proximal	UTR5
chr1	2945856	2945976	chr1.capped.980	94	-	AT1G09140	0	proximal	UTR5
chr1	2946182	2946303	chr1.capped.981	67	+	AT1G09150	0	proximal	UTR5
chr1	2948053	2948126	chr1.capped.982	19	+	AT1G09150	-101	intron	CDS
chr1	2950823	2951172	chr1.capped.983	107	-	AT1G09155	0	proximal	UTR5
chr1	2953971	2954039	chr1.capped.984	61	-	AT1G09160	-62	intron	CDS
chr1	2955672	2955705	chr1.capped.985	17	-	AT1G09160	0	proximal	UTR5
chr1	2964616	2964733	chr1.capped.986	1	-	AT1G09176	0	antisense	UTR3
chr1	2965009	2965046	chr1.capped.987	1	+	AT1G09180	-12	upstream	UTR5
chr1	2967684	2967788	chr1.capped.988	44	-	AT1G09190	0	single-exon	UTR5
chr1	2971338	2971550	chr1.capped.989	133	-	AT1G09195	0	proximal	UTR5
chr1	2972197	2972199	chr1.capped.990	1	-	AT1G09200	0	single-exon	UTR5
chr1	2976682	2976750	chr1.capped.991	13	-	AT1G09210	0	proximal	UTR5
chr1	2977191	2977383	chr1.capped.992	93	+	.	.	intergenic	.
chr1	2982535	2982624	chr1.capped.993	46	-	AT1G09230	0	proximal	UTR5
chr1	2984878	2984911	chr1.capped.994	2	+	AT1G09240	0	single-exon	UTR5
chr1	2987385	2987473	chr1.capped.995	7	-	AT1G09245	0	single-exon	UTR5
chr1	2989370	2989393	chr1.capped.996	6	+	AT1G09250	0	single-exon	UTR5
chr1	2990336	2990518	chr1.capped.997	99	-	.	.	intergenic	.
chr1	2993372	2993406	chr1.capped.998	4	+	AT1G09260	-4	upstream	UTR5
chr1	2994293	2994455	chr1.capped.999	129	+	AT1G09270	0	proximal	UTR5
chr1	3001233	3001376	chr1.capped.1000	46	-	AT1G09280	0	proximal	UTR5
chr1	3002066	3002071	chr1.noncapped.1001	4	-	AT1G09290	0	distal	CDS
chr1	3003693	3003762	chr1.capped.1003	68	-	AT1G09290	0	single-exon	UTR5
chr1	3003824	3003980	chr1.capped.1002	79	+	AT1G09300	0	single-exon	UTR5
chr1	3008877	3008947	chr1.capped.1004	41	+	AT1G09310	0	single-exon	UTR5
chr1	3009055	3009064	chr1.capped.1005	1	+	AT1G09310	0	single-exon	UTR5
chr1	3012264	3012413	chr1.capped.1006	100	-	AT1G09320	0	proximal	UTR5
chr1	3015002	3015130	chr1.capped.1007	58	-	AT1G09330	0	proximal	UTR5
chr1	3015242	3015473	chr1.capped.1008	218	+	AT1G09340	0	proximal	UTR5
chr1	3024854	3024902	chr1.capped.1009	3	+	AT1G09370	-19	upstream	UTR5
chr1	3025152	3025452	chr1.noncapped.1010	67	+	AT1G09370	0	single-exon	CDS
chr1	3026203	3026382	chr1.noncapped.1011	93	-	AT1G09380	0	distal	UTR3
chr1	3026389	3026485	chr1.noncapped.1012	26	-	AT1G09380	0	distal	CDS
chr1	3026521	3026568	chr1.capped.1013	1	-	AT1G09380	0	distal	CDS
chr1	3026646	3026743	chr1.noncapped.1014	94	-	AT1G09380	0	distal	CDS
chr1	3029479	3029490	chr1.capped.1015	8	-	AT1G09380	0	proximal	UTR5
chr1	3031122	3031329	chr1.capped.1016	119	+	AT1G09390	0	single-exon	UTR5
chr1	3038273	3038441	chr1.capped.1017	114	-	AT1G09415	0	single-exon	UTR5
chr1	3041679	3041832	chr1.capped.1018	49	-	AT1G09420	0	proximal	UTR5
chr1	3041937	3042097	chr1.capped.1019	115	+	AT1G09430	0	proximal	UTR5
chr1	3047430	3047604	chr1.capped.1020	70	-	AT1G09440	0	proximal	UTR5
chr1	3047783	3048070	chr1.capped.1021	102	-	AT1G09440	0	proximal	UTR5
chr1	3048965	3049143	chr1.capped.1022	68	+	AT1G09450	0	proximal	UTR5
chr1	3053500	3053906	chr1.capped.1023	380	+	AT1G09460	0	proximal	UTR5
chr1	3056927	3056956	chr1.capped.1024	8	-	AT1G09470	0	proximal	UTR5
chr1	3056995	3057246	chr1.capped.1025	146	-	AT1G09470	-145	upstream	UTR5
chr1	3057375	3057537	chr1.capped.1026	87	-	AT1G09470	0	proximal	UTR5
chr1	3058466	3058526	chr1.capped.1027	17	+	AT1G09480	0	proximal	CDS
chr1	3062421	3062490	chr1.noncapped.1028	1	-	.	.	intergenic	.
chr1	3063346	3063406	chr1.capped.1029	50	-	.	.	intergenic	.
chr1	3064096	3064165	chr1.capped.1030	64	+	AT1G09490	0	proximal	UTR5
chr1	3066678	3066851	chr1.capped.1031	74	+	AT1G09500	0	proximal	UTR5
chr1	3072028	3072083	chr1.capped.1032	21	-	AT1G09520	0	single-exon	UTR5
chr1	3076473	3076727	chr1.capped.1033	76	+	AT1G09530	0	proximal	UTR5
chr1	3093712	3093895	chr1.capped.1034	132	+	AT1G09560	0	proximal	UTR5
chr1	3100198	3100314	chr1.capped.1035	67	-	AT1G09570	0	proximal	UTR5
chr1	3100319	3100365	chr1.capped.1036	38	-	AT1G09570	-1	upstream	UTR5
chr1	3100488	3100824	chr1.capped.1037	136	-	AT1G09570	0	proximal	UTR5
chr1	3102826	3102959	chr1.capped.1038	98	-	AT1G09575	0	proximal	UTR5
chr1	3103023	3103275	chr1.capped.1039	125	-	AT1G09575	0	proximal	UTR5
chr1	3103691	3103777	chr1.capped.1040	62	-	AT1G09575	-77	upstream	UTR5
chr1	3104567	3104638	chr1.capped.1041	15	+	AT1G09580	0	proximal	UTR5
chr1	3106530	3106541	chr1.capped.1042	4	+	AT1G09590	0	proximal	UTR5
chr1	3107899	3108367	chr1.capped.1043	335	+	AT1G09600	0	proximal	UTR5
chr1	3111751	3111803	chr1.capped.1044	3	+	AT1G09610	0	single-exon	UTR5
chr1	3116620	3116706	chr1.capped.1045	69	-	AT1G09620	0	proximal	UTR5
chr1	3119564	3119747	chr1.capped.1047	47	-	AT1G09630	0	proximal	UTR5
chr1	3119878	3119985	chr1.capped.1046	85	+	AT1G09640	0	proximal	UTR5
chr1	3122911	3123096	chr1.capped.1048	115	+	AT1G09645	0	proximal	UTR5
chr1	3125147	3125323	chr1.capped.1049	144	+	AT1G09650	0	single-exon	UTR5
chr1	3125424	3125498	chr1.capped.1050	69	+	AT1G09650	0	single-exon	UTR5
chr1	3125788	3125907	chr1.capped.1051	85	+	AT1G09650	0	single-exon	UTR5
chr1	3125946	3126005	chr1.capped.1052	11	+	AT1G09650	0	single-exon	UTR5
chr1	3130651	3130654	chr1.capped.1053	2	-	AT1G09660	-469	intron	CDS
chr1	3130947	3131098	chr1.capped.1054	117	-	AT1G09660	0	proximal	UTR5
chr1	3135916	3135988	chr1.capped.1055	51	-	AT1G09680	0	single-exon	UTR5
chr1	3137458	3137476	chr1.capped.1056	9	-	AT1G09690	0	proximal	UTR5
chr1	3140192	3140320	chr1.capped.1057	46	-	AT1G09700	0	proximal	UTR5
chr1	3140844	3140927	chr1.capped.1058	43	+	AT1G09710	0	proximal	UTR5
chr1	3148335	3148376	chr1.noncapped.1059	2	-	AT1G09730	0	distal	CDS
chr1	3154287	3154392	chr1.capped.1060	92	-	AT1G09730	0	proximal	UTR5
chr1	3154510	3154594	chr1.capped.1061	26	+	AT1G09740	0	proximal	UTR5
chr1	3157499	3157541	chr1.capped.1062	4	+	AT1G09750	0	proximal	UTR5
chr1	3161642	3161708	chr1.capped.1063	49	-	AT1G09760	0	proximal	UTR5
chr1	3161813	3161923	chr1.capped.1064	54	+	AT1G09770	0	proximal	UTR5
chr1	3165426	3165431	chr1.noncapped.1065	2	-	AT1G09780	0	distal	UTR3
chr1	3167814	3167876	chr1.capped.1066	54	-	AT1G09780	0	proximal	UTR5
chr1	3170909	3171094	chr1.capped.1067	148	-	AT1G09790	-40	upstream	UTR5
chr1	3172087	3172178	chr1.capped.1068	30	+	AT1G09794	0	proximal	UTR5
chr1	3173540	3173575	chr1.capped.1069	8	+	AT1G09795	0	single-exon	UTR5
chr1	3180319	3180474	chr1.capped.1070	57	-	AT1G09800	0	proximal	UTR5
chr1	3180555	3180735	chr1.noncapped.1071	178	-	AT1G04733	0	proximal	NC
chr1	3180960	3180970	chr1.noncapped.1072	1	+	AT1G09810	0	antisense	UTR3
chr1	3184123	3184214	chr1.capped.1073	65	-	AT1G09810	0	proximal	UTR5
chr1	3187449	3187462	chr1.capped.1074	5	+	AT1G09812	0	proximal	UTR5
chr1	3189367	3189449	chr1.capped.1075	27	+	AT1G09815	0	proximal	UTR5
chr1	3192385	3192559	chr1.capped.1076	87	-	AT1G09820	0	single-exon	UTR5
chr1	3192962	3192999	chr1.noncapped.1077	4	-	AT1G09830	0	distal	CDS
chr1	3194917	3195057	chr1.capped.1078	107	-	AT1G09830	0	proximal	UTR5
chr1	3195984	3196020	chr1.noncapped.1079	24	+	AT1G09840	0	antisense	UTR3
chr1	3200046	3200296	chr1.capped.1080	180	-	AT1G09840	0	proximal	UTR5
chr1	3201736	3201910	chr1.capped.1081	91	+	AT1G09850	0	single-exon	UTR5
chr1	3205293	3205389	chr1.capped.1082	24	-	AT1G09860	0	single-exon	UTR5
chr1	3205702	3205813	chr1.capped.1083	64	+	AT1G09870	0	proximal	UTR5
chr1	3213111	3213179	chr1.capped.1084	62	-	AT1G09880	-902	intron	CDS
chr1	3217566	3217637	chr1.capped.1085	13	-	AT1G09890	0	proximal	UTR5
chr1	3217963	3218052	chr1.capped.1086	36	+	AT1G09900	-133	upstream	UTR5
chr1	3219391	3219416	chr1.noncapped.1087	19	+	AT1G09900	0	single-exon	CDS
chr1	3224125	3224162	chr1.capped.1088	3	+	AT1G09910	0	antisense	CDS
chr1	3224461	3224649	chr1.capped.1089	77	-	AT1G09910	0	proximal	UTR5
chr1	3226947	3227072	chr1.capped.1090	29	-	AT1G09920	0	proximal	UTR5
chr1	3230035	3230206	chr1.capped.1091	98	-	AT1G09930	0	proximal	UTR5
chr1	3239379	3239659	chr1.capped.1092	53	-	AT1G09940	0	proximal	UTR5
chr1	3244063	3244289	chr1.capped.1093	144	+	AT1G09960	0	proximal	UTR5
chr1	3252212	3252341	chr1.capped.1094	27	+	AT1G09970	0	proximal	UTR5
chr1	3261478	3261753	chr1.capped.1095	173	-	AT1G09980	0	proximal	UTR5
chr1	3263481	3263654	chr1.capped.1096	116	-	AT1G09995	0	proximal	UTR5
chr1	3263867	3263968	chr1.capped.1097	45	+	AT1G10000	0	antisense	CDS
chr1	3269751	3269763	chr1.capped.1098	11	-	AT1G10020	0	distal	UTR3
chr1	3271797	3271854	chr1.capped.1099	50	-	AT1G10020	0	proximal	UTR5
chr1	3271942	3272063	chr1.capped.1100	22	-	AT1G10020	0	proximal	UTR5
chr1	3273739	3273945	chr1.capped.1101	115	+	AT1G10030	0	proximal	UTR5
chr1	3278653	3278709	chr1.capped.1102	55	-	AT1G10040	0	proximal	UTR5
chr1	3278897	3279044	chr1.capped.1103	54	+	AT1G10050	0	proximal	UTR5
chr1	3283695	3283749	chr1.noncapped.1104	7	-	.	.	intergenic	.
chr1	3284120	3284334	chr1.capped.1105	190	+	AT1G10060	0	proximal	CDS
chr1	3284396	3284423	chr1.capped.1106	23	+	AT1G10060	0	proximal	CDS
chr1	3284820	3284980	chr1.capped.1107	75	+	AT1G10060	0	proximal	CDS
chr1	3285043	3285160	chr1.capped.1108	104	+	AT1G10060	0	proximal	CDS
chr1	3287876	3287998	chr1.capped.1109	79	+	AT1G10070	-131	upstream	UTR5
chr1	3288048	3288290	chr1.capped.1110	173	+	AT1G10070	0	proximal	UTR5
chr1	3295994	3296283	chr1.capped.1111	108	-	AT1G10090	0	proximal	UTR5
chr1	3302597	3302742	chr1.capped.1112	131	+	AT1G10110	0	single-exon	UTR5
chr1	3306018	3306075	chr1.capped.1113	52	-	AT1G10120	0	proximal	UTR5
chr1	3306114	3306410	chr1.capped.1114	43	-	AT1G10120	0	proximal	UTR5
chr1	3306454	3306665	chr1.capped.1115	183	-	AT1G10120	0	proximal	UTR5
chr1	3306810	3306824	chr1.capped.1116	5	-	AT1G10120	0	proximal	UTR5
chr1	3310929	3311009	chr1.capped.1117	56	+	AT1G10130	0	proximal	UTR5
chr1	3321966	3321975	chr1.noncapped.1118	4	+	AT1G10130	0	distal	UTR3
chr1	3323393	3323666	chr1.capped.1119	154	-	AT1G10140	0	single-exon	UTR5
chr1	3325812	3325935	chr1.capped.1120	24	+	AT1G10150	0	single-exon	UTR5
chr1	3325994	3326027	chr1.capped.1121	25	+	AT1G10150	0	single-exon	UTR5
chr1	3328455	3328533	chr1.capped.1122	22	-	AT1G10155	-30	upstream	UTR5
chr1	3338056	3338189	chr1.capped.1123	3	-	AT1G10170	0	proximal	UTR5
chr1	3341528	3341641	chr1.capped.1124	45	-	AT1G10180	0	proximal	UTR5
chr1	3347750	3347912	chr1.capped.1125	107	-	AT1G10200	0	proximal	UTR5
chr1	3347995	3348163	chr1.capped.1126	95	-	AT1G10200	0	proximal	UTR5
chr1	3349187	3349260	chr1.capped.1127	53	+	AT1G10210	0	proximal	UTR5
chr1	3351973	3352134	chr1.capped.1128	78	+	AT1G10220	0	single-exon	UTR5
chr1	3355565	3355627	chr1.capped.1129	28	+	AT1G10230	-81	upstream	UTR5
chr1	3359679	3359868	chr1.capped.1130	158	-	AT1G10240	0	proximal	UTR5
chr1	3363412	3363530	chr1.capped.1131	32	+	AT1G10270	0	single-exon	UTR5
chr1	3369034	3369166	chr1.capped.1132	71	-	AT1G10280	0	proximal	UTR5
chr1	3370424	3370590	chr1.capped.1133	136	+	AT1G10290	0	proximal	UTR5
chr1	3383889	3383935	chr1.capped.1134	16	-	AT1G10310	0	proximal	UTR5
chr1	3384056	3384137	chr1.noncapped.1135	59	-	AT1G10310	-113	upstream	UTR5
chr1	3388369	3388398	chr1.capped.1136	21	-	AT1G10320	-15	upstream	UTR5
chr1	3388533	3388627	chr1.capped.1137	31	+	AT1G10330	-34	upstream	UTR5
chr1	3394929	3395113	chr1.capped.1138	119	-	AT1G10350	0	proximal	UTR5
chr1	3396772	3396898	chr1.capped.1139	78	-	AT1G10360	0	proximal	UTR5
chr1	3398292	3398360	chr1.capped.1140	59	-	AT1G10370	0	single-exon	UTR5
chr1	3400528	3400704	chr1.capped.1141	77	+	AT1G10380	0	proximal	UTR5
chr1	3403124	3403250	chr1.capped.1142	11	+	AT1G10385	0	proximal	UTR5
chr1	3412773	3412872	chr1.capped.1143	55	-	AT1G10390	0	single-exon	UTR5
chr1	3416862	3416892	chr1.noncapped.1144	7	-	AT1G10410	0	distal	CDS
chr1	3419236	3419442	chr1.capped.1145	169	-	AT1G10410	0	proximal	UTR5
chr1	3419488	3419727	chr1.capped.1146	137	-	AT1G10410	0	proximal	UTR5
chr1	3427503	3427563	chr1.capped.1147	38	-	AT1G10417	-11	upstream	UTR5
chr1	3430535	3430653	chr1.capped.1148	66	-	AT1G10430	0	proximal	UTR5
chr1	3431724	3431818	chr1.capped.1149	65	+	AT1G10450	0	proximal	UTR5
chr1	3435660	3435705	chr1.noncapped.1150	19	+	AT1G10450	0	distal	CDS
chr1	3443800	3444065	chr1.capped.1151	46	-	AT1G10470	0	proximal	UTR5
chr1	3453177	3453276	chr1.capped.1152	55	+	AT1G10490	0	proximal	UTR5
chr1	3461346	3461520	chr1.capped.1154	138	-	AT1G10500	0	proximal	UTR5
chr1	3461535	3461739	chr1.capped.1153	92	+	AT1G10510	-7	upstream	UTR5
chr1	3465891	3465984	chr1.capped.1155	49	+	AT1G10520	0	proximal	UTR5
chr1	3469622	3469726	chr1.noncapped.1156	1	+	ENSRNA049495688-T1	0	proximal	NC
chr1	3469834	3470008	chr1.capped.1157	138	+	AT1G10522	0	distal	UTR5
chr1	3472520	3472750	chr1.capped.1158	172	-	AT1G10530	-19	upstream	UTR5
chr1	3477762	3478082	chr1.capped.1159	102	-	AT1G10540	0	proximal	UTR5
chr1	3484548	3484610	chr1.capped.1160	3	+	AT1G10560	0	single-exon	UTR5
chr1	3487544	3487683	chr1.capped.1161	38	+	AT1G10570	0	proximal	UTR5
chr1	3493670	3493778	chr1.capped.1162	69	-	AT1G10580	0	proximal	UTR5
chr1	3495119	3495135	chr1.noncapped.1163	15	-	AT1G10585	0	proximal	UTR5
chr1	3503403	3503458	chr1.capped.1164	28	-	AT1G10590	0	proximal	UTR5
chr1	3503614	3503770	chr1.capped.1165	112	+	AT1G10600	0	proximal	UTR5
chr1	3506107	3506422	chr1.capped.1166	257	+	AT1G10610	0	proximal	UTR5
chr1	3512188	3512454	chr1.capped.1167	265	-	AT1G10620	-133	upstream	UTR5
chr1	3514691	3514780	chr1.capped.1168	19	-	AT1G10630	0	proximal	UTR5
chr1	3517876	3517911	chr1.capped.1169	11	-	AT1G10640	0	proximal	UTR5
chr1	3526108	3526168	chr1.capped.1170	30	-	AT1G10650	0	proximal	UTR5
chr1	3526195	3526497	chr1.capped.1171	154	-	AT1G10650	0	proximal	UTR5
chr1	3530408	3530587	chr1.capped.1172	95	+	AT1G10657	0	proximal	UTR5
chr1	3532371	3532595	chr1.capped.1173	103	+	AT1G10660	0	proximal	UTR5
chr1	3535486	3535619	chr1.capped.1174	27	+	AT1G10670	0	proximal	UTR5
chr1	3545441	3545541	chr1.capped.1175	29	-	AT1G10682	0	single-exon	NC
chr1	3550570	3550799	chr1.capped.1176	209	-	AT1G10690	0	single-exon	UTR5
chr1	3554102	3554133	chr1.capped.1177	6	+	AT1G10700	0	proximal	UTR5
chr1	3554225	3554282	chr1.capped.1178	23	+	AT1G10700	0	proximal	CDS
chr1	3558349	3558443	chr1.capped.1179	8	+	AT1G10710	0	proximal	UTR5
chr1	3562843	3563034	chr1.capped.1180	113	+	AT1G10720	0	proximal	UTR5
chr1	3565249	3565337	chr1.capped.1181	1	+	AT1G10730	-6	upstream	UTR5
chr1	3570634	3570908	chr1.capped.1182	64	-	AT1G10740	0	proximal	UTR5
chr1	3574275	3574348	chr1.capped.1183	44	+	AT1G10747	0	proximal	CDS
chr1	3578383	3578620	chr1.capped.1184	78	-	AT1G10750	0	proximal	UTR5
chr1	3590456	3590573	chr1.capped.1185	48	-	AT1G10760	0	proximal	UTR5
chr1	3592404	3592420	chr1.capped.1186	9	-	AT1G10770	0	single-exon	UTR5
chr1	3595039	3595199	chr1.capped.1187	47	-	AT1G10780	0	proximal	UTR5
chr1	3598839	3598911	chr1.capped.1188	69	-	AT1G10800	-24	upstream	UTR5
chr1	3604972	3605079	chr1.capped.1189	81	-	AT1G10820	0	proximal	UTR5
chr1	3607342	3607570	chr1.capped.1190	116	-	AT1G10830	0	proximal	UTR5
chr1	3610385	3610547	chr1.capped.1191	66	-	AT1G10840	0	proximal	UTR5
chr1	3611508	3611897	chr1.capped.1192	352	+	AT1G10850	0	proximal	UTR5
chr1	3611925	3611958	chr1.capped.1193	8	+	AT1G10850	0	proximal	UTR5
chr1	3616115	3616197	chr1.capped.1194	22	-	AT1G10865	0	single-exon	UTR5
chr1	3623641	3623806	chr1.capped.1195	106	-	AT1G10870	0	proximal	UTR5
chr1	3627638	3627764	chr1.capped.1196	69	+	AT1G10890	0	proximal	UTR5
chr1	3637059	3637238	chr1.capped.1197	150	-	AT1G10900	0	proximal	UTR5
chr1	3639830	3639940	chr1.capped.1198	63	+	AT1G10910	0	proximal	UTR5
chr1	3646528	3646543	chr1.noncapped.1199	8	-	AT1G10920	0	proximal	CDS
chr1	3647409	3647787	chr1.capped.1200	268	-	AT1G10920	0	proximal	UTR5
chr1	3655523	3655684	chr1.capped.1201	67	-	AT1G10930	0	proximal	UTR5
chr1	3658365	3658665	chr1.capped.1202	174	-	AT1G10940	0	proximal	UTR5
chr1	3659194	3659273	chr1.capped.1203	47	+	AT1G10950	0	proximal	UTR5
chr1	3664384	3664428	chr1.capped.1204	4	+	AT1G10960	0	proximal	UTR5
chr1	3665183	3665216	chr1.noncapped.1205	24	-	AT1G10970	0	distal	CDS
chr1	3666937	3667231	chr1.capped.1206	25	-	AT1G10970	0	proximal	UTR5
chr1	3669814	3669962	chr1.capped.1207	58	-	AT1G10980	0	proximal	UTR5
chr1	3671093	3671221	chr1.capped.1208	53	-	AT1G10990	0	single-exon	UTR5
chr1	3675928	3676153	chr1.capped.1209	12	-	AT1G11000	0	proximal	UTR5
chr1	3676602	3676832	chr1.capped.1210	153	+	AT1G11020	0	proximal	UTR5
chr1	3678308	3678324	chr1.noncapped.1211	12	+	AT1G11020	0	distal	CDS
chr1	3680896	3681108	chr1.capped.1212	90	-	AT1G11040	0	proximal	UTR5
chr1	3681693	3681953	chr1.capped.1213	127	+	AT1G11050	0	single-exon	UTR5
chr1	3684636	3684730	chr1.capped.1214	38	+	AT1G11060	0	proximal	CDS
chr1	3697793	3697840	chr1.capped.1215	14	-	AT1G11080	0	proximal	UTR5
chr1	3702513	3702705	chr1.capped.1216	57	+	AT1G11090	-37	upstream	UTR5
chr1	3709373	3709377	chr1.noncapped.1217	2	+	AT1G11100	0	antisense	UTR5
chr1	3713474	3713789	chr1.capped.1218	134	-	AT1G11112	0	single-exon	UTR5
chr1	3715043	3715224	chr1.capped.1219	66	+	AT1G11120	0	proximal	UTR5
chr1	3718733	3718847	chr1.capped.1220	44	+	AT1G11125	0	single-exon	UTR5
chr1	3722777	3722971	chr1.capped.1221	130	+	AT1G11130	0	proximal	UTR5
chr1	3723006	3723008	chr1.capped.1222	1	+	AT1G11130	0	proximal	UTR5
chr1	3728755	3729099	chr1.capped.1223	116	+	.	.	intergenic	.
chr1	3740698	3740830	chr1.capped.1224	66	+	AT1G11170	0	proximal	UTR5
chr1	3744835	3744965	chr1.capped.1225	53	+	AT1G11175	0	single-exon	NC
chr1	3745708	3745849	chr1.capped.1226	54	+	AT1G11180	-11	upstream	UTR5
chr1	3749504	3749513	chr1.capped.1227	3	+	AT1G11185	-2	upstream	NC
chr1	3750143	3750145	chr1.noncapped.1228	1	+	AT1G11190	0	antisense	UTR3
chr1	3750370	3750394	chr1.noncapped.1229	13	-	AT1G11190	0	distal	CDS
chr1	3751313	3751349	chr1.capped.1230	7	+	AT1G11190	33	intronic antisense	CDS
chr1	3752686	3752830	chr1.capped.1231	93	-	AT1G11190	0	proximal	UTR5
chr1	3753236	3753444	chr1.capped.1232	133	+	AT1G11200	0	proximal	UTR5
chr1	3761191	3761280	chr1.capped.1233	8	-	AT1G11220	0	proximal	CDS
chr1	3761392	3761406	chr1.capped.1234	10	-	AT1G11220	0	proximal	UTR5
chr1	3768236	3768294	chr1.capped.1235	12	-	AT1G11240	0	proximal	UTR5
chr1	3768498	3768592	chr1.capped.1236	28	+	AT1G11250	0	proximal	UTR5
chr1	3774996	3775024	chr1.noncapped.1237	24	-	.	.	intergenic	.
chr1	3777325	3777348	chr1.capped.1238	4	+	AT1G11260	0	proximal	UTR5
chr1	3786916	3787168	chr1.capped.1239	8	-	AT1G11270	0	proximal	UTR5
chr1	3790599	3790928	chr1.capped.1240	218	-	AT1G11280	0	proximal	UTR5
chr1	3797675	3797831	chr1.capped.1241	43	+	AT1G11303	0	proximal	UTR5
chr1	3803974	3804263	chr1.capped.1242	126	-	AT1G11310	0	proximal	UTR5
chr1	3807074	3807211	chr1.capped.1243	72	+	AT1G11320	0	proximal	UTR5
chr1	3810165	3810405	chr1.capped.1244	174	+	AT1G11330	0	proximal	UTR5
chr1	3820690	3820822	chr1.capped.1245	67	-	AT1G11350	0	proximal	UTR5
chr1	3822885	3822981	chr1.capped.1246	13	-	AT1G11360	0	proximal	CDS
chr1	3832587	3832733	chr1.capped.1247	35	+	AT1G11380	0	proximal	UTR5
chr1	3837104	3837107	chr1.noncapped.1248	1	+	AT1G11390	192	intronic antisense	CDS
chr1	3837434	3837668	chr1.capped.1250	110	-	AT1G11390	0	proximal	UTR5
chr1	3837618	3837733	chr1.capped.1249	73	+	AT1G11400	-2	upstream	UTR5
chr1	3837821	3837954	chr1.capped.1251	54	+	AT1G11400	0	proximal	UTR5
chr1	3841111	3841301	chr1.capped.1252	165	+	AT1G11410	0	proximal	CDS
chr1	3846931	3847086	chr1.capped.1253	77	-	AT1G11420	-53	upstream	UTR5
chr1	3847201	3847273	chr1.capped.1254	55	+	AT1G11430	0	proximal	UTR5
chr1	3849271	3849393	chr1.capped.1255	41	+	AT1G11440	0	proximal	UTR5
chr1	3853206	3853294	chr1.capped.1256	36	+	AT1G11450	0	proximal	UTR5
chr1	3862397	3862476	chr1.capped.1257	40	+	AT1G11475	0	proximal	UTR5
chr1	3866908	3866980	chr1.capped.1258	13	-	AT1G11480	0	proximal	UTR5
chr1	3870658	3870835	chr1.capped.1259	126	+	AT1G11500	0	proximal	UTR5
chr1	3872868	3872953	chr1.capped.1260	31	-	AT1G11510	0	single-exon	UTR5
chr1	3874375	3874564	chr1.capped.1261	112	+	AT1G11530	0	single-exon	UTR5
chr1	3880300	3880363	chr1.capped.1262	59	-	AT1G11545	0	proximal	UTR5
chr1	3883226	3883256	chr1.capped.1263	7	+	AT1G11570	0	proximal	CDS
chr1	3884322	3884505	chr1.capped.1264	84	+	AT1G11572	0	single-exon	UTR5
chr1	3888684	3888814	chr1.capped.1265	5	+	AT1G11580	0	proximal	CDS
chr1	3896886	3896994	chr1.capped.1266	53	-	AT1G11592	-6	upstream	NC
chr1	3902006	3902027	chr1.capped.1267	10	+	AT1G11600	0	single-exon	UTR5
chr1	3907636	3907719	chr1.capped.1268	21	-	AT1G11610	0	distal	CDS
chr1	3910758	3910872	chr1.capped.1269	77	+	AT1G11620	0	single-exon	UTR5
chr1	3914317	3914479	chr1.capped.1270	96	-	AT1G11630	0	single-exon	UTR5
chr1	3914755	3914857	chr1.capped.1271	61	+	AT1G11650	0	proximal	UTR5
chr1	3920020	3920083	chr1.noncapped.1272	35	-	.	.	intergenic	.
chr1	3920477	3920585	chr1.capped.1273	69	+	AT1G11660	0	proximal	UTR5
chr1	3931497	3931588	chr1.capped.1274	90	-	AT1G11670	0	proximal	UTR5
chr1	3938479	3938607	chr1.capped.1275	52	+	AT1G11680	0	proximal	UTR5
chr1	3945733	3945737	chr1.capped.1276	3	+	AT1G11700	0	single-exon	UTR5
chr1	3946558	3946571	chr1.capped.1277	11	-	AT1G11700	0	antisense	UTR3
chr1	3946983	3947023	chr1.capped.1278	31	-	.	.	intergenic	.
chr1	3948687	3948735	chr1.capped.1279	32	+	AT1G11710	0	single-exon	UTR5
chr1	3951348	3951509	chr1.capped.1280	58	+	AT1G11720	0	single-exon	UTR5
chr1	3957220	3957492	chr1.capped.1281	216	+	AT1G11730	0	proximal	UTR5
chr1	3961330	3961385	chr1.noncapped.1282	35	-	AT1G11735	0	single-exon	NC
chr1	3961688	3961725	chr1.noncapped.1283	16	-	AT1G11735	-241	upstream	NC
chr1	3963646	3963809	chr1.capped.1284	46	-	AT1G11740	0	distal	CDS
chr1	3967457	3967598	chr1.capped.1285	90	+	AT1G11750	0	proximal	UTR5
chr1	3971509	3971561	chr1.capped.1286	23	-	AT1G11755	-41	intron	UTR5
chr1	3971716	3971877	chr1.capped.1287	91	-	AT1G11755	0	proximal	UTR5
chr1	3973259	3973293	chr1.capped.1288	28	-	AT1G11760	0	proximal	UTR5
chr1	3973867	3973878	chr1.capped.1289	6	+	AT1G11765	0	single-exon	UTR5
chr1	3975659	3975668	chr1.capped.1290	3	+	AT1G11770	0	single-exon	UTR5
chr1	3977133	3977201	chr1.noncapped.1291	14	+	AT1G11770	0	single-exon	CDS
chr1	3979173	3979282	chr1.capped.1292	23	-	AT1G11780	0	proximal	UTR5
chr1	3980886	3981114	chr1.capped.1294	151	-	AT1G11785	0	proximal	UTR5
chr1	3981229	3981449	chr1.capped.1293	48	+	AT1G11790	0	proximal	UTR5
chr1	3987150	3987306	chr1.capped.1295	82	-	AT1G11800	0	proximal	CDS
chr1	3993412	3993630	chr1.capped.1296	123	-	AT1G11820	0	proximal	UTR5
chr1	3995400	3995456	chr1.capped.1297	11	+	AT1G11840	0	proximal	UTR5
chr1	3995680	3995683	chr1.noncapped.1298	1	-	AT1G11840	210	intronic antisense	UTR5
chr1	3999196	3999204	chr1.capped.1299	2	+	AT1G11850	0	single-exon	UTR5
chr1	4001185	4001436	chr1.capped.1300	224	+	AT1G11860	0	proximal	UTR5
chr1	4003816	4003882	chr1.capped.1301	23	+	AT1G11870	0	proximal	UTR5
chr1	4010309	4010340	chr1.capped.1302	14	-	AT1G11880	0	proximal	CDS
chr1	4010365	4010461	chr1.capped.1303	51	-	AT1G11880	0	proximal	UTR5
chr1	4010719	4010856	chr1.capped.1304	59	+	AT1G11890	0	single-exon	UTR5
chr1	4014607	4014712	chr1.capped.1305	88	-	AT1G11900	-8	upstream	UTR5
chr1	4014818	4014905	chr1.capped.1306	31	+	AT1G11905	0	proximal	UTR5
chr1	4020886	4020983	chr1.capped.1307	31	-	AT1G11910	0	proximal	UTR5
chr1	4021757	4021891	chr1.capped.1308	46	+	AT1G11915	0	proximal	UTR5
chr1	4025097	4025118	chr1.capped.1309	20	-	AT1G11920	-5	upstream	UTR5
chr1	4028626	4028804	chr1.capped.1310	144	+	AT1G11930	0	proximal	UTR5
chr1	4033994	4034142	chr1.capped.1311	98	-	AT1G11940	0	proximal	UTR5
chr1	4038697	4038883	chr1.capped.1312	125	-	AT1G11950	0	proximal	UTR5
chr1	4043206	4043300	chr1.capped.1313	55	-	AT1G11960	-43	intron	UTR5
chr1	4043837	4044122	chr1.capped.1314	99	-	AT1G11960	0	proximal	UTR5
chr1	4045553	4045598	chr1.capped.1315	37	+	AT1G11980	-28	upstream	UTR5
chr1	4049021	4049167	chr1.capped.1316	118	-	AT1G11990	0	proximal	UTR5
chr1	4053782	4053838	chr1.capped.1317	52	-	AT1G12000	0	proximal	UTR5
chr1	4056205	4056289	chr1.capped.1318	1	+	AT1G12010	0	proximal	UTR5
chr1	4058145	4058304	chr1.capped.1319	15	+	AT1G12013	-126	upstream	NC
chr1	4058483	4058526	chr1.noncapped.1320	2	+	AT1G12015	-1	upstream	NC
chr1	4062003	4062103	chr1.capped.1321	38	-	AT1G12020	0	single-exon	UTR3
chr1	4062589	4062627	chr1.capped.1322	13	+	AT1G12020	0	antisense	UTR3
chr1	4063303	4063401	chr1.capped.1323	33	-	AT1G12020	0	single-exon	UTR5
chr1	4072742	4072858	chr1.capped.1324	52	+	AT1G12050	0	proximal	UTR5
chr1	4076238	4076379	chr1.capped.1325	36	+	AT1G12060	0	single-exon	UTR5
chr1	4076910	4076963	chr1.capped.1326	26	-	AT1G12060	0	antisense	CDS
chr1	4080231	4080431	chr1.capped.1327	141	-	AT1G12070	-137	upstream	UTR5
chr1	4080542	4080628	chr1.capped.1328	11	+	.	.	intergenic	.
chr1	4084203	4084214	chr1.capped.1329	3	+	AT1G12080	0	proximal	UTR5
chr1	4090643	4090648	chr1.capped.1330	3	-	AT1G12090	0	single-exon	UTR5
chr1	4105230	4105316	chr1.capped.1331	7	+	AT1G12110	0	proximal	UTR5
chr1	4109148	4109263	chr1.noncapped.1332	112	+	AT1G12110	0	distal	CDS
chr1	4115014	4115044	chr1.noncapped.1333	22	-	AT1G12120	0	distal	CDS
chr1	4117345	4117438	chr1.capped.1334	24	-	AT1G12120	0	proximal	UTR5
chr1	4117470	4117619	chr1.capped.1335	103	-	AT1G12120	0	proximal	UTR5
chr1	4121367	4121375	chr1.capped.1336	4	+	AT1G12140	0	proximal	UTR5
chr1	4125363	4125664	chr1.capped.1337	234	-	AT1G12150	0	proximal	UTR5
chr1	4126006	4126074	chr1.capped.1338	50	+	AT1G12160	0	proximal	UTR5
chr1	4137531	4137599	chr1.capped.1339	3	+	AT1G12200	0	proximal	UTR5
chr1	4140210	4140400	chr1.capped.1340	63	+	AT1G12210	0	single-exon	UTR5
chr1	4148027	4148055	chr1.capped.1341	6	+	AT1G12230	0	proximal	UTR5
chr1	4153586	4153662	chr1.capped.1342	65	+	AT1G12240	0	proximal	UTR5
chr1	4157637	4157783	chr1.capped.1343	98	+	AT1G12244	0	proximal	CDS
chr1	4159223	4159345	chr1.capped.1344	43	+	AT1G12250	0	proximal	UTR5
chr1	4165655	4165776	chr1.capped.1345	29	-	AT1G12260	0	proximal	UTR5
chr1	4171995	4172094	chr1.capped.1346	79	+	AT1G12270	0	proximal	UTR5
chr1	4177551	4177667	chr1.capped.1347	108	-	AT1G12280	0	single-exon	UTR5
chr1	4182595	4182707	chr1.capped.1348	104	-	AT1G12290	-107	upstream	UTR5
chr1	4186108	4186235	chr1.capped.1349	29	-	AT1G12300	0	single-exon	UTR5
chr1	4187971	4188059	chr1.capped.1350	55	-	AT1G12310	0	single-exon	UTR5
chr1	4189290	4189377	chr1.capped.1351	64	+	AT1G12320	0	single-exon	UTR5
chr1	4194394	4194511	chr1.capped.1352	60	+	AT1G12330	0	proximal	UTR5
chr1	4194597	4194660	chr1.capped.1353	53	+	AT1G12330	0	proximal	UTR5
chr1	4196954	4197105	chr1.capped.1354	64	+	AT1G12340	-377	upstream	UTR5
chr1	4198335	4198538	chr1.capped.1355	138	+	AT1G12350	0	proximal	UTR5
chr1	4200874	4201088	chr1.capped.1356	173	+	AT1G12360	0	proximal	UTR5
chr1	4208883	4208975	chr1.capped.1357	67	-	AT1G12370	0	proximal	UTR5
chr1	4214418	4214477	chr1.noncapped.1358	41	-	AT1G12380	0	single-exon	UTR3
chr1	4217052	4217131	chr1.capped.1359	61	-	AT1G12380	0	single-exon	UTR5
chr1	4220102	4220254	chr1.capped.1360	89	+	AT1G12390	0	proximal	UTR5
chr1	4221004	4221008	chr1.noncapped.1361	1	-	AT1G12390	0	antisense	CDS
chr1	4221819	4221987	chr1.capped.1362	96	+	AT1G12400	0	proximal	UTR5
chr1	4223014	4223086	chr1.capped.1363	37	+	AT1G12410	0	proximal	UTR5
chr1	4228488	4228597	chr1.capped.1364	74	-	AT1G12420	-92	upstream	CDS
chr1	4229121	4229139	chr1.capped.1365	6	-	AT1G12420	0	proximal	UTR5
chr1	4233963	4234031	chr1.noncapped.1366	38	-	AT1G12430	0	distal	UTR3
chr1	4238584	4238812	chr1.capped.1367	175	-	AT1G12430	0	proximal	UTR5
chr1	4242392	4242581	chr1.capped.1368	110	-	AT1G12440	0	single-exon	UTR5
chr1	4242956	4243033	chr1.capped.1369	23	-	AT1G12440	0	single-exon	UTR5
chr1	4243107	4243233	chr1.capped.1370	120	-	AT1G12440	0	single-exon	UTR5
chr1	4244256	4244389	chr1.capped.1371	32	+	AT1G12450	0	proximal	UTR5
chr1	4244421	4244488	chr1.capped.1372	58	+	AT1G12450	0	proximal	UTR5
chr1	4247175	4247440	chr1.capped.1373	184	+	AT1G12460	0	proximal	UTR5
chr1	4247511	4247602	chr1.capped.1374	32	+	AT1G12460	0	proximal	UTR5
chr1	4247701	4247752	chr1.capped.1375	40	+	AT1G12460	0	proximal	CDS
chr1	4250915	4251078	chr1.capped.1376	92	+	AT1G12470	0	proximal	UTR5
chr1	4259203	4259343	chr1.capped.1377	96	-	AT1G12480	0	single-exon	UTR5
chr1	4263395	4263418	chr1.noncapped.1378	4	-	AT1G12500	0	distal	UTR3
chr1	4264981	4265075	chr1.capped.1379	75	-	AT1G12500	0	proximal	UTR5
chr1	4267673	4267688	chr1.noncapped.1380	12	-	AT1G12520	0	distal	CDS
chr1	4268859	4268945	chr1.capped.1381	41	-	AT1G12520	0	proximal	CDS
chr1	4270715	4270844	chr1.capped.1382	125	-	AT1G12530	0	proximal	UTR5
chr1	4274535	4274670	chr1.capped.1383	99	+	AT1G12550	0	proximal	UTR5
chr1	4280768	4280864	chr1.capped.1384	93	-	AT1G12570	0	proximal	UTR5
chr1	4281043	4281268	chr1.capped.1385	155	-	AT1G12570	-68	upstream	UTR5
chr1	4282846	4283002	chr1.capped.1386	52	+	AT1G12580	0	proximal	UTR5
chr1	4288287	4288417	chr1.capped.1387	93	-	AT1G12600	-101	intron	CDS
chr1	4288591	4288654	chr1.capped.1388	31	+	AT1G12600	105	intronic antisense	CDS
chr1	4288959	4289103	chr1.capped.1389	134	-	AT1G12600	-25	upstream	UTR5
chr1	4291005	4291014	chr1.capped.1390	8	-	AT1G12610	0	single-exon	UTR5
chr1	4297009	4297118	chr1.capped.1391	59	-	AT1G12620	0	proximal	UTR5
chr1	4305704	4305807	chr1.capped.1393	18	-	AT1G12640	0	proximal	UTR5
chr1	4305923	4305990	chr1.capped.1392	9	+	AT1G12650	0	proximal	UTR5
chr1	4306016	4306072	chr1.capped.1394	6	+	AT1G12650	0	proximal	UTR5
chr1	4322912	4322947	chr1.capped.1395	32	-	AT1G12680	0	proximal	UTR5
chr1	4326223	4326421	chr1.capped.1396	72	-	AT1G12700	0	proximal	UTR5
chr1	4328454	4328603	chr1.capped.1397	12	-	AT1G12710	0	proximal	UTR5
chr1	4334477	4334658	chr1.capped.1398	133	+	AT1G12730	0	proximal	UTR5
chr1	4339010	4339048	chr1.capped.1399	25	+	AT1G04967	0	antisense	NC
chr1	4348278	4348442	chr1.capped.1401	48	-	AT1G12750	0	proximal	UTR5
chr1	4348491	4348655	chr1.capped.1400	5	+	AT1G12760	-1	upstream	UTR5
chr1	4351195	4351262	chr1.capped.1402	19	+	AT1G12770	0	proximal	UTR5
chr1	4353841	4353906	chr1.capped.1403	38	+	AT1G12775	0	single-exon	UTR5
chr1	4356117	4356174	chr1.noncapped.1404	28	-	AT1G12780	0	distal	CDS
chr1	4356466	4356496	chr1.noncapped.1405	29	-	AT1G12780	0	distal	CDS
chr1	4358173	4358456	chr1.capped.1406	50	-	AT1G12780	0	proximal	UTR5
chr1	4361239	4361331	chr1.capped.1407	33	-	AT1G12790	0	proximal	UTR5
chr1	4365284	4365392	chr1.capped.1408	37	-	AT1G12800	0	proximal	UTR5
chr1	4366607	4366666	chr1.capped.1409	1	+	AT1G12805	0	single-exon	UTR5
chr1	4367249	4367339	chr1.capped.1410	45	+	AT1G12810	0	proximal	UTR5
chr1	4371259	4371298	chr1.capped.1411	33	-	AT1G12820	0	proximal	UTR5
chr1	4375090	4375178	chr1.capped.1412	59	-	AT1G12830	0	single-exon	UTR5
chr1	4375513	4375577	chr1.capped.1413	1	+	AT1G12840	0	single-exon	UTR5
chr1	4379362	4379437	chr1.capped.1414	47	-	AT1G12845	0	single-exon	UTR5
chr1	4381549	4381675	chr1.capped.1415	54	-	AT1G12850	0	proximal	UTR5
chr1	4384332	4384551	chr1.capped.1416	138	+	AT1G12860	0	proximal	UTR5
chr1	4384575	4384652	chr1.capped.1417	47	+	AT1G12860	0	proximal	UTR5
chr1	4384668	4384763	chr1.capped.1418	18	+	AT1G12860	0	proximal	UTR5
chr1	4389730	4389895	chr1.capped.1419	4	+	AT1G12880	0	proximal	UTR5
chr1	4391641	4391730	chr1.capped.1420	46	+	AT1G04983	0	single-exon	NC
chr1	4394281	4394394	chr1.capped.1421	29	-	AT1G12900	0	proximal	CDS
chr1	4396171	4396250	chr1.capped.1422	47	-	AT1G12910	0	single-exon	UTR5
chr1	4398084	4398190	chr1.capped.1423	65	-	AT1G12920	0	proximal	UTR5
chr1	4405483	4405656	chr1.capped.1424	124	-	AT1G12930	0	proximal	UTR5
chr1	4423560	4423737	chr1.capped.1425	77	+	AT1G12970	0	proximal	UTR5
chr1	4433611	4433742	chr1.capped.1426	16	+	AT1G12990	0	proximal	UTR5
chr1	4439324	4439589	chr1.capped.1427	139	-	AT1G13000	0	proximal	UTR5
chr1	4440665	4440721	chr1.noncapped.1428	7	-	AT1G13020	0	distal	UTR3
chr1	4440750	4440814	chr1.noncapped.1429	33	-	AT1G13020	0	distal	UTR3
chr1	4441239	4441288	chr1.noncapped.1430	41	-	AT1G13020	0	distal	CDS
chr1	4442893	4442960	chr1.noncapped.1431	38	-	AT1G13020	0	proximal	CDS
chr1	4443650	4443739	chr1.capped.1432	42	-	AT1G13020	0	proximal	UTR5
chr1	4447294	4447412	chr1.capped.1433	111	-	AT1G13030	0	proximal	UTR5
chr1	4447540	4447598	chr1.capped.1434	42	+	AT1G13040	0	proximal	UTR5
chr1	4452228	4452347	chr1.capped.1435	78	+	AT1G13060	0	proximal	UTR5
chr1	4459052	4459244	chr1.capped.1436	113	+	AT1G13080	0	proximal	UTR5
chr1	4461737	4461947	chr1.capped.1437	68	+	AT1G13090	0	single-exon	UTR5
chr1	4467146	4467278	chr1.capped.1438	73	+	AT1G13110	0	proximal	UTR5
chr1	4472891	4472951	chr1.capped.1439	35	-	AT1G13120	0	proximal	UTR5
chr1	4473061	4473326	chr1.capped.1440	137	-	AT1G13120	0	proximal	UTR5
chr1	4474691	4474857	chr1.capped.1441	3	+	AT1G13130	0	proximal	UTR5
chr1	4477176	4477272	chr1.noncapped.1442	12	+	AT1G13130	0	distal	CDS
chr1	4478109	4478190	chr1.capped.1443	14	+	.	.	intergenic	.
chr1	4480311	4480340	chr1.capped.1445	26	-	AT1G13140	-11	upstream	UTR5
chr1	4480421	4480628	chr1.capped.1446	31	-	AT1G13140	-126	upstream	UTR5
chr1	4480637	4480860	chr1.capped.1444	183	+	.	.	intergenic	.
chr1	4483622	4483703	chr1.capped.1447	77	-	AT1G13150	0	single-exon	UTR5
chr1	4484585	4484590	chr1.capped.1448	1	+	AT1G13160	0	proximal	UTR5
chr1	4488725	4488821	chr1.noncapped.1449	3	-	AT1G13170	0	distal	UTR3
chr1	4492423	4492610	chr1.capped.1450	104	-	AT1G13170	0	proximal	UTR5
chr1	4494946	4495144	chr1.capped.1451	81	+	AT1G13180	0	proximal	UTR5
chr1	4498774	4498936	chr1.capped.1452	98	+	AT1G13190	0	proximal	UTR5
chr1	4503354	4503406	chr1.capped.1453	21	-	AT1G13195	0	proximal	UTR5
chr1	4503443	4503586	chr1.capped.1454	36	-	AT1G13195	0	proximal	UTR5
chr1	4513832	4514010	chr1.capped.1455	105	-	AT1G13210	0	proximal	UTR5
chr1	4515546	4515659	chr1.capped.1456	10	+	AT1G13220	0	proximal	UTR5
chr1	4520548	4520705	chr1.capped.1457	65	+	AT1G13230	0	proximal	UTR5
chr1	4522734	4522782	chr1.noncapped.1458	47	-	ENSRNA049492607-T1	0	single-exon	NC
chr1	4526043	4526073	chr1.capped.1459	21	-	AT1G13245	0	single-exon	UTR5
chr1	4529989	4530094	chr1.capped.1460	73	-	AT1G13250	0	single-exon	UTR5
chr1	4533374	4533376	chr1.capped.1461	1	+	.	.	intergenic	.
chr1	4542191	4542343	chr1.capped.1462	115	+	AT1G13260	0	single-exon	UTR5
chr1	4544946	4545019	chr1.capped.1463	6	+	AT1G13270	0	proximal	UTR5
chr1	4547442	4547614	chr1.capped.1464	102	+	AT1G13280	0	proximal	UTR5
chr1	4551582	4551707	chr1.noncapped.1465	11	-	AT1G13290	0	proximal	UTR5
chr1	4567719	4567768	chr1.capped.1466	23	-	AT1G13320	0	proximal	UTR5
chr1	4567914	4567983	chr1.capped.1467	20	+	AT1G13330	0	proximal	UTR5
chr1	4575705	4575762	chr1.noncapped.1468	22	-	AT1G13350	0	distal	CDS
chr1	4576149	4576189	chr1.noncapped.1469	1	-	AT1G13350	-156	intron	CDS
chr1	4576560	4576736	chr1.capped.1470	70	-	AT1G13350	0	proximal	UTR5
chr1	4576899	4577003	chr1.capped.1471	89	+	AT1G13360	0	antisense	CDS
chr1	4577788	4577835	chr1.capped.1472	39	-	AT1G13360	0	single-exon	UTR5
chr1	4577895	4577905	chr1.capped.1473	9	-	AT1G13360	0	single-exon	UTR5
chr1	4588568	4588617	chr1.capped.1474	44	-	AT1G13370	0	proximal	UTR5
chr1	4590377	4590444	chr1.capped.1475	33	-	AT1G13380	0	proximal	UTR5
chr1	4592687	4592762	chr1.noncapped.1476	63	-	AT1G13390	0	distal	UTR3
chr1	4593582	4593736	chr1.capped.1477	116	-	AT1G13390	0	proximal	UTR5
chr1	4594187	4594289	chr1.capped.1478	62	-	AT1G13390	0	proximal	UTR5
chr1	4594374	4594435	chr1.capped.1479	37	-	AT1G13390	0	proximal	UTR5
chr1	4601166	4601301	chr1.capped.1480	48	+	AT1G13410	-20	upstream	UTR5
chr1	4604838	4604882	chr1.capped.1481	2	+	AT1G13420	0	single-exon	UTR5
chr1	4608532	4608560	chr1.noncapped.1482	13	-	AT1G13440	0	distal	CDS
chr1	4610520	4610570	chr1.capped.1483	44	-	AT1G13440	0	proximal	UTR5
chr1	4612185	4612437	chr1.capped.1484	115	+	AT1G13448	0	proximal	NC
chr1	4615100	4615222	chr1.capped.1485	85	-	AT1G13450	0	proximal	UTR5
chr1	4615740	4615965	chr1.capped.1486	107	+	AT1G13460	0	proximal	UTR5
chr1	4641963	4642155	chr1.capped.1487	31	-	AT1G13560	0	proximal	UTR5
chr1	4644280	4644423	chr1.capped.1488	97	-	AT1G13570	0	proximal	UTR5
chr1	4646755	4647006	chr1.capped.1489	97	-	AT1G13580	0	proximal	UTR5
chr1	4647924	4647956	chr1.noncapped.1490	10	+	AT1G13590	0	proximal	UTR5
chr1	4673005	4673080	chr1.capped.1491	47	-	AT1G13630	0	proximal	UTR5
chr1	4674226	4674233	chr1.capped.1492	1	+	AT1G13635	0	proximal	UTR5
chr1	4679768	4679821	chr1.capped.1493	42	-	AT1G13640	0	proximal	UTR5
chr1	4682072	4682319	chr1.capped.1494	23	-	AT1G13650	0	proximal	UTR5
chr1	4688147	4688156	chr1.capped.1495	6	+	AT1G13670	0	single-exon	UTR5
chr1	4693285	4693379	chr1.capped.1496	44	+	AT1G13690	0	single-exon	UTR5
chr1	4695876	4696209	chr1.capped.1497	146	-	AT1G13700	0	proximal	UTR5
chr1	4704627	4704675	chr1.capped.1498	46	-	AT1G13710	0	proximal	UTR5
chr1	4709753	4710067	chr1.capped.1499	249	+	AT1G13730	0	proximal	UTR5
chr1	4713529	4713770	chr1.capped.1500	165	+	AT1G13740	0	single-exon	UTR5
chr1	4718087	4718307	chr1.capped.1501	132	-	AT1G13750	0	proximal	UTR5
chr1	4721642	4721730	chr1.capped.1502	64	+	AT1G13770	0	proximal	UTR5
chr1	4724518	4724691	chr1.capped.1503	89	+	AT1G13780	0	proximal	UTR5
chr1	4726749	4726853	chr1.capped.1504	13	+	AT1G13790	-7	upstream	UTR5
chr1	4733733	4733803	chr1.capped.1505	47	-	AT1G13800	0	proximal	UTR5
chr1	4734026	4734074	chr1.capped.1506	9	+	AT1G13810	0	proximal	UTR5
chr1	4735545	4735618	chr1.capped.1507	61	+	AT1G13820	0	proximal	UTR5
chr1	4740784	4741146	chr1.capped.1508	152	-	AT1G13830	0	proximal	UTR5
chr1	4746779	4746952	chr1.capped.1509	129	-	AT1G13860	0	proximal	UTR5
chr1	4748634	4748643	chr1.capped.1510	7	-	AT1G13870	0	proximal	UTR5
chr1	4748863	4748997	chr1.capped.1511	9	+	AT1G13880	0	proximal	UTR5
chr1	4751412	4751589	chr1.capped.1512	47	+	AT1G13890	0	proximal	UTR5
chr1	4753554	4753623	chr1.noncapped.1513	37	-	AT1G13900	0	distal	CDS
chr1	4755543	4755659	chr1.capped.1514	32	-	AT1G13900	0	proximal	UTR5
chr1	4755779	4755978	chr1.capped.1515	157	+	AT1G13910	0	proximal	UTR5
chr1	4758156	4758212	chr1.capped.1516	2	+	AT1G13920	0	proximal	CDS
chr1	4759799	4759960	chr1.capped.1517	101	-	AT1G13920	0	antisense	UTR3
chr1	4761039	4761055	chr1.capped.1518	2	+	AT1G13930	0	single-exon	UTR5
chr1	4762325	4762495	chr1.noncapped.1519	118	-	AT1G13930	575	intronic antisense	UTR3
chr1	4762564	4762621	chr1.noncapped.1520	22	-	AT1G13940	0	single-exon	UTR3
chr1	4766424	4766571	chr1.capped.1521	113	-	AT1G13940	0	proximal	UTR5
chr1	4766711	4766888	chr1.capped.1522	21	-	AT1G13940	0	proximal	UTR5
chr1	4773523	4773665	chr1.capped.1523	71	+	AT1G13950	0	proximal	UTR5
chr1	4776271	4776634	chr1.capped.1524	259	+	AT1G13960	0	proximal	UTR5
chr1	4782461	4782542	chr1.capped.1525	67	-	AT1G13970	0	proximal	UTR5
chr1	4788511	4788621	chr1.capped.1526	44	+	AT1G13980	0	proximal	UTR5
chr1	4794653	4794815	chr1.capped.1527	110	+	AT1G13990	0	proximal	UTR5
chr1	4797255	4797485	chr1.capped.1528	131	+	AT1G14000	0	proximal	UTR5
chr1	4801800	4801853	chr1.capped.1529	40	-	AT1G14010	0	proximal	UTR5
chr1	4802572	4802851	chr1.capped.1530	99	+	AT1G14020	-48	upstream	UTR5
chr1	4807452	4807525	chr1.capped.1531	64	-	AT1G14030	0	proximal	UTR5
chr1	4810396	4810458	chr1.capped.1532	49	+	AT1G14040	0	proximal	UTR5
chr1	4810893	4810957	chr1.capped.1533	25	-	AT1G14040	0	antisense	CDS
chr1	4811054	4811189	chr1.capped.1534	47	-	AT1G14040	0	antisense	CDS
chr1	4811855	4811885	chr1.capped.1535	12	+	AT1G14040	0	distal	CDS
chr1	4818006	4818049	chr1.capped.1536	12	-	AT1G14060	0	single-exon	UTR5
chr1	4820398	4820579	chr1.capped.1537	31	-	AT1G14071	0	single-exon	NC
chr1	4827378	4827512	chr1.capped.1538	89	-	.	.	intergenic	.
chr1	4827854	4827869	chr1.capped.1539	4	+	AT1G14100	-102	upstream	UTR5
chr1	4837023	4837148	chr1.capped.1540	25	-	AT1G14130	0	distal	UTR5
chr1	4837445	4837732	chr1.capped.1541	160	-	AT1G14130	0	proximal	UTR5
chr1	4839591	4839694	chr1.capped.1542	38	-	AT1G14140	0	proximal	UTR5
chr1	4839806	4839870	chr1.capped.1543	54	+	AT1G14150	0	single-exon	UTR5
chr1	4845743	4845852	chr1.capped.1545	59	-	AT1G14170	0	proximal	UTR5
chr1	4845868	4845871	chr1.capped.1544	2	+	AT1G14170	0	antisense	UTR5
chr1	4847160	4847248	chr1.capped.1546	1	+	AT1G14180	0	proximal	UTR5
chr1	4849824	4849940	chr1.capped.1547	72	-	.	.	intergenic	.
chr1	4852520	4852641	chr1.capped.1548	51	+	AT1G14190	0	proximal	UTR5
chr1	4855160	4855324	chr1.capped.1550	35	-	AT1G14200	0	single-exon	UTR5
chr1	4855386	4855585	chr1.capped.1549	47	+	AT1G14205	-99	upstream	UTR5
chr1	4857950	4858028	chr1.capped.1551	6	-	AT1G14210	0	proximal	UTR5
chr1	4861246	4861311	chr1.capped.1552	27	+	AT1G14230	0	proximal	UTR5
chr1	4868388	4868499	chr1.capped.1553	110	+	AT1G14250	0	proximal	UTR5
chr1	4872852	4872913	chr1.capped.1554	3	+	AT1G14260	0	proximal	UTR5
chr1	4873020	4873175	chr1.capped.1555	20	+	AT1G14260	-76	upstream	UTR5
chr1	4877144	4877249	chr1.capped.1556	33	-	AT1G14270	0	proximal	CDS
chr1	4877425	4877708	chr1.capped.1557	201	+	AT1G14280	0	single-exon	UTR5
chr1	4881915	4882014	chr1.capped.1558	34	-	AT1G14290	0	proximal	UTR5
chr1	4884708	4884818	chr1.capped.1559	45	-	AT1G14300	0	proximal	UTR5
chr1	4884954	4885091	chr1.capped.1560	54	+	AT1G14310	0	proximal	UTR5
chr1	4888186	4888227	chr1.capped.1561	40	+	AT1G14320	0	proximal	UTR5
chr1	4891940	4892062	chr1.capped.1562	88	-	AT1G14330	0	single-exon	UTR5
chr1	4892160	4892324	chr1.capped.1563	90	-	AT1G14330	0	single-exon	UTR5
chr1	4896413	4896508	chr1.noncapped.1564	56	+	.	.	intergenic	.
chr1	4897314	4897434	chr1.capped.1565	27	+	AT1G14340	-4	upstream	UTR5
chr1	4899083	4899176	chr1.capped.1566	79	+	AT1G14345	0	single-exon	UTR5
chr1	4907448	4908006	chr1.capped.1567	478	+	AT1G14350	0	proximal	UTR5
chr1	4908021	4908105	chr1.capped.1568	65	+	AT1G14350	0	proximal	UTR5
chr1	4908161	4908200	chr1.capped.1569	27	+	AT1G14350	-60	upstream	UTR5
chr1	4908364	4908436	chr1.capped.1570	54	+	AT1G14350	0	proximal	UTR5
chr1	4913068	4913139	chr1.capped.1571	54	-	AT1G14360	0	proximal	UTR5
chr1	4915569	4915672	chr1.capped.1572	9	+	AT1G14370	0	single-exon	UTR5
chr1	4921174	4921195	chr1.capped.1573	1	+	AT1G05083	0	single-exon	NC
chr1	4921273	4921429	chr1.capped.1574	66	-	AT1G14380	0	single-exon	UTR5
chr1	4921486	4921694	chr1.capped.1575	49	-	AT1G14380	0	single-exon	UTR5
chr1	4928595	4928713	chr1.capped.1576	14	-	AT1G14400	0	proximal	UTR5
chr1	4930844	4930967	chr1.capped.1577	52	-	AT1G14410	0	proximal	UTR5
chr1	4933443	4933608	chr1.capped.1578	63	-	AT1G14420	0	proximal	UTR5
chr1	4934145	4934368	chr1.capped.1579	139	+	AT1G14430	0	single-exon	UTR5
chr1	4940042	4940099	chr1.capped.1580	29	-	AT1G14440	0	distal	UTR5
chr1	4940678	4940919	chr1.capped.1581	98	-	AT1G14440	0	proximal	UTR5
chr1	4947541	4947630	chr1.capped.1582	30	-	AT1G14450	0	single-exon	CDS
chr1	4952861	4952981	chr1.capped.1583	84	-	AT1G14460	0	proximal	UTR5
chr1	4953050	4953329	chr1.capped.1584	63	-	AT1G14460	0	proximal	UTR5
chr1	4959333	4959428	chr1.capped.1585	46	-	AT1G14490	0	single-exon	CDS
chr1	4964237	4964523	chr1.capped.1586	187	-	AT1G14510	0	proximal	UTR5
chr1	4969998	4970234	chr1.capped.1587	14	-	AT1G14520	0	proximal	UTR5
chr1	4972059	4972123	chr1.noncapped.1588	63	-	AT1G14530	-62	intron	CDS
chr1	4973586	4973637	chr1.capped.1589	16	-	AT1G14530	0	proximal	UTR5
chr1	4973662	4973790	chr1.capped.1590	53	-	AT1G14530	0	proximal	UTR5
chr1	4980608	4980869	chr1.capped.1591	56	+	AT1G14560	0	proximal	UTR5
chr1	4983530	4983658	chr1.capped.1592	29	+	AT1G14570	0	proximal	UTR5
chr1	4989559	4989771	chr1.capped.1593	4	+	AT1G14580	0	proximal	UTR5
chr1	5000533	5000706	chr1.capped.1594	75	-	AT1G14590	0	proximal	CDS
chr1	5003396	5003618	chr1.capped.1595	110	-	AT1G14600	0	proximal	UTR5
chr1	5014353	5014547	chr1.capped.1596	145	-	AT1G14610	0	proximal	UTR5
chr1	5016535	5016632	chr1.capped.1597	32	-	AT1G14620	0	proximal	UTR5
chr1	5019949	5019978	chr1.capped.1598	6	+	AT1G14630	0	proximal	UTR5
chr1	5023433	5023496	chr1.capped.1599	4	+	AT1G14640	0	proximal	UTR5
chr1	5027645	5027731	chr1.capped.1600	51	+	AT1G14650	0	proximal	UTR5
chr1	5036419	5036566	chr1.capped.1601	57	-	AT1G14660	0	proximal	UTR5
chr1	5037592	5037659	chr1.capped.1602	20	+	AT1G14670	0	proximal	UTR5
chr1	5040754	5040891	chr1.capped.1603	4	+	AT1G14680	0	single-exon	UTR5
chr1	5042318	5042505	chr1.capped.1604	129	+	AT1G14685	0	proximal	UTR5
chr1	5042528	5042671	chr1.capped.1605	27	+	AT1G14685	0	proximal	UTR5
chr1	5046007	5046062	chr1.capped.1606	1	-	AT1G14686	0	single-exon	CDS
chr1	5047832	5048065	chr1.capped.1607	142	+	AT1G14687	0	single-exon	UTR5
chr1	5055013	5055079	chr1.capped.1608	24	-	AT1G14690	0	proximal	UTR5
chr1	5055157	5055292	chr1.capped.1609	98	-	AT1G14690	0	proximal	UTR5
chr1	5058693	5058795	chr1.capped.1610	27	+	AT1G14700	0	proximal	CDS
chr1	5064955	5065227	chr1.capped.1611	74	-	AT1G14710	0	proximal	UTR5
chr1	5068422	5068656	chr1.capped.1612	76	-	AT1G14720	0	proximal	UTR5
chr1	5073062	5073163	chr1.capped.1613	47	+	AT1G14730	0	proximal	UTR5
chr1	5077728	5077894	chr1.capped.1614	61	-	AT1G14740	0	proximal	UTR5
chr1	5082448	5082543	chr1.capped.1615	40	-	AT1G14750	0	proximal	UTR5
chr1	5083555	5083825	chr1.capped.1616	186	+	AT1G14755	0	proximal	UTR5
chr1	5085098	5085300	chr1.capped.1617	137	-	AT1G14760	0	proximal	UTR5
chr1	5088633	5088893	chr1.capped.1618	207	-	AT1G14770	0	proximal	UTR5
chr1	5097946	5098121	chr1.capped.1619	51	-	AT1G14790	0	proximal	UTR5
chr1	5102845	5102874	chr1.noncapped.1620	10	-	AT1G14810	0	single-exon	CDS
chr1	5104643	5104749	chr1.capped.1621	45	-	AT1G14810	0	proximal	UTR5
chr1	5106765	5107053	chr1.capped.1622	43	-	AT1G14820	0	proximal	UTR5
chr1	5107676	5107728	chr1.noncapped.1623	19	-	AT1G14830	0	distal	UTR3
chr1	5111594	5111681	chr1.capped.1624	48	-	AT1G14830	0	proximal	UTR5
chr1	5115319	5115492	chr1.capped.1625	142	-	AT1G14840	0	proximal	UTR5
chr1	5123368	5123589	chr1.capped.1626	120	-	AT1G14850	0	proximal	UTR5
chr1	5124694	5124888	chr1.capped.1627	47	+	AT1G14860	0	proximal	UTR5
chr1	5128575	5128614	chr1.noncapped.1628	2	-	AT1G14870	0	distal	UTR3
chr1	5129443	5129525	chr1.capped.1629	78	-	AT1G14870	0	proximal	UTR5
chr1	5136998	5137075	chr1.capped.1630	56	+	AT1G14890	0	single-exon	CDS
chr1	5137717	5137731	chr1.capped.1631	4	-	AT1G14890	0	antisense	UTR3
chr1	5139348	5139495	chr1.capped.1632	32	-	AT1G14900	0	proximal	UTR5
chr1	5143616	5143740	chr1.capped.1633	68	-	AT1G14910	0	proximal	UTR5
chr1	5149094	5149421	chr1.capped.1634	179	+	AT1G14920	0	single-exon	UTR5
chr1	5149443	5149490	chr1.capped.1635	36	+	AT1G14920	0	single-exon	CDS
chr1	5151725	5151789	chr1.capped.1636	63	-	.	.	intergenic	.
chr1	5164853	5165265	chr1.capped.1637	189	-	AT1G14970	0	proximal	UTR5
chr1	5166656	5166750	chr1.capped.1638	26	-	AT1G14980	0	proximal	UTR5
chr1	5168147	5168259	chr1.capped.1639	95	-	AT1G14990	0	proximal	UTR5
chr1	5168537	5168666	chr1.capped.1640	65	+	AT1G15000	0	single-exon	UTR5
chr1	5170380	5170424	chr1.noncapped.1641	43	-	AT1G15002	0	single-exon	NC
chr1	5170557	5170572	chr1.capped.1642	14	-	AT1G15002	-1	upstream	NC
chr1	5171179	5171210	chr1.capped.1643	27	+	AT1G15010	0	single-exon	UTR5
chr1	5176120	5176353	chr1.capped.1644	102	-	AT1G15020	0	proximal	UTR5
chr1	5176772	5176776	chr1.noncapped.1645	2	+	.	.	intergenic	.
chr1	5177507	5177622	chr1.capped.1646	53	+	AT1G15030	0	proximal	UTR5
chr1	5181286	5181389	chr1.capped.1647	102	-	AT1G15040	0	single-exon	UTR5
chr1	5186825	5187015	chr1.capped.1648	64	-	AT1G15060	0	proximal	UTR5
chr1	5187534	5187757	chr1.capped.1649	101	+	AT1G15080	0	proximal	UTR5
chr1	5192132	5192228	chr1.capped.1650	1	+	AT1G15085	-85	upstream	UTR5
chr1	5193257	5193425	chr1.capped.1651	102	+	AT1G15100	0	antisense	UTR3
chr1	5194165	5194205	chr1.capped.1652	33	-	AT1G15100	0	single-exon	UTR5
chr1	5198978	5199124	chr1.capped.1653	37	+	AT1G15110	0	proximal	UTR5
chr1	5199160	5199208	chr1.capped.1654	31	+	AT1G15110	0	proximal	UTR5
chr1	5199444	5199604	chr1.capped.1655	111	+	AT1G15110	0	proximal	UTR5
chr1	5202831	5202895	chr1.capped.1656	26	+	AT1G15120	0	proximal	CDS
chr1	5202957	5203031	chr1.capped.1657	12	+	AT1G15120	-95	intron	CDS
chr1	5209877	5209933	chr1.capped.1658	11	-	AT1G15130	0	proximal	UTR5
chr1	5211600	5211652	chr1.noncapped.1659	23	-	AT1G15140	0	proximal	CDS
chr1	5212099	5212485	chr1.capped.1660	126	-	AT1G15140	0	proximal	UTR5
chr1	5220065	5220225	chr1.capped.1661	46	-	AT1G15165	0	proximal	UTR5
chr1	5220383	5220686	chr1.capped.1662	75	+	AT1G15170	0	proximal	UTR5
chr1	5224012	5224148	chr1.capped.1663	102	-	AT1G15175	0	proximal	NC
chr1	5224247	5224463	chr1.capped.1664	172	+	AT1G15180	0	proximal	UTR5
chr1	5227068	5227275	chr1.capped.1665	166	+	AT1G15190	0	single-exon	UTR5
chr1	5227950	5227982	chr1.capped.1666	31	-	AT1G15190	0	antisense	CDS
chr1	5231021	5231089	chr1.capped.1667	31	-	AT1G15200	0	proximal	UTR5
chr1	5238030	5238108	chr1.capped.1668	53	+	AT1G15215	0	proximal	UTR5
chr1	5241426	5241592	chr1.capped.1669	71	-	AT1G15220	0	proximal	UTR5
chr1	5243210	5243250	chr1.capped.1670	16	-	AT1G15230	0	single-exon	UTR5
chr1	5243354	5243504	chr1.capped.1671	95	+	AT1G15240	0	proximal	UTR5
chr1	5249409	5249551	chr1.capped.1672	52	-	AT1G15250	0	proximal	UTR5
chr1	5249735	5249839	chr1.capped.1673	88	+	AT1G15260	0	single-exon	UTR5
chr1	5252088	5252101	chr1.capped.1674	7	-	AT1G15270	0	proximal	UTR5
chr1	5252291	5252417	chr1.capped.1675	51	+	AT1G15280	0	proximal	UTR5
chr1	5257388	5257415	chr1.noncapped.1676	7	-	AT1G15290	0	distal	CDS
chr1	5257418	5257461	chr1.noncapped.1677	42	-	AT1G15290	0	distal	CDS
chr1	5264921	5265135	chr1.capped.1678	20	-	AT1G15290	0	proximal	UTR5
chr1	5268377	5268606	chr1.capped.1680	36	-	.	.	intergenic	.
chr1	5268614	5268620	chr1.capped.1679	1	+	.	.	intergenic	.
chr1	5271949	5272089	chr1.capped.1681	24	-	AT1G15310	0	proximal	UTR5
chr1	5274024	5274133	chr1.capped.1682	77	-	AT1G15320	-28	upstream	UTR5
chr1	5277496	5277808	chr1.capped.1683	78	-	AT1G15340	0	proximal	UTR5
chr1	5279814	5279882	chr1.capped.1684	45	-	AT1G15350	0	proximal	UTR5
chr1	5281580	5281673	chr1.capped.1685	1	-	.	.	intergenic	.
chr1	5283334	5283389	chr1.capped.1686	49	+	AT1G15360	0	proximal	UTR5
chr1	5283449	5283458	chr1.capped.1687	3	+	AT1G15360	0	proximal	UTR5
chr1	5283531	5283601	chr1.capped.1688	9	+	AT1G15360	0	proximal	UTR5
chr1	5283704	5283707	chr1.noncapped.1689	2	-	AT1G15360	19	intronic antisense	CDS
chr1	5283803	5283812	chr1.capped.1690	8	+	AT1G15360	-175	intron	CDS
chr1	5283935	5283961	chr1.capped.1691	14	+	AT1G15360	-37	intron	CDS
chr1	5286806	5286925	chr1.capped.1692	64	+	AT1G15370	0	proximal	UTR5
chr1	5287019	5287124	chr1.capped.1693	43	+	AT1G15370	0	proximal	UTR5
chr1	5290723	5290854	chr1.capped.1694	25	+	AT1G15380	0	proximal	UTR5
chr1	5291673	5291894	chr1.capped.1695	137	+	AT1G15380	-213	intron	CDS
chr1	5293000	5293270	chr1.capped.1696	264	-	AT1G15385	0	single-exon	UTR5
chr1	5294661	5294683	chr1.capped.1697	4	+	AT1G15390	0	proximal	CDS
chr1	5296809	5296987	chr1.capped.1698	54	-	AT1G15400	0	proximal	UTR5
chr1	5297848	5297908	chr1.capped.1699	56	+	AT1G15410	-419	upstream	UTR5
chr1	5297967	5298179	chr1.noncapped.1701	210	-	AT1G05163	0	single-exon	NC
chr1	5298210	5298380	chr1.capped.1700	113	+	AT1G15410	0	proximal	UTR5
chr1	5298863	5298878	chr1.capped.1702	12	+	AT1G15410	0	distal	UTR5
chr1	5299092	5299167	chr1.capped.1703	67	+	AT1G15410	0	distal	UTR5
chr1	5299245	5299281	chr1.capped.1704	6	+	AT1G15410	0	distal	UTR5
chr1	5301415	5301437	chr1.capped.1705	5	-	AT1G15415	0	proximal	UTR5
chr1	5303339	5303437	chr1.capped.1706	41	-	AT1G15420	0	proximal	UTR5
chr1	5304313	5304383	chr1.capped.1707	4	+	AT1G15430	0	single-exon	UTR5
chr1	5309461	5309569	chr1.capped.1708	36	-	AT1G15440	0	proximal	UTR5
chr1	5313365	5313680	chr1.capped.1709	65	-	AT1G15460	0	proximal	UTR5
chr1	5314070	5314145	chr1.capped.1710	71	-	AT1G15460	-14	upstream	UTR5
chr1	5314243	5314267	chr1.capped.1711	21	-	AT1G15460	-137	upstream	UTR5
chr1	5315469	5315687	chr1.capped.1712	69	+	AT1G15470	0	proximal	UTR5
chr1	5316343	5316478	chr1.capped.1713	106	+	AT1G15470	-59	intron	CDS
chr1	5317913	5318101	chr1.capped.1714	122	+	AT1G15480	0	proximal	UTR5
chr1	5323763	5323918	chr1.capped.1715	122	-	AT1G15490	0	proximal	UTR5
chr1	5325303	5325375	chr1.capped.1716	22	+	.	.	intergenic	.
chr1	5326248	5326342	chr1.capped.1717	83	+	AT1G15500	0	proximal	UTR5
chr1	5329016	5329160	chr1.capped.1718	28	+	AT1G15510	-19	upstream	UTR5
chr1	5332296	5332390	chr1.capped.1719	78	+	AT1G15520	0	antisense	CDS
chr1	5341924	5342072	chr1.capped.1720	65	-	AT1G15530	-59	upstream	UTR5
chr1	5342117	5342135	chr1.capped.1721	17	-	AT1G15530	-204	upstream	UTR5
chr1	5346161	5346168	chr1.capped.1722	4	-	AT1G15550	0	proximal	UTR5
chr1	5356675	5356881	chr1.capped.1723	85	-	.	.	intergenic	.
chr1	5361993	5362116	chr1.capped.1724	26	+	AT1G15570	0	proximal	UTR5
chr1	5366369	5366516	chr1.capped.1725	127	-	AT1G15580	0	proximal	UTR5
chr1	5381029	5381197	chr1.capped.1726	60	+	AT1G15660	0	proximal	UTR5
chr1	5390009	5390087	chr1.capped.1727	25	+	AT1G15670	0	single-exon	UTR5
chr1	5398961	5399046	chr1.capped.1728	28	+	AT1G15690	0	proximal	UTR5
chr1	5403731	5403872	chr1.capped.1729	65	-	AT1G15700	0	single-exon	UTR5
chr1	5404340	5404420	chr1.capped.1730	34	+	AT1G15710	0	single-exon	UTR5
chr1	5404459	5404475	chr1.noncapped.1731	9	+	AT1G15710	0	single-exon	UTR5
chr1	5405617	5405655	chr1.noncapped.1732	36	+	AT1G15710	0	single-exon	UTR3
chr1	5405994	5406150	chr1.capped.1733	33	+	AT1G15720	0	single-exon	UTR5
chr1	5407555	5407592	chr1.noncapped.1734	3	-	AT1G15730	0	distal	CDS
chr1	5407604	5407647	chr1.noncapped.1735	16	-	AT1G15730	0	distal	CDS
chr1	5409911	5409999	chr1.capped.1736	39	-	AT1G15730	0	proximal	UTR5
chr1	5410903	5410951	chr1.capped.1737	8	+	AT1G15740	0	proximal	UTR5
chr1	5414568	5414575	chr1.noncapped.1738	5	+	AT1G15740	0	distal	UTR3
chr1	5420510	5420716	chr1.capped.1739	94	-	AT1G15750	0	proximal	UTR5
chr1	5420855	5421089	chr1.capped.1740	118	-	AT1G15750	0	proximal	UTR5
chr1	5425690	5425702	chr1.capped.1741	5	+	AT1G15760	0	single-exon	UTR5
chr1	5429443	5429646	chr1.capped.1742	143	-	AT1G15772	0	proximal	UTR5
chr1	5430357	5430389	chr1.capped.1743	22	+	AT1G15780	0	antisense	UTR3
chr1	5436435	5436616	chr1.capped.1744	114	-	AT1G15780	0	proximal	UTR5
chr1	5440006	5440148	chr1.capped.1745	70	-	AT1G15790	0	proximal	UTR5
chr1	5443615	5443686	chr1.capped.1746	67	-	AT1G15800	0	proximal	UTR5
chr1	5444368	5444506	chr1.capped.1747	90	+	AT1G15810	0	single-exon	UTR5
chr1	5447737	5447792	chr1.capped.1749	24	-	AT1G15820	0	single-exon	UTR5
chr1	5447958	5448107	chr1.capped.1748	96	+	AT1G15830	-5	upstream	UTR5
chr1	5450073	5450215	chr1.noncapped.1750	112	+	AT1G15830	0	single-exon	UTR3
chr1	5454780	5455019	chr1.capped.1751	39	+	AT1G15860	0	proximal	UTR5
chr1	5457063	5457155	chr1.capped.1752	38	+	AT1G15870	0	proximal	UTR5
chr1	5460312	5460382	chr1.capped.1754	37	-	AT1G15880	0	proximal	UTR5
chr1	5460477	5460658	chr1.capped.1753	157	+	AT1G15885	0	proximal	CDS
chr1	5461134	5461143	chr1.capped.1755	5	-	AT1G15885	0	antisense	UTR3
chr1	5464212	5464425	chr1.capped.1756	115	+	AT1G15900	0	single-exon	UTR5
chr1	5465325	5465439	chr1.capped.1757	44	+	AT1G15910	0	proximal	UTR5
chr1	5469269	5469483	chr1.capped.1758	191	+	AT1G15920	0	single-exon	UTR5
chr1	5469553	5469582	chr1.capped.1759	4	+	AT1G15920	0	single-exon	UTR5
chr1	5471415	5471445	chr1.capped.1760	23	+	AT1G15930	0	proximal	UTR5
chr1	5473532	5473638	chr1.capped.1761	21	+	AT1G15940	0	proximal	UTR5
chr1	5476340	5476371	chr1.noncapped.1762	16	+	AT1G15940	0	distal	CDS
chr1	5478636	5478825	chr1.capped.1763	149	+	AT1G15950	0	proximal	UTR5
chr1	5481543	5481680	chr1.capped.1764	127	+	AT1G15950	-37	intron	CDS
chr1	5481880	5481906	chr1.noncapped.1765	5	+	AT1G15950	0	distal	CDS
chr1	5485069	5485154	chr1.capped.1766	43	-	AT1G15960	0	proximal	UTR5
chr1	5488549	5488591	chr1.capped.1767	30	-	AT1G15970	0	proximal	UTR5
chr1	5488772	5488936	chr1.capped.1768	93	-	AT1G15970	0	proximal	UTR5
chr1	5489240	5489426	chr1.capped.1769	38	+	AT1G15980	0	proximal	UTR5
chr1	5489489	5489550	chr1.noncapped.1770	29	+	AT1G15980	0	proximal	CDS
chr1	5489837	5489941	chr1.noncapped.1771	76	+	AT1G15980	0	distal	CDS
chr1	5489947	5489970	chr1.noncapped.1772	14	+	AT1G15980	0	distal	CDS
chr1	5490907	5490952	chr1.noncapped.1773	28	+	AT1G15980	0	distal	CDS
chr1	5494527	5494585	chr1.capped.1774	8	+	AT1G16000	0	proximal	UTR5
chr1	5497686	5497768	chr1.capped.1775	33	-	AT1G16010	0	proximal	UTR5
chr1	5498092	5498252	chr1.capped.1776	79	+	AT1G16020	0	proximal	UTR5
chr1	5501878	5501891	chr1.capped.1777	8	-	AT1G16022	-31	upstream	UTR5
chr1	5504464	5504543	chr1.capped.1778	70	-	AT1G16030	0	single-exon	UTR5
chr1	5504680	5504747	chr1.capped.1779	37	+	AT1G16040	0	proximal	UTR5
chr1	5508431	5508592	chr1.capped.1780	91	+	AT1G16060	0	proximal	UTR5
chr1	5511047	5511143	chr1.capped.1781	80	+	AT1G16060	-18	intron	CDS
chr1	5513670	5513989	chr1.capped.1782	153	-	AT1G16070	0	proximal	UTR5
chr1	5514273	5514441	chr1.capped.1783	111	+	AT1G16080	0	proximal	UTR5
chr1	5539686	5539899	chr1.capped.1784	109	-	AT1G16170	0	proximal	UTR5
chr1	5540436	5540565	chr1.capped.1785	57	+	AT1G16180	0	proximal	UTR5
chr1	5543134	5543232	chr1.capped.1786	8	+	AT1G16190	0	proximal	UTR5
chr1	5547477	5547656	chr1.capped.1787	26	-	AT1G16210	0	proximal	UTR5
chr1	5548203	5548472	chr1.capped.1788	129	+	AT1G16220	0	proximal	UTR5
chr1	5548579	5548686	chr1.capped.1789	43	+	AT1G16220	0	proximal	UTR5
chr1	5556759	5556817	chr1.capped.1790	15	-	AT1G16240	0	proximal	UTR5
chr1	5556907	5557051	chr1.capped.1791	83	+	AT1G16250	0	proximal	UTR5
chr1	5562014	5562166	chr1.capped.1792	94	-	AT1G16260	0	proximal	UTR5
chr1	5563078	5563281	chr1.capped.1793	98	+	AT1G16270	0	proximal	UTR5
chr1	5570543	5570613	chr1.capped.1794	11	-	AT1G16280	0	proximal	UTR5
chr1	5570876	5570910	chr1.noncapped.1795	10	-	AT1G16290	0	distal	UTR3
chr1	5573735	5573975	chr1.capped.1796	26	-	AT1G16290	0	proximal	UTR5
chr1	5574285	5574345	chr1.capped.1797	22	+	AT1G16300	0	proximal	UTR5
chr1	5578226	5578500	chr1.capped.1798	256	+	AT1G16310	0	proximal	CDS
chr1	5578787	5578932	chr1.capped.1799	109	+	AT1G16310	0	proximal	CDS
chr1	5580791	5580953	chr1.capped.1800	63	+	AT1G16320	0	proximal	UTR5
chr1	5587426	5587529	chr1.capped.1801	35	-	AT1G16330	-1	upstream	UTR5
chr1	5590581	5590722	chr1.capped.1802	45	-	AT1G16340	0	proximal	UTR5
chr1	5590848	5590956	chr1.capped.1803	55	+	AT1G16350	0	proximal	UTR5
chr1	5595689	5595954	chr1.capped.1804	121	-	AT1G16360	0	proximal	UTR5
chr1	5596602	5596729	chr1.capped.1805	82	+	AT1G16370	0	single-exon	UTR5
chr1	5601344	5601477	chr1.capped.1806	87	-	AT1G16380	-65	upstream	UTR5
chr1	5614598	5614669	chr1.capped.1807	29	+	AT1G16430	0	proximal	UTR5
chr1	5617771	5617922	chr1.capped.1808	35	+	AT1G16445	0	proximal	UTR5
chr1	5622517	5622633	chr1.capped.1809	52	-	AT1G16460	0	proximal	UTR5
chr1	5622768	5622883	chr1.capped.1810	101	+	AT1G16470	0	proximal	UTR5
chr1	5628940	5629084	chr1.capped.1811	82	-	AT1G16480	-10	upstream	UTR5
chr1	5629181	5629287	chr1.capped.1812	63	+	AT1G05227	0	single-exon	NC
chr1	5630861	5630895	chr1.capped.1813	30	-	AT1G16490	0	proximal	UTR5
chr1	5638954	5639066	chr1.capped.1814	79	+	AT1G16500	0	proximal	UTR5
chr1	5645182	5645379	chr1.capped.1815	91	-	AT1G16510	0	single-exon	UTR5
chr1	5647843	5648070	chr1.capped.1816	86	-	AT1G16515	0	single-exon	UTR5
chr1	5648516	5648821	chr1.capped.1817	243	+	AT1G16520	0	proximal	UTR5
chr1	5651083	5651107	chr1.capped.1818	2	+	AT1G16520	0	distal	UTR3
chr1	5659354	5659449	chr1.capped.1819	55	+	AT1G16540	0	proximal	UTR5
chr1	5665468	5665633	chr1.capped.1820	129	+	.	.	intergenic	.
chr1	5668373	5668454	chr1.capped.1821	48	+	AT1G16560	0	single-exon	UTR5
chr1	5673502	5673600	chr1.capped.1823	84	-	AT1G16570	0	proximal	UTR5
chr1	5673714	5673875	chr1.capped.1822	51	+	AT1G16590	0	proximal	UTR5
chr1	5678684	5678820	chr1.capped.1824	26	-	AT1G16610	0	proximal	UTR5
chr1	5684784	5684945	chr1.capped.1825	71	-	AT1G16630	0	single-exon	UTR5
chr1	5686176	5686181	chr1.noncapped.1826	2	-	AT1G16635	0	single-exon	NC
chr1	5686336	5686343	chr1.capped.1827	1	-	AT1G16635	0	single-exon	NC
chr1	5686528	5686734	chr1.capped.1828	69	+	AT1G16640	0	proximal	UTR5
chr1	5686643	5686646	chr1.capped.1829	2	-	AT1G16635	-278	upstream	NC
chr1	5687875	5688008	chr1.capped.1830	72	+	AT1G16650	0	proximal	UTR5
chr1	5697205	5697377	chr1.capped.1831	118	+	AT1G16670	0	proximal	UTR5
chr1	5702088	5702288	chr1.capped.1832	73	+	AT1G16680	0	proximal	UTR5
chr1	5702305	5702384	chr1.capped.1833	24	+	AT1G16680	0	proximal	UTR5
chr1	5705953	5706215	chr1.capped.1834	201	+	AT1G16690	0	proximal	UTR5
chr1	5709723	5709825	chr1.capped.1835	53	+	AT1G16700	0	proximal	UTR5
chr1	5709876	5709935	chr1.capped.1836	10	+	AT1G16700	-78	intron	UTR5
chr1	5712058	5712207	chr1.capped.1837	97	+	AT1G16705	0	proximal	UTR5
chr1	5713841	5714150	chr1.capped.1838	209	+	AT1G16710	0	proximal	UTR5
chr1	5722857	5723126	chr1.capped.1839	61	+	AT1G16720	0	single-exon	UTR5
chr1	5727065	5727429	chr1.capped.1840	46	-	AT1G16730	0	single-exon	CDS
chr1	5727614	5727750	chr1.capped.1841	92	+	AT1G16740	0	proximal	UTR5
chr1	5731693	5732035	chr1.capped.1842	176	-	AT1G16750	0	proximal	UTR5
chr1	5734069	5734162	chr1.capped.1843	67	+	AT1G16760	-53	upstream	UTR5
chr1	5738750	5738799	chr1.noncapped.1844	17	-	AT1G16770	0	antisense	CDS
chr1	5744040	5744259	chr1.capped.1845	174	-	AT1G16780	0	proximal	UTR5
chr1	5744544	5744640	chr1.capped.1846	8	+	AT1G16790	0	single-exon	UTR5
chr1	5755390	5755500	chr1.capped.1847	16	-	AT1G16800	0	proximal	UTR5
chr1	5755614	5755671	chr1.capped.1848	25	+	AT1G16810	0	proximal	UTR5
chr1	5758200	5758377	chr1.capped.1849	73	-	AT1G16820	0	proximal	CDS
chr1	5758774	5758900	chr1.capped.1850	84	+	AT1G16825	0	proximal	UTR5
chr1	5760613	5760733	chr1.capped.1851	9	+	AT1G16830	-3	upstream	UTR5
chr1	5762500	5762603	chr1.noncapped.1852	34	+	AT1G16830	0	single-exon	CDS
chr1	5763946	5764170	chr1.capped.1853	126	-	AT1G16840	0	single-exon	UTR5
chr1	5765591	5765670	chr1.capped.1854	59	-	AT1G16850	0	proximal	UTR5
chr1	5767282	5767496	chr1.capped.1855	60	+	AT1G16860	0	proximal	UTR5
chr1	5770918	5770937	chr1.noncapped.1856	12	-	AT1G16870	0	distal	UTR3
chr1	5773102	5773268	chr1.capped.1857	109	-	AT1G16870	0	proximal	UTR5
chr1	5773551	5773778	chr1.capped.1858	156	+	AT1G16880	0	proximal	UTR5
chr1	5778398	5778484	chr1.capped.1859	25	-	AT1G16890	0	proximal	UTR5
chr1	5782323	5782439	chr1.capped.1860	50	-	AT1G16900	0	proximal	UTR5
chr1	5787012	5787129	chr1.capped.1861	44	-	AT1G16916	0	proximal	CDS
chr1	5787252	5787343	chr1.capped.1862	87	-	AT1G16920	0	distal	UTR3
chr1	5789179	5789260	chr1.capped.1863	44	-	AT1G16920	0	single-exon	UTR5
chr1	5789686	5789789	chr1.capped.1864	27	+	AT1G16930	0	proximal	UTR5
chr1	5795974	5795988	chr1.capped.1865	10	+	AT1G16950	0	single-exon	UTR5
chr1	5799720	5800010	chr1.capped.1866	162	+	AT1G16960	0	proximal	UTR5
chr1	5805763	5805817	chr1.capped.1867	35	-	AT1G16970	0	proximal	UTR5
chr1	5820099	5820278	chr1.capped.1868	143	+	AT1G17020	0	proximal	UTR5
chr1	5822246	5822482	chr1.capped.1869	202	+	AT1G17030	0	proximal	UTR5
chr1	5824288	5824424	chr1.noncapped.1870	24	+	AT1G17030	0	distal	CDS
chr1	5824782	5825000	chr1.capped.1871	198	+	AT1G17040	0	proximal	UTR5
chr1	5828899	5828978	chr1.capped.1872	34	+	AT1G17050	0	proximal	UTR5
chr1	5829006	5829037	chr1.capped.1873	14	+	AT1G17050	0	proximal	UTR5
chr1	5829091	5829190	chr1.capped.1874	81	+	AT1G17050	0	proximal	UTR5
chr1	5835261	5835365	chr1.capped.1875	73	-	AT1G17060	0	proximal	UTR5
chr1	5837510	5837729	chr1.capped.1876	81	+	AT1G17070	0	single-exon	UTR5
chr1	5841551	5841676	chr1.capped.1877	14	-	AT1G17080	0	proximal	UTR5
chr1	5842739	5842975	chr1.capped.1878	45	-	AT1G17090	0	proximal	UTR5
chr1	5844189	5844387	chr1.capped.1879	97	-	AT1G17090	0	proximal	UTR5
chr1	5844622	5844766	chr1.capped.1880	121	+	AT1G17100	0	proximal	UTR5
chr1	5845695	5845724	chr1.noncapped.1881	27	-	AT1G17110	0	distal	UTR3
chr1	5850726	5850884	chr1.capped.1882	24	-	AT1G17110	0	proximal	UTR5
chr1	5851878	5852015	chr1.capped.1883	74	+	AT1G17120	0	single-exon	UTR5
chr1	5854143	5854205	chr1.capped.1884	35	+	AT1G17130	0	proximal	UTR5
chr1	5858137	5858223	chr1.capped.1885	5	-	AT1G17140	-186	intron	UTR5
chr1	5858319	5858649	chr1.capped.1886	130	-	AT1G17140	-4	upstream	UTR5
chr1	5862636	5862730	chr1.capped.1887	40	-	AT1G17145	0	proximal	UTR5
chr1	5863979	5864036	chr1.capped.1888	24	-	AT1G17147	0	single-exon	UTR5
chr1	5867575	5867714	chr1.capped.1889	64	+	AT1G17160	0	proximal	UTR5
chr1	5869694	5869924	chr1.capped.1890	45	+	AT1G17170	0	proximal	UTR5
chr1	5872139	5872196	chr1.capped.1891	15	+	AT1G17180	0	proximal	UTR5
chr1	5875249	5875459	chr1.capped.1892	130	+	AT1G17190	0	proximal	UTR5
chr1	5878406	5878495	chr1.capped.1893	40	+	AT1G17200	0	proximal	UTR5
chr1	5884658	5884805	chr1.capped.1894	94	-	AT1G17210	0	proximal	UTR5
chr1	5885044	5885230	chr1.capped.1895	72	+	AT1G17220	0	proximal	UTR5
chr1	5891031	5891127	chr1.capped.1896	6	+	AT1G17230	0	single-exon	UTR5
chr1	5895650	5895723	chr1.capped.1897	66	-	AT1G17235	0	antisense	UTR3
chr1	5895848	5895990	chr1.capped.1898	48	+	AT1G17235	0	single-exon	UTR3
chr1	5899947	5900108	chr1.capped.1899	7	+	AT1G17255	-17	upstream	NC
chr1	5911607	5911712	chr1.capped.1900	100	-	AT1G17270	0	proximal	UTR5
chr1	5919993	5920104	chr1.capped.1901	39	-	AT1G17280	0	proximal	UTR5
chr1	5922514	5922789	chr1.capped.1902	260	+	AT1G17290	0	proximal	CDS
chr1	5922821	5922852	chr1.capped.1903	7	+	AT1G17290	0	proximal	CDS
chr1	5923040	5923107	chr1.capped.1904	8	+	AT1G17290	-543	intron	CDS
chr1	5926631	5926831	chr1.capped.1905	171	+	AT1G17300	0	proximal	UTR5
chr1	5929843	5929917	chr1.capped.1906	65	+	AT1G17330	0	proximal	UTR5
chr1	5933800	5934050	chr1.capped.1907	79	+	AT1G17340	0	proximal	UTR5
chr1	5934236	5934284	chr1.capped.1908	42	-	AT1G17340	64	intronic antisense	CDS
chr1	5938499	5938555	chr1.noncapped.1909	8	+	AT1G17340	0	distal	UTR3
chr1	5941745	5941831	chr1.capped.1910	39	+	AT1G17350	0	proximal	UTR5
chr1	5946599	5946791	chr1.capped.1911	128	+	AT1G17360	0	single-exon	UTR5
chr1	5954848	5955041	chr1.capped.1912	30	-	AT1G17370	0	proximal	UTR5
chr1	5957044	5957256	chr1.capped.1913	141	-	AT1G17380	0	proximal	UTR5
chr1	5969905	5969989	chr1.capped.1914	38	-	AT1G17410	0	proximal	UTR5
chr1	5977366	5977485	chr1.capped.1915	44	+	AT1G17420	0	proximal	UTR5
chr1	5981074	5981135	chr1.noncapped.1916	8	+	AT1G17420	0	distal	CDS
chr1	5981220	5981237	chr1.noncapped.1917	16	+	AT1G17420	0	distal	CDS
chr1	5981386	5981424	chr1.noncapped.1918	2	+	AT1G17420	0	distal	UTR3
chr1	5982259	5982315	chr1.capped.1919	7	+	AT1G17430	0	proximal	UTR5
chr1	5987673	5987844	chr1.capped.1920	94	-	AT1G17440	0	proximal	UTR5
chr1	5996813	5996963	chr1.capped.1921	93	-	AT1G17450	0	proximal	UTR5
chr1	5997159	5997357	chr1.capped.1922	172	+	AT1G17455	0	proximal	UTR5
chr1	5998734	5998883	chr1.capped.1923	80	+	AT1G17460	0	proximal	UTR5
chr1	6002883	6003009	chr1.capped.1924	82	+	AT1G17470	0	proximal	UTR5
chr1	6008065	6008403	chr1.capped.1925	212	-	AT1G17480	0	proximal	UTR5
chr1	6008544	6008674	chr1.capped.1926	75	+	AT1G17490	0	proximal	UTR5
chr1	6017932	6018124	chr1.capped.1927	130	+	AT1G17500	0	proximal	UTR5
chr1	6024218	6024344	chr1.capped.1928	42	-	AT1G17510	0	proximal	UTR5
chr1	6027335	6027474	chr1.capped.1929	49	-	AT1G17520	0	proximal	UTR5
chr1	6027576	6027686	chr1.capped.1930	83	+	AT1G17530	0	proximal	UTR5
chr1	6029553	6029590	chr1.noncapped.1931	11	-	AT1G17540	0	distal	CDS
chr1	6032737	6032811	chr1.capped.1932	68	-	AT1G17540	0	proximal	UTR5
chr1	6034197	6034458	chr1.capped.1933	164	+	AT1G17550	0	proximal	UTR5
chr1	6038583	6038700	chr1.capped.1934	85	-	AT1G17560	0	proximal	UTR5
chr1	6039228	6039317	chr1.capped.1935	15	+	AT1G17580	-6	upstream	UTR5
chr1	6047654	6047709	chr1.capped.1936	32	+	AT1G17580	0	distal	CDS
chr1	6052405	6052608	chr1.capped.1937	140	-	AT1G17590	0	proximal	UTR5
chr1	6056781	6056918	chr1.capped.1938	115	+	AT1G17610	0	proximal	UTR5
chr1	6062176	6062313	chr1.capped.1939	78	+	AT1G17620	0	single-exon	UTR5
chr1	6064483	6064597	chr1.capped.1940	69	+	AT1G17630	0	proximal	CDS
chr1	6069239	6069369	chr1.capped.1941	87	-	AT1G17640	0	proximal	UTR5
chr1	6071917	6072078	chr1.capped.1942	32	-	AT1G17650	0	proximal	CDS
chr1	6074419	6074563	chr1.capped.1943	82	-	AT1G17665	0	proximal	UTR5
chr1	6076015	6076018	chr1.noncapped.1945	2	-	AT1G17670	0	single-exon	NC
chr1	6076073	6076143	chr1.capped.1944	59	+	AT1G17680	0	proximal	UTR5
chr1	6088267	6088358	chr1.capped.1946	72	-	AT1G17690	0	proximal	UTR5
chr1	6089428	6089657	chr1.capped.1947	85	+	AT1G17700	0	single-exon	UTR5
chr1	6091951	6092118	chr1.capped.1948	75	-	AT1G17710	0	proximal	UTR5
chr1	6098222	6098251	chr1.capped.1949	13	-	AT1G17720	0	proximal	UTR5
chr1	6098275	6098457	chr1.capped.1950	54	-	AT1G17720	0	proximal	UTR5
chr1	6099040	6099153	chr1.capped.1951	74	+	AT1G17730	0	proximal	UTR5
chr1	6101049	6101175	chr1.capped.1952	69	+	AT1G17745	0	single-exon	UTR5
chr1	6106321	6106532	chr1.capped.1953	38	+	AT1G17750	0	single-exon	UTR5
chr1	6116514	6116617	chr1.capped.1954	102	-	AT1G17760	0	proximal	UTR5
chr1	6123583	6123786	chr1.capped.1955	73	+	AT1G17780	0	proximal	UTR5
chr1	6127402	6127530	chr1.capped.1956	68	-	AT1G17790	0	proximal	UTR5
chr1	6131851	6131916	chr1.capped.1957	32	-	AT1G17820	0	distal	CDS
chr1	6135124	6135367	chr1.capped.1958	164	-	AT1G17820	0	proximal	UTR5
chr1	6138250	6138458	chr1.capped.1959	60	-	AT1G17830	0	proximal	UTR5
chr1	6142462	6142569	chr1.capped.1961	37	-	AT1G05337	0	single-exon	NC
chr1	6142468	6142671	chr1.capped.1960	95	+	AT1G17840	0	proximal	UTR5
chr1	6142739	6142780	chr1.capped.1962	3	+	AT1G17840	0	proximal	UTR5
chr1	6148789	6148852	chr1.capped.1963	41	-	AT1G17850	0	proximal	UTR5
chr1	6149252	6149422	chr1.capped.1964	48	+	AT1G17860	0	single-exon	UTR5
chr1	6152217	6152289	chr1.capped.1965	64	-	AT1G17870	-60	upstream	UTR5
chr1	6153933	6153983	chr1.capped.1966	19	-	AT1G17880	0	proximal	UTR5
chr1	6154488	6154516	chr1.noncapped.1967	27	-	AT1G17890	0	single-exon	CDS
chr1	6154826	6154892	chr1.noncapped.1968	3	-	AT1G17890	0	single-exon	CDS
chr1	6155613	6155761	chr1.capped.1969	136	-	AT1G17890	0	single-exon	UTR5
chr1	6165279	6165466	chr1.capped.1970	66	-	AT1G17920	0	proximal	UTR5
chr1	6165484	6165742	chr1.capped.1971	67	-	AT1G17920	0	proximal	UTR5
chr1	6168744	6168880	chr1.capped.1972	91	-	AT1G17930	0	proximal	UTR5
chr1	6172046	6172246	chr1.capped.1973	116	-	AT1G17940	0	proximal	UTR5
chr1	6172464	6172710	chr1.capped.1974	131	-	AT1G17940	0	proximal	UTR5
chr1	6173097	6173338	chr1.capped.1975	125	-	AT1G17940	0	proximal	UTR5
chr1	6173532	6173614	chr1.noncapped.1976	56	-	AT1G17940	-316	upstream	UTR5
chr1	6177556	6177630	chr1.capped.1977	60	+	AT1G17950	0	proximal	UTR5
chr1	6177709	6177795	chr1.capped.1978	25	+	AT1G17950	0	proximal	UTR5
chr1	6181120	6181241	chr1.capped.1979	37	-	AT1G17960	-36	intron	CDS
chr1	6183672	6183810	chr1.capped.1980	137	-	AT1G17960	-4	upstream	UTR5
chr1	6184902	6184998	chr1.capped.1981	15	+	AT1G17970	0	proximal	UTR5
chr1	6185560	6185682	chr1.capped.1982	45	-	AT1G17970	2	intronic antisense	CDS
chr1	6191612	6191720	chr1.capped.1983	67	-	AT1G17980	0	proximal	UTR5
chr1	6193571	6193689	chr1.capped.1984	117	-	AT1G17990	0	proximal	CDS
chr1	6193859	6193979	chr1.capped.1985	76	-	AT1G17990	0	proximal	UTR5
chr1	6194875	6194904	chr1.capped.1986	15	+	AT1G18000	0	antisense	CDS
chr1	6195733	6195746	chr1.noncapped.1987	4	+	AT1G18000	0	antisense	CDS
chr1	6196018	6196052	chr1.capped.1988	28	-	AT1G18000	0	single-exon	CDS
chr1	6196091	6196323	chr1.capped.1989	63	-	AT1G18000	0	single-exon	UTR5
chr1	6199741	6199988	chr1.capped.1990	130	+	AT1G18010	0	single-exon	UTR5
chr1	6201125	6201136	chr1.capped.1991	7	-	AT1G18010	0	antisense	CDS
chr1	6202229	6202403	chr1.noncapped.1992	108	+	AT1G18020	0	proximal	CDS
chr1	6204314	6204409	chr1.capped.1993	32	+	AT1G18030	0	proximal	UTR5
chr1	6209346	6209570	chr1.capped.1994	153	-	AT1G18040	0	proximal	UTR5
chr1	6213310	6213521	chr1.capped.1995	42	-	AT1G18060	0	proximal	UTR5
chr1	6218227	6218392	chr1.capped.1996	91	-	AT1G18070	0	proximal	UTR5
chr1	6220111	6220246	chr1.capped.1997	122	+	AT1G18075	-412	upstream	NC
chr1	6220353	6220403	chr1.capped.1998	8	+	AT1G18075	-284	upstream	NC
[truncated: 26,236 more rows]
