# Supplementary material for: NanoPARE: parallel analysis of RNA 5′ ends from low-input RNA
Source: Genome Res. 2018 Dec;28(12):1931–42. doi: 10.1101/gr.239202.118 (PMC6280765; doi:10.1101/gr.239202.118)
Supplement: Supplemental Material [file supp_gr.239202.118_Supplemental_Code_S1.zip › supplemental_code_S1/data_tables/feature_rpm.tsv]

100pg_fb_1	100pg_fb_2	100pg_fb_3	10pg_fb_1	10pg_fb_2	10pg_fb_3	1ng_fb_1	1ng_fb_2	1ng_fb_3	5ng_fb_1	5ng_fb_2	5ng_fb_3	5ng_fb.mean	anther_1	anther_2	anther_3	anther.mean	d234_fb_1	d234_fb_2	d234_fb_3	d234_fb.mean	fb1_10to1	fb2_10to1	fb3_10to1	flower_1	flower_2	flower_3	flower.mean	ovule_1	ovule_2	ovule_3	ovule.mean	petal_1	petal_2	petal_3	petal.mean	sepal_1	sepal_2	sepal_3	sepal.mean	stigma_1	stigma_2	stigma_3	stigma.mean	xrn1_fb_1	xrn1_fb_2	xrn1_fb_3	xrn1_fb.mean	xrn4_M_1	xrn4_M_2
AT1G02860.2_miR827	0	0	0	0	0	0	0	0	0	0	0	0	0	0.11	0.49	0.15	0.25	0.06	0	0.37	0.15	0	0	0	0.09	0.07	0	0.05	0	0	0.6	0.2	0.34	0	0.08	0.14	0.1	0.2	0.12	0.14	0	0.11	0.14	0.08	0	0	0	0	0
AT1G06180.1_miR858a	0	0	0.16	0	0	0	0.2	0	0.54	0.15	0.05	0.1	0.1	0	0	0	0	0.12	0.08	0.15	0.12	0	0.08	0.04	0	0	0	0	0.04	0.13	0	0.06	0.16	0.2	0	0.12	0.1	0.07	0.09	0.09	0	0	0	0	0	0	0	0	1.71
AT1G20090.1_miR5021	0	0	0	0	0	0	0.13	0.14	0.54	0.15	0.31	0.1	0.19	0.11	0.42	0.15	0.23	0	0.23	0.05	0.1	0	0.21	0.04	0.62	0.4	0.31	0.45	0.13	0	0.12	0.09	0.74	1.51	0.9	1.05	0.4	0.4	0.44	0.42	0.9	0.34	2.41	1.22	0.18	0	0	0.06	0.13
AT1G27340.1_miR394a	0.44	0	0	0	0	0	0.07	0.07	0	0.22	0.15	0.41	0.26	0.11	0.35	0.07	0.17	0.29	0	0	0.1	0.12	0.24	0.04	0.36	0.2	0.23	0.26	0.36	0.26	0	0.21	0.08	0.5	0.16	0.25	0.4	0.14	0.07	0.2	0	0.22	0	0.08	0	0	0	0	0.57
AT1G27360.4_miR156j	0	0	0	0	0	0	0.27	0.22	0.09	0.22	0.21	0.15	0.2	0	0.14	0	0.05	0.06	0.31	0.23	0.2	0.06	0.08	0.19	0	0.2	0.08	0.09	0	0	0	0	0.08	0.1	0	0.06	0	0	0	0	0	0.11	0.14	0.09	0	0	0	0	0.32
AT1G27360.4_miR157a-5p	0	0	0	0	0	0	0.27	0	0.09	0.22	0.21	0.1	0.18	0	0.14	0	0.05	0.06	0.31	0.23	0.2	0.12	0.08	0.15	0	0.2	0.08	0.09	0	0	0	0	0.08	0.1	0	0.06	0	0	0	0	0	0.11	0	0.04	0	0	0	0	0.32
AT1G31280.1_miR403-3p	0.11	1.83	0	0	0	0	0.27	0.65	0.99	0.52	0.42	0.62	0.52	1.75	0.63	0.29	0.89	0.29	0.15	0.27	0.24	0.84	1.11	1.14	1.42	0.74	0.53	0.9	0.25	1.08	0.24	0.52	0.16	1	0.83	0.66	0.81	0.4	0.5	0.57	0.9	1.01	0.71	0.87	0	0	0	0	2.86
AT1G33120.1_miR5630a	0.12	0.09	0.87	0	0.06	0	0.26	0.42	0.08	0.01	0.25	0.69	0.32	0	0.04	0.07	0.03	0	0	0.05	0.02	0.03	0.04	0.62	0.14	0	0	0.04	0.14	0.16	0.16	0.16	0.08	0.14	0.22	0.14	0.1	0.28	0	0.13	0.02	0.44	0	0.15	0.27	0.17	0.28	0.24	0.18
AT1G33140.1_miR5630a	3.93	0	0.87	0	0.06	0	0.21	0.52	0.28	1.09	0.48	0.66	0.74	0.43	0.03	0	0.16	0	0	0.32	0.11	1.2	0.45	0.57	0.04	0.26	0	0.1	0.41	0.78	0.32	0.5	0.08	0.16	0.19	0.15	0.1	0.33	0.09	0.18	0.24	0.12	0	0.12	0.45	1.08	0.34	0.62	0.01
AT1G51760.1_miR167a-5p	0	0	0	0	0	0	0	0	0.27	0.07	0	0.15	0.07	2.52	1.42	0.15	1.36	0.06	0.08	0.18	0.11	0	0	0.08	0	0.4	0.23	0.21	0.4	0	0.24	0.21	0.17	0.1	0	0.09	0.2	0.14	0.09	0.14	0	0	0	0	0	0	0	0	0.38
AT1G54440.2_miR414	0	0	0	0	0	0	0	0	0	0	0	0.05	0.02	0.11	0	0	0.04	0	0	0	0	0	0	0.04	0	0	0.03	0.01	0	0	0	0	0	0	0	0	0	0	0	0	0	0	0.26	0.09	0	0	0	0	0
AT1G59710.1_miR414	0	0	0	0	0	0	0	0	0	0.22	0	0	0.07	0.11	0	0.22	0.11	0	0	0	0	0	0.04	0	0	0.14	0	0.04	0.04	0	0	0.02	0	0.2	0	0.07	0	0	0.06	0.03	0	0.11	0	0.04	0	0	0	0	0
AT1G62720.1_miR400	0	0	0	0	0	0	0	0	0	0	0	0	0	0	0	0	0	0	0	0	0	0	0	0	0.09	0	0	0.03	0.04	0	0	0.01	0	0	0	0	0	0	0	0	0	0	0	0	0	0	0	0	0
AT1G62914.1_miR161.2	0	0	0	0	0	0	0	0	0	0	0	0	0	0	0	0	0	0	0	0	0	0	0	0	0.09	0	0	0.03	0.04	0	0.06	0.03	0.25	0.1	0	0.12	0	0	0	0	0	0.03	0.39	0.14	0	0	0.21	0.07	0
AT1G63130.1_miR161.2	0	0	0	0	0	0	0	0	0	0	0	0	0	0	0	0	0	0.06	0	0	0.02	0	0	0	0.18	0.1	0.01	0.1	0.11	0.13	0.06	0.1	0	0	0	0	0	0	0	0	0	0.03	0.18	0.07	0	0	0	0	0.06
AT1G63330.1_miR161.2	0	0	0	0	0	0	0	0	0	0	0	0	0	0	0	0	0	0.09	0	0	0.03	0	0.02	0	0	0	0	0	0	0	0	0	0.12	0	0	0.04	0	0	0.01	0	0	0	0	0	0	0	0	0	0
AT1G63400.1_miR161.2	0	0	0	0	0	0	0	0	0	0.07	0	0.15	0.07	0.33	0	0	0.11	0	0	0	0	0	0	0.11	0	0	0	0	0.04	0	0	0.02	0	0	0.08	0.03	0	0	0.02	0.01	0	0	0	0	0	0	0	0	0.32
AT1G66230.1_miR858a	0	0	0	0	0	0	0	0	0	0	0	0.1	0.03	0	0.14	0.07	0.07	0	0	0	0	0	0	0.08	0.09	0.07	0.16	0.11	0	0	0	0	0.25	0.3	0.08	0.21	0.2	0.14	0.05	0.12	0	0	0	0	0.09	0	0	0.03	0.19
AT1G69170.1_miR156j	0	0	0	0	0	0	0.07	0	0	0	0	0.1	0.03	0	0.07	0	0.02	0	0	0	0	0	0.04	0.15	0	0	0	0	0.09	0	0.12	0.07	0.08	0	0.08	0.06	0	0.13	0.05	0.06	0	0.11	0	0.04	0	0	0	0	0
AT1G70700.2_miR169d	0.11	0	0	0	0	0	0.53	0.22	0.18	0.74	0.05	0.3	0.36	0	0	0.37	0.12	0	0.16	0.23	0.13	0.12	0.62	0.19	0.18	0.27	0.31	0.26	0.22	0.94	0.48	0.55	0.58	0.5	0.24	0.44	0.4	0.14	0.12	0.22	0.52	0.78	0.14	0.48	0.54	0	0.52	0.35	0
AT1G77850.1_miR160a-5p	0.77	1.55	3.47	0.29	0	27.38	3.73	3.17	3.68	3.97	3.67	4.68	4.1	3.82	3.54	1.78	3.04	3.88	2.71	4.76	3.78	4.8	5.67	4.75	5.87	4.3	2.2	4.12	9.66	4.84	6.06	6.85	2.82	4.43	4.79	4.01	4.24	4.67	3.15	4.02	4.5	3.58	4.39	4.15	0	0.62	0.31	0.31	16.87
AT2G22840.1_miR396a-5p	0	0	0	0	0	0	0	0	0.18	0.37	0.21	0.21	0.26	0.22	0.14	0.07	0.14	0.29	0.15	0.42	0.29	0.19	0.16	0.11	0.18	0.4	0.23	0.27	0.54	0.27	0.59	0.47	0.5	0.1	0.16	0.26	0.51	0.27	0.17	0.32	0.13	0.22	0.28	0.21	0	0	0	0	1.01
AT2G28350.1_miR160a-5p	0	3.28	2.37	10.32	0	0	2.94	2.24	4.58	2.57	2.22	2.26	2.35	6.01	8.93	0.74	5.23	1.76	1.13	3.74	2.21	2.79	3	3.04	4	2.49	2.51	2.99	5.71	2.02	4.04	3.92	2.5	1.3	0.65	1.48	4.85	5.73	5.35	5.31	1.02	1.68	2.69	1.8	0	0.62	0.1	0.24	25.81
AT2G33810.1_miR156a-5p	0	0	0	0	0	0	0	0.36	0.09	0.22	0.21	0.05	0.16	0	0	0	0	0.06	0.08	0.46	0.2	0.06	0.16	0.12	0.18	0.2	0.23	0.2	0.15	0.39	0.36	0.31	0	0.2	0.08	0.09	0.3	0	0.17	0.16	0.13	0.33	0.14	0.2	0	0	0	0	2.6
AT2G38080.1_miR397a	0	0	3	0	0	0	0	0.07	0.09	0	0	0	0	0.11	0	0.15	0.09	0	0	0	0	0	0.04	0	0.09	0.14	0.15	0.12	0	0.13	0	0.04	0	0	0	0	0	0.07	0	0.02	0	0	0	0	0	0	0	0	0.06
AT2G42200.1_miR156j	0	0	0	0	0	0	0	0	0	0.15	0.16	0.05	0.12	0	0	0	0	0	0.08	0.05	0.05	0.06	0.08	0.15	0	0	0.08	0.03	0	0	0	0	0	0	0	0	0	0	0	0	0	0	0	0	0.09	0	0	0.03	0.19
AT2G47460.1_miR858a	0	0	1.73	0	0	0	0	0.36	0	0.65	0.2	0.25	0.36	0	0	0	0	0	0.08	0.19	0.1	1.75	0.2	0.12	0	0.07	0.38	0.15	0	0.13	0	0.04	0.16	0.1	0.16	0.15	0	0	0.04	0.02	2.44	2.34	6.09	3.62	0	0	0	0	3.16
AT2G47460.1_miR858b	0	0	1.73	0	0	0	0	0.07	0	0.43	0.1	0.15	0.22	0	0	0	0	0	0.16	0.14	0.11	1.23	0.12	0.12	0	0	0.23	0.08	0	0.13	0	0.04	0.08	0.1	0.16	0.12	0	0	0.02	0.01	2.18	2.12	5.24	3.18	0	0	0	0	1.96
AT3G11440.1_miR159a	0.88	0	0	0	0.13	0	0.2	0	0	0.09	0.05	0	0.05	0.22	0.21	0	0.15	0.06	0	0.1	0.06	0.24	0.16	0	0	0.07	0.08	0.05	0.13	0.17	0	0.1	0.17	0	0.01	0.06	0.1	0	0.07	0.06	0	0.11	0	0.04	0	0	0	0	0.19
AT3G14560.1_miR824-5p	0	0	0	0	0	0	0.33	0	0	0	0.1	0.26	0.12	0.55	0.49	0.52	0.52	0.47	0.08	0.05	0.2	0	0.08	0.42	0.09	0.2	0.31	0.2	0.36	0.13	0.12	0.2	0.83	0.5	0.58	0.63	0.4	0.2	0.1	0.24	0	0	0	0	0.09	0.31	0.1	0.16	0
AT3G15170.1_miR164a	0	0	0	0	0	0	0	0	0	0	0	0.05	0.02	0	0	0.07	0.02	0	0.08	0	0.03	0	0	0	0	0	0	0	0	0	0	0	0	0	0	0	0	0.13	0	0.04	0	0	0	0	0	0	0	0	0.25
AT3G17185.2_miR390a-5p	0	0	0	0	0	0	0.2	0	0.54	0.81	0.15	0.21	0.39	0	0	0.07	0.02	0.23	0	0.14	0.12	0.58	0.37	0.27	0	0.27	0.38	0.21	0.07	0.54	0.36	0.32	0	0	0	0	0.2	0.07	0.17	0.14	0	0.11	0.14	0.08	0	0	0	0	0.19
AT3G19910.1_miR414	0	0	0	0	0	0	0	0	0	0	0	0	0	0	0	0	0	0	0.08	0	0.03	0	0.12	0	0	0	0	0	0	0	0	0	0.08	0	0.08	0.06	0	0	0.02	0.01	0	0	0.14	0.05	0	0	0	0	0.06
AT3G26810.1_miR393a-5p	1.2	0	0	0	0	0	0.33	0.94	0.09	0.37	0.41	0.26	0.35	0.49	0.75	0	0.41	0.29	0.15	0.51	0.32	0.57	0.35	0.61	0.36	0.2	0.03	0.2	0.65	0.27	0.24	0.39	0.1	0.05	0.25	0.13	0	0.4	0.27	0.23	0.63	0.89	1.56	1.03	0	0	0	0	0
AT3G57230.2_miR824-5p	0	0	0	0	0	0	0	0	0	0	0	0.05	0.02	0	0.07	0.07	0.05	0	0.08	0	0.03	0	0	0	0	0	0	0	0.04	0	0.12	0.05	0	0	0	0	0	0	0	0	0	0.11	0	0.04	0	0	0	0	0.25
AT4G24150.1_miR396a-5p	0	0	0	0	0	0	0	0	0	0	0	0	0	0	0.14	0	0.05	0.06	0	0.23	0.1	0	0	0.04	0	0	0	0	0.13	0	0	0.05	0.08	0	0	0.03	0.1	0	0.07	0.06	0	0	0	0	0	0	0	0	0.13
AT4G26110.2_miR414	0	1.92	0	0	0	0	0.07	0	0	0.03	0.16	0.2	0.13	0	0	0.14	0.04	0.06	0	0	0.02	0.16	0.16	0.11	0.09	0.13	0.15	0.12	0.07	0.05	0	0.04	0	0	0	0	0.1	0.07	0.04	0.07	0.13	0.22	0.42	0.26	0	0	0	0	0.06
AT4G29770.2_TAS1A-3'D6[+]	0	0	0	0	0	0	0	0	0	0	0	0.21	0.07	0.33	0	0	0.11	0	0	0	0	0	0.07	0.11	0.04	0	0.08	0.04	0.2	0.26	0.28	0.25	0.5	0	0	0.17	0	0	0	0	0	0	0.14	0.05	0	0	0	0	0.32
AT4G33060.1_miR414	0	0	0	0	0	0	0	0	0	0	0	0	0	0	0	0	0	0	0	0	0	0	0	0.04	0	0	0	0	0.04	0	0.12	0.06	0	0	0	0	0.1	0	0.1	0.06	0	0	0	0	0	0	0	0	0
AT4G36920.2_miR172c	0	0	0	0	0	0	0.07	0.29	0.09	0.22	0.21	0.26	0.23	0.33	0.57	0.07	0.32	0.12	0.08	0	0.07	0.36	0.37	0.11	0	0.41	0.38	0.26	0.04	0	0	0.01	0.42	0.2	0.41	0.34	0.2	0.12	0.12	0.15	0	0	0.14	0.05	0	0	0	0	0.19
AT5G06100.3_miR159a	0	0	1.26	0	0	0	0.07	0.14	0	0.35	0.36	0.31	0.34	0.11	0.07	0	0.06	0.06	0.08	0.23	0.13	0.08	0.21	0.23	0.09	0.2	0	0.1	0.09	0.36	0.12	0.19	0.25	0	0.16	0.14	0.1	0.13	0.05	0.09	0.26	0	0.85	0.37	0	0	0	0	0.13
AT5G07680.2_miR164a	0	0	0	0	0	0	0.67	0	0.18	0.07	0.05	0.36	0.16	1.09	1.84	0.07	1	0.18	0.16	0	0.12	0.06	0.04	0.27	0.27	0.14	0.23	0.21	0.09	0.13	0	0.07	0.08	0.1	0	0.06	0.1	0	0.1	0.07	0	0	0	0	0	0	0	0	0.06
AT5G08430.1_miR414	0	0	0	0	0	0	0.13	0	0	0	0.05	0	0.02	0	0.07	0	0.02	0	0	0	0	0	0.04	0	0	0	0	0	0	0.13	0	0.04	0	0	0	0	0	0	0	0	0	0	0	0	0	0	0	0	0
AT5G18040.1_TAS1A-3'D2[+]	1.42	0	4.73	0	0	0	0.87	0.86	0.63	0.81	0.62	0.56	0.66	0.22	0.21	0.15	0.19	0	0	0	0	0.78	0.57	0.84	0.09	0.21	0.46	0.25	0.29	0.4	0.12	0.27	0.34	0.1	0	0.15	0.5	0.73	0.42	0.56	0.9	0.11	0.71	0.58	0	0	0.1	0.03	3.93
AT5G18065.1_TAS1A-3'D2[+]	0	0	0	0	0	0	0	0.07	0.09	0	0	0	0	0.22	0.07	0	0.1	0	0	0	0	0	0.12	0	0	0	0	0	0.08	0	0.12	0.07	0.08	0	0	0.03	0	0	0.05	0.02	0	0	0.42	0.14	0	0	0	0	0.38
AT5G22640.2_miR414	0	0	0	0	0	0	0	0	0	0.01	0.13	0.01	0.05	0	0	0	0	0	0	0.05	0.02	0	0.15	0	0	0	0.02	0	0.02	0	0	0.01	0	0	0	0	0.1	0	0	0.03	0	0	0	0	0	0	0	0	0
AT5G30247.1_miR5645a	0	0	0	0	0	0	0	0	0	0	0	0	0	0	0	0	0	0	0	0	0	0	0	0	0	0.2	0.08	0.09	0.02	0	0.24	0.09	0	0	0	0	0.1	0	0.1	0.07	0	0	0	0	0	0	0	0	0
AT5G37020.2_miR167a-5p	1.2	1.19	0.79	0	0	0	1.53	1.29	0.54	1.25	1.81	1.5	1.52	1.32	1.13	0.22	0.89	1.23	0.38	0.74	0.78	0.97	1.43	1.86	1.16	1.28	0.45	0.96	2.5	2.15	1.9	2.18	1.24	0.3	0.74	0.76	0.91	0.66	0.37	0.65	0.26	0.33	1.27	0.62	0.18	0.62	0.1	0.3	8.74
AT5G39740.2_miR414	0	0	0.95	0.14	0	0	0.27	1	0.81	1.31	1.25	0.66	1.07	0.22	0.22	0.46	0.3	0	0	0.1	0.04	1.54	1.15	1.11	0.44	0.14	0.45	0.34	0.58	1.77	0.24	0.87	0.24	0.52	0.83	0.52	0.1	0.47	0.22	0.27	0.38	0.33	0.85	0.52	1.04	1.18	0.65	0.96	0
AT5G43730.1_miR472-3p	0	0	0	0	0	0	0	0	0	0	0	0	0	0	0	0	0	0	0	0	0	0	0	0	0	0	0.04	0.01	0	0.07	0	0.02	0	0	0	0	0	0	0	0	0	0	0	0	0	0	0	0	0
AT5G53660.1_miR396a-5p	0	0	0	0	0	0	0	0	0	0.07	0	0	0.02	0	0	0	0	0	0	0	0	0	0	0	0	0	0	0	0	0	0	0	0	0	0	0	0	0	0	0	0	0	0	0	0	0	0	0	0.06
AT5G57735.1_miR390a-5p	0	0	0	0	0	0	0	0.14	0	0.29	0.36	0	0.22	0.11	0	0	0.04	0.06	0	0.14	0.07	0.19	0.08	0	0.27	0.07	0	0.11	0.18	0.4	0.12	0.23	0	0	0	0	0	0	0	0	0	0	0	0	0	0	0.21	0.07	0.06
AT5G60120.2_miR172a	0	0	0	0	0	0	0	0.22	0	0.37	0.05	0.05	0.16	0.11	0.07	0	0.06	0.18	0.15	0.42	0.25	0	0.16	0.08	0	0.07	0	0.02	0.31	0	0.2	0.17	0.17	0.2	0.08	0.15	0.1	0.13	0.02	0.08	0	0.22	0	0.07	0	0	0	0	0.38
AT5G60690.1_miR165a-3p	0	0	0	0	0	0	0	0	0	0.22	0.16	0	0.13	0	0.07	0	0.02	0	0	0	0	0.06	0.21	0	0	0	0	0	0.2	0	0	0.07	0.17	0	0	0.06	0	0.1	0.05	0.05	0.13	0	0.43	0.19	0	0	0	0	0.44
AT5G60760.1_miR447a-3p	0	0	0	0	0	0	0	0	0	0	0	0	0	0	0	0	0	0.06	0	0	0.02	0	0	0	0	0	0	0	0.13	0.26	0	0.13	0	0	0	0	0	0	0	0	0.13	0	0.14	0.09	0	0	0	0	0
AT5G62000.4_TAS3A-5'D7[+]	0	0	0	0	0	0	0	0	0.27	0	0.05	0.1	0.05	0	0	0	0	0	0	0	0	0	0.04	0.12	0.09	0.07	0.08	0.08	0.19	0	0.36	0.18	0	0	0	0	0.1	0.13	0.09	0.11	0	0	0.14	0.05	0	0	0	0	0.89
Ath_chr1.capped.0	0	0	0.47	0	0	0	0.4	0.43	0.81	0.45	0.57	0.41	0.48	0.55	0.35	0.07	0.33	0.6	0.62	0.88	0.71	0.38	0.45	0.27	1.43	1.21	0.31	0.98	3.6	0.8	1.08	1.83	0.32	0.1	0.08	0.17	0.3	0.46	0.6	0.47	1.68	1.42	3.98	2.36	0.18	0	0.2	0.12	1.38
Ath_chr1.capped.100	0	1.55	2.68	0	0	0	2.26	2.8	2.79	2.12	2.64	3.63	2.79	0.77	0.42	0.58	0.58	2.7	1.71	4.72	3.07	2.43	2.49	3.01	1.98	1.4	1.08	1.5	3.44	2.25	3.1	2.91	1.65	1.1	1.3	1.36	0.3	0.74	0.29	0.44	0.52	0.88	0.87	0.74	2.88	3.43	2.79	3.01	5.15
Ath_chr1.capped.1002	0.11	0	0	0	0	0	0.87	0.14	0.27	1.82	2.56	3.48	2.65	0.44	0.35	0.59	0.46	1.71	1.31	2.21	1.77	2.14	2.07	2.2	1.43	1.16	1.32	1.29	5.24	1.99	3.59	3.61	1.49	1	1.46	1.32	2.01	2.31	1.18	1.84	2.97	5.33	4.52	4.29	2.69	1.24	3.33	2.41	0.87
Ath_chr1.capped.1004	0	0	0	0	0	0	0	0	0	0.07	0.2	0.05	0.11	0	0	0	0	0.12	0	0	0.04	0.13	0.16	0.16	0.09	0.14	0.16	0.13	0.04	0	0	0.01	0	0	0	0	0	0	0	0	0	0	0	0	0.72	0.62	0	0.44	0.06
Ath_chr1.capped.1005	138.12	129.69	143.34	129.57	177.82	185.44	138.74	130.9	131.8	124.47	140.04	153.41	139.18	22.6	7.36	11.25	13.72	92.45	54.86	93.08	80.04	116.26	140.29	135.74	142.54	128.5	101	123.88	58.29	23.78	65.1	49.02	1.57	2.41	6.34	3.44	11.02	13.41	9.76	11.39	20.06	20.24	35.31	25.18	173.68	130.93	179.26	161.12	221.63
Ath_chr1.capped.1008	52.05	73.91	57.89	49.3	69.29	162.75	57.23	59.75	53.44	73.65	70.56	65.09	69.74	3.74	3.64	2.68	3.29	50.38	33.33	55.23	46.33	74.63	68.14	57.81	18.48	18.86	22.47	19.88	9.35	4.22	10.34	8.01	6.52	6.8	8.1	7.16	78.08	91.67	37.55	69.09	9.82	6.65	6.07	7.51	107.6	44.87	78.42	76.85	146.09
Ath_chr1.capped.1009	0	0	0	0	0	0	0	0	0	0	0	0.05	0.02	0	0	0.07	0.02	0.35	0	0.05	0.13	0	0	0	0.18	0.34	0	0.16	0.06	0.13	0.12	0.1	0	0	0	0	0	0	0.02	0.01	0	0	0	0	0.36	0.93	0.1	0.46	0
Ath_chr1.capped.101	0	0.09	0.24	0	0	0	0	0.24	0.29	0.75	0	0	0.25	0	0	0	0	0	0	0	0	1.61	0.09	0	0.27	0	0.24	0.17	0	0.16	0.36	0.17	0	0	0	0	0	0	0.08	0.02	0.04	0	0	0.02	1.81	1.36	0.96	1.37	0.13
Ath_chr1.capped.1016	3.07	0.73	4.1	0.14	0.39	18.99	4.07	4.34	3.33	2.91	6.56	4.19	4.54	4.93	4.15	4.18	4.42	10	7.97	14.2	10.76	4.64	6.38	3.58	8.47	9.16	9.93	9.16	16.87	5.87	6.44	9.71	23.38	17.94	21.25	20.85	7.14	9.18	3.82	6.67	5.03	2.45	1.98	3.16	5.66	1.86	5.04	4.15	8.55
Ath_chr1.capped.1019	10.29	6.86	9.29	22.5	0.13	1.72	13.08	11.14	13.32	17.72	16.31	14.09	16.03	10.4	11.98	9.79	10.68	32.14	26.02	43.87	34.09	16.81	15.14	13.4	16.11	14.58	17.48	16.05	16.89	8.95	18.21	14.71	60.79	37.82	34.53	44.39	41.52	49.83	38.9	43.39	17.66	18.87	22.93	19.84	20.64	10.12	15.06	15.22	44.79
Ath_chr1.capped.1022	3.84	0.73	1.26	3.73	0	0	0.61	1.06	0.45	1.65	2.36	1.57	1.85	0	0.07	0	0.02	0.96	1.17	1.31	1.16	1.15	2.04	1.34	1.35	0.74	0.39	0.81	5.05	1.43	1.92	2.84	0.08	0.1	0.16	0.11	0.15	0.07	0.13	0.12	0.26	0.95	0.42	0.55	1.31	2.49	0.94	1.58	0.96
Ath_chr1.capped.1023	4.38	2.47	4.73	0	0.26	16.03	1.47	1.57	2.25	1.38	1.94	3.1	2.15	11.42	12.84	6.73	10.29	10.13	5.11	10.03	8.52	1.53	2.44	2.35	11.92	12.3	12.79	12.32	30.49	6.89	14.48	17.33	78.07	50.35	42.49	57.05	10.92	10.27	8.6	10	6.58	8.45	8.03	7.7	1.33	1.86	3.59	2.23	6.32
Ath_chr1.capped.1027	0	1.83	0.32	0	11.27	0	0.2	0.5	0.54	0.43	0.46	0.35	0.4	0.44	0.49	0.07	0.33	0.53	0.31	1.2	0.7	0.13	0.41	0.74	1.08	0.74	1.16	1	0.23	0.52	0.6	0.46	6.46	6.31	2.71	5.16	0.4	0.6	0.28	0.44	0.39	0.11	0.14	0.22	0.54	0.31	0.41	0.41	0.51
Ath_chr1.capped.1030	11.4	5.48	4.89	21.21	23.19	16.03	7.93	8.35	8	13.81	13.92	10.66	12.81	3.38	3.24	3.38	3.33	13.69	11.35	24.66	16.6	10.89	12.84	10.35	8.81	8.76	8.99	8.84	18.27	7.51	13.79	13.17	11.6	8.82	13.16	11.18	14.25	21.17	14.8	16.73	4.12	5.47	2.69	4.08	23.39	10.91	13.09	15.77	18.44
Ath_chr1.capped.1031	0	1.83	0.63	14.76	0	0	1.4	0.14	0.81	1.32	0.91	0.87	1.04	0.33	0	0.35	0.22	2.42	4.32	6.11	4.32	1.91	0.85	0.7	0.71	0.95	1.38	1.01	1.08	0.26	0.72	0.7	0.08	0	0.08	0.06	9.69	10.91	4.79	8.46	0.39	0	0.28	0.22	2.07	1.87	0.52	1.48	2.28
Ath_chr1.capped.1033	1.31	0.82	0.79	0	0	0	1.47	1.28	0.54	1.74	1.42	2.06	1.73	0.55	0.28	0.28	0.37	2.01	2.22	3.18	2.52	1.69	1.98	2.09	1.88	1.7	1.1	1.55	5.17	1.44	5.85	4.18	1.56	2.6	2.02	2.1	0.9	0.76	0.74	0.84	3.11	1.99	1.12	2.08	1.62	0.93	1.34	1.27	1.83
Ath_chr1.capped.1034	12.61	18.06	13.87	8.59	34.19	39.7	9.34	14.48	8.9	15.26	14.28	18.41	16	8.54	4.88	6.41	6.57	12.89	10.81	18.23	14.03	13.52	13.9	15.63	27.92	31.35	16.85	25.31	191.08	27.87	20.46	79.75	18.93	22.06	26.82	22.6	13.33	15.06	16.43	14.93	27.16	28.6	29.47	28.38	19.99	14.94	19.83	18.2	31.86
Ath_chr1.capped.1041	5.81	8.5	6.48	20.2	0.65	18.49	12.27	11.87	11.05	11.27	12.84	14.12	12.72	26.6	38.47	36.53	33.8	12.89	12.98	25.01	16.99	9.72	13.07	13.28	24.08	15.44	16.24	18.55	12.2	6.57	6.8	8.53	8.97	8.23	12.83	10.02	3.33	4.83	2.62	3.58	11.06	10.83	14.58	12.15	21.08	12.45	14.7	16.03	17.55
Ath_chr1.capped.1042	277.12	289.85	306.07	389.88	569.05	177.29	272.42	251.23	275.8	313.77	385.51	340.21	346.16	96.07	69.18	94.58	86.53	192.02	125.41	200.01	172.33	337.3	400.18	326.18	250.44	205.16	192.54	215.83	413.11	207.02	251.77	290.34	131.4	146.89	189.21	155.66	88.96	85.48	51.64	75.29	173.66	143.02	179.23	165.15	517.05	396.84	363.86	425.5	782.65
Ath_chr1.capped.1043	2.3	0.29	6.56	0.14	25.12	0.24	4.87	5.16	4.41	2.05	2.31	3.08	2.5	20.82	24.04	13.59	19.4	5.09	1.57	3.01	3.27	1.75	3.67	3.46	7.52	8.09	11.86	9.16	3.15	1.43	0.6	1.81	23.02	15.22	17.06	18.52	0.2	0.14	0.28	0.23	7.12	3.55	5.2	5.34	2.99	4.41	6.18	4.44	2.79
Ath_chr1.capped.1044	1.43	3.92	3.63	0	5.05	0.12	3.33	1.79	3.14	1.17	3.04	2.62	2.28	3.17	0.49	0.88	1.51	2.54	4.98	12.13	6.56	1.09	2.1	2.32	3.02	0.34	5.71	3.04	0.15	0	0.12	0.09	2.65	1.1	2.46	2.08	0.51	0.93	0.36	0.6	0.9	0.11	0.14	0.39	1.35	3.11	4.05	2.82	5.82
Ath_chr1.capped.1046	25.09	22.64	26.19	27.81	33.16	37.84	36.21	29.86	39.06	32.48	38.04	48.71	39.75	17.18	13.18	11.88	14.11	45.44	53.15	52.59	50.4	37.56	39.04	45.52	25.02	26.79	20.02	23.91	70.77	21.23	41.97	44.6	37.41	20.66	24.97	27.71	15.02	17.3	15.21	15.86	27.16	23.14	24.09	24.77	32.79	21.47	26.47	26.88	62.93
Ath_chr1.capped.1048	25.96	6.11	8.19	27.08	12.95	13.56	18.59	20.73	15.72	10.61	12.38	18.68	13.91	16.84	14.79	10.86	14.13	25.27	17.78	33.29	25.51	10.49	14.14	19.85	21.93	18.94	23	21.27	26.75	24.12	29.73	26.87	36.21	29.1	30.75	32	26.53	34.61	23.98	28.37	28.58	31.9	48.33	36.26	16.07	13.38	16.18	15.14	30.53
Ath_chr1.capped.1049	1.2	2.65	0	8.31	0	0	0.4	0.79	0.27	0.43	1.22	0.66	0.8	0.22	0.14	0.44	0.24	0.18	0.54	1.26	0.7	0.88	0.77	0.88	0.93	0.5	0.71	0.71	1.27	0.79	1.32	1.15	0.32	1.03	0.75	0.7	0.3	0.07	0.3	0.24	0.65	0.88	0.84	0.81	0.27	0.62	1.33	0.71	0.44
Ath_chr1.capped.105	1.31	3.28	1.41	6.02	0.26	0	1.26	2.28	1.17	3.8	1.55	1.06	2.14	1.98	0.77	0.73	1.16	0.84	1	1.71	1.2	2.97	2	1.85	1.35	2.04	2.78	2.06	0.61	0.39	0.84	0.64	4.73	2.4	4.81	4.01	0.7	1.41	0.71	0.97	2.84	0.66	2.25	1.93	3.51	2.18	1.96	2.53	2.15
Ath_chr1.capped.1050	0	0.64	0	0	0	0	0.47	0.79	1.08	1.98	1.34	1.59	1.62	0	0	0	0	1.23	0.53	2.27	1.35	1.53	2.46	1.82	0.71	0.74	0.54	0.65	1.03	1.75	2.62	1.81	1.08	1	1.47	1.19	0.4	0.21	0.09	0.24	0.78	1.34	0.28	0.8	2.34	0.31	2.17	1.6	3.86
Ath_chr1.capped.1051	0	0	0	0	0	0	0.13	0.28	0	0.14	0.2	0.4	0.26	0.33	0	0.07	0.13	0.36	0.15	0.72	0.44	0.38	0.29	0.35	0.27	0.14	0.24	0.22	0.31	0.13	0.36	0.28	0.24	0	0	0.09	0.1	0.07	0.02	0.06	0.13	0.22	0.28	0.22	0.09	0	0.3	0.12	0.75
Ath_chr1.capped.1052	1.42	0	0	13.76	0	0	0.2	0.29	0	0.07	0.1	0.25	0.15	0.11	0.07	0	0.06	0.3	0.31	0.1	0.24	0.12	0.41	0.16	0.27	0.2	0.08	0.18	0.61	0.27	0.12	0.32	0.16	0.2	0.24	0.2	0	0.28	0.06	0.11	0	0.33	0	0.11	0	0.31	0	0.1	0.5
Ath_chr1.capped.1058	0	1.28	0.16	0	0	0	0.6	1.08	1.53	1.24	2.28	1.53	1.68	1.64	1.55	1.47	1.56	1.48	1.97	1.87	1.79	1.65	1.51	1.64	2.15	1.82	1.48	1.83	3.01	0.92	3.1	2.33	1.15	0.6	0.57	0.78	0.6	2	1.45	1.37	1.68	0.66	0.14	0.85	1.35	1.56	1.76	1.55	2.1
Ath_chr1.capped.106	2.85	1.65	3.47	0.14	0	0.12	3.41	2.37	3.78	5.32	6.23	5.89	5.82	2.41	2.74	1.38	2.14	6.76	3.88	7.7	6.16	4.63	4.72	4.57	5.19	4.64	5.07	4.97	14.1	7.33	10.39	10.6	7.11	5.1	5.78	6.04	2.52	3.11	2.13	2.58	7.49	7.7	10.9	8.71	6.83	3.42	5.06	5.06	7.29
Ath_chr1.capped.1061	0	3.19	1.28	0	0.13	0.86	1.01	1.06	0.99	0.5	1.04	0.7	0.74	0.22	0.79	0.59	0.54	1.64	0.77	2.04	1.51	0.71	0.64	0.61	0.46	0.47	0.76	0.55	0.52	0.4	0.6	0.52	0	0	0.16	0.06	2.31	2.09	2.25	2.21	0.13	0	0	0.04	0.82	0.93	0.82	0.83	0.31
Ath_chr1.capped.1062	11.62	14.6	9.78	8.74	8.16	18.74	15.4	19.07	11.67	25.42	32.65	31.29	29.76	1.42	0.71	1.83	1.3	16.5	17.27	24.54	19.43	21.12	31.44	28.29	6.59	9.63	5.63	7.25	18.24	4.07	10.71	10.99	4.14	9.54	6.35	6.67	8.68	10.88	2.89	7.47	1.8	1.33	1.27	1.47	23.56	17.45	21.51	20.81	15.41
Ath_chr1.capped.1064	11.6	14.06	16.4	7.59	1.04	35.73	13.72	14.16	15.81	14.58	20.17	18.55	17.76	9.21	11.57	9.35	10.02	33.12	23.5	38.87	31.87	16.97	20.56	18.04	15.88	15.74	11.44	14.31	38.31	17.42	32.71	29.43	21.32	14.73	15.03	17.04	10.28	12.46	10.35	11.05	19.21	21.55	17.13	19.29	16.33	13.38	13.32	14.32	15.59
Ath_chr1.capped.1068	14.57	6.93	7.56	11.18	0.13	0.36	5.69	6.05	6.03	6.3	6.38	5.17	5.96	9.43	7.97	7.65	8.33	7.07	3.72	8.53	6.47	4.93	7.12	4.98	6.64	7.87	7.83	7.43	7.25	6.67	9.16	7.7	8.12	10.1	8.59	8.96	7.86	8.48	5.73	7.39	13.88	17.3	17.25	16.14	10.27	7.57	6.89	8.23	15.99
Ath_chr1.capped.1069	19.29	11.13	13.25	29.38	19.3	10.72	10.74	13.03	8.62	23.07	26.22	15.24	21.47	12.56	13.23	12.87	12.88	19.27	13.65	26.72	19.87	24.06	23.23	13.98	26.43	19.58	20.29	22.08	35.84	13.02	20.2	23.02	29.65	26.72	30.82	29.04	29.22	34.3	17.56	27.01	17.76	17.35	17.3	17.48	32.89	16.51	17.56	22.3	29.73
Ath_chr1.capped.1074	0.99	0	0.16	0	0.26	12.33	1.13	0.58	1.62	0.51	1.14	1.39	1.02	0.22	0.42	0.35	0.31	0.59	0.46	0.8	0.62	0.44	1.07	1.4	0.72	0.87	0.62	0.73	1.05	0.26	1.31	0.87	0.33	0.47	0.33	0.37	0.2	0.27	0.41	0.3	0	0.34	0.14	0.16	1.08	0.31	0.62	0.67	0.76
Ath_chr1.capped.1075	19.05	21.17	24.92	64.21	18.13	4.44	15.54	16.75	15.26	15.49	21.24	22.75	19.8	13.44	13.14	10.83	12.48	17.48	13.1	21.3	17.31	16.22	23.06	19.9	22.53	17.21	15.61	18.4	34.25	21.32	24.1	26.55	10.37	10.08	10.77	10.45	26.96	21.5	17.98	22.15	20.09	19.31	24.79	21.39	26.18	28.34	21.51	25.27	51.31
Ath_chr1.capped.108	16.65	10.13	6.95	20.77	15.8	14.17	10.48	9.64	10.33	9.62	13.28	16.11	13.01	5.8	4.8	4.49	5.01	9.94	7.2	15.28	10.84	11.02	15.67	14.06	12.1	9.47	8.77	10.12	27.19	18.37	20.22	21.92	8.54	8.63	8.7	8.64	15.06	14.64	10.74	13.5	8.91	12.64	12.76	11.44	16.05	8.1	12.86	12.3	23.15
Ath_chr1.capped.1081	4.16	2.84	6.16	0.14	0.13	0	3.67	3.09	4.77	8.34	6.75	4.6	6.57	12.02	10.48	10.13	10.83	6.9	5.38	10.39	7.6	8.2	7.85	4.22	9.79	9.26	9.93	9.62	9.43	5.5	8.45	7.79	9.76	10.23	11.83	10.6	13.13	10.15	6.9	10.08	12.64	13.73	18.7	15.04	12.37	6.85	5.5	8.2	14
Ath_chr1.capped.1083	2.97	2.47	6.47	7.02	13.21	23.79	6.28	5.52	8.99	10.04	10.73	8.04	9.57	16.1	9.45	12.06	12.51	13.08	8.72	17.46	13.13	10.19	12.89	7.73	17.92	12.84	12.97	14.57	23.92	8.83	15.49	16.03	18.58	14.12	18.69	17.19	9.06	8.66	4.66	7.45	13.43	16.66	26.34	18.79	17.42	4.66	11.7	11.22	23.55
Ath_chr1.capped.1086	3.83	2.1	1.89	15.05	7.9	0.24	3.01	2.37	3.24	1.67	3.44	2.49	2.54	0.11	0.49	0.14	0.23	2.15	2.29	3.01	2.51	2.2	2.87	2.78	1.78	1.68	1.14	1.52	2.45	1.19	3.42	2.37	1.34	0.6	0.78	0.91	1.81	2.89	1.62	2.11	1.69	0.99	0.84	1.18	1.63	0.72	1.23	1.16	5.31
Ath_chr1.capped.1088	3.07	0	0	0	0	0	0.54	0.79	0.63	0.14	0.1	0.87	0.38	6.45	2.46	6.22	5.04	0.59	1.75	2.57	1.64	0.32	0.5	0.99	3.12	1.68	1	1.94	0.02	0.13	0	0.05	0.5	0	0	0.16	0	0	0.02	0.01	0	0.11	0	0.04	0.27	0.62	0.62	0.5	0.81
Ath_chr1.capped.1093	0.99	0	0	0	0	0	1.07	1.37	0.63	1.7	1.49	1.47	1.55	0.88	0.35	1.08	0.75	1.72	1.85	2.48	2.05	1.28	1.5	1.23	2.07	1.55	1.08	1.55	5.92	1.46	2.98	3.48	0.74	1.1	1.05	0.99	1.31	1.89	1.63	1.63	0.78	0.22	1.69	0.89	0.9	0.62	0.4	0.63	4.3
Ath_chr1.capped.1094	1.77	1.2	3.87	0	0.39	0.37	0.82	2	1.31	1.3	1.96	1.43	1.58	8.88	5.54	5.46	6.62	1.73	1.57	2.53	1.96	1.62	1.91	1.4	30.25	22.13	26.57	26.28	17.88	12.27	25.08	18.41	7.71	1.97	5.54	5.08	50.13	43.07	21.05	38.04	13.4	7.87	7.68	9.66	1.99	3.1	3.79	2.96	5.78
Ath_chr1.capped.1097	1.75	0	2.52	0	0	0	0.73	0	0.36	0.64	0.36	0.45	0.47	0.22	0	0	0.08	0.72	0.23	0.24	0.41	0.3	0.32	0.16	0.45	0.21	0.15	0.26	0.54	0.26	0.24	0.36	0.4	0.3	0.08	0.27	0.7	0.14	0.07	0.29	0	0.22	0	0.08	0.81	0.31	0.21	0.44	0.25
Ath_chr1.capped.110	2.42	1.37	3.63	0.14	0.13	11.22	2.29	1.85	1.44	3.27	2.27	2.48	2.66	2.31	1.4	1.83	1.84	2.02	1.09	2	1.75	2.66	2.95	2.14	6.28	5.66	5.5	5.78	3.43	1.83	1.92	2.43	3.06	5.8	5.87	4.91	1.4	0.81	1.11	1.12	4.16	3.57	6.64	4.81	2.35	4.97	3.11	3.45	2.68
Ath_chr1.capped.1101	19.4	11.76	15.93	11.47	18.91	32.67	16.69	13.54	13.14	17.58	16.98	20.25	18.29	10.41	6.87	5.93	7.68	13.73	9.8	14.99	12.92	20.16	20.58	19.57	15.28	13.81	15.94	14.96	22.82	10.79	14.66	16.12	19.75	19.94	20.51	20.08	9.65	12.31	6.26	9.41	18.82	21.21	29.45	23.16	28.56	24.28	26.77	26.49	38
Ath_chr1.capped.1103	0	0	1.58	0	0	0	0.14	0.35	0.54	1.08	0.4	0.5	0.65	0.55	0.56	0.56	0.54	0.89	0.86	0.61	0.8	1.13	0.68	0.16	1.35	1.23	1.92	1.5	0.56	1.85	2.38	1.59	0.57	0.5	0.4	0.49	1.5	1.02	1.38	1.33	1.17	0.56	2.67	1.49	0.99	5.29	2.28	2.84	1.13
Ath_chr1.capped.1105	36.16	25.1	31.38	37.55	54.26	63.87	18.82	23.73	15.53	75.79	52.96	28.24	52.25	27.53	28.07	15.52	23.64	39.82	27.93	49.85	39.22	83.65	59.64	30.01	45.13	37.29	62.75	48.35	4.2	5.49	5	4.9	250.52	119.01	172.57	180.57	53.27	40.61	21.21	38.35	120.41	149.48	277.06	182.2	113.43	38.02	41.35	64.15	44.04
Ath_chr1.capped.1106	0	0.82	3.32	0	0	0	0.87	1.01	0.54	1.98	1.56	0.87	1.45	0.44	0.56	0.22	0.4	1.12	0.54	0.92	0.88	2.31	1.76	0.8	1.44	1.21	0.92	1.18	0.1	0	0.24	0.12	2.9	2.5	3.03	2.78	0.8	0.34	0.17	0.43	9.13	11.27	16.74	12.38	2.79	0.93	0.62	1.44	1
Ath_chr1.capped.1107	0	0	0.16	0	11.91	0	0.33	0.36	0.36	0.51	0.4	0.35	0.44	0.22	0.14	0.49	0.26	0.3	0.16	0.48	0.33	0.25	0.6	0.34	0.36	0.47	0.4	0.41	0	0	0.12	0.04	0.08	1.2	0.56	0.61	0	0	0.1	0.05	0.78	0.66	0.28	0.58	0.36	0	0.2	0.18	0.89
Ath_chr1.capped.1108	3.29	3.83	0.16	0	0	0	1.14	2.36	1.35	1.32	1.94	2.51	1.94	1.76	1.33	0.87	1.32	1.59	1.16	2.19	1.7	2.28	2.49	2.08	0.98	0.54	1.18	0.91	0.35	0.13	0.48	0.32	0.82	2.5	0.72	1.35	1.31	1.28	0.81	1.14	0.64	1.01	0.56	0.74	3.05	2.49	1.55	2.35	4.94
Ath_chr1.capped.1109	0.11	0	0.32	0	0	0	1.93	1.64	1.62	0.87	0.1	0.5	0.48	3.41	10.49	8.82	7.52	1.5	2.3	3.37	2.42	1.01	0.36	0.35	2.61	3.6	3.99	3.39	0.31	1.05	1.92	1.12	5.9	5.7	2.92	4.87	1.1	0.48	1.05	0.88	0.78	1	1.69	1.17	1.35	0.93	2.16	1.46	1.07
Ath_chr1.capped.1110	3.18	7.86	7.1	13.33	3.11	11.83	4.96	5.4	7.46	4.59	5.28	6.77	5.54	35.2	81.43	24.95	47.1	29.24	26.81	50.66	35.68	3.47	5.25	5.66	23.68	22.35	35.43	27.21	6.33	10.57	32.34	16.41	412.11	259.67	125.82	265.7	58.59	54.49	80.76	64.64	20.19	57.99	29.05	35.76	5.85	5.91	4.65	5.44	5.1
Ath_chr1.capped.1112	0	0	0.32	0	0	0	0.13	0.35	0.18	0.29	0.47	0.46	0.41	0.44	0.28	0.15	0.29	0.3	0.39	0.79	0.5	0.19	0.44	0.34	0.45	0.41	0.16	0.33	0.56	0.8	0.48	0.61	0.42	0.4	0.16	0.33	0.4	0.2	0.16	0.25	0.13	0	0.42	0.18	0.63	0.31	0.31	0.41	0.7
Ath_chr1.capped.1117	0.88	0.36	1.89	0	0	0	2.54	1.22	2.34	3.22	2.79	2.6	2.89	3.73	2.25	3.08	3.02	3.43	1.72	3.39	2.9	4.24	3.46	2.58	7.15	3.53	3.37	4.66	6.26	2.53	4.89	4.54	7.31	4.3	6.63	6.11	2.51	3.61	2.26	2.81	5.17	5.34	8.63	6.4	5.03	2.17	2.47	3.2	4.11
Ath_chr1.capped.1120	0	2.74	6.95	7.45	0.39	49.07	5.46	4.31	8.82	4.93	5.32	6.57	5.6	14.35	14.34	7.28	11.95	7.12	6.83	11.81	8.65	5.46	6.05	6.63	12.66	7.54	11.42	10.52	11.41	5.47	12.38	9.78	24.89	16.84	15.28	19.02	5.13	6.79	3.94	5.28	16.73	17.42	28.47	20.9	5.39	5.92	7.59	6.26	7.08
Ath_chr1.capped.1121	0	0	0	0	0	0	0.14	0.57	0.54	0.21	0.25	0.56	0.35	1.65	1.41	1.25	1.44	2.41	1.45	2.73	2.21	0.58	0.36	0.5	1.52	1.69	2.07	1.76	0.16	0	0.12	0.11	3.49	2.6	1.63	2.58	3.84	5.47	2.7	4.01	0.52	0.44	0.85	0.6	1.17	0.31	0	0.49	0
Ath_chr1.capped.1127	3.51	0	3	8.89	8.42	3.08	1.47	2.17	3.33	1.88	2	2.29	2.05	0.77	2.2	1.25	1.41	4.24	5.92	7.72	5.98	1.86	1.75	1.69	2.59	3.65	2.84	3.01	8.88	2.71	6.52	6.03	6.72	4.04	2.85	4.55	3.31	4.42	2.01	3.24	3.76	3.61	4.28	3.9	1.82	1.27	1.26	1.43	3.86
Ath_chr1.capped.1128	1.54	0	0.16	0	0	0	0.68	0.42	0.45	0.07	0.25	0.2	0.19	0.99	1.61	1.4	1.29	1.49	0.92	1.11	1.21	0	0.26	0.35	2.06	1.37	1.94	1.79	1.75	3.19	2.16	2.42	0.99	1.5	1.53	1.37	0.6	0.83	1.16	0.9	23.46	24.65	50.46	32.88	0.89	0.31	1.76	0.98	0.44
Ath_chr1.capped.1129	15.77	28.83	3.79	31.1	24.09	13.68	15.95	18.77	16.25	15.07	17.1	24.97	19.05	7.21	5.42	5.83	6.13	18.39	12.98	19.02	16.8	13.64	18.37	25.21	17.01	14.89	9.46	13.78	32.4	15.98	18.66	22.32	8.95	7.62	8.3	8.3	4.94	5.75	2.88	4.5	11.73	11.4	14.61	12.57	20.53	19.31	19.41	19.69	33.67
Ath_chr1.capped.113	0.99	2.55	4.25	0.42	16.96	0	1.99	2.14	2.43	4.76	5.43	4.18	4.8	0.44	1.05	1.18	0.89	4.49	2.38	5.01	3.98	3.78	4.09	3.72	2.68	2.29	1.71	2.22	5.06	2.12	3.7	3.61	3.96	3.41	2.22	3.19	5.03	7.02	3.42	5.13	3.49	3	2.97	3.16	4.05	2.79	2.99	3.25	5.57
Ath_chr1.capped.1131	0.99	0.82	1.57	0	0	0	1.34	0.65	0.9	2.85	3.1	1.84	2.6	0.22	0.35	1.03	0.52	1.59	1	1.58	1.4	4.19	2.66	2.96	2.41	1.62	0.92	1.64	5.36	1.34	2.39	3.05	1.65	1.2	0.97	1.27	1.41	1.2	0.67	1.1	1.68	2.12	4.26	2.69	3.68	2.49	2.59	2.9	2.58
Ath_chr1.capped.1133	6.47	6.57	5.69	3.14	0.52	4.8	8.76	8.05	7.37	14.08	15.25	9.33	12.86	11.4	12.9	10.82	11.66	8.76	6.29	9.07	8.08	11.95	14.18	8.2	18.2	11.5	9.1	12.91	14.22	7.87	12.99	11.64	11.74	8.42	11.31	10.51	6.24	7.5	6.05	6.62	10.7	9.72	16.44	12.25	13.28	11.83	11.11	12.03	14.67
Ath_chr1.capped.1137	0	0.27	0	0	0	0	0.4	0.43	0	0.72	0.87	0.15	0.57	0.22	0.56	0.07	0.27	0.6	0.84	0.74	0.75	0.76	0.9	0.39	0.45	1.2	1.09	0.92	1.24	0.79	0.36	0.82	0.4	0.4	0.24	0.36	0.7	0.27	0.43	0.47	0.65	0.55	0.98	0.74	0.9	0	0.62	0.5	2.42
Ath_chr1.capped.1141	2.63	2.83	0.63	0.14	5.57	16.52	1.89	3.59	2.79	1.31	2.1	3.16	2.18	1.87	1.44	2.12	1.8	2.2	1.29	3.07	2.19	2.79	2.24	2.02	1.97	1.43	1.68	1.68	2.41	0.39	1.2	1.33	3.15	4.71	3.28	3.73	4.72	4.01	3.06	3.91	0.13	0.11	0.57	0.27	3.77	0.93	3.19	2.6	2.28
Ath_chr1.capped.1142	0	0	0	0	12.43	5.55	0.27	0.72	0.54	0.57	0.3	0.35	0.41	5.82	5.99	6.5	6.1	0.9	0.46	1.31	0.93	0.88	0.32	0.44	3.49	1.88	2.24	2.53	0.1	0	0	0.03	0.25	0	0	0.09	0	0.07	0	0.02	0	0	0	0	0.63	0.31	0.42	0.45	0.39
Ath_chr1.capped.1149	1.42	0	1.74	0.14	5.05	0.12	1.13	1.15	0.72	1.83	1.18	1.33	1.45	0.66	0.63	0.67	0.65	1.18	1.22	1.49	1.32	0.7	1.47	1.34	1.07	0.95	0.94	0.99	2.13	1.61	3.34	2.35	1	0.8	0.64	0.81	0.9	0.34	0.86	0.71	2.07	1.79	0.99	1.61	1.08	0.62	0.83	0.84	1.2
Ath_chr1.capped.1152	0.99	1.38	0	0	0	0.12	1.25	0.64	0.72	1.66	2.94	1.98	2.2	0.11	0.28	0.43	0.26	0.84	0.93	1.13	1.01	1.47	2.33	2.37	1.7	1.61	0.78	1.35	4.66	1.45	3.82	3.31	0.5	0.7	0.65	0.62	0.5	0.21	0.38	0.37	1.04	0.66	0.84	0.85	1.08	1.24	0.62	0.98	1.06
Ath_chr1.capped.1153	2.84	8.66	0.95	0	0	0.12	2.35	2.73	3.6	4.76	5.51	4.15	4.85	0.99	1.41	1.75	1.37	4.06	3.49	3.64	3.74	4.57	5.54	3.37	3.57	2.99	2.75	3.08	6.59	2.12	3.92	4.23	2.14	2.7	3.1	2.63	3.02	5.23	3.08	3.77	3.34	2.77	4.11	3.41	5.19	3.43	4.14	4.23	5.2
Ath_chr1.capped.1155	0	0.64	0	0	0	0	0.4	0.5	0.36	0.36	0.45	0.72	0.51	0.33	0.77	0.51	0.54	0.65	0.24	0.69	0.53	0.31	0.52	0.69	0.36	0.07	0.16	0.2	0.91	0.65	0.48	0.69	0.24	0.4	0.32	0.33	0.8	0.34	0.21	0.44	0.78	0.33	0.28	0.47	0.18	0.31	1.35	0.6	0.62
Ath_chr1.capped.1157	11.29	7.49	5.99	11.75	0.13	27.38	10.67	10.38	9.26	14.75	17.27	17.78	16.61	0.88	0.49	1.38	0.92	7.82	4.5	8.82	7.11	14.67	17.97	15.7	7.3	7.42	5.72	6.81	13.38	5.91	9.99	9.75	2.14	3.21	3.95	3.11	3.81	4.2	2.02	3.33	8.38	6.48	4.79	6.53	21.44	12.76	15.39	16.5	13.17
Ath_chr1.capped.1160	0.77	0.73	0	0	0	0	1.14	1	0.81	0.88	0.62	0.36	0.63	3.93	3.53	2.57	3.36	0.83	0.69	0.93	0.84	0.7	0.78	0.42	4.55	3.83	6.1	4.83	3.38	0.26	0.72	1.42	16.03	8.33	11.51	11.96	0.6	0.95	0.33	0.63	4.52	4.02	15.15	7.89	1.97	0.93	2.19	1.69	0.31
Ath_chr1.capped.1161	3.83	0.09	0.32	0	0.13	8.38	3.21	2.95	3.33	5.19	4.79	4.9	4.99	3.85	2.73	3.17	3.2	4.47	4.64	5.34	4.87	3.32	5.92	4.28	6.65	4.51	4.32	5.18	11.25	5.62	10.14	9.02	8.35	6.62	7.36	7.48	3.82	5.04	3.31	4.07	7.25	9.92	10.91	9.37	6.2	2.17	4.94	4.4	5.37
Ath_chr1.capped.1165	7.67	7.22	4.74	0.14	9.07	12.7	6.54	6.46	8	7.24	9.65	10.44	9.11	12.58	13.7	8.69	11.63	18.29	16.26	24.29	19.68	7.97	8.41	8.64	9.55	8.89	9.62	9.33	17	6.65	11.93	11.84	12.11	7.21	6.14	8.52	16.85	22.35	15.08	18.1	7.87	9.14	9.2	8.73	6.92	5.3	9.43	7.16	14.39
Ath_chr1.capped.1166	0.11	0	0	0	0	0	0.54	1.22	0.54	1.02	0.77	1.21	1.01	0.22	0.21	0.43	0.28	1.13	0.47	1.28	1.01	0.37	0.66	1.1	0.91	0.7	0.58	0.72	0.21	0	0.38	0.22	0.35	0.2	0.56	0.4	0.7	0.49	0.37	0.54	0.13	0.67	0.42	0.41	1.64	0.31	0.72	0.88	2.27
Ath_chr1.capped.1172	39.75	36.6	27.6	75.25	6.35	62.51	29.21	30.08	34.57	31.19	45.32	48.63	41.69	1.09	1.34	0.94	1.08	17.64	10.97	18.08	15.59	33.68	44.66	43.13	11.78	10.83	9.84	10.78	20.02	11.12	13.92	15.08	3.4	3.11	6.48	4.33	31.43	39.27	12.38	27.65	42.44	28.85	12.6	27.91	44.15	37.69	38.95	40.19	26.8
Ath_chr1.capped.1173	5.8	8.58	6.32	0.14	0.13	4.44	8.95	8.4	7.56	5.97	13.98	11.97	10.66	55.57	35.73	25.54	38.9	18.52	12.79	18.23	16.58	5.97	14.06	10.66	18.03	18.66	18.87	18.49	17.75	6.25	17.07	13.7	4.37	6.6	2.91	4.61	11.15	10.91	9.59	10.53	8.77	9.7	14.28	10.93	7.56	4.65	9.53	7.16	19.6
Ath_chr1.capped.1174	93.42	91.44	76.01	65.23	111	124.39	80.09	86.6	74.69	92.97	83.9	83.25	86.67	61.02	104.21	87.27	84.06	78.52	67.72	124.42	90.2	84.96	80.14	79.79	83.78	70.41	89.79	81.25	106.25	37.85	51.27	65.08	92.92	62.08	94.89	83.27	55.23	63.21	33.86	50.71	171.28	204.87	364.91	246.78	120.41	58.26	105.23	94.51	172.43
Ath_chr1.capped.1177	6.24	1.64	1.42	0.28	0	0.12	3.99	1.44	2.25	3.15	4.61	3.29	3.68	3.61	2.75	2.72	3.02	5.82	3.02	4.17	4.34	4.53	4.72	3.65	5.61	4.5	6.09	5.42	6.04	5.23	14.61	8.61	10.62	6.82	6.5	7.99	14.05	11.23	8.13	11.13	14.92	12.74	20.27	15.98	3.86	4.05	4.9	4.26	14.96
Ath_chr1.capped.1178	2.96	2.1	2.05	0.28	12.82	0.12	1.99	1	2.07	0.51	0.83	2.6	1.3	16.3	11.4	9.54	12.41	2.06	2.13	4.45	2.9	0.51	1.39	1.73	6.15	2.49	2.45	3.7	0.42	0.27	0	0.23	0.4	0.4	0.08	0.31	0.23	0.07	0.04	0.11	0	0.11	0.28	0.14	0.54	2.8	1.98	1.77	1.71
Ath_chr1.capped.1179	0	0	0	0	0	0	0.2	0	0	0.57	0.56	0.26	0.46	0.11	0.21	0.29	0.2	0.35	0.08	0.61	0.36	0.81	0.4	0.47	0.72	0.48	0.47	0.56	0.47	0.4	0.36	0.41	0.24	0.3	0.74	0.42	0.2	0.2	0.41	0.29	0	0.11	0	0.04	1.17	0.94	0.21	0.77	0.82
Ath_chr1.capped.1180	6.03	4.65	12.77	12.33	0.39	0.36	8.75	8.54	7.01	6.14	7.18	8.39	7.27	12.7	11.79	10.64	11.61	9.08	6.07	12.03	9.11	7.75	9.71	8.68	12.12	10	11.36	11.11	10.95	8	7.53	8.84	11.7	10.52	12.62	11.64	11.78	12.52	8.37	10.94	10.21	12.39	18.4	13.68	8.18	5.59	9.85	7.84	10.2
Ath_chr1.capped.1181	2.3	1.28	0	0	0	0	2.39	3.97	1.53	2.05	2.21	2.1	2.11	3.83	3.1	3.77	3.58	3.47	3.28	4.81	3.86	2.69	2.74	2.46	4.02	3.36	2.67	3.33	4.56	2.39	4.64	3.88	4.15	2.3	3.12	3.21	4.33	4.48	2.58	3.8	4.89	5.59	8.07	6.18	3.41	0.31	3.22	2.29	5.7
Ath_chr1.capped.1183	2.19	1.55	1.89	0	0	0	0.55	1.55	0.45	0.22	0.92	1.83	1.02	0.55	0.28	0.61	0.47	2.6	1.84	5.82	3.45	0.19	0.93	1.45	0.54	0.17	0.69	0.47	0	0.13	0	0.04	0.51	0.11	0.08	0.24	0.1	0	0	0.03	0	0	0	0	0.27	2.17	0	0.81	2.66
Ath_chr1.capped.119	16.33	14.51	14.2	11.6	14.25	3.94	11.61	12.45	11.52	9.59	33.56	21.99	21.69	218.18	154.47	113.29	161.86	26.89	11.23	13.79	17.38	9.67	28.99	18.65	44.99	70.27	52.77	55.95	15.53	5.06	5.4	8.66	8.33	23.47	8.65	13.53	10.38	9.44	8.44	9.42	6.98	7.22	28.47	14.28	13.19	22.74	31.03	22.25	15.69
Ath_chr1.capped.1192	7.24	3.93	6.63	7.59	0.26	0.12	7.21	7.12	8.01	8.39	9.5	8.64	8.85	1.65	1.47	1.94	1.65	5.85	2.49	5.68	4.72	10.62	8.53	7.63	8.24	3.81	3.55	5.18	9.13	3.16	7.47	6.63	3.29	4	6.24	4.52	0.6	0.07	0.23	0.31	0.78	1.65	1.54	1.35	9.4	8.26	10.35	9.27	15.38
Ath_chr1.capped.1193	0.22	1.46	1.89	0	4.4	0	0.54	0.71	0.27	1.16	1.03	0.56	0.91	0.55	0.35	0.07	0.32	0.36	0.55	0.61	0.51	1.15	1.11	0.58	1.08	0.55	0.46	0.69	1.01	0.39	0.72	0.73	0.16	0.2	0.57	0.31	0	0	0	0	0.13	0.11	0.14	0.13	1.98	0.62	1.03	1.21	1.19
Ath_chr1.capped.1196	8.99	13.41	6.94	14.76	9.58	19.97	8.02	7.12	9.89	9.61	10.97	12.64	11.09	14.1	12.51	10.17	12.23	17.52	12.04	30.87	20.16	9.29	11.04	11.39	17.3	15.28	14.1	15.54	30.05	11.39	24.03	21.81	15.59	12.64	12.14	13.48	12.71	15.88	11.78	13.47	17.51	20.54	27.47	21.87	10.85	7.47	10.6	9.63	14.31
Ath_chr1.capped.1198	1.21	1.28	6.94	0	0.13	1.36	1.69	1.71	2.43	3.58	6.13	2.81	4.16	1.65	1.89	1.1	1.52	6.94	3.45	9.5	6.66	3.77	6.24	2.62	4.38	2.51	3.37	3.41	8.96	4.27	10.12	7.83	6.73	5.2	4.25	5.42	5.44	5.51	3.36	4.78	5.56	6.67	5.23	5.84	5.22	1.24	4.68	3.69	9.75
Ath_chr1.capped.120	4.61	0.27	6.31	1.15	16.84	0.12	2.05	1.7	2.88	3.15	4.06	2.38	3.21	31.04	36.93	31.87	33.3	5.34	3.92	6.59	5.34	2.37	3.48	2.25	11.42	10.03	9.06	10.13	3.69	0.78	1.48	2.04	2.09	2.6	1.54	2.07	1.51	1.36	0.82	1.27	1.55	2.01	2.68	2.11	4.2	3.41	2.36	3.29	3.42
Ath_chr1.capped.1203	20.49	29.03	24.61	32.38	16.97	34.27	23.27	23.23	22.46	33.43	35.08	28.1	32.17	20.79	28.28	23.95	24.29	29.95	25.66	40.16	31.96	33.25	33.89	24.85	33.11	27.79	24.31	28.41	68.18	22.29	33.03	41.11	51.4	37.83	37.74	42.29	20.8	23.17	16.62	20.21	35.39	31.95	58.43	41.94	40.15	19.81	28.47	29.42	46.08
Ath_chr1.capped.1204	111.18	150.2	147.76	146.19	124.98	213.56	133.13	121.26	121.41	103.76	104.37	132.93	113.58	10.48	6.36	7.24	8.02	69.43	50.6	83.27	67.69	107.39	105.43	123.14	25.55	27.16	28.37	26.99	28.61	13.04	14.5	18.72	22.91	17.89	30.16	23.65	60.65	63.34	32.67	52.12	19.92	14.64	13.46	16.01	131.61	118.77	151.09	133.66	369.63
Ath_chr1.capped.1210	6.69	5.47	6.16	0.14	5.83	0.12	4.85	4.24	4.4	7.66	5.76	6.87	6.76	5.26	5.36	5.32	5.31	8.56	6.67	12.61	9.28	6.85	6.41	6.68	7.4	7.81	6.25	7.11	14.35	5.95	9.27	9.87	11.06	5.67	7.82	8.21	4.63	5.9	4.28	4.94	11.21	7.53	13.45	10.72	8.2	8.98	6.82	7.95	11.27
Ath_chr1.capped.1213	6.14	2.46	2.37	15.9	0	0	7.36	5.33	7.38	0.79	1.84	2.68	1.82	0.66	0.98	1.01	0.85	1.67	1.6	2.07	1.8	0.69	1.65	2.14	4.78	3.92	2.47	3.71	4.49	3.06	4.18	3.97	1.81	1.3	1.54	1.58	5.94	5.83	5.02	5.67	0.52	1.33	1.41	1.1	1.62	1.86	6.63	3.32	2.83
Ath_chr1.capped.1214	1.76	2.56	2.21	9.46	3.37	0.12	1.93	2.22	2.78	3.07	2.28	2.35	2.57	2.3	2.33	2.94	2.5	3.29	2.58	4.9	3.62	3.22	2.45	2.73	4.1	3.5	3.53	3.71	8.07	3.99	6.55	6.23	5.54	3.92	4.52	4.68	3.03	3.42	2.12	2.85	4.77	4.58	7.91	5.77	2.78	3.43	3	3.04	6.2
Ath_chr1.capped.1216	6.92	3.37	5.37	0.28	12.69	0	3.74	4.97	8.27	10.49	6.78	4.8	7.36	3.3	2.46	2.83	2.82	6.69	4.72	7.47	6.35	10.71	6.71	5.21	6.98	6.55	5.04	6.15	7.88	5.44	7.28	6.83	8.63	6.4	5.71	6.94	5.83	4.82	3.27	4.63	5.16	6.01	8.9	6.67	13.19	21.19	10.44	14.93	11.58
Ath_chr1.capped.1219	2.86	8.49	11.69	0.43	9.84	0.12	7.6	8.69	6.92	6.88	7.32	11.17	8.48	1.75	1.34	1.19	1.41	4.03	4.22	5.43	4.6	6.3	7.29	9.73	2.98	2.91	3.38	3.09	9.17	4.67	5.2	6.37	2.42	1.4	2.95	2.27	0.5	0.28	0.16	0.3	0.26	0.67	0.85	0.61	8.2	7.79	9.64	8.51	10.94
Ath_chr1.capped.1220	0.33	0	0	0	0	0	0.2	0.94	0.63	0.8	1.18	1.95	1.31	0	0	0	0	0.89	1.36	1.72	1.33	1.28	1.51	1.33	1.43	1.94	0.94	1.42	4.32	1.74	1.07	2.37	0.08	0	0.16	0.08	0.4	0	0.09	0.17	0.26	0.11	0.28	0.21	1.7	2.8	1.23	1.9	1.47
Ath_chr1.capped.1221	4.26	1.55	3.15	0	0	0	2.87	1.71	1.98	3.61	3.72	2.43	3.26	0.33	0.35	0.56	0.4	2.68	1.71	2.52	2.34	2.54	4.63	2.72	3.13	2.86	1.37	2.43	9.18	3.71	5.73	6.24	0.68	0.1	0.68	0.49	0.3	0.34	0.25	0.3	2.21	1.55	1.18	1.65	2.95	2.39	2.37	2.54	5.19
Ath_chr1.capped.1222	0	0	2.37	0	0	0	0	0.07	0	0	0.05	0	0.02	0	0	0	0	0	0.08	0	0.03	0	0	0	0	0	0	0	0.15	0	0	0.05	0	0	0	0	0	0	0	0	0	0	0	0	0.09	0	0	0.03	0.06
Ath_chr1.capped.1223	2.75	0.47	1.1	0.43	0	11.96	0.27	0.99	0.9	1.59	1.8	0.96	1.5	0.77	0.44	0.71	0.62	1.6	1.63	2.74	2.01	1.32	1.17	0.6	1.08	1.17	0.63	0.93	1.37	2.16	2.3	1.96	1.72	1.72	0.8	1.44	2.57	2.57	1.84	2.35	1.73	0.92	1.33	1.34	3.06	1.87	1.44	2.09	3.09
Ath_chr1.capped.1224	0	1.37	0	0	0	0	0.67	0.36	0.27	0.51	1.08	0.46	0.71	5.14	3.11	5	4.39	1.65	1.07	1.87	1.55	0.56	1.1	0.73	4.45	2.49	2.68	3.2	0.35	0.26	0.12	0.23	1	0.6	0.72	0.77	2.21	2.49	1.59	2.1	0.52	0.33	0.42	0.42	0.74	1.24	0.62	0.86	1.33
Ath_chr1.capped.1225	10.41	11.13	4.89	0.14	0.26	0.25	6.86	4.08	5.3	2.92	4.23	7.06	4.77	10.72	12.21	11.27	11.37	19.12	23.21	37.07	26.48	3.24	4.62	6.62	8.92	7.15	7.59	7.88	11.49	15.16	30.92	19.17	8.53	5.51	5.73	6.59	13.42	18.3	23.76	18.51	12.25	17.17	14.03	14.51	4.13	7.77	5.89	5.88	6.28
Ath_chr1.capped.1226	4.27	5.2	0	13.75	0.26	0.12	1.73	1.93	2.43	1.66	1.79	2.51	1.99	0.99	0.56	1.3	0.91	6.59	5.55	9	7.09	1.26	2.27	2.23	2.59	1.97	1.85	2.13	6.69	4.4	7.16	6.12	1.49	0.4	1.95	1.32	6.95	8.97	5.78	7.29	5.44	4.79	5.22	5.2	1.62	2.49	1.97	2.01	3.46
Ath_chr1.capped.1227	0	0	0.16	0	0	0	0.66	0.22	0.27	0	0.15	0.36	0.17	3.27	0.99	1.11	1.79	0.53	0.15	0.33	0.33	0.32	0.53	0.42	2.31	1.08	1.68	1.69	4.27	8.6	10.33	7.73	0.92	1.7	1.89	1.51	3.13	2.06	1.37	2.19	1.93	2.02	1.42	1.79	0.09	0	0.1	0.06	1.14
Ath_chr1.capped.1230	2.74	1.82	0.79	0	2.33	0	1.54	1.44	1.08	1.25	1	1.84	1.35	6.78	14.91	9.75	10.47	0.89	0.84	2.04	1.27	0.57	0.82	1.73	3.11	2.83	4.05	3.33	0.33	0.13	0	0.16	0.34	0.2	0	0.18	0	0	0	0	0	0	0	0	0.63	3.42	3.95	2.65	0.31
Ath_chr1.capped.1232	7.03	1.55	4.58	0.14	0.13	2.1	5.14	5.46	7.73	9.17	7.57	7.9	8.23	6.04	4.71	6.25	5.64	10.35	7.36	11.59	9.81	7.84	7.5	7.94	8.49	8.96	8.1	8.5	20.92	6.28	12.99	13.4	8.52	8.01	10.18	8.94	9.57	9.12	5.65	8.09	7.87	10.38	10.77	9.7	9.78	5.28	7.9	7.62	17.61
Ath_chr1.capped.1236	17.65	25.01	20.33	13.61	0.39	0.25	15.87	16.79	19.22	6.54	10.54	10.41	9.17	98.46	125.09	66.92	96.75	18.93	8.52	13.99	13.81	6.23	11.16	12.61	26.38	26.87	52.57	35.27	4.72	0.52	1.43	2.24	0.9	4.91	1.62	2.49	0.5	0.14	0.7	0.49	0	0.77	3.53	1.44	7.89	27.44	37.09	24.05	4.37
Ath_chr1.capped.1238	6.9	5.47	5.2	11.18	0.13	13.69	4.48	5.75	6.37	3.67	6.88	5.75	5.45	30.36	60.41	14.35	35.01	68.25	96.48	120.23	94.9	4.33	5.75	6.9	87.64	69.74	81.26	79.48	171.57	108.07	177.56	152.26	685.27	277.04	205.22	388.76	254.03	263.4	283.35	266.65	46.67	74.47	91.62	70.84	3.77	4.98	6.64	5.11	22.95
Ath_chr1.capped.1241	0.55	0.64	1.74	0	0	0.12	0.34	0.87	0.72	1.46	1.5	1.06	1.34	0	0	0	0	0.57	0.24	0.19	0.34	0.86	0.73	0.9	0.45	0.55	0.78	0.6	0.08	0.13	0	0.08	2.23	1.25	1.28	1.58	0	0.14	0	0.04	0.91	0.55	0.14	0.53	1.53	0.62	1.96	1.34	1.56
Ath_chr1.capped.1243	0	0	3.31	0.14	0	0	2.06	0.79	0.45	2.35	1.86	1.48	1.93	0.77	1.05	1.24	0.99	2.02	0.78	1.62	1.5	2.03	2.74	1.8	1.97	1.14	1.63	1.59	2.52	0.53	1.56	1.56	1.06	1.4	0.97	1.15	0.6	1.68	0.58	0.94	1.94	0.66	1.55	1.39	1.17	0.31	1.54	0.98	2.28
Ath_chr1.capped.1244	1.31	0	1.42	0	0.13	0	2.88	2.34	1.08	2.38	2.71	1.32	2.15	2.89	3.22	2.76	2.92	3.1	1.45	3.12	2.62	2.44	2.35	2.55	5.71	3.6	5.75	5.01	3.59	1.85	3.35	2.96	16.9	8.61	9.31	11.68	2.1	2.82	2.04	2.33	1.29	1.34	0.98	1.21	3.06	1.24	2.17	2.13	6.45
Ath_chr1.capped.1247	4.49	1.55	2.06	0.14	0.13	0	2.14	1.72	3.15	2.49	3.83	3.08	3.12	8.45	5.7	4.64	6.25	4.96	2.84	6.38	4.78	2.55	4.12	3.27	11.17	7.96	8.92	9.33	22.13	9.78	11.46	14.43	24.26	16.55	19.78	20.23	7.03	9.06	5.03	7.02	15.07	19.26	19.8	18.05	5.3	3.43	3.09	3.89	4.85
Ath_chr1.capped.1249	0	0	0	0	0	0	0.07	0	0.18	0.29	0.42	0.4	0.37	0.55	0.28	0.15	0.33	0.29	0.08	0.05	0.14	0.18	0.36	0.32	0	0	0.24	0.09	0.12	0.39	0.48	0.34	0.24	0.1	0.16	0.17	0.3	0.4	0.04	0.24	0.13	0.11	0.28	0.18	0.45	0.93	0.41	0.59	0.18
Ath_chr1.capped.1251	14.78	9.3	9.94	12.61	0.52	0.48	12.15	12.02	15.46	12.24	14.85	15.35	14.15	17.71	16.32	10.68	14.91	20.23	15.43	28.36	21.34	10.8	14.09	14	15.97	13.52	16.1	15.16	27.12	20.1	29.16	25.46	21.06	13.74	17.17	17.34	8.05	8.32	7.77	8.05	8.37	9.82	7.09	8.43	14.26	10.91	19.2	14.72	23.01
Ath_chr1.capped.1252	4.06	5.47	1.11	0.14	11.4	0	5.21	3.94	4.13	6.6	4.19	3.18	4.65	1.53	2.33	2.36	2.06	5.52	4.01	6.26	5.28	5.82	3.98	3.77	5.36	4.18	6.01	5.16	1.79	0.52	1.2	1.18	16.1	13.45	17.43	15.66	4.04	5.57	3.17	4.25	1.29	0.67	0.56	0.84	5.46	5	4.14	4.85	7.86
Ath_chr1.capped.1254	33.83	42.34	35.14	40.71	15.03	43.77	40.25	31.98	34.46	47.04	60.64	48.3	51.97	16.4	13.29	14.42	14.69	51.53	35.03	60.47	48.97	48.71	56.82	46.73	31.16	32.1	26.14	29.75	44.52	19.44	39	34.34	27.38	22.2	26.81	25.46	36.96	42.36	25.29	34.86	23.55	22.69	25.52	23.89	62.18	34.59	42.7	46.41	101.98
Ath_chr1.capped.1255	0.77	1.46	5.67	0	0	0	2.33	1.58	2.07	3.13	5.01	3.18	3.76	1.76	3.52	3.26	2.85	3.53	3.2	5.94	4.25	3.72	4.38	2.64	3.48	4.03	3.13	3.54	10.71	7.51	9.9	9.39	5.31	4.81	5.32	5.19	8.06	8.76	3.92	6.9	4.64	4.56	3.67	4.27	6.18	4.04	3.42	4.53	9.62
Ath_chr1.capped.1256	0	0	0	0	0	0	0.34	0.95	0.18	1.23	1.18	1.12	1.18	0	0	0.15	0.05	0.36	0.23	0.37	0.33	0.96	0.7	0.95	0.27	0.4	0.38	0.35	0.31	0.13	0.12	0.18	0	0.2	0.32	0.17	0.3	0.67	0.44	0.47	0.65	0	0.56	0.41	0.45	1.25	0.54	0.75	1.59
Ath_chr1.capped.1257	59.03	44.54	50.21	114.95	72.39	38.46	60.14	53.79	55.04	58.54	71.16	77.86	69.11	24.21	17.96	20.88	20.99	51.93	32.63	63.98	49.52	58.13	76.07	75.31	65.01	53.56	54.1	57.48	117.23	73.52	80.17	90.26	32.17	33.91	45.57	37.21	39.49	32.15	23.7	31.77	64.63	62.87	88.42	71.93	96.87	86.36	81.81	88.28	161.87
Ath_chr1.capped.1259	0	0	0	0	0	0	0.33	0.93	0.36	0.65	0.52	0.46	0.54	0.44	0.7	0.36	0.51	0.95	0.16	0.65	0.61	0.49	0.53	0.65	0.98	1.22	0.93	1.03	0.45	0.26	0.6	0.45	2.57	1.4	2.22	2.06	1.3	1.47	0.45	1.06	0.13	0.33	0.28	0.25	0.72	1.86	1.14	1.24	1.2
Ath_chr1.capped.1261	16.87	10.59	9.15	0.57	0.13	18.25	10.48	11.44	9.6	9.61	12.55	11.11	11.12	9.52	11.93	4.13	8.51	30.39	21.33	52.52	34.8	9.82	11.78	11.19	11.07	8.97	12.2	10.72	10.35	13.09	23	15.53	30.04	21.48	15.11	22.23	59.39	56.23	34.25	49.95	21	29.79	16.12	22.3	13.9	7.78	17.34	12.96	25.1
Ath_chr1.capped.1263	5.59	8.3	1.42	25.8	0.13	0.24	6.59	2.23	6.37	2.72	4.71	3.65	3.68	4.7	3.53	4.95	4.38	4	2.34	5.07	3.81	4.46	4.96	4.22	7.4	5.89	6.92	6.72	4.42	4.96	6.78	5.37	11.87	11.55	13.59	12.31	9.69	8.62	5.04	7.78	1.8	0.89	1.14	1.28	6.09	2.8	5.3	4.73	7.98
Ath_chr1.capped.1264	7.01	4.56	5.83	0	9.07	19.23	9.19	7.32	8.9	4.31	5.2	6.9	5.49	34.46	68.72	38.5	47.14	10.8	6.08	8.46	8.54	3.72	5.17	7.1	9.82	12.2	20.4	14.17	3.91	0.26	0.24	1.47	0.08	1.3	0.16	0.5	0.1	0.21	0.21	0.18	0	0.11	0.7	0.29	7.12	6.22	12.8	8.66	2.33
Ath_chr1.capped.1265	6.03	2.19	0	0	0	0	3.73	3.74	2.96	3.22	3.05	3.91	3.41	8.84	6.43	5.18	6.83	2.78	2.2	4.68	3.24	3.28	3.57	3.71	5.53	6.58	4.72	5.6	28.92	14.49	15.72	19.76	3.47	1.2	4.17	2.97	2.83	2.76	1.92	2.5	2.2	2.69	3.26	2.7	3.32	3.42	5.09	3.91	9.62
Ath_chr1.capped.1267	4.82	7.21	7.57	0	10.75	0	5.88	5.32	6.55	10.36	14.38	7.13	10.6	0.44	0.07	1.47	0.65	8.45	6.64	9.72	8.28	11.98	14.14	6.69	6.14	5.52	2.8	4.81	14.89	4.44	4.05	7.78	0.17	1.91	1.81	1.29	0.2	0.13	0.32	0.21	0.26	0.11	0.28	0.21	12.27	4.68	7.9	8.27	10.33
Ath_chr1.capped.1269	0	0	1.58	0	0	0	0	0.29	0.81	0.07	0.15	0.9	0.39	0	0	0.07	0.02	0.42	0.47	0.66	0.52	0.06	0.08	0.43	0	0	0	0	0.02	0	0	0.01	0	0	0	0	0	0	0.02	0.01	0	0	0	0	0	0.93	0.1	0.34	0.06
Ath_chr1.capped.127	0	2.61	1.73	0	0.19	0	0.44	2.37	1.44	1.54	3.04	3.82	2.8	0.22	0	0.04	0.09	4.32	5.57	4.34	4.79	2.02	3.5	2.94	2.6	3.11	0.42	1.98	5.38	1.67	3.36	3.49	0.04	0	0.16	0.07	0.05	0.14	0.21	0.16	2.6	1.33	1.54	1.86	1.25	1.61	1.6	1.47	2.64
Ath_chr1.capped.1271	33.73	28.75	21.14	13.76	34.58	24.41	37.78	31.23	40.04	36.75	51.38	41.61	43.23	40.21	33.44	28.4	33.99	53.42	36.03	68.07	52.46	40.52	50.47	37.72	52.92	43.1	44.25	46.71	84.5	32.89	66.08	61.13	71.1	51.62	57.9	60.16	64.58	62.66	48.61	58.57	44.26	36.12	42.27	40.86	45.12	24.6	37.5	35.69	98.91
Ath_chr1.capped.1273	1.42	3.47	3.63	0.14	0.13	16.27	4.32	3.75	4.05	4.02	6.55	4.24	4.95	8.66	10.89	8.55	9.37	6.41	5.25	6.76	6.18	4.25	5.57	2.86	7.4	6.47	5.62	6.52	9.39	3.73	6.84	6.65	6.39	3.6	6.37	5.49	3.92	4.76	3.33	4.03	6.7	7.2	10.66	8.19	6.12	0.93	4.78	3.92	8.42
Ath_chr1.capped.1275	34.62	18.41	33.26	9.03	92.73	5.78	25.63	23.84	29.26	30.77	33.75	25.59	29.98	21.98	20.13	17.86	19.92	30.69	21.89	41.53	31.39	32.84	34.36	24.51	28	26.05	26.02	26.69	33.71	12.93	24.08	23.58	25.11	20.93	24.33	23.49	17.99	18.37	13.96	16.77	32.44	30.84	47.45	36.88	46.7	28.26	41.9	38.87	75.07
Ath_chr1.capped.1276	13.91	12.68	9.47	21.65	43.77	0.62	15.4	14.76	10.86	21.91	21.48	19.39	20.9	1.75	4.46	1.26	2.48	18.6	10.24	19.79	16.19	19.98	20.27	17.71	3.02	5.79	5.17	4.65	3.21	8.74	5.93	5.96	0.34	0.7	1.56	0.86	14.87	11.14	8.3	11.42	2.58	3.02	2.56	2.72	26.24	14.96	18.41	19.85	30.37
Ath_chr1.capped.1279	0.99	0	1.42	0	0	0	0.27	0.51	0.45	0.64	0.67	0.41	0.58	0.11	0.14	0.21	0.15	0.18	0.23	0.23	0.22	0.51	0.85	0.31	0.45	0.14	0.16	0.25	0.55	0.13	1.07	0.57	0.08	0	0	0.03	0.71	1.02	0.38	0.68	0.13	0.11	0	0.08	0.63	0.93	0.21	0.59	1.58
Ath_chr1.capped.128	5.47	11.59	7.6	20.35	5.83	0.24	6.7	5.88	5.93	5.51	9.83	11.2	8.85	0	0.11	0.14	0.07	7.1	5.25	8.64	6.99	6.21	10.99	9.38	5.29	4.23	3.4	4.29	9.42	2.1	5.53	5.71	0.08	0	0.56	0.22	0.11	0.07	0.34	0.2	3.25	5.01	3.29	3.86	7.65	7.53	7.98	7.69	19.79
Ath_chr1.capped.1280	3.29	1.64	5.52	0	11.79	0	4.75	3.95	4.23	3.81	5.15	2.84	3.95	1.1	1.68	1.46	1.4	3.55	3.22	5.46	4.11	4.07	4.06	3.51	3.05	3.02	4	3.37	7.29	5.33	7.51	6.7	5.52	3.61	3.92	4.39	3.42	2.84	1.9	2.69	3.23	4.11	2.26	3.21	5.12	3.42	3.83	4.09	5.07
Ath_chr1.capped.1281	0.88	1.19	1.73	0	0.26	0	1.07	1.72	0.9	1.17	1.7	1.89	1.59	0.33	0.42	0.43	0.37	1.01	0.85	2.27	1.41	1.95	1.9	1.65	1.8	2.09	1.45	1.75	2.83	0.65	3.36	2.32	0.82	0.1	0.97	0.66	0	0.07	0.08	0.06	1.04	0.9	1.27	1.1	1.17	0.93	1.66	1.24	2.6
Ath_chr1.capped.1285	19.62	18.34	11.69	10.74	1.17	0.36	17.5	17.66	15.71	36.45	31.64	26.91	31.64	12.16	7.75	10.09	10.01	29.07	19.41	38.14	28.94	32.01	30.1	22.76	21.02	22.56	22.15	21.86	36.28	17.46	24.97	26.22	26.02	24.29	26.09	25.5	43.85	50.68	27.62	40.7	20.09	17.76	22.67	20.19	50.92	28.04	29.38	36.02	52.6
Ath_chr1.capped.1289	65.83	77.12	56.93	29.23	55.04	101.85	74.74	65.24	69.55	23.67	83.77	66.89	58.06	997.31	659.81	410.95	688.65	80.61	24.7	48.87	51.35	23.16	83.67	70.43	183.63	217.41	243.26	214.56	38.22	0.66	0.36	13.05	1.67	51.35	3.86	18.95	0.4	0.13	3.01	1.17	0.52	6.71	58.55	21.93	30.46	75.13	96.89	67.42	6.71
Ath_chr1.capped.1290	12.06	11.59	9.14	9.17	8.55	0.37	9.86	9	16.78	5.57	16.77	6.43	9.58	369.79	199.52	151.98	240.18	25.35	4.07	7.57	12.33	7.96	22.52	8.52	48.85	61.19	62.24	57.36	6.08	0.26	0	2.11	0.32	15.77	1.06	5.71	0.1	0.14	0.31	0.18	0.13	0.78	16.45	5.78	7.36	24	25.28	18.85	0.56
Ath_chr1.capped.1293	3.62	0.64	11.04	28.51	0.13	0	3.22	2.96	3.78	5.92	7.4	6.37	6.57	0.77	0.98	1.37	1	3.24	1.55	4	2.96	5.42	7.28	6.02	5.01	4.75	4.6	4.74	7.26	1.84	2.03	3.75	4.05	4.1	4.48	4.22	2.76	2.04	1.2	2.01	3.5	2.73	5.81	4.05	7.17	3.1	6.36	5.5	11.64
Ath_chr1.capped.1297	103.09	97.56	94.62	104.5	211.36	127.85	100.38	99.08	98.07	129.89	144.64	132.94	135.7	89.76	82.08	89.76	87.12	95.59	85.4	145.42	108.77	124.11	133.6	113.06	110.43	98.98	104.67	104.62	170.3	51.74	78.42	100.04	85.03	68.01	91.01	81.27	66.22	78.08	30.92	58.35	126.92	118.73	182.51	142.57	188.03	86.96	125.37	133.3	246.46
Ath_chr1.capped.1299	386.44	377.83	406.02	476.47	459.62	443.64	434.94	350.6	353.6	431.25	362.36	356.58	383.02	282.12	310.6	265.43	285.75	281.56	145.59	273.63	233.37	473.6	394.82	349.9	403.38	417.38	765.42	528.2	18.84	22.31	34.33	25.14	1969	2086.38	1990.6	2013.32	60.47	47.12	18.01	41.83	179.71	76.72	140.26	132.1	625.95	395.61	583.82	534.58	772.77
Ath_chr1.capped.1300	78.79	90.08	113.07	58.47	101.02	81.48	73.67	72.56	76.06	109.59	115.34	80.04	101.57	26.11	19.13	20.72	21.91	92.91	59.93	122.97	91.98	107.84	120.37	76.48	56.73	47.44	58.39	54.17	39.31	19.1	40.58	32.96	43.99	37.33	39.52	40.29	162.17	155.44	58.48	125.28	35.18	23.31	26.19	28.21	159.69	73.82	124.65	119.25	262.68
Ath_chr1.capped.1301	2.41	0	2.06	0	0	0	2.07	1.59	4.32	3.94	4.24	2.62	3.57	1.65	1.4	1.54	1.52	3.71	2.5	3.8	3.36	5.35	3.6	2.79	3.39	4.04	1.84	3.08	4.98	1.45	4.28	3.57	3.65	4.01	3.12	3.61	3.33	4.75	2.66	3.57	4.12	3	4.25	3.81	5.47	4.67	3.93	4.67	6.39
Ath_chr1.capped.1304	19.28	20.63	14.51	14.63	4.02	27.24	25.32	20.09	21.91	15.16	16.13	19.68	16.96	34.87	30.48	26.17	30.45	18.17	11.79	21.13	17.07	17.41	17.42	18.39	31.7	28.68	39.41	33.19	20.76	13.42	12.84	15.69	24.15	27.5	44.16	31.92	19.97	22.43	15.36	19.22	34.63	27.25	64.23	41.99	20.91	22.45	21.71	21.64	37.52
Ath_chr1.capped.1306	10.18	2.91	12.62	36.55	44.03	0.12	9.8	7.5	10.6	6.13	7.09	8.26	7.16	13.33	13.44	12.47	13.08	11.92	8.08	14.97	11.67	7.77	7.93	8.33	14.17	10.15	15.04	13.12	17.08	9.66	12.02	12.92	17.09	13.44	14.79	15.09	13.23	11.65	10.11	11.7	17.52	19.33	38.25	25.04	8.34	5.61	11.19	8.34	25.73
Ath_chr1.capped.1308	0	0	0	0	0	0	0.27	0.14	0.18	0.44	0.2	0.41	0.36	0.22	0.21	0.21	0.21	0.48	0.54	0.56	0.54	0.31	0.32	0.16	0.18	0.68	0.77	0.55	0.91	0.82	0.48	0.76	0.4	0.7	1.22	0.8	0.4	0.4	0.2	0.34	0.13	0	0	0.04	0.67	0.31	0.72	0.56	0.62
Ath_chr1.capped.1310	18.37	15.69	15.14	8.16	25.64	14.3	16.06	14.81	13.67	17.73	23.28	16.04	18.99	12.73	11.91	11.54	12.03	28.45	21.97	39.17	29.93	16.29	21.1	14.04	21.96	18.42	18.3	19.5	28.39	14.18	23.95	22.16	22.89	15.43	19.05	19.18	24.99	29.47	15.75	23.38	20.21	20.51	19.95	20.22	25.22	13.69	20.74	19.83	37.61
Ath_chr1.capped.1315	0	0	0	0	0	0	0	0.44	0.27	0	0.3	1.02	0.44	0	0	0	0	0.3	0.75	0.83	0.64	0	0.16	1.11	0	0	0	0	0.06	0	0	0.02	0	0	0	0	0	0	0	0	0	0.13	0	0.05	0	2.17	1.14	1.1	0.83
Ath_chr1.capped.1318	0	0	0	0	0	0	0.4	0.14	0	0.07	0.21	0.2	0.16	0	0	0	0	0.65	12.51	20.68	11.3	0.19	0.12	0.15	0	0	0.08	0.03	0.09	0	0	0.03	0	0	0	0	1.61	0.81	1.48	1.31	0	0	0	0	0	0.62	0.31	0.31	4.94
Ath_chr1.capped.1319	3.28	7.03	5.68	5.87	0.13	1.11	2.93	3.6	5.48	4.68	4.28	4.44	4.47	6.36	8.1	5.43	6.61	3.08	2.66	3.94	3.24	4.9	4.23	5.52	3.93	3.65	4.28	3.94	0.76	1.46	2.74	1.66	1.24	2.1	2.38	1.9	0.7	1.01	1.19	0.98	2.58	1.35	1.56	1.83	8.61	10.28	4.87	7.89	5.32
Ath_chr1.capped.132	0	0.09	0.48	1.29	0	0.12	1.6	0.85	1.62	1.59	1.89	1.37	1.64	2.3	2.59	2.25	2.36	2.83	3.36	2.8	3.06	2.01	2.97	1.3	3.83	2.3	1.47	2.53	3.4	2.8	5.12	3.77	3.22	4.91	4.07	4.07	2.11	1.54	1.53	1.77	3.48	2.56	3.12	3.07	1.71	4.05	2.49	2.73	1.45
Ath_chr1.capped.1322	0.11	1.19	4.25	0	0	0	0	0.72	0.27	0	0.83	0.2	0.34	0	0.28	0.07	0.12	0.83	0.46	0.19	0.49	0.13	0.48	0.26	0.54	0.27	0.39	0.4	0.1	0.13	0.72	0.33	0.24	0.9	0.24	0.45	0.2	0.21	0.4	0.28	0.26	0.11	0.14	0.18	0.27	0.62	0	0.3	0.76
Ath_chr1.capped.1324	14.03	8.94	14.04	15.62	33.42	0	12.82	12.3	15.09	15.86	16.68	11.21	14.57	11.8	11.53	11.17	11.47	23.83	20.46	30.13	24.84	17.31	18.15	10.77	21.03	18.55	17.97	19.14	15.47	4.94	11.76	10.73	28.38	18.49	27.99	24.97	29.7	26.23	27.22	27.69	44.64	47.55	76.69	56.29	21.43	10.27	15.37	15.65	29.72
Ath_chr1.capped.1325	2.41	0.91	1.73	0	0	0	1.86	1.16	1.8	3.44	2.05	2.04	2.51	1.1	0.77	0.95	0.94	2.53	1.89	2.54	2.35	2.23	2.62	1.72	1.25	1.29	2.55	1.7	1.91	1.87	1.8	1.86	2.91	3.31	3.18	3.16	2.61	2.41	1.71	2.24	1.55	0.77	1.41	1.24	4.67	5.28	3.01	4.33	6.59
Ath_chr1.capped.1328	0	0	2.21	0	0	0	0.07	0.21	0	0	0.1	0.3	0.13	0.88	2.96	2.06	1.97	0.18	0.31	0.19	0.24	0.13	0.21	0.08	0.27	0.28	0.85	0.47	0.09	0	0	0.03	0	0	0	0	0	0	0	0	0	0	0.14	0.05	0.45	0.93	0.41	0.59	0
Ath_chr1.capped.1329	265.31	303.28	242.37	344.88	375.83	257.69	286.15	248.79	210.41	143.53	200.17	259.92	201.01	631.36	619.56	325.01	524.8	302.45	138.99	283.11	241.27	146.22	194.25	248.6	422.17	407.43	531.78	453.33	324.66	164.92	200.01	229.63	1598.24	1722.62	1100.92	1472.45	339.71	413.99	229.03	327.25	165.21	152.67	91.18	136.23	206.91	225.7	381.18	270.98	161.82
Ath_chr1.capped.1331	3.94	2.65	3.79	0	7.12	0.24	2.6	4.39	5.03	5.2	2.37	1.89	3.17	0.55	0.85	0.35	0.58	4.41	2.03	2.37	2.94	5.47	2.5	2.37	2.59	2.76	2.9	2.74	1.41	1.08	2.61	1.7	1.08	2.21	0.49	1.26	15.84	18.83	12.35	15.65	1.67	0.67	2.12	1.49	9.14	13.41	9.25	10.58	19.84
Ath_chr1.capped.1336	0	3.74	3.78	0.29	0.13	18.12	4.87	3.31	4.22	5.51	6.69	3.18	5.12	5.02	4.81	4.29	4.7	5.28	2.56	5.42	4.41	6.22	6.42	3.85	4.18	5.91	4.49	4.85	5.36	2.15	3.33	3.61	5.81	4.82	5.76	5.47	14.86	15.48	9.55	13.28	3.48	3.24	11.06	5.93	6.9	6.54	5.71	6.37	14.08
Ath_chr1.capped.1338	0	0	0.16	0	0	0	0.14	0.35	0.09	0.37	0.52	0.71	0.52	0.11	0	0.28	0.12	0.3	0.77	1.48	0.85	0.5	0.49	0.5	0.99	0.4	0.39	0.59	1.96	0.79	1.2	1.32	0.49	1.3	0.48	0.76	0.4	0.35	0.39	0.39	0.65	0.33	0.42	0.46	0.63	0.31	0.1	0.34	0.44
Ath_chr1.capped.1339	0	0.73	0	11.46	0	0.24	1.54	1.01	2.34	1.46	1.8	1.34	1.55	1.32	1.41	1.1	1.26	1.76	1.45	3.25	2.17	1.68	1.39	1.4	0.27	0.8	0.46	0.51	0.81	0.13	0.24	0.39	0.33	0	0.24	0.19	2.83	3.61	3.55	3.34	0	0	0	0	1.61	0.93	1.25	1.27	2.4
Ath_chr1.capped.1340	0.66	0	1.26	0	0	9.25	3.21	1.01	1.17	3.07	1.75	2.39	2.41	1.43	1.26	1.16	1.27	1.6	0.63	1.34	1.22	2.02	1.62	2.22	1.89	1.84	2.16	1.96	2.9	1.45	1.2	1.89	2.22	1.9	2	2.05	0.8	1.03	0.77	0.87	1.95	1.21	2.54	1.93	3.15	3.72	2.16	2.99	2.51
Ath_chr1.capped.1341	34.06	29.94	37.85	2.87	45.2	19.11	26.75	25.06	28.54	49.1	41.93	24.04	38.33	37.03	32.36	28.78	32.68	64.89	38.91	77.4	60.36	44.14	46.87	26.94	56.59	47.85	54.65	52.98	31.85	18.26	51.33	33.78	133.7	81.78	101.75	105.63	31.43	27.75	18.2	25.77	164.94	180.28	309.88	218.15	67.02	29.61	40.55	45.67	154.45
Ath_chr1.capped.1342	24.66	28.92	29.01	42.15	19.95	15.04	29.55	25.62	41.54	36.3	35.71	18.86	30.28	171.64	156.23	128.41	151.93	53.92	29.52	51.81	45.07	43.04	44.66	20.54	104.1	74.43	89.06	89.08	53.88	67.45	143.62	88.25	184.35	142.34	89.39	138.57	68.35	52.48	33.92	51.56	68.65	203.14	205.2	158.86	53.41	35.24	42.71	43.71	141.27
Ath_chr1.capped.1343	1.1	3.46	3.32	0.14	0.13	0	3.28	3.65	3.06	4.16	5.94	5.31	5.17	0.99	1.26	0.93	1.06	4.59	3.06	6.3	4.7	4.16	4.9	4.71	2.86	2.71	4.06	3.2	12.17	4.26	6.58	7.68	4.23	4.2	3.25	3.91	3.31	2.41	1.55	2.44	7.64	9.81	6.22	7.91	5.57	3.73	4.23	4.5	6
Ath_chr1.capped.1344	8.33	4.39	4.26	0	8.03	26.39	9.01	7.62	8.08	6.88	9.46	9.44	8.61	2.79	2.79	0.65	2.07	18.96	13.35	24.75	19.06	6.81	9.8	9.83	4.65	5.19	4.75	4.86	11.52	4.54	7.26	7.78	17.5	14.13	10.67	14.13	16.15	20.77	10.76	15.88	6.71	11.61	8.21	8.87	7.45	5.86	9.12	7.44	15.72
Ath_chr1.capped.1346	8.87	8.22	11.2	28.66	15.41	0.12	11.14	8.85	11.41	11.36	16.39	13.43	13.73	4.6	4.58	3.8	4.29	10.86	7.96	14.02	10.94	12.85	16.88	12.24	11.67	11.97	10.92	11.5	22.8	10.57	21.54	18.3	11.03	11.23	10.42	10.9	10.49	9.88	6.58	9	11.99	12.74	12.03	12.24	14.62	10.6	10.99	12.01	22.45
Ath_chr1.capped.135	10.64	4.19	11.67	9.46	10.62	7.01	5.67	6.65	7.55	7.24	8.42	6.23	7.28	13.5	11.29	9.66	11.48	13.28	10.07	19.39	14.28	6.54	8.52	7.93	11.78	9.62	11.67	10.98	15.11	9.5	16.78	13.77	14.93	9.91	7.99	10.96	12.77	12.03	8.3	11.02	12.24	16.41	17.42	15.35	9.06	9.33	10.69	9.68	21.26
Ath_chr1.capped.1351	8.65	1.46	5.68	14.9	12.95	0	4.2	2.16	5.84	4.4	4.97	5.03	4.79	8.43	6.23	6.06	6.9	6.88	4.4	6.81	6.04	3.3	3.28	5.67	6.34	5.26	6.77	6.11	6.62	4.04	8.33	6.34	10.73	9.63	5.23	8.53	11.71	15.75	8.69	12.06	0.9	0.45	1.68	1.02	8.52	10.29	7.27	8.67	8.88
Ath_chr1.capped.1352	2.19	0	0	0	0	0.12	1.46	0.49	0.54	0.8	0.97	0.2	0.66	0.55	0.07	0.22	0.28	0.83	0.08	0.66	0.54	1.01	1.02	0.46	0.99	1.02	0.85	0.95	0.48	1.74	1.32	1.2	0.25	1.3	0.9	0.81	0.3	0.14	0.37	0.28	0	0.11	0	0.04	1.26	1.55	2.13	1.63	1.9
Ath_chr1.capped.1353	15.87	15.23	10.57	12.18	0.26	15.78	18.87	12.67	14.2	14.17	16.34	15.13	15.22	5.9	4.3	4.27	4.84	21.41	11.52	21.2	18.06	16.17	19.4	14.57	20.48	17.54	15.58	17.85	45.91	26.97	41.49	38.11	33.21	28.92	19.2	27.09	14.54	10.13	7.76	10.82	5.03	3.9	3.82	4.25	17.84	21.19	20.36	19.76	38.55
Ath_chr1.capped.1354	0.05	0	0.08	4.66	0	0	0.2	0.04	0.09	0.21	0.26	0.87	0.43	0.05	0.04	0	0.03	0.06	0.4	0.42	0.29	0.7	0.8	0.63	0	0.09	0.28	0.13	0.2	0.13	0.36	0.23	0.12	0.16	0.04	0.1	0.21	0.33	0.1	0.22	0.12	0.17	0	0.1	1.17	0.63	0.1	0.62	0.57
Ath_chr1.capped.1355	4.87	2.8	5.09	0.42	14.87	0.24	4.74	4.89	6.31	6.11	7.03	6.53	6.58	6.76	6.97	5	6.22	10.73	7.75	13.49	10.69	6.11	6.37	5.39	7.56	6.32	5.35	6.38	12.9	5.64	8.15	8.88	7.94	5.6	7.07	6.91	10.68	10.95	7.27	9.7	7.14	9.29	11.84	9.43	6.45	5.73	5.51	5.88	9.51
Ath_chr1.capped.1356	9.64	4.29	6.95	32.83	8.16	0.49	6.53	4.87	8.27	4.47	7.41	5.21	5.73	19.15	12.34	13.95	15.09	11.31	8.55	14.69	11.57	5.33	8.22	5.71	12.05	9.66	11.47	11.02	13.43	6.26	15.01	11.57	15.59	11.74	8.93	12.11	6.74	7.63	6.97	7.13	8.78	10.05	15.84	11.57	6.38	5.91	6.2	6.13	14.05
Ath_chr1.capped.136	0	2.83	0	0	0	0	2.33	3.29	1.8	2.34	3.2	2.19	2.59	0.11	0.35	0.43	0.28	1.31	2.15	2.8	2.12	2.09	3.6	2.07	1.98	1.58	0.86	1.46	2.85	3.85	5.27	4	0.65	1.2	0.8	0.91	0.4	0.28	0.54	0.43	2.08	1.98	2.26	2.1	4.23	3.74	2.69	3.53	3.45
Ath_chr1.capped.1360	12.92	21.18	15.46	10.03	28.76	11.59	19.07	15.27	19.58	17.18	17.94	19.66	18.26	23.16	21.29	17.19	20.49	29.14	22.93	39.47	30.56	15.56	16.7	18.81	24.23	20.46	20.58	21.75	44.83	27.65	39.1	37.17	24.92	22.59	17.91	21.76	17.47	19.26	13.16	16.59	25.61	37.77	31.32	31.61	20.17	25.88	24.12	23.33	48.8
Ath_chr1.capped.1362	16.6	14.8	11.32	3.87	5.07	0	14.39	12.04	12.73	13.55	12.28	18.88	14.92	22.34	15.85	18.28	18.81	18.07	15.93	28.5	20.89	12.79	12.95	17.24	20.77	12.69	18.64	17.34	14.48	10.15	11.49	12.06	15.11	13.27	13.03	13.8	16.67	18.21	10.43	15.14	24.68	26.99	43.11	31.54	19.91	14.2	20.27	18.1	25.46
Ath_chr1.capped.1363	23.66	25.45	34.53	32.67	45.07	60.03	27.6	30.46	27.01	34.88	41.84	35.31	37.31	21.09	20.5	16.17	19.2	42.14	30.39	59.13	43.87	34.58	42.4	33.72	36.78	27.26	34.93	32.97	40.26	22.97	44.34	35.84	43.77	34.92	42.83	40.48	50.11	56.21	33.14	46.47	35.26	46.37	47.03	42.88	57.26	29.89	43.12	43.32	63.34
Ath_chr1.capped.137	6.36	0.09	0.32	0.28	12.3	0	3.22	2.08	4.41	3.37	5.11	3.03	3.84	0.56	0.42	0.78	0.56	3.93	2.66	3.81	3.53	3.63	7.16	3.8	3.33	2.3	1.48	2.35	6.27	7.71	11.96	8.69	1.03	1.31	1.61	1.34	0.5	0.88	0.59	0.66	2.96	4.66	1.72	3.13	4.31	6.13	3.84	4.72	6.08
Ath_chr1.capped.1371	5.37	4.48	4.1	0.14	0	0	6.07	6.38	6.11	4.37	5.7	6.11	5.39	17.52	20.4	18.81	18.85	9.08	7.7	12.8	9.9	4.27	6.78	6.42	28.81	26.06	33.03	29.26	9.87	5.34	10.14	8.43	26.05	26.58	33.34	28.65	13.1	15.54	7.43	11.98	7.6	6.57	9.63	7.94	5.93	5.29	5.91	5.67	9.86
Ath_chr1.capped.1372	8.11	4.29	2.84	0	14.51	0.12	5.36	5.05	4.05	2.12	8.88	4.91	5.31	85.09	58.83	48.88	64.21	8.42	3.87	8.59	6.98	2.63	9.38	5.48	17.36	20.79	24.31	20.79	4.54	0.78	0.84	2.04	0.89	6.41	1.21	2.85	1.6	2.34	0.96	1.62	0.78	0.77	5.65	2.39	3.05	5.29	9.23	5.84	1.78
Ath_chr1.capped.1373	2.73	2.55	1.91	0	4.79	0	0.87	1.94	4.04	2.67	3.16	2.04	2.64	0.77	0.77	0.95	0.83	2.54	1.81	1.61	2.03	3.72	3.35	1.44	5.54	4.79	4.5	4.94	3.62	3.59	3.4	3.6	7.61	6.29	7.78	7.25	0.9	0.75	0.4	0.68	0.56	0.77	0.76	0.72	3.54	0.67	2.12	2.09	7.53
Ath_chr1.capped.1374	0	0	0	0	0	0	0.07	0.22	0.09	0.36	0.15	0.15	0.21	0	0.21	0.07	0.08	0.66	0.24	0.43	0.47	0.43	0.32	0.31	0.54	0.55	0.53	0.52	0.87	0.13	0.12	0.39	0.41	0.5	0.4	0.43	0.1	0	0.02	0.04	0	0	0	0	0.54	0.31	0.31	0.39	1.32
Ath_chr1.capped.1375	0	0	0.63	0	0	0	0.47	0.14	0	0.29	0.41	0.25	0.32	0.11	0.21	0.07	0.12	0.71	0.39	0.51	0.54	0.12	0.49	0.04	0.27	0.48	0.16	0.29	0.58	0.26	0.48	0.44	0.24	0.1	0.16	0.18	0.4	0.48	0.06	0.3	0.26	0.11	0.14	0.18	0.18	0.31	0.2	0.23	1.33
Ath_chr1.capped.1376	3.61	0.18	3.31	14.48	0.13	0	2.98	3.01	2.61	3.2	3.23	2.49	2.97	3.84	3.45	3.31	3.52	3.38	2.29	4.79	3.54	3.92	2.95	2.37	7.06	4.79	3.51	5.12	6.99	2.27	4.89	4.7	6.54	4.21	4.99	5.27	4.03	5.36	2.56	3.98	5.43	4.7	9.48	6.54	3.32	1.55	3.83	2.88	6.84
Ath_chr1.capped.138	4.73	2.82	2.21	6.74	17.22	2.71	3.6	5.45	6.39	5.54	6.23	6.34	6.04	1.65	2.46	2.61	2.23	6.91	4.51	8.42	6.66	5.83	5.44	5.57	6.46	5.6	5.5	5.84	15.04	4.65	12.52	10.73	8.45	7.31	4.82	6.86	9.46	10.54	6.86	8.95	6.89	7.04	8.89	7.66	7.01	3.42	5.17	5.17	11.91
Ath_chr1.capped.1383	1.42	1.55	1.1	0	0	0	2.33	2.37	2.43	2.49	3.65	2.76	2.99	2.2	2.1	1.83	2.04	2.77	1.75	4.04	2.88	2.67	3.61	3.29	5.29	4.15	4.43	4.63	5.94	2.8	2.16	3.64	4.06	3.61	4.08	3.93	2.21	3.17	1.81	2.37	3.11	3	4.64	3.58	5.55	2.79	4.56	4.28	9.05
Ath_chr1.capped.1386	7.34	2.15	8.36	12.32	0.13	0.12	4.77	7.91	4.86	4.25	6.03	7.43	5.92	3.6	2.49	3.29	3.09	6.1	6.51	10.05	7.58	4.58	4.41	5.45	8.23	8.65	7.68	8.19	15.71	5.49	9.96	10.41	11.62	9.34	7.82	9.62	3.35	3.85	3.1	3.46	6.35	6.42	10.07	7.6	5.7	5.3	10.01	6.96	7.87
Ath_chr1.capped.1388	0	0	0	0	0.13	0	0.07	0.43	0.45	0	0.3	0.15	0.15	1.43	3.59	1.9	2.3	0.42	0.08	0.94	0.49	0.06	0.12	0.12	0.27	0.41	0.85	0.52	0.02	0	0.12	0.05	0.17	0.2	0	0.12	0.1	0	0.04	0.05	0	0	0	0	0.09	0.93	1.03	0.66	0.7
Ath_chr1.capped.1392	12.93	12.69	11.99	11.74	10.1	67.56	16.81	10.14	13.02	12.33	15.55	17.25	15.03	5.15	4.58	3.3	4.32	15.88	11.33	23.14	16.81	13.68	15.65	17.43	10.25	7.59	7.92	8.57	23.16	10.18	15.45	16.26	9.55	6.31	5.33	7.1	7.06	8.34	5.03	6.84	7.61	10.28	8.08	8.66	17.76	12.78	16.19	15.51	26.95
Ath_chr1.capped.1394	0.88	0	0	0	0	0	0.6	0.07	0.45	0.43	0.79	1.23	0.82	0	0.21	0.15	0.12	0.35	0	0.51	0.3	0.89	0.85	0.93	0.36	0.46	0.16	0.32	1.1	0	0.3	0.45	0.24	0	0.16	0.14	0.7	1.01	0.43	0.72	0.39	0.44	0.14	0.33	1.1	0.72	0.4	0.73	0.19
Ath_chr1.capped.1398	0	1	0	0	8.55	9.49	0.87	0.42	1.17	1.45	1.82	1.48	1.57	1.54	1.33	1.31	1.37	2.43	1.62	4.19	2.79	1.26	1.76	1.15	2.07	1.82	2.62	2.19	5.41	1.72	4.06	3.81	3.79	2.6	2.04	2.83	7.15	7.89	2.99	6.04	2.71	3.57	4.26	3.54	1.17	0.31	1.34	0.93	1.06
Ath_chr1.capped.1399	31.32	39.33	44	15.48	44.68	27.25	36.67	39.8	42.37	10.73	24.95	25.76	20.46	237.36	381.41	179.32	265.77	33.2	13.57	29.56	25.43	13.15	28.85	33.28	68.51	68.15	142.57	92.99	11.83	0.13	0.12	4.03	0.33	8.94	1.48	3.58	0	0	0.9	0.31	0	0	7.36	2.46	25.04	43.95	72.26	47.03	12.43
Ath_chr1.capped.140	1.98	0.91	0.79	0.14	0.13	0	2.94	3.02	4.23	4.07	6.15	5.62	5.32	7.22	4.13	3.94	5.1	5.43	3.83	8.29	5.88	5.82	6.28	4.6	6.45	4.42	5.13	5.33	9.04	3.33	6.57	6.3	5.25	3	5.71	4.68	4.62	4.37	2.33	3.75	7.23	6.88	8.04	7.39	7.12	2.79	4.86	4.89	12.16
Ath_chr1.capped.1400	11.5	7.4	10.73	16.48	11.14	11.83	10.88	6.32	8.72	6.65	8.02	9.94	8.21	19.28	18.03	12.71	16.66	15.64	11.54	17.67	15	6.3	9	9.18	13.12	13.31	15.41	13.92	15.17	9.74	15.09	13.3	15.75	10.03	11.72	12.56	14.98	16.12	11.63	14.26	13.27	12.73	23	16.39	8.31	8.73	9.79	8.91	13.8
Ath_chr1.capped.1402	4.93	1.37	2.05	0	4.66	7.4	2.2	1.95	2.16	2.93	5.16	4.2	4.1	0.66	0.56	0.57	0.57	3.41	1.67	4.68	3.27	3.67	5.36	3.56	2.68	2.43	2.37	2.48	7.8	2.4	5	5.07	2.56	2.41	2.19	2.41	1.91	3.09	1.84	2.28	2.96	2.45	4.23	3.19	4.31	1.25	2.38	2.63	3.09
Ath_chr1.capped.1403	0	0	0.16	0	12.82	0	0.94	0.29	0.81	0.72	1.34	0.66	0.9	0.66	0.35	0.29	0.43	1.77	1.29	2.22	1.78	1.15	1.11	0.95	1.07	0.89	0.69	0.86	3.28	1.47	0.96	1.9	0.98	0.8	0.98	0.93	0.3	0.48	0.13	0.3	1.42	0.55	0.85	0.95	1.26	1.24	1.33	1.27	1.46
Ath_chr1.capped.1409	0	1.1	0	0	0	0	0.07	0	0.18	0.36	0.37	0.61	0.45	0.33	0.49	0.22	0.34	0.58	0.23	0.37	0.39	0.19	0.25	0.72	0.54	0.68	0.45	0.55	0.3	0.13	0.24	0.22	0	0	0.49	0.17	0.2	0.2	0.11	0.17	0	0	0.7	0.25	0.72	3.43	1.04	1.72	0.44
Ath_chr1.capped.1410	20.27	10.59	23.66	23.5	0.91	17.01	20.04	15.84	22.73	18.65	21.6	22.51	20.89	51.25	57.32	43.87	50.76	40.09	28.02	43.53	37.23	19.07	22.21	21.19	32.24	29.24	40.22	33.88	24.08	19.58	29.97	24.53	38.01	30.13	29.78	32.6	49.14	43.71	36.78	43.19	33.96	34.46	62.39	43.57	27.7	21.81	30.56	26.65	76.65
Ath_chr1.capped.1413	56.19	47.33	48.3	28.52	94.54	26.63	39.65	45.05	46.16	51.05	57.07	42.22	50.08	68.17	65.25	55.41	62.9	58.12	38.98	76.89	57.99	52.54	58.57	42.42	61.75	56.03	60.11	59.21	63.24	21.88	36.37	40.48	69.62	55.64	72.6	65.91	48.92	55.5	31.67	45.35	64.33	61.14	119.23	81.5	69.23	40.52	60.68	56.75	104.16
Ath_chr1.capped.1416	1.76	1.09	3.63	18.49	9.33	0.37	2.86	4.06	5.13	3.06	6.03	3.47	4.22	0.55	0.42	0.57	0.5	5.2	4.34	6.78	5.46	3.28	6.5	3.87	2.95	2.16	2.01	2.37	2.86	2.52	6.93	4.11	3.85	3.7	3.26	3.64	2	3.07	1.48	2.17	2.21	1.99	1.4	1.88	5.83	4.35	5.09	5.02	5.8
Ath_chr1.capped.1417	0	0	0	0	0	0	0	0.57	0.09	0.44	0.52	0.15	0.38	0	0	0.07	0.02	0.18	0.23	0.34	0.27	0.44	0.36	0.34	0.18	0.14	0.24	0.19	0.28	0.53	0.36	0.4	0	0.1	0	0.03	0	0.21	0.07	0.09	0.13	0.11	0.14	0.13	1.53	0.93	0.2	0.89	0.7
Ath_chr1.capped.1418	0	0	0.95	0	0	0	0.61	0.93	1.71	1.76	2.69	1.74	2.09	0	0.07	0.07	0.04	1.23	1.44	1.87	1.53	1.68	2.08	1.51	0.81	1.03	0.23	0.67	0.72	0.4	1.47	0.87	0	0.3	0.49	0.26	0.8	1.48	0.82	1.03	0.66	0.33	0.42	0.47	1.26	2.19	1.66	1.7	3.17
Ath_chr1.capped.1419	10.95	12.6	4.91	14.18	16.97	18.86	12.86	12.44	11.74	8.87	10.91	12.33	10.69	13.69	20.27	14.5	16.15	10.06	7.3	12.28	9.97	8.37	11.69	11.99	18.29	14.05	14.74	15.7	12.97	15.68	14.53	14.43	1.97	1.6	1.61	1.74	6.65	8.1	3.98	6.25	11.99	14.49	14.71	13.72	11.59	9.96	14.32	11.92	13.15
Ath_chr1.capped.142	19.08	7.2	6.16	0.14	12.69	0.24	12.27	11.78	9.52	15.71	19.84	14.67	16.72	3.84	3.59	4.28	3.89	15.17	8.98	19.58	14.61	16.09	20.5	13.14	11.48	8.23	7.94	9.19	19.89	9.91	23.08	17.6	14.44	10.12	8.21	10.91	22.83	22.91	11.15	18.94	13.66	15.75	16.86	15.41	24.57	10.59	14.43	16.5	29.86
Ath_chr1.capped.1420	0.44	1.28	0	0	0	0	1.4	1.72	0.9	0.51	0.72	1.02	0.75	0.11	0.07	0.07	0.08	1.12	0.76	1.4	1.11	0.5	0.81	1.3	1.43	1.08	2.18	1.57	8.41	2.9	1.92	4.4	0	0.2	0.24	0.15	0	0	0.16	0.06	6.2	5.1	6.46	5.94	0.95	1.24	2.5	1.56	1.52
Ath_chr1.capped.1425	4.27	4.99	2.53	0	0	0	2.35	1.86	2.43	2.69	4.81	3.72	3.78	7.78	6.34	4.56	6.2	6.48	6.37	6.68	6.56	3.25	4.9	3.65	5.37	3.71	6.2	5.08	7.87	4.55	6.1	6.2	4.28	4.51	5.08	4.65	5.14	5.63	4.76	5.2	7.36	5.87	8.18	7.14	2.34	3.11	2.38	2.59	5.56
Ath_chr1.capped.1426	5.7	2.8	9.3	7.31	0	0	5.33	4.63	4.32	6.33	5.47	4.29	5.41	9.62	8.53	12.33	10.13	5.17	3.66	7.64	5.53	6.02	5.9	4.95	15.4	12.24	13.28	13.63	3.93	2.39	2.15	2.84	8.93	5.3	10.36	8.17	2.4	2.69	1.53	2.23	1.69	1.22	7.1	3.35	8.5	4.67	6.48	6.5	13.39
Ath_chr1.capped.143	17.52	28.2	29.04	38.54	16.59	28.48	29.2	31.61	36.98	30	44.43	41.99	38.77	24.9	23.3	26.25	24.81	52.75	42.99	63.25	53	29.61	38.39	36.75	46.81	36.1	40.01	40.95	69.07	43.26	55.85	56.01	44.17	41.39	44.56	43.35	51.15	45.47	28.21	41.55	65.6	66.66	87.91	73.33	51.33	48.62	47.18	48.97	83.27
Ath_chr1.capped.1434	0	0	0.63	0	0	0	0.27	0.14	0	0.35	0.87	0.46	0.57	0.22	0.28	0.28	0.25	0.89	0.54	0.47	0.65	0.38	0.48	0.52	0.54	0.34	0.24	0.38	1.75	0.79	0.84	1.12	0.16	0.6	0.24	0.32	0.3	0.47	0.18	0.32	0.26	0.88	0.7	0.63	0.63	0.31	0.31	0.41	0.31
Ath_chr1.capped.1435	14.45	6.75	9.95	0.57	17.88	8.49	19.29	16.12	12.76	25.97	23.79	22.76	24.14	15.09	12.07	12.53	13.19	25.95	23.56	28.4	26.02	24.22	23.31	18.55	16.24	21.32	17.87	18.47	36.87	12.87	21.16	23.61	22.51	17.26	26.92	22.26	9.88	12.77	12.43	11.71	14.93	14.42	18.12	15.85	28.76	29.62	23.35	27.18	47.2
Ath_chr1.capped.1436	0.11	2.22	5.15	0	0	0	4	3.96	6.02	1.6	3.51	3.37	2.83	3.73	1.75	1.32	2.27	5.36	3.12	6.01	4.87	2.1	2.74	3.15	1.16	1.38	1.5	1.34	0.72	0.26	0.84	0.63	0.5	0.7	0.64	0.63	3.52	4.21	1.72	3.15	0.26	0.22	0.43	0.3	2.96	5.92	3.11	3.97	11.72
Ath_chr1.capped.1437	4.05	3.46	10.72	0	0	0	5.93	3.03	4.68	4.45	6.55	4.7	5.26	1.54	1.93	1.9	1.75	10.17	6.95	15.28	10.85	4.72	7.48	4.96	4.8	4.35	4.19	4.42	5.51	3.03	6.81	5.13	2.71	2	2.99	2.57	9.35	9.59	5.57	8.23	2.2	2.56	2.32	2.36	8.53	4.36	4.75	5.84	12.6
Ath_chr1.capped.1438	0	2.19	0	0	0.13	0	0.8	0.65	0.18	0.37	0.41	0.67	0.48	0.33	0.63	0.21	0.37	1.36	1.61	2.46	1.85	0.89	0.33	0.5	2.14	1.37	1.34	1.61	5.06	2.54	5.01	4.21	0.48	0.5	0.81	0.61	0.6	0.41	0.29	0.43	0.52	0	0.42	0.31	0	0.94	0.83	0.59	0.63
Ath_chr1.capped.144	7.36	7.75	5.53	0.71	25.39	1.48	10.67	6.62	9.98	6.59	8.5	8.06	7.76	16.87	19.72	12.76	16.41	10.18	7.45	10.95	9.57	7.24	9.19	7.53	10.38	12.2	10.08	10.84	17.88	7.22	10.15	11.79	15.48	11.02	10.08	12.24	17.05	17.5	12.72	15.8	16.99	19.1	27.35	21.14	8	9.95	8.3	8.7	12.47
Ath_chr1.capped.1441	1.42	0.36	4.1	12.9	0.13	51.17	2.67	2.73	2.96	3.73	1.08	1.63	2.15	5.47	26.46	20.89	17.56	3.07	5.44	8.97	5.87	2.52	1.22	1.31	7.76	4.73	7.45	6.63	1.1	0.26	0.12	0.51	0.32	0.1	0.41	0.29	0.1	0.07	0.07	0.08	3.86	4.9	16.58	8.43	3.76	3.11	3.73	3.51	4.26
Ath_chr1.capped.1443	0	0	0.16	0	0	0	0.07	0.14	0.18	0.29	0.51	0.35	0.38	0.22	0.07	0.07	0.12	0.89	0.46	0.43	0.61	0.18	0.45	0.27	0.18	0.07	0.24	0.17	1.42	0.65	0.84	0.97	0.32	0.2	0	0.18	0.2	0.4	0.14	0.24	0.13	0.55	0.14	0.28	0.27	0.62	0.31	0.39	0.25
Ath_chr1.capped.1444	6.24	3.47	17.19	7.02	27.07	13.19	6.8	6.98	3.24	6.93	8.46	8.57	7.94	3.19	2.89	1.74	2.63	9.07	5.45	11.72	8.78	7.08	7.01	8.01	4.92	4.69	3.78	4.45	6.88	8.94	10.97	8.94	7.44	6.81	4.08	6.09	6.85	6.97	5.47	6.46	5.29	6.79	5.23	5.8	10.15	8.39	8.4	8.94	13.56
Ath_chr1.capped.1448	1.76	6.02	5.29	0	0.13	0	5.07	3.02	3.86	4.78	5.09	5.55	5.14	1.68	1.27	1.92	1.63	3.99	3.92	5.46	4.46	4.06	5.02	5.41	5.17	3.48	3.04	3.89	7.72	3.76	3.13	4.87	3.08	2.1	3.51	2.89	2.42	2.28	1.55	2.08	2.09	2.95	5.82	3.62	2.82	4.67	3.13	3.53	10.49
Ath_chr1.capped.1451	1.42	4.56	3.16	3.3	0	10.6	2.73	3.66	1.71	4.84	3.6	2.67	3.7	2.74	1.76	3.01	2.5	3.12	3.27	4.25	3.56	4	3.77	3.22	6.88	3.38	4.21	4.81	8.85	3.06	6.44	6.12	7.46	5.02	6.81	6.43	8.07	8.51	3.7	6.75	6.57	8.79	14.15	9.82	4.3	2.49	3.53	3.41	6.45
Ath_chr1.capped.1452	15.34	18.53	9.3	0.71	0.39	24.41	18.35	12.21	15	15.3	15.88	18.35	16.56	17.21	22.57	14.63	18.06	24.54	18.23	30.08	24.34	15.31	15.41	16.78	18.81	19.35	21.27	19.73	24.71	18.08	26.42	23.02	38.68	30.2	31.69	33.6	31.04	35.69	24.34	30.35	24.46	32.17	35.95	30.89	18.5	13.38	19.59	17.1	18.94
Ath_chr1.capped.1456	6.25	4.19	11.04	14.18	18.13	0.49	12.72	8.9	9.9	8.13	13.03	10.01	10.4	5.78	4.48	4.68	4.97	10.78	5.5	12.41	9.59	7.91	13.1	9.59	14.78	10.42	7.44	10.86	19.91	11.23	18.44	16.53	9.82	9.3	9.51	9.55	11.19	9.99	6.41	9.19	13.03	13.93	19.71	15.56	8.9	7.94	11.63	9.45	12.83
Ath_chr1.capped.1457	0	0.73	0	0	0	0	0.72	0.92	0.09	0.49	0.51	0.86	0.62	0	0	0	0	0.72	1.09	1.26	1.06	0.37	0.81	0.96	1.81	1.3	0.69	1.24	7.05	3.99	3.77	4.95	0	0.1	0.08	0.06	0.4	0.48	0.55	0.5	0.26	0.33	0	0.2	0.27	0.31	0.93	0.5	1.32
Ath_chr1.capped.146	37.39	45.35	38	36.98	63.07	26.86	43.44	41.96	41.46	50.49	50.65	45.37	48.81	12.57	7.27	10.35	10.05	33.27	26.29	39.11	32.91	53.71	48.64	40.96	30.81	29.92	23.73	28.15	124.99	25.8	21.04	57.23	44.19	30.23	36.75	37.05	6.77	7.15	3.39	5.77	2.2	1.66	2.39	2.09	49.01	31.47	48.93	43.05	54.32
Ath_chr1.capped.1461	0	0	0	0	0.13	0	0	0	0	0.07	0	0	0.02	0.11	0	0	0.04	0	0.15	0	0.05	0.06	0	0	0	0	0	0	0	0	0	0	0	0	0	0	0	0	0.02	0.01	0	0	0.14	0.05	0.81	1.87	0.62	1.1	0
Ath_chr1.capped.1462	4.27	4.38	2.06	0.14	0.26	0	1.4	3.53	3.15	1	0.77	1.58	1.12	4.04	0.7	1.24	1.99	2.29	3.56	4.77	3.57	0.83	1.02	1	10.28	10.02	9.39	9.87	17.9	5.21	8.58	10.62	2.57	1.3	1.73	1.88	14.15	17.24	9.48	13.61	6.45	13.51	30.17	16.71	2.08	3.11	5.27	3.46	0.83
Ath_chr1.capped.1463	1.64	5.66	5.04	11.75	19.56	12.33	5.12	2.3	4.67	7.25	10.04	3.23	6.85	2.96	2.54	3.75	3.06	11.77	6.74	13.75	10.8	9.88	12.21	4.27	12.48	12.47	10.08	11.66	13.69	10.04	22.13	15.31	7.91	8.13	8.85	8.3	32.34	28.93	20.67	27.29	11.83	11.28	15.01	12.73	11.48	3.12	5.92	6.82	22.5
Ath_chr1.capped.1464	55.25	30.94	38.82	77.12	21.37	51.54	40	36.54	34.66	54.92	54.96	44.49	51.38	37.18	25.71	35.43	32.73	52.33	42.04	68.94	54.45	52.96	55.24	38.07	46.51	42.99	45.64	44.96	112.48	44.39	59.11	71.97	47.56	46.67	51.93	48.71	22.26	22.92	11.69	18.95	34.5	30.83	27.61	31.03	63.2	30.52	40.32	44.61	79.59
Ath_chr1.capped.1467	0	0	2.21	0	0	0	2.93	3.02	1.17	2.43	4.55	2.61	3.2	0.44	0.42	0.73	0.52	2.13	1.16	2.69	2.01	3.03	4.89	2.32	3.65	2.89	2.38	2.95	4.04	3.62	4.89	4.19	0.5	2.5	1.22	1.4	0.4	0.67	0.73	0.61	2.95	3.23	3.97	3.4	3.32	1.87	2.18	2.44	6.21
Ath_chr1.capped.1471	0	5.76	2.37	0	0	0.12	2.61	3.52	6.29	1.75	2.8	0.91	1.84	1.1	1.76	2.12	1.63	2.66	2.37	2.27	2.45	2.18	2.58	2.13	1.7	1.08	2.45	1.75	0.23	2.93	1.08	1.39	0.73	1.4	1.46	1.22	0.6	0.61	0.76	0.66	0	1.11	0.14	0.42	2.61	3.1	4.36	3.34	1.45
Ath_chr1.capped.148	105.59	121.56	109.91	78.7	80.57	90.37	109.72	113.84	100.04	204.96	172.68	168.16	181.76	105.9	58.28	59.42	74.47	108.65	71.29	107	95.56	196.23	174.52	147.71	121.81	137.38	127.21	128.66	60.22	17.88	29.1	35.7	186.63	135.84	180.78	167.57	93.03	99.38	31.88	74.68	50	33.98	42.24	42.03	226.9	116.92	163.97	169.07	165.77
Ath_chr1.capped.1480	1.75	0	0	0	0	0	0.2	0.71	0	0.58	0.91	0.25	0.58	0.11	0.14	0.21	0.15	0.78	0.31	0.6	0.57	0.56	0.92	0.16	0.54	0.35	0.77	0.55	0.93	0.39	0.72	0.68	0.98	0.4	0.98	0.81	0.3	0.88	0.75	0.66	0.65	0.77	1.41	0.95	0.54	1.55	0.81	0.94	1.71
Ath_chr1.capped.1481	0	0	1.1	0	0	0	0.66	0.36	1.26	0.57	0.32	0.2	0.35	0.55	0.07	0.29	0.31	0.24	0.61	0.69	0.52	0.45	0.04	0.22	0.09	0.13	0.24	0.16	0	0	0	0	0.08	0.1	0	0.06	0.1	0	0.06	0.06	0	0	0	0	0.18	0.31	0.1	0.2	2.09
Ath_chr1.capped.1484	0	0	1.1	0	0	0	1.33	0.07	0.9	0.72	1.06	0.65	0.79	0	0.14	0.07	0.06	1.78	4.36	7.47	4.59	0.37	0.64	0.44	0.18	0.63	0.16	0.3	0.58	0.65	1.91	1.05	0.32	0.2	0	0.18	1.1	1.36	0.38	0.92	0.26	0	0.42	0.23	0.63	0.93	0.1	0.54	1.31
Ath_chr1.capped.1486	0.55	7.85	6.31	0.14	0	0.86	3.27	2.44	5.58	4.51	4.37	2.49	3.77	11.38	13.94	8.76	11.34	5.12	2.83	7.09	5.08	4.04	3.83	3.8	8.93	6.18	7.02	7.34	4.04	3.15	3.11	3.46	2.4	3.25	4.6	3.43	5.13	6.71	3.29	5.07	3.35	3.78	4.93	4.03	4.77	6.83	7.36	6.25	9.36
Ath_chr1.capped.1492	0	0	1.73	0	0	0	1.26	0.43	0.36	0.37	0.1	1.29	0.59	1.43	0.14	0.14	0.58	0.53	1.36	2.91	1.6	0.32	0.45	0.99	1.16	0.07	0.53	0.59	0	0	0	0	0.16	0.1	0	0.09	0	0	0	0	0.13	0	0	0.04	0.72	2.19	1.35	1.42	0.95
Ath_chr1.capped.1495	2.3	0	3	0	0	0	1.74	0.51	0.63	0.22	1.09	1.64	0.98	0.33	0.21	0.15	0.22	3.29	2.87	4.94	3.69	0.19	0.9	1.4	1.07	0.87	1.06	1	2.98	0.8	0.6	1.45	0.42	1	0.73	0.72	0.2	0	0.12	0.11	0	0.11	0	0.04	0.45	0.31	0.42	0.39	1.08
Ath_chr1.capped.1496	15.66	13.15	16.25	15.62	11.14	13.32	19.27	15.13	17.53	16.72	20.09	17.09	17.98	7.91	5.83	6.4	6.69	21.14	18.66	27.71	22.58	17.14	20.88	15.26	17.21	15.68	13.82	15.59	35.77	17.84	23.83	25.83	13.7	11.2	13.34	12.77	12.99	13.12	9.82	11.96	12.62	15.07	18.27	15.34	25.2	18.06	20.95	21.38	39.67
Ath_chr1.capped.1499	2.53	6.11	3.63	0.28	11.14	0.37	3.01	3.37	4.23	7.22	7.26	6.06	6.87	1.76	0.56	0.78	1.02	3.9	2.1	6.01	4.1	7.27	7.67	6.47	4.04	3.33	2.18	3.15	7.13	2.6	5.27	5.06	3.62	2.5	2.35	2.85	1.5	0.83	0.7	1.03	3.24	4.1	3.09	3.53	12.39	5.59	7.89	8.58	8.43
Ath_chr1.capped.15	2.63	2.01	1.75	0	0	0	4.01	2.63	2.43	4.45	3.34	2.99	3.62	0.77	0.98	1	0.88	4.59	3.74	6.15	4.89	3.75	4.03	3.15	3.86	5.4	2.25	3.81	8.5	5.7	6.22	6.86	2.88	3.6	4.08	3.52	0.3	0	0.37	0.27	2.6	1.55	3.37	2.54	6.29	5.9	4.85	5.62	3.39
Ath_chr1.capped.1500	1.31	3.83	5.68	2.43	0.26	12.45	4.48	2.67	4.23	4.74	3.93	2.39	3.71	3.86	2.17	1.62	2.52	3.95	3.37	8.59	5.37	4.19	4.8	3.2	4.11	4.15	3.75	3.97	4.17	2.25	4.3	3.61	8.79	4.13	4.27	5.74	1.7	2.63	1.86	2.09	3.75	4.33	2.11	3.41	5.81	1.24	4.51	3.83	7.5
Ath_chr1.capped.1502	2.52	3.29	1.89	0.14	0.13	0	2.28	1.22	2.97	2.34	3.46	2.4	2.72	1.54	2.6	2.35	2.14	3.53	3.72	6.54	4.64	2.36	4.62	3.28	3.03	3.44	2.83	3.09	6.81	4.54	4.89	5.45	5.03	4.2	4.49	4.6	3.72	3.3	2.39	3.16	2.69	2.67	4.66	3.35	4.13	4.98	3.82	4.3	10.25
Ath_chr1.capped.1503	2.74	0.37	0	0.14	0	0	1.93	2.31	1.62	1.25	2.17	2.72	2.06	1.42	2.11	1.9	1.8	3.24	3.19	4.77	3.77	0.9	2.71	2.52	1.88	2.23	1.85	1.98	5.9	3.05	3.81	4.27	2.8	2.61	1.96	2.48	2.01	2.07	1.62	1.93	4.25	2.24	2.69	3.07	2.42	1.87	2.29	2.19	2.22
Ath_chr1.capped.1504	3.83	0.55	1.73	0	6.09	0	1.73	2.72	1.98	2.05	3.3	2.5	2.62	0.88	0.92	1.02	0.93	1.99	2.27	2.77	2.36	2.24	2.69	2.25	4.38	3.37	1.62	3.11	10.26	3.35	3.69	5.74	1.58	1.8	1.96	1.78	0.2	0.54	0.31	0.35	4	3.69	6.52	4.72	1.8	3.11	2.6	2.49	1.82
Ath_chr1.capped.1506	0.11	0	6	0	0	0	0.68	1.8	1.26	2.42	1.67	2.5	2.19	0.44	0.56	0.66	0.54	1.78	2.11	2.92	2.3	1.84	2.41	1.72	1.53	1.54	1.09	1.4	3.3	2.28	2.86	2.82	0.83	0.5	0.81	0.72	1.31	1.74	0.71	1.26	1.42	1.22	1.97	1.54	2.25	2.49	1.24	2	3.16
Ath_chr1.capped.1507	7.45	6.39	8.84	49.01	8.68	0.48	5.27	8.85	7.47	10.42	10.11	8.47	9.69	1.65	1.12	1.32	1.37	6.3	5.03	9.02	6.81	12.11	9.72	8.18	4.2	3.12	5.65	4.31	3.9	1.73	3.6	3.07	5.06	2.7	2.68	3.47	16.57	16.63	5.59	12.91	5.05	3.22	1.82	3.37	14.44	14.03	10.69	13.05	15.89
Ath_chr1.capped.1511	9.86	3.2	7.26	10.59	0.13	0	5.07	7.54	5.31	4.67	6.3	6.85	5.95	13.81	9.74	8.91	10.81	10.54	7.51	10.91	9.7	5.45	8.03	7.76	16.49	12.79	16.11	15.13	11.15	10.83	14.43	12.12	17.43	15.74	15.26	16.14	13.94	9.96	6.83	10.22	9.28	8.14	16.14	11.17	6.29	7.46	6.72	6.77	22.13
Ath_chr1.capped.1512	0.77	1.92	2.21	0.14	21.5	0.12	6.41	7.57	7.19	2.54	6.08	3.36	4.04	70.16	65.04	34.92	56.66	7.65	4.69	6	6.17	2.07	6.08	4	12.22	14.01	21.56	15.94	3.34	0.13	0	1.17	0.4	2.91	0.65	1.3	0.2	0	0.26	0.17	0	0.33	1.69	0.68	2.16	4.03	8.82	4.96	1.51
Ath_chr1.capped.1515	1.31	4.84	0	0	43.77	0	2.2	2.73	1.98	3.68	4.26	2.03	3.32	3.29	1.83	2.04	2.38	3.79	1.71	3.61	3.06	2.99	3.39	2.7	2.86	2.93	1.92	2.55	3.09	3.2	3	3.14	2	1.61	2.12	1.93	3.31	4.16	2.09	3.19	1.55	1.56	2.26	1.8	2.69	3.42	2.9	2.99	8.31
Ath_chr1.capped.1516	0.11	2.2	0	0.14	0	0	0.6	0.72	1.08	0.58	1.49	0.92	1	0.99	0.89	0.73	0.86	1.18	0.61	1.86	1.23	0.84	1.47	1.45	2.41	1.89	1.54	1.94	3.04	0.8	1.67	1.84	2.52	2.81	3.17	2.84	2.83	2.92	1.2	2.32	0.9	0.11	0.99	0.67	0.72	0.94	0.82	0.82	2.01
Ath_chr1.capped.1518	254.67	282.99	260.17	429.87	272.49	338.96	348.01	258.5	371.89	912.68	1038.46	252.93	733.96	1294.05	499.11	447.24	746.05	1112.98	552.08	901.39	854.62	1011.24	1251.49	270.4	1320.59	1064.29	1495.47	1292.16	138.27	281.09	606.01	341.44	1295.28	864.16	1318.86	1158.28	1232.75	933.31	398.49	854.01	1293.55	941.1	1830.04	1353.55	1572.69	842.93	494.87	969.19	625.04
Ath_chr1.capped.1523	5.37	6.48	6.16	11.46	0.13	0	8.86	7.26	9.89	6.22	8.57	10.4	8.39	42.97	39.78	43.46	42	10.55	12.81	21.82	15.15	6.63	6.54	10.19	24.69	14.35	15.06	18	4.77	1.99	3.82	3.54	3.71	2.8	1.72	2.77	6.76	6.03	4.36	5.72	0.26	0.56	1.26	0.71	7.54	9.02	12.86	9.78	9.67
Ath_chr1.capped.1524	6.25	1.55	0.32	13.47	19.43	0.12	4.81	3.43	5.84	3.14	3.3	1.71	2.76	8.65	5.21	3.88	5.87	5.44	3.98	7.49	5.75	2.71	2.68	2.11	7.43	5.28	7.55	6.75	0.77	2.25	7.55	3.54	13.47	9.11	7.88	10.2	15.2	13.08	16	14.85	2.2	4.67	6.36	4.44	4.67	3.11	6.32	4.64	7.13
Ath_chr1.capped.1526	1.54	2.37	3.64	0	0	0	3.14	3.59	3.24	3.59	5.41	2.61	3.88	8.76	7.07	4.55	6.78	5.04	5.52	5.73	5.44	4.18	5.08	3.85	7.94	5.8	6.42	6.73	8.98	2.92	11.32	7.77	10.2	8.83	7.98	9.02	5.44	4.34	3.12	4.33	5.03	6.48	8.93	6.83	3.06	1.55	3.2	2.59	9.18
Ath_chr1.capped.1527	4.6	5.02	5.21	11.75	15.15	0	6.54	5.66	6.93	5.37	6.02	4.45	5.28	25.48	25.48	12.73	21.15	27.07	26.93	42.3	32.18	6.18	5.97	4.17	15.24	13.78	17.23	15.38	6.58	5.04	9.69	7.08	12.32	3.5	3.49	6.5	83.42	81.92	66.85	77.36	0.65	3.44	3.1	2.4	9.97	4.04	6.2	6.67	10.7
Ath_chr1.capped.1528	9.82	7.76	12.31	0	27.59	17.25	6.42	8.11	8.91	9.3	8.07	7.88	8.43	16.81	9.24	10.83	12.26	10.89	7.95	12.91	10.66	9.45	8.57	6.69	18.38	12.54	15.55	15.44	11.28	5.86	8.13	8.44	24.85	14.47	20.38	19.94	13.75	17.69	12.05	14.49	6.47	6.96	12.02	8.52	12.36	8.07	11.49	10.56	18.99
Ath_chr1.capped.1530	2.85	2.1	3	0.14	0	0.12	3.67	4.58	4.15	4.16	6.04	3.13	4.42	14.33	17.26	12.55	14.63	3.97	2.45	4.71	3.8	3.81	6.16	3.9	6.52	5.93	7.72	6.69	2.53	2.25	1.2	2.01	5.61	4.4	5.88	5.33	3.22	2.16	1.55	2.31	3.74	4.57	5.78	4.73	7.91	5.9	6.43	6.72	11.14
Ath_chr1.capped.1532	1.86	0.73	2.21	5.16	3.63	0.12	1.32	1.72	3.15	1.76	1.91	2.21	1.96	1.21	1.27	0.95	1.14	1.41	0.69	0.79	0.96	2.52	1.84	1.95	2.58	1.81	2.13	2.17	0.5	0.13	1.56	0.74	2.16	3	3.86	3.03	0.4	1.28	0.83	0.86	2.7	1.67	5.26	3.19	5.02	8.72	4.05	5.92	2.09
Ath_chr1.capped.1535	0	1.28	1.89	0	0	0	0.4	0.64	0.63	0.57	1.08	0.51	0.72	0.33	0.14	0.44	0.3	0.83	0.39	0.79	0.68	0.76	0.7	1.19	0.63	1.29	0.54	0.81	2.73	1.21	1.19	1.71	0.75	1.2	1.07	1	1.21	0.47	0.4	0.7	1.16	1.68	0.56	1.13	0.99	0.93	0.1	0.66	2.41
Ath_chr1.capped.1539	0	0	0	0	0	0	0	0.21	0.09	0	0.1	0.77	0.28	0.11	0	0.07	0.06	0.06	0.23	0.32	0.2	0	0.28	0.76	0	0	0.08	0.03	0	0	0	0	0	0.1	0	0.03	0	0	0.02	0.01	0	0	0	0	0.09	1.86	0.41	0.79	1.45
Ath_chr1.capped.1543	8	5.29	13.56	27.24	0.39	0.49	22.27	17.06	16.16	23.79	24.59	17.97	22.1	0.22	0.47	0.07	0.25	33.38	18.73	40.55	30.88	29.77	26.88	19.46	7.57	8.1	8.58	8.06	1.02	1.4	3.34	1.92	0.25	0.3	1.15	0.57	74.46	67.33	40.02	60.56	3.87	2	2.01	2.61	34.77	15.83	27.17	25.89	74.54
Ath_chr1.capped.1544	0	0	0	0	0	0	0	0.07	0	0.37	0.07	0.1	0.18	0.11	0.07	0.15	0.11	0.12	0.08	0.09	0.1	0.12	0.2	0	0	0.14	0	0.04	0	0	0.36	0.12	0	0.1	0.25	0.12	0.4	0.14	0.07	0.2	0	0	0.14	0.05	0.63	0	0.63	0.42	0.12
Ath_chr1.capped.1546	7.55	3.28	4.42	10.18	0.26	11.96	4.87	4.17	4.85	3.96	5.74	4.95	4.88	1.21	0.56	0.66	0.81	4.07	2.58	5.23	3.98	4.36	6.6	4.81	2.76	3.85	3.29	3.27	10.97	3.87	2.63	5.82	1.9	2.71	3.36	2.67	2.21	1.54	0.33	1.35	3.36	3.45	5.65	4.16	5.2	4.36	4.89	4.81	11.46
Ath_chr1.capped.1548	0	0	0	0	0	0	0.27	0.22	0.27	0.29	0.62	0.55	0.47	0	0	0	0	0.18	0.23	0.37	0.27	0.58	0.73	0.31	0.27	0.14	0.08	0.16	0.18	0	0.36	0.19	0	0	0	0	0	0	0	0	0.13	0	0	0.04	0.27	0.31	0	0.19	0.44
Ath_chr1.capped.1549	0.44	1.92	0.79	10.89	0.26	0.12	1.07	1.3	0.54	0.87	1.45	1.63	1.32	0.22	0.21	0.37	0.27	2.82	2.15	3.44	2.83	1.23	2.12	1.11	1.33	1.22	1.37	1.31	1.91	2	2.27	2.12	0.41	0.6	0.65	0.56	3.02	3.02	1.13	2.41	1.16	1.56	1.41	1.37	1.17	2.18	1.65	1.66	2.58
Ath_chr1.capped.1552	3.5	3.84	4.88	0.28	0	0.24	3.59	4.62	5.93	4.6	6.51	3.63	4.93	12.91	13.78	11.25	12.6	7.42	3.65	5.85	5.66	4.75	6.07	3.89	8.82	7.33	6.04	7.37	4.99	4.67	6.19	5.29	8.96	7.53	6.88	7.81	8.36	7.5	7.97	7.98	8	8.38	12.77	9.72	8.42	7.49	9.87	8.57	16.36
Ath_chr1.capped.1553	0	1.64	0	0	0	0	0.13	0	0.18	0.14	0.46	0.41	0.34	0	0	0.07	0.02	0	0	0.14	0.05	0.18	0.49	0.16	0	0.07	0.08	0.05	0	0.39	0	0.12	0.08	0	0.08	0.06	2.42	1.67	0.16	1.41	0	0	0	0	0.54	0	0	0.18	0.25
Ath_chr1.capped.1554	0	1.46	1.26	0	0.13	0.12	1.47	1.51	1.89	1.61	1.9	1.63	1.72	3.29	1.91	1.38	2.17	2.59	1.46	2.92	2.32	1.35	2.09	1.84	2.33	2.21	2.37	2.3	2.57	1.33	2.51	2.15	1.57	0.9	1.31	1.26	0.9	0.81	0.75	0.83	2.33	1.22	2.11	1.9	2.33	1.24	2.49	2.01	8.56
Ath_chr1.capped.1555	0	0	0.63	0	0	1.85	0.27	0.58	0.18	0.29	0.3	0.67	0.43	3.73	4.52	1.33	3.17	0.41	0.23	0.47	0.38	0.7	0.44	0.65	0.9	1.34	1.85	1.36	0.75	0	0	0.25	0	0	0	0	0	0	0.02	0.01	0.26	0	0	0.09	0.62	0.93	1.34	0.96	0.13
Ath_chr1.capped.1557	14.36	13.32	14.35	0.14	11.79	0.74	13.87	10.27	11.86	9.1	11.54	12.92	11.2	9.07	5.37	5.15	6.47	25.88	15.01	23.31	21.47	7.85	10.57	11.74	14.98	15.58	21.95	17.51	0.88	1.72	3.23	1.97	25.57	43.76	42.54	37.32	11.71	12.11	11.65	11.83	1.04	0.22	1.28	0.85	8.26	11.52	11.77	10.45	24.93
Ath_chr1.capped.156	4.28	1.55	0.32	0.28	0	0.12	1.41	1.64	2.43	2.92	4.32	2.8	3.32	2.85	2.03	1.22	2.02	9.22	5.84	12.24	9.14	3.77	5.56	2.74	3.23	2.24	2.87	2.8	5.96	4.64	7.75	6.15	5.8	4	4.75	4.89	14.54	15.09	7.82	12.47	3.88	6.45	5.36	5.22	4.7	0.62	2.67	2.65	4.16
Ath_chr1.capped.1560	7.66	10.76	5.99	4.72	8.68	15.9	4.55	5.74	7.01	4.53	6.27	6.9	5.93	6.13	5.78	5.57	5.82	10.48	4.35	10.62	8.5	7.14	8.21	6.76	9.18	7.4	9.02	8.51	8.83	6.8	11.79	9.14	8.62	6.52	9.67	8.29	12.09	12.01	7.04	10.36	7.87	10.93	15.17	11.36	9.59	4.04	7.16	6.87	15.39
Ath_chr1.capped.1561	416.03	418.79	524.48	525.21	509.87	589.76	409.42	429.61	400.71	662.36	714.88	571.07	648.77	273.61	229.06	271.56	257.8	396.02	236.6	469.07	366.9	688.79	750.71	546.8	545.67	425.53	444.47	471.42	787.2	321.67	539.97	549.04	272.4	251.11	327.7	283.45	227.15	209.97	138.94	191.83	302.26	250.18	336.95	296.15	1048.37	739.78	806.3	863.93	1495.66
Ath_chr1.capped.1565	4.36	3.48	2.53	0	0	11.46	1.81	1.72	1.8	2.18	2.2	3.78	2.73	3.3	1.83	2.13	2.41	6.01	5.47	8.16	6.6	1.57	2.24	3.81	2.75	2.1	1.91	2.24	5.34	1.74	3.71	3.59	3.15	1.39	1.96	2.18	5.54	5.71	6.65	5.98	1.81	1.55	0.84	1.41	2.97	1.86	4.94	3.25	5.93
Ath_chr1.capped.1566	40.75	30.57	35.33	27.65	16.45	35.87	34.01	34.47	32.21	33.35	35.45	30.13	32.92	2.31	2.88	1.46	2.19	26.89	17.87	24.56	23.13	32.79	31.18	27.85	7.76	7.67	5.81	7.09	7.12	4.01	5.71	5.62	7.06	5.31	6.42	6.26	30.43	30.79	12.76	24.59	3.1	2.44	2.26	2.63	35.41	24.64	40.04	33.3	111.11
Ath_chr1.capped.1567	8.1	12.59	4.26	0.56	29.14	8.39	8.67	6.39	5.76	4.05	4.88	3.8	4.3	0.77	1.26	1.36	1.07	6.11	3.06	6.38	5.28	5.61	5.37	4.81	7.71	6.06	3.9	5.84	3.21	12.68	9.2	8.39	0.98	1	1.7	1.27	0.7	0.98	1.29	1.06	1.82	1.77	2.55	2.04	6.3	3.41	6.93	5.49	12.34
Ath_chr1.capped.1568	1.75	0.18	0	0	0	0	1.53	2.08	2.16	1.3	2.03	1.78	1.7	0.33	0.21	0.65	0.38	2.53	0.64	1.62	1.63	0.95	2.09	1.86	1.17	0.88	0.69	0.9	0.43	1.18	1.08	0.88	0.08	0.1	0.24	0.14	0.7	0.34	0.41	0.51	0.91	0.66	0.98	0.84	2.07	4.04	1.24	2.43	4.88
Ath_chr1.capped.1569	0	0	0	0	0	0	0.8	0.07	1.35	0.36	0.35	0.18	0.3	0.11	0	0.07	0.06	0.42	0.31	0.42	0.4	0.4	0.45	0.31	0.36	0.21	0.2	0.25	0.17	1.44	0.66	0.75	0.16	0.1	0.2	0.16	0.3	0.21	0.26	0.26	0.26	0	0.28	0.18	0.36	1.56	2.13	1.34	0.69
Ath_chr1.capped.157	24.96	26.45	20.98	74.82	24.61	12.45	30.27	24.35	25.42	28	30.41	22.79	27.02	51.59	42.09	32.15	41.93	79.03	56.57	92.92	76.15	29.13	29.94	21.54	47.72	35.99	42.37	41.96	39.68	30.2	50.9	40.21	53.43	51.62	39.1	48.04	79.05	78.01	71.05	76.03	48.14	51.96	67.33	55.78	38.55	30.23	31.39	33.33	92.6
Ath_chr1.capped.1570	1.64	2.01	3.47	0	13.08	2.46	3.74	4.1	3.6	6.03	4.64	3.87	4.84	1.21	0.7	1.96	1.28	3.48	1.76	3.6	2.97	5.05	5.55	3.89	2.33	3.34	3.13	2.91	3.4	3.18	2.99	3.2	0.4	0.3	1.38	0.72	1.8	1.69	0.96	1.5	0.91	0.67	1.12	0.89	7.16	11.43	6.22	8.25	13.49
Ath_chr1.capped.1572	0	0	0	0	0	0.49	1.34	0.87	0.63	0.07	0.1	0.45	0.21	0	0	0.07	0.02	0.36	0.54	0.47	0.47	0.06	0.32	0.61	0.63	1.02	1.08	0.91	0.2	0.13	0.12	0.16	0.08	0	0.08	0.06	4.15	3.88	3.73	3.92	0.13	0.33	0.57	0.34	0.63	0.62	0.72	0.66	0.13
Ath_chr1.capped.1573	0	0	0	0	0	0	0	0	0	0	0	0	0	0	0	0	0	0	0	0	0	0.13	0	0	0.09	0	0.08	0.06	0	0	0.12	0.04	0	0.1	0	0.03	0	0	0.04	0.02	0.13	0	0	0.04	0	0.62	0.31	0.31	0
Ath_chr1.capped.1579	0.99	6.57	0.95	0	8.29	19.47	4	3.94	4.95	4.12	4.02	3.16	3.76	0.66	0.14	0.42	0.4	1.84	1.56	1.64	1.71	4.78	4.5	3.26	2.16	1.29	1.42	1.62	1.09	0.78	0.6	0.81	0.16	1.4	1.85	1.14	0.2	0.55	0.08	0.26	0.26	1	0.28	0.5	4.32	1.86	4.85	3.64	7.26
Ath_chr1.capped.1591	9.42	4.11	5.05	11.03	0.13	0.12	6.54	7.61	6.12	6.34	7.13	7.46	6.98	47.57	43.59	23.44	38.17	10.48	5.13	9.08	8.31	6.7	7.6	7.88	14.35	14.88	20.46	16.58	9.44	2.65	3.81	5.39	10.64	9.91	8.42	9.68	5.03	6.08	4.36	5.18	6.06	4.89	11.76	7.59	7.65	5.29	8.29	7.05	8.61
Ath_chr1.capped.1592	9.1	14.88	23.03	8.31	15.8	13.07	16.21	13.76	18.64	15.38	17.83	13.62	15.62	14.32	12.95	12.36	13.19	21.17	18.2	25.94	21.8	16.19	17.87	13.72	21.6	19.15	18.57	19.74	39.45	12.69	23.12	25.06	31.68	25.36	27.81	28.27	15.54	18.56	15.43	16.55	28.56	25.46	40.44	31.45	20.58	12.14	16.81	16.45	26.8
Ath_chr1.capped.1593	0	1.02	0.95	0	0	0	0.8	0.87	0.36	1.23	0.61	0.81	0.88	0.11	0	0.07	0.06	0.72	0.63	0.75	0.71	0.76	0.97	0.75	0.27	0.67	0.39	0.43	0.33	0	0.24	0.2	0.04	0.2	0	0.08	1.81	2.37	0.76	1.66	0.13	0	0	0.04	1.29	1.4	1.13	1.27	0.81
Ath_chr1.capped.1598	0.11	0.64	2.52	0	5.44	0	1.21	1.72	1.17	1.83	2.12	3.74	2.54	0	0.14	0.15	0.09	1.71	1.37	3.04	2.04	1.47	1.97	2.68	2.68	1.61	2.14	2.14	3.56	1.33	2.02	2.3	0	0	0.41	0.14	0.3	0.07	0.24	0.21	0	0	0.71	0.24	1.97	3.12	2.91	2.65	2.41
Ath_chr1.capped.1599	0.55	1.64	0.79	0	0	0	1.47	1.37	1.08	0.65	1.39	0.82	0.96	5.91	2.68	4.42	4.35	1.65	1.44	2.05	1.74	1.02	1.47	1.16	3.48	2.14	2.15	2.6	1.7	1.2	1.31	1.4	1.01	0.9	0.8	0.91	0.81	1.14	0.89	0.95	1.41	0.78	1.41	1.2	0.85	1.24	0.63	0.9	0.41
Ath_chr1.capped.16	0	0.55	0	0	0	0	0.14	0.57	0.09	0.22	0.3	0	0.17	0.33	0.21	0.07	0.2	0.18	0	0.46	0.21	0.31	0.28	0.04	0.36	0.4	0.31	0.35	0.35	0.13	0.12	0.2	0.25	0.7	1.15	0.71	0	0	0.02	0.01	0.26	0.11	0.28	0.22	0.72	0.31	0.31	0.45	0.51
Ath_chr1.capped.1600	7.25	10.17	5.29	6.44	0.13	0.25	7.09	5.99	7.29	6.33	8.31	7.75	7.45	5.07	3.14	3.89	4.01	9.71	7.2	10.74	9.24	7.42	9.78	7.79	7.64	7.35	6.58	7.16	20.02	8.27	12.32	13.56	9.83	7.06	8.83	8.61	5.28	7.89	6.03	6.39	7.35	8.79	11.88	9.33	9.31	4.69	7.27	7.06	7.63
Ath_chr1.capped.1602	12.82	11.11	19.55	35.4	0.52	30.7	17.21	13.22	19.93	21.51	19.13	14.29	18.29	26.34	34.01	29.67	30	20.8	17.27	21.67	19.93	21.08	22.97	14.99	34.28	26.35	29.25	29.92	32.54	13.69	20.8	22.32	53.75	36.56	41.11	43.8	11.1	12.37	10.45	11.33	39.36	37.46	62.67	46.46	19.25	16.49	16.3	17.31	31
Ath_chr1.capped.1603	1.31	1.28	2.68	0.14	0	0	1	1.15	0.36	1.73	2.41	2.14	2.13	1.32	1.68	1.3	1.4	2.43	1.85	3.2	2.51	1.46	2.57	2.81	2.15	1.22	1.01	1.45	2.89	2.68	1.92	2.49	1.05	1	1.21	1.1	1.1	0.68	0.76	0.86	1.3	2.46	1.42	1.72	1.71	1.24	1.03	1.32	3.47
Ath_chr1.capped.1604	12.17	9.13	8.28	0.56	0.19	8.99	6.33	7.63	6.12	5.88	8.49	8.16	7.52	8.36	8.7	6.5	7.82	11.47	8.32	12.52	10.82	7.63	8.08	7.25	10.61	11.08	8.75	10.1	20.15	9.76	17.44	15.84	9.91	9.2	10.58	9.88	5.88	8.12	5.14	6.37	12.52	14.11	18.51	15.1	11.56	4.98	6.42	7.59	8.85
Ath_chr1.capped.1605	5.71	1.19	1.95	5.3	0	2.1	2.33	3.36	3.15	5.46	5.6	4.85	5.31	6.54	6.65	4.97	6.01	9.48	4.79	9.59	8	4.39	6.17	5.07	6.85	7.19	7.41	7.14	9.86	4.65	7.15	7.23	15.73	14.64	13.79	14.73	8.83	8.55	4.3	7.25	8.89	10.11	11.69	10.25	5.38	4.98	4.81	5.04	3.68
Ath_chr1.capped.1607	0	0	0.79	3.44	0	0	1.53	1.58	1.08	2.09	3.05	2.28	2.48	0.22	0.28	0.28	0.24	2.65	1.77	3.05	2.54	2.33	3.38	3.54	3.39	2.85	3.64	3.3	6.42	6.38	5.5	6.11	0.08	0.8	1.24	0.72	1.51	2.86	2.4	2.3	1.68	0.77	1.98	1.49	3.05	1.55	1.95	2.16	5.14
Ath_chr1.capped.1610	0	0	1.26	0	0	0	0.87	0.43	0	0.58	1.71	1.12	1.13	0.55	0.42	0.14	0.36	0.65	1.52	1.95	1.39	0.25	1.31	0.92	0.45	0.48	0.69	0.54	0.18	0	0	0.06	0	0	0	0	0	0.07	0	0.02	0.13	0.11	0.14	0.13	0.09	0.62	1.35	0.68	2.2
Ath_chr1.capped.1613	1.65	2.74	0	0	0.13	0	1.74	0.65	0.09	1.16	1.2	1.28	1.22	0.99	1.05	0.87	0.96	1.18	0.45	1.61	1.09	0.71	1.23	1.32	1.25	1.94	1.81	1.67	4.49	1.47	1.2	2.39	2.72	1.63	1.63	2	2.22	1.82	0.53	1.52	0.52	0.44	0.28	0.42	1.71	0.31	1.44	1.14	1.02
Ath_chr1.capped.1616	0	2.1	0	0	0.13	0	0.47	0.21	1.8	0.51	1.92	1.52	1.33	16.78	11.07	10.86	12.84	2.14	1.61	3.46	2.45	0.49	1.94	1.33	6.12	6.57	5.48	6.01	2.44	3.3	3.84	3.22	1.65	2	0.8	1.51	0.3	0.28	0.66	0.46	0.39	0.22	1.4	0.7	0.38	1.24	0.87	0.81	0.12
Ath_chr1.capped.1627	2.3	2.37	1.58	0	0	0	2.47	2.8	2.69	1.23	0.57	2.66	1.53	6.14	19.88	13.01	12.98	2.82	1.9	4.36	3.07	0.69	0.42	1.95	2.78	2.17	5.47	3.47	2.08	0.78	1.69	1.57	2.21	1.7	1.46	1.8	12.62	14.17	12.49	13.13	28.6	38.53	38.68	35.24	2.37	0.93	2.3	1.85	2.54
Ath_chr1.capped.1630	21.81	16.05	20.98	12.89	0.91	8.38	18.4	26.99	17.68	12.61	22.77	34.33	23.22	5.01	3.18	1.69	3.28	65.35	55.5	105.83	75.48	11.3	21.04	29.2	22.44	18.37	13.1	17.94	118.37	60.19	97.4	91.93	16.69	13.05	15.06	14.92	27.08	30.03	16.96	24.67	59.77	61.04	77.72	66.11	17.4	25.88	22.88	22.03	23.57
Ath_chr1.capped.1634	6.14	4.02	7.74	0	12.95	7.89	5.08	6.17	6.24	9.12	8.56	7.1	8.3	1.83	1.84	1.48	1.7	9.4	6.83	12.2	9.6	9.11	9.11	6.26	7.86	6.48	7.08	7.13	19.38	8.71	11.12	13.1	13.83	13.14	11.47	12.81	7.07	6.66	5.05	6.33	4.51	2.55	3.81	3.66	10.19	5.39	7.24	7.56	13.49
Ath_chr1.capped.1635	1.53	0	0	0	0	0	1.15	0.87	0.99	1.31	1.53	0.96	1.27	1.87	0.56	0.96	1.14	1.17	0.84	1.74	1.29	1.65	1.34	0.99	1.08	0.67	1.32	1.04	0.72	0.13	0.48	0.47	1.66	1.1	1.62	1.47	0.2	0.28	0.12	0.21	0.52	0.44	0.14	0.36	1.62	0.93	1.23	1.25	1.95
Ath_chr1.capped.1640	4.18	1	2.84	0	0	0.12	2.25	2.21	3.06	3.93	4.18	6.67	4.93	0.44	0.35	0.21	0.32	2.5	1.4	3.01	2.33	4.1	4.41	5.34	2.96	2.88	1.92	2.57	10.19	3.6	6.94	6.93	1.06	0.8	1.46	1.13	4.42	6.7	2.31	4.47	1.17	1.1	0.85	1.04	5.39	7.16	6.54	6.34	5.76
Ath_chr1.capped.1643	7.67	18.62	18.6	0.43	24.61	26.26	12.47	9.36	8.17	0.14	0.67	3.08	1.3	31.99	8.21	3.83	14.65	2.82	6.87	14.25	8	0.25	0.29	2.56	24.74	26.43	65.13	38.73	2.44	3.21	8.09	4.61	33.15	5.62	34.7	24.48	155.96	166.5	129.35	150.45	1.16	1.12	14.31	5.53	0.63	2.18	19.23	7.32	0.19
Ath_chr1.capped.1646	7.2	2.55	1.43	0.29	0	9.73	4.27	5.01	2.97	5.11	4.8	4.96	4.94	1.06	1.26	1.12	1.15	5.27	3.82	6.65	5.26	4.18	4.59	4.93	2.46	3.52	3.14	3.03	7.76	2.64	4.77	5.12	3.51	3.66	4.47	3.88	4.72	8.42	6.28	6.5	4.1	5.87	3.92	4.65	5.24	2.49	4.75	4.12	8.72
Ath_chr1.capped.1649	1.1	4.11	1.42	0.14	13.6	0.12	1.54	1.14	0.72	2.1	2.91	2.28	2.44	0	0.14	0.36	0.16	2.61	1.48	2.25	2.18	1.71	3.75	2.22	0.9	0.97	0.77	0.86	3.26	1.85	2.28	2.46	0.4	0.2	0.4	0.36	1.1	0.54	0.7	0.8	0	0.66	0	0.23	2.43	4.04	2.76	3.06	3.98
Ath_chr1.capped.165	6.35	0.09	4.89	0	0	0.12	2.41	1.43	1.8	2.71	3.78	2.08	2.84	1.65	2.05	1.45	1.69	3.07	1.83	2.96	2.65	2.7	3.02	2	2.86	2.22	1.6	2.22	3.46	2.67	2.62	2.92	2.3	2.3	1.31	1.98	1.21	1.22	0.63	1.02	3.74	3.12	3.53	3.45	5.02	3.11	3.83	3.96	8.05
Ath_chr1.capped.1650	10.08	4.11	3.16	0.29	0.39	0	1.14	2.3	4.85	2.56	3.04	4.83	3.49	0	0	0.29	0.09	1.76	2.12	1.77	1.9	1.99	2.77	4.49	2.32	2.16	1.53	2	3.29	1.87	0.72	1.97	0.08	0.1	0.4	0.19	0.3	0.37	0.16	0.27	0	0.11	0.14	0.09	3.86	2.49	3.44	3.25	4.69
Ath_chr1.capped.1651	0	0.91	2.37	0	0	0.12	0.67	1.37	1.62	0.28	0.35	0.4	0.33	0.22	1.33	1.23	0.87	0.83	0.24	1.02	0.71	0.18	0.69	0.66	1.17	0.61	1.74	1.21	0.68	1.97	1.56	1.42	1.88	1.6	2.24	1.97	0.6	0.68	0.97	0.78	0.26	0.44	0.14	0.29	0.72	1.24	0.52	0.81	1.13
Ath_chr1.capped.1653	1.64	0.27	1.42	0	0	0	1.82	0.85	0.72	1.45	1.12	0.61	1.06	1.32	3.51	2.1	2.27	0.95	1.53	3.32	1.98	0.64	0.8	0.58	1.94	2.5	2.38	2.26	2.67	1.32	2.76	2.29	5.73	4.9	4.41	5.05	1.4	1.59	1.15	1.4	2.21	2.99	2.26	2.5	1.44	0.93	1.12	1.15	3.04
Ath_chr1.capped.1654	0.55	0	1.89	0	0	0	0.94	0.21	0.36	0.95	0.61	0.56	0.7	1.98	3.67	4	3.21	1.53	1.83	2.46	1.95	0.25	0.38	0.47	1.69	1.49	2.29	1.83	1.04	0.65	0	0.58	6.29	3.21	3.21	4.26	2.72	3.81	2.29	2.95	0.52	0.22	0	0.25	0.66	0	0.31	0.32	1.77
Ath_chr1.capped.1655	2.95	0.91	2.05	0	0	0	0.54	0.83	0.45	1.1	0.76	0.91	0.93	0.11	0.07	0.56	0.22	1.25	0.97	0.98	1.07	0.75	0.36	0.51	0.49	0.21	0.59	0.43	0.42	0.26	0.6	0.43	1	0.8	0.56	0.82	0.3	0.75	0.22	0.41	0.13	0.17	0.14	0.15	0.18	1.24	0.52	0.63	1.35
Ath_chr1.capped.1656	130.69	113.08	77.42	146.64	293.86	162.13	140.68	125.28	113.25	110.47	123.65	162.59	132.15	118.33	125.41	110.04	117.81	115.65	98.09	155.81	123.1	114.18	123.4	150.14	115.92	101.13	123.28	113.34	154.51	68.38	83.25	101.97	122.83	109.7	123.85	118.72	102.83	135.8	90.93	109.73	162.11	189.79	206.9	186.09	148.14	114.71	143.06	135.18	152.43
Ath_chr1.capped.1657	1.75	0	0	0	0	0.12	1.39	1.22	0.36	0.94	0.72	0.56	0.75	0.77	0.91	0.72	0.79	0.54	0.24	0.65	0.5	0.96	0.76	0.88	1.26	0.96	1.31	1.17	0.25	0.13	0.12	0.19	1.98	0.9	1.86	1.62	2.3	2.43	1.65	2.12	1.16	1.12	2.68	1.66	1.62	0.93	2.05	1.52	0.76
Ath_chr1.capped.1662	0	3.83	0.47	0	0	0.12	1.08	1.73	0.9	1.87	1.66	1.78	1.76	2.59	2.24	2.22	2.34	1.02	1.23	2.01	1.46	1.31	1.69	1.86	2.25	1.49	1.63	1.77	0.5	0.26	0.48	0.44	0.4	0.9	0.56	0.62	1.93	1.71	1.6	1.76	0.78	0.55	0.71	0.68	1.89	1.24	1.33	1.46	5.37
Ath_chr1.capped.1664	3.06	3.93	2.53	0	0.13	9.86	1.47	2.15	3.24	2.85	4.36	3.93	3.72	0.38	0.54	0.29	0.39	5.66	4.5	6.14	5.48	1.71	4.66	3.15	1.26	0.95	0.47	0.88	1.22	0.52	2.63	1.46	4.9	3.49	1.44	3.28	3.9	3.24	2.23	3.15	0.91	0.67	0.28	0.61	4.04	1.24	3.41	2.87	4.29
Ath_chr1.capped.1665	0	0	0	0	0	0	0.34	0.58	0.54	0.14	1.96	0.51	0.88	0	0	0.14	0.04	0.54	0.3	0.51	0.46	0.25	0.98	0.73	0.9	0.21	0.63	0.59	0.31	0.13	0.12	0.21	0.16	0.4	0.24	0.27	0.1	0	0.15	0.1	0	0.11	0.14	0.09	0.27	1.24	0	0.5	1.02
Ath_chr1.capped.1668	1.21	3.84	3.31	0	0.13	0.12	2.58	3.81	1.71	2.91	3.08	3.21	3.07	1.54	0.84	1.24	1.21	4.56	3.36	5.58	4.55	2.95	3.43	3.21	2.5	2.82	3.05	2.8	11.11	5.36	6.32	7.62	4.79	4.31	3.52	4.23	1.87	2.6	2.52	2.35	4.77	5.15	4.96	4.97	2.52	3.44	2.8	2.9	5.14
Ath_chr1.capped.167	4.27	1.37	2.53	0.14	0	0	2.48	2.36	1.8	3.93	4.64	2.8	3.79	0.66	0.42	0.65	0.57	3.9	2.76	3.83	3.54	3.65	4.18	2.8	4.82	3.23	2.36	3.47	7.4	3.18	6.68	5.78	1.24	1.5	1.62	1.46	2	1.94	0.91	1.65	3.35	5.12	5.08	4.52	4.14	3.1	3.09	3.41	10.45
Ath_chr1.capped.1671	7.11	6.93	5.36	0	0.13	20.22	3.66	4.1	3.69	3.43	5.38	5.54	4.77	3.94	4.37	3.87	4.05	5.07	2.97	5.11	4.4	3.78	5.32	3.82	7.23	5.12	4.6	5.63	8.94	3.99	6.91	6.63	7.37	6.32	7.32	6.99	5.84	6.29	3.97	5.36	4.39	5.24	8.06	5.9	3.95	1.86	3.61	3.12	4.82
Ath_chr1.capped.1673	213.48	225.43	210.21	124.4	176.91	146.24	212.15	167.4	210.24	157.98	150.22	140.12	149.29	50.47	78.7	37.65	55.54	185.58	122.32	247.03	184.88	165.92	145.54	148.14	171.89	151.31	259.87	194.17	19.5	21.71	27.7	22.94	924.75	778.87	982.85	894.64	57.43	57.72	30.41	48.5	76.89	51.97	56.26	61.69	248.86	170.17	219.45	212.57	353.13
Ath_chr1.capped.1675	15.02	4.43	8.98	0.56	41.85	0.12	9.35	12.07	9.55	8.61	12.15	12.62	11.13	4.61	4.63	5.67	4.92	11.73	8.06	12.3	10.76	8.35	13.08	11.88	7.42	11	7.55	8.64	26.25	16.75	19.76	20.9	13.29	13.9	12.07	13.09	11.89	10.71	9.11	10.56	10.18	10.36	12.31	10.92	15.08	15.56	13.17	14.55	10.69
Ath_chr1.capped.1679	0	0	0	0	0	0	0.07	0.14	0.18	0.36	0	0.05	0.14	0	0	0.14	0.04	0.18	0.08	0.1	0.12	0.06	0	0.04	0	0	0	0	0	0	0	0	0.25	0.1	0.08	0.15	0.1	0	0.05	0.05	0.13	0.11	0.14	0.13	0.36	1.56	0.62	0.85	0
Ath_chr1.capped.168	0	1.55	0	0	0	0.12	1.27	0.86	0.36	0.58	1.3	1.48	1.12	1.2	0.71	0.66	0.85	1.24	1.38	1.9	1.53	0.51	1.63	1.48	1.69	1.61	1.69	1.65	1.11	0.53	1.19	0.94	0.92	1.21	2.05	1.4	0.4	0.47	0.35	0.41	0.13	0.22	0.56	0.3	1.25	2.8	1.66	1.89	2.15
Ath_chr1.capped.1686	4.27	11.23	21.31	20.64	0.26	24.77	11.59	12.97	10.41	22.1	8.05	12.57	14.23	27.73	30.84	28.27	28.9	10.87	11.78	22.7	15.14	22.08	7.62	10.06	22.71	25.62	25.78	24.69	0.52	0.66	1.2	0.8	155.13	63.77	112.56	110.38	1.51	2.68	0.31	1.5	1.02	3.23	2.54	2.27	33.59	12.79	14.34	20.23	10.65
Ath_chr1.capped.1687	1.53	3.01	0.79	0.14	0	0	2.2	1.65	2.16	1.98	0.82	1.59	1.47	2.3	2.12	1.77	2.06	1.06	1.14	3.15	1.79	2.58	1.28	1.9	2.14	1.69	2.97	2.26	0.08	0	0	0.03	7.97	4.01	8.83	6.94	0	0	0	0	0.39	0.11	0	0.17	2.69	1.24	0.73	1.55	0.76
Ath_chr1.capped.1688	28.35	26.28	23.67	22.35	41.06	10.6	26.46	28.49	20.73	58.85	31.05	30.05	39.94	22.07	27.39	34.51	27.94	27.12	23.67	40.12	30.33	58.94	32.61	26.95	40.39	48.34	49.8	46.14	1.9	1.34	2.15	1.81	139.61	100.63	194.44	144.75	1.71	1.9	0.27	1.27	10.03	15.29	4.67	10.02	88.42	25.87	45.96	53.33	32.22
Ath_chr1.capped.169	1.75	0	0	0	0	0	0.54	0.8	0.63	0.51	1.45	1.13	1.03	0	0	0	0	0.47	0.68	0.92	0.69	0.64	0.78	1.18	0	0.13	0.16	0.1	0	0	0	0	0	0	0	0	0.7	0.4	0.41	0.5	0.13	0	0.42	0.18	1.17	1.24	1.98	1.46	0.06
Ath_chr1.capped.1690	0.33	1.28	0	0	11.53	0	0.94	0.65	0.81	1.17	0.93	0.6	0.89	0	0.64	0.37	0.34	0.24	0.3	0.65	0.4	1.29	0.86	0.61	0.18	0.14	0.16	0.16	0	0	0.12	0.04	0.58	0.8	0.98	0.78	0.1	0	0	0.03	0	0	0	0	1.79	1.56	0.3	1.21	1.21
Ath_chr1.capped.1691	0	0	0	0	0	0	0.13	0	0.09	0.21	0.51	0.3	0.32	0.22	0.28	0.14	0.21	0.06	0	0.05	0.04	0.25	0.4	0.39	0.36	0.21	0.32	0.3	0.02	0.13	0	0.05	0.08	0.5	0.32	0.3	0.2	0	0	0.06	0	0.11	0	0.04	0.45	0.31	0.31	0.35	0.57
Ath_chr1.capped.1692	2.08	0	0.63	0.14	0	0	1.48	0	0.45	0.65	0.25	0.3	0.4	0.88	0.77	0.22	0.62	0.77	0.62	0.76	0.74	0.19	0.28	0.4	0.63	0.28	0.72	0.56	0.18	0.52	0.48	0.4	1.72	1.4	2.52	1.93	0.2	0.34	0.29	0.29	0.39	0.44	0.56	0.47	1.89	0.62	0.51	1	0.69
Ath_chr1.capped.1693	56.51	36.49	75.04	31.67	70.33	59.91	55.28	44.34	53.6	43.11	46.28	55.03	48.12	41.78	39.5	40.08	40.41	41.94	30.18	59.64	43.95	40.56	46.85	50.27	46.14	39.88	50	45.26	71.78	52.77	52.52	58.98	55	49.09	67.73	57.24	38.31	40.07	22.4	33.58	43.23	51.42	75.29	56.63	68.4	49.88	61.19	59.77	126.42
Ath_chr1.capped.1694	6.36	1.83	4.42	6.88	0.13	26.38	4.14	4.82	4.85	1.26	9.85	4.41	5.17	138.15	92.14	57.02	95.69	30.35	21.72	41.45	31.2	1.14	8.73	4.38	31.69	29.01	23.77	28.11	54.35	53.63	90.18	66.06	73.88	30.73	7.22	37.26	5.35	6.95	8.89	7.08	14.29	26.37	16.72	19.14	0.99	5.6	4.66	3.73	2.4
Ath_chr1.capped.1695	0	0	0	0.14	0	0	1.13	0.21	0.18	0.79	1.89	0.56	1.1	0.11	0.07	0.28	0.14	1.2	1.7	2.58	1.89	0.38	1.95	0.32	0.72	0.76	0.95	0.81	4.55	3.56	5.87	4.66	2.21	0.2	0.16	0.91	0.1	0.07	0.06	0.08	1.3	3.1	1.12	1.85	0.36	1.24	0.36	0.65	0.62
Ath_chr1.capped.1697	7.56	7.85	20.64	9.46	66.18	14.92	11.59	13.97	12.57	14.26	19.08	13.93	15.74	6.35	6.16	4.88	5.78	15.71	10.02	20.17	15.3	12.74	18.01	14.44	13.44	9.89	10.03	11.12	16.65	13.16	23.88	17.91	13.81	8.84	10.8	11.16	17	14.62	8.61	13.4	11.2	11.19	9.22	10.52	26.8	17.77	17.05	20.53	36.46
Ath_chr1.capped.1699	0	0	0	0	0	0	0.27	0.57	0	0.22	0.25	0.66	0.39	0	0.28	0	0.09	1.06	1.47	0.98	1.21	0.18	0.32	0.76	0.18	0.37	0.08	0.2	1.49	1.19	1.79	1.5	0.16	0.4	0.24	0.27	0.6	0.48	0.21	0.43	0.26	0.33	0.28	0.29	0.54	0.93	0.52	0.65	1.07
Ath_chr1.capped.170	1.31	2.01	5.35	0	0	0	1	0.57	0.18	0.44	0.21	0.51	0.39	5.8	0.35	0.07	2.08	0.65	0.91	0.69	0.75	0.38	0.44	0.79	3.75	2.76	7.76	4.75	0.66	0.66	0.95	0.76	0.25	0.3	0.48	0.36	1.82	1.28	6.79	3.3	1.16	0.78	15.74	5.9	0.99	2.18	1.45	1.53	1.2
Ath_chr1.capped.1700	0.88	1.74	2.21	0	0	0	0.73	1.37	3.33	1.9	1.94	1.99	1.95	1.76	1.86	1.67	1.77	2.68	1.55	2.38	2.25	1.41	2.1	1.61	3.13	2.5	1.92	2.49	1.95	1.32	1.68	1.66	2.89	6.01	5.81	4.88	0.9	1	0.33	0.73	4.64	3.45	5.23	4.43	2.6	2.49	2.69	2.58	2.83
Ath_chr1.capped.1702	0	0.09	0.95	0	0	0	0.2	0.14	0.09	0.37	0.31	0.2	0.3	0.33	0.49	0.51	0.44	0.41	0.08	1.15	0.55	0.12	0.16	0.45	0.45	0.4	0.61	0.48	0.36	0.13	0.24	0.25	1.24	1.3	1.89	1.48	0.51	0.68	0.22	0.46	1.55	1.79	7.23	3.52	0.18	0.31	0.2	0.22	0
Ath_chr1.capped.1703	2.19	5.11	0	0.14	0.13	10.48	1.08	1.64	0.45	1.03	0.41	0.5	0.66	0.22	0.14	0.14	0.16	0.65	0.39	0.71	0.59	0.63	0.69	0.57	0.18	0.35	0.16	0.22	0.04	0	0.12	0.05	0.32	0.43	0.64	0.49	2.83	1.87	0.8	1.82	0.52	0.11	0.14	0.25	1.08	0.31	1.13	0.83	2.47
Ath_chr1.capped.1704	0	0	0	0	0	0	0.2	0	0.54	0.21	0.2	0.2	0.2	0	0	0.07	0.02	0	0.08	0.42	0.17	0.65	0.16	0.57	0.09	0.07	0.08	0.08	0	0	0	0	0.08	0.1	0.08	0.09	0.2	0.47	0.06	0.24	0.13	0.22	0	0.12	0.45	0.31	0.42	0.39	2.66
Ath_chr1.capped.1707	5.8	10.5	2.52	35.25	0.78	25.28	7.94	7.35	4.85	4.68	6.11	8.16	6.33	41.94	30.73	26.27	32.94	10.56	6.8	10.64	9.35	5.7	6.69	7.53	13.36	15.22	17.75	15.43	8.48	2.81	4.76	5.35	8.37	8.53	7.14	8.03	5.35	5.48	7.69	6.19	4.85	6.15	9.49	6.83	7.98	6.86	17.24	10.68	4.23
Ath_chr1.capped.171	6.57	5.3	10.56	8.17	41.84	12.32	15.35	10.35	11.41	11.24	15.92	12.26	13.14	12.8	11.95	9.64	11.43	16.09	12.37	16.75	15.13	11.57	17.09	11.97	17.12	11.78	16.98	15.3	18.34	12.08	25.21	18.56	16.75	12.63	13.47	14.28	10.9	8.89	6.27	8.67	21.75	23.1	36.57	27.14	16.83	13.4	15.03	15.08	43.18
Ath_chr1.capped.1712	11.84	14.89	8.53	7.74	0.52	24.9	9.34	8.34	8.81	14.86	10.03	10.67	11.82	36.8	41.42	31.64	36.57	11.67	8.88	13.86	11.56	12.73	10.3	9.15	18.47	18.07	13.44	16.64	10.72	4.11	7.03	7.3	4.12	5.6	5.28	5	6.15	5.65	4.16	5.37	8.27	7.58	13.59	9.85	20.01	34.89	24.79	26.51	14.06
Ath_chr1.capped.1713	1.76	1.64	0.63	0.14	13.47	0	2	0.57	1.92	0.65	2.02	2.71	1.81	0	0	0.05	0.02	0.72	0.84	1.05	0.9	0.37	1.25	2.84	0.03	0.02	0.03	0.03	0.02	0	0	0.01	0.03	0	0	0.01	0	0	0	0	0.04	0	0	0.01	0.72	5.89	1.62	2.72	2.08
Ath_chr1.capped.1714	1.1	0.55	1.89	0	0.13	8.51	1.47	0.64	1.26	2.25	2.62	2.44	2.45	0.33	0.28	0.51	0.37	2.48	2.21	2.48	2.42	2.28	3.26	1.65	1.17	2.25	1.52	1.62	7.48	2.66	4.77	5	0.91	0.9	1.54	1.14	0.6	0.95	0.48	0.66	2.58	3.45	2.25	2.78	2.79	0.93	1.97	1.88	2.15
Ath_chr1.capped.1716	0.99	0	0.16	0	0	0	0.13	0.14	0.09	0.36	0.1	0.35	0.28	0.11	0	0	0.04	0	0.31	0.19	0.17	0.31	0.52	0.12	0.09	0	0.08	0.06	0	0	0	0	0.33	0	0.4	0.24	0.1	0	0.02	0.04	0.39	0	0	0.12	0.36	0	0.62	0.32	0.51
Ath_chr1.capped.1717	11.84	9.03	11.21	5.59	5.96	9.12	8.76	12.53	9	23.21	19.75	18.91	20.65	5.17	3.85	4.11	4.36	15.33	13.6	18.9	15.98	22.4	17.65	19.22	12.05	11.11	8.26	10.44	33.61	8.7	21.34	21.25	11.64	6.81	7.09	8.52	6.45	6.95	4.1	5.85	9.93	9.62	12.78	10.79	23.86	9.95	12.99	15.57	15.94
Ath_chr1.capped.1718	0.88	0.09	0.16	0	0	4.07	0.54	1.36	0.54	1.52	1.69	1.06	1.43	0.22	0.28	0.14	0.21	1.12	0.47	1.12	0.93	1.51	1.71	1.04	1.07	1.09	0.62	0.91	1.67	0.79	1.56	1.35	0.57	0.4	0.49	0.5	1.8	1.43	0.64	1.27	0.9	1.11	1.13	1.06	1.89	1.55	1.33	1.57	1.71
Ath_chr1.capped.1719	0	0	0.63	0	0	0	0.2	0.14	0.63	1.02	0.98	0.61	0.88	0.99	0.91	0.87	0.93	0.78	0.78	0.74	0.8	0.62	0.89	0.57	1.62	1.09	0.46	1.04	1.74	0.26	1.44	1.15	0.91	0.6	0.56	0.69	0.8	0.61	0.56	0.67	0.52	0.22	1.13	0.63	1.44	0.93	0.71	1.01	1.15
Ath_chr1.capped.172	0.44	0	1.75	0	0	0	0.54	0.28	0.63	0.51	1.06	1.28	0.98	0.67	0.35	0.72	0.56	1.07	0.99	1.39	1.19	0.71	1.17	0.97	0.63	1.14	0.32	0.68	2.5	0.65	0.96	1.36	0.83	0.4	0.73	0.66	1.2	1.02	0.45	0.9	0.78	1	0.99	0.92	1.09	0.62	0.83	0.83	1.46
Ath_chr1.capped.1724	3.28	3.28	0	0	0	0	2.33	1.95	3.06	3.78	5.67	6.03	5.13	0.11	0.21	0.28	0.18	4.24	2.36	3.88	3.53	4.03	5.13	4.65	3.3	2.49	1.47	2.42	16.25	7.49	7.85	10.54	1.5	0.8	0.88	1.08	0.9	0.21	0.2	0.43	1.56	1.77	1.27	1.54	3.77	3.42	4.48	3.87	7.39
Ath_chr1.capped.1726	11.54	1	6	9.74	0	0	2.42	1.5	3.77	4.74	4.96	3.64	4.44	1.33	0.91	0.88	1.04	3.7	1.91	3.11	2.94	4.04	6.23	3.45	6.52	4.97	2.98	4.81	10.6	3.79	6.55	7.03	1.66	3.32	2.56	2.5	1.32	2.15	2.32	1.98	3.23	3.22	3.98	3.47	4.86	1.55	3.11	3.15	6.2
Ath_chr1.capped.1727	7.35	3.83	3.62	5.45	0.26	0	5.94	5.46	5.3	2.41	2.48	5.38	3.41	28.95	40.05	20.38	29.75	12.21	14.28	19.45	15.33	2.25	1.97	4	17.19	20.45	22.67	20.08	22.73	10.6	17.49	16.94	19.75	12.85	11.52	14.71	38.1	52.75	52.49	47.75	11.97	10.38	4.95	9.1	2.33	3.73	4.76	3.58	2.22
Ath_chr1.capped.1728	44.9	34.67	43.68	41.85	24.23	86.18	33.8	39.09	30.8	81.29	75.23	35.91	64.05	39.44	46.14	38.5	41.3	53.8	44.31	62.39	53.48	78.1	68.68	38.64	51.19	50.19	41.81	47.68	106.1	52.25	103.51	87.19	110.61	59.87	56.5	75.61	37.28	40.42	34.26	37.29	87.85	130.73	104.49	107.62	70.54	24.93	46.44	47.22	81.37
Ath_chr1.capped.1730	3.07	5.93	0.32	0.28	1.3	0.12	3.68	6.11	4.86	5.94	6.35	5.13	5.82	2.86	1.89	1.83	2.2	5.23	3.36	5.44	4.71	5.83	6.01	5.52	4.55	4.98	2.85	4.12	8.02	4.83	5.72	6.18	2.84	3.6	2.59	3.02	4.01	3.16	1.83	3.01	4.27	3.89	6.91	5.03	7.1	4.35	5.41	5.61	15.26
Ath_chr1.capped.1733	1.86	3.01	0.63	0	0	0	1	1	0.99	1.54	0.81	1.89	1.43	0.22	0.14	0.29	0.21	1.01	1.54	2.32	1.64	1.77	0.93	1.93	0.81	1.31	0.48	0.85	4.88	2.25	2.88	3.39	1.31	0.7	0.8	0.98	0.6	0.68	0.43	0.58	0.78	1.32	1.83	1.31	1.62	0.62	1.24	1.15	2.08
Ath_chr1.capped.1737	2.19	6.93	0.63	0	0.65	0	4.38	4.24	6.02	4.54	4.19	4.75	4.47	6.03	5.94	4.58	5.49	29.56	29.46	44.92	34.6	4.17	3.93	4.23	8.46	5.56	6.31	6.77	22.75	13.3	33.29	23.06	18.79	11.94	7.7	12.8	21.02	20.54	21.89	21.13	18.65	18.67	14.6	17.28	4.75	15.26	7.17	9.03	12.29
Ath_chr1.capped.1741	1.42	2.65	4.57	0	0	0	3.87	2.59	1.44	1.91	2.27	5.04	3.07	0.11	0	0.22	0.11	1.24	0.68	1.02	0.98	1.42	1.97	4.18	0.71	0.27	0.91	0.63	1.45	0.8	0.12	0.79	0	0	0.04	0.01	0.2	0	0	0.07	0.13	0	0	0.04	1.79	4.36	2.4	2.85	4.24
Ath_chr1.capped.1743	0	0	0	0	0	0	0	0.36	0.09	0.36	0.26	0.25	0.29	0.11	0	0	0.04	0.42	0.84	0.14	0.47	0.45	0.44	0.12	0.36	0.07	0	0.14	0.28	0	0.72	0.33	0.33	0.6	0.49	0.47	0.3	0.48	0.17	0.31	0.13	0.11	0.14	0.13	0.27	0.31	0.2	0.25	0.82
Ath_chr1.capped.1747	6.02	4.47	6	7.6	0.26	13.93	6.27	4.74	5.75	6.46	7.05	5.27	6.28	2.09	1.82	1.85	1.91	5.52	4.4	6.59	5.54	5.71	7.02	5.75	5.16	3.69	4.82	4.55	10.69	3.07	7.02	6.95	4.14	5.2	4.52	4.62	4.13	3.42	1.78	3.12	5.42	4	4.44	4.64	7.16	4.36	6.6	6.01	9.58
Ath_chr1.capped.1748	0	0	0	0	0	0	0.4	0.43	0.54	0.42	0.15	0.1	0.22	0	0.28	0.14	0.14	0.06	0	0.29	0.13	0.38	0.24	0.28	0.09	0.28	0.48	0.29	0.1	1.17	0.72	0.65	0.57	0.5	0.08	0.39	0.3	0.42	0.34	0.37	0.13	0.11	0	0.08	0.45	3.11	1.24	1.6	0.19
Ath_chr1.capped.1751	17.08	16.88	11.19	6.02	17.23	5.67	10.73	13.31	14.93	10.17	13.9	14.91	12.99	15.72	17.45	13.33	15.47	20.57	14.85	25.92	20.51	11.21	14.24	12.72	17.48	18.3	21.73	19.18	20.96	13.82	21.64	18.8	21.97	15.67	17.95	18.53	21.2	23.85	17.8	20.96	21.24	28.4	36.71	28.8	18.52	11.82	16.37	15.5	25.39
Ath_chr1.capped.1752	0.44	0	2.21	0	0	0	0.54	0.43	1.08	0.94	1.7	1.94	1.53	0.44	0.28	0.29	0.35	0.72	1.3	1.4	1.18	0.69	2	1.91	1.26	0.68	0.78	0.91	3.3	1.87	0.72	2	0.33	0.4	0.8	0.51	0.5	0.34	0.16	0.33	1.17	1	1.69	1.3	2.07	1.24	0.92	1.41	0.95
Ath_chr1.capped.1753	3.94	5.75	9.62	13.9	11.79	0	9.99	6.82	3.78	5.62	7.08	7.63	6.77	1.65	1.72	1.44	1.58	12.07	8.58	13.14	11.3	6.34	8.25	7.3	5.19	4.79	4.15	4.69	7.43	8.28	14.56	10.08	6.85	5.9	3.89	5.58	3.82	4.27	3.56	3.93	5.69	9.44	5.8	7.01	7.47	10.9	9.75	9.35	13.55
Ath_chr1.capped.1756	0	2.1	0	0	0	0	0.34	0.28	0.09	0.58	1.03	0.6	0.75	0.22	0.56	0.35	0.35	1.96	1.71	2.49	2.11	0.57	1.22	0.67	0.63	0.76	1	0.79	1.61	1.45	2.16	1.76	1.49	1.2	0.56	1.1	0.8	0.63	0.72	0.71	0.65	0.66	0.56	0.63	0.81	0.62	1.14	0.85	0.49
Ath_chr1.capped.1757	4.82	4.23	6.63	0.14	0	8.51	3.29	3.59	3.42	5.05	6.75	6.51	6.08	0.77	1.81	1.32	1.28	9.9	7.2	10.94	9.38	4.07	6.53	4.61	6.53	5.52	3.3	5.11	20.46	8.66	16.1	15.07	6.31	5.31	4.4	5.36	1.8	1.08	1.29	1.39	8.06	8.2	6.55	7.59	5.37	4.67	5.9	5.28	8.15
Ath_chr1.capped.1758	21.25	8.94	14.82	12.47	12.18	18.24	15.35	10.15	16.72	7.53	12.13	11.07	10.24	65.14	61.39	43.17	56.51	18.24	13.26	21.52	17.75	7.08	9.97	13.72	25.23	22.03	27.54	24.89	10.1	11.92	16.77	12.93	14.09	12.32	9.6	12.02	8.77	8.37	6.9	8.02	13.03	17.18	25.5	18.61	10.42	16.82	14.53	13.87	22.56
Ath_chr1.capped.1759	1.55	2.1	0.48	0	0	0	3.19	2.58	2.97	2.2	4.72	2.32	3.07	19.24	13.67	11.38	14.75	5.33	4.41	4.65	4.81	1.34	4.11	2.61	5.93	7.97	5.45	6.44	3.2	1.08	1.46	1.94	2.45	2.44	1.77	2.23	1.23	1.28	1.12	1.21	1.17	1.01	2.67	1.61	1.62	1.86	3.55	2.32	1.76
Ath_chr1.capped.1760	196.52	203.71	202.61	128.16	339.7	229.09	227.6	208.53	214.46	302.96	348.09	304.09	318.07	90.42	78.81	77.49	82.16	290.96	216.34	362.27	289.57	321.65	347.43	289.58	214.76	190.1	158.62	187.64	529.86	284.3	465.25	426.03	176.56	144.07	169.08	163.09	84.22	82.49	57.03	74.5	182.57	202.77	152.31	179.05	454.77	367.24	350.92	390.6	417.36
Ath_chr1.capped.1761	3.95	8.31	3.64	5.15	22.14	11.83	4.25	6.18	5.03	3.43	5.37	4.26	4.36	4.84	3.95	4.2	4.31	6.58	5.46	8.9	7.01	4.1	6	4.84	8.22	7.47	5.09	6.91	12.13	6.81	12.26	10.38	7.38	4.71	4.92	5.69	1.7	2.47	2.08	2.08	5.42	5.36	5.65	5.47	4.76	4.68	6.56	5.31	7.54
Ath_chr1.capped.1763	15.45	9.32	14.05	0.14	10.88	0.61	16.01	13.04	14.17	10.62	12.93	17.15	13.55	3.28	1.48	1.54	2.1	10.51	9.14	12.42	10.7	9.37	12.85	15.28	9.25	5.8	5.03	6.68	23.03	7.91	10.11	13.68	2.65	1.3	4.11	2.68	8.19	13.51	8.57	10.08	6.95	4.14	4.66	5.27	11.93	8.71	13.82	11.47	22.99
Ath_chr1.capped.1764	0	0	0	0	0	0	0	0.79	0.18	0.29	0.05	0.25	0.2	0	0	0	0	0	0.08	0.23	0.11	0.06	0.04	0.28	0.09	0.21	0.16	0.15	0.27	0.13	0.12	0.18	0	0.2	0.08	0.09	0.2	0	0.04	0.08	0.26	0.88	4.78	1.98	0	0	0	0	0.81
Ath_chr1.capped.1769	1.54	7.03	2.84	0.14	0.52	14.79	5.4	4.68	4.59	5.31	5.91	4.56	5.23	0.23	0.22	0.37	0.26	3.65	3.53	4.57	3.98	4.98	5.61	4.36	1.94	1.39	1.4	1.58	0.33	0.26	0.62	0.42	0.67	0.61	0.25	0.51	7.64	7.14	3.27	5.99	0.93	0.22	0.84	0.67	6.33	2.8	5.49	4.84	10.38
Ath_chr1.capped.1774	32.42	22.07	29.66	51.73	46.11	75.57	40.72	32.82	38.97	38.77	42.85	34.14	38.55	22.3	17.74	14.85	18.28	33.44	22.09	34.27	29.95	42.53	42.8	37.42	41.83	27.83	38.1	35.9	39.86	32.75	37.21	36.53	43.48	39.46	49.91	44.27	23.56	22.09	7.56	17.72	50.42	55.12	76.59	60.67	65.61	53.6	49.67	56.22	73.2
Ath_chr1.capped.1776	1.86	3.47	5.68	0.29	0.13	0	3	3.66	4.5	5.59	6.81	4.92	5.78	2.09	1.55	2.2	1.93	4	3.05	5.84	4.33	4.41	6.73	4.46	4.03	4.38	3.83	4.08	6.5	2.8	4.53	4.62	3.73	2.5	4.82	3.72	3.72	5.34	1.67	3.58	4.89	3.68	6.78	5.13	7.73	5.27	4.14	5.67	13.62
Ath_chr1.capped.1779	8.98	5.76	1.42	0.14	48.18	0.74	9.99	6.32	8.08	7.84	10.06	8.47	8.8	6.03	6.13	5.88	6.03	10.49	8.26	16.41	11.74	9.93	10.07	8.94	12.13	9.06	8.38	9.83	14.44	10.32	12.64	12.45	8.31	6.73	7.94	7.69	6.13	6.45	6.93	6.52	10.31	12.06	12.47	11.62	15.25	11.21	10.72	12.38	27.64
Ath_chr1.capped.1780	13.15	14.51	23.65	8.16	28.62	0.37	17.27	15.12	18.13	18.78	13.99	8.81	13.83	2.08	1	3.63	2.23	9.95	4.73	8.18	7.63	18.62	14.09	9.83	10.29	6.49	6.49	7.74	0.78	1.34	1.08	1.06	2.51	8.88	18.02	9.8	0	0.13	0.14	0.1	39.62	41.3	70.98	50.62	29	7.79	17.34	18	33.49
Ath_chr1.capped.1781	0	2.92	0	0	0	0	0.34	0.43	0.18	0.5	0.57	0.71	0.59	0.22	0.07	0.07	0.12	1.07	0.54	0.78	0.8	0.45	0.53	0.8	0.81	0.27	0.23	0.43	1.11	0.66	0.36	0.72	0.24	0.7	0.4	0.45	0.7	0.94	0.42	0.7	0.52	0.45	0.42	0.47	0.45	0.31	0.62	0.46	1.01
Ath_chr1.capped.1783	15.66	20.71	26.65	11.61	2.98	49.68	14.88	17.34	16.73	25.16	27.39	23.26	25.28	4.07	2.81	1.45	2.78	23.6	16.27	34.26	24.77	26.63	25.14	21.95	11.06	10.71	10.69	10.8	20.94	10.4	16.45	15.95	10.84	9.1	9.9	9.95	30.51	32.26	14.38	25.7	13.17	14.71	14.15	14.03	34.61	19.64	29.35	27.83	39.01
Ath_chr1.capped.1785	27.94	37.97	43.22	26.65	65.28	36.37	30.55	30.79	33.06	32.27	42.03	33.59	35.93	79.62	63.69	51.1	64.67	88.54	64.23	117.52	90.1	33.69	42.6	28.68	55.7	50.96	55.92	54.13	94.88	33	56.82	61.54	70.46	50.9	51.98	57.76	58.77	72.74	49.44	60.24	64.19	78.51	122.11	88.21	38.83	22.73	34.51	31.97	108.95
Ath_chr1.capped.1786	11.3	6.48	5.69	0.42	0.78	22.8	8.65	10.31	10.79	7.9	9.27	10.91	9.38	3.96	4.5	5.59	4.67	7.42	6.45	7.54	7.15	9.31	10.11	9.55	9.04	9.43	7.91	8.77	12.44	6.91	8.35	9.23	11.53	9.8	13.63	11.7	5.13	5.91	2.95	4.67	12.5	8.81	10.9	10.75	10.32	8.7	13.38	10.78	8.92
Ath_chr1.capped.1788	0	1.37	0.95	0	0	0	0.53	0.5	0.36	0.57	1.12	1.12	0.95	0.11	0	0.07	0.06	0.48	0.38	0.48	0.47	0.68	1.25	1.5	0.99	0.96	0.42	0.77	1.84	0.52	1.56	1.33	0.16	0	0.16	0.11	0.5	0.07	0.17	0.26	0.52	0.33	0.14	0.34	1.26	0.32	1.67	1.05	0.5
Ath_chr1.capped.1789	0.55	1.19	0.95	0	0	0	0.47	0.5	1.26	1.83	1.29	1.63	1.6	0	0	0	0	0.83	0.16	0.47	0.49	1.09	1.23	0.92	0.45	0.28	0.4	0.38	0.81	0.65	0.6	0.71	0.58	0.4	0.25	0.43	0	0.07	0.08	0.06	1.17	0.44	0.28	0.64	0.72	0	1.03	0.58	1.83
Ath_chr1.capped.179	145.25	130.24	139.7	174.02	181.31	89.27	151.13	135.58	140.42	112.91	129.23	153.92	131.9	114.86	86.98	83.56	95.04	157.65	113.19	208.25	159.54	117.49	128.98	143.79	163.25	96.15	105.12	121.38	195.37	79.3	105.01	126.42	156.64	133.04	145.64	144.96	99.72	108.77	92.38	100.19	132.81	146.72	209.21	162.75	133.47	100.06	153.67	128.95	293.35
Ath_chr1.capped.1791	0	0.18	2.21	0	0	0	1	0.85	0.54	1.09	1.28	1.63	1.33	0.77	0.63	0.87	0.74	2.01	1.75	3.11	2.31	1.04	1.88	1.3	1.17	0.95	0.47	0.85	3.27	0.26	1.55	1.68	1.4	0.8	1.14	1.12	0.5	1.62	1.28	1.14	1.17	1.55	1.55	1.44	0.99	0.31	1.25	0.84	1.21
Ath_chr1.capped.1793	1.1	1.28	5.37	0	9.33	0.12	3.74	3.29	3.6	4.39	3.44	2.49	3.45	3.41	2.03	2.48	2.64	3.95	2.6	3.64	3.42	4.35	4.48	2.43	4.31	4.46	3.63	4.13	2.65	2.24	4.3	3.09	4.63	5.2	5.15	5.04	4.11	3.84	2.68	3.58	4.01	3.89	6.06	4.66	6.2	10.31	4.65	7.04	3.9
Ath_chr1.capped.1797	0.55	4.93	4.1	0	0.13	0.25	3.59	3.82	4.67	4.84	4.7	4.3	4.59	2.73	1.05	2.58	2.11	3.35	2.05	3.93	3.13	4.81	5.75	3.9	4.81	4.72	4.34	4.6	8.43	3.35	7.97	6.57	3.65	2.2	3.36	3.07	1.71	2.15	1.27	1.7	3.61	3.67	5.94	4.43	8.25	2.81	3.33	4.78	12.81
Ath_chr1.capped.1798	2.85	0	2.37	0	0.39	11.09	2.13	1.37	2.97	1.73	2.31	2.8	2.27	4.61	4.22	3.96	4.24	2.42	1.99	3.6	2.74	2.7	1.99	2.2	3.86	1.92	2.82	2.89	0.73	1.05	2.04	1.28	2.06	0.7	1.05	1.31	2.91	2.38	2.04	2.49	0.13	0.11	0.7	0.31	4.04	4.66	4.58	4.4	7.47
Ath_chr1.capped.1799	0	0	0	0	0	0	0	0.29	0.27	0.43	0.25	0.35	0.35	0.44	0.14	0.73	0.42	0.6	1	1.6	1.1	0.06	0.2	0.63	0.45	0.35	0.31	0.36	0	0.26	0	0.08	0.08	0.3	0	0.13	0.1	0.21	0.13	0.14	0	0	0	0	0.09	1.24	0.62	0.64	0.7
Ath_chr1.capped.1800	11.38	18.45	9.62	12.18	0.78	19.24	14.13	15.42	12.86	12.89	10.57	16.25	13.24	6.47	4.15	3.2	4.58	16.79	12.82	24.52	18.1	12.99	12.08	16.69	5.19	4.51	7.25	5.64	9.36	4.53	7.04	6.99	8.71	4.3	4.22	5.78	30.97	35.29	23.13	29.8	7.89	6.88	6.93	7.27	14.44	13.37	16.92	14.86	32.92
Ath_chr1.capped.1803	5.59	8.4	10	30.67	0.13	27.24	7.6	7.33	6.11	11.69	13.09	12.04	12.32	1.21	2.76	1.82	1.91	9.85	8.41	11.8	10.08	10.11	11.75	10.42	6.15	6.9	5.58	6.21	18.12	5.47	8.77	10.79	5.78	3.98	4.12	4.64	4.09	4.03	1.72	3.26	10.31	10.49	20.1	13.62	12.39	9.97	8.77	10.37	17.33
Ath_chr1.capped.1805	0	0	0	0	0	0	0.21	0.07	0.09	0	0.05	0.15	0.07	2.42	0.49	0.66	1.2	0.24	0	0.14	0.13	0.06	0.04	0.12	1.25	1.22	1.54	1.34	0.02	0.13	0	0.05	0.91	0.46	1.14	0.86	0.43	0.14	0.11	0.22	0	0	0	0	0	0.94	0.83	0.58	0.19
Ath_chr1.capped.1807	7.99	7.66	6.16	0.28	25.38	13.43	7.8	7.04	7.19	7.1	9.88	11.8	9.61	6.36	4.51	4.2	5.03	9.35	5.76	8.58	7.92	6.43	9.03	9.93	6.7	5.86	6.51	6.35	9.89	8.84	9.46	9.43	5.14	4.71	4.1	4.66	5.24	5.44	3.29	4.63	6.33	5.62	6.09	6.01	11.85	11.86	7.79	10.5	20.72
Ath_chr1.capped.1808	0	0	1.1	0	0.13	0	0.67	1.94	0.81	1.31	2.12	1.58	1.67	0.11	0.07	0.29	0.16	1.18	1.14	0.83	1.05	1.21	2.22	1.95	0.54	0.75	0.62	0.64	2.34	0.66	1.67	1.56	0.49	0.3	0.48	0.44	2.22	2.83	2.13	2.41	0.39	1	0.85	0.74	1.8	0.93	1.46	1.39	1.01
Ath_chr1.capped.1810	25.84	22.41	18.99	1.15	67.07	38.1	23.09	18.51	24.25	26.24	30.1	28.62	28.31	19.29	19.81	15.63	18.2	24.2	19.7	31.92	25.29	27.79	28.07	24.79	25.67	26.14	26.31	26	47.95	15.16	19.9	27.64	32.42	29.26	34.12	31.9	19.77	25.7	19.15	21.53	24.39	26.85	33.78	28.35	33.76	23.34	30.76	29.2	54.37
Ath_chr1.capped.1812	1.42	0	0	0	0	0	0.4	0.22	0.72	1.38	1.27	1.33	1.33	0.66	0.84	1.14	0.86	1.37	1.22	2.69	1.79	1.38	1.37	0.58	1.52	0.69	0.92	1.03	1.56	2.65	1.91	2.06	1.72	1.4	1.77	1.64	2.22	1.56	1.14	1.68	2.07	1.21	0.98	1.45	1.44	0.62	1.22	1.07	2.59
Ath_chr1.capped.1814	8.11	8.39	2.39	3.15	0	10.73	5.61	5.76	6.1	5.57	5.6	8.47	6.53	1.32	2.29	1.49	1.7	3.14	1.81	4.31	3.09	5.48	5.13	8.53	4.18	4.32	2.13	3.52	26.07	6.35	6.33	12.93	5.25	6.78	4.79	5.64	3.74	4.3	3.29	3.77	9.14	7.18	14.42	10.24	7.32	5.41	9.69	7.44	5.26
Ath_chr1.capped.1817	6.58	12.87	4.46	0.14	0.26	0.12	6.73	6.24	8.36	7.08	7.42	9.12	7.86	2.86	1.97	2.4	2.39	8.72	5.85	11.83	8.82	7.33	8	8.32	5.63	4.88	4.32	4.93	20.01	6.57	12.17	12.88	5.64	5.01	5.38	5.36	0.7	1.35	0.96	1.02	5.42	6.9	7.34	6.54	11.14	5.9	7.46	8.15	15.44
Ath_chr1.capped.1818	0	0	0.63	0	0	0	0.27	0	0.45	0.15	0.2	0.05	0.14	0.11	0	0.29	0.13	0	0.16	0	0.06	0.06	0.44	0.12	0	0	0.39	0.14	0.08	0.52	0.24	0.28	0.16	0.1	0.4	0.24	0	0	0.04	0.02	0	0.22	0	0.08	0.45	0.31	0.82	0.52	0
Ath_chr1.capped.1819	0.66	0.46	0	0	0	0	0.94	1.58	1.08	1.08	1.45	0.87	1.12	2.74	2.12	1.97	2.27	1.42	0.69	1.61	1.24	1.15	1.35	0.57	3.3	1.89	2.28	2.47	1.39	1.19	1.55	1.38	2.23	2.7	1.31	2.09	2.62	3.21	2.58	2.8	2.07	1.79	3.55	2.47	1.35	0.31	0.93	0.86	1.39
Ath_chr1.capped.182	50.6	42.9	55.51	56.47	2.46	104.93	50.28	47.3	49.18	71.26	81.1	44.47	65.54	51.98	38.15	40.02	43.34	86.45	57.05	100.97	81.44	79.47	86.02	47.89	84.17	70.23	85.75	79.96	46.98	37.21	76	53.33	84.94	64.3	82.04	77.02	197.89	174.38	106.33	159.36	53.74	43.15	66.64	54.47	109.53	60.11	78.15	82.52	187.68
Ath_chr1.capped.1820	0	0	0	0	0	0	0.74	0.36	0.18	0.53	0.25	0.5	0.42	0	0.07	0	0.02	0.12	0.24	0.47	0.3	0.43	0.69	0.55	0.9	0.48	0.24	0.53	1.29	1.32	0.84	1.17	0.08	0.2	0.16	0.15	0.74	0.42	0.34	0.48	0	0.22	0.56	0.28	0.36	0.62	0.4	0.45	1.27
Ath_chr1.capped.1821	7.03	2.37	18.62	6.02	30.43	13.19	5.33	4.82	5.31	8.56	9.09	8.19	8.59	10.74	12.06	11.68	11.51	11.02	8.1	18.41	12.55	8.8	8.9	8.44	13.07	9.83	9.99	10.95	21.01	6.01	10.84	12.58	13.52	9.53	10.99	11.34	6.34	8.96	4.62	6.65	8.49	12.02	11.46	10.68	9.52	9.34	8.5	9.08	14.77
Ath_chr1.capped.1822	1.53	2.2	2.52	0.14	0	0.12	2.47	1.99	1.98	2.53	2.71	2.33	2.54	1.43	1.96	1.16	1.5	4.2	1.85	5.33	3.84	2.85	3.42	2.96	4.34	2.21	2.15	2.87	6.9	3.18	5.85	5.32	2.8	2.4	2.34	2.53	4.21	3.92	2.03	3.4	2.86	3.11	4.24	3.38	3.33	1.55	2.81	2.54	7.68
Ath_chr1.capped.1828	2.41	1.92	3.16	0.28	0	0	1.39	3.68	2.16	2.04	3.75	4.59	3.46	0.11	0.07	0.21	0.12	2.43	2.23	1.59	2.11	1.7	3.23	2.24	2.61	1.88	2.15	2.19	4.84	3.43	4.89	4.43	0.65	0.4	0.72	0.62	0.8	1.22	0.89	1.01	3.88	5.22	3.67	4.27	1.71	0.93	1.23	1.28	4.36
Ath_chr1.capped.1830	0	1	2.05	0.14	0	0	1.14	2.3	1.08	1.39	1.65	1.64	1.56	0.44	0.91	0.07	0.47	1.42	0.23	1.9	1.2	1.22	1.11	1.5	1.33	1.42	1.31	1.36	2.73	1.34	3.21	2.42	3.31	1.1	1.96	2.14	3.73	3.68	1.76	3.05	1.93	1.9	2.98	2.28	2.6	0.62	2.59	1.93	4.75
Ath_chr1.capped.1831	0	1.56	3	0.14	0	6.41	1.13	0.7	1.44	1.54	1.5	1.24	1.42	1.1	1.34	0.44	0.95	2.53	1.45	3.08	2.38	1.21	1.26	0.99	1.78	2.1	2.36	2.08	4.54	1.07	2.39	2.69	3.88	2.21	1.57	2.56	3.42	3.15	2.18	2.92	3.61	3.12	3.82	3.53	1.35	0.31	1.65	1.09	1.33
Ath_chr1.capped.1832	0	0	0	0.14	0	0	0.61	1	0.9	1.75	2.12	1.94	1.92	0.33	1.12	0.5	0.63	2.31	1.8	2.99	2.4	1.75	1.84	1.93	1.08	1.71	0.85	1.2	3.64	2.11	3.64	3.15	1.73	1.8	1.13	1.56	1.74	1.83	0.96	1.53	1.43	1.32	1.69	1.5	2.07	1.24	1.24	1.49	1.57
Ath_chr1.capped.1833	0	0	1.1	0	0	0	1.07	1.58	0.72	0.96	1.28	1.18	1.15	0.11	0.63	0.14	0.29	0.89	0.62	1.45	1	0.43	1.56	0.85	0.63	0.88	0.23	0.57	2.02	0.39	1.44	1.3	0.82	0.7	0.48	0.67	1.2	1.01	0.88	1.04	0.39	0.33	0.56	0.43	0.54	0.31	0.21	0.35	1.89
Ath_chr1.capped.1834	3.28	0.09	0	0	0	0	1.07	2.94	1.53	1.08	2.48	2.39	2.01	0.44	0.84	0.72	0.63	2.02	2.17	3.39	2.6	1.64	2.62	2.78	1.89	1.89	1.4	1.71	4.03	2.11	3.12	3.13	2.73	1.6	2.19	2.23	2.02	2.04	1.2	1.77	1.69	1.44	2.12	1.75	1.53	1.24	1.87	1.53	4.09
Ath_chr1.capped.1835	37.9	33.5	34.56	52.03	35.49	16.76	37.13	32.9	34.02	35.09	41.59	37.11	37.94	42.17	39.47	39.55	40.33	37.99	33.04	52.27	41.16	39.07	39.47	35.48	41.59	34.79	41.74	39.36	45.97	20.25	30.09	32.07	40.59	31.11	41.17	37.61	47.81	52.78	36.95	45.83	55.56	65.08	90.6	70.41	48.75	33.98	43.11	41.86	74.01
Ath_chr1.capped.1836	0	0	1.89	0	0	0	0	0.36	0.27	0.22	0.1	0.91	0.42	0.77	0.42	0.81	0.66	0.58	0.31	0.88	0.6	0.32	0.4	0.42	0.9	0.34	0.31	0.51	0.49	0	0.12	0.19	0.08	0.5	0.49	0.36	0.4	0.41	0.27	0.36	0.39	0.44	1.12	0.66	0.45	0	0.3	0.24	0.63
Ath_chr1.capped.1837	20.04	22.08	22.56	22.93	2.59	9.49	21.14	19.57	21.82	17.85	23.2	25.83	22.3	25.6	30.75	21.2	25.83	30.01	25.49	42.08	32.53	16.7	25.06	23.78	25.97	26.97	35.47	29.47	48.09	24.24	20.71	31.03	83.44	70.47	72.02	75.29	4.51	6.47	3.86	4.95	0.39	1.1	1.68	1.07	25.12	17.75	27.73	23.46	23.56
Ath_chr1.capped.1838	0	1.73	3.47	2.44	0.13	0.12	3.53	1.72	3.96	4	3.86	2.13	3.34	2.75	3.95	4.2	3.61	4.09	3.5	4.24	4.01	2.82	3.86	2.15	5.48	4.66	4.98	5.05	4.86	4.64	6.8	5.44	7	5.31	5.9	6.15	6.13	4.69	4.03	5	5.42	4.59	6.36	5.48	3.2	5.52	2.3	3.68	1.96
Ath_chr1.capped.1839	8.88	7.98	20.66	32.25	2.33	0.49	11.89	11.59	17.64	11.85	10.03	9.24	10.38	2.86	3.76	4.25	3.62	16.09	10.62	14.45	13.83	13.06	10.73	9.31	6.15	5.48	6.91	6.14	2.27	3.18	4.78	3.44	4.47	7	4.7	5.42	19.07	18	14.06	17.03	6.59	3.97	6.36	5.66	21.86	32.71	20.34	24.93	24.08
Ath_chr1.capped.1841	23.89	12.85	18.78	19.49	14.89	4.55	18.28	23.37	15.91	30.52	29.48	28.89	29.64	9.53	8.52	8.22	8.77	16.15	12.43	23.65	17.46	29.41	30.41	23.9	16.41	17.61	17.62	17.18	50.14	21.55	21.22	30.96	12.03	15.94	13.58	13.83	18.89	21.59	10.54	17	18.45	21.86	26.35	22.2	48.59	70.09	39.13	52.54	24.27
Ath_chr1.capped.1843	3.4	2	11.99	0	0.78	7.02	4.34	5.68	7.46	2.85	2.28	1.82	2.33	39.01	48.43	25.6	37.61	5.42	1.62	3.33	3.47	1.91	2.67	2.81	8.08	9.19	16.82	11.35	0.38	0.26	0.24	0.29	0.32	0.9	0.32	0.52	0.1	0	0.41	0.19	0	0	1.7	0.56	5.21	19.31	15.47	13.28	1.63
Ath_chr1.capped.1846	8.98	10.94	8.68	9.45	0.52	0.24	11	9.73	9.33	9.46	11.68	8.36	9.83	3.95	3.32	4.78	3.99	12.18	8.14	14.74	11.7	9.79	12.42	9.4	8.22	5.33	5.52	6.34	8.01	6.96	10.85	8.64	4.56	4.7	4.57	4.64	6.36	5.7	5.36	5.81	5.03	6.01	7.07	6.03	16.85	11.84	9.23	12.61	22.3
Ath_chr1.capped.1848	23.81	19.97	36.44	5.01	4.4	5.8	9.28	16.84	10.14	64.53	59.74	24.04	49.4	29.27	34.11	31.43	31.58	62.45	35.39	75.17	57.64	63.36	66.76	34.61	45.03	45.46	51.37	47.23	23.49	55.08	72.83	50.43	61.59	46.35	44.57	50.81	41.06	25.03	21.42	29.16	50.92	64.82	72.8	62.79	116.38	83.41	92.62	97.37	108.74
Ath_chr1.capped.185	0	3.79	4.21	0	8.38	0.36	3.26	2.98	3.43	4.03	7.07	3.25	4.75	13.42	9.05	6.43	9.6	15.53	12.81	20.76	16.38	4.34	8.62	4.5	17.65	11.92	7.94	12.48	43.53	26.95	46.19	38.87	18.87	7.58	12.48	13.02	14.54	14.02	9.57	12.69	26.29	30.02	31.19	29.16	4.24	4.34	3.05	3.86	10.49
Ath_chr1.capped.1850	8.89	7.48	6.47	0.14	47.14	8.38	9.39	5.5	9.16	6.03	5.37	7.68	6.38	14.9	20.77	13.47	16.37	9.01	7.75	13.81	10.23	5.33	6.68	7.39	12.85	8.65	9.46	10.31	18.19	8.99	9.03	12.09	7.49	6.01	5.6	6.37	6.08	7.63	3.39	5.68	13.26	15.03	18.3	15.53	10.03	11.54	9.71	10.37	16.4
Ath_chr1.capped.1851	2.73	0	0	0	0	0	0.4	0.5	0.45	0.98	0.52	0.91	0.81	0.11	0.07	0.14	0.1	0.54	0.38	0.93	0.63	0.88	1.13	0.5	0.98	0.42	0.23	0.54	1.36	0.39	0.66	0.81	0.58	0.4	0.4	0.46	0.3	0.34	0.09	0.24	0.52	0	1.81	0.77	0.81	0.93	1.23	0.97	2.91
Ath_chr1.capped.1855	3.42	1.73	9.32	0.14	0	9.99	3.28	4.01	2.8	7.07	7.08	4.05	6.09	9.28	4.07	4.16	5.82	5.39	3.36	5.5	4.79	8.5	5.44	3.52	9.51	7.57	10.27	9.14	6.87	3.09	3.66	4.56	19.42	10.15	18.48	16	2.65	3.31	2.05	2.66	6.09	4.04	14.6	8.29	7.45	13.56	8.02	9.64	8.61
Ath_chr1.capped.1858	75.67	76.1	75.55	77.81	72.79	54.74	66.81	76.71	65.18	93.78	93.31	87.97	91.65	26.65	18.57	20.93	22.01	105.81	65.76	133.14	101.55	98.12	93.65	79.14	64.09	54.82	71.08	63.27	40.77	19.4	30.23	30.12	61	60.85	74.57	65.49	224.77	235.86	138.79	199.58	68.08	87.19	88.57	81.26	120.45	61.37	95.29	92.18	223.52
Ath_chr1.capped.1864	1.87	4.39	4.26	0.14	0.13	6.78	0.94	1.52	1.62	0.87	0.77	0.75	0.8	0.55	0.42	0.51	0.5	1.78	1.61	3.45	2.31	1.38	0.93	0.62	1.88	0.88	1.61	1.46	1.36	0.52	2.75	1.54	4.06	2.6	2.62	3.1	1.9	2.15	1.21	1.75	2.58	2.35	2.97	2.63	2.07	0	0.82	0.95	2.08
Ath_chr1.capped.1865	0	0	0	0	0	0	0	0	0	0	0	0	0	0	0	0	0	0.83	5.96	11.83	6.21	0	0	0	0.18	0.27	0.08	0.17	0.02	0.13	0.24	0.13	0	0	0	0	1.31	0.47	0.3	0.69	0	0.11	0.14	0.09	0	0.62	0.21	0.27	1.9
Ath_chr1.capped.1866	8.13	7.12	5.36	0.28	20.98	0.24	6.41	5.54	6.88	7.39	8.05	8.72	8.1	2.74	1.33	3.01	2.33	9.08	12.4	19.55	13.8	7.84	9.05	8.92	8.13	9.13	7.94	8.36	30.43	17.03	10.13	19.16	1.53	1.6	2.02	1.74	18.86	22.5	11.4	17.57	14.61	22	10.04	15.57	11.36	9.43	10.46	10.34	11.72
Ath_chr1.capped.1868	0	0	0	0	0	0	0.6	0.72	0.45	0.07	0.51	0.2	0.24	0.77	0.84	0.72	0.76	2.94	1.78	3.94	2.92	0.37	0.4	0.28	2.32	2.72	1.39	2.12	4.78	0.13	2.03	2.34	0	0.1	0.16	0.09	13.93	13.36	9.23	12.24	7.87	2.67	0.42	3.66	0.18	0	0.31	0.16	1.06
Ath_chr1.capped.1869	1.2	0.18	1.74	0	0	8.88	1.99	1.23	1.98	1.09	1.38	0.66	1.07	14	13.43	18.24	15.2	8.16	7.15	14.26	9.91	1.39	1.39	1.2	16.58	10.85	7.47	11.62	16.01	2.53	5.59	8.05	4.38	0.8	0.54	1.93	1.72	1.63	1.62	1.67	4.27	0.89	2.13	2.41	1.89	3.11	2.68	2.54	2.9
Ath_chr1.capped.187	0.11	0.82	0	0	13.86	0	0.73	0.58	0.54	0.07	0.25	0.5	0.29	0.88	0.14	0.42	0.47	0.71	1.3	2.24	1.47	0.12	0.24	0.71	0.63	0.49	0.79	0.64	1.48	0.52	1.2	1.09	0.4	0	0.32	0.27	0.1	0.33	0.08	0.17	0.19	0.33	0.28	0.27	0.09	0.62	0.71	0.46	0.94
Ath_chr1.capped.1871	2.52	1.09	1.1	0	0	0	1	0.5	0.9	0.78	2.39	1.71	1.64	1.87	1.4	1.15	1.48	1.84	1.15	2.38	1.83	1.38	1.74	1.9	2.78	1.15	1.41	1.78	3.65	1.18	3.24	2.7	1.31	2	0.96	1.44	1.7	1.56	1.09	1.47	1.17	1.76	2.95	1.98	0.9	1.55	1.42	1.27	3.62
Ath_chr1.capped.1872	2.89	5.63	1.41	0.14	0.39	1.72	6.45	3.52	3.63	5.08	2.81	2.08	3.33	0.63	0.42	0.4	0.49	4.23	2.98	3.43	3.58	4.76	2.73	2.69	2.05	1.5	2.57	2.06	0.88	3.52	4.28	2.92	1.72	1.23	2.27	1.76	2.16	1.75	3.71	2.56	4.98	3.84	4.19	4.33	8.51	10.12	10.18	9.56	9.58
Ath_chr1.capped.1873	0	0	0	0	0	0	0.47	0	0.36	0.14	0.1	0.1	0.11	0	0.21	0.14	0.1	0.06	0.08	0.15	0.1	0.13	0.08	0.11	0.45	0.28	0.48	0.41	0.04	0.26	0.24	0.18	0.24	0.4	0.32	0.32	0.1	0.07	0.3	0.17	0.14	0.22	0.14	0.17	0	0	0.3	0.09	0.76
Ath_chr1.capped.1874	10.41	0.09	9	10.61	20.33	11.46	7.55	6.77	9.61	9.68	5.26	5.17	6.7	0	0.07	0	0.02	3.24	3.68	4.16	3.74	10.31	5.51	5.63	0.63	0.68	0.85	0.71	0.29	0.26	0.84	0.49	1.07	0.6	0.32	0.68	2.01	3.3	2.02	2.41	0.39	0.66	0.71	0.6	13.55	17.15	13.16	14.59	20.51
Ath_chr1.capped.1876	0.99	8.39	0.32	7.02	0.13	0	1.73	2.65	3.95	2.41	2.91	1.68	2.33	1.32	1.76	1.75	1.6	2.3	1.14	2.24	1.93	2.81	2.86	1.96	3.4	3.64	2.16	3.04	4.14	4.13	3.82	4.03	2.72	3.41	4.24	3.45	2.21	3.03	1.69	2.3	2.72	2.45	3.38	2.86	4.66	2.49	2.27	3.12	2.86
Ath_chr1.capped.1880	55.19	49.27	74.1	49.3	106.19	52.62	53	61.35	53.33	68.85	79	74.67	74.15	9.75	10.29	10.98	10.31	35.83	25.48	49.13	36.87	70.59	78.66	65.11	16.41	15.7	15.42	15.82	27.71	10.19	15.49	17.8	10.45	9	10.44	9.97	31.19	34.58	16.49	27.42	22.79	21.92	33	25.92	93.45	51.75	68.68	71.18	229.97
Ath_chr1.capped.1883	7.03	4.66	3.16	0.43	13.73	0.24	7.27	5.17	5.47	5.55	7.66	7.28	6.83	3.84	3.45	3.22	3.47	8.84	6.39	13.46	9.61	7	7.91	8.2	8.48	7.26	7.17	7.61	14.27	7.76	16.54	12.84	17.84	11.24	11.75	13.63	8.45	9.23	5.71	7.8	8.78	12.16	17.27	12.73	9.42	9.03	9.22	9.19	20.63
Ath_chr1.capped.1884	12.39	16.35	11.68	0.57	83.92	34.52	19.75	11.51	20.73	14.18	15.63	15.99	15.24	14.77	11.8	11.98	12.83	16.95	11.24	19.44	15.9	14.93	15.65	15.54	18.26	15.05	16.37	16.55	21.01	14.76	18.65	18.13	17.53	15.67	16.36	16.53	17.38	16.57	13.58	15.87	15.07	17.1	20.84	17.65	20.96	16.83	23.91	20.52	44.19
Ath_chr1.capped.1889	4.28	9.4	0.96	13.33	12.82	0.12	6.07	4.14	8.27	5.85	6.11	6.34	6.12	7.44	6.2	6.18	6.58	6.85	6.11	11.41	8.18	7.26	6.35	5.46	10.01	5.65	7.95	7.85	10.28	4.28	8.36	7.65	11.1	8.62	9.65	9.78	6.03	8.58	5.49	6.74	8.26	5.55	13.72	9.19	8.26	4.66	5.05	5.98	17.37
Ath_chr1.capped.189	0.16	0.05	0.39	0	0	0	0	0.14	0.04	0.99	0.39	0	0.46	0	0	0	0	0	0.04	0	0.01	0.71	0.8	0	0	0	0	0	0	0	0.18	0.06	0	0	0	0	0	0	0	0	0	0	0	0	0	0.78	0.88	0.56	0.19
Ath_chr1.capped.1890	0.55	1.37	5.37	0	0	0.25	0.74	1.42	0.9	1.49	1.24	0.92	1.22	1.54	0.84	0.92	1.07	2.07	0.99	2.74	1.96	1.97	1.5	1.31	0.81	0.8	1.7	1.12	0.62	0.13	0.84	0.56	1.56	0.9	1.86	1.46	2.52	1.87	11.06	5.22	0.65	1.32	0.42	0.82	1.98	0.93	1.22	1.36	4.72
Ath_chr1.capped.1891	1.97	0.09	0.95	0	0	0	1.06	0.42	1.26	1.02	0.26	0.56	0.61	0.11	0.7	1.32	0.69	0.89	0.92	1.45	1.09	0.69	0.28	0.16	0.72	0.53	1.46	0.91	0.13	0	0	0.05	0.08	0.6	1.63	0.78	0	0.07	0.58	0.22	0	0.22	0	0.07	1.36	0.93	0.52	0.93	0.25
Ath_chr1.capped.1892	13.25	10.77	12.6	0.28	23.83	47.7	11.48	12.3	10.51	11.08	15.03	12.53	12.89	16.62	9.48	10.04	12.04	12.81	9.53	14.1	12.18	11.29	13.62	11.01	15.14	14.27	17.37	15.56	25.13	10.81	9.39	15.07	14.94	16.46	22.11	17.85	10.3	12.6	5.72	9.51	1.42	1.01	1.84	1.42	14.35	7.47	12.87	11.53	10.27
Ath_chr1.capped.1893	67.24	65.51	79.47	51.58	114.75	94.2	79.11	70.06	80.87	61.25	86.53	77.68	75.14	19.62	22.46	13.43	18.49	108.56	89.62	147.82	115.28	57.15	87.58	68.65	66.7	59.15	52.99	59.52	205.19	120.74	140.57	155.33	90.5	71.96	72.09	78.14	57.07	69.5	43.36	56.58	30.08	42.92	40.65	37.9	92.59	77.25	76.41	81.99	99.16
Ath_chr1.capped.1895	7.15	2.73	8.78	6.16	9.2	6.78	5.82	5.71	5.03	8.33	9.47	5.88	7.88	1.48	1.4	1.4	1.42	8.15	3.74	6.4	6.14	7.19	9.27	5.42	6.11	4.78	4.79	5.21	6.04	1.98	7.25	5.11	7.2	4.41	4.74	5.46	11.71	12.27	7.17	10.41	4.45	4.54	5.54	4.87	7.53	5.15	5.77	6.11	11.51
Ath_chr1.capped.1896	0	0	0.63	0	0	0	0.07	0	0.72	0.29	0.26	0.2	0.25	0.33	0.21	0.21	0.25	0.24	0.15	0.51	0.31	0.38	0.28	0.5	1.24	0.34	1.01	0.87	0.8	0.39	0.72	0.63	0.74	0.3	0.64	0.57	0.5	1.29	0.47	0.74	0.39	0.44	0.56	0.47	0.09	0.31	0	0.13	0.82
Ath_chr1.capped.1898	2.08	2.29	0	0	0	0	1.34	0.86	0.63	0.44	1.64	0.72	0.93	0.55	0.42	0.94	0.63	1.36	0.3	1.12	0.95	1.07	1.46	1.15	1.7	0.96	0.7	1.11	0.67	1.86	1.08	1.2	0.66	0.8	0.81	0.76	0.3	0.2	0.25	0.27	0.26	1.02	0.14	0.48	0.9	2.49	1.14	1.49	0.38
Ath_chr1.capped.1899	0	0	1.42	0.14	0	0	0.8	0.43	0.45	1.46	0.67	0.46	0.87	1.43	1.54	0.66	1.21	1.07	1.08	2.24	1.49	1.22	0.53	0.53	0.54	0.89	0.69	0.69	0.72	0.4	0.96	0.69	0.82	0.4	0.4	0.56	0.4	0.74	0.58	0.58	0.52	1.1	1.42	1.03	0.99	0.31	0.21	0.5	2.6
Ath_chr1.capped.1902	21.26	16.33	26.66	8.45	0.78	23.17	26.55	28.83	27.23	26.22	29.65	21.58	25.82	71.59	59.47	41.15	57.34	38.41	25.55	38.01	34.05	27.3	31.58	21.34	77.6	78.16	92.91	82.86	40.69	23.74	32.26	32.26	91.31	80.31	115.62	95.73	82.76	83.97	67.1	77.92	130.84	116.1	337.72	194.76	31.4	28.01	31.1	30.11	52.23
Ath_chr1.capped.1903	0	0	1.42	0	0	0	1.54	1.21	1.17	3.49	3.01	1.9	2.79	3.06	2.68	2.06	2.6	2.24	1.44	3.23	2.32	3.35	2.83	1.48	3.04	3.51	4.04	3.52	1.48	0.39	0.84	0.93	1.65	1.5	1.06	1.4	3.83	5.54	2.49	3.96	1.42	2.23	7.65	3.78	4.58	1.55	1.65	2.58	3.75
Ath_chr1.capped.1904	0	0	0	0	0	0	0.34	0.36	0.72	0.14	0	0.35	0.15	0.44	3.66	5.67	3.22	0.48	0.77	1.03	0.78	0	0	0.81	2.33	0.95	0.78	1.35	0.08	0	0	0.02	0	0	0.08	0.03	0	0	0.07	0.02	0	0.11	0	0.04	0.36	0	0.41	0.25	0.51
Ath_chr1.capped.1905	0	0	1.1	0	0	0	0.59	1.23	1.26	0.07	1.95	0.97	1	5.26	22.24	4.98	10.77	3.2	0.76	1.68	1.89	0.06	1.54	0.23	8.29	11.44	12.9	10.87	0.63	0.52	0.24	0.48	94.32	118.11	42.76	85	0.81	0.34	0.54	0.57	9.02	7.02	0.56	5.54	0.09	0.93	1.04	0.68	0
Ath_chr1.capped.1906	2.86	0.91	0.79	0.14	0	0	3.86	5.32	4.95	4.17	5.98	4.4	4.85	2.64	2.19	2.06	2.29	4.54	3.66	6.01	4.77	3.97	4.71	3.77	6.43	4.56	4.88	5.27	11.15	5.61	12.01	9.61	6.73	6.31	4.44	5.83	6.15	5.76	4.79	5.57	5.56	6.68	8.93	7.05	5.73	2.18	3.91	3.92	14.81
Ath_chr1.capped.1907	4.38	3.75	2.99	0	0.13	0	1.21	0.43	1.71	1.75	1.92	1.72	1.81	1.73	1.75	1.44	1.61	1.65	1.29	2.46	1.86	1.4	2.16	1.89	3.33	3.15	2.31	2.9	1.87	0.66	1.32	1.31	3.03	1.8	1.91	2.3	3.52	5.89	2.58	3.98	1.29	1.22	1.12	1.23	1.08	1.55	1.23	1.28	1.69
Ath_chr1.capped.191	2.41	1.19	0.32	0.28	12.69	0	1.4	1.14	1.35	0.86	1.64	1.74	1.43	0.49	0.63	0.44	0.53	1.42	0.92	1.77	1.39	0.7	2.25	1.81	1.7	1.29	1.45	1.47	3.24	1.85	1.31	2.12	2.73	1.2	1.38	1.78	0.5	0.47	0.79	0.62	3.1	4.9	5.22	4.41	1.62	1.24	1.46	1.43	1.65
Ath_chr1.capped.1910	16.88	2.92	9.15	0	10.75	17.62	7.22	6.19	6.66	7.16	6.89	7.78	7.28	3.18	2.46	1.51	2.37	9.42	6.81	12.51	9.62	6.25	6.57	8.2	8.74	6.25	5.77	6.92	21.27	11.23	15.35	15.95	7.97	6.42	6.62	7.01	2.82	2.1	1.34	2.09	10.31	11.82	10.65	10.94	9.78	4.98	6.32	7	16.87
Ath_chr1.capped.1911	0.66	3.2	5.88	0.28	5.83	0.12	3.2	4.18	5.75	3.84	3.94	3.97	3.92	4.82	1.62	5.93	4.12	3.4	1.54	2.25	2.43	3.5	3.39	3.47	9.92	11.51	12.84	11.39	3.7	0.82	1.56	2.05	5.05	5.12	14.28	8.19	1.21	0.8	0.82	0.96	1.55	1.13	4.57	2.44	2.46	2.82	4.58	3.27	6.28
Ath_chr1.capped.1915	16.98	21.9	23.83	22.79	31.34	3.32	14.07	14.31	14.81	6.23	6.83	8.97	7.34	13.32	4.6	11.75	9.88	3.76	6.03	6.03	5.28	7.34	6.19	7.31	75.19	67.92	86.54	76.49	11.26	6.29	6.78	8.11	16.94	6.73	29.59	17.74	45.99	61.75	11.95	39.83	3.74	3.01	13.48	6.75	8.51	6.85	17.86	11.05	2.27
Ath_chr1.capped.1919	9.43	9.95	2.37	0.57	12.82	27	6.26	6.85	6.11	6.24	6.7	5.44	6.13	9.95	8.75	10.2	9.62	9.05	6.35	8.62	8.02	7.83	6.51	4.95	12.74	8.63	11.29	10.88	7.57	3.22	5.95	5.57	13.61	17.97	22.83	18.15	1.61	1.61	2.05	1.75	16.48	17.42	22.84	18.91	7.36	5.92	5.91	6.38	13.96
Ath_chr1.capped.192	16.55	4.56	14.68	24.66	0.26	18.86	12.19	11.08	13.21	12.03	16.8	15.81	14.87	7.57	8.18	5.98	7.27	17.53	16.13	31.8	21.81	9.79	12.74	15	13.26	10.45	13.23	12.31	32.13	26.46	38.28	32.27	18.2	16.17	14.06	16.11	13.11	14.62	12.84	13.5	17.87	21.68	19.3	19.6	16.86	15.58	16.51	16.29	29.76
Ath_chr1.capped.1922	13.37	10.68	10.58	13.47	0	0	16.82	11.05	10.97	20.55	24.16	14.18	19.64	48.23	50.55	37.62	45.41	34.63	21.92	41.19	32.62	20.08	23.81	15.4	39.28	30.83	41.99	37.34	17.61	23.06	38.42	26.31	71.69	40.55	42.86	51.7	24.72	24.25	16.05	21.64	20.6	27.92	17.27	21.93	29.06	15.9	18.69	21.14	19.31
Ath_chr1.capped.1923	0.88	0.55	0	0	0	0	0.41	0.93	0.9	1.52	2	0.86	1.47	1.32	0.84	0.86	1.01	1.96	1.61	2.14	1.93	1.38	2.41	0.9	1.52	1.99	1.32	1.58	2.65	2.66	2.27	2.54	1.22	1	0.97	1.06	1.61	2.17	1.57	1.78	1.04	0.44	1.26	0.93	0.54	4.97	1.12	2.21	2.47
Ath_chr1.capped.1924	8.32	6.67	3.31	16.2	0	6.66	8.99	7.76	7.1	9.8	12.66	12.13	11.55	10.38	11.03	8.53	9.96	14.71	13.17	18.97	15.7	10.45	10.89	11.05	9.91	9.9	6.66	8.78	18.32	6.27	10.59	11.73	11.36	8.32	8.39	9.38	6.77	7.23	7.03	7.03	9.16	8.37	9.34	8.97	12.38	13.39	13.06	12.88	12.85
Ath_chr1.capped.1926	39.12	19.99	17.04	12.04	13.99	35.26	33.89	31.9	33.6	23.44	30.56	38.91	31	53.78	60.52	44.06	52.77	39.46	32.72	52.39	41.57	24.73	31.33	39.36	46.21	37.01	43.91	42.34	44.97	31.24	31.66	35.94	31.65	29.39	35.12	32.02	41.5	53.18	29.15	41.25	67.14	72.89	105.49	81.79	39.64	30.21	41.31	36.98	71.88
Ath_chr1.capped.1927	0	1.46	1.1	0	0.65	0	1.26	1.14	1.44	1.54	2.1	1.16	1.61	0.66	0.84	0.99	0.8	2.01	2	1.27	1.81	1.63	2.06	1.5	3.76	3.55	2.47	3.24	4.2	2.11	2.75	3.04	2.73	2.4	3.33	2.83	1.2	2.05	1.62	1.62	4.02	5.23	11.05	6.77	1.71	2.8	2.77	2.41	1.57
Ath_chr1.capped.193	0	1.1	0	0	0	0	1.27	2.02	1.71	0.58	1.13	1.52	1.08	10.29	18.15	4.91	11.1	2.41	1.38	2.14	2	0.57	1.18	0.8	2.94	2.78	4.66	3.46	0.91	0	0	0.33	0	0.7	0	0.22	0.2	0.07	0.04	0.1	0.13	0.22	0.28	0.21	0.45	1.86	3.72	1.98	0.19
Ath_chr1.capped.1930	14.92	14.5	11.83	26.5	21.63	62.75	13.15	12.88	13.37	12.92	15.92	18.75	15.86	16.63	15.46	15.49	15.83	26.19	24.39	47.16	32.59	13.17	14.93	18.49	20.25	15.42	12.18	15.93	32	17.67	25.91	25.2	15.77	12.83	8.94	12.52	13.2	15.64	12.05	13.62	22.92	27.92	24.95	25.25	18.2	19	17.65	18.22	34.8
Ath_chr1.capped.1933	6.23	6.4	5.67	10.03	0.26	6.04	6.47	6.1	6.3	4.45	5.61	5.64	5.26	4.71	6	3.96	4.87	8.36	4.72	10.26	7.84	6.03	6.85	7.12	6.08	6	7.06	6.41	10.8	4.93	9.66	8.47	11	9.61	9.82	10.23	5.84	5.9	4.56	5.45	5.82	6	10.03	7.32	5.2	5.59	6.33	5.66	11.16
Ath_chr1.capped.1935	0.66	0.46	0.16	0	0.13	0	2.4	1.44	0.81	1.68	1.72	0.75	1.38	1.32	1.61	1.24	1.38	2.48	2.06	1.99	2.18	1.86	2.43	1.42	3.74	2.15	1.45	2.44	2.89	0.93	5.7	3.19	3.81	3.7	2.53	3.34	3.22	2.42	2.17	2.58	3.61	2.34	5.82	3.92	1.71	1.24	1.25	1.39	3.22
Ath_chr1.capped.1936	0.77	1.19	0.95	0	0	0	0.07	0.22	0.27	0.22	0.15	0.25	0.22	0.11	0.07	0	0.06	0.35	0	0	0.12	0.18	0.12	0.38	0.09	0.07	0.16	0.11	0.04	0.13	0	0.06	0	0.2	0	0.06	0.2	0.14	0.16	0.17	0.13	0	0	0.04	0.27	0.31	0.2	0.25	1.85
Ath_chr1.capped.1938	0	0	0	0	0	0	0	0	0	0.14	0.2	0.1	0.14	0	0.14	0.21	0.1	0	0.08	0.1	0.07	0.12	0	0.11	0.09	0	0	0.03	0.18	0.4	0.01	0.19	0.33	0	0	0.11	0.2	0.07	0.15	0.16	0	0	0.14	0.05	0.09	0	0.31	0.13	0.57
Ath_chr1.capped.1939	15.12	10.58	9.94	0.29	33.03	16.52	15.88	14.47	11.21	7.75	10.05	10.18	9.32	24.27	7.9	20.03	17.39	8.58	7.69	13.03	9.83	8.19	9.14	9	77.62	89.27	73.33	80	29.4	11.81	12.36	17.87	32.95	32.23	63.78	42.98	10.5	16.31	7.76	11.51	37.06	39.08	233.09	103	8.6	4.36	10.58	7.83	10.85
Ath_chr1.capped.194	1.97	0.46	1.9	0	0.26	22.07	2.73	2.37	3.5	3.18	5.58	5.27	4.67	0.22	0.14	0.36	0.23	6.06	2.87	5.17	4.7	3.79	5.93	4.82	3.48	3.5	1.15	2.71	12.57	3.49	6.91	7.65	1	0.3	0.57	0.62	0.7	0.86	1.15	0.92	0.4	0.22	1.27	0.62	3.77	2.18	2.75	2.9	8.58
Ath_chr1.capped.1940	0	0	0	0	0	0	0.13	0	0.18	0.29	0.26	0.3	0.3	0.11	0.21	0.07	0.13	0.12	0.16	0.2	0.18	0.25	0.48	0.42	0.54	0.33	0.47	0.45	0.58	0.13	0.6	0.45	0.57	0.3	0.32	0.41	0.1	0.21	0.15	0.16	0.52	0.22	1.27	0.66	0.36	0	0.1	0.15	1.14
Ath_chr1.capped.1944	2.85	2.92	3.47	0	15.8	14.3	1.67	3.6	2.87	3.36	3.31	2.4	3.02	2.96	2.46	2.14	2.51	4.41	1.98	6.18	4.18	4.14	4.01	2.9	5.09	3.65	3.59	4.09	7.58	2.13	6.43	5.39	3.15	2.3	3.61	3.01	5.76	3.21	3.53	4.17	2.2	3.23	3.69	3.04	2.88	1.56	3.32	2.58	6.72
Ath_chr1.capped.1947	0	0	0.47	0	0	0	0.34	0.65	0.18	0.59	0.41	1.02	0.68	0	0.14	0.04	0.05	0.76	0.85	1.68	1.1	0.7	0.61	0.81	0.09	0.26	0.08	0.14	1.37	0.66	1.31	1.12	0.08	0.4	0.08	0.18	0	0.41	0.12	0.18	0	0.22	0.14	0.12	1.44	1.86	1.14	1.46	0.26
Ath_chr1.capped.195	0	0	0	0	0	0	0.33	0	0.36	0	0	0.1	0.04	1.1	2.04	0.56	1.23	0.48	0.54	0.52	0.53	0.13	0	0.19	0.99	1.08	1.77	1.28	0.31	0.39	0.12	0.27	17.03	10.44	3.84	10.43	0.2	0.14	0.02	0.11	0.52	2.12	2.7	1.76	0.09	0.93	0.2	0.4	1.32
Ath_chr1.capped.1951	16.52	8.76	14.51	34.1	32.38	13.93	18.34	16.86	26.86	12.05	15.81	18.61	15.48	18.15	16.19	12.9	15.73	23.94	17.81	28.11	23.34	12.72	15.86	16.91	21.64	20.16	22.32	21.38	33	18.63	17.84	23.16	23.74	22.97	30.62	25.79	21.3	23.71	16.59	20.52	23.42	21.33	38.84	27.85	13.81	12.78	17.24	14.56	36.74
Ath_chr1.capped.1952	17.42	21.72	16.25	14.04	19.04	11.34	22.53	18.58	16.25	27.99	21.81	15.89	21.85	7.11	3.88	5.99	5.66	11.69	8.4	10.64	10.26	31.52	25.9	16.24	10.79	11.06	13.27	11.68	3.37	4.93	9.62	5.98	12.19	8.93	14.24	11.79	18.49	20.62	16.61	18.57	2.97	1.11	1.26	1.8	32.57	15.29	22.15	23.32	47.1
Ath_chr1.capped.1953	0.55	0	0	0	0	0	0.47	0.93	1.17	1.5	0.6	0.35	0.8	0.22	0.14	0.22	0.2	0.3	0.31	0.38	0.35	0.84	0.92	0.64	1.35	2.04	0.8	1.37	0.75	0.39	0.36	0.53	0.66	0.5	0.76	0.65	0.4	0.62	0.51	0.52	0.39	0	0	0.12	0.72	1.24	0.52	0.82	1.44
Ath_chr1.capped.1955	4.16	1.19	1.58	0.14	0	0	3.74	2.65	4.14	2.4	3.04	3.04	2.83	2.82	4.7	2.62	3.35	5.02	4.64	6.42	5.41	2.08	2.68	2.65	3.29	3.4	3.53	3.38	5.75	5.08	4.05	4.96	1.81	1.3	0.57	1.25	8.58	9.62	6.95	8.36	3.89	7.58	7.89	6.49	3.33	3.11	2.98	3.09	4.83
Ath_chr1.capped.1960	10.63	10.58	17.03	20.2	17.23	28.47	14.63	19.71	18.07	23.51	25.75	13.97	21.12	8.13	7.81	6.7	7.52	21.78	12.35	21.22	18.54	29.04	26.49	13.8	28.45	27.13	24.27	26.58	19.74	10.68	21.45	17.29	27.5	27.06	37.41	30.64	15.01	14.14	12	13.77	7.49	6.03	10.9	8.15	32.92	18.03	22.95	24.59	40.94
Ath_chr1.capped.1962	7.12	3.38	3.63	0	13.6	0	4.26	6.27	6.47	3.58	5.38	4.17	4.38	2.08	0.91	1.84	1.58	5.64	3.72	7.04	5.47	3.85	4.55	4.69	4.74	3.71	3.3	3.91	7.09	3.47	2.99	4.53	2.22	2.2	2.13	2.19	1.52	2.69	1.43	1.89	2.07	0.89	2.69	1.89	3.67	2.17	2.27	2.68	17.99
Ath_chr1.capped.1964	7.56	3.29	2.21	0	12.3	0.12	2.94	6.4	2.61	1.62	3.34	3.22	2.74	1.31	1.33	1.03	1.2	5.47	4.4	5.88	5.28	1.66	2.86	3.5	7.84	4.65	9.63	7.37	10.49	4.02	8.57	7.73	2.41	1.7	2.13	2.08	19.19	14.92	15.6	16.57	27.28	30.05	30.17	29.17	1.08	2.49	4.16	2.57	6.83
Ath_chr1.capped.197	0.99	0	1.26	0	1.81	0.12	2	2.09	2.79	2.13	1.7	1.75	1.87	1.86	1.2	2.14	1.72	0.95	0.24	0.97	0.74	2.32	1.55	1.91	2.14	4.04	4.28	3.49	0.37	0.27	0.36	0.35	3.24	4.11	7.32	4.89	2.91	2.86	1.21	2.33	0.13	0.11	0.14	0.13	2.34	1.24	3.01	2.17	6
Ath_chr1.capped.1977	0	0	0.79	0	0	0	1.26	1.01	1.08	0.51	1.08	0.72	0.77	1.25	2.92	1.9	2.01	1	0.9	3.16	1.7	0.45	0.9	0.97	1.07	0.68	1.04	0.94	0	0	0	0	0.73	0	0.16	0.3	0	0.07	0.09	0.06	0	0	0.14	0.05	1.6	0.62	2.97	1.72	2.73
Ath_chr1.capped.1978	0	0	0.16	0	0	0	0.34	0.07	0.18	0.28	0.25	0.25	0.26	0.11	0.07	0.22	0.13	0.42	0.39	0.51	0.45	0.12	0.28	0.27	0	0.14	0.08	0.07	0	0	0	0	0	0.2	0.16	0.12	0	0	0	0	0	0	0	0	0.09	0	0.3	0.12	0.7
Ath_chr1.capped.198	4.28	2.1	1.89	0	8.03	0	2.34	3.46	3.17	3.45	5.35	3.23	4.05	2.76	3.04	2.43	2.7	3.74	1.62	4.41	3.28	3.96	4.14	3.19	5.84	4.15	3.63	4.52	6.62	2.76	2.99	4.12	3.07	3.47	3.45	3.34	2.06	1.62	0.78	1.48	4.85	3.81	6.26	4.97	3.68	2.78	3.69	3.37	5.26
Ath_chr1.capped.1981	0	1	0	0	0.13	0	1.08	0.92	0.81	1.47	2.84	1.37	1.89	0	0.42	0.14	0.17	1.43	0.85	2.23	1.52	1.68	2.2	1.46	1.34	1.23	1.01	1.19	1.98	1.5	2.45	1.98	0.56	0.5	1.47	0.86	7.52	6.36	3.15	5.7	0.65	0.8	0.42	0.63	3.03	1.86	1.04	1.95	1.01
Ath_chr1.capped.1986	0.27	0.41	0.47	0	0	0	0.66	0.93	0.27	1.39	1.68	1.65	1.58	0.59	0.36	0.68	0.55	1.45	1.13	1.88	1.49	0.94	1.26	1.39	2.39	2.56	2.85	2.59	0.85	0.48	1.25	0.85	4.85	3.86	6.3	4.98	1.51	1.23	0.41	1.06	0.76	0.84	0.92	0.84	1.42	1.25	1.03	1.24	1.23
Ath_chr1.capped.199	1.42	1.46	0	0.14	0	0	0.2	0.57	0.18	0.86	0.41	0.6	0.62	0.33	0.42	0.28	0.35	0.36	0.16	0.42	0.33	0.83	0.49	0.34	0.72	0.56	0.11	0.45	0.54	0.13	0.12	0.27	1.57	0.9	1.46	1.32	0.7	0.48	0.3	0.49	1.16	1.04	0.7	0.97	1.26	0	0.31	0.52	1.38
Ath_chr1.capped.1990	5.84	4.51	9.78	0.21	5.55	5.91	7.3	7.53	5.92	7.79	6.48	8.67	7.64	4.76	5.14	5.95	5.21	10.98	14.35	15.68	13.72	6.83	7.32	8.1	6.24	5.85	5.87	5.92	1.41	1.63	2.69	1.85	14.08	11.69	10.91	12.2	7.2	8.86	5.57	7.17	4.91	4.77	3.46	4.35	9.32	7.2	8.94	8.47	7.65
Ath_chr1.capped.1993	12.15	10.82	19.86	18.42	42.9	0.3	0	0	23.13	0.84	0	0	0.25	2.04	0	0	0.67	9.91	8.98	0	6.29	0	8.41	7.32	1.03	0	0	0.33	4.29	0	0	1.4	2.07	6.93	0	3.03	6.32	2.13	2.36	3.59	0.31	0	0	0.09	0	0	18.2	6.07	2.19
Ath_chr1.capped.1997	1.31	1.55	1.11	0.14	0	0	1.87	3.38	3.23	2.49	2.21	3.12	2.61	0.33	0.49	0.3	0.37	4.47	4.08	4.73	4.45	2.51	2.83	3.24	2.32	1.55	0.77	1.55	0.51	1.06	1.19	0.92	0.08	0	0.16	0.08	0.91	1.2	1.09	1.07	0.26	0.11	0.14	0.18	2.51	1.56	3.53	2.52	2.65
Ath_chr1.capped.1998	0.88	0	2.37	0	0	0	0.8	0.43	0.27	1.1	1.7	1.47	1.43	0	0	0	0	1.48	0.76	1.76	1.34	0.96	1.8	1.59	0.45	0.47	0.16	0.35	0.94	0.66	0.48	0.7	0.08	0	0.33	0.13	0	0.07	0.04	0.04	0	0	0	0	1.08	0.62	1.04	0.91	0.57
Ath_chr1.capped.2000	93.01	99.83	111.96	143.46	147.26	136.97	111.73	101.86	110.12	130.23	163.13	119.52	137.51	36.28	38.27	41.73	38.74	125.58	84.02	113.68	107.68	140.19	166.77	120.11	91.86	96.09	73.43	87.04	168.19	64.23	106.84	112.96	74.16	56.84	76.49	69.11	35.15	33.38	30.26	32.91	76.14	48.73	60.43	61.72	161.89	112.24	132.96	135.54	323.6
Ath_chr1.capped.2001	1.1	0.37	0	0	0	0	1.48	1.42	1.35	1.69	1.74	1.99	1.83	0.77	2.1	2.38	1.72	1.73	1.23	1.31	1.46	1.71	3.12	2.57	1.61	1.76	1.78	1.7	1.71	0.53	1.44	1.25	1.87	1	1.76	1.56	1.71	1.22	0.76	1.22	1.68	0.45	0.28	0.8	2.07	2.17	3.24	2.47	3.11
Ath_chr1.capped.2002	1.2	0.09	0	0	7.25	0	0.4	1.52	1.08	0.59	2.07	1.74	1.47	0.11	0.14	0.07	0.11	0.94	0.75	1.49	1.07	0.38	1.27	1.76	0	0	0.08	0.03	0.02	0	0	0.01	0	0	0	0	0	0	0	0	0	0	0	0	0.72	2.49	1.25	1.48	5.51
Ath_chr1.capped.2006	0.11	4.2	5.52	5.02	0.26	1.23	2.8	2.71	4.05	4.88	4.11	3.15	4.06	3.62	1.89	1.87	2.42	3.2	3.08	4.68	3.74	5.17	4.32	3.43	5.55	4.96	4.31	4.9	4.86	5.05	11.35	7.15	6.87	4.7	5.5	5.75	6.03	5.43	5.62	5.76	4.8	5.87	6.86	5.85	4.05	9.64	4.25	5.94	5.88
Ath_chr1.capped.2007	13.36	10.32	11.51	0.42	11.27	13.44	7.32	4.68	7.64	11.78	10.15	9.39	10.44	5.15	4.78	3.65	4.51	9.47	6.6	12.13	9.48	12.59	11.28	8.83	5.53	5.8	7.71	6.31	5.44	3.57	6.07	5.04	7.29	6.78	6.12	6.74	18.57	20.26	10.16	16.31	4.77	5.09	7.63	5.82	16.95	8.43	13.79	13.02	18.06
Ath_chr1.capped.2008	3.18	4.39	4.1	21.78	0.39	0	4.81	4.62	3.87	2.84	4.23	3.84	3.66	11.52	10.23	11.43	11.01	6.72	5.22	9.07	7.07	4.27	4.14	3.97	8.26	6.81	7.5	7.53	12.23	3.16	5.99	7.09	3.12	4	3.72	3.64	2.5	2.74	1.62	2.27	6.86	9.44	10.89	9.08	4.41	1.86	5.14	3.73	10.88
Ath_chr1.capped.2016	27.39	31.31	39.59	69.95	25.77	41.8	30.33	22.96	30.7	7.62	14.43	34.52	18.86	154.27	54.32	102.13	103.46	38.97	66.89	119.52	75.07	7.38	14.75	32.39	87.02	30.6	24.33	47.27	2.03	1.07	1.3	1.46	24.75	5.92	0.9	10.52	0.1	0.27	0.22	0.2	0.39	2.68	0.99	1.37	11.74	27.42	29.19	22.75	20.29
Ath_chr1.capped.2017	22.89	24.37	14.04	16.34	10.88	35.26	10.09	13.95	12.94	3.95	7.42	6.9	6.1	41.57	25.44	20.23	29.03	6.48	4.08	5.98	5.56	3.24	8.07	7.17	9.55	15.4	11.73	12.2	6.06	1.61	2.03	3.24	2.98	6.79	2.71	4.14	1.51	1.41	2.16	1.71	1.68	2.33	4.09	2.73	5.3	6.23	16.28	9.21	2.15
Ath_chr1.capped.2019	1.19	0.09	1.19	0.14	0.13	0.12	1.7	0.8	1.76	0.98	3.02	2.81	2.28	0.11	0.32	0.52	0.3	0.99	0.62	1.06	0.9	2.04	1.9	1.69	1.54	1.21	0.58	1.08	3.31	1.02	2.4	2.23	0.64	0.76	1.04	0.82	0.58	0.59	0.38	0.49	1.03	1.28	1.43	1.21	1.52	3.14	1.85	2.15	2.56
Ath_chr1.capped.2026	1.65	1.56	1.26	0	23.18	0.12	2.46	2.58	4.04	1	1.03	1.69	1.24	3.17	1.27	1.1	1.85	4.19	1.52	3.69	3.16	1.6	1.1	1.58	7.58	4.6	6.96	6.39	3.57	3.21	3.69	3.49	0.83	1.2	1.88	1.31	0.2	0.41	0.46	0.35	104.93	118.17	152.04	124.95	2.05	2.18	4.15	2.79	2.27
Ath_chr1.capped.2029	3.73	7.85	4.41	10.03	0	0	6.49	5.6	3.42	4.38	5.56	4.92	4.97	1.87	1.97	1.68	1.83	3.54	3.5	5.47	4.2	4.55	5.45	5.2	3.93	5.6	4.07	4.52	5.45	2.92	5.61	4.68	6.94	5.31	7.06	6.45	6.14	7.16	2.96	5.4	5.94	3.78	6.93	5.55	6.55	2.8	6.02	5.09	9.31
Ath_chr1.capped.203	10.96	8.85	7.1	9.59	25.9	16.03	7.42	8.62	6.03	6.43	7.49	9.8	7.88	6.37	6.99	4.47	5.94	10.86	12.11	15.53	12.9	6.1	7.35	8.57	7.95	5.5	7.47	6.96	11.26	6.97	13.7	10.63	13.05	6.62	5.53	8.44	8.84	8.28	6.57	7.9	8.38	12.64	11.49	10.84	10.5	7.77	10.69	9.63	16
Ath_chr1.capped.2030	3.3	9.95	2.37	0	0	0.24	6.62	7.31	6.83	9.08	11.84	12.75	11.22	1.21	2.61	1.83	1.87	12.56	10.63	19.74	14.38	8.61	11.65	11.83	9.81	9.17	5.88	8.28	50.1	11.11	21.79	27.61	10.11	9.23	8.71	9.35	5.14	6.43	4.69	5.43	11.61	11.83	13.45	12.31	11.03	11.21	10.26	10.81	11.84
Ath_chr1.capped.2031	1.97	3.1	0.63	0	9.71	0	3.41	4.6	3.14	3.43	3.88	2.36	3.25	3.61	3.23	1.25	2.69	5.75	6.52	9.2	7.16	3.55	5.38	3.47	8.28	6.04	7.3	7.19	4.19	6.16	10.71	7.02	26.62	15.15	16.24	19.33	6.25	4.35	4.06	4.9	18.09	15.3	12.33	15.23	3.86	4.36	3.41	3.87	10.77
Ath_chr1.capped.2035	6.03	7.94	2.2	0.57	0.26	0.12	5.81	5.11	5.47	6.18	8.9	7.04	7.38	6.89	5.01	5.7	5.86	7.05	4.39	9.11	6.86	8.09	8.5	7.2	12.19	7.73	10.27	10.05	14.37	6.58	10.58	10.53	10.22	8.23	9.22	9.24	12.12	11.56	7.28	10.32	9.65	8.39	12.05	10.02	10.22	4.98	11.96	9.03	20.22
Ath_chr1.capped.2037	0	0	0.95	0	6.22	0	0.14	0.07	0.36	0.72	1.12	0.46	0.77	0	0	0.22	0.07	0.3	0.71	1.16	0.76	0.74	1.54	0.52	0.72	0.28	0.63	0.55	0.59	0.92	1.44	1.01	0.72	0.2	0.24	0.4	1.5	2.58	1.1	1.71	0.78	0.61	1.69	1.02	0.27	0.78	0.92	0.64	1.02
Ath_chr1.capped.2038	5.04	9.31	3	0.14	0.26	0.12	6.75	4.87	6.84	6.94	6.78	6.3	6.69	3.74	3.44	2.54	3.23	10.06	7.03	12.77	9.98	7.66	7.08	7.03	9.74	5.9	8.24	7.91	15.05	7.85	11.1	11.38	11.65	8.38	8.92	9.63	8.66	8.14	5.73	7.49	12.52	13.02	10.03	11.88	8.98	7.15	6.8	7.59	21.41
Ath_chr1.capped.2039	3.41	6.21	4.74	0.58	4.27	11.96	8.35	6.76	6.83	8.06	9.51	10.21	9.25	2.85	3.39	2.42	2.89	9.94	7.71	9.84	9.19	7.79	8.97	8.77	9.36	8.53	6.64	8.16	26.26	11.77	19.15	19.04	17.62	12.35	11.67	13.88	19.09	24.72	17.45	20.4	9.79	8.84	8.5	9.03	9.18	7.47	9.15	8.58	7.23
Ath_chr1.capped.2041	1.21	2.47	6.64	16.05	0.13	0.12	5.08	5.69	6.02	0.61	3.26	5.29	3.02	11.17	4.64	4.64	6.82	3.08	4.79	7.24	5.09	1.01	2.98	5.1	3.52	1.75	3.59	2.94	0.35	0.13	0.12	0.22	0.25	0.61	0.08	0.3	0	0	0.02	0.01	0	0	0.42	0.14	1.35	4.99	5.18	3.83	11.92
Ath_chr1.capped.2042	1.1	2.01	0	0	0	0	0	0.43	0.72	0.28	0.45	0.8	0.52	8.77	13.33	6.9	9.66	1.9	0.8	1.21	1.35	0.81	1.04	1.32	3.68	2.13	4.25	3.39	0.66	0.23	0.12	0.35	0.32	0.2	0.24	0.27	0.3	0.47	0.3	0.37	0	0.22	0.14	0.12	1.44	0.31	1.12	0.93	1.07
Ath_chr1.capped.2045	0	0.18	0.16	0	0	0	1.41	1.06	0.18	0.64	1.34	0.96	0.99	0.44	0.35	1.02	0.59	1.13	1.31	1.04	1.19	1.08	1.16	0.69	1.44	1.62	1.62	1.54	2.39	1.06	1.2	1.56	1	1.9	1.45	1.44	0.8	1.15	0.63	0.87	0.65	0.88	1.4	1	0.72	1.55	1.63	1.28	2.1
Ath_chr1.capped.2046	2.97	4.29	1.42	0	0.13	0.12	2.61	3.38	2.79	4.14	3.93	3.52	3.85	5.39	3.64	5.12	4.69	5.19	3.89	5.81	5.03	4.28	3.79	2.89	7.76	5.54	5.91	6.39	7.74	3.31	6.21	5.79	5.53	5.9	7.35	6.28	4.41	4.83	2.79	4	5.69	7	13.17	8.63	5.57	7.14	4.97	5.88	6.88
Ath_chr1.capped.2047	0	0.18	2.05	0.86	0	0	0.53	0.64	1.71	4.4	2.69	2.36	3.14	0.33	0.42	0.88	0.54	1.53	1.66	2.13	1.78	3.37	2.13	2.28	2.76	3.16	1.9	2.59	8.42	6.57	8.8	7.92	1	0.4	0.49	0.63	7.98	6.81	3.6	6.13	0.51	1.34	0.28	0.71	4.57	4.36	3.32	4.08	2.35
Ath_chr1.capped.2048	5.69	5.75	12.94	0.42	0.26	13.93	7.47	8.12	6.48	9.1	10.78	8.64	9.52	7.36	8.66	8.2	7.99	8.68	5.96	9.18	8.04	9.54	12.35	8.38	10.1	9.09	9.91	9.65	8.44	5.56	6.23	6.75	9.23	8.48	10.29	9.4	7.44	8.37	5.08	7	18.3	13.94	31.3	21.21	12.4	5.9	8.92	9	22.42
Ath_chr1.capped.2049	4.16	2.19	2.37	0	0	0.12	0.81	2.44	1.71	0.79	1.34	0.96	1.02	3.63	7.6	5.61	5.59	1.77	2	2.45	2.12	1.59	1.54	1.31	2.95	1.96	2.25	2.39	3.2	2.03	2.4	2.54	1.66	1	0.73	1.12	0.9	1.48	1.09	1.17	1.22	1.43	0.99	1.22	2.34	1.55	1.38	1.75	2.4
Ath_chr1.capped.2050	2.52	2.19	1.73	0.14	0	0	0.68	0.86	2.16	1.39	0.96	1.85	1.4	1.21	0.35	0.79	0.77	1.37	0.54	1.25	1.07	0.95	1.17	1.34	0.72	1.16	1.42	1.1	0.66	0.78	0.24	0.57	2.81	2.1	3.38	2.77	0.7	0.93	0.67	0.79	1.04	0.77	0.7	0.84	1.53	0.62	0.97	1.02	2.07
Ath_chr1.capped.2051	4.82	3.94	1.26	5.15	10.1	6.9	3.07	2.28	4.45	3.2	3.57	3.83	3.52	2.86	3.65	3.41	3.27	8.3	4.37	9.01	7.31	4.22	4.39	3.83	5.3	5	6.56	5.6	2.32	1.57	2.58	2.21	14.48	9.45	11.82	12.06	6.84	6.97	4.82	6.22	14.78	23.64	19.5	19.36	2.34	2.17	4.95	3.08	4.42
Ath_chr1.capped.2052	6.03	6.3	9.46	34.55	14.64	0.12	8.32	7.05	8.35	8.59	13.64	8.59	10.29	2.42	3.38	3.49	3.09	5.23	3.17	6.89	5.11	10.07	11.9	10.14	7.21	8.49	8.07	7.92	14.75	6.83	7.49	9.7	6.62	5.91	8.87	7.17	8.08	7.04	6.17	7.09	12.88	14.68	16.16	14.57	10.58	9.03	9.66	9.74	11.72
Ath_chr1.capped.2056	8.35	5.94	11.17	6.87	0.26	16.39	12.8	14.75	17.16	14.46	14.07	11.08	13.23	11.46	6.74	8.43	8.84	16.53	9.67	17.47	14.71	18.39	15.22	11.88	15.92	13.66	13.75	14.38	15.54	19.27	22.81	19.25	14.34	15.23	15.91	15.2	21.57	15.7	16.73	18.04	16.39	11.53	22.29	16.72	29.78	41.13	27.15	32.61	39.52
Ath_chr1.capped.2057	0	4.02	0	0	0.13	0	0.27	0.29	1.26	0.14	0.82	0.45	0.47	0.44	0.28	0.36	0.36	1.72	0.99	1.6	1.45	0.18	0.73	0.61	0.72	0.48	0.31	0.5	0.23	0.52	0.84	0.53	0.08	0.6	0.41	0.36	0.1	0.14	0	0.07	0.26	0.55	0.42	0.42	0.36	0.31	1.87	0.84	0.44
Ath_chr1.capped.2060	3.29	5.66	6.47	0.14	0.26	0.12	4.34	3.81	5.76	4.17	4.91	4.92	4.66	1.65	2.47	1.82	1.96	5.7	4.76	9.8	6.77	3.54	4.39	5.13	4.1	3.45	3.81	3.78	4.46	4.13	7.63	5.39	9.11	9.33	6.81	8.43	7.77	6.76	4.98	6.48	5.55	8.7	8.36	7.55	5.13	5.6	6.22	5.63	7.79
Ath_chr1.capped.2062	3.62	3.29	0	0	0	0	2.82	3.66	4.86	4.25	5.16	5.85	5.08	5.16	6.34	7.12	6.14	6.23	4.47	8.27	6.36	4.37	4.2	4.67	9.09	6.47	6.21	7.27	17.69	5.59	9.31	10.87	9.04	7.13	7.6	7.93	5.55	5.9	3.88	5.12	7.22	8.11	13.58	9.66	5.49	2.79	5.08	4.45	11.52
Ath_chr1.capped.2064	0	0	0	0	0	0	0.27	0	0	0.15	0.15	0.05	0.12	0	0	0	0	0.18	0.76	0.28	0.41	0.12	0.16	0.08	0	0.21	0.23	0.14	0.18	0.26	0.12	0.18	0.08	0	0	0.03	0	0	0.02	0.01	0	0	0	0	0	0.31	0	0.1	1.21
Ath_chr1.capped.2066	22.13	13.42	16.88	1.86	15.93	0.24	24.13	17.26	21.38	22.93	27.55	19.34	23.28	7.78	5.13	3.94	5.6	35.44	21.92	41.76	33.06	24.97	30.53	19.39	17.83	13.54	20.66	17.32	5.49	8.28	14.4	9.39	8.98	7.72	11.05	9.25	48.11	53.32	29.68	43.68	5.56	4.55	3.11	4.43	39.1	18.99	32.85	30.23	72.1
Ath_chr1.capped.2067	54.81	55.37	45.65	79.97	27.46	95.55	37.08	46.78	49.41	19.72	11.75	17.79	16.39	11.37	7.11	12.77	10.4	5.54	6.65	10.49	7.6	17.23	11.93	16.46	21.36	27.65	29.82	26.24	20.7	13.87	15.11	16.57	11.66	8.09	13.9	11.22	3.95	4.72	5.2	4.64	9.29	9.26	17.37	12	23.77	94.4	81.86	66.59	11.82
Ath_chr1.capped.2071	0.11	3.11	8.04	0.29	13.86	0	4.19	2.44	1.98	1.51	1.89	2.13	1.85	20.12	27.11	16	21.02	3.54	2.07	2.74	2.82	1.78	2.39	2.86	3.94	4.72	8.78	5.82	2.07	0.79	1.8	1.56	0.65	0.9	0.81	0.82	0.8	1.22	0.82	0.96	0.65	0.22	1.12	0.69	1.17	2.48	2.47	2.02	3.77
Ath_chr1.capped.2073	1.64	1.1	3.94	0	0	3.2	2.14	1.44	3.5	1.58	1.65	1.51	1.57	0.33	0.07	0.21	0.2	4.01	2.91	5.45	4.16	2.17	1.64	2.26	1.07	0.68	0.4	0.72	1.51	1.59	3.59	2.22	0.5	0.8	0.4	0.56	2.94	3.1	1.48	2.51	1.17	0.62	1.26	1.01	2.7	1.55	2.61	2.27	4.93
Ath_chr1.capped.208	2.09	1	1.58	0	4.53	0	1.47	1.73	1.89	1.32	0.82	1.39	1.17	0.98	0.42	1.77	1.05	0.94	0.08	0.88	0.64	1.17	0.61	1.14	3.02	3.36	3.26	3.2	1.34	0.4	0.95	0.9	0.16	0.3	0.65	0.37	0	0.03	0.1	0.04	1.93	2.24	22.39	8.85	2.33	0.93	2.18	1.81	1.58
Ath_chr1.capped.2081	0	2.65	0.32	0	0	0	0.4	0.21	0.72	0.95	1.13	1.13	1.06	0	0.07	0.29	0.11	1.29	0.62	2.28	1.41	0.56	0.57	1	0.81	0.6	0.48	0.64	4.09	1.59	1.43	2.41	0.08	0.1	0	0.06	0.3	0.27	0.04	0.21	0.78	0.33	0.14	0.42	1.35	1.55	0.52	1.13	0.45
Ath_chr1.capped.2082	0.44	0	0	0	0	0	0.47	0.79	0.09	0.37	0.41	0.26	0.35	0.22	0.14	0.07	0.14	0.24	0.24	0.51	0.33	0.32	0.33	0.31	0.27	0.68	0.08	0.34	1.09	0	0.06	0.39	0.33	0.38	0.32	0.35	0.91	0.88	0.8	0.87	0.26	0	0.14	0.13	0.99	0.93	0.52	0.81	0.43
Ath_chr1.capped.2084	3.07	3.02	1.58	0.14	0	0	1.99	1.36	1.98	3.73	2.99	2.51	3.08	0.55	0.77	0.8	0.68	1.66	1.3	2.64	1.9	2.76	2.57	3.21	2.59	2.42	1.84	2.28	4.26	1.73	2.26	2.78	2.32	2.1	1.87	2.11	1	0.67	0.56	0.76	1.68	0.99	3.39	2.02	3.68	1.55	3.54	2.92	7.15
Ath_chr1.capped.2085	4.06	5.48	1.73	0	0	0	3.4	3.81	2.7	4.13	4.19	3.93	4.07	0.99	2.04	1.66	1.53	4.85	3.36	5.9	4.74	3.62	3.72	4.14	4.43	2.78	2.08	3.08	6.25	3.59	6.81	5.57	3.29	2.48	2.53	2.81	1.72	3.03	2.29	2.38	3.37	2.22	2.81	2.8	4.85	3.74	4.14	4.23	4.92
Ath_chr1.capped.2086	0	0	0	0	0	0	0.6	0.51	0.72	0.58	0.05	0.5	0.38	1.21	0.79	0.65	0.87	0.48	0.68	0.38	0.52	0.58	0.32	0.79	0.63	0.47	0.93	0.68	0.44	0.39	0.72	0.54	1.23	0.6	0.81	0.9	1.4	0.87	0.67	0.99	1.04	0.46	1.28	0.93	0.9	0	0.41	0.43	1.02
Ath_chr1.capped.2088	0.11	2.28	0.63	0	19.04	11.34	1.48	2.31	1.44	0.43	1.53	2.63	1.57	0	0	0	0	3.12	1.83	1.86	2.3	0.76	2.75	2.88	0	0	0	0	0	0	0	0	0.08	0	0	0.03	0	0	0.02	0.01	0	0	0	0	1.17	2.79	4.67	2.83	9.17
Ath_chr1.capped.2091	3.83	2.01	3.15	29.67	0	0	1.54	1.14	1.44	1	2.2	2.18	1.79	2.97	4.37	2.69	3.34	1.66	2.02	2.93	2.24	1.32	2.36	1.73	2.96	2.17	2.92	2.68	2.97	1.83	3.46	2.76	2.05	1.9	1.79	1.94	1.44	1.23	0.95	1.2	2.2	2.88	1.69	2.28	2.25	2.18	2.9	2.41	3.16
Ath_chr1.capped.2092	0.55	1	0	12.32	0	0.25	0.34	0.36	1.08	0.29	0.35	0.6	0.42	0.9	1.34	0.78	0.97	1.02	0.61	1.17	0.96	0.31	0.4	0.43	0.37	0.53	0.64	0.52	0.08	0.03	0.24	0.13	0.9	0.5	0.52	0.64	2.9	2.83	1.54	2.41	1.16	0.44	0.84	0.81	0.61	1.24	0.53	0.79	0.95
Ath_chr1.capped.2093	14.9	13.78	15.93	27.95	54.39	0.49	16.02	16.69	17.78	0.67	1.71	5.05	2.49	19.45	3.53	2.06	8.34	1.88	0.61	1.85	1.45	0.19	1.64	4.34	18.62	12.79	26.68	19.35	0.97	1.21	0.48	0.91	1.08	0.2	0.66	0.66	25.84	23.88	37.86	29.26	1.03	0.55	1.56	1.05	0.99	3.74	21.5	8.7	1.01
Ath_chr1.capped.2095	1.1	0.46	0	0	0	0	1	0.28	0.18	1.01	0.21	0.55	0.59	0	0.56	0.42	0.31	0.41	0.23	0.84	0.51	0.56	0.69	0.63	1.17	1.08	0.31	0.85	1.29	0.91	0.6	0.94	0.9	0.6	0.89	0.82	0.7	0.34	0.2	0.41	0.91	1.77	1.55	1.44	0.81	0	0.62	0.47	1.52
Ath_chr1.capped.2098	10.07	9.41	6.62	9.32	0.26	16.64	5.33	3.75	7.2	3.72	6.21	6.94	5.65	7.34	7.9	8.79	7.99	7.06	5.74	9.1	7.32	4.36	6.97	5.23	7.84	5.96	6.64	6.8	8.49	5.47	9.53	7.83	8.25	8.22	6.74	7.77	6.45	4.73	3.82	5.01	9.77	8.61	17.47	11.95	5.76	6.22	7.48	6.44	15.08
Ath_chr1.capped.21	12.05	12.95	11.67	0.85	11.92	18.87	12.15	10.73	7.29	2.19	4.54	8.89	5.27	7.14	5.78	9.19	7.34	6.19	7.89	12.12	8.81	3.31	4.09	8.36	7.26	1.79	5.42	4.86	0.08	0.39	0.12	0.2	1.88	0.3	0.32	0.9	0	0.07	0.04	0.04	0	0	0	0	5.04	8.71	12.96	8.86	16.58
Ath_chr1.capped.210	13.04	3.19	5.31	0.14	29.01	24.41	13.18	10.81	11.22	1.32	15.93	36.29	17.85	0	0.07	0.07	0.04	13.98	32.32	51.48	32.6	1.47	16.26	35.29	0	0	0	0	0.02	0	0	0.01	0.08	0.1	0.08	0.09	0	0	0	0	0	0	0	0	1.53	30.21	13.19	14.96	84.74
Ath_chr1.capped.2100	0.8	3.55	2.53	5.59	0	0.12	0.75	1.8	1.53	1.39	2.87	1.27	1.84	0.57	0.47	0.46	0.5	2.08	2	2.68	2.26	1.91	1.57	2.1	0.97	1.79	0.67	1.14	4.38	1.05	2.39	2.6	0.92	0.23	0.84	0.67	0.91	1.1	0.79	0.93	7.09	7.69	16.86	10.59	1.94	1.03	1.64	1.53	3.57
Ath_chr1.capped.2101	7.67	5.02	9.79	50.16	0.39	9.98	8.62	7.33	10.44	8.35	10.45	7.58	8.8	45.77	28.4	23.61	32.6	12.33	6.15	10.9	9.88	8.73	12.66	8.4	24.6	19.65	20.52	21.61	14.7	8.02	17.13	13.29	28.95	19.74	24.52	24.39	10.77	9.55	11.33	10.56	18.42	13.31	56.81	29.51	9.64	7.47	10.3	9.09	19.33
Ath_chr1.capped.2102	33.29	48.26	21.76	21.63	52.72	0.62	28.94	23.27	22.99	23.54	31.85	30.2	28.5	11.07	11.31	11.8	11.36	26.38	16.71	35.49	26.26	24.66	28.73	30.16	29.26	23.95	22.9	25.34	56.83	26.16	37.32	40.08	30.65	29.87	31.99	30.84	23.71	25.98	14.29	21.34	34.36	42.21	45.03	40.55	33.09	34.27	37.25	34.83	44.54
Ath_chr1.capped.2105	21.36	13.05	11.99	32.1	0.52	28.73	17.72	13.68	19.11	19.39	22.43	20.01	20.58	0.22	0.28	0.35	0.28	21.06	12	28.78	20.62	21.3	20.79	17.54	5.45	5.4	6.95	5.92	3.5	1.59	3.57	2.9	1.4	0.4	1.06	0.97	31.23	31.19	8.74	23.69	2.32	0.78	1.27	1.45	24.02	13.71	25.46	21.04	59.09
Ath_chr1.capped.2106	4.05	3.65	0	0	0.13	0	2.98	3.22	5.13	3.94	4.79	3.4	4.07	2.74	1.82	1.66	2.05	5.73	4.21	7.36	5.82	4.2	3.85	4.39	4.12	2.98	4.08	3.74	5.97	1.45	3.94	3.8	6.39	4.3	3.82	4.87	3.52	4.62	2.39	3.52	4.02	3.19	6.52	4.58	4.14	2.17	6.4	4.19	7.8
Ath_chr1.capped.2107	119.08	94.37	113.08	75.52	120.46	106.4	109.86	118.41	126	71.44	46.36	40.19	52.62	226.68	123.72	180.91	176.94	46.22	33.49	56.23	45.31	67.9	48.73	49.69	178.57	165.02	214.23	185.77	42.94	37.22	35.27	38.44	151.49	134.93	188.14	158.04	157.06	157.34	127.38	147.11	75.1	69.32	424.19	189.37	110.92	112.52	238.9	153.95	76.39
Ath_chr1.capped.2108	4.71	1.82	5.52	0	0.13	0	3.34	2.8	5.21	4.69	1.87	1.84	2.79	12.57	13.36	15.07	13.64	3.64	3.32	5.34	4.13	3.92	2.53	2.68	10.78	9.41	13.48	11.22	1.27	0.53	1.32	1.04	4.73	6.22	8.38	6.44	6.47	5.62	3.95	5.36	7.33	4.69	32.34	14.79	6.11	6.22	9.86	7.38	10
Ath_chr1.capped.2109	0	0	0	0	0	0	0.07	0.14	0	0.14	0.57	0.2	0.31	0	0.07	0	0.02	0.12	0.08	0.24	0.16	0.06	0.41	0.16	0	0	0.16	0.06	0.02	0	0	0.01	0	0.1	0.16	0.09	0.4	0.34	0.17	0.31	0	0	0.28	0.1	0.54	0.62	0	0.39	0.81
Ath_chr1.capped.211	19.5	14.87	12.46	0.56	61.78	7.14	16.81	22.08	21.2	14.07	16.73	17.87	16.23	46.02	57.53	34.13	45.85	35.69	23.98	41.4	33.76	14.47	18.43	18.21	34.23	30	39.09	34.43	10.98	9.36	16.19	12.16	49.23	47.57	31.61	42.8	54.94	59.1	55.47	56.46	15.84	24.66	39.95	26.83	20.29	13.69	27.43	20.41	49.9
Ath_chr1.capped.2112	0	0	0	0	0	0	0.14	0.85	0.54	0	0.51	0.2	0.25	0.44	0	0.37	0.27	0.06	0.69	0.39	0.39	0.43	0.36	0.12	1.17	0.81	0.79	0.93	0.48	0.65	2.27	1.14	0.57	0.8	0.97	0.78	0.2	0.48	0.22	0.3	0	0.22	0.14	0.13	0.45	0	0.2	0.21	0.51
Ath_chr1.capped.2115	2.19	0	0.79	0	0	0	1.67	0.35	1.17	1.15	1.54	1.16	1.3	2.27	3	2.64	2.59	2.23	1.24	1.55	1.72	1.31	1.59	1.29	4.42	2.23	3.96	3.54	0.44	1.34	2.88	1.57	2.33	1.6	1.48	1.86	2.69	4.44	2.29	3.13	1.82	2.18	2.16	2.07	0.54	1.24	1.7	1.15	2.98
Ath_chr1.capped.2116	0	1.28	0	0	0	0.12	0.13	0	0.09	0.43	0.46	0.75	0.56	1.54	0.91	1.03	1.15	0.3	0.4	1.26	0.68	0.63	0.32	0.56	0.99	0.95	1.25	1.06	0.71	0.53	0.36	0.56	1.24	1.1	1.04	1.14	0.6	0.81	0.58	0.68	1.43	1.77	1.82	1.7	0.63	0	1.13	0.57	1.14
Ath_chr1.capped.2117	0	0.73	0.47	0	0	0	0.53	0.87	0.99	0.59	0.62	1.28	0.84	0.88	0.21	0.14	0.41	0.6	0.32	0.83	0.59	0.95	0.82	0.74	1.34	0.95	0.93	1.07	1.99	0.94	2.39	1.79	1.08	0.7	0.73	0.85	0.5	0.48	0.25	0.41	0.52	0.55	0.85	0.64	1.26	0.31	0.93	0.83	2.61
Ath_chr1.capped.2122	0.88	0	1.42	0	0	0	1.48	0.7	0.18	1.02	0.76	1.52	1.08	0	0.07	0.14	0.06	1.08	1.45	1.41	1.34	1.24	1.37	1.47	0.9	0.56	0.32	0.58	2.52	0.79	1.44	1.57	0.17	0.1	0.32	0.2	0.4	0.62	0.04	0.34	0.52	0	0.42	0.31	0.63	1.56	0.82	0.99	2.17
Ath_chr1.capped.2123	2.41	0.09	1.42	0	0.13	6.53	1.54	1.66	1.17	0.8	0.46	0.77	0.67	2.84	1.9	1.33	2.04	2.18	0.85	1.3	1.45	0.39	0.57	0.54	2.31	2.28	2.22	2.26	1.49	0.39	0.36	0.74	3.75	2.61	1.96	2.78	3.54	3.13	2.17	2.95	0.77	0.22	1.41	0.8	0.63	0.94	1.56	1.04	1.84
Ath_chr1.capped.2124	15.61	22.16	23.99	43.42	30.17	57.66	26.96	22.78	30.12	17.03	20.83	27.75	21.83	8.33	8.45	8.68	8.52	32.78	28.22	47.78	36.34	16.46	22.33	29.75	19.87	16.17	17.7	17.91	55.65	22.86	34.92	37.77	24.22	20.59	18.4	21.08	5.57	5.81	5.69	5.73	13.56	16.33	17.57	15.81	20.6	25.37	28.64	24.8	53.7
Ath_chr1.capped.2130	19.17	14.69	18.15	0.14	0.39	0.61	12.33	13.36	10.52	0.59	1.33	5.68	2.56	25.58	6.28	8.83	13.51	2.12	1.45	1.53	1.73	0.68	1.33	6.08	64.97	46.42	87.52	66.21	14.14	6.17	7.64	9.35	15.65	9.67	18.07	14.51	61.53	54.37	45.57	53.83	31.94	34.57	35.67	34.06	0.81	3.41	14.5	6.18	1.9
Ath_chr1.capped.2131	5.91	9.41	11.36	11.46	0.13	0	7.87	7.12	8.88	7.56	13.81	10.32	10.59	48.51	42.4	30.33	40.36	33.1	24.08	43.77	33.67	9.23	14.54	11.73	22.61	22.38	26.34	23.76	13.73	20.54	31.61	21.96	28.4	21.98	17.49	22.59	21.73	20.92	18.8	20.48	18.26	30.05	34.59	27.63	11.83	13.39	17.14	14.11	15.79
Ath_chr1.capped.2135	4.93	1.37	2.84	0	0	0.24	0.8	0.93	0.81	0.73	0.67	1.28	0.9	1.36	0.99	0.72	1.02	1.23	0.46	2.49	1.4	0.56	0.68	1.18	1.86	1.65	2.42	1.97	1.54	1.19	1.19	1.31	6.05	4.11	3.92	4.72	3.8	5.22	2.35	3.77	0.26	0.33	0.14	0.26	1.66	1.87	2.07	1.85	1.4
Ath_chr1.capped.2137	0	4.19	2.37	18.92	0.13	2.22	3.73	3.02	4.04	3.23	4.06	2.96	3.43	5.26	3.65	4.2	4.36	2.83	1.68	1.99	2.17	4.09	3.72	3.71	4.01	3.5	3.74	3.74	3.27	1.46	2.86	2.54	1.33	2.51	1.89	1.92	1.41	1.34	0.59	1.11	1.03	0.44	0.98	0.83	5.48	3.42	3.53	4.13	7.79
Ath_chr1.capped.2138	0	0.91	0	0	0	0	0.47	1	0.36	0.8	1.77	0.95	1.19	1.21	1.49	1.69	1.45	0.54	0.62	0.43	0.56	1.13	1.33	1.46	1.62	1.43	1.72	1.57	1.12	0.13	0.37	0.54	0.42	0.9	0.57	0.63	0.81	0.41	0.32	0.51	0.13	0	0.28	0.14	1.02	1.28	0.83	1.03	3.49
Ath_chr1.capped.214	20.39	26.1	26.49	45.43	42.48	48.69	21.99	22.16	26.21	28.67	34.19	26.23	29.67	16.72	18.24	17.26	17.42	38.5	30.23	56.27	41.68	27.14	35.37	28.73	32.3	29.61	23.55	28.41	77.35	35.96	58.35	57.19	30.94	24.11	24.05	26.35	18.8	17.39	15.16	17.09	24.53	23.43	21.28	23.1	37.26	28.36	36.75	34.05	57.13
Ath_chr1.capped.2140	1.42	0.09	0	0	0	0.12	0.27	0	0	0	0.47	0.61	0.36	0	0	0	0	0.24	0.23	0.47	0.32	0	0.45	0.46	0.09	0	0	0.03	0	0	0	0	0	0	0	0	0	0	0	0	0	0	0	0	0.08	0.62	0	0.23	0.95
Ath_chr1.capped.2141	0.11	1.46	3.63	0	0.13	0.12	2.47	2.16	1.62	3.21	3.67	3.46	3.45	0.99	1.48	1.24	1.21	4.49	4.18	5.04	4.64	2.23	3.23	2.67	2.77	2.96	2.08	2.58	5.7	2.96	4.54	4.46	2.81	2.2	1.7	2.25	3.12	4.03	2.57	3.24	2.45	2.44	4.96	3.3	2.8	2.22	2.91	2.62	4.62
Ath_chr1.capped.2142	2.42	0.18	0.32	0.14	15.28	0.25	2.99	1.87	1.62	3	3.86	1.97	2.95	2.3	2.54	1.76	2.22	4.12	4.05	5.23	4.52	2.55	3.93	2.24	4.02	3.04	2.77	3.26	8.81	3.6	7.64	6.69	4.23	3.81	4.26	4.11	4.23	3.69	2.83	3.58	2.59	5	4.45	4	3.6	2.18	2.37	2.7	4.7
Ath_chr1.capped.2144	0	0.27	0	9.03	0	0	0.66	1.22	0.99	1.32	1.24	1.38	1.32	0.55	0.63	0.81	0.66	0.53	1.51	1.43	1.16	1.81	1.36	1.36	1.07	1.55	1.59	1.4	4.04	3.49	3.34	3.62	2.24	1.6	1.4	1.75	1.11	0.66	1.03	0.94	1.16	1.56	0.85	1.18	4.29	4.05	2.49	3.61	0.69
Ath_chr1.capped.2148	1.1	3.56	9.15	0.28	0.13	19.97	4.83	4.24	5.93	8.05	8.96	7.73	8.26	1.86	1.54	2.39	1.88	6.23	6.59	7.31	6.77	8.01	8.33	7.82	7.95	7.05	5.22	6.74	11.08	6.23	7.28	8.21	4.14	4.81	5.72	4.9	2.61	3.22	1.54	2.48	6.47	5.56	6.35	6.14	8	5.92	6.74	6.85	11.34
Ath_chr1.capped.2149	4.05	0.09	0.79	0	0.26	0	1.66	0.57	0.72	1.1	0.93	0.67	0.91	1.97	2.55	1.78	2.1	2.7	2.94	4.49	3.39	0.44	1.03	0.65	3.11	3.72	5.1	3.97	4.57	2.41	5.24	4.08	6.39	4.91	4.86	5.38	6.98	8.87	6.69	7.51	1.8	2.68	7.37	3.96	0.72	0.93	0.73	0.79	1.7
Ath_chr1.capped.215	3.07	6.66	0.79	0	0	0	5.05	4.24	3.77	5.27	6.37	5.27	5.63	1.76	0.63	1.17	1.19	7.04	5.45	11.16	7.9	6.83	7.87	4.72	4.38	4.43	2.52	3.77	1.76	1.73	8.1	3.87	0.41	0.5	0.72	0.55	4.95	5.02	7.22	5.73	0.78	0.89	1.55	1.06	10.24	6.84	7.58	8.19	26.13
Ath_chr1.capped.2153	16.44	11.67	18.77	14.18	47.27	18	15.5	13.65	17.51	20.3	20.97	17.42	19.58	16.45	13.14	10.69	13.39	21.25	13.42	22.71	19.15	22.74	23.83	16.69	26.65	19.82	24.44	23.62	30.89	17.7	29.73	26.09	24.9	16.04	22.69	21.22	16.46	16.89	9.04	14.16	14.42	14.19	30.93	19.84	27.98	18.68	22.53	23	65.99
Ath_chr1.capped.2154	6.02	6.32	8.04	15.91	4.92	0	3.41	5.61	3.33	7.92	7.91	8.98	8.25	1.76	2.39	2.28	2.14	7.72	8.1	13.65	9.84	7.26	8.08	7.66	5.6	4.31	3.96	4.59	19.03	5.73	14.43	13.07	5.14	4.5	3.12	4.26	6.04	4.76	3.29	4.73	6.45	10.83	6.22	7.83	9.96	8.09	8.61	8.89	7.11
Ath_chr1.capped.2155	0	0	1.26	0	0	0	1.48	0.58	1.35	1.02	0.05	0.93	0.67	0.33	10.73	10.46	7.14	0.71	0.15	0.64	0.51	0.63	0.12	1.1	0.27	0.98	2.26	1.18	0.48	1.18	1.08	0.93	0.57	0.9	0.96	0.83	0.4	0.28	0.72	0.53	0.13	0	0.7	0.29	0.54	1.24	1.25	1	0.38
Ath_chr1.capped.216	0	0.73	0	0	0	0	1.4	2.51	1.35	3.1	2.64	1.58	2.42	9.2	4.15	2.28	5.23	10.2	6.3	14.35	10.41	2.99	2.65	1.84	7.13	5.66	8.79	7.19	5.7	4.13	11.67	7.17	11.86	5.51	7.17	8.21	15.34	15.4	12.29	14.31	2.2	3.32	4.66	3.41	3.85	4.05	3.3	3.68	5.44
Ath_chr1.capped.2164	8.99	5.66	7.26	0	38.2	0.36	7.94	6.97	9.35	5.41	7.95	8.78	7.38	12.58	12.48	9.64	11.55	12.77	6.59	16.05	11.84	4.59	7.22	8.05	12.14	9.6	8.39	10	27.84	13.64	27.73	23.08	12.67	11.22	7.2	10.34	7.55	10.3	6.01	7.97	9.87	14.58	12.87	12.43	6.56	8.12	8.18	7.59	11.99
Ath_chr1.capped.2169	0.44	3.47	6.31	0.14	29.79	10.47	2.33	2.58	3.06	4.1	3.09	3.63	3.64	2.74	1.27	1.54	1.84	2.18	1.99	3.31	2.5	3.38	2.84	3.35	3.31	1.82	3.25	2.81	7.65	2.94	2.87	4.52	3.23	3.51	4.48	3.76	2.92	3.67	1.6	2.74	8.4	5.68	8.35	7.47	5.66	3.12	3.72	4.15	7.22
Ath_chr1.capped.2172	13.26	10.85	10.41	20.35	0.39	0	6.88	10.71	8.27	18.8	19.24	12.1	16.72	5.59	5.57	3.68	4.93	27.6	18.2	26.49	24.09	18.22	19.83	13.23	13.28	11.1	9.08	11.15	18.6	7.22	12.85	12.86	16.6	11.54	13.15	13.78	37.39	37.83	20.08	31.75	11.84	13.28	15.14	13.4	22.87	13.39	14.73	16.98	25.61
Ath_chr1.capped.2175	1.97	0	0	0	0	0	0.4	0.57	0.18	0.44	0.67	0.46	0.54	0.33	0.14	0.15	0.21	0.83	0.08	0.57	0.51	0.44	0.61	0.78	0.45	0.14	0.63	0.42	0.56	0.4	0.24	0.42	0.16	0.3	0.08	0.19	0.7	0.21	0.09	0.32	0.39	0.45	0.95	0.6	0.27	0.31	0.52	0.36	0.25
Ath_chr1.capped.2176	38.12	47.92	44.16	58.34	27.32	52.77	60.68	52.36	50.53	6.59	11.06	26.87	14.81	15.41	12.74	8.39	12.14	19.32	22.69	33.24	25.09	8.66	10.31	25.35	31.96	33.7	33.83	33.12	61.61	37.6	33.5	44.16	49.23	24.49	26.44	33.39	36.47	40.77	34.32	37.16	25.21	31.87	49.9	35.65	9.41	26.49	67.98	34.58	6.29
Ath_chr1.capped.218	1.15	2.16	0	0	0.26	0.12	0.8	1.93	2.04	2.38	3.49	2.56	2.84	2.13	3.27	1.89	2.45	3.56	2.38	2.67	2.88	2.41	3.45	3	3.22	2.03	2.47	2.59	2.16	3.72	2.53	2.81	2.99	2.03	1.68	2.26	1.73	2.58	1.64	1.99	3.25	2.73	2.15	2.7	3	5.25	3.73	3.97	4.92
Ath_chr1.capped.2180	10.62	10.12	5.99	0.28	0.26	12.08	8.07	7.48	7.59	10.39	10.03	10.84	10.41	3.18	2.92	3.29	3.12	7.45	5.91	12.42	8.61	9.17	10.62	10.93	4.73	5.84	6.42	5.66	20.04	6.03	10.11	12.03	11.04	8.78	9.33	9.73	6.97	8.79	4.8	6.87	7.58	10.07	10.74	9.48	13.95	7.48	11.41	10.94	17.99
Ath_chr1.capped.2182	3.51	3.74	3.01	9.17	22.02	0.37	3.47	2.96	4.14	4.24	4.07	7.12	5.16	0.11	0.49	0.07	0.23	3.43	3.73	6.32	4.55	5.27	4.73	4.89	0.9	0.56	0.54	0.65	3.59	1.54	1.56	2.28	0.08	0.3	0.08	0.16	0.2	0.07	0.06	0.12	0.13	0.11	0.28	0.18	5.92	3.43	4.46	4.59	9.13
Ath_chr1.capped.2186	5.58	6.03	8.03	12.18	6.86	0.24	8.87	5.93	9.8	4.42	6.92	6.06	5.79	19.12	7.65	18.07	14.9	11.68	8.28	13.04	11.09	3.97	7.18	6.73	18.32	12.36	6.13	12.24	15.63	11.61	19.17	15.49	0.73	0	0.56	0.47	3.81	2.71	1.89	2.83	0.65	0.77	1.13	0.85	5.03	8.4	10.67	7.99	15.93
Ath_chr1.capped.2187	0.11	0	0.16	11.61	0	0	0.99	0.63	0.81	0.49	1.59	1.01	1.03	0.55	0.14	0.35	0.33	0.72	0.16	0.66	0.53	1.2	1.34	0.94	0.99	0.34	0.08	0.46	0.46	0.79	0.84	0.71	0	0.3	0	0.09	0	0.13	0.06	0.07	0.26	0.22	0	0.16	0.99	0.62	0.62	0.74	1.2
Ath_chr1.capped.2191	9.2	7.68	5.37	0.42	0.52	7.64	10.67	9.07	11.4	4.86	5.79	8.53	6.39	54.48	87.9	68.02	70.08	17.13	14.39	22.74	18.05	5.75	6.08	9.24	22.87	18.9	24.48	22.06	3.38	0.13	0	1.18	1.32	3.11	0.49	1.64	0	0	0.3	0.1	0	0.22	1.7	0.64	5.83	7.79	12.48	8.68	5.9
Ath_chr1.capped.2192	129.23	106.83	83.6	145.17	65.41	179.5	108.43	101.35	125.64	99.1	114.39	110.21	107.81	228.75	212.71	159.96	200.27	194.72	122.58	181.32	166.09	103.41	116.12	102.98	147.28	146.41	174.72	156	101.54	67.05	88.77	85.72	233.51	193.92	200.8	209.2	208.01	208.61	160.57	192.24	172.8	190.34	244.03	202.2	138.87	100.98	142.86	127.44	280.8
Ath_chr1.capped.2197	1.97	1.28	3.32	0	0.13	10.11	1.76	1.56	4.05	3.23	4.07	2.99	3.44	0.99	0.56	0.36	0.64	2.36	1.31	1.95	1.9	2.99	3.7	3.66	2.61	3.7	2.69	2.98	5.18	1.32	3.94	3.48	2.96	2.2	2.65	2.63	2.3	2.53	1.7	2.2	2.47	2.9	4.38	3.25	3.69	2.79	3.85	3.43	7.42
Ath_chr1.capped.2199	2.96	0.64	4.89	1.43	4.79	14.55	4.56	5.31	4.13	13.12	2.92	4.81	6.93	0.88	0.14	0.07	0.37	10.77	13.94	19.11	14.66	10.58	2.44	3.61	2.69	3.86	2.53	2.98	9.69	10.14	13.01	10.97	2.94	1	0.73	1.6	1.3	2.1	1.81	1.75	13.93	14.94	4.8	11.23	20.34	3.42	6.64	10.1	9.69
Ath_chr1.capped.22	16.21	21.48	9.65	0.14	14.76	0.24	11.47	11.46	12.3	15.65	19.62	16.2	17.14	5.44	6.16	4.72	5.42	20.04	15.21	27.55	20.96	13.7	17.48	15.26	16.89	13.21	11.64	13.87	18.2	20.81	32.28	23.74	17.67	14.21	14.56	15.45	14.65	13.34	9.92	12.67	8.59	10.84	10.8	10.11	21.13	17.8	18.19	18.97	22.9
Ath_chr1.capped.2201	1.75	6.75	2.54	0.14	0	0.49	3.21	3.54	2.25	3.78	3.9	4.21	3.97	2.51	1.42	2.2	2.04	3.77	2.57	5.3	3.9	3.85	4.67	4.45	4.1	3.63	2.43	3.37	4.82	3.87	4.04	4.25	2.57	2.35	1.39	2.09	2.22	2.93	1.68	2.3	1.42	3.91	4.24	3.21	6.03	4.06	3.75	4.61	8.57
Ath_chr1.capped.2202	37.89	18.9	23.5	10.74	73.04	15.64	35.24	24.51	28.54	18.89	21.75	29.1	23.25	20.12	21.77	21.04	20.95	22.54	17.05	23.61	21.12	20.76	26.31	29.18	24.25	21.14	20.41	21.92	29.23	30.59	30.2	30	9.81	12.73	13.4	11.97	9.27	10.48	6.41	8.72	19.69	19.31	21.96	20.35	28.6	34.58	34.59	32.52	47.52
Ath_chr1.capped.2206	6.69	6.49	5.2	13.04	0.26	0.24	6.08	3.31	7.09	8.88	5.33	4.81	6.32	1.65	2.04	1.39	1.69	3.42	1.98	3.52	2.99	10.12	5.37	5.77	4.45	3.7	3.27	3.8	1.99	3.34	2.86	2.73	1.98	3.4	6.08	3.84	2.12	0.93	1.45	1.51	1.94	1.33	1.83	1.7	9.05	7.16	5.51	7.21	5.34
Ath_chr1.capped.2207	40.64	52.14	36.76	50.58	42.23	45.38	59.31	51.62	54.12	106.26	113.81	63.23	94.33	13.68	9.47	9.95	11	104.37	80.66	132.8	105.95	108.48	108.65	61.98	58.57	64.04	74.09	65.48	32.42	17.69	21.2	23.79	37.87	18.54	34.94	30.46	292.73	359.22	149.53	266.94	38.35	28.96	24.8	30.7	135.4	58.9	71.82	88.58	111.97
Ath_chr1.capped.2209	0.11	1.1	0	0	0	0	3.4	2.07	2.16	6.66	6.81	3.95	5.83	1.98	0.77	2.63	1.78	5.46	4.32	8.79	6.21	5.3	6.09	3.88	7.63	6.56	5.66	6.62	9.95	5.21	4.25	6.46	3.38	1	2.44	2.29	7.93	8.76	2.81	6.52	3.09	2.88	10.47	5.5	8.47	3.33	4.54	5.42	8.15
Ath_chr1.capped.2210	27.29	27.29	48.4	33.77	96.88	29.23	28.44	33.63	33.5	44.15	42.48	36.62	41.04	20.81	17.86	15.23	17.93	33.14	27.31	46.8	35.82	40.3	42.3	33.59	39.73	30.34	35.35	35.1	68.68	31.55	50.79	50.31	45.17	39	41.22	41.82	21.09	23.57	11.8	18.88	37.6	38.56	49.75	41.96	59.14	38.92	38.65	45.53	75.74
Ath_chr1.capped.2212	0	0	0	0	0	0.12	0.13	0.07	0.18	0.43	0.46	0.61	0.51	0.11	0.07	0.07	0.08	0.3	0.24	0.56	0.38	0.36	0.52	0.96	0.18	0.62	0.16	0.31	1.12	0.39	0.72	0.74	0	0	0	0	0	0.14	0.02	0.05	0.39	0.22	0.14	0.25	0.54	1.25	0.94	0.9	0.76
Ath_chr1.capped.2214	3.83	0	0.48	0	0	0.24	2.87	2.73	3.24	1.22	1.25	1.42	1.3	15.58	22.25	15.37	17.67	3.46	3.36	5.71	4.22	1.12	1.29	1.56	6.17	5.4	5.07	5.53	1.8	0	0.12	0.66	1.23	0.6	0.16	0.68	0.1	0.21	0.11	0.14	0	0	0	0	1.62	2.48	3.51	2.51	1.45
Ath_chr1.capped.2215	27.5	21.17	29.33	50.29	5.57	23.8	21.26	26.9	23.35	24.37	32.29	31.82	29.49	22.1	21.53	16.7	20.09	32.21	17.74	39.6	29.9	21.69	31.59	27.47	56.5	47.65	50.63	51.56	60.3	20.38	35.43	38.71	65.52	73.4	71.57	70.14	37.87	49.36	34.51	40.61	39.13	35	68.62	47.6	31.07	28.67	30.41	29.98	61.74
Ath_chr1.capped.2217	12.82	16.99	11.83	10.88	7.25	0	18.48	17.77	23	16.2	19.62	16.35	17.36	32.04	26.84	23.95	27.62	28.94	26.21	34.96	30.09	18.22	20.86	20.49	32.5	32.65	29.71	31.61	37.95	17	28.07	27.63	38.78	32.44	37.28	36.14	33.74	33.6	24.34	30.54	30.74	26.02	47.66	34.76	23.49	15.27	20.96	19.84	33.01
Ath_chr1.capped.2220	20.06	6.39	6.79	21.34	0.65	13.8	21	20.13	17.42	8.05	14.33	26.42	16.28	6.01	0.21	0.57	2.27	23.32	26.87	34.45	28.24	6.7	14.62	26.06	6.95	0.28	10.99	6.12	0.06	0	0	0.03	0.5	0.1	0.24	0.28	1.61	1.89	1.58	1.68	0	0.11	0	0.04	9.31	35.21	22.21	22.2	34.73
Ath_chr1.capped.2222	100.01	115.89	68.6	47.74	52.97	27.74	140.75	108.52	120.32	38.44	98.27	205.6	113.99	14.3	0	0.51	4.92	137.99	144.26	208.08	163.28	43.25	101.76	197.19	6.14	0.27	30.04	12.15	0.02	0.13	0.12	0.09	0.24	1.4	0.08	0.58	0	0	0	0	0	0.11	0	0.04	52.33	185.18	136.83	124.65	160.81
Ath_chr1.capped.2223	1.2	4.57	0.79	0	0.13	12.95	1.34	1.79	2.07	0.79	1.65	2.71	1.72	0.33	0.14	0.72	0.39	2.42	1.77	2.38	2.21	0.49	2.19	3.18	1.71	0.07	0.7	0.84	0	0	0	0	0.33	0	0	0.12	0	0	0.02	0.01	0	0	0	0	1.35	3.72	3.2	2.72	3.73
Ath_chr1.capped.2224	2.74	1.65	1.42	0.14	0	0	4.46	1.65	2.79	1.37	0.6	1.86	1.25	6.81	46.6	59.61	37.51	2.95	5.18	6.73	4.98	1.38	1.22	1.9	12.38	8.99	9.94	10.4	0.26	1.19	1.92	1.15	0.4	0.9	1.45	0.95	0.4	0.49	0.68	0.56	0.39	0.66	0.28	0.46	3.96	3.11	5.19	4.06	2.52
Ath_chr1.capped.2226	4.82	11.04	14.03	0.43	0.78	0	19.87	16.84	17.05	12.39	20.37	22.71	18.48	9.5	5.95	5.68	7.05	15.79	13.41	20.2	16.47	14.17	17.73	20.37	14.77	13.99	13.02	13.92	26.49	12.56	13.65	17.54	9.06	7.97	12.92	9.98	7.46	7.79	7.19	7.48	12.22	10.38	15.59	12.73	17.05	15.26	21.92	18.06	39.29
Ath_chr1.capped.2229	0	0	2.05	0	0	0	0.07	0.79	0	0.37	0.52	0.1	0.33	1.86	0.92	0.96	1.24	0.65	1.58	1.48	1.24	0.12	0.82	0.19	1.16	0.74	0.61	0.84	0.31	0.53	0.24	0.36	1.66	1.1	1.07	1.28	0	0.2	0.31	0.18	0	0.11	0	0.04	0.45	0.94	0.1	0.5	0.32
Ath_chr1.capped.2231	1.1	0	0	0	0	0	0.07	0.21	0.63	0.07	0.84	0.65	0.53	0.88	0.36	0.36	0.53	0.82	0.23	0.79	0.62	0.12	0.49	0.16	0.37	0.54	0.39	0.43	0.14	0.13	0	0.1	0.08	0.3	0.08	0.15	1.91	3.07	0.87	1.94	0.13	0	0	0.04	0	0	0.51	0.16	0.19
Ath_chr1.capped.2236	0.22	0	0	0	0	0	0.34	0.21	0	0.21	0.76	0.1	0.36	0.33	0.07	0.14	0.18	0.12	0.46	0.33	0.32	0.58	0.44	0.04	0.72	1.21	0.55	0.84	1.26	0.4	0.72	0.83	0.66	0.6	0.9	0.72	0.3	0.34	0.15	0.27	0.26	1	0.85	0.72	0.63	0	0.72	0.44	1.28
Ath_chr1.capped.2237	22.14	19.72	13.56	13.04	0.13	4.43	17.1	15.08	15.28	30.11	28.65	16.5	25.07	30.22	25.09	24.5	26.56	25.09	20.48	34.83	26.82	27.14	29.21	16.8	34.35	27.94	30.74	30.96	34.11	11.61	18.58	21.43	33.78	29.78	37.93	33.8	27.66	34.13	17.87	26.55	36.67	34.09	60.65	43.76	34.24	11.5	22.82	22.75	36.57
Ath_chr1.capped.2240	3.41	2.64	0.16	4.59	5.18	0.12	2.07	0.93	1.35	2.34	2.93	2.55	2.62	0.88	1.12	0.96	0.97	1.78	1.24	2.65	1.92	2.54	2.41	2.65	2.6	2.35	1.7	2.2	7.59	2.78	4.41	4.95	2.14	2.6	2.28	2.35	1.9	2.21	1.02	1.73	2.72	3.1	10.18	5.36	2.43	1.55	2.79	2.22	4.93
Ath_chr1.capped.2241	5.69	6.12	4.42	16.2	0.26	0.49	9.07	7.06	5.84	0.37	1.08	1.64	1.03	1.42	0.42	0.29	0.72	1.78	0.24	0.37	0.8	0.5	1.06	1.14	2.72	3.1	3.66	3.15	0.4	0.39	0.12	0.32	0.41	0.2	0.08	0.23	0.5	1.26	2.57	1.46	31.79	46.06	150.46	76.05	0.54	1.55	5.92	2.65	1.45
Ath_chr1.capped.2244	1.1	3.01	1.1	0	0	0	0.61	0.5	0.27	1.02	0.67	0.35	0.69	0	0.63	0.43	0.35	0.47	0.38	0.38	0.42	0.76	0.52	0.5	0.45	0.56	1.24	0.75	0.87	2.79	1.31	1.66	1.65	0.7	1.54	1.31	0.3	0.28	0.48	0.36	0.39	0.66	0.42	0.49	0.72	0.93	1.86	1.16	1.32
Ath_chr1.capped.2247	0.11	0	0.16	11.47	13.08	1.84	1.13	1.01	1.89	0.36	0.51	1.33	0.73	0	0	0	0	2.77	2.74	3.5	3.04	0.57	0.73	0.76	5.9	4.18	2.08	4.05	26.28	13.91	14.64	18.26	0.24	0	0.16	0.14	0.8	0.89	0.77	0.81	0.52	1.54	6.23	2.75	0.72	1.25	1.33	1.08	2.34
Ath_chr1.capped.2249	0	1.46	1.1	0	0	0	0.07	0.43	0.45	0.57	0.87	0.4	0.63	0.22	0.35	0.14	0.24	0.6	0.78	0.95	0.8	0.43	0.48	0.66	0.54	0.68	0.38	0.51	1.23	0.78	1.08	1.05	0.73	1	0.32	0.69	0.6	0.07	0.22	0.3	1.42	1.33	1.69	1.48	1.71	0	0.52	0.74	1.88
Ath_chr1.capped.225	2.74	0	0.16	0	0	14.3	0.47	1.3	1.35	0.51	0.98	1.75	1.09	0.11	0.07	0	0.06	0.59	0.31	0.88	0.6	0.32	0.57	2.03	0	0	0	0	0	0	0	0	0	0	0	0	0	0	0	0	0	0	0	0	0.72	1.87	2.07	1.53	1.33
Ath_chr1.capped.2250	3.61	0	1.58	0	0	0	0.53	0.79	0.18	0.29	0.57	0.61	0.49	1.21	1.06	3.02	1.77	1.59	1.06	1.21	1.29	0.13	0.65	0.76	1.16	0.96	1.1	1.07	0.63	0.66	1.49	0.92	0.92	0.8	1.39	1.03	0.68	0.54	0.39	0.54	0.38	0.4	0.85	0.55	0.54	0.47	0.94	0.65	0.76
Ath_chr1.capped.2257	11.51	5.48	10.72	38.27	0.13	0	10.4	8.56	10.15	7.63	8.67	10.04	8.79	22.43	22.75	16.26	20.44	16.84	13.54	21.02	17.15	7.4	9.02	10.63	16.5	11.63	13.17	13.77	11.98	9.66	16.54	12.74	15.94	11.63	12.91	13.54	11.01	12.3	12.92	12.1	14.29	15.53	21.42	17.06	11.04	5.6	8.82	8.45	17.48
Ath_chr1.capped.2258	2.19	0.55	7.72	0	0	0	1.41	1.36	1.17	3.38	2.32	3.27	2.99	0.22	0	0.15	0.12	0.77	1.07	2.18	1.36	3.85	2.17	2.14	0.09	0.13	0	0.07	0.02	0	0	0.01	0	0	0	0	1.21	1.34	0.78	1.12	0.26	0.22	0	0.16	4.76	1.87	3.73	3.44	3.55
Ath_chr1.capped.2260	0.55	0	0.95	0	11.4	0	0.4	0.72	0.99	0.04	1.07	1.53	0.89	9.97	9.67	6.03	8.53	1.07	0.48	0.9	0.84	0.57	0.89	1.17	2.15	3.02	4.28	3.14	1.15	0	0.24	0.49	0	0.8	0	0.25	0.1	0.07	0.15	0.12	0.13	0.11	0.56	0.28	0.81	1.24	1.55	1.18	0.87
Ath_chr1.capped.2264	0	0	0	0	0	0	0.07	0.14	0.18	0.5	0.87	0.4	0.57	0.22	0.14	0.14	0.16	0.54	0.45	0.67	0.58	0.51	0.97	0.84	0.72	0.34	0.78	0.62	2.11	1.18	1.2	1.51	1.07	0.3	0.24	0.55	0.7	1.22	0.31	0.72	1.55	1.56	1.69	1.6	0.63	0.62	0.61	0.61	1.13
Ath_chr1.capped.2266	6.14	5.54	2.21	0	14.38	0.24	6	4.88	5.49	7.98	10.33	10.61	9.63	5.03	7.01	5.73	5.91	11.53	10.63	19.38	13.86	6.9	10.37	9.63	8.73	6.87	7.16	7.56	26.01	10.17	14.26	16.81	9.14	6.92	6.17	7.4	4.14	6.35	3.37	4.62	9.89	9.49	11.06	10.15	13.08	6.85	9.66	9.85	14.13
Ath_chr1.capped.2271	40.21	46.81	51.09	74.83	71.23	72.12	51.33	45.15	53.21	43.13	58.28	61.39	54.24	21.62	14.72	17.17	17.81	44.25	34.95	59.88	46.34	48.75	56.4	55.99	43.53	33.9	33.01	36.76	113.74	48.9	62.5	75.01	33.8	35.46	38.67	35.96	21.42	27.32	19.18	22.63	28.94	40.25	40.99	36.7	64.86	47.7	53.11	55.15	125.49
Ath_chr1.capped.2273	18.84	29.21	29.65	65.36	8.94	13.93	30.67	26.07	27.46	66.31	82.65	31.31	60.03	14.75	32.8	15.31	20.93	204.29	211.2	395.58	270.09	66.89	88.39	29.58	74.84	71.82	65.67	70.71	107.69	73.66	339.22	173.35	163.03	71.54	64.82	99.69	320.1	327.25	208.91	285.12	108.39	93.95	52.33	84.81	83.2	30.23	34.52	49.27	133.94
Ath_chr1.capped.2274	0.33	3.01	2.2	0.14	0	18.87	1.53	3.23	1.89	3.49	3.71	2.93	3.35	4.18	5.33	4.23	4.54	4.74	2.79	5.42	4.4	3.38	4.1	3.72	4.57	4.12	3	3.86	7.91	4.13	3.6	5.23	4.92	4	4.65	4.57	3.72	4.69	1.64	3.33	4.41	2.87	7.05	4.82	3.06	3.41	1.53	2.63	6.23
Ath_chr1.capped.2275	8	15.7	14.2	0	22.93	11.71	14.61	14.71	11.32	25.4	25.91	10.25	20.51	185.98	131.08	127.57	148	54.69	31.99	53.84	46.85	28.53	24.85	10.64	77.57	74.76	70.89	74.27	41.99	22.35	29.95	31.38	67.32	56.63	64.4	62.77	111.02	108.14	84.14	101.05	131.61	172.97	387.96	230.65	35.94	27.41	24.06	29.05	30.01
Ath_chr1.capped.2276	1.2	1.19	0.48	0	0	0.12	1.14	1.24	0.9	1.25	1.73	1.22	1.43	1.32	1.33	0.94	1.17	0.96	0.62	1.13	0.92	1	1.42	1.4	1.08	1.02	1.17	1.09	1.02	0.26	2.04	1.12	0.89	1.1	0.48	0.82	1.2	1.69	0.74	1.19	1.17	1	0.56	0.9	2.34	2.41	1.03	1.91	2.34
Ath_chr1.capped.2277	1.1	0.73	1.1	0	0	0	1.06	1.15	0.72	2.21	1.68	0.86	1.59	1.4	1.33	0.59	1.1	1.2	0.55	1.35	1.04	1.97	1.31	0.81	1.03	1.02	1.53	1.19	1.18	1.18	1.44	1.3	1.97	2	2.2	2.07	1.51	1.49	0.71	1.22	1.3	0.89	2.54	1.58	1.35	0.62	0.83	0.92	2.41
Ath_chr1.capped.228	1.32	0	0.95	0.14	0.13	0	1.14	0.64	0.81	1.55	1.29	2.08	1.66	0.44	0.28	0.3	0.34	0.77	0.38	0.79	0.66	1.33	2.3	1.58	0.6	0.54	0.84	0.66	2.54	1.32	0.48	1.49	0.4	0.2	0.32	0.32	0	0	0.07	0.03	0.26	0.55	0.14	0.33	1.44	1.86	1.75	1.68	1.83
Ath_chr1.capped.2280	0.66	0	0.95	0	0	0	0.93	0.22	0.63	0.07	0.36	0.46	0.3	0.87	0.28	0	0.39	0.83	0.46	0.88	0.73	0.19	0.28	0.5	1.78	1.75	0.53	1.34	9.13	2.28	2.62	4.68	1.17	0	0.24	0.48	0.1	0.07	0.34	0.17	0.65	0	0	0.21	0.45	0.31	0.31	0.35	0.77
Ath_chr1.capped.2283	61.46	56.48	60.93	89.58	92.34	43.77	62.93	57.36	50.19	91.74	119.04	61.62	90.72	52.95	51.59	57.91	54.11	166.15	147.06	245.48	186.13	94.17	115.52	57.29	127.73	126.92	110.48	121.59	228.9	146.73	230.23	201.75	87.27	119.59	99.61	102.09	185.47	231.44	179.04	198.48	193.01	237.59	225.73	218.64	120.04	46.72	62.05	76.15	99.66
Ath_chr1.capped.2284	60.99	61.53	55.54	109.07	110.23	140.91	57.29	60.05	52.14	90.25	108.91	90.97	96.63	65.95	75.78	75.95	72.46	120.06	97.76	192.82	136.88	90.76	111.5	77.22	130.41	124.02	121.54	125.18	249.27	132.64	183.86	188.44	99.13	95.61	96.68	97.12	115.07	141.3	101.85	119.4	125.88	185.46	176.54	162.47	138.88	72.75	82.81	97.94	136.24
Ath_chr1.capped.2285	0	0	0	0	0	0	0	0	0.09	0.14	0.25	0.05	0.14	0.11	0	0.16	0.09	0	0.08	0.24	0.11	0	0.12	0.12	0.18	0.47	0	0.22	0.17	0	0	0.07	0.24	0.1	0.08	0.15	0	0	0.02	0.01	0	0.11	0	0.04	0.29	0.31	0.31	0.3	0.63
Ath_chr1.capped.2288	3.28	0.64	3.48	5.73	4.79	0	3.41	3.45	2.7	3.64	5.47	3.81	4.3	8.66	6.98	6.1	7.2	5.72	5.16	6.04	5.68	4.74	5.48	3.44	6.87	7.03	5.75	6.52	8.51	5.07	7.87	7.17	11.6	7.22	8.94	9.29	5.03	4.31	3.8	4.38	7.99	6.24	12.88	9.08	3.69	2.8	2.26	2.9	8.53
Ath_chr1.capped.2290	1.1	0	0	0	14.38	3.57	1.12	0.43	0.36	1.21	1.9	1	1.34	2.42	1.48	1.66	1.84	0.84	1.32	1.37	1.2	1.2	1.29	0.89	5.8	5.13	4.3	5.06	4.3	1.6	3.35	3.11	8.96	5.2	5.3	6.52	3.71	4.5	2.76	3.66	2.85	2.45	5.35	3.59	0.66	0.62	1.76	1	1.4
Ath_chr1.capped.2292	7.66	9.94	14.03	0.28	38.59	4.56	7.85	9	7.64	9.13	11.48	11.48	10.67	3.28	3.24	1.68	2.72	14.75	8.91	24.53	16.08	10.32	11.56	10.17	7.39	5.43	7.7	6.82	12.58	7.52	12.12	10.73	10.01	8.03	7.04	8.38	24.74	23.45	12.2	20.12	13.53	16.84	15.16	15.15	12.89	12.42	11.4	12.21	19.38
Ath_chr1.capped.2293	12.05	10.86	5.2	13.33	0.39	0.37	11.62	9.63	12.67	8.56	11.75	12.02	10.76	2.09	2.03	1.61	1.88	10.41	6.74	16.71	11.32	9.05	10.9	12.64	10.61	9.66	10.02	10.1	10.08	9.9	13.22	11.05	8.7	8.02	10.74	9.14	10.2	11.1	6.59	9.31	32.69	41.5	57.83	43.97	15.27	11.84	12.35	13.11	21.91
Ath_chr1.capped.2294	29.15	8.76	21.28	24.37	75.11	18.86	23.42	17.06	21.08	6.38	4.86	9.46	6.91	1.64	1.05	2.65	1.76	6.11	3.71	5.42	5.09	5.98	5.52	8.98	7.9	9.44	13.07	10.12	3.82	1.2	1.64	2.23	1.41	3.82	6.04	3.77	1.32	1.04	2.43	1.63	120.88	167.49	243.69	177.16	8.49	14.28	19.42	14.02	13.59
Ath_chr1.capped.2295	5.59	1.83	4.25	0	0	0	2.67	3.39	1.89	3.89	4.51	3.79	4.06	1.97	2.75	1.39	2.04	5.17	3.7	6.43	5.1	3.36	4.34	3.2	2.59	2.68	3.73	2.99	6.14	4.15	5.25	5.16	4.22	4.82	2.95	3.99	4.44	5.35	2.92	4.23	3.09	4.14	3.54	3.59	4.13	2.18	3.83	3.37	9.76
Ath_chr1.capped.2298	14.23	6.03	11.35	48.73	14.77	27.87	13.54	13.9	14.1	24.7	16.7	10.38	17.24	10.69	15.51	11.1	12.42	28.33	18.89	33.39	26.84	26.54	17.44	11.68	32.21	27.77	39.91	33.26	4.59	2.55	10.45	5.86	105.57	58.77	105.9	90	30.14	25.02	21.39	25.49	29.45	3.13	16.87	16.47	34.67	15.28	16.84	22.24	53.76
Ath_chr1.capped.23	0	5.84	0.94	0.14	0	0	3.06	2.3	2.34	3.3	3.95	3.79	3.68	0.99	0.56	0.07	0.53	2.35	1.68	3.39	2.5	3.81	4.18	3.63	2.49	2.5	1.91	2.3	7.26	4.02	5.24	5.5	2.14	1.8	2.62	2.2	1.71	0.94	0.75	1.14	0.39	1.33	0.7	0.82	5.91	3.42	7.16	5.46	4.67
Ath_chr1.capped.2304	39.42	27.65	47.47	14.33	0.91	14.43	34.54	34.26	29.27	31.29	43.77	41.47	38.8	33.56	27.96	29.29	30.24	50.77	37.65	72.46	53.63	32.9	47.64	40.7	37.24	39.59	36.15	37.62	65.67	59.43	65.04	63.3	41	36.95	35.63	37.83	34.85	34.74	26.5	31.98	39.39	37.33	44.19	40.27	38.95	42.08	42.01	40.97	34.79
Ath_chr1.capped.2307	0	0	1.26	0	0	0	0.07	0	0.27	0.3	0.1	0.6	0.35	2.75	4.15	4.84	3.9	0.77	1.08	1.08	1	0.06	0.12	0.72	1.98	0.54	0.93	1.15	0	0	0	0	0.41	0	0	0.15	0	0	0	0	0	0	0	0	0.81	0	0.1	0.3	0.38
Ath_chr1.capped.2313	6.23	2.46	7.05	0.42	15.02	4.31	3.86	4.08	5.49	4	5.5	4.34	4.63	8.56	7.17	8.66	8.14	5.65	4.68	7.37	5.96	4.27	4.61	3.78	9.61	10.63	9.54	9.89	11.66	3.62	8.08	7.82	12.85	7.54	9.16	9.87	11.4	17.99	11.68	13.68	10.44	9.66	26.5	15.52	4.97	4.04	2.41	3.79	7.63
Ath_chr1.capped.2317	5.27	11.04	13.76	27.95	9.72	4.69	10.89	13.65	17.76	34.27	12.81	7.77	18.26	20.35	14.58	16.34	17.06	17.13	10.44	12.86	13.55	26.55	13.12	10.13	31.88	29.12	30.98	30.61	21.06	18.08	34.7	24.64	31.63	36.06	35.68	34.42	27.25	26.44	22.88	25.6	39.64	37.68	59.72	45.66	47.79	126.87	45.91	73.36	26.86
Ath_chr1.capped.2319	12.16	7.49	14.84	8.31	0.26	7.75	13.32	11.37	12.49	5.71	6.95	13.2	8.64	21.89	20.55	19.87	20.74	35.95	38.38	57.45	43.95	7.77	7.16	13.03	11.76	9.24	11.17	10.71	13.02	5.2	14.63	10.95	43.49	29.67	12.52	28.57	56.16	62.29	55.27	57.91	6.98	4.22	3.82	5.02	5.93	7.14	13.5	8.82	6.52
Ath_chr1.capped.232	6.91	7.76	6.31	31.82	0	15.53	3.73	3.72	3.24	4.17	5.95	5.83	5.32	7.23	5.22	4.92	5.79	8.72	6.75	11.98	9.17	4.54	5.99	4.9	7.94	5.8	6.49	6.73	10.46	4.25	9.79	8.16	6.88	5.4	6.97	6.43	7.04	6.95	5.59	6.52	11.12	9.99	11.6	10.9	5.75	2.79	5.92	4.8	13.43
Ath_chr1.capped.2321	0	0.73	0.32	0	0	0	0	0.07	0.27	0.14	0	0.51	0.22	1.97	5.22	4.07	3.74	0.12	0.47	0.38	0.32	0.06	0	0.5	0.36	0.41	0.61	0.46	0.02	0	0	0.01	0	0.1	0	0.03	0	0	0.02	0.01	0	0	0	0	0.09	0.62	0.73	0.48	0
Ath_chr1.capped.2322	9.3	16.33	12.94	0.57	24.09	1.48	13.73	18.58	15.35	6.54	10.76	9.71	8.99	82.76	56.94	49.51	63.02	15.32	8.51	19.24	14.34	6.67	10.36	9.57	38.25	35.57	44.3	39.34	4.63	1.34	2.26	2.74	3.24	5.91	3.52	4.21	4.76	6.94	9.68	7.13	33.43	48.76	61.7	47.91	8.16	11.54	22.36	14.02	4.63
Ath_chr1.capped.2323	8.33	1.28	4.41	0.28	0	0	2.06	3.16	2.87	3.23	3	3.51	3.24	1.09	0.49	0.59	0.73	2.52	2.03	3.47	2.68	2.2	3.54	4	2.31	2.41	0.77	1.83	8.75	3.08	2.98	4.93	0.5	0.4	0.58	0.5	0.5	0.6	0.73	0.62	2.83	1.23	1.28	1.78	2.59	4.36	3.32	3.42	9.39
Ath_chr1.capped.2324	5.48	3.38	0.16	0.14	0.39	6.04	2.61	0.93	2.61	2.77	2.34	2.48	2.57	0.99	0.98	0.79	0.9	3.15	2.61	3.65	3.22	2.33	1.86	1.68	2.87	2.81	3.42	3.02	1.07	1.05	2.52	1.59	9.91	8.1	8.73	8.97	7.84	7.06	3.22	6.06	1.43	3.21	1.83	2.21	3.16	2.55	3.31	2.95	6.34
Ath_chr1.capped.2325	30.14	56.96	48.56	21.78	48.57	66.69	38.73	37.64	42.21	47.2	47.94	50.38	48.51	15.35	14.23	13.6	14.42	51.58	46.26	80.94	59.65	46.67	45.8	46.48	31.56	34.17	37.39	34.33	33.87	20.21	35.39	29.79	22.04	18.52	18.66	19.76	150.46	170.18	87.12	135.81	19.47	24.67	27.74	23.94	73.04	44.25	62.01	59.67	79.83
Ath_chr1.capped.2330	9.76	7.57	1.26	37.27	13.09	0.36	8.45	6.82	4.68	9.43	10.22	11.06	10.25	0.44	0.49	0.63	0.51	5.35	4.91	6.93	5.75	7.25	9.58	9	3.05	4.18	2.4	3.21	8.9	3.19	6.2	6.14	2.51	3.7	2.58	2.94	0.7	0.75	0.28	0.58	1.17	1.78	0.28	1.09	10.77	9.35	9.24	9.73	11.49
Ath_chr1.capped.2331	7.01	4.11	7.73	0.14	0	0.37	2.8	3.96	4.94	3.88	4.44	4.15	4.16	0.11	0.07	0.22	0.13	2.89	1.82	1.91	2.22	4.96	5.87	3.43	2.24	2.61	1.62	2.17	5.47	2.41	2.15	3.36	0.98	1.2	1.21	1.16	0.5	0.73	0.34	0.52	1.55	0.78	1.14	1.16	5.3	3.73	3.2	4.07	8.81
Ath_chr1.capped.2332	4.06	9.21	1.89	5.16	0.13	0.12	4.99	6.61	7.46	2.56	5.7	5.6	4.62	30.39	21.93	23.96	25.41	7.98	3.04	5.53	5.54	1.99	6.63	4.91	18	17.5	15.15	16.87	0.06	0	0	0.03	0.24	2.81	0.08	1.03	0.51	1.22	1.34	1.03	0	0.11	0	0.04	2.24	3.42	6.34	4	1.96
Ath_chr1.capped.2336	0.77	0.55	0.47	0	0.13	0	0.14	1.3	1.71	2.79	2.52	1.47	2.27	4.83	5.69	6.81	5.74	1.71	0.79	2.41	1.67	2.33	1.86	1.78	3.4	3.49	4.69	3.86	3.34	1.05	3.2	2.56	4.24	2.8	2.92	3.32	2.5	1.55	1.42	1.85	2.6	2.56	4.66	3.27	1.71	2.49	3.72	2.61	2.73
Ath_chr1.capped.234	22.34	23.72	23.66	5.88	44.42	30.93	21.64	24.84	23.44	8.64	25.22	8.95	14.25	369.26	262.25	238	289.5	27.22	7.36	17.71	17.43	9.32	28.23	11.92	87	84.36	88.3	86.48	2.08	0.62	0	0.9	1.22	22.26	1.94	8.51	0.1	0.07	0.78	0.34	0	0.22	22.82	7.68	9.13	20.61	24.09	17.89	3.28
Ath_chr1.capped.2340	1.97	0	0.63	0	0	0	1.87	1.14	1.17	2.2	1.63	2.69	2.18	2.2	1.75	1.01	1.64	3.69	1.62	4.39	3.28	2.18	1.67	2.12	3.94	1.82	3.68	3.13	8.45	2.75	4.51	5.23	4.39	3.2	5.21	4.26	4.03	3.85	2.44	3.45	4.78	5.48	6.26	5.5	2.07	3.43	1.64	2.34	6.86
Ath_chr1.capped.2342	1.31	1	1.58	0	0	0	0.34	0.79	1.71	0.93	0.56	1.01	0.85	0	0	0.15	0.05	0.12	0.16	0.25	0.19	1.65	0.49	1.06	0.45	0.41	0.7	0.52	0.64	1.12	0.72	0.84	0	0.2	0.16	0.12	2.02	1.21	1.52	1.57	2.2	1	0.99	1.4	2.52	2.17	1.87	2.17	4.44
Ath_chr1.capped.2345	0	0	0.63	0	0	0	1.07	0.14	0.45	1.52	0.3	0.31	0.68	0.66	0	0.42	0.36	0.65	0.24	0.52	0.49	0.87	0.99	0.12	1.09	0.68	0.75	0.83	0.02	0.13	0	0.05	1.16	0.3	0.66	0.73	0.9	0.94	0.4	0.75	0	0.11	0.42	0.19	1.21	2.18	0.73	1.36	1.32
Ath_chr1.capped.2350	4.27	5.3	2.21	0	0	0	5	6.46	6.12	4.01	4.69	2.75	3.8	7.55	7.18	5.67	6.79	6.58	4.08	7.89	6.26	4	4.4	3.63	9.01	5.41	7.03	7.14	4.73	3.59	4.43	4.24	7.68	6.31	6.51	6.86	5.84	5.85	4.24	5.29	12.12	10.15	21.52	14.61	3.68	2.79	7.77	4.7	7.14
Ath_chr1.capped.2355	9.46	8.86	12.11	13.9	18.26	35.26	10.68	12.42	14.73	10.68	11.6	12.92	11.74	5.93	18.9	6.58	10.4	21.66	22.88	36.46	27.03	11.44	11.07	11.11	14.45	13.69	20.76	16.26	21.36	8.47	19.5	16.4	200.83	131.78	87.11	139.82	26.78	30.61	32.25	29.85	113.45	161.49	158.96	144.54	14.47	5.76	10.79	10.29	32.23
Ath_chr1.capped.2356	2.41	4.2	5.83	0	0.13	0.12	5.29	5.16	6.47	3.27	4.94	4.99	4.43	5.6	3.3	3.52	4.14	11.47	14.17	27.86	17.88	3.57	4.49	4.94	4.84	3.18	3.26	3.76	7.88	6.12	11.56	8.53	4.45	2.6	2.03	3.03	12.31	15.01	13.44	13.63	5.43	5.56	5.93	5.66	5.93	7.79	9.05	7.54	10.62
Ath_chr1.capped.2358	3.07	3.38	2.37	8.45	0	0	2.28	1.99	1.62	2.91	3.52	3.1	3.18	1.87	1.33	1.53	1.55	5.06	5.88	11.06	7.4	2.27	3.27	2.34	3.15	3.5	2.39	2.98	6.25	2.38	6.58	5.09	2.4	2.2	1.95	2.2	5.73	6.88	5.41	6.03	2.33	1.54	0.84	1.59	3.15	2.79	4.36	3.41	5.37
Ath_chr1.capped.2368	10.95	7.93	11.67	35.4	5.96	27.61	6.03	5.64	9.17	8.58	7.45	7.48	7.85	2.09	1.76	1.31	1.71	5.66	3.05	7.66	5.49	7.05	8.76	6.26	4.58	5.42	5.36	5.1	10.26	5.04	7.28	7.53	6.27	7.71	6.45	6.82	3.31	2.9	1.57	2.59	9.68	8.91	11.02	9.84	9.52	3.11	8.73	7.09	10.26
Ath_chr1.capped.237	0	0	0	0	0	0	0	0	0	0.15	0	0	0.05	0	0	0	0	0	0	0	0	0.06	0.04	0	0.18	0	0.08	0.09	0.08	0.13	0.12	0.11	0.08	0.1	0	0.06	0.1	0.07	0.11	0.1	0	0	0	0	0.72	0	0.42	0.38	0
Ath_chr1.capped.2374	2.63	2.37	1.89	0	10.75	0.12	2.47	1.36	2.07	3.57	4.91	2.39	3.62	2.85	3.44	2.93	3.02	5.47	3.44	5.66	4.93	2.67	3.89	2.39	4.9	3.78	3.83	4.16	10.17	4.39	8.46	7.73	7.11	5.91	5.47	6.2	7.05	6.38	4.8	6.07	3.86	4.46	4.1	4.15	3.51	1.86	3.1	2.79	5.55
Ath_chr1.capped.2376	8.77	9.29	8.21	0.28	9.72	31.44	9.87	8.61	10.42	9.98	13.04	7.94	10.39	14.67	14.18	10.59	13.14	13.53	11.36	12.74	12.62	12.3	14.15	8.97	12.85	14.53	12.53	13.28	16.31	10.14	12.98	13.16	24.17	15.03	18.52	19.28	11.07	11.09	10.53	10.91	13.66	10.59	15.54	13.31	7.64	9.33	9.12	8.66	13.55
Ath_chr1.capped.2377	3.84	3.29	0.79	0	0.13	19.97	1.88	2.06	3.06	2.56	3.49	3.43	3.16	3.95	5.05	3.87	4.26	4.71	4.37	5.83	5.04	2.44	4.43	3.63	3.67	4.98	3.79	4.14	4.99	1.85	4.78	3.85	5.79	4.6	4.32	4.95	7.46	10.33	6.47	8.08	5.15	5.21	11.06	7.17	4.5	2.8	5.19	4.12	6.65
Ath_chr1.capped.2380	10.62	3.74	8.68	3.44	12.18	0.48	8.15	7.47	6.12	7.71	7.47	6.97	7.39	16.65	14.87	11.57	14.33	8.04	5.78	9.61	7.87	8.05	7.44	6.61	10.2	9.06	10.99	10.04	10.71	4.04	7.54	7.43	6.38	7.11	8.59	7.38	4.72	6.38	4.5	5.22	6.84	6.62	9.42	7.64	11.19	4.69	9.85	8.52	16.05
Ath_chr1.capped.2381	3.29	1.46	0	0	0	0.12	0.6	0.94	0.63	1.1	1.53	0.82	1.16	5.14	4.15	9.91	6.4	4.34	3.82	6.37	4.85	1.25	1.62	0.6	8.1	7.46	4.27	6.6	2.03	0.4	0.95	1.13	10.19	9.23	7.8	9.06	8.49	9.61	11.29	9.8	2.96	3.31	9.65	5.29	0.74	0.31	1.55	0.87	2.11
Ath_chr1.capped.2382	6.13	1.27	1.11	7.02	0	0.12	3.27	2.37	4.58	6.9	9.46	3.84	6.73	3.72	7.99	3.02	4.89	28.93	32.37	50.88	37.36	8.55	8.74	3.62	6.95	7.54	6.86	7.11	22.67	14.76	36.96	24.77	47.93	15.66	14.91	26.13	55.5	56.93	49.46	53.91	32.94	36.67	26.94	32.16	8.07	5.91	4.27	6.07	8.89
Ath_chr1.capped.2383	5.16	10.41	16.88	23.22	0.39	0.12	6	6.11	5.57	7.4	10.55	7.33	8.45	2.63	2.04	3.51	2.7	9.01	5.16	10.13	8.12	7.34	11.49	6.77	11.69	8.15	6.04	8.62	26.64	8.42	13.45	16.18	6.64	7.22	6.48	6.82	6.75	6.22	3.98	5.66	9.8	11.96	11.61	11.12	12.29	6.23	10.89	9.78	16.48
Ath_chr1.capped.2384	1.02	0	0	0	0	0	0.54	0.51	0.72	0.65	0.87	0.35	0.62	0.55	0.14	1.16	0.61	0.3	0.54	0.74	0.55	0.7	1.17	0.55	0.81	0.48	0.31	0.52	0.46	1.46	0.72	0.88	0.68	0.2	0.32	0.41	0.2	0.68	0.39	0.44	0.39	1.01	0.56	0.64	0.81	0.62	0.31	0.57	0.7
Ath_chr1.capped.2388	26.84	21.99	23.03	33.52	49.47	23.68	33.64	29.74	34.1	39.27	40.41	36.63	38.75	26	24.54	19.93	23.43	37.68	31.99	44.91	38.22	38.22	41.94	31.98	34.83	33.85	34.07	34.2	56.05	28.31	34.12	39.5	50.42	36.65	45.46	44.17	25.06	30.6	24.44	26.72	37.43	39.45	46.2	41.01	43.12	28.66	36.56	36.08	85.8
Ath_chr1.capped.2389	0	1.01	3.32	0	0	0	0.27	1.15	1.71	1.77	1.62	1.37	1.59	0.77	0.7	0.73	0.72	1.95	0.92	1.77	1.57	2.24	2.24	1.35	1.37	1.38	1.22	1.3	5.47	1.99	1.94	3.15	3.13	2.12	1.54	2.28	2.02	2.96	0.95	1.97	1.42	0.59	0.57	0.86	0.92	1.89	1.99	1.58	2.21
Ath_chr1.capped.239	2.2	4.74	0	0.28	0.13	20.59	5.26	3.33	7.19	1.89	2.8	2.26	2.33	51.36	48.25	39.79	46.44	5.95	4.95	6	5.67	2.1	3.56	2.37	12.4	10.52	15.31	12.75	2.04	0.66	0.6	1.13	2.07	2.61	1.87	2.2	0.51	0.67	0.57	0.6	0.52	0.11	2.13	0.93	2.78	2.18	3.01	2.65	3.3
Ath_chr1.capped.2391	0	3.65	1.26	0	0.13	0	3.62	2.51	2.97	2.47	3.92	3.3	3.25	0.33	0.35	0.43	0.35	1.37	0.62	1.77	1.29	3.5	4.15	3.18	1.35	1.56	1.5	1.48	1.53	1.19	0.84	1.22	1.48	0.9	1.21	1.22	0.2	0.21	0.08	0.16	7.88	5.27	9.55	7.6	2.52	4.66	3.51	3.54	4.67
Ath_chr1.capped.2392	35.39	32.67	18.46	19.77	36.53	18	22.6	29.16	32.85	47.93	50.39	32.16	43.45	51.76	45.01	43.45	46.68	44.22	29.21	58.22	43.86	44.44	51.33	30.01	57.48	47.22	42.64	49.05	70.33	18.4	23.89	37.49	34.13	22.78	46.82	34.55	28.2	31.31	19.88	26.46	288.38	270.76	559.35	372.48	64.24	32.11	34.3	43.47	99.3
Ath_chr1.capped.2393	8.11	3.74	14.53	0.14	15.28	0.12	8.79	5.82	8.72	5.06	6.74	7.69	6.53	9.11	10.66	8.57	9.45	12.07	9.46	19	13.58	4.43	6.12	6.6	7.87	5.46	5.29	6.18	8.6	3.83	10.63	7.68	11.24	6.1	8.44	8.61	12.75	10.82	8.74	10.77	6.73	8.38	10.08	8.4	7.1	9.03	7.89	7.98	11.66
Ath_chr1.capped.2394	0	0.27	2.37	0.14	13.6	0.12	1.14	1.95	0.63	2.04	2.15	1.95	2.04	0.11	0.14	0.22	0.15	1.95	0.84	1.71	1.52	2.31	2.44	2.1	1.08	0.74	1.3	1.03	0.76	0.79	1.19	0.91	1.74	1	0.98	1.25	2.22	2.55	1.44	2.08	0.78	1.43	2.27	1.5	3.58	1.56	2.18	2.43	3.93
Ath_chr1.capped.2396	4.81	5.85	7.89	11.17	0.26	44.39	5.13	4.29	4.86	3.94	4.87	5.98	4.94	5.26	5.37	4.83	5.14	11.57	10.83	18.81	13.76	3.52	5.4	5.63	5.07	4.7	5.11	4.94	11.31	4.94	12.15	9.49	9.63	8.61	6.72	8.34	9.38	8.49	9.91	9.26	7.06	7.8	6.38	7.09	4.95	6.22	6.01	5.73	11.85
Ath_chr1.capped.2397	10.62	8.66	2.05	15.34	0.52	19.35	8.67	4.82	8.99	4.63	6.62	5.85	5.72	32.01	19.6	10.86	20.79	11.55	9.36	15.5	12.12	6.26	8.03	6.58	13.26	10.47	12.91	12.19	15.43	10.87	17.71	14.65	45.76	15.78	76.43	45.94	10.91	9.67	14.2	11.61	25.71	23.47	210.03	86.32	9.42	5.3	9.33	7.99	15.34
Ath_chr1.capped.2401	1.1	0.46	1.9	0.14	0	0	1.8	2.95	1.53	3.3	3.05	4.05	3.47	2.42	3.88	2.2	2.81	3.07	3.91	6.2	4.43	2.42	3.47	4.6	1.7	2.82	2.39	2.31	4.1	1.99	2.87	3.01	3.64	2.6	2.1	2.81	1.61	1.41	0.94	1.33	1.3	1.22	1.13	1.22	3.15	3.73	3.52	3.43	4.36
Ath_chr1.capped.2402	11.94	22.08	20.33	5.14	0	35.26	15.74	17	17.71	19.04	24.38	20.57	21.31	3.74	3.5	4.19	3.76	11.67	8.58	12.62	11.05	15.97	24.21	22.29	13.64	13.42	11.93	12.96	29.88	16.01	16.01	20.61	6.48	7.92	10.71	8.43	4.53	4.6	3.21	4.15	8.38	6.15	6.66	7.05	22.36	16.81	21.92	20.29	17.92
Ath_chr1.capped.2404	3.07	1.92	1.58	0	0	0	2.73	1.66	2.06	0.29	1.09	0.62	0.66	3.82	1.35	5.1	3.42	0.65	0.38	1.44	0.83	0.45	0.94	0.72	19.31	19.93	20.33	19.84	3.33	2.69	2.02	2.69	1.66	1.51	6.83	3.35	3.23	3.42	2.75	3.11	0.13	0.34	1.28	0.58	1.34	2.19	2.39	1.97	2.72
Ath_chr1.capped.2408	10.51	8.57	7.4	0.14	0.52	0.24	20.57	19.36	22.07	18.5	24.36	22.15	21.65	11.14	13.52	7.82	10.81	33.21	23.51	41.43	32.72	21.48	24	21.91	20.85	18.4	18.55	19.23	41.26	29.41	40.64	37.06	25.65	21.58	20.42	22.53	25.24	24.25	16.58	22.02	25.85	35.09	38.98	33.29	30.11	28.37	25.87	28.04	57.82
Ath_chr1.capped.2409	4.28	7.04	5.99	0.42	0	7.15	5.34	3.73	3.96	3.72	4.43	4.6	4.24	7.11	6.29	5.45	6.3	3.99	3.33	4.77	4.05	3.68	4.5	4.19	16.3	10.49	14.38	13.7	7.52	4.55	8.68	6.94	6.21	6.32	6.48	6.34	10.31	12.9	10.15	11.13	10.18	9.37	14.73	11.42	4.3	2.81	5.62	4.24	7.61
Ath_chr1.capped.241	1.64	2.92	2.68	1.29	0.13	0.24	3.87	2.3	3.69	3.87	5.37	2.24	3.81	31.78	71.24	12.11	38.34	33.9	26.74	49.93	36.83	3.74	5.33	2.85	38.69	27.36	47.97	37.97	89.07	75	232	131.89	540.12	321.63	177.22	346	56.72	45.2	70.6	57.47	153.26	240.33	173.3	188.81	4.66	4.37	3.84	4.28	14.89
Ath_chr1.capped.2410	1.53	4.01	3.79	0	0	0	4.54	2.01	3.24	1.1	2.74	10.22	4.7	1.09	0.14	0.07	0.44	3.23	4.74	10.14	6.06	0.77	2.31	8.87	0	0.07	1.21	0.43	0	0	0	0	0	0.1	0	0.03	0	0	0	0	0	0	0	0	2.41	12.14	5.4	6.63	9.19
Ath_chr1.capped.2412	0.66	0.73	2.05	0	0	0	2.86	2.31	3.06	3	3.4	3.51	3.29	5.7	4.15	3.75	4.52	3.95	3.03	5.01	4.03	2.29	4.01	2.87	5.26	3.92	3.36	4.17	5.17	1.73	3.11	3.35	4.87	2.91	2.95	3.63	5.55	5.24	3.16	4.63	2.47	3.9	5.79	4.08	2.69	1.55	2.27	2.15	6.21
Ath_chr1.capped.2418	3.07	1.1	4.89	0.28	0	9.62	2.71	1.93	1.62	2.02	1.7	2.07	1.91	0.99	0.84	0.64	0.81	0.9	0.86	1.07	0.99	1.64	2.02	2.12	1.08	1.42	1.16	1.21	0.85	0.65	0.36	0.66	0.32	0.6	0.48	0.48	0	0.07	0.09	0.06	0.39	0.11	0.14	0.22	2.25	1.86	3.83	2.61	3.83
Ath_chr1.capped.2419	2.08	1.92	0.63	0	0	0	0.74	0.5	1.08	0.5	0.41	0.5	0.47	0.77	0.14	0.29	0.4	0.18	0.47	0.66	0.46	0.56	0.56	0.43	0.27	0.13	0.16	0.19	0.06	0	0.12	0.06	0.16	0.2	0.08	0.16	0	0	0.02	0.01	0.13	0	0	0.04	0.54	0	2.07	0.85	2.58
Ath_chr1.capped.242	3.18	5.56	6.69	7.45	0.13	0.24	4.82	4.95	8.09	7.5	7.72	8.28	7.85	3.62	3.45	3.46	3.5	4.84	2.72	4.75	4.11	7.48	10.65	7.87	5.18	6.83	6.5	6.16	13.71	4.3	7.25	8.38	3.15	3.31	3.19	3.25	2.41	2.9	1.07	2.13	4.04	4.35	7.11	5.19	13.8	10	10.68	11.44	18.89
Ath_chr1.capped.2420	4.26	1.55	3.47	0	0.13	0	2.13	1.28	2.34	3.37	4.35	3.76	3.84	3.07	2.45	1.59	2.35	5.44	4.19	7.79	5.87	2.85	4.52	2.66	5.37	2.97	3.64	4.01	5.86	3.17	6.22	5.09	5.94	3.1	3.67	4.26	5.64	6.22	4.37	5.46	4.54	5.82	3.54	4.65	3.06	0.62	3.28	2.29	6.46
Ath_chr1.capped.2421	16.88	4.56	3	0.28	0	0	6.27	4.04	3.33	3.57	4.16	4.13	3.98	1.75	1.78	1.3	1.6	4.36	3.57	5.29	4.41	3.32	3.61	4.7	4.07	3.12	3.49	3.52	2.02	1.75	3.19	2.34	2.18	2.14	2.81	2.38	10.17	9.01	5.9	8.36	1.24	0.6	1.26	1.02	5.08	3.11	3.47	3.86	7.49
Ath_chr1.capped.2425	0	5.2	2.68	0	0.13	0	4.27	2.8	4.49	1.48	2.48	4	2.65	5.35	0.35	1.7	2.46	1.82	2.2	5.92	3.31	1.36	1.56	3.96	1.96	0.95	2.29	1.73	0.11	0.4	0.12	0.2	0.5	0.2	0.16	0.28	0.61	1.2	0.5	0.78	0	0	0	0	1.52	2.18	5.92	3.2	9.07
Ath_chr1.capped.2426	2.63	4.87	0.63	0	0	0.12	2.41	2.52	4.43	6.44	8.73	3.79	6.35	4.41	3.02	3.06	3.44	8.05	6.27	10.82	8.46	6.18	10.09	3.6	7.62	9.41	10.22	9.07	6.14	3.31	7.7	5.72	8.65	5.96	10	8.24	19.09	20.38	6.85	15.45	7.67	5.53	7.91	7.07	9.32	3.74	4.34	5.71	4.17
Ath_chr1.capped.2427	0	0	0	0	0	0	0.2	1.01	0.09	0	0.26	1.17	0.48	0.22	0	0	0.08	0.48	0.56	1.25	0.78	0.24	0.28	1.42	0.18	0.07	0.16	0.14	0.15	0.13	0.12	0.14	0	0	0	0	0	0.07	0.02	0.03	0	0	0	0	0.27	0.93	0.52	0.57	1.65
Ath_chr1.capped.243	4.17	1.92	0	24.23	0.13	0	2.59	2.01	2.16	1.53	2.36	3.38	2.45	9.17	18.39	15.99	14.46	2.71	3.57	6.05	4.13	1.14	2.2	4.02	4.72	2.96	4.35	4.01	1.44	0.26	0.6	0.8	1.99	1.4	1.21	1.54	0.58	0.34	0.32	0.42	0.39	0.67	0.42	0.5	2.6	2.49	2.6	2.56	2.59
Ath_chr1.capped.2432	2.08	0	0	14.33	0	0.12	0.4	1.3	0.54	0.99	0.1	0.51	0.52	4.82	11.25	15.09	10.27	1.95	1.07	2.15	1.77	0.66	0.24	0.54	5.19	2.7	2.09	3.32	0	0	0	0	0.66	0.1	0	0.27	0	0	0	0	0	0	0	0	1.08	0	1.24	0.76	0.76
Ath_chr1.capped.2433	51.48	49.82	36.11	87.58	46.37	42.53	35.32	40.74	27.56	32	28	45.73	35.23	2.3	2.6	1.69	2.19	70.36	57.54	76.19	68.01	30.14	25.42	37.78	13.82	14.38	11.09	13.07	38	17.02	30.9	28.59	7.86	9.62	11.08	9.53	8.88	8.83	7.67	8.48	14.42	11.51	8.5	11.49	41.5	37.08	42.27	40.23	52.93
Ath_chr1.capped.2434	11.28	4.83	6.64	11.32	13.21	0.12	7.93	5.7	5.09	6.42	6.18	5.72	6.11	3.4	2.81	2.39	2.83	8.38	5.4	7.72	7.25	7.03	6.6	5.31	6.71	6.36	7.66	6.91	3.83	1.05	2.04	2.31	13.43	11.93	18.19	14.58	1.3	1.75	0.94	1.35	21.26	19.37	44.82	28.5	9.43	5.91	6.72	7.32	17.09
Ath_chr1.capped.2435	1.64	1	1.1	0	0.13	0	0.59	0.39	1.12	0.96	1.13	0.66	0.91	0.77	1.54	1.39	1.22	1.3	1.3	1.17	1.27	0.56	0.68	1.08	0.81	0.34	1.15	0.77	0.2	0.13	0.24	0.2	1.28	1.3	1.22	1.28	0.1	0.2	0.02	0.1	2.2	1.34	2.05	1.86	1.89	0.62	1.23	1.23	2.33
Ath_chr1.capped.2437	4.49	9.23	15.93	4.3	29	8.88	8.8	14.55	13.28	14.85	3.67	3.5	7.34	1.75	0.63	1.04	1.14	4.17	5.05	6.48	5.22	12.12	4.07	4.02	5.69	5.11	5.7	5.49	0.14	1.21	2.26	1.2	2.48	2.51	1.97	2.33	11.73	10.41	12.84	11.65	1.16	1.23	6.52	2.97	28.39	82.61	72.05	60.95	5.26
Ath_chr1.capped.2438	1.31	4.11	0.16	0.14	0	0	2.74	2.62	2.07	1.09	2.09	2.96	2.06	0.99	0.07	0.14	0.4	1.3	1.07	1.57	1.35	1.34	1.57	2.43	0.98	0.74	0.9	0.87	1.41	1.34	2.15	1.63	1.73	2.06	0.85	1.57	0.53	0.07	0.23	0.28	0.52	0.72	0.43	0.57	1.71	2.8	4.15	2.88	6.95
Ath_chr1.capped.2440	21.8	31.48	31.85	57.48	12.17	12.46	20.21	18.79	23.87	27.85	25.82	24.97	26.19	2.85	2.26	3.11	2.74	23.65	16.79	22.75	21.04	30.28	29.65	20.7	13.7	12.63	12.01	12.77	11.85	6.18	3.81	7.28	7.15	11.34	22.17	13.54	0.3	0.34	0.48	0.38	43.47	40.93	67.79	50.68	44.79	47.38	28.9	40.31	25.16
Ath_chr1.capped.2442	68.43	61.11	60.34	24.23	50.24	53.47	56.46	55.53	49.57	64.96	79.6	83.08	75.8	21.51	18.83	20.66	20.3	65.56	46.73	83.52	65.24	57.96	73.2	81.48	48.59	42.87	41.79	44.34	68.64	51.64	73.02	64.37	41.93	29.76	37.12	36.25	29.72	34.91	20.81	28.47	36.53	37.48	38.48	37.49	97.85	82.5	87.67	89.25	97.82
Ath_chr1.capped.2443	0	0.82	0	0	0	0	0.2	0	0.45	0.51	0.36	0.15	0.35	0.33	0.07	0.42	0.26	0.65	0.15	0.64	0.48	0.25	0.78	0.38	1.16	0.27	0.24	0.56	1.15	0.53	0.6	0.76	0.08	0.1	0.33	0.17	0.1	0.2	0.16	0.15	0	0.45	0.28	0.25	0.18	0	0.31	0.16	0.7
Ath_chr1.capped.2444	9.85	9.67	21.76	18.49	23.06	11.46	14.41	13.41	13.02	6.35	8.36	8.78	7.86	12.12	12.14	9.76	11.31	14.62	8.49	20.84	14.72	6.22	9.58	9.72	27.4	18.98	23.07	23.14	16.2	16.07	17.86	16.71	22.15	14.04	13.96	16.73	20.11	18.97	17.93	19.04	32.33	37.39	108.69	59.37	10.41	10.89	15.69	12.28	13.9
Ath_chr1.capped.2447	3.94	2.46	4.57	0	0	0	3.74	2.8	4.14	4.09	5.52	3.01	4.19	10.72	5.51	7.8	7.98	6.3	4.71	6.32	5.82	3.73	6.28	3.52	12.91	13.34	12.67	12.98	3.5	8.28	5.48	5.78	11.54	12.94	15.42	13.31	2.51	2.08	0.89	1.83	1.04	1.56	1.12	1.26	5.28	3.43	3.83	4.17	4.7
Ath_chr1.capped.2448	0.99	0	0	0	0	0	0.14	0.22	0	0.14	0.41	0.05	0.19	0.33	0.07	0.07	0.15	0.35	0.08	0.19	0.21	0.12	0.36	0.04	0.36	0.47	0.31	0.37	0.42	0.8	0	0.41	0.32	0.5	0.48	0.44	0.4	0.26	0.02	0.22	0	0	0	0	0.63	0.16	0.52	0.43	0.44
Ath_chr1.capped.245	9.21	4.47	10.26	28.09	40.02	0.85	11.25	11.19	11.95	12.23	14.15	13.25	13.21	15.53	17.8	15.96	16.39	15	12.72	21.5	16.45	11.84	16.57	13.09	16.4	11.92	13.52	13.95	19.98	13.23	14.3	15.82	11.27	12.83	11.44	11.84	14.72	14.51	10.87	13.36	14.77	15.72	20.94	17.17	14.55	12.47	19.41	15.43	34.83
Ath_chr1.capped.2462	27.59	24.73	34.37	2.29	9.97	1.22	30.74	34.04	29	39.37	31.35	23.82	31.51	51.77	25.82	33.26	36.95	28.91	15.2	21.54	21.92	40.4	36.18	24.65	44.7	37.59	41.45	41.23	8.37	6.43	9.41	8.1	39.94	62.66	82.57	61.67	13.83	13.96	10.57	12.79	39.37	44.26	112.86	65.46	61.38	54.84	50.52	55.5	71
Ath_chr1.capped.2463	5.92	5.61	5.39	0	0.13	14.18	4.2	4.67	4.14	6.33	7.91	7.87	7.39	0.55	0	0.51	0.35	6.2	5.61	9.62	7.22	5.31	7.68	7.94	3.34	2.64	3.07	3.02	3.48	2.82	4.43	3.59	1.64	1.62	1.29	1.53	3.02	3.75	1.49	2.75	3.01	2.86	0.98	2.27	7.24	4.73	4.75	5.55	7.27
Ath_chr1.capped.2464	46.23	68.83	58.66	34.84	47.14	94.57	63.96	60.2	61.57	70.84	79.18	71.54	73.79	54.74	41.46	41.42	45.8	73.36	61.42	101.77	78.81	73.92	78.58	67.17	73.18	61.9	69.82	68.18	93.23	49.77	77.5	73.43	75.53	66.39	78.16	73.28	47.89	50.29	34.38	44.16	105.47	108.35	149.61	121.03	87.99	52.98	86.04	75.54	120.58
Ath_chr1.capped.2466	0.22	0.55	1.12	0	0	0	0.07	0.34	0.09	4.03	1.77	0.3	2.02	0.31	0.3	0.07	0.23	1.46	0	0.68	0.72	3.86	2.95	0.34	1.52	1.48	2.45	1.81	0.02	0.13	1.14	0.43	2.11	0.58	0.73	1.15	3.02	0.66	0.48	1.39	0.59	1.57	1	1.05	10.17	10.5	9.96	10.2	3.23
Ath_chr1.capped.2467	0	0	0.79	0	0	0	0.87	0.22	1.71	0.15	0.67	0.65	0.49	0.22	0.63	0.43	0.41	0.78	0.39	0.43	0.54	0.19	0.73	0.4	2.9	1.56	1.3	1.9	0.93	1.05	1.79	1.29	1.32	2	1.88	1.74	0.1	0.34	0.19	0.2	0	0.22	0.28	0.17	0.63	0.31	0.51	0.47	0.69
Ath_chr1.capped.247	4.61	3.67	7.41	1.57	1.3	7.52	5.95	6.69	7.55	10.31	12.65	12.05	11.67	3.41	2.7	3.39	3.15	9.85	9.96	12.33	10.73	10.23	12.93	11.52	7.42	7.98	9.36	8.24	14.19	7.92	13.55	11.91	11.36	7.23	9.96	9.52	19.88	22.63	11.37	17.93	10.06	10.66	8.49	9.75	15.78	13.13	11.51	13.46	11.3
Ath_chr1.capped.2470	1.53	0	0	0.14	0	0	1.73	0.07	0	0.44	0.26	0	0.23	0	0	0	0	0.47	1.13	1.35	1	0.32	0.04	0.04	0.36	0.61	0.91	0.63	1.03	2.28	2.02	1.77	0	0	0	0	0.4	0.47	0.68	0.52	21.85	30.65	51.64	34.67	0.54	0	0.93	0.49	1.39
Ath_chr1.capped.2475	0.99	0	0	0	0	0	0.46	0.28	0.9	0.87	0.35	0.65	0.62	0.66	0.35	0.07	0.36	0.9	0.23	1.5	0.92	0.49	0.36	0.93	0.81	0.56	0.48	0.61	1.77	0.39	2.88	1.71	0.33	0	0.24	0.21	0.7	0.69	0.42	0.62	0.65	0.66	0.7	0.69	0.45	1.25	0.3	0.65	0.75
Ath_chr1.capped.2477	1.75	4.75	10.4	1.42	0.13	0	10.6	6.6	9.16	7.6	6.81	8.74	7.73	2.96	1.55	1.46	2	4.84	3.86	5.87	4.89	7.91	7.81	8.83	2.69	2.41	3.88	2.98	2.02	0.8	2.15	1.68	2.66	2.2	2.36	2.4	4.84	6.3	2.06	4.4	1.29	1.66	1.12	1.39	9.7	6.53	11.09	9.08	13.12
Ath_chr1.capped.2479	2.64	1.84	2.05	0	0	0.37	3.34	3.36	4.95	5.08	4.76	4.64	4.82	3.85	2.33	2.67	2.94	3.65	1.78	4.07	3.24	4.44	5.15	3.17	5.09	4.95	3.94	4.62	2.45	1.3	2.88	2.24	4.4	2.91	4.53	4.01	5.15	5.34	4.63	5.07	4.68	4.27	7.06	5.4	5.11	4.34	5.83	5.04	8.78
Ath_chr1.capped.248	8.66	16.88	5.37	10.74	14.89	13.44	16.6	15.26	16.51	9.33	7.71	10.33	9.12	3.49	9.99	7.69	7.06	8.22	4.91	9.39	7.5	9.59	6.58	10.23	17.27	16.66	16.57	16.81	16.5	5.78	4.75	9.01	3.23	2.71	7.33	4.43	0.2	0.41	0.32	0.31	1.94	1	2.7	1.89	12.37	9.66	16.11	12.69	15.73
Ath_chr1.capped.2483	29.58	34.13	20.21	33.67	29.79	32.66	20.78	26.7	24.98	32.51	34.71	30.47	32.61	2.42	2.32	1.09	1.91	27.93	21.17	40.37	29.87	32.41	37.78	29.66	7.52	6.1	8.55	7.39	4.33	4.53	9.79	6.23	2.12	2.3	3.56	2.66	29.07	31.88	12.1	24.31	7.13	4.98	4.63	5.61	45.38	30.54	43.74	39.81	64.35
Ath_chr1.capped.2484	10.94	20.62	17.5	17.78	27.07	19.84	17.85	14.9	20.92	10.49	17.95	24.26	17.57	44.35	42.66	23.57	36.82	38.34	28.64	48.33	38.44	12.7	18.93	22.42	23.43	21.14	24.06	22.84	11.01	5.87	14.51	10.45	15.98	32.03	21.81	23.27	22.61	30.24	24.29	25.71	3.62	2.89	5.94	4.16	11.4	27.11	18.7	19.04	13.06
Ath_chr1.capped.2488	0.99	2.92	0.32	8.89	0	0.12	1.4	0.86	1.08	1.46	1.75	1.72	1.64	0.66	0.35	0.93	0.63	1.07	0.69	1.3	1.04	0.95	1.8	1.24	1.17	1.23	1.25	1.22	3.63	1.19	2.88	2.58	1.15	1.1	1.53	1.27	1.1	0.74	0.68	0.86	1.68	0.99	1.55	1.41	1.55	1.55	0.72	1.26	1.33
Ath_chr1.capped.2489	0	12.96	3.15	0	0	0	4.13	2.66	1.8	1.39	2.8	4.07	2.76	0	0.91	0.14	0.35	2.4	1.66	2.11	2.07	1.09	3.04	2.93	1.96	2.08	3.27	2.43	0.19	0.8	0	0.33	0.33	0.8	0.49	0.54	43.18	54.91	24.15	40.71	0.52	0.33	0.42	0.42	1.8	2.49	2.81	2.37	8.5
Ath_chr1.capped.249	0	1.55	2.99	0	15.28	20.71	2.28	1.49	1.89	2.64	3.11	2.9	2.9	2.85	4.44	3.02	3.43	2.48	1.31	2.47	2.13	2.22	2.12	2.08	2.33	2.43	1.64	2.13	3.75	2.26	3.1	3.06	0.73	1.2	1.13	1.03	0.8	0.54	0.64	0.68	2.35	2.45	3.38	2.74	2.73	1.55	2.9	2.35	4.49
Ath_chr1.capped.2493	9.32	10.15	6.79	11.04	13.21	8.49	8.54	8.76	13.03	7.45	7.29	6.97	7.23	58.17	87.44	66.43	70.64	11.47	9.39	15.28	12.13	7.49	7.34	7.79	31.6	23.14	27.99	27.58	7.69	2.26	5.51	5.16	7.67	5.11	6.13	6.35	4.74	4.95	3.62	4.46	3.88	4.33	8.63	5.64	9.34	16.5	14.53	13.37	9.04
Ath_chr1.capped.2494	0.11	0.18	1.58	0	18.52	12.95	2	3.88	1.71	2.91	3.71	1.52	2.73	4.72	4.23	2.63	3.81	9.28	7.67	13.24	10.11	3.52	3.43	2.12	6.5	5.72	8.41	6.85	6.11	3.61	8.48	6.09	20.55	19.66	12.13	17.44	17.85	16.95	14.09	16.27	2.45	2.9	4.09	3.17	3.77	1.56	2.06	2.44	4.25
Ath_chr1.capped.2495	9.09	23.45	27.45	23.5	14.25	11.22	21.07	23.93	20.29	20.26	22.14	22.96	21.81	15.97	16.41	14.84	15.71	27.84	18.33	35.12	27.13	24.71	24.84	20.94	16.65	14.67	17.99	16.43	15.71	6.28	10.72	10.92	18.33	8.13	13.13	13.21	24.13	23.44	15.39	20.97	19.92	22.01	28.64	23.52	29.13	23.04	30.65	27.57	76.02
Ath_chr1.capped.2497	11.27	17.43	6.94	5.16	0.52	1.73	13.47	14.82	17.68	9.62	5.43	10.27	8.44	70.76	32.85	75.36	59.6	14.02	17.02	29.33	20.1	9.66	5.92	12.74	49.29	18.63	15.28	27.7	0.02	0	0.12	0.05	6.31	4.42	0.33	3.69	0	0	0.02	0.01	0	0.11	0	0.04	11.92	75.44	33.48	40.23	3.28
Ath_chr1.capped.2499	2.09	1.46	0.79	0	0	0	0.53	1	0.9	5.17	3.59	1.42	3.39	3.62	2.67	2.47	2.88	4.02	2.17	3.74	3.36	4.48	3	1.01	7.62	6.74	4.23	6.16	9.39	5.06	7.52	7.33	7.89	1	4.47	4.55	7.95	8.4	3.59	6.64	7.23	5.32	9.45	7.32	6.02	1.24	2.19	3.13	1.57
Ath_chr1.capped.250	0	2.74	0.63	0.14	0	0	1.4	1.3	1.62	1.21	1.3	0.92	1.14	0.89	0.86	1.09	0.95	1.25	1.3	2.01	1.53	1.4	1.61	1.42	1.53	1.11	1.46	1.37	3.76	1.08	3.22	2.7	2.19	1.74	1.24	1.75	1.73	1.27	1.7	1.58	1.37	1.97	3.5	2.27	2.12	1.87	0.87	1.62	5.42
Ath_chr1.capped.2500	147.79	159.63	173	146.35	343.06	256.71	172.34	152.8	155.78	170.53	191.71	222.52	194.72	47.39	43.32	46.02	45.56	137.7	114.21	198.51	150	177.39	185.89	188.81	141.03	110.43	105.09	118.77	311.02	157.95	235.44	234.57	101.9	93.41	115.42	103.5	40.59	51.02	30.9	40.81	103.55	108.66	90.74	100.86	263.48	197.31	216.46	225.52	257.64
Ath_chr1.capped.2501	17.3	7.67	10.1	2.29	1.3	16.02	12.78	9.26	14.17	10.41	14.01	12.35	12.25	5.49	5.97	5.15	5.5	14.74	14.15	19.66	16.2	10.74	11.76	12.38	10.06	6.97	10.38	9.15	22.16	10.12	13.72	15.35	19.76	14.92	16.82	17.21	6.84	7.43	6.22	6.83	11.73	14.98	11.17	12.65	12.02	10.59	10.91	11.14	18.18
Ath_chr1.capped.2502	10.4	7.94	3.47	6.31	0.26	10.73	3.61	4.83	4.58	5.75	7.56	8.24	7.16	4.61	6.48	4.85	5.29	7.88	3.88	9.12	6.98	6.83	7	6.12	6.86	7.13	6.57	6.83	15.54	5.89	10.73	10.69	9.21	7.02	7.05	7.77	7.27	5.21	3.36	5.31	11.48	12.34	15.43	13.12	9.62	3.42	7.27	6.75	8.36
Ath_chr1.capped.2505	0	0	0	0	0	0	0.07	0.14	0.09	0.87	0.51	0.5	0.62	0.55	0.35	0.37	0.43	0.65	0.16	0.94	0.59	0.19	0.61	0.54	0.53	1.08	0.16	0.59	1.66	1.07	0.72	1.15	0	0.7	0.66	0.45	0.81	0.4	0.42	0.54	0.26	1.11	1.69	1.02	0.72	1.25	0.51	0.82	1.01
Ath_chr1.capped.2506	198.36	150.58	188.29	380.71	121.75	308.38	219.04	175.13	202.72	173.89	204.53	202.18	193.36	192.82	162.47	168.9	174.57	191.56	129.82	208.19	176.36	190.81	207.7	192.92	223.6	178.89	212.81	204.9	214.83	132.11	151.84	166.14	241.16	208.79	240.49	229.94	229.35	233.46	193.72	218.64	358.81	392.46	511.37	420.47	272.94	195.47	275.22	247.62	399.28
Ath_chr1.capped.2508	0.77	0	2.05	0	0.13	0	0.87	1	0.72	0.87	0.78	0.8	0.82	0.55	0.7	0.36	0.54	1.2	1.06	1.36	1.22	0.75	1.38	1.05	2.33	1.87	1.1	1.76	3.56	0.66	2.51	2.26	2.07	0.9	1.69	1.57	0.9	1.84	0.94	1.2	0.65	1.88	2.54	1.7	0.54	0	1.23	0.57	1.77
Ath_chr1.capped.2509	0.99	0	0	0	0	0	1.08	1	0.9	1.18	1.54	0.71	1.16	0.88	1.69	1.59	1.36	1.53	1.38	1.9	1.61	1.4	1.1	0.92	2.24	2.49	1.76	2.18	3.09	1.85	2.62	2.55	2.73	2.11	2.12	2.34	1.51	1.95	1.46	1.69	2.45	2	3.52	2.66	0.9	0.93	0.83	0.89	2.07
Ath_chr1.capped.251	0.89	0.91	2.05	0.07	0	0	0.14	0.22	0.46	0.14	0.58	0.84	0.53	5.01	1.69	4.68	3.78	1.13	0.33	0.7	0.73	0.64	0.83	0.73	1.1	2.01	1.19	1.42	0.93	0.64	0.93	0.84	0.77	1.5	0.67	0.97	0.6	1.7	0.88	1.07	0.37	0.35	1.28	0.66	0.81	0.62	0.28	0.57	0.67
Ath_chr1.capped.2512	2.65	3.3	0.48	5.3	3.11	0.12	2.01	1.52	1.8	2.17	2.56	1.28	1.98	5.72	2.91	4.33	4.31	2.67	0.93	2.41	2.05	2.38	2.31	1.21	8.72	9.81	11.25	9.91	1.65	0.53	2.81	1.68	6.46	5.35	8.22	6.71	2.42	3.24	2.08	2.58	1.07	0.8	2.69	1.54	2.05	0.63	2.29	1.65	5.28
Ath_chr1.capped.2513	0.22	0	0.32	0	0	0	0.27	0.21	0	0.22	0.25	0.2	0.23	0.99	0.77	0.95	0.91	0.24	0.15	0.56	0.33	0.37	0.04	0.39	1.96	2.35	3.8	2.7	0.04	0.13	0	0.05	0.66	1.7	1.63	1.33	0.7	1.74	0.66	1.03	0.13	0.22	0.71	0.36	0.18	0.31	0.62	0.37	0.82
Ath_chr1.capped.2515	33.64	23.38	27.44	34.39	4.02	27.13	28.49	21.97	28.37	10.87	16.72	30.63	19.44	11.05	7.06	6.72	8.28	38.21	29.54	57.3	41.71	9.6	19.42	31.59	29.02	22.74	28.64	26.78	13.01	13.91	26.15	17.69	10.87	11.94	15.2	12.71	35.26	42.8	30.23	36.14	112.92	158.47	179.82	150.28	14.98	25.86	25.56	22.1	58.69
Ath_chr1.capped.2516	0	0	0	0	0	0	0	0.93	0.18	0.29	0.57	0.61	0.5	0.33	0.07	0.15	0.18	0.64	0.46	1.2	0.78	0.51	0.58	0.79	0.09	0.33	0.54	0.32	0.15	0.13	0.24	0.17	0.08	0.2	0.57	0.29	0.91	1.28	0.64	0.94	0.26	1.56	0.71	0.84	0	0.31	0.42	0.24	1
Ath_chr1.capped.2517	9.54	18.07	16.09	0.57	16.19	30.21	10	9.94	9.88	1.75	2.79	11.18	5.27	0.66	1.13	0.22	0.66	70.96	90.58	164.05	108.45	1.13	2.34	11.3	23.24	12.59	18.36	18.05	14.5	19.73	56.56	30.26	1	0.4	1.23	0.88	27.89	30.96	16.42	25.05	704.26	1625.71	1170.86	1165.83	2.16	8.41	12.44	7.64	10.26
Ath_chr1.capped.2518	8.23	9.96	6	0	17.35	1.1	6.46	10.33	7.73	10.12	9.28	10.88	10.13	9.21	7.33	4.92	7.14	12.48	7.67	13.66	11.37	10.91	8.56	8.95	13.47	12.82	12.9	13.02	9.51	4.77	8.24	7.55	26.05	16.73	20.19	21.04	7.26	8.18	6.14	7.23	3.88	2.43	5.23	3.88	16.88	12.14	17.14	15.36	8.71
Ath_chr1.capped.2521	4.82	5.02	8.51	8.16	0.13	0	6.14	6.17	7.9	4.74	5.7	5.38	5.28	21.45	20.87	20.94	21.02	16.51	12.72	18.2	15.87	6.25	7.77	5.02	14.41	12.38	13.72	13.45	8.34	4.13	12.26	8.25	12.74	10.54	10.32	11.21	19.44	16.48	23.04	19.66	8.13	6.68	13.72	9.5	4.31	7.78	5.99	6	10.61
Ath_chr1.capped.2522	0	0	0	0	0	0	0.67	0.43	0.81	0.64	0.76	1.22	0.88	0.88	1.26	1.45	1.2	0.89	0.93	0.79	0.89	0.31	1.18	1.53	0.99	1.31	1.74	1.34	0.78	0.65	1.08	0.84	0.16	0.4	0.88	0.47	1.6	0.98	1.43	1.36	0.91	1.21	0.42	0.86	0.45	1.24	1.56	1.07	0.69
Ath_chr1.capped.2524	2.19	3	1.74	18.78	0.13	0	2.34	1.93	2.07	2.92	4.07	2.96	3.31	1.65	1.47	1.69	1.58	4.08	2.89	6.36	4.48	3.42	4.66	3.05	3.37	2.95	3	3.11	6.19	3.59	4.89	4.87	4.62	3.5	4.13	4.08	4.23	5.62	2.91	4.26	4.27	3.79	3.82	3.97	4.66	1.55	3.52	3.21	5.94
Ath_chr1.capped.2529	0	0	0.08	0	0	0	0.27	0.87	0.63	0.09	1.59	1.58	1.09	5.59	2.73	7.46	5.25	4.71	9.8	11.24	8.59	0.06	1.14	1.45	1.34	5.87	1.26	2.81	0.44	0.13	0	0.19	0.68	1.8	1.11	1.21	1.21	2.01	1.34	1.52	0.39	0	0.15	0.18	0.18	0.62	1.03	0.6	0.12
Ath_chr1.capped.253	6.68	3.64	4.73	0.14	0.26	28.48	5.55	5.17	6.47	6.15	7.63	8.38	7.4	4.06	1.41	1.82	2.42	7.07	5.39	9.89	7.48	8.41	8.18	7.8	6.6	4.53	5.43	5.49	4.09	3.17	6.31	4.54	10.6	7.71	11.48	9.96	2.92	3.3	2.57	2.96	27.52	32.68	55.09	38.43	12.46	6.23	9.22	9.26	17.61
Ath_chr1.capped.2530	1.21	2.47	2.69	0.14	0.39	0.12	3.33	2.65	3.06	2.02	3.66	4.83	3.51	0	0	0	0	7.11	4.3	9.27	6.95	2.83	3.92	4.19	5.35	3.84	1.93	3.69	20.14	10.55	13	14.62	0	0.1	0.08	0.06	0.1	0.14	0.38	0.22	1.04	0.99	0.42	0.82	2.43	3.73	2.16	2.74	6.33
Ath_chr1.capped.2531	0.11	2.75	2.52	9.03	9.84	0	0.14	0.87	0.99	1.4	2.69	0.51	1.54	0.44	0.49	0.22	0.38	4.66	0.92	1.25	2.28	0.75	2.79	0.84	3.04	3.34	1.99	2.78	4.72	1.6	2.64	3.03	0.74	3.61	4.36	2.92	8.08	7.03	2.93	6.03	0.65	0.34	0.14	0.38	0.54	0.93	1.03	0.82	1.89
Ath_chr1.capped.2533	0	0	0	7.6	0	0	0.46	0.07	0.72	0.07	0.21	0.26	0.18	0.22	0.07	0.22	0.17	0.7	0.23	0.83	0.59	0.06	0.08	0.27	0.18	0	0.16	0.12	0.17	0	0.12	0.11	0	0.1	0	0.03	0.2	0.67	0.23	0.37	0	0	0	0	0	0.31	0	0.1	0.51
Ath_chr1.capped.2534	0.11	0	0	0	0	0	0	0	0	0	0	0	0	0	0	0	0	0	0	0	0	0.06	0	0	0	0	0	0	0	0	0	0	0	0	0	0	0	0	0	0	0	0	0	0	0.27	2.18	0.42	0.96	0.13
Ath_chr1.capped.2536	5.04	3.48	7.41	0.14	8.55	1.48	4.39	5.04	4.95	2.93	4.03	3.54	3.52	12.58	10.23	8.17	10.3	5.89	1.82	3.4	3.73	2.77	4.58	3.55	12.67	13.73	14.69	13.67	4.97	2.53	4.41	4.02	17.68	22.38	21.95	20.65	12.42	15.58	8.67	12.21	3.87	3.67	8.35	5.31	4.13	3.11	4.46	3.87	5.62
Ath_chr1.capped.2537	25.63	27.19	38.33	25.65	8.68	0.6	31.54	25.75	27.22	17.08	17.28	25.7	20.02	50.93	61.33	51.05	54.42	44.64	37.59	51.11	44.5	16.29	18.71	24.17	28.06	35.42	37.85	33.73	12.45	7.18	14.06	11.26	13.19	16.35	14.75	14.74	86.61	90.31	81.04	85.9	39.81	45.49	140.78	75.28	23.59	25.23	41.35	30.02	63.71
Ath_chr1.capped.2539	0	3.47	1.89	0	0	0	0.67	1.07	1.08	0.66	0.56	1.2	0.8	2.43	1.96	1.38	1.92	5.08	4.22	8.23	5.91	0.5	0.85	1.13	3.17	3.14	3.58	3.26	9.51	7.45	11.1	9.4	7.12	3.8	2.81	4.58	4.83	6.02	4.59	5.14	3.75	5.44	3.95	4.42	1.26	2.79	1.34	1.76	1.71
Ath_chr1.capped.254	1.43	3.1	1.58	0.14	11.91	0	4.4	3.6	2.34	0.51	1.29	1.8	1.2	3.39	3.61	0.59	2.53	5.58	6.09	10.12	7.26	0.64	1.9	1.48	10.24	5.86	6.7	7.59	6.69	3.62	13.79	8.03	4.07	1	0.66	1.91	52.39	53.12	55.09	53.49	12.22	8.72	8.23	9.71	1.53	2.49	3.84	2.62	5.45
Ath_chr1.capped.255	0	0	0.63	0	0	0.12	0.66	0.86	1.35	1.45	3.16	1.13	1.9	1.53	2.46	0.36	1.44	3.13	2.5	2.87	2.89	2.56	3.03	0.88	2.15	2.56	2.92	2.54	4.66	2.13	2.98	3.25	5.05	3.3	2.53	3.63	3.02	4.56	5.31	4.33	2.33	0.99	0.42	1.22	1.71	0.62	1.34	1.21	3.73
Ath_chr1.capped.2553	8.22	11.22	12.46	0.42	14.64	46.72	13.8	13.95	15.01	14.91	18.33	19.19	17.45	4.71	3.09	5.18	4.3	8.88	6.97	9.95	8.62	16.01	18.56	18.53	14.61	10.5	11.51	12.19	18.57	9.63	11.56	13.24	4.15	8.72	7.77	6.89	6.44	7.51	3.6	5.83	14.3	11.03	13.34	12.91	26.73	22.12	18.9	22.55	33.58
Ath_chr1.capped.2555	1.1	0	0.16	0	0	0	0.6	0.56	0.27	0.14	0.67	0.4	0.4	0.66	0.77	0.56	0.64	2.68	0.84	1.36	1.68	0.38	0.4	0.32	1.98	1.83	1.64	1.8	0.33	0.52	0.84	0.59	0.17	1.2	0.56	0.64	1	2.42	1.15	1.54	46.75	55.2	103.24	68.42	0.72	0.31	0.41	0.47	0.94
Ath_chr1.capped.2556	7.56	6.57	2.21	21.51	3.11	19.49	10.74	8.41	8.43	33.52	23.68	18.25	25.13	0.11	0.35	1.61	0.67	37.55	23.35	31.45	30.76	32.9	21.78	16.63	37.9	31.74	51.4	40.32	0.79	3.35	1.66	1.95	1.57	2.3	1.23	1.7	213.07	303.77	143.95	220.05	2.84	16.43	2.84	7.36	45.25	13.09	28.19	28.82	22.88
Ath_chr1.capped.2559	23.32	32.77	18.77	14.33	27.2	16.52	21.81	19.22	23.33	7.63	23.8	19.41	16.97	273.95	242.78	203.23	239.72	28.51	19.15	31.93	26.53	9.37	26.06	19.58	77.19	74.17	79.53	76.91	7.44	0.13	0.84	2.82	3.38	17.88	1.62	7.62	4.96	3.41	3.4	3.93	0.26	0.89	14.45	5.2	9.49	24.9	23.49	19.25	12.73
Ath_chr1.capped.2560	0.88	2.28	0.16	0.43	15.15	0.24	1.61	1.37	1.89	4.52	4.36	2.87	3.91	1.97	1.69	2.82	2.15	3.28	0.99	1.98	2.08	4.52	4.47	2.7	6.14	2.82	4.33	4.43	3.67	3.78	7.55	5.02	2.15	2.7	2.7	2.52	3.22	1.59	1.17	2.01	3.47	1.78	5.17	3.49	4.81	3.42	3.47	3.9	11.59
Ath_chr1.capped.2561	0	0	0.47	0	0	0	0.07	0.14	0.09	0.81	0.57	0.51	0.63	0.11	0.21	0.51	0.27	1.05	0.24	0.6	0.64	0.64	0.81	0.68	0.81	0.8	0.54	0.71	0.33	0.26	0.6	0.4	0.74	0.3	0.57	0.54	0.3	0.2	0.17	0.23	0.39	0.78	0.85	0.67	1.16	1.25	0.21	0.87	1.52
Ath_chr1.capped.2562	0.99	0	0	0	0	0	1.07	1.65	1.8	2.31	2.47	2.5	2.42	1.87	0.84	0.93	1.2	1.65	1.16	1.86	1.59	3.38	1.62	1.79	1.43	1.62	1.83	1.61	1.59	1.06	2.4	1.68	1.59	0.6	2.43	1.56	1.1	1.55	0.94	1.23	2.6	1.33	1.83	1.91	1.8	1.55	0.82	1.38	4.03
Ath_chr1.capped.2563	29.17	18.83	20.71	43.86	6.61	1.1	27.4	26.98	26.75	33.47	32.63	29.18	31.75	63.36	85.54	86.64	78.46	38.32	36.23	53.38	42.64	32.72	34.61	25.22	51.73	39.62	47.22	46.14	21.02	9.79	13.4	14.77	29.9	22.39	37.25	29.85	28.67	30.85	19.22	26.22	41.03	28.04	68.48	45.81	44.14	18.16	33.1	31.74	81.89
Ath_chr1.capped.2564	0	0.82	0	4.59	0	0	0.66	0.93	1.08	1.03	0.77	1.08	0.96	3.06	3.25	6.56	4.28	1.13	1.13	2.51	1.6	1.16	0.53	0.84	2.5	2.55	1.91	2.31	0.12	0	0.12	0.09	0.16	2.11	1.22	1.17	1.31	1.07	0.46	0.95	2.2	1	0.14	1.1	0.99	1.24	1.96	1.39	1.2
Ath_chr1.capped.2567	21.92	21.9	24.29	37.12	51.29	34.4	18.45	13.66	15.92	15.93	19.24	21.06	18.73	5.82	4.66	6.44	5.61	14.96	10.53	16.85	14.16	16.85	19.28	21.91	13.29	13.53	11.67	12.79	36.65	18.61	15.49	23.53	11.54	10.01	9.99	10.55	16.04	18.72	11.49	15.42	10.45	10.39	7.77	9.54	19.64	24.64	21.26	21.76	28.64
Ath_chr1.capped.2568	0.22	1.92	0	0	0	0	0.07	0.36	0.36	0.42	0.15	0.2	0.26	0.22	0.49	0.43	0.35	0.54	0.38	0.34	0.43	0.31	0.24	0.24	0.27	0.35	0.69	0.43	0.32	0.4	0.36	0.36	0.25	0.25	0.4	0.31	0.5	0.13	0.52	0.42	0.52	0.33	0.85	0.57	0.73	1.86	0.72	1.09	0.18
Ath_chr1.capped.2569	1.64	1.28	0.16	0	0.26	0.37	1.6	1.29	1.8	2.5	2.94	1.34	2.28	2.2	2.23	2.48	2.26	2.65	1.91	1.34	2	3.38	2.7	1.95	4.02	3.27	3.24	3.53	3.4	2.8	4.78	3.65	4.8	2.5	3.84	3.75	1.6	2.41	2.8	2.31	3.87	3	5.37	4.1	2.61	8.73	3.43	4.9	3.47
Ath_chr1.capped.2578	215.11	241.02	170.91	235.53	286.09	285.8	249.74	220.92	229.72	230.64	274.96	337.61	280.8	87.47	68.92	71.95	76.03	181.48	151.03	247.79	193.23	241.66	274.4	288.59	190.21	160.42	159.16	169.78	392.83	176.75	220.92	263.24	173.48	146.81	178.15	165.97	73.09	81.7	47.52	67.36	154.15	166.73	193.3	171.21	310.74	231.32	258.37	266.55	434.4
Ath_chr1.capped.258	4.41	0.2	0.19	0	5.78	0	1.29	2.11	1.4	2.74	3.01	2.49	2.74	4.21	5.35	3.29	4.24	2.18	1.71	2.94	2.3	2.55	2.56	1.98	4.01	3.02	3.25	3.43	5.73	3.68	4.46	4.65	2.31	2.92	2.6	2.62	0.72	0.7	0.74	0.73	15.22	17.66	22.44	18.45	3.8	2.66	2.86	3.09	3.15
Ath_chr1.capped.259	6.57	8.22	4.73	0.14	0.26	13.81	5.4	6.4	6.74	6.66	7.42	8.29	7.45	5.82	6.29	5.92	5.98	9.27	4.08	11.48	8.31	5.74	8.11	7.27	12.37	9.97	7.12	9.81	16.17	7.06	11.3	11.48	11.04	12.32	11.25	11.55	11.49	11.57	7.73	10.25	9.39	10.95	13.89	11.43	11.94	5.61	9.25	8.91	9.7
Ath_chr1.capped.2590	7.34	6.12	5.68	40.42	0.13	15.17	6.25	8.64	8.7	6.61	8.22	8.93	7.91	2.08	1.13	2.81	2.02	4.77	4.08	7.49	5.45	8.03	7.77	11.23	7.38	6.06	5.04	6.16	11.23	8.46	6.29	8.68	1.9	2.21	3.46	2.52	0.71	1.13	0.24	0.69	0.9	1.12	0.71	0.92	9.59	13.7	11.01	11.42	13.88
Ath_chr1.capped.2591	8.33	5.84	4.89	15.33	0	0	2	3.52	1.62	2.2	4.44	6.2	4.28	0.11	0	0	0.04	4.62	4.32	10.15	6.37	1.54	4.23	4.56	7.66	8.16	2.99	6.27	37.12	21.1	20.33	26.19	0	0.1	0.24	0.11	0.4	0.13	0.48	0.35	0	0.78	0.42	0.41	3.32	6.54	5.62	5.16	5.65
Ath_chr1.capped.2592	31.44	5.86	4.42	13.03	31.73	57.69	19.51	14.31	20.67	6.37	9.89	11.93	9.43	19.08	22.48	15.54	18.99	21.83	20.55	39.53	27.36	9.02	8.77	12.18	18.34	11.13	17.05	15.48	14.05	11.28	14.42	13.28	25.66	14.46	14.56	18.25	34.88	46.43	47.09	42.8	16.56	19.35	26.13	20.7	12.6	11.84	11.51	11.97	26.47
Ath_chr1.capped.2593	0.11	1.55	0	0	0	0	1.87	0.36	0.72	0.93	1.95	0.82	1.23	0.66	1.49	0.74	0.96	2	2.12	4.45	2.87	1.2	0.82	0.77	2.05	2.08	2.75	2.3	0.52	0.26	0.84	0.56	4.9	3.41	3.95	4.1	2.42	3.87	2.34	2.88	2.07	0.22	1.69	1.33	2.07	0.31	1.14	1.17	2.01
Ath_chr1.capped.2594	0	0	0	0	0	0	0.46	0.72	0.09	0.67	1.44	1.32	1.16	0.66	0.98	0.86	0.83	0.78	1	1.61	1.14	0.89	1.18	0.84	1.35	1.09	1.09	1.17	2.63	0.93	1.79	1.77	1.35	1.2	1.55	1.36	1.81	2.29	1.46	1.86	2.55	2.55	5.38	3.51	0.81	1.25	1.66	1.22	3.86
Ath_chr1.capped.2595	0	0	0	0	0	0	0.4	0.5	0.63	1.17	0.36	0.36	0.62	0.68	0.14	0.21	0.35	0.3	0.08	0.24	0.21	0.69	0.44	0.5	0.45	0.49	0.4	0.44	0.8	0.39	0.48	0.58	0.65	0.5	0.8	0.67	1.3	1.09	0.19	0.86	4.91	4.33	12.6	7.28	0.9	0	1.03	0.63	0.13
Ath_chr1.capped.2596	0	0	0.16	7.88	0	0	0.3	0.78	0.9	0.35	0.3	0.65	0.44	0.44	0.14	0.14	0.24	0.63	0.32	1.58	0.87	0.5	0.37	0.66	2.84	1.49	1	1.77	2.69	1.99	0.84	1.85	1.81	0.75	1.13	1.25	0.6	0.67	0.49	0.6	11.08	11.88	22.8	15.29	0.45	0.62	0.61	0.55	0.89
Ath_chr1.capped.2597	141.76	136.9	132.93	177.74	220.94	262.24	142.47	144.17	149.95	171.58	185.17	173.74	176.65	326.34	231.26	191.47	249.45	150.21	98.21	195.53	147.88	182.92	184.74	160.92	285.23	249.06	322.25	285.26	361.5	113.97	141.13	205.33	352.63	231.79	350.13	311.2	178	196.47	106.53	160.18	212.15	228.7	483.47	307.81	268.28	173.94	237.49	226.32	321.11
Ath_chr1.capped.2598	0.88	0	0	0	0	0	0.4	1.08	0.09	0.14	0.72	0.51	0.48	3.94	2.97	1.39	2.77	0.53	0.23	0.27	0.35	0.25	0.49	0.47	0.89	1.02	1.53	1.15	0.49	0	0	0.16	0	0.2	0	0.06	0	0.27	0.02	0.1	0.13	0.22	0.14	0.17	0.18	0.62	0.31	0.37	0
Ath_chr1.capped.26	0.77	0	2.21	0	0	0	0.07	0.86	0.36	0.29	0.41	0.51	0.41	0	0.42	0.29	0.22	2.55	3.36	3.86	3.3	0.06	0.56	0.75	0.18	0.62	0.31	0.36	0.19	0.52	0.36	0.36	0.16	0	0.08	0.09	8.06	8	8.62	8.23	0	0.22	0	0.08	0.27	0.94	0.51	0.56	1.08
Ath_chr1.capped.260	9.31	6.37	11.99	13.89	0.26	17.26	10.52	16.63	16.24	12.29	14.43	20.26	15.66	17.79	13.91	19.56	17.04	24.94	28.74	41.38	31.69	11.61	14.35	18.76	21.44	18.26	15.15	18.25	26.9	21.74	26	24.84	33.25	22.05	16.34	23.91	18.99	24.9	24.04	22.67	41.4	48.88	43.79	44.61	17.9	14.25	20.85	17.65	38.29
Ath_chr1.capped.2602	0.55	1.73	7.1	0	5.57	0	1.07	2.16	1.26	1.81	1.44	1.94	1.71	0.99	0.63	1.09	0.88	1.77	1.68	2.6	2.03	1.52	1.05	1.48	2.6	1.71	2.49	2.29	2.2	1.98	1.79	1.99	4.49	3.41	3.01	3.64	4.33	3.16	1.62	3.04	0.52	0.33	0.98	0.63	3.23	3.73	2.58	3.16	3.86
Ath_chr1.capped.2604	1.97	0	0.48	0	0	13.56	0.81	1.22	2.97	1.89	1.19	1.22	1.43	7.77	8.2	6.04	7.31	3.54	1.86	2.83	2.76	1.56	1.06	1.54	3.22	3.2	3.6	3.33	5.75	1.31	4.45	3.86	2.57	1.5	0.8	1.64	3.54	2.8	2.39	2.94	6.45	7.53	16.46	10.16	1.53	1.55	2.19	1.73	3.04
Ath_chr1.capped.2609	0	3.92	2.37	0.14	0	0.12	1.13	1.57	1.26	1.38	1.36	0.96	1.24	0	0	0	0	0.64	0.85	1.53	1.02	2.61	0.98	0.77	0.96	0.87	0.68	0.82	0	0	0	0	0.49	1.38	3.87	1.92	0	0	0.05	0.02	0	0	0	0	2.45	0.62	1	1.35	0.25
Ath_chr1.capped.2621	0	0	0	0	0	0	0	0.14	0	0.07	0	0.15	0.08	0.11	0.14	0.15	0.13	0.24	0	0.55	0.27	0.06	0	0.08	0.18	0.07	0.32	0.2	0	0	0	0	0	0	0	0	0	0	0	0	0	0	0	0	0.18	0.62	0	0.27	0.44
Ath_chr1.capped.2622	0	0	0	0	0	0	0	0	0.18	0	0.05	0.57	0.21	0	0.14	0	0.05	0.12	0.16	0.37	0.22	0.13	0.04	0.49	0	0	0.08	0.03	0	0	0	0	0	0	0	0	0	0	0	0	0	0	0	0	0.54	0	0.21	0.25	0.82
Ath_chr1.capped.2624	0	4.1	1.42	0	0	0	0.74	2.58	0.54	0.43	1.15	2.46	1.37	4.59	0.63	3.9	3.02	2.74	4.16	6.71	4.57	0.45	0.87	2.25	3.65	1.08	2.75	2.49	0.02	0	0	0.01	0.83	0	0.08	0.32	0	0	0	0	0	0	0	0	0.54	2.17	2.79	1.81	0.94
Ath_chr1.capped.2626	33.52	48.73	28.24	63.22	54.79	50.55	39.76	43.28	38.05	8.5	10.85	20.38	13.25	6.68	6.71	4.77	6.02	11.47	13.28	21.59	15.47	9.1	11.13	21.12	11.22	10.85	10.76	10.93	17.29	12.72	13.69	14.57	17.01	11.35	15.6	14.64	4.64	6.15	9.24	6.69	9.79	16.67	15.99	14.17	9.5	19.3	37.78	22.14	13.35
Ath_chr1.capped.2627	2.53	6.67	7.74	0.29	11.4	0.25	4.54	8.78	9.61	3.38	2.72	8.42	4.84	33.32	36.87	44.63	38.22	8.93	15.31	26.4	16.88	2.58	2.64	5.98	22.17	11.03	9.22	14.14	1.51	1.2	1.08	1.27	4.08	1.3	0.65	2.01	2.82	3.74	2.31	2.96	2.84	1.57	0.99	1.8	3.5	2.49	6.55	4.16	5.51
Ath_chr1.capped.263	2.42	0.64	3.15	0.07	1.55	17.63	2.36	2.87	1.71	5.73	6.49	3.16	5.14	0.99	0.56	0.87	0.79	2.49	1.38	2.32	2.09	5.69	5.22	2.91	2.52	2.23	2.08	2.28	2.84	1.32	1.68	1.95	1.15	1.4	1.79	1.45	2.1	2.3	1.08	1.82	1.42	1.21	1.55	1.43	6.92	2.49	4.02	4.45	4.87
Ath_chr1.capped.2630	22.67	29.85	23.34	0.42	0.26	16.02	17.91	12.75	20.74	13.23	15.79	13.06	14	50.39	67.04	53.41	56.9	20.13	14.53	26.08	20.26	15.13	17.74	15.03	27.33	21.02	26.28	24.83	13.42	5.72	7.64	8.92	12.36	10.21	12.35	11.61	7.73	7.29	4.65	6.53	25.86	24.66	42.78	31.12	21.54	15.55	20.38	19.08	42.42
Ath_chr1.capped.2631	0	0.46	0	0	0	0	1.86	1.16	0.36	0.87	0.81	1.48	1.07	0.55	0.91	0.57	0.65	1.17	0.54	1.3	1.02	0.44	0.98	1.46	1.43	0.88	0.56	0.96	4.05	1.98	2.27	2.82	1.3	0.1	0.57	0.7	1.41	2.48	2.17	2.06	0.78	1.11	0.56	0.82	0.45	1.25	1.14	0.94	1.14
Ath_chr1.capped.2634	0	0	0	0	0	0	2.94	1.43	0.18	1.52	2.47	1.11	1.73	0.11	0	0.14	0.08	1.31	0.94	0.89	1.09	1.74	2.73	1.58	2.15	1.22	0.93	1.41	4.61	1.46	1.92	2.7	0	0.15	0.32	0.17	0.1	0.28	0.11	0.16	0.39	0.11	0	0.16	2.25	0.62	1.66	1.5	4.29
Ath_chr1.capped.2636	0	0	0.16	0	0	0	0.44	0.29	0	0.21	0.6	0.27	0.37	0.33	0.07	0	0.13	0.24	0.73	1.08	0.69	0.25	0.49	0.4	0	0.07	0	0.02	0.02	0	0	0.01	0	0	0	0	0.05	0	0	0.02	0	0	0	0	0.2	0.31	0.67	0.4	0.95
Ath_chr1.capped.2637	19.17	30.11	18.12	40.7	31.6	56.71	21.43	21.15	26.23	32.68	34.21	31.48	32.77	15.63	14.55	17.57	15.88	35.63	30.95	47.73	38.1	35.73	29.45	26.94	27.43	30.16	23.69	27.05	49.48	18.77	30.93	33.06	35.53	27.51	30.77	31.28	21.21	24.85	18.18	21.4	26.66	27.45	32.14	28.76	41.48	32.42	28.85	34.18	40.41
Ath_chr1.capped.2642	1.97	0.82	3.94	0	0	0.12	1.89	1.87	2.97	2.03	2.42	3.86	2.76	6.13	8.46	3.88	6.13	9.95	11.16	17.24	12.81	2.15	2.84	3.85	5.8	5.79	7.19	6.24	19.29	10.95	30.71	20.27	33.87	25.47	22.02	27.14	9.96	11.38	10.14	10.51	23.56	21.65	37	27.42	1.98	2.17	1.55	1.89	3.18
Ath_chr1.capped.2644	2.3	1.46	1.42	0	15.28	0	0.87	0.49	1.44	2.11	1.06	1.01	1.39	0.05	0.6	0.44	0.35	1.9	0.63	1.45	1.36	1.26	1.13	1.11	1.16	1.07	1.25	1.16	2.09	1.17	1.44	1.61	3.05	1.9	2.04	2.37	0.88	1.49	0.77	1.04	0.91	1	0.98	0.98	2.25	1.86	1.94	2.01	3.49
Ath_chr1.capped.2646	7.57	3.56	2.52	0.57	0.13	0	2.81	5.47	3.69	5.03	5.74	3.56	4.75	6.91	7.13	8.02	7.35	8.01	6.83	7.71	7.56	4.36	5.49	3.65	6.52	6.82	7.88	7.04	8.98	2.94	5.73	5.92	8.71	7.62	8.92	8.45	7.56	6.24	5.7	6.5	8.01	6.02	13.44	9.18	6.74	4.36	4.95	5.31	11.15
Ath_chr1.capped.2647	0	0.55	0	0	0.13	0	1.66	0.93	0.45	0.78	1.68	0.55	1.01	0.23	0	0.28	0.16	0.84	0.47	0.52	0.62	0.36	1.12	0.55	1.71	1.35	0.71	1.24	3.44	1.19	1.55	2.09	0.08	0.54	0.4	0.35	0.1	0.07	0.04	0.07	0.26	0.11	0.98	0.46	1.15	0.04	0.5	0.54	1.13
Ath_chr1.capped.2658	1.76	9.67	6.14	6.02	0	0	4.27	3.67	3.96	2.24	2.98	3.53	2.91	3.72	0.57	0.43	1.59	2.94	6.34	10.76	6.7	2.28	2.66	3.17	3.3	1.27	5.89	3.51	0.53	0.26	0.48	0.42	4.29	1.71	2.69	2.91	1.41	1.41	0.52	1.12	1.68	0.22	1.41	1.11	2.7	4.67	5.08	4.13	5.95
Ath_chr1.capped.266	0	0	0	0	0	0	1.01	0.5	0.45	0.37	0.46	0.71	0.53	0.55	0.28	0.88	0.57	1.07	1.14	2.37	1.55	0.38	0.77	1.08	0.36	0.47	0.1	0.3	0.02	0.13	0.12	0.09	0.24	0.1	0	0.12	0.6	0.82	0.61	0.67	0	0	0	0	0.27	0.93	0.21	0.46	2.02
Ath_chr1.capped.2661	24.98	39.24	36.09	46.87	26.94	47.72	32.72	33.25	35.27	35.6	40.64	34.44	36.86	44.41	39.58	36.61	40.18	32.04	24.62	46.51	34.35	32.31	38.05	35.24	36.8	33.29	33.74	34.58	58.87	29.95	50.94	46.54	31.44	36.84	34.62	34.26	27.3	32.96	22.44	27.54	38.42	39.56	49.47	42.44	47.5	44.52	42.49	44.8	84.57
Ath_chr1.capped.2662	0	0	0	0	0	0	0.6	0.43	0	0.06	0.83	0.56	0.48	0.64	0.78	0.51	0.63	0.12	0.38	0.42	0.31	0.38	0.28	0.72	0.33	0.34	0.46	0.38	0.18	0	0.12	0.1	0	0.1	0.74	0.28	0	0	0.02	0.01	0	0	0.14	0.05	0.41	0	1.04	0.48	0.19
Ath_chr1.capped.2664	1.1	0	0	0	0	0.12	1	0.5	0.9	2.05	1.64	2.25	1.98	0.33	0.14	0.21	0.22	0.83	0.61	1.35	0.95	1.69	1.59	2.07	1.52	0.88	0.61	1	4.84	1.2	2.02	2.68	0.33	0.3	0.98	0.54	0.5	0.34	0.25	0.36	0.65	0.88	1.13	0.89	1.71	0.62	0.92	1.07	1.38
Ath_chr1.capped.2665	1.31	2.65	2.52	15.9	13.47	0	5.88	3.87	3.6	3.92	5.76	4.3	4.7	2.86	3.23	2.25	2.77	6.08	3.46	5.52	5.1	4.15	5.3	4.93	4.75	3.45	5.06	4.44	6.12	5.17	5.74	5.64	5.63	5.91	7.01	6.21	3.31	3.8	3.02	3.42	15.09	17.17	17.1	16.48	6.21	4.67	4.36	5.05	10.76
Ath_chr1.capped.267	7.9	8.95	3.78	5.88	0.13	0.12	7.33	5.65	6.83	6.74	8.94	11.29	9.03	0.33	1.26	0.81	0.78	7.12	5.52	9.68	7.48	6.9	7.54	10.08	4.56	4.02	2.69	3.73	22.45	4.38	9.52	12.1	2.72	2.4	2.93	2.72	2.62	2.41	1.29	2.12	3.49	4.56	5.38	4.46	7.73	7.78	6.33	7.25	11.15
Ath_chr1.capped.2672	0	0	0.63	0	0.13	0	0.4	0.79	0.45	0.22	0.46	0.93	0.53	0	0	0	0	0	0	0.1	0.04	0.19	0.33	0.73	0	0	0.24	0.09	0.19	0.39	0.24	0.28	0	0	0	0	0.5	0.14	0.66	0.43	0	0	0	0	0.18	0.62	0.93	0.58	0.95
Ath_chr1.capped.2673	0.33	0.64	0	0	9.2	0	1.66	2.08	1.17	3.73	2.37	1.93	2.68	0.11	0.07	0.14	0.1	4.6	3.43	6.65	4.93	4.23	3.13	2.11	1.07	1.43	1.24	1.24	0.58	1.13	0.24	0.66	0.4	0.1	0.4	0.32	11.17	12.84	2.58	8.83	0.65	0.33	0	0.33	4.15	2.79	3.43	3.44	7.14
Ath_chr1.capped.2674	0.68	0	0.63	0	0	0	0.14	0.72	0.18	0.48	0.3	0.5	0.43	0.88	0.07	0.42	0.46	0.6	0.39	0.57	0.54	0.37	0.44	0.51	1.27	0.92	1.25	1.14	0.63	1.06	0.84	0.88	0.48	0.1	0.16	0.27	0.7	0.42	0.88	0.69	0.9	0.9	4.21	2.04	0.56	1.24	0.53	0.76	0.63
Ath_chr1.capped.2682	4.27	4.11	11.04	27.94	9.2	38.22	6.2	10.48	9.52	11.66	16.87	11.64	13.42	8.22	5.91	6.47	6.86	13.97	9.19	15.13	12.79	12.37	18.79	11.09	14.71	11.76	12.87	13.09	18.47	8.3	12.63	13.14	12.46	10.42	14.04	12.29	12.72	11.82	6.38	10.29	14.16	12.27	17.41	14.61	15.17	10.9	9.32	11.77	28.38
Ath_chr1.capped.2687	1.32	0.64	2.68	0.57	0	0	2.68	3.38	1.53	2.34	3.25	3.33	2.95	0.33	0.42	0.29	0.35	3.7	2.88	4.45	3.71	2.65	3.11	3.7	2.14	1.69	1.86	1.9	8.07	3.08	3.82	5.01	1.81	2.6	1.8	2.07	2.11	2.09	1.48	1.89	1.29	1.67	1.4	1.48	3.06	2.8	2.6	2.81	5.84
Ath_chr1.capped.269	1.97	3.55	4.25	0.14	0	0	3.01	3.23	3.69	2.48	3.51	2.97	2.99	3.61	2.11	2.21	2.64	4.06	3.71	4.73	4.18	3.09	3.88	2.81	3.56	4.58	2.74	3.6	8.62	3.48	5.24	5.78	3.15	3.01	3.94	3.38	3.94	4.29	2.46	3.57	5.41	5.14	3.54	4.71	5.2	3.11	3.54	3.94	3.6
Ath_chr1.capped.2690	0.11	0.09	0.33	0	0.13	0	0	0	0	0.5	0.33	0	0.27	0.68	0.59	0	0.42	0	0	0	0	0.61	0.47	0	0	0.28	0.57	0.28	0	0	0.25	0.08	0.17	0.1	0.17	0.14	0.72	0.14	0.12	0.33	0	0.64	0	0.21	1.11	0.71	0.24	0.68	0.06
Ath_chr1.capped.2691	0	0	0	0	0	0	1.12	0.36	0.45	1.49	1.78	1.11	1.47	1.43	0.98	1.53	1.29	0.89	0.71	0.9	0.88	1.25	1.21	1.32	2.34	0.63	0.63	1.19	2.23	0.26	1.32	1.29	1.31	0.81	0.56	0.92	0.9	1.02	0.58	0.82	1.29	0.89	0.99	1.07	1.62	1.24	0.72	1.19	2.04
Ath_chr1.capped.2695	5.7	4.11	0	0	8.68	0.12	2.88	3.75	6.75	5.47	5.8	5.76	5.65	1.65	1.26	1.23	1.37	3.78	2.77	4.17	3.61	5.78	5.2	6.04	3.13	3.5	2.86	3.15	13.39	4.66	7.27	8.46	2.3	2.4	2.59	2.44	3.21	2.02	1.94	2.41	5.69	4.34	4.79	4.97	7.47	4.66	2.9	4.99	11.4
Ath_chr1.capped.2696	1.21	1.55	6.63	7.45	0	0	3.86	2.81	2.25	1.45	2.34	2.09	1.97	14.11	18.59	11.22	14.63	3.25	2.83	3.53	3.25	1.55	2.19	2.41	3.14	3.4	5.28	3.92	0.9	1.35	1.68	1.33	0.94	1.23	0.48	0.89	1.2	2.18	0.99	1.44	1.04	1.1	1.68	1.29	1.56	0.31	3.08	1.61	3.1
Ath_chr1.capped.2697	1.98	1.37	3.95	0.14	8.68	4.93	1.33	2.74	2.25	3.81	3.62	2.6	3.34	1.32	1.33	0.86	1.17	3.48	2.44	6.06	4.03	3.4	2.95	3.14	2.15	2.43	2.58	2.38	6.16	3.34	3.94	4.49	4.39	2.3	3.1	3.27	3.61	3	2	2.86	4.13	2.89	2.67	3.24	3.41	1.87	3.21	2.82	6.41
Ath_chr1.capped.2698	50.61	49.08	37.81	47.88	58.93	32.42	42.82	47.72	44.97	60.02	64.73	46	56.88	25.13	19.08	20.83	21.65	44.97	33.22	50.1	42.77	62.17	69.34	42.66	45.16	43.93	42.82	43.92	48.39	26.36	39.08	37.93	62.23	49.54	76.26	62.63	16.41	19.46	15.08	16.94	122.3	126.23	220.64	156.3	81.94	44.23	54.74	60.22	90.71
Ath_chr1.capped.27	0	1.55	0	0	9.07	0	0.07	0.44	0.27	0.42	0.46	0.82	0.55	0	0.02	0	0.01	0.71	0.23	0.66	0.55	0.49	0.28	0.77	0.09	0.41	0.08	0.18	0.44	0.26	0.48	0.38	0	0.1	0.08	0.06	0	0	0.1	0.04	0	0.11	0	0.04	0.36	0.31	0.62	0.42	0.26
Ath_chr1.capped.2703	2.51	5.75	2.84	9.32	13.99	0	6.13	4.26	4.05	2.22	8.41	3.99	4.85	80.84	35.83	36.96	51.15	6.41	0.7	1.21	2.8	1.85	8.87	3.62	16.83	18.99	17.08	17.63	1.24	0.26	0.84	0.79	1.24	6.13	1.63	2.98	0.7	0.67	0.6	0.68	0.26	0.67	4.52	1.83	2.53	7.15	5.28	4.96	0.82
Ath_chr1.capped.2704	0	0	0.16	0	0	0	0.67	0.65	0.9	1.1	1.28	0.6	0.98	2.95	2.19	2.25	2.46	3.9	1.92	3.63	3.17	1.31	0.56	1.08	3.4	2.87	2.24	2.81	1.08	4.66	7.4	4.37	3.13	2	2.57	2.6	5.44	1.55	6.21	4.45	8.52	6.47	14.55	9.86	2.16	4.36	2	2.83	1.27
Ath_chr1.capped.2705	1.1	5.67	6.47	3.29	0.13	0.12	3.09	2.79	2.97	1.81	3.85	3.36	3.01	8.13	8.09	5.21	7.15	8.71	9.39	12.95	10.41	2.14	4.42	3.96	4.23	4.46	4.28	4.27	6.19	5.96	11.57	7.91	8.79	3.51	3.25	5.22	12.56	13.35	10.1	12.05	11.73	12.7	21.67	15.4	2.67	3.42	2.89	2.95	7.48
Ath_chr1.capped.2706	8.32	15.15	7.9	9.46	16.18	19.12	8.66	10.43	6.56	9.89	13.7	12.83	12.14	2.63	3.54	2.89	3.02	15.07	11.38	23.72	16.73	10.41	12.57	11.1	9.27	8.75	8.82	8.95	27.89	14.92	17.96	20.23	11.13	8.92	8.72	9.58	5.75	7.5	5.36	6.19	12.99	16.2	18.58	15.93	13.88	8.09	10.28	10.73	18.9
Ath_chr1.capped.2707	8.1	2.1	9.95	0.28	2.46	7.76	6.19	4.99	8.19	7.21	5.43	5.46	6.07	6.27	8.21	7.07	7.18	6.37	4.26	6.79	5.84	6.43	5.39	5	8.15	7.66	5.93	7.24	10.34	4.11	6.93	7.14	7.9	6.3	6.52	6.91	6.29	6.24	4.02	5.56	9.08	8.47	14.15	10.56	4.59	5.89	7.06	5.78	5.89
Ath_chr1.capped.2708	9.52	8.58	8.52	10.46	0.13	30.45	7.01	5.84	9.82	7.52	6.15	10.77	8.17	0.99	0.21	0.43	0.55	5.54	4.78	8.89	6.44	7.49	7.42	7.97	3.1	2.09	3.74	2.96	2.65	2	2.39	2.38	2.64	4.51	4.98	4.09	6.55	5.16	3.67	5.13	1.17	0.34	0.42	0.64	10.68	12.62	8.58	10.6	16.01
Ath_chr1.capped.271	0	0.01	1.58	0	0.13	0	1.13	1	1.02	0.86	0.81	0.5	0.73	3.62	2.33	2.32	2.72	0.78	0.7	0.71	0.75	0.74	1.08	0.36	2.51	2.44	2.76	2.55	1.68	1.08	2.14	1.66	3.3	0.6	1.05	1.71	1.41	2.03	1.41	1.67	1.43	1.66	5.32	2.79	0.81	2.18	1.14	1.36	1.25
Ath_chr1.capped.2710	0	0	2.37	0.14	0	11.47	0.33	0	0.27	0.14	0.1	0.2	0.13	1.43	4.72	2.42	2.87	0.12	0.38	0.39	0.31	0.24	0.16	0.34	0.45	0.55	0.31	0.43	0	0	0	0	0	0	0	0	0	0	0	0	0	0	0	0	0.18	0	0.42	0.2	0.06
Ath_chr1.capped.2711	2.24	2.83	3.15	0	0	0	1.67	3.5	3.78	5.18	5.16	3.81	4.72	3.84	4.08	3.21	3.68	5.96	2.75	7.18	5.34	6.08	6.67	3.47	6.59	5.09	3.57	5.05	6.59	2.67	5.38	4.91	6.25	4.01	4.58	4.98	7.31	6.09	6.28	6.57	7.23	6.12	8.74	7.41	6.27	6.21	4.94	5.8	8.54
Ath_chr1.capped.2713	197.27	154.87	208.93	256.44	190.38	239.57	173.8	189.88	165.72	68.82	281.82	206.26	185.45	2663.43	1905.75	1370.55	1977.94	219.24	70.89	118.83	136.2	60.32	287.78	192.7	597.87	777.69	658.7	677.41	101.59	1.34	1.67	34.84	6.82	200.26	14.92	73.92	2.52	2.15	9.04	4.57	4.89	185.4	160.25	116.74	95.67	203.26	273.24	190.54	18.26
Ath_chr1.capped.2714	0.33	0	0	0	0	0	0.33	0.57	0.81	0.81	0.15	0.51	0.48	0.88	0.92	1.25	1.02	0.94	0.24	0.92	0.7	0.76	0.16	0.31	1.51	0.95	1.38	1.27	1.73	1.61	2.15	1.82	0.49	0.8	1.07	0.78	0.4	1.4	0.86	0.89	0.26	0.56	0.57	0.47	0.09	0	0.2	0.09	0.56
Ath_chr1.capped.2715	3.94	3.57	3.47	0.29	0.39	29.34	5.75	4.24	4.68	3.95	3.42	3.33	3.58	3.29	3.03	2.39	2.87	2.47	0.92	1.58	1.68	2.9	2.61	3.24	3.2	3.15	3.99	3.46	0.89	0.26	0.72	0.62	1.99	3.9	3.77	3.22	0.6	1.14	0.6	0.77	1.29	1.11	2.26	1.56	3.69	2.49	4.66	3.59	4.24
Ath_chr1.capped.2716	0.44	0.55	0	0	0	0.12	0.47	0.58	0.81	0.5	0.2	0.6	0.43	0.05	0	0	0.02	2.11	0.69	1.11	1.3	0.19	0.37	0.23	4.19	4.03	1.3	3.15	20.23	4.43	8.69	11.13	0	0	0.16	0.05	0.2	0.07	0.35	0.22	0.13	0	0.28	0.14	0.09	0	0.84	0.31	0.88
Ath_chr1.capped.2717	8.98	5.11	1.42	0	0	0.12	3.41	2.86	5.22	3.95	4.91	3.63	4.18	10.73	10.59	8.87	10.06	7.23	5.29	9.68	7.42	3.28	5.56	3.64	8.92	6.01	6.04	6.99	7.6	4.01	9.4	6.99	9.02	6.31	7.46	7.59	6.55	6.8	6.24	6.53	9.41	8.7	12.48	10.19	6.02	2.8	3.75	4.18	10.38
Ath_chr1.capped.2718	0	0	0	0	0	0	0.33	0.36	0.45	0.21	0.36	0.51	0.36	0	0	0.07	0.02	0	0	0.05	0.02	0.12	0.2	0.46	0	0	0	0	0.06	0.13	0	0.06	0	0	0.16	0.06	0	0	0.05	0.02	0.13	0.11	0	0.08	0.09	0.31	0.62	0.33	0.7
Ath_chr1.capped.2719	0	0	0	0	0.26	0	1.19	0.79	0.99	0.35	0.51	0.3	0.38	0.11	0	0	0.04	0.18	0.16	0.14	0.17	0.5	0.36	0.35	0	0	0.08	0.03	0	0.13	0	0.04	0	0	0	0	0	0	0.04	0.02	0	0	0	0	0.9	0	0.4	0.42	0.69
Ath_chr1.capped.272	6.35	4.2	4.14	0.14	0	19.85	2.67	2.42	3.78	1.59	2.4	1.56	1.88	2.19	2.46	2.77	2.42	6.07	3.76	6.81	5.61	2.39	2.63	1.75	2.91	2.73	3.21	2.95	3.13	3.6	6.81	4.52	4.23	2.7	2.9	3.32	8.49	8.64	6.92	8	4.19	1.88	5.64	3.89	4.04	4.05	2.26	3.42	2.85
Ath_chr1.capped.2722	22.99	31.21	24.13	32.82	15.42	11.22	27.59	24.05	28.82	11.59	27.25	52.72	30.52	5.15	5.78	9.22	6.67	41.09	60.61	105.57	69.15	11.27	26.7	51.14	5.08	2.36	8.08	5.19	0.51	0.39	0.36	0.42	3.55	3.3	3.85	3.58	1.4	1.42	1.83	1.59	2.58	0	0.84	1.14	18.81	59.24	41.12	39.66	68.24
Ath_chr1.capped.2727	0	1.19	0.79	0	0	0	2.27	1.21	1.08	2.48	2	1.41	1.96	1.54	1.75	0.87	1.38	1.01	0.94	1.8	1.29	2.6	2.36	1.69	1.98	2.43	2.02	2.13	2.86	2.41	3.23	2.86	3.33	2.6	2.44	2.82	1.9	2.5	1.91	2.1	2.21	2.1	2.68	2.35	2.7	4.98	2.36	3.32	1.02
Ath_chr1.capped.2730	2.96	1.1	0	0.14	0	0	0.81	0.86	0.99	0.71	1.35	0.65	0.92	0.11	0.35	0.36	0.28	0.54	0.24	0.62	0.5	0.68	0.48	0.74	0.63	0.62	0.46	0.55	0.62	0.13	0.24	0.32	0.5	0.6	0.49	0.52	0.6	0.96	0.43	0.68	0	0	0	0	1.35	0	1.45	0.92	0.69
Ath_chr1.capped.2732	0	1.28	1.26	1.38	0.79	0.02	1.59	0	1.54	2.11	2.52	0	1.49	0.1	0.92	0	0.3	0.03	1.8	0	0.67	1.59	0	0.1	0.02	2.2	0	0.68	0	0.09	4.48	1.59	3.69	0	3.01	2.38	0.04	0	1.69	0.54	2.55	3.5	3.27	3.14	2.9	2.44	2.72	2.74	3.73
Ath_chr1.capped.2733	5.93	8.23	6.59	4.83	4.11	12.07	10.25	11.36	0	9.18	14.09	0.71	7.95	10.52	8.37	8.49	9.09	0	8.4	16.59	8.33	9.83	14.31	5.07	20.13	6.31	15.03	13.81	37.36	12.45	23.43	24.35	9.42	7.41	11.47	9.47	11.66	14.47	8.29	11.5	12.24	11.97	21.22	15.17	13.41	8.93	12.22	11.53	28.31
Ath_chr1.capped.2734	107.98	113.31	116.64	59.13	68.93	79.87	89.63	108.79	102.02	111.51	122.87	92.67	108.95	54.22	64.8	53.73	57.54	198.34	177.67	255.06	210.2	122.06	117.65	102.3	102.13	106.6	116.35	108.31	148.05	201.81	252.1	200.43	232.65	211.92	158.67	200.88	87.98	70.12	69.99	75.98	141.89	149.02	174.39	154.95	350.14	522.11	195.19	355.46	135.62
Ath_chr1.capped.2735	4.65	1.28	1.26	1.38	2.18	0.02	1.53	2.89	1.47	1.96	2.41	5.26	3.2	1.15	0.84	1.2	1.03	5.09	1.73	8.77	5.24	1.46	5.74	5.03	4.86	2.15	3.78	3.56	16.31	6.66	4.44	9.1	3.32	6.8	2.78	4.37	6.08	7.34	1.67	5.04	2.35	3.29	3.19	2.95	2.61	2.27	2.52	2.5	3.4
Ath_chr1.capped.2736	5.93	8.23	6.59	4.83	4.11	12.07	10.25	11.36	0	9.18	14.09	0.71	7.95	10.52	8.37	8.49	9.09	0	8.4	16.59	8.33	9.83	14.31	5.07	20.13	6.31	15.03	13.81	0	12.45	23.43	11.99	9.42	7.41	11.47	9.47	11.66	14.47	8.29	11.5	12.24	11.97	21.22	15.17	13.41	8.93	12.22	11.53	28.31
Ath_chr1.capped.2738	88.78	110.42	118.25	58.93	67.69	77.76	84.22	105.67	93.43	92.54	103.02	89.62	94.98	53.02	62.9	45.96	53.93	160.9	158.48	221.42	180.06	101.48	104.3	97.21	93.7	93.97	85.81	91.05	138.35	167.18	205.29	170.09	175.44	168.33	147.83	163.76	68.29	67.38	65.26	66.93	96.34	105.54	118.14	106.62	149.8	221.2	192.29	187.58	120.62
Ath_chr1.capped.2740	4.65	1.28	1.26	1.38	1.49	0.02	1.53	2.89	1.47	1.96	2.41	5.26	3.2	1.15	0.84	1.19	1.03	5.09	1.73	8.77	5.24	1.45	5.74	5.03	4.85	2.15	3.58	3.49	15.11	6.66	4.44	8.72	3.32	6.8	2.78	4.37	6.08	7.34	1.67	5.04	2.35	3.29	3.19	2.95	2.61	2.26	2.52	2.5	3.4
Ath_chr1.capped.2741	5.93	8.23	6.59	4.83	4.11	12.07	10.25	11.36	0	9.18	14.09	0.71	7.95	10.52	8.37	8.49	9.09	0	8.4	16.59	8.33	9.83	14.31	5.07	20.13	6.31	15.03	13.81	37.36	12.45	23.43	24.35	9.42	7.41	11.47	9.47	11.66	14.47	8.29	11.5	12.24	11.97	21.22	15.17	13.41	8.93	12.22	11.53	28.31
Ath_chr1.capped.2742	126.93	132.3	140.47	81.46	61.21	81.16	118.95	137.28	124.06	180.5	122.98	129.77	144.29	70.44	74.79	58.39	67.79	245	220.41	335.61	266.8	152.99	129.81	128.51	144.26	151.23	104.6	133.26	185.97	255.11	274.52	238.25	203.85	188.42	187.54	193.04	82.62	94.13	90.51	88.97	129.53	188.24	175.3	164.21	143.65	268.38	354.78	255.36	181.8
Ath_chr1.capped.2744	0	1.28	1.26	1.38	0.79	0.02	1.59	0	1.54	2.11	2.52	0	1.49	0.1	0.92	0	0.3	0.03	1.8	0	0.67	1.59	0	0.1	0.02	2.2	0	0.68	0	0.09	4.48	1.59	3.69	0	3.01	2.38	0.04	0	1.69	0.54	2.55	3.5	3.27	3.14	2.9	2.44	2.72	2.74	3.73
Ath_chr1.capped.2745	5.93	8.23	6.59	4.83	4.11	12.07	10.25	11.36	0	9.18	14.09	0.71	7.95	10.52	8.37	8.49	9.09	0	8.4	16.59	8.33	9.83	14.31	5.07	20.13	6.31	15.03	13.81	37.36	12.45	23.43	24.35	9.42	7.41	11.47	9.47	11.66	14.47	8.29	11.5	12.24	11.97	21.22	15.17	13.41	8.93	12.22	11.53	28.31
Ath_chr1.capped.2746	126.45	128.99	134.96	81.38	60.13	78.09	109.96	137.49	117.93	108.44	121.34	120.86	116.73	60.42	59.39	48.82	56.15	212.03	201.81	297.63	236.94	110.76	121.72	118.84	114.1	113.07	102.13	109.68	170.61	201.48	216.79	196.11	202.01	185.81	175.07	187.46	81.45	85.45	82.97	83.22	115.75	123.85	139.55	126.25	142.03	266.16	196.98	201.48	146.58
Ath_chr1.capped.2748	0	1.28	1.26	1.38	0.79	0.02	1.59	0	1.54	2.11	2.52	0	1.49	0.1	0.92	0	0.3	0.03	1.8	0	0.67	1.59	0	0.1	0.02	2.2	0	0.68	0	0.09	4.48	1.59	3.69	0	3.01	2.38	0.04	0	1.69	0.54	2.55	3.5	3.27	3.14	2.9	2.44	2.72	2.74	3.73
Ath_chr1.capped.2749	5.93	8.23	6.59	4.83	4.11	12.07	0	0	52.98	9.03	0	44.07	17.69	10.44	8.32	8.5	9.04	49.21	8.38	0.21	19.27	9.77	0.94	23.35	0	37.55	0	12.5	37.16	12.36	0	16.45	9.38	7.35	0	5.62	11.58	0	0.43	4.02	12.21	11.89	21.1	15.08	13.29	8.75	12.12	11.39	27.98
Ath_chr1.capped.2752	6.72	5.58	4.58	27.66	0.91	0.24	9.06	9.55	9.54	2.76	14.48	7.96	8.41	175.69	107.62	82.92	122.01	14.3	3.15	7.32	8.3	3.26	15.6	8.06	34.39	43.88	43.18	40.43	7.44	0	0.12	2.48	0.51	12.32	1.04	4.58	0.16	0.14	0.74	0.4	0.4	0.86	14.07	5.15	4.61	6	13.48	7.96	0.94
Ath_chr1.capped.2753	4.06	3.65	4.26	0.14	3.89	0.12	10.55	9.92	13.29	7.7	8.15	6.23	7.31	33.14	15.66	26.07	24.9	8.36	7.99	10.3	8.93	9.95	6.99	7.9	11.96	12.85	18.58	14.41	4.31	7.28	8.69	6.78	13.31	14.64	15.19	14.43	4.33	3.42	3.63	3.86	0.78	0.46	2.39	1.23	14.5	10.26	16.27	13.6	15.76
Ath_chr1.capped.2755	85.1	57.87	82.32	79.55	26.29	64	61.47	57.76	60.39	43.93	62.1	56.86	54.24	75.34	136.99	54.47	88.85	236.32	163.8	313.66	237.69	41.58	69.66	60.78	238.09	161.86	228	209.1	172.95	421.02	915.29	502.59	308.95	223.98	142.03	224.76	997.93	901.27	678.03	858.22	686.76	859.85	443.05	662.57	81.33	79.8	112.5	91.12	186.95
Ath_chr1.capped.2756	1.2	1.1	0	0	0.26	13.44	1.2	1.66	1.71	1.05	1.34	1.01	1.14	0.11	0.49	0.14	0.24	2.77	2.08	3.86	2.92	1.59	1.46	2.59	1.53	0.47	1.01	1.01	0.51	1.31	1.53	1.12	0.33	0.8	0.64	0.59	5.94	5.49	4.2	5.21	1.94	2.45	2.83	2.43	0.98	4.36	2.38	2.55	6.33
Ath_chr1.capped.2757	8.11	7.77	5.06	17.76	28.23	0.25	8.34	6.52	9.89	9.75	8.34	6.48	8.17	8.31	6.41	6.9	7.15	10.96	9.19	12.65	10.98	8.73	9.32	7.86	15.3	8.84	9.3	11.15	10.33	7.54	16.59	11.52	11.59	10.64	13.37	11.87	11.07	12.12	9.97	11.05	9.2	10.15	14.03	11.14	12.01	14.96	10.55	12.46	17.83
Ath_chr1.capped.2758	0	1.46	0	0	0	0	0.53	0.14	0.18	0.72	0.94	0.77	0.81	0.33	0.21	0.07	0.2	0.78	0.31	0.56	0.57	0.9	0.74	1.33	0.72	0.54	0.69	0.65	1.34	0.26	0.6	0.76	0.24	0.2	0.58	0.34	0.3	0.28	0.29	0.3	0.52	0	0	0.17	1.08	0.62	0.52	0.73	2.15
Ath_chr1.capped.2759	3.17	5.65	5.69	0.29	0.26	0	4.34	3.46	3.87	4.97	5.06	5.17	5.07	1.65	3.52	1.77	2.29	6.83	4.62	10.31	7.31	5.15	4.47	4.41	4.93	3.56	4.37	4.26	8.31	4.95	7.86	7.06	7.13	4.71	4.23	5.4	5.94	6.68	3.83	5.48	5.28	6.93	7.24	6.47	7.82	3.73	7.28	6.28	9.3
Ath_chr1.capped.276	11.39	4.2	10.41	6.6	0.26	30.45	11.83	12.2	13.21	13.86	14.38	13.17	13.79	3.85	2.24	2.41	2.82	7.35	4.13	9.81	7.16	13.42	13.57	10.8	6.08	5.55	4.81	5.44	12.11	8.51	13.13	11.24	6.63	6.8	4.9	6.15	7.42	7.77	4.72	6.65	7.75	12.76	11.31	10.62	18.03	7.15	11.5	12.19	21.55
Ath_chr1.capped.2760	1.76	0.73	0.16	0	0	0	0.53	0.14	1.17	1.59	1.14	1.44	1.37	0.77	0.77	0.79	0.76	3	1.7	3.27	2.7	1.65	1.47	1.4	1.79	1.75	2.62	2.06	5.33	1.45	3.35	3.38	3.64	1.6	3.49	2.94	2.11	2.76	1.76	2.21	2.07	2.65	2.4	2.38	1.62	0.31	0.82	0.9	2.56
Ath_chr1.capped.2763	0	0	0	0	0	0	1.67	0	0	0	0	0.05	0.02	0.11	0.91	0.44	0.49	0.06	0.08	0.09	0.08	0.12	0	0.04	0.18	0.14	0.75	0.35	0.06	0	0	0.02	0	0.1	0	0.03	0	0	0.02	0.01	0	0	0	0	0	0.62	1.35	0.65	0.44
Ath_chr1.capped.2764	0	0	0	0	0.13	0	0	0	0.09	0.22	0.26	0.25	0.25	0	0.07	0.07	0.04	1.54	0.92	1.53	1.35	0.51	0.12	0.15	0.89	0.75	0.46	0.7	0.38	1.61	3.57	1.86	0	0.2	0.24	0.15	0	0	0.04	0.02	3.48	2.22	0.99	2.25	0.36	1.56	0.21	0.7	0
Ath_chr1.capped.2766	0	0	0.16	4.87	4.66	0	0.07	0.07	0.36	0.72	0.62	0.35	0.55	0.11	0.35	0.22	0.22	0.24	0.77	0.37	0.47	0.44	0.54	0.46	0.36	0.82	0.69	0.61	1.02	0.66	0.95	0.88	0.57	0.6	0.24	0.47	0.1	0.35	0.09	0.17	0.91	0.55	1.13	0.87	0.36	0.31	0.2	0.28	0.43
Ath_chr1.capped.2768	4.22	1.73	5.83	0.14	13.86	0.12	5.21	5.31	3.33	6.58	8.39	5.21	6.75	7.77	7.23	5.34	6.74	7.73	4.52	9.18	7.19	6.76	7.4	6.27	8.19	6.21	7.75	7.35	11.72	5.99	9.1	8.94	10.33	7.33	6.66	8.13	7.43	8.29	4.73	6.84	8.03	6.44	11.18	8.58	7.62	7.33	6	6.94	14.56
Ath_chr1.capped.277	14.03	6.48	0	0	0.39	0.49	8.27	5.73	6.75	5.81	7.44	6.36	6.53	3.21	3.95	2.87	3.31	8.17	6.05	10.75	8.33	6.13	7.83	5.82	7.06	7.57	7.79	7.47	14.17	3.89	8.13	8.7	10.67	9.13	11.62	10.46	6.45	9.01	5.29	6.93	4.51	1.13	2.84	2.83	10.42	6.05	7.75	8.04	8.74
Ath_chr1.capped.2770	1.32	0.09	1.1	0	0.13	0	1.13	0.29	0	1.7	1.2	0.76	1.21	0.22	0.42	0.52	0.4	1.19	1	1.34	1.19	0.95	1.35	0.88	0.98	0.75	1.23	0.99	1.33	0.39	0.84	0.86	1.58	1.7	1.32	1.53	2.21	1.28	0.89	1.46	1.16	1.55	0.42	1.04	0.9	0.62	0.73	0.74	2.09
Ath_chr1.capped.2775	6.92	7.94	6.31	0	2.85	0.24	5.7	3.86	6.66	7.47	8.37	8.97	8.29	6.59	6.97	5.68	6.43	13.48	11.15	19.2	14.66	8.58	8.03	8.53	12.22	8.77	9.31	10.12	21.01	12.7	13.48	15.7	14.29	11.41	10.73	12.15	14.43	13.04	7.37	11.65	12.91	14.95	23.66	17.24	10.86	8.08	10.01	9.63	22.22
Ath_chr1.capped.2776	0	0.46	2.52	0	0	0	1.28	0.28	1.35	1.66	1.75	0.82	1.38	1.21	1.19	1.08	1.15	1.07	0.69	1.49	1.12	1.39	1.63	0.78	1.8	2.21	5.22	3.09	0.44	0.52	0.48	0.5	5.62	4.1	3.91	4.57	0.4	0.47	0.14	0.35	0	0.11	0.56	0.23	1.35	0.62	2.27	1.39	1.57
Ath_chr1.capped.2777	0	1.55	0	0	0.13	0	0.33	0	0.18	0.22	0.25	0.15	0.21	0.66	0.14	0.22	0.34	0.12	0.15	0.14	0.14	0.64	0.29	0.42	0.45	0.4	1.29	0.72	0.08	0.26	0.12	0.15	1	0.7	1.4	1.04	0.5	0.67	0.19	0.45	0	0	0	0	0.9	0	0	0.3	0.57
Ath_chr1.capped.2784	4.27	5.48	0.16	17.77	0.13	0.49	2.07	2.86	3.06	2.26	2.72	3.36	2.75	5.26	8.59	7.14	6.93	6.65	6.54	10.05	7.78	3.32	4.45	3.02	5.72	3.72	4.45	4.63	6	2.94	6.34	5.09	4.21	5.11	3.01	4.14	6.14	5.71	3.77	5.24	4.91	3.99	3.25	4.07	3.77	2.81	4.14	3.56	8.36
Ath_chr1.capped.2785	8.99	11.5	11.05	0.43	16.71	10.72	15.13	10.06	12.75	13.8	15.4	11.61	13.58	13.34	17.54	14.7	15.18	16.35	11.25	20	15.9	12.81	16.33	10.23	17.56	14.09	12.74	14.74	30.24	10.46	12.98	17.87	18.35	11.44	17.04	15.58	6.67	11.29	7.75	8.59	14.03	12.5	17.16	14.57	15.78	7.48	13.8	12.33	27.59
Ath_chr1.capped.2788	19.74	9.21	16.25	18.92	57.11	50.92	20.82	22.95	15.71	22.42	18.88	18.93	20.07	23.07	43.3	32.14	32.82	25.52	17.05	31.67	24.78	26.58	19.43	18.43	21.3	22.07	29.36	24.23	10.2	5.48	9.89	8.5	31.65	25.19	24.03	26.96	40.9	48.34	31.62	40.28	11.98	10.37	16.43	12.91	28.17	16.2	24.91	23.05	54.01
Ath_chr1.capped.279	0	3.83	5.69	3.01	0.13	13.32	5.29	3.67	5.31	5.38	4.28	1.77	3.81	2.08	2.49	1.59	2.03	6.38	3.44	5.53	5.17	4.59	3.38	2.38	4.26	3.13	4.48	3.96	3.34	2.66	2.87	2.97	10.33	10.4	8.89	9.89	2.32	1.36	3.24	2.32	2.48	1.45	0.56	1.5	5.24	6.21	4.34	5.22	10.19
Ath_chr1.capped.2792	5.58	7.38	2.72	0.14	17.09	10.85	4.61	6.66	7.67	1.97	4.96	7.83	4.95	3.71	6.09	4.89	4.87	6.36	7.94	13.05	9.16	2.72	4.78	7.35	8.34	4.33	7.99	6.91	19.19	7.23	10.81	12.47	16.59	16.61	14.43	15.92	6.79	7.95	9.7	8.2	10.44	5.88	5.6	7.33	4.43	13.27	8.26	8.63	6.47
Ath_chr1.capped.2795	0.05	0	0	0	0.06	0.06	0	0.04	0	0.51	0.41	0.05	0.32	0.11	0.04	0	0.05	0.15	0.11	0	0.09	0.23	0.29	0.1	0.04	0.06	0.45	0.18	0.04	0	0.12	0.05	0.05	0	0.04	0.03	0.2	0	0.15	0.12	0.13	0.06	0.07	0.08	0.72	0.31	0.26	0.43	0.06
Ath_chr1.capped.2801	1.86	2.55	2.69	0	12.56	0.49	2.26	2.66	1.98	2.03	3.46	2.29	2.57	1.65	1.83	1.97	1.81	3.38	2.45	3.55	3.15	2.29	3.92	2.26	2.78	2.9	2.92	2.84	4.14	2.24	4.31	3.57	5.53	3.3	3.34	4.11	3.81	4.79	3.07	3.88	3.1	4.45	2.54	3.35	4.4	0.31	4.05	2.89	4.87
Ath_chr1.capped.2805	0.88	0.09	0.16	0	2.72	0	0.87	0.21	0.36	0.72	1.6	0.7	1	3.18	2.38	2.04	2.52	0.96	0.71	1.31	1.06	0.88	1.21	1.44	2.43	1.15	2.68	2.09	1.33	1.19	2.28	1.62	1.57	1.1	0.72	1.15	0.7	0.91	0.37	0.66	4.8	5.57	14.58	8.34	2.16	0.31	0.61	1.01	2.4
Ath_chr1.capped.2812	6.26	5.66	10.73	0.28	0.13	0.12	6.47	5.99	6.29	7.27	9.17	10.63	9.01	7.43	9.58	5.6	7.55	12.18	8.93	16.5	12.56	6.96	9.47	8.01	6.97	6.37	8.39	7.22	19.45	6.96	13.35	13.26	5.04	4.52	5.74	5.1	7.56	8.69	5.61	7.29	6.2	5.03	5.23	5.48	5.68	6.19	8.31	6.71	15.78
Ath_chr1.capped.2814	0.99	1.73	4.26	0	0	0	0.67	1.36	0.18	1.46	0.83	0.41	0.9	0.66	0.21	0.35	0.41	0.6	0.3	0.74	0.55	1.42	0.94	0.66	1.69	1.63	1.77	1.7	1.15	0.4	0.24	0.6	0.5	0.69	0.81	0.68	0.5	0.47	0.16	0.38	6.05	2.68	13.75	7.48	1.62	0.62	1.24	1.15	3.85
Ath_chr1.capped.2815	2.19	3.37	0	0	0.13	0.12	1.87	1.36	3.5	2.18	2.27	2.29	2.24	2.06	0.74	0.87	1.22	1.24	0.39	1.02	0.9	2.37	2.82	1.98	2.68	3.04	3.82	3.16	4.33	2.8	1.55	2.92	1.07	1.8	1.22	1.37	1.31	0.93	0.53	0.93	2.07	1.21	5.11	2.82	3.59	0.93	3.74	2.74	10.01
Ath_chr1.capped.2819	7.46	6.3	17.01	15.33	27.84	0	10.56	7.87	9.18	8.04	10.59	10.92	9.83	4.4	1.33	1.86	2.52	11.01	5.7	12.05	9.62	9.52	11.46	12.36	5.92	3.97	3.58	4.48	3.99	2.25	2.78	3.01	4.95	4.79	4.74	4.86	8.76	7.65	3.82	6.75	7.6	4.79	9.06	7.12	15.85	9.65	12.33	12.59	35.32
Ath_chr1.capped.2826	0.77	2.55	0	0	0	0	2.14	1.28	3.24	2.32	3.5	2.48	2.76	0.22	0.35	0.64	0.39	2.49	1.7	2.83	2.4	1.82	3.65	3.02	1.98	1.15	1.03	1.39	5.07	3.48	4.79	4.53	1.47	2.4	1.53	1.81	1.6	2.17	1.27	1.66	3.37	2.47	1.12	2.34	3.15	1.55	3.09	2.55	3.78
Ath_chr1.capped.2828	5.26	2.65	3.63	0.14	0	0	3	1.44	2.34	1.46	1.04	1.58	1.38	0.88	0.63	0.8	0.76	1.42	1	2.04	1.51	1.64	0.81	2.03	1.53	1.5	1.99	1.66	0.14	0.13	1.07	0.45	2.4	2.41	3.52	2.8	0.2	1.07	0.44	0.59	0.52	0.22	1.13	0.63	2.7	2.17	2.99	2.59	2.53
Ath_chr1.capped.2831	11.83	8.48	4.09	52.17	14.25	41.54	9.89	6.53	9.53	2.92	4.02	6.04	4.34	51.68	86.68	70.47	69.48	10.3	11.73	24.09	15.41	4.34	3.29	5.57	23.39	13.32	22.34	19.68	4.33	0	0	1.43	2.72	0.5	0.24	1.18	0	0	0.06	0.03	0	0	0.28	0.1	8.84	11.2	9.33	9.75	4.93
Ath_chr1.capped.2832	7.76	8.66	11.66	0.28	12.82	0.12	10.13	7.4	8.9	13.73	11.65	10.25	11.9	5.91	4.66	6.13	5.55	12.45	8.25	12.17	10.98	12.23	12.79	11.07	11.67	10.34	11.22	11.07	13.69	10.32	12.84	12.29	10.95	7.51	9.94	9.48	10.18	9.55	6.33	8.69	13.63	14.14	20.89	16.25	18.47	22.76	14.63	18.58	28.07
Ath_chr1.capped.2837	3.96	7.12	3.79	0.72	0	0	4.75	5.17	5.22	9.64	8.73	6.4	8.22	4.71	3.3	3.24	3.74	7.82	3.95	7.79	6.54	10.88	9.63	6.66	11.13	7.38	7.1	8.51	14	5.73	8.71	9.5	6.88	6.73	7.47	7.01	6.24	5.32	3.08	4.9	11.62	7.34	11.74	10.25	12.1	9.95	10.36	10.74	11.4
Ath_chr1.capped.2838	25.86	20.53	39.56	18.34	40.92	13.81	28.21	20.07	25.15	22.4	26.9	37.1	28.75	8.31	6.3	6.51	7.04	25.17	22.83	31.5	26.51	22.59	29.03	35.87	19.07	14.45	15.66	16.39	36.22	28.58	36.6	33.78	13.38	10.45	12.76	12.2	14.36	18.22	10.62	14.39	21.74	22.59	25.11	23.11	31.9	32.68	38.22	34.22	58.71
Ath_chr1.capped.2840	1.2	0	0	0	0	0	0.6	0.85	0	0.21	0.46	0.3	0.33	0.22	0.21	0.14	0.19	0.6	0.08	0.19	0.3	0.31	0.53	0.27	0.36	0.41	0.61	0.46	0.79	0.27	0.84	0.64	0.32	0.1	0.24	0.23	0.3	0.33	0.28	0.33	0.52	0.11	0.7	0.44	1.08	0	0.41	0.49	1.07
Ath_chr1.capped.2842	0.66	0	0	0	0	0	0.74	0	0.18	0.28	0.81	1.08	0.72	0.11	0.39	0.14	0.21	0.42	1.32	0.71	0.85	0.36	0.9	1.33	0.45	0.35	0.55	0.45	0.95	0.39	1.2	0.87	0.32	0.1	0.32	0.26	0.2	0.4	0.13	0.25	0.39	0.22	0	0.2	0.36	0	0.51	0.28	0.69
Ath_chr1.capped.2845	41.33	31.67	75	19.19	48.99	73.48	53.31	42.32	49.35	49.05	59.2	48.89	52.36	41.99	28.48	25.76	32.08	52.6	40.82	68.43	53.96	49.83	52.57	49.94	49.39	43.04	52.28	48.18	61.75	32.32	40.54	44.81	53.12	44.36	58.96	52.08	73.95	86.06	55.85	71.85	77.37	82.25	118.12	92.49	71.73	49.48	58.99	59.99	87.14
Ath_chr1.capped.2846	0.49	0	0.08	0	0	0	0.93	1.95	3.15	0.48	0.76	1.42	0.89	6.73	11.34	14.8	10.92	2.73	3.05	4.03	3.3	0.63	0.73	1.71	5.76	4.91	5.05	5.23	0.39	0.13	0.12	0.23	0.74	0.09	0.48	0.47	5.44	6.01	3.86	5.11	0	0	0.14	0.05	1.35	3.73	1.75	2.26	3.62
Ath_chr1.capped.2847	13.04	6.03	5.52	0.14	13.34	0.24	9.79	7.19	7.27	7.63	6.95	7.81	7.46	10.6	6.93	6.66	8.06	7.45	4.96	8.22	6.88	8.47	6.67	7.33	10.86	10.98	11.19	11	16.34	5.51	3.45	8.43	11.3	7.73	13.85	10.95	82.21	103.5	34.36	73.29	2.45	2.34	6.67	3.83	11.11	4.67	8.73	8.16	23.65
Ath_chr1.capped.2849	0.44	4.48	2.05	0	0	0.12	1.55	1.79	0.54	0.64	0.77	0.85	0.76	6.36	14.52	5.48	8.74	0.72	0.72	1.08	0.87	0.5	0.8	0.96	1.53	1.21	3.51	2.09	0.77	0.26	0	0.36	0	0.2	0	0.06	0.2	0.14	0.11	0.15	0	0	0	0	0.9	0.72	1.03	0.87	1.99
Ath_chr1.capped.2850	5.48	4.02	4.57	11.18	0.13	0.24	3.81	4.25	4.95	5.41	4.91	5.12	5.16	7.79	7.62	10.33	8.55	5.64	3.52	7.75	5.69	4.6	5.51	5.05	13.39	9.43	7.95	10.26	16.38	4.15	8.95	9.83	8.77	4.51	4.82	6.04	2.82	2.22	1.89	2.32	31.27	31.96	50.77	37.99	5.84	6.55	6.52	6.26	9.36
Ath_chr1.capped.2851	20.82	16.43	21.45	11.46	17.1	0.61	25.38	22.23	30.09	23.64	29.18	19.27	24.06	40.57	35.97	30.42	35.58	53.66	31.79	55.16	46.95	27.66	32.72	22.44	39.74	36.02	39.36	38.31	9.88	53.4	69.47	44.21	46.02	40.41	43.85	43.43	33.33	22.59	27.68	27.87	29.73	31.46	45.07	35.47	44.32	37.68	42.38	41.37	32.31
Ath_chr1.capped.2852	0	0	0	0	0	0	0.67	0.29	0.09	0.21	0.15	0.5	0.27	1.54	0.35	1.31	1.07	0.24	0.39	0.98	0.55	0.31	0.13	0.48	1.08	0.42	0.54	0.67	0	0	0.12	0.04	0.58	0.1	0.24	0.33	0	0	0.04	0.02	0.39	0	0.28	0.22	0.18	0.62	0	0.26	1.39
Ath_chr1.capped.2853	2.08	2.56	0	0	0	0	1.27	1.3	1.35	1.25	1.86	0.8	1.33	1.87	0.84	1.66	1.45	1.08	1.08	2.01	1.44	0.76	1.19	1.13	0.9	1.57	1.39	1.28	0.51	0.39	0.36	0.45	0	0	0.4	0.15	1.7	3.88	1.61	2.37	0.39	0.11	0.14	0.21	1.08	0.62	0.81	0.8	2.02
Ath_chr1.capped.2854	6.79	0.91	5.36	0	12.95	0	1.8	1.8	2.34	0.79	1.28	2.59	1.59	12.59	5.08	11.66	9.76	2.79	4.69	8.27	5.33	0.87	1.37	2.75	9.91	2.85	3.31	5.35	0.72	0.13	0.84	0.57	1.13	0.4	0.4	0.69	0.7	0.34	0.33	0.46	0.32	0.44	0.42	0.41	0.45	2.8	2.66	1.94	3.93
Ath_chr1.capped.2856	505.96	494.19	490.1	619.12	706.46	593.31	577.53	498.33	523.99	450.51	536.92	547.87	511.28	357.98	333.99	305.71	332.22	475.57	358.34	493.99	442.2	463.79	514.78	512.2	444.67	435.92	411.34	430.22	625.77	290.5	393.55	436.17	485.99	432.79	511.77	476.39	282.67	330.8	261.33	291.31	510.39	471.36	569	516.42	649.2	466.67	573.58	562.6	1043.33
Ath_chr1.capped.2857	22.34	12.23	10.27	13.9	1.3	19.96	28.24	17.78	22.29	19.74	20.65	19.71	20.01	18.1	14.34	14.92	15.78	19.73	14.9	24.82	19.93	21.68	20.1	19.36	18.34	16.62	21.06	18.67	13.61	16.71	19.4	16.63	27.05	23.85	27.85	26.25	13.1	13.58	6.97	11.22	22.43	22.52	27.64	24.23	24.74	21.18	21.92	22.57	31.05
Ath_chr1.capped.2859	1.42	1.74	3	0	0.13	0	3.93	2.22	3.24	3.22	4.58	4.31	4.03	2.63	2.4	2.29	2.44	4.76	3.7	6.7	5.06	3.54	4.99	4.37	4.63	4.7	3.74	4.35	11.16	7.92	9.29	9.45	2.57	2.4	2.39	2.46	2.43	4.49	3.44	3.43	2.95	3.91	5.66	4.17	7.35	4.05	5.41	5.58	9.13
Ath_chr1.capped.2861	6.26	0.09	3.47	1.29	0	0.12	5.6	4.18	4.14	6.66	7.75	5.85	6.75	11.47	14.37	10.37	12.04	28.6	27.2	45.1	33.66	8.87	9.14	6.82	14.24	13.73	12.82	13.58	25.42	21.34	29.37	25.39	29.31	20.17	20.16	23.2	15.46	17.37	13.12	15.33	22.38	20.12	19.54	20.72	11.49	6.22	9.42	8.99	25.86
Ath_chr1.capped.2862	31.43	36.79	37.36	26.8	34.19	54	35.27	31.78	39.66	26.4	32.97	33.85	31.06	58.85	60.07	41.29	53.33	79.79	62.78	100.75	81.06	24.95	29.57	32.74	47	38.27	46.09	43.71	46.8	30.44	47.74	41.62	73.22	67.77	59.25	66.7	53.06	59.87	47.5	53.46	60.94	75.56	82.1	72.83	34.78	36.15	41.14	37.28	62.5
Ath_chr1.capped.2866	1.86	0.64	2.68	0	0.13	0	3	2.23	0.72	1.22	1.69	1.87	1.58	3.52	1.26	3.1	2.58	1.02	0.69	0.85	0.89	0.74	1.66	2.19	9.83	7.65	10.56	9.33	2.16	0.4	0.96	1.18	3.28	2.5	5.42	3.75	2.2	2.89	1.2	2.1	0.65	0.22	0.7	0.55	1.08	0.93	3	1.64	1.78
Ath_chr1.capped.2867	1.42	0	0	0	0	0	0.2	0	0.18	0.51	0.1	0.2	0.27	0.11	0.14	0.28	0.16	0.07	0.08	0.47	0.21	0.19	0.16	0.04	0.69	0.31	0.17	0.39	0.33	0.52	0.48	0.46	0.32	0.3	0.57	0.41	0	0.19	0.44	0.23	0.06	0	0.14	0.07	0.13	0	0.3	0.13	0.89
Ath_chr1.capped.2868	24.42	19.26	12.63	12.61	94.15	104.56	29.79	27.86	23.16	27.66	32.21	27.78	29.15	17.7	13.29	13.49	14.81	22.48	14.21	29.22	22.02	27.27	32.02	24.35	26.61	24.41	27.77	26.21	35.48	22.55	29.11	29	27.3	26.71	29.23	27.73	23.04	21.13	11.97	18.73	33.73	35.72	48.61	39.33	46.88	32.71	35.19	38.19	60.22
Ath_chr1.capped.2873	1.2	0	0	0	0	0	0.4	0.73	0.99	1.16	0.62	0.4	0.73	0.11	0.07	0.35	0.16	1.83	1.01	1.91	1.61	1.34	0.65	0.47	0.63	0.07	0.16	0.29	0.28	0.26	0.24	0.27	0.16	0	0.08	0.09	1.2	1.22	0.42	0.96	0.13	0.44	0.42	0.34	1.17	0.31	2.07	1.16	3.31
Ath_chr1.capped.2874	31.99	48.37	20.65	30.96	37.95	17.13	49.73	38.88	40.92	45.69	35.31	54.13	45	2.52	1.77	1.41	1.91	16.36	8.51	15.67	13.5	45.6	38.54	47.42	3.21	2.5	4.41	3.36	1.73	2.28	2.51	2.17	2.08	3.21	4.36	3.21	23.65	28.88	15.76	22.74	104.78	85.43	253.7	147.83	54.31	35.23	44.28	44.57	115.29
Ath_chr1.capped.2875	0.88	3.65	0.79	0.14	0	0.12	2.8	2.09	2.34	5.74	3.06	3.01	3.92	0	0.07	0	0.02	0.41	0.38	0.38	0.4	4.46	3.23	3.25	0.09	0.21	0.15	0.14	0.04	0	0	0.02	0.25	0.2	0.24	0.24	0.2	0.14	0.04	0.13	2.84	1.11	3.69	2.53	6.82	4.36	3.73	4.96	5.58
Ath_chr1.capped.2876	1.87	2.1	0.32	0	0	0	2.62	2.67	0.9	0.66	1.45	3.07	1.73	0.11	0	0.07	0.06	0.72	0.63	1.92	1.12	1.24	1.85	2.39	0	0.35	0.16	0.16	0.7	0.27	0	0.36	0	0.1	0.16	0.09	0	0.07	0.08	0.06	0	0	0	0	1.35	0.93	2.71	1.64	3.17
Ath_chr1.capped.2882	4.6	3.83	3.79	6.31	7.38	0	2.67	5.67	4.05	5.7	5.45	5.21	5.45	10.64	9.03	9.92	9.83	7.3	6.36	11.37	8.38	5.4	6.67	5.74	7.59	7.94	9.47	8.33	10.85	4.4	10.83	8.72	9.83	5.81	5.57	7.08	6.86	6.91	4.71	6.16	7.48	8.37	10.92	8.91	5.65	4.04	5.4	5	9.88
Ath_chr1.capped.2883	6.14	7.57	3.47	0.28	4.92	0	4.69	3.17	5.39	3.67	6.26	4.74	4.93	39.57	37.68	34.27	37.09	8.07	2.83	6.73	5.92	3.93	7.09	5.37	11.42	13.94	10.67	12.01	5.82	0.4	0.72	2.3	1.31	4.11	1.88	2.4	0.7	0.88	0.82	0.83	1.81	4.68	4.67	3.76	4.39	5.29	7.25	5.62	2.97
Ath_chr1.capped.2888	7.02	4.47	5.05	69.8	0.52	29.96	4.74	5.39	6.93	5.66	5.49	7.81	6.33	2.2	4.09	2.86	3.03	6.24	6.95	6.07	6.44	5.26	5.95	7.72	4.27	2.98	2.99	3.4	9.01	3.77	4.66	5.82	2.32	1.2	1.62	1.71	1.91	2.14	1.54	1.88	1.16	2.69	1.98	1.97	6.19	5.92	4.54	5.54	9.58
Ath_chr1.capped.2889	3.72	6.86	2.05	0	8.42	35.39	7.15	7.98	5.58	9.81	7.01	9.64	8.84	21.87	36.81	25.36	27.98	17.78	13.13	21.28	17.43	8.6	7.7	6.55	13.08	16.29	15.21	14.85	7.07	3.61	4.88	5.18	4.24	4.71	1.87	3.59	41.96	55.04	39.43	45.43	2.07	1.33	2.4	1.92	9.96	7.78	8.82	8.83	9.7
Ath_chr1.capped.2891	8.87	2.19	6.15	23.37	32.51	0.49	6.2	6.04	7.46	5.71	9.76	6.94	7.47	4.27	3.02	2.57	3.27	11.92	6.46	13.41	10.62	6.44	10.5	7	7.5	7.36	6.87	7.24	17.23	11.93	13.95	14.38	4.2	6.82	4.99	5.32	6.36	6.08	4.43	5.64	9.03	7.81	10.48	9.12	9.78	4.37	5.3	6.44	18.75
Ath_chr1.capped.2892	41.75	35.32	36.58	82.13	109.43	41.05	44.99	42.38	40.21	34.95	28.95	39.76	34.54	16.94	39.77	27.56	28.05	25.32	18.39	28.17	24.01	37.34	24.18	33.01	17.73	19.25	28.66	21.82	4.48	1.99	1.62	2.73	55.22	62.76	57.34	58.41	0	0.21	0.19	0.13	14.16	7.82	4.96	8.97	47.23	25.55	42.05	38.2	38.31
Ath_chr1.capped.2894	0	1	1.11	0	0	0	1.13	1.66	0.9	1.14	1.01	1.06	1.08	0.33	0.35	0.28	0.3	0.9	1.31	0.87	1.06	1.64	1.62	1.19	0.18	0.34	0.54	0.35	0.02	0.13	0	0.05	0.66	1	1.29	1.01	0	0	0.08	0.04	0.26	0.33	0.14	0.25	1.89	1.55	2.08	1.81	1.25
Ath_chr1.capped.2896	5.82	6.94	7.88	0	14.64	14.3	3.2	5.96	6.83	5.25	4.86	8.6	6.23	7.22	2.39	3.6	4.42	8.05	5.29	8.63	7.35	4.81	5.57	6.6	5.27	7.83	5.72	6.21	8.5	5.61	7.72	7.28	2.63	5.11	3.87	3.88	1.8	1.96	1.38	1.7	2.45	1.39	0.57	1.46	4.05	4.05	6.63	4.87	9.82
Ath_chr1.capped.2897	12.38	12.69	10.41	10.6	19.43	55.85	14.17	10.87	9	9.91	11.72	10.88	10.8	22.08	26.71	22.82	23.83	16.46	14.2	26.05	18.92	11.91	12.7	8.24	19.75	15.26	18.57	17.86	22.34	10.07	18.54	16.95	21.58	14.34	14.8	16.89	30.2	28	17.43	25.2	22.02	22.14	49.05	31.04	14.26	12.78	14.33	13.78	37.66
Ath_chr1.capped.2899	5.25	1.19	3.15	0.14	0	0.12	1.87	1.08	2.79	2.04	3.56	4.2	3.27	0.88	0.35	0.73	0.64	2.83	1.46	2.64	2.34	2.95	3.67	4.31	3.94	3.85	2.15	3.29	4.69	4	10.84	6.53	0.08	0.3	0.16	0.18	1.41	1.8	1.32	1.53	5.94	4.79	2.83	4.53	2.88	2.17	1.64	2.21	12.61
Ath_chr1.capped.2901	0	0	0	0	0	0	0.07	0.5	0.54	0.29	0.3	0.26	0.29	0.11	0.21	0	0.1	0.41	0.3	0.65	0.46	0.19	0.41	0.34	0.63	0.27	0.16	0.35	0.15	0.26	0.48	0.3	0	0	0.16	0.05	1.01	0.34	0.21	0.52	0.13	0.22	0.14	0.16	0.63	0.62	1.14	0.8	0.57
Ath_chr1.capped.2902	15.22	19.88	21.61	56.04	28.49	11.83	28.75	24.47	29.99	13.87	14.36	20.87	16.34	14.01	10.3	9.11	11.12	27.23	15.23	27.66	23.44	11.6	14.44	22.84	35.84	35.13	27.73	32.85	129.43	79.6	74.19	94.34	4.7	5.91	7.29	5.98	36.63	36.46	13.69	28.89	66.52	61.65	35.86	54.7	20	17.43	26.06	21.11	57.91
Ath_chr1.capped.2903	0	0	1.42	0	0	0	1	0.07	0.09	0.44	0.36	0.55	0.44	0.66	0.42	0.21	0.43	0.66	1.08	0.79	0.88	0.49	0.52	0.62	0.45	0.28	0.48	0.41	1.83	0.52	0.36	0.9	0	0.2	0.24	0.16	1.5	1.17	0.23	0.93	0.91	0	0.42	0.46	0.72	0.31	0.4	0.46	1.58
Ath_chr1.capped.2904	9.31	4.2	15.29	0.42	34.46	13.56	5.4	8	4.95	8.43	10.04	11.1	9.83	3.17	2.54	3.18	2.97	8.1	4.38	9.76	7.44	8.21	9.08	9.02	7.48	7.68	5.19	6.78	10.02	6.02	7.84	7.96	7.89	6.31	5.84	6.68	7.98	8.41	3.67	6.69	6.44	8.5	8.65	7.85	10.21	12.15	11.98	11.45	18.13
Ath_chr1.capped.2905	0.55	0	5.99	0	0	0	1.33	0.36	0.99	0.65	1.08	0.8	0.87	0.33	0.14	0.14	0.2	1.13	0.62	0.97	0.92	0.82	1.33	1	0.63	0.42	0.31	0.44	1.56	0.66	1.2	1.16	0.33	0.5	0.56	0.47	1.4	1.62	0.58	1.2	0.65	0.78	0.42	0.61	1.08	0	1.01	0.67	1.26
Ath_chr1.capped.2911	3.28	1.46	0	0	0	0.98	2.14	2	3.69	3.17	3.96	3.11	3.43	2.63	1.55	2.12	2.09	3.78	1.77	4.03	3.24	3.5	3.96	2.96	4.03	4.33	3.54	3.96	4.28	2.4	4.89	3.88	1.49	1.6	1.46	1.55	0.9	0.88	0.43	0.76	2.32	1.78	2.25	2.14	3.68	1.87	4.34	3.28	6.21
Ath_chr1.capped.2912	0.66	1.19	0.79	0	0	0	0.67	0.22	0.81	0.73	0.25	0.46	0.49	0	0.14	0.36	0.16	0.47	0.23	0.52	0.41	0.58	0.49	0.47	0.81	0.4	0.46	0.55	0.1	0	0	0.04	0.58	0.3	1.31	0.73	0	0	0	0	0.26	0.22	0	0.16	0.99	1.87	0.62	1.16	1.46
Ath_chr1.capped.2913	11.06	7.11	10.09	21.21	24.09	0.12	11.87	10.51	7.63	12.04	12.51	13.8	12.78	8.65	9.25	6.41	8.1	16.96	12.85	21.32	17.07	9.72	11.83	10.21	15.69	14.88	18.47	16.29	45.43	13.41	25.93	28.23	15.85	12.66	14.42	14.33	12.83	16.84	11.12	13.57	3.23	4.9	4.94	4.37	14.89	8.71	16.1	13.21	12.67
Ath_chr1.capped.2914	9.53	7.4	8.5	0.28	8.81	0	4.07	5.83	4.95	7.02	7.41	6.22	6.88	7.89	9.18	6.18	7.71	15.07	10.94	17.49	14.53	6.84	7.57	5.93	13.27	6.82	7.57	9.22	16.42	9.49	18.83	14.91	18.05	11.83	10.41	13.49	10.06	12.53	8.75	10.45	14.46	18.5	20.69	17.9	8.67	5.59	6.33	6.85	29.45
Ath_chr1.capped.2915	0	0	0	0	0	0	0.53	0.36	0.09	0.14	0.41	0.25	0.27	0.33	0.28	0.36	0.31	0.6	0.08	0.56	0.42	0.06	0.36	0.08	0.81	0.34	0.4	0.52	0.46	0.27	0.96	0.56	1.06	0.7	0.32	0.71	0.5	0.55	0.32	0.46	0.78	0.44	1.13	0.79	0.18	0.62	0.92	0.56	0.26
Ath_chr1.capped.2916	0	0	0	0	0	0	0.27	0.22	0.27	0.5	0.61	0.4	0.5	0.55	0.42	0.22	0.4	0.36	0.15	0.24	0.26	0.56	0.44	0.35	0	0.41	0.38	0.25	0.55	0	0.24	0.28	0.65	0.5	0.08	0.42	0.2	0.48	0.45	0.39	0.9	0.22	0.42	0.51	0.54	0.93	0.21	0.56	0.06
Ath_chr1.capped.2920	0	1.83	0	0	0	0	0	0	0.18	0.07	0.16	0.31	0.17	0	0	0	0	0.24	0.15	0.61	0.34	0	0	0.12	0	0	0	0	0	0	0	0	0	0	0	0	0	0	0	0	0	0	0	0	0	1.25	0	0.41	0.25
Ath_chr1.capped.2921	0	0	0	0	0	0	0.8	0.29	0.09	0.14	0.73	0.3	0.39	0	0	0	0	0.24	0.69	0.61	0.52	0.18	0.61	0.73	0	0	0	0	0	0	0	0	0	0	0	0	0	0	0.02	0.01	0	0	0	0	0.03	1.24	0.1	0.45	1.71
Ath_chr1.capped.2923	24.43	10.59	24.6	8.87	0.65	0.36	21.81	19.92	20.31	11.81	23.58	30.14	21.83	58.81	66.59	39.17	54.77	98.22	80.99	134.42	104.5	15.81	28.04	31.82	69.59	52.35	75.93	65.91	41.91	64.88	124.79	77.17	231.31	164.97	145.06	180.27	133.96	113.72	100.78	116.1	96.24	122.54	166.74	128.42	20.56	22.74	33.54	25.52	22.8
Ath_chr1.capped.2924	4.38	2.64	4.26	33.54	2.46	0.49	5.66	5.9	3.95	2.48	3.84	5.4	3.9	18.91	16.48	9.9	15.08	10.35	10.14	18.82	13.13	2.5	3.85	5.37	15.05	11.7	13.57	13.46	9.43	4.68	7.14	7.11	11.55	8.73	10.84	10.38	22.23	23.44	15.7	20.46	12.75	19.64	24.8	19.08	4.22	6.86	6.64	5.89	4.18
Ath_chr1.capped.2925	29.9	15.79	22.55	12.47	13.2	0.72	18.47	17.12	14.28	12.89	17.77	23.86	18.17	25.92	39.25	32.04	32.36	42.73	35.34	71.52	49.9	13.8	15.76	23.24	30.45	24.9	32.24	29.18	39.55	37.82	57.78	45.01	53.23	38.52	30.81	40.9	84.15	93.65	63.65	80.42	28.84	43.08	27.56	33.18	22.49	24.28	30.54	25.69	26.24
Ath_chr1.capped.2927	2.41	1.82	0.79	0	0.13	0	1.54	2.81	2.97	3.1	3.82	2.11	2.97	1.87	1.79	1.08	1.54	4.53	4.46	6.35	5.25	2.9	3.75	2.24	1.62	3.27	2.28	2.35	6.49	1.74	7.04	5.08	4.93	3.7	3.49	4.08	4.63	6.25	4.81	5.28	2.3	3.37	5.24	3.65	3.24	1.86	2.19	2.4	2.25
Ath_chr1.capped.2929	80.41	55.39	56.47	65.5	105.55	66.21	95.47	71.2	88.3	68.74	57.59	66.02	64.07	169.96	218.88	131.2	173.16	40.3	25.68	44.2	36.71	74.22	65.05	71.43	104.95	86.65	141.53	110.93	66.63	39.84	32.92	46.43	31.64	30.09	68.25	43.28	60.62	59.12	42.82	54.15	219.2	139.67	321.85	226.68	123.43	228.19	136.62	162.58	135.92
Ath_chr1.capped.2930	3.18	5.12	4.74	7.45	0.26	0.12	6.34	6.4	6.84	5.67	8.04	7.8	7.2	4.98	4.71	4.11	4.55	7.19	7.12	11.17	8.56	6.1	7.19	7	4.72	5.93	5.62	5.41	10.01	3.96	8.36	7.47	2.92	3.8	4.17	3.67	9.23	11.97	5.73	9.04	9.68	10.56	11.8	10.69	8.1	6.22	7.36	7.17	9.78
Ath_chr1.capped.2932	1.32	1	3.47	0	0	0	0.41	0.65	0.45	0.5	0.62	0.77	0.63	0.77	0.14	0.42	0.42	0.83	0.84	1.48	1.05	0.6	0.69	0.58	0.72	0.34	0.4	0.49	1.3	0.39	0.72	0.81	0.25	0.6	0.57	0.48	1.31	1.2	0.83	1.13	0.13	0.22	1.26	0.56	0.54	0.93	0.61	0.68	2.16
Ath_chr1.capped.2934	19.83	16.52	10.74	0.57	36.14	25.27	17.31	16.47	15.64	19.57	18.17	18.08	18.58	1.21	1.61	1.97	1.57	14.33	11.58	18.8	15.04	18.71	19.13	15.96	14.82	14.4	7.48	12.22	19.18	10.64	26.08	18.62	3.05	4.81	5.79	4.6	8.44	8.58	3.09	6.68	6.84	6.55	6.51	6.64	22.35	13.72	20.81	18.91	38.59
Ath_chr1.capped.2938	0.11	5.66	0.32	0	0	0.12	0.87	2.73	1.71	2.66	1.68	1.52	1.94	0.88	0.49	0.07	0.48	3.12	1.55	2.37	2.36	1.19	1.98	1.61	0.83	0.76	1.32	0.97	0.67	3.87	2.99	2.52	0.82	1.5	1.12	1.15	1.6	1.53	0.88	1.34	0.78	0.55	0.98	0.78	2.16	6.23	3.94	4.09	4.61
Ath_chr1.capped.2943	60.36	73.55	22.86	75.83	31.21	47.84	26.73	47.31	25.85	185.89	216.64	272.76	224.87	35.4	29.49	35.8	33.52	140.28	109.92	199.64	149.84	180.23	185.74	240.46	105.47	108.62	93.81	102.53	456.24	139.64	187.1	260.74	79.08	80.87	94.56	84.77	36.71	47.12	29.01	37.56	100.42	101.43	69.93	90.55	229.49	212.3	207.63	216.26	205.22
Ath_chr1.capped.2946	0	0.18	3.16	0.43	0.13	29.97	1.06	3.02	1.17	2.1	3.45	3.23	2.93	0.77	0.7	0.73	0.73	3.89	4.8	6.13	4.98	2.64	3.47	3.4	2.85	2.83	1.39	2.35	7.08	3.48	5.83	5.47	2.38	2.4	2.52	2.46	1.8	1.95	1.01	1.58	5.67	5.01	5.1	5.28	3.23	2.48	1.65	2.44	4.98
Ath_chr1.capped.2953	3.3	10.96	3.79	0.28	0.13	0	4.98	7.62	6.66	7.01	9.78	7.51	8.07	3.41	4.63	3.99	3.97	7.49	5.18	9.6	7.5	7.96	8.63	7.18	10.17	9.85	7.3	9.08	31.52	9.08	13.7	18.16	17.32	11.62	13.87	14.3	9.79	14.76	10.96	11.83	19.58	17.41	24.66	20.51	9.69	3.11	5.91	6.19	9.62
Ath_chr1.capped.2954	83.8	89.52	85.31	96.61	96.35	137.73	80.87	70.68	83.06	116	134.59	90.11	113.49	75.36	56.92	63.92	65.33	96.42	59.54	113.82	89.92	121.19	139.09	87.49	125.56	97.57	119.4	114.12	127.47	59.23	84.84	90.45	126.02	119.36	148.46	131.18	78.83	85.57	47.21	70.49	99.48	93.26	129.03	107.15	184.8	86.94	109.38	126.9	237.21
Ath_chr1.capped.2955	4.18	2.73	1.27	0	0	0	3.74	2.31	2.79	2.53	4.05	3.57	3.39	2.75	1.96	2.18	2.29	3.9	1.91	3.53	3.17	3.86	4.56	3.29	8.12	5.8	4.97	6.27	7.13	3.33	4.55	5.02	5.87	5.91	7.93	6.59	3.82	4.82	2.07	3.55	1.68	1.21	0.42	1.13	3.78	1.86	1.96	2.5	4.16
Ath_chr1.capped.2956	0	1.28	0	0	0	0	0.33	0.86	0.63	0.37	0.57	0.3	0.41	0.11	0.14	0	0.09	0.24	0.24	0.38	0.3	0.38	0.32	0.41	0.45	0.27	0.38	0.36	0.41	0	0.48	0.32	0.16	0.2	0	0.12	1.21	1.47	0.85	1.19	0.26	0.11	0	0.12	0.45	0.31	0.51	0.42	0.89
Ath_chr1.capped.2958	2.96	5.2	7.9	0.14	10.1	19.72	6.08	6.96	5.3	10.4	9.74	6.14	8.79	0.77	0.7	0.87	0.77	7.66	5.25	6.67	6.57	11.87	9.06	6.61	2.95	2.11	2.84	2.61	1.08	1.31	0.96	1.14	2.06	2.3	1.95	2.11	11.11	9.91	5.39	8.79	2.59	0.89	1.12	1.54	16.05	17.75	11.21	14.96	22.49
Ath_chr1.capped.2962	6.23	4.56	6.62	10.6	8.55	11.09	3.2	3.52	6.56	4.19	7.74	6.55	6.17	4.37	4.87	3.75	4.32	7.48	6.83	13.46	9.32	5.61	6.17	5.32	8.91	5.45	4.82	6.37	18.92	8.7	15.38	14.31	10.94	7.41	7.29	8.56	9.07	7.68	6.46	7.76	8.13	9.04	12.74	10	5.65	5.92	8.7	6.74	14.81
Ath_chr1.capped.2966	0	0	0	0	0	0	0	0	0	2.4	15.58	22.76	13.58	0	0	0	0	0	0	0.14	0.05	2.34	15.66	23.61	0	0	0	0	10.1	5.35	5.53	6.99	0	0.11	0	0.04	2.61	2.82	0.68	2.02	3.74	2.26	0.35	2.12	3.77	22.82	0.14	8.89	0.15
Ath_chr1.capped.2969	1.87	2.28	2.06	0	0	0.12	5.54	4.31	4.68	5.01	6.02	5.78	5.64	5.15	5.43	3.96	4.83	8.55	6.77	11.84	9.1	5.46	6.12	6.97	6.71	5.87	5.76	6.1	13.84	10.59	15.59	13.37	12.69	7.72	6.95	9.17	7.04	8.02	6.17	7.13	9.69	7.89	10.88	9.51	5.21	9.02	4.64	6.26	7.51
Ath_chr1.capped.2971	1.1	1.09	8.2	6.59	13.99	0	3.66	3.29	4.77	7.1	8.9	4.72	6.89	17.4	14.15	12.78	14.74	12.27	8.33	13.01	11.23	6.42	9.14	5.15	12.37	9.5	11.57	11.14	15.56	8.21	12.8	12.18	11.52	8.81	14.12	11.5	8.83	12.29	6.83	9.29	15.3	13.86	17.28	15.49	9.39	3.73	2.9	5.32	9.27
Ath_chr1.capped.2972	7.68	18.46	9.43	12.9	0.39	14.06	14.95	14.37	13.92	14.1	18.62	19.75	17.48	13.87	15.2	12.54	13.83	28.04	26.02	38.67	30.92	14.41	18.38	15.03	17.36	14.99	12.69	14.97	54.52	19.2	31.78	35.13	21.27	14.71	13.78	16.58	13.13	14.08	10.18	12.48	13.26	16.74	15.65	15.2	18.63	17.76	17.99	18.09	24.6
Ath_chr1.capped.2973	0.55	0	0.47	0	0	0	0.21	0.29	0.55	0.64	1.09	0.91	0.89	0	0	0.07	0.02	1.01	1	2.01	1.37	0.47	0.95	1.16	0.73	0.64	0.88	0.76	0.98	0	1.35	0.8	0.08	0.2	0.16	0.15	0.9	0.89	0.36	0.69	0	0.45	0.46	0.32	1.26	0.62	0.53	0.78	0.69
Ath_chr1.capped.2974	1.1	0	0	0	0	0	0.07	0.07	0.36	0.57	0.71	0.92	0.74	0.11	0	0	0.04	0.42	0.62	0.7	0.6	0.47	0.92	1.02	0.09	0.34	0.16	0.2	2.25	0.26	0.68	1.08	0	0	0.08	0.03	0.1	0.07	0.06	0.08	0	0	0	0	0.93	0	0.5	0.47	0.37
Ath_chr1.capped.2976	3.17	2.75	0.79	8.31	16.45	6.41	3	3.08	4.41	6.69	7.01	5.68	6.45	1.76	1.19	1.54	1.5	4.8	3.68	5.51	4.71	6.24	7.96	5.83	6.35	6.08	4.36	5.58	9.13	3.42	5.86	6.16	3.76	2.4	1.95	2.74	2.91	2.96	1.42	2.46	5.69	4.9	3.53	4.69	6.29	5.27	4.35	5.25	9.73
Ath_chr1.capped.2977	3.5	3.66	4.89	34.54	0	0	2.12	2.34	3.87	3.42	5.18	5.17	4.61	1.97	1.74	0.61	1.43	5.84	4.54	6.2	5.53	3.47	4.85	4.88	4.36	3.98	2.68	3.66	11.15	4.27	6.19	7.21	4.64	3.51	4.74	4.31	4.03	3.35	2.75	3.39	4.63	4.11	2.83	3.85	5.36	3.29	4.06	4.2	9.13
Ath_chr1.capped.2978	15.89	29.21	14.99	28.67	11.01	21.95	20.4	18.64	18.24	26.59	31.16	26.75	28.14	16.51	15.97	14.78	15.74	28.4	18.21	38.47	28.37	27.24	26.81	26.03	26.26	25.07	30.48	27.24	30.11	27.4	36.48	31.29	37.81	34.85	36.88	36.47	31.63	32.79	20.85	28.42	42.08	52.43	57.22	50.57	32.61	25.25	29.53	29.08	54.27
Ath_chr1.capped.2981	6.57	2.19	0.16	0	0.13	0.12	5.66	4.18	4.68	2.86	13.73	4.11	6.89	0	0	0	0	2.1	3.93	5.22	3.75	2.84	12.08	4.5	0	0	0.08	0.03	0	0	0	0	0	0	0	0	0	0	0	0	0	0	0	0	3.23	1.87	4.16	3.09	8.29
Ath_chr1.capped.2987	0.66	1.83	0.95	0	0	0	1.06	0.84	1.71	1.67	2.06	1.63	1.81	1.54	1.49	1.11	1.35	2.12	2.08	2.52	2.27	1.39	1.83	1.55	2.87	1.78	0.85	1.81	7.86	1.76	6.57	5.41	3.42	3.2	2.21	2.95	1.75	2.24	1.83	1.95	1.96	2.63	1.87	2.14	1.18	0.32	1.58	1.01	0.83
Ath_chr1.capped.2988	3.51	0.82	0	0	0	0	1.18	0.64	0.9	1	1.82	1.71	1.52	1.76	2.1	3.06	2.25	3.21	1.93	2.87	2.72	1.21	1.66	1.54	2.96	2.17	1.86	2.34	6.06	1.57	3.35	3.62	4.3	2	3	3.18	3	2.7	2.12	2.68	2.08	2.33	3.1	2.51	1.44	2.48	1.43	1.77	1.57
Ath_chr1.capped.2989	5.37	9.49	6.78	20.34	23.57	5.3	10.13	8.77	10.78	13.37	13.48	7.34	11.41	19.57	15.76	13.67	16.31	10.4	6.3	14.69	10.49	15.17	14.27	8.72	12.13	11.18	12.4	11.88	9.04	6.16	11.55	8.92	11.76	8.32	8.56	9.56	14.13	17.09	13.45	14.9	7.72	6.93	28.35	14.33	17.66	12.46	11.43	13.81	45.59
Ath_chr1.capped.299	69.44	79.04	94.77	152.77	81.73	134.51	82.88	84.4	70.74	70.32	89.44	93.03	84.18	7.67	10.43	4.84	7.62	113.89	98.44	156.69	122.94	69.3	86.95	91.89	33.95	27.54	29.13	30.15	51.91	36.78	66.08	51.55	69.5	33.71	37.36	46.86	71.35	90.91	44.2	68.76	48.88	54.76	31.02	44.87	98.13	75.11	89.9	87.59	177.97
Ath_chr1.capped.2993	0.66	3.66	1.9	0	0.13	0	2.13	2.07	1.98	3.48	1.9	1.76	2.38	1.21	1.33	1.07	1.18	2.73	2.61	2.42	2.61	3.44	2.14	1.44	3.58	2.05	2.71	2.76	4.97	2.52	7.16	4.91	4.55	3.32	4.32	4.11	2.8	2.95	2.19	2.66	2.46	3.32	3.97	3.27	5.39	4.05	5.18	4.82	3.9
Ath_chr1.capped.2994	0	0.82	0	0	0	0	0.13	0.07	1.17	0.35	1.29	0.4	0.67	0.22	0.29	0.87	0.45	0.24	0	0.05	0.1	1.13	1.18	0.43	0.54	0.67	0.23	0.46	0.57	0.4	0.24	0.42	0.08	0.2	0.16	0.14	0.1	0.07	0.07	0.08	0.39	0.22	0	0.21	0.99	0.31	0.41	0.56	1.52
Ath_chr1.capped.2997	0	1	0	0	0	0	0.33	0.5	0.45	0.79	0.57	0.35	0.55	0.11	0	0	0.04	0.3	0	0.43	0.26	0.56	0.45	0.62	0.36	0.56	0.39	0.42	0.17	0.26	0.24	0.22	0.16	0.2	0.24	0.21	0.1	0	0.06	0.06	0.13	0.11	0.42	0.23	0.9	0.62	0.73	0.74	1.57
Ath_chr1.capped.2998	1.1	1.64	0	0.14	1.94	0	1.47	0.21	0.36	0.65	0.91	1.42	1	1.74	0.21	0.35	0.77	1.89	1.62	3.07	2.23	0.31	1.38	0.86	2.07	0.28	1.01	1.13	0.45	0.53	0.24	0.43	1.43	1.7	1.46	1.52	0.3	0.56	0.5	0.45	0.51	0	0.56	0.36	1.26	0.93	1.75	1.29	2.28
Ath_chr1.capped.3004	229.91	251.51	244.39	276.07	254.86	246.6	239.81	229.1	231.2	225.86	246.86	239.78	237.26	165.39	84.57	97.53	115.7	142.34	87.31	147.11	125.47	242.38	250.14	243.85	233.25	209.52	263.64	235.24	236.37	105.07	86.35	142.48	292.49	253.89	371.05	305.52	135.97	147.76	96.22	126.55	9.49	9.24	23.4	14.02	334.2	219.32	279.54	277.41	483.23
Ath_chr1.capped.3006	53.45	51.76	30.59	55.32	43.91	67.8	36.78	35.2	33.93	46.46	52.65	61.02	53.38	32.82	31.12	26.89	30.21	37.54	32.28	46.84	38.94	46.85	53.92	52.41	37.49	41.5	44.78	41.21	71.39	24.4	26.51	40.68	50.73	43.08	45.44	46.42	47.17	53.77	41.06	47.34	36.56	35.84	60.24	44.18	54.41	35.19	52.28	47.22	63.63
Ath_chr1.capped.3007	2.73	2.56	1.11	0	0	9.12	3.27	3.01	3.33	2.25	2.94	2.34	2.51	4.6	3.66	4.91	4.34	4.56	3.81	6.66	5.07	2.62	2.89	1.6	2.85	2.45	2.92	2.74	1.31	1.04	2.87	1.76	2.13	1.37	1.86	1.83	8.37	7.62	8.37	8.17	1.04	0.56	0.56	0.72	2.16	3.42	1.55	2.37	7.92
Ath_chr1.capped.3011	11.28	7.49	7.89	0.42	7.38	0	10.34	10.31	8.98	9.62	11.52	10.26	10.49	7.87	6.36	7.15	7.12	9.1	6.02	10.27	8.48	7.96	11.09	9.54	11.86	11.58	9.21	10.85	27.7	10.58	14.5	17.59	12.34	10.75	14.48	12.54	8.17	8.22	5.9	7.46	9.53	11.94	11.33	10.95	13.72	12.78	10.61	12.35	8.29
Ath_chr1.capped.3012	0.33	6.66	1.58	31.68	0	17.01	2.2	3.09	1.17	3.68	5.65	5.02	4.8	1.87	1.27	1.77	1.62	7.65	6.45	13.98	9.39	3.94	5.07	3.76	4.64	2.97	3.91	3.84	7.15	5.09	7.4	6.56	4.87	2.5	1.8	3.08	4.43	5.48	3.82	4.6	1.93	4.15	1.84	2.65	4.03	3.11	6.05	4.37	4.23
Ath_chr1.capped.3013	3.3	4.48	1.1	0	0.13	0	2.33	2.01	2.43	2.85	3.64	5.21	3.89	2.2	3.02	2.85	2.66	2.95	3.75	4.39	3.74	3.71	3.16	3.24	3.32	2.75	1.54	2.52	5.2	1.59	3	3.24	2.41	2.7	2.04	2.39	2.61	3.89	2	2.88	1.82	2.66	2.83	2.45	3.65	1.55	3.22	2.78	4.05
Ath_chr1.capped.3014	6.25	3.84	4.58	5.87	0	0	2.28	3.67	1.44	3.12	3.6	2.65	3.17	1.65	1.4	0.57	1.21	5.72	4.25	6.84	5.72	2.6	3.49	3.23	3.32	2.73	4.28	3.48	1.76	1.99	2.52	2.1	5.7	6.3	5.58	5.92	10.25	11.54	7.42	9.73	2.21	1.77	2.53	2.2	5.14	3.41	3.82	4.09	7.31
Ath_chr1.capped.3015	2.96	1.28	0.32	0	0	5.05	1.33	1.44	1.8	0	1.77	1.39	1.05	4.16	6.15	1.84	4.04	4.3	0.83	2.78	2.65	0.43	1.51	1.03	4.99	3.31	4.58	4.31	0.43	0.39	0.7	0.51	8.31	10.04	7.49	8.61	41.95	50.23	30.22	40.77	1.81	2.23	3.55	2.55	0.27	0.31	0.63	0.4	0.83
Ath_chr1.capped.3018	9.64	0.73	4.89	0.43	0	0.25	2.26	1.79	3.14	1.9	1.5	3.85	2.42	2.19	8.21	13.25	7.88	5.58	3.92	5.03	4.86	2.64	1.52	3.42	5.08	5.84	7.54	6.15	0.39	0.54	0.36	0.43	0.66	0.7	1.4	0.91	14.04	13.07	12.97	13.35	0.13	0	0.28	0.14	3.32	8.73	5.2	5.74	2.98
Ath_chr1.capped.302	1.31	8.84	9.15	4.72	0.13	0	7.2	4.02	8.63	2.04	4.49	4.09	3.54	21.2	19.05	10.9	17.02	17.77	17.27	24.9	20.05	2.65	4.65	5.42	10.63	9.57	14.44	11.53	11.57	21.82	54.26	29.19	35.95	19.47	29.45	28.33	8.56	8.11	9.19	8.68	47.34	67	82.91	65.77	5.04	7.15	6.21	6.12	2.53
Ath_chr1.capped.3023	0	0.09	0.63	0	0	0	3.19	1.51	2.88	1.3	2.21	1.92	1.82	0.11	0.49	0.88	0.47	2.08	2.24	2.21	2.2	1.33	2.23	1.43	1.71	1.7	1.25	1.55	3.3	2.51	1.8	2.57	0.72	0.9	1.54	1.09	1.6	3.44	1.85	2.3	3.11	1.88	2.26	2.41	1.89	1.55	1.23	1.53	1.64
Ath_chr1.capped.3029	12.27	21.71	28.01	25.94	0.91	27.85	29.32	24.08	28.79	18.76	24.19	30.17	24.37	19.67	20.62	13.53	17.93	34.64	22.12	38.89	31.88	21.08	25.28	27.46	28.92	22.32	27.14	26.12	62.73	39.5	35.81	45.98	50.53	37.82	42.7	43.61	31.96	36.16	23.83	30.62	39.06	42.45	63.57	48.34	27.17	24.48	30.89	27.47	55.21
Ath_chr1.capped.303	0	0	0	0	0	0	0.07	0.14	0.63	0.07	0.2	0.25	0.18	1.21	1.62	0.94	1.24	1.12	0.54	0.62	0.78	0.19	0.4	0.45	0.81	0.61	0.4	0.61	0.25	0.52	0.48	0.43	0.49	0.8	0.48	0.6	0.4	0.28	0.43	0.39	1.56	1.77	2.39	1.92	0.36	1.24	1.24	0.93	0.06
Ath_chr1.capped.3031	0	4.11	0.16	0	0.13	4.93	2.14	0.21	0.45	0.65	0.05	0.5	0.39	0.88	12.22	9.67	7.55	0.95	1.01	1.86	1.3	0.63	0.16	0.42	0.18	0.75	2.71	1.23	0	0	0	0	0.08	0	0.16	0.09	0	0	0.02	0.01	0	0	0	0	0.27	0.62	0.72	0.53	0.13
Ath_chr1.capped.3032	169.67	207.82	169.62	159.66	206.56	188.64	153.68	191.58	151.61	73.64	150.25	156.45	126.68	1458.32	1446.18	1284.48	1394.93	199.55	132.35	233.2	188.23	70.66	148.75	160.96	461.07	489.53	506.24	485.12	72.15	2.92	1.91	25.57	13.95	95.05	8.54	39.13	1.4	1.15	5.14	2.63	2.71	23.42	72.37	32.85	121.23	278.36	338.96	245.93	28.86
Ath_chr1.capped.304	3.18	3.38	2.21	0.14	0.13	5.92	2.79	3.02	3.6	3.31	2.69	4.71	3.57	6.99	7.87	4.8	6.52	5.88	4.26	8.84	6.36	2.39	3.27	3.3	4.47	2.96	4.34	3.91	2.18	1.07	2.17	1.82	5.48	3.6	3.67	4.24	6.24	6.74	4.85	5.96	4.87	7.9	11.44	8.1	3.33	2.8	3.93	3.34	2.54
Ath_chr1.capped.3044	58.16	27.66	55.03	47.44	35.87	71.75	54.14	46.37	46.4	14.83	36.33	34.94	28.68	340.96	384.82	202.97	309.28	51.34	28.15	44.42	41.27	18.01	39.44	38.79	72.5	89.03	126.23	95.83	14.21	0.13	0	4.79	0.91	9.33	1.64	3.95	0.1	0	1.21	0.45	0.13	1	4.96	2.03	20.43	39.59	63.32	41.08	8.06
Ath_chr1.capped.3046	7.56	10.23	7.56	0	7.9	0.24	4.61	4.68	6.38	10.64	11.6	5.11	9.11	7.77	5.49	5.46	6.22	8.07	6.31	9.53	8	10.25	11.87	4.79	12.26	10.14	9.43	10.59	14.68	7.35	10.7	10.89	12.87	8.73	11.07	10.88	10.38	9.76	5.48	8.57	14.19	14.82	25.45	18.13	13.4	8.4	7.89	9.84	14.5
Ath_chr1.capped.3047	2.74	3.56	1.74	15.62	8.03	0.49	2.53	2.3	1.98	4.61	4.63	2.87	4.04	1.22	1.92	1.94	1.68	2.66	2.59	5.35	3.58	5.17	5.51	3.03	4.1	3.67	3.39	3.73	7.83	1.72	7.25	5.63	4.04	2.12	5.07	3.77	1.41	2.15	1.18	1.58	4.39	3.9	2.82	3.69	4.37	2.18	3.2	3.23	5.89
Ath_chr1.capped.3048	3.84	3.56	3.63	16.06	0.13	0.37	1.55	2.23	2.79	2.49	4.2	3.03	3.24	0.11	0	0.14	0.08	4.28	6.94	10.77	7.35	2.58	3.56	3.06	1.79	1.42	1.08	1.43	16.66	7.78	8.22	10.87	0.49	0.2	0.16	0.29	0.4	0	0.42	0.28	2.71	3.57	2.68	2.98	1.35	6.55	2.91	3.59	9.19
Ath_chr1.capped.305	4.38	2.37	0.63	15.19	0.13	0	2.48	2.37	1.71	1.23	2.79	2.67	2.23	11.7	8.83	6.48	8.98	2.71	1.67	4.3	2.9	1.66	2.66	1.73	3.92	3.82	4.87	4.19	2.79	0.13	0.84	1.26	2.98	2.2	2.94	2.72	2.42	3.68	2.56	2.89	2.19	4.13	8.65	4.99	1.17	1.56	3.22	1.98	1.58
Ath_chr1.capped.3050	22.7	30.59	38.96	11.88	41.96	75.03	37.83	37.08	33.76	11.94	19.82	60.66	30.83	34.47	14.92	37.37	28.92	30.16	45.8	94.55	56.88	11.64	21.22	57.72	37.97	15.43	24.7	26.08	0	0	0	0	13.35	1.9	0.16	5.17	0	0	0	0	0	0	0.14	0.05	16.07	63.56	49.67	43	47.2
Ath_chr1.capped.3051	54.21	53.13	42.62	11.32	48.7	63.61	48.14	41.9	49.29	18.8	35.9	103.23	52.6	15.53	4.51	13.27	11.07	33.15	28.28	57.71	39.73	17.79	35.33	95.87	13.46	7.48	11.28	10.73	0	0	0	0	3.31	0.6	0.16	1.37	0	0	0	0	0	0	0	0	30.11	105.67	73.6	69.69	65.5
Ath_chr1.capped.3052	2.76	2.55	1.57	0	4.01	7.28	3.69	3.51	2.7	1.8	1.96	2.42	2.03	2.53	0.84	1.01	1.49	1.61	1.02	2.1	1.61	1.32	1.32	2.5	4.98	5.61	4.56	5.02	4.89	0.79	3.52	3.06	1.07	0.2	0.57	0.64	3.31	4.95	3.56	3.95	1.56	0.11	2.39	1.38	1.62	2.17	4.78	2.82	2.23
Ath_chr1.capped.3057	1.65	5.84	0	0	0.13	0	1.34	1.86	1.44	3.13	1.75	0.85	1.93	1.54	1.47	1.63	1.53	2.73	0.71	3.07	2.22	2.94	1.82	1.28	2.78	2.25	3.68	2.9	0.68	4.77	5.15	3.52	2.8	4	3.58	3.48	3.3	1.74	3.43	2.9	2.08	1.65	4.52	2.78	3.42	2.79	4.14	3.43	3.13
Ath_chr1.capped.3058	0.66	2.19	3.63	0	0	4.32	0.81	1.63	0.99	1.31	1.7	0.7	1.25	0.99	0.84	0.79	0.86	1.9	1.31	2.33	1.9	0.81	1.6	1.56	1.88	1.08	1.84	1.59	0.36	1.18	2.36	1.3	1.57	1.3	1.07	1.34	0.8	1.1	1	0.98	1.23	1.1	2.74	1.7	1.03	0	0.5	0.49	0.82
Ath_chr1.capped.3059	3.94	2.46	1.1	0	0	0	4.67	2.72	5.39	3.12	3.83	2.64	3.19	2.96	3.72	2.93	3.17	3.67	2.88	3.27	3.31	3.71	5.39	2.76	3.29	3.8	3.34	3.49	2.11	1.73	3.27	2.4	5.82	3	1.89	3.6	2.78	3.01	1.64	2.47	2.33	3.57	5.22	3.72	3.46	2.89	4.16	3.48	3.03
Ath_chr1.capped.3068	1.44	2.82	1.32	0.14	3.89	0	2.42	2.17	2.54	4.52	6.93	3.74	5.07	1.31	0.53	1.2	1.02	3.53	1.71	4.5	3.29	5.25	5.26	3.73	4.58	4.54	2.73	3.94	8.97	2.27	4.49	5.24	3.64	4.12	3.93	3.9	1.87	2.81	1.69	2.13	1.66	1.29	1.21	1.4	6.31	3.67	4.23	4.73	5.66
Ath_chr1.capped.3069	1.65	1.92	0.32	0	0	0	1.39	1	1.44	0.8	1.65	1.07	1.19	2.75	6	4.63	4.41	2.67	3.28	4.22	3.44	0.7	0.94	1.83	2.29	1.29	1.39	1.65	0.47	0.13	0.24	0.3	1.49	0.9	1.19	1.23	0.4	0.69	0.45	0.52	0.65	0	0.14	0.26	0.9	0.62	1.33	0.94	2.46
Ath_chr1.capped.3071	6.59	10.05	8.36	0.14	59.57	0.12	10.55	12.1	12.14	11.3	13.82	13.38	12.82	17.71	15.56	13.34	15.49	14.45	12.1	20.52	15.72	11.03	13.22	11.78	14.9	14.7	13.56	14.33	22.49	10.71	13.44	15.49	17.07	14.15	14.14	15.11	16.17	18.15	9.48	14.62	13.01	14.86	21.81	16.59	18.1	11.52	12.68	14.07	27.52
Ath_chr1.capped.3072	2.73	12.96	10.26	0.28	29.66	0.37	10.73	9.05	11.49	8.13	13.02	13.23	11.44	12.35	7.56	7.9	9.27	12.73	6.81	11.77	10.44	10.72	12.52	13.14	12.04	9.15	10.28	10.47	10.9	7.65	11.57	10.02	14.42	10.54	11.41	12.12	16.56	15.91	9.82	14.1	12.23	12.83	18.54	14.52	15.78	15.35	10.94	13.98	31.33
Ath_chr1.capped.3073	3.51	4.11	5.99	0	0.26	1.36	5.73	7.66	5.3	6.05	6.99	6.85	6.64	9.75	6.42	6.65	7.52	12.32	10.1	11.99	11.53	6.43	7.89	7.66	8.17	6.87	7.62	7.57	15.26	6.27	15.26	12.26	10.5	8.41	7.68	8.88	16.64	18.66	14.1	16.55	9.7	7.77	7.89	8.49	5.06	6.21	8.32	6.5	13.42
Ath_chr1.capped.3074	6.02	8.39	4.73	21.79	0.13	0.49	11.06	10.31	9.15	7.49	10.19	10.85	9.48	8.08	8.78	7.61	8.15	14.15	10.32	18.23	14.22	7.98	11.76	10.23	10.15	7.61	10.72	9.48	12.65	9.93	14.39	12.31	11.1	12.26	12.77	12.04	18.9	19.82	12.66	17.12	15.31	19.02	20.27	18.19	13.98	11.53	15.16	13.55	29.09
Ath_chr1.capped.3077	4.71	2.92	4.9	0	0.13	0.24	5.01	5.61	5.65	1.91	4.13	7.19	4.4	29.35	38.89	12.28	26.82	3.41	1.28	3.34	2.68	1.75	3.16	6.27	9.34	9.67	13.75	10.92	5.27	0	0.12	1.79	0.08	1.31	0.24	0.55	0	0	0.22	0.08	0.13	0.22	0.85	0.4	2.87	4.99	7.76	5.19	0
Ath_chr1.capped.308	18.19	15.34	20.66	14.76	9.45	15.91	14.13	17.14	11.04	34.67	29.38	22.68	28.9	2.3	1.83	2.82	2.32	23.46	13.15	27.14	21.26	32.05	28.68	17.97	11.41	11.44	12.25	11.7	8.82	2.93	6.8	6.18	6.81	5.41	9.12	7.11	16.28	19.78	4.89	13.62	7.35	4.13	3.96	5.16	42.03	15.89	31.5	29.76	36.56
Ath_chr1.capped.3090	3.07	3.38	6.79	13.04	26.68	0.36	4.01	3.32	3.24	5.58	3.6	4.75	4.64	1.2	1.06	2.34	1.51	2.19	1.3	3.45	2.35	5.7	3.63	3.96	2.68	2.3	2.68	2.52	4.18	1.07	1.79	2.34	2.39	3.81	2.6	2.96	1.81	1.42	1.18	1.47	6.96	7.81	16.71	10.53	5.65	1.87	4.67	4.05	5
Ath_chr1.capped.31	8	9.87	12.14	0.28	0.39	31.06	10.18	11.52	9.8	12.32	15.83	19.66	15.96	3.84	3.38	3.96	3.7	13.37	9.09	16.45	13	11.8	15.34	16.72	9.82	7.67	8.85	8.75	18.9	10.9	13.68	14.52	7.72	6.31	5.73	6.57	4.93	6.84	3.75	5.16	7.1	9.11	9.21	8.44	17.04	20.56	12.76	16.77	25.49
Ath_chr1.capped.3101	1.86	1.1	0	0	0	0	1.06	1.3	1.62	1.03	1.86	1.75	1.55	0.66	0.35	0.58	0.53	1.12	1.36	2.32	1.61	1.87	1.39	1.73	1.16	1.43	1.32	1.31	3.54	1.47	2.05	2.36	1.57	1.3	0.74	1.2	2.02	1.88	1.1	1.66	0.39	0.78	1.55	0.91	1.71	2.18	1.14	1.67	2.47
Ath_chr1.capped.3103	5.48	0	0	0	0	0	0.47	1.3	0.54	0.07	0.67	0.67	0.47	2.19	0.56	3.1	1.95	1.06	1.37	2.91	1.79	0.06	0.32	0.5	2.23	1	1	1.4	0.27	0.8	0.6	0.58	0.66	0.2	0.4	0.44	0	0.14	0.11	0.09	0	0.11	0.14	0.08	0.36	0.31	1.46	0.71	0.25
Ath_chr1.capped.3104	15.67	13.15	13.9	1.27	12.44	54	12.88	15.25	12.5	15.54	17.71	16.86	16.71	16.65	14.78	12.45	14.58	22.53	15.2	29.93	22.64	20.85	19.75	15.97	18.22	17.61	18.85	18.21	26.42	17.28	24.62	22.79	24.64	17.55	19.29	20.54	17.59	18.88	10.64	15.77	26.38	33.4	35.12	31.64	22.43	16.51	20.49	19.77	40.24
Ath_chr1.capped.3106	8.65	2.56	0.63	0	0.26	0	2.07	1.95	3.24	1.61	1.65	2.4	1.89	2.17	1.12	1.74	1.68	1.36	0.7	1.54	1.23	1.73	2.82	2.78	1.51	1.74	1.79	1.68	1.87	2.27	2.02	2.09	0.76	0.8	0.89	0.82	0.6	0.87	0.58	0.69	0.52	0.77	0.56	0.61	3.33	3.73	2.39	3.14	3.73
Ath_chr1.capped.3107	0	0	0	0	0	0	0.13	0.5	0.09	0.07	0.25	0.15	0.16	0.11	0.07	0.07	0.08	0.06	0	0.23	0.1	0.06	0.16	0.27	0.45	0.41	0.63	0.5	0.04	0.53	0.12	0.23	0.24	0.5	0.24	0.33	0.1	0.14	0.43	0.24	0.13	0.11	0.14	0.13	0	0	0	0	1.27
Ath_chr1.capped.3109	3.84	28.11	14.51	64.65	11.14	0.24	16.93	12.67	18.67	9.16	13.04	13.8	11.97	20.76	24.18	19.14	21.32	17.24	12.47	20.59	16.78	10	12.8	12.86	17.54	13.07	19.41	16.67	13.26	11.27	14.76	13.08	15.76	16.17	18.5	16.81	28.49	25.59	26.4	26.81	35.51	30.3	57.71	41.15	15.95	14.95	15.37	15.39	53.91
Ath_chr1.capped.3110	124.74	135.51	154.92	187.35	86.39	163.12	130.41	135.05	128.65	168.4	199.14	161.9	176.32	22.17	20.23	20.1	20.81	147.73	104.23	191.74	147.78	160.95	190.58	153.6	78.03	74.37	74.8	75.65	83.11	64.1	119.88	88.94	78.14	71.64	79.38	76.32	143.8	172.16	83.46	133.05	79.33	84.31	62.54	75.32	247	141.17	179.48	189.02	311.85
Ath_chr1.capped.3113	0.99	4.66	0	0.71	0	8.26	3.01	2.23	2.25	2.76	3.88	3.4	3.36	1.53	1.33	1.62	1.47	3.89	1.83	4.88	3.57	2.65	4.17	3.48	3.22	2.17	2.99	2.77	2.92	2.14	2.52	2.55	2.65	2.1	1.63	2.15	7.03	7.74	5	6.58	4	1.57	2.55	2.7	2.16	3.11	5.08	3.43	5.11
Ath_chr1.capped.3114	1.86	3.1	0.16	0.14	0	0.12	1.94	1.79	0.36	0.88	0.66	1.28	0.94	7.88	10.11	10.19	9.39	1.05	1.6	3.1	1.95	0.68	0.48	1.5	4.89	3.77	3.2	3.94	0.61	0.26	0	0.29	0.41	0.5	0.16	0.36	0.2	0.34	0.47	0.34	0.91	1.45	1.26	1.21	0.9	0.93	1.23	1	0.45
Ath_chr1.capped.3115	205.84	180.53	212.71	166.7	171.99	203.92	240.22	241.43	297.26	93.59	131.86	147.35	124.14	1503.56	1632.8	1537.7	1556.45	304.18	260.5	405.77	323.16	89.84	125.19	144.66	455.69	451.35	479.96	461.87	58.52	3.23	1.67	21.09	25.83	79.48	9.14	38.1	1.1	0.67	3.99	1.94	1.03	2.67	63.81	22.47	160.34	353.82	395.21	302.81	81.61
Ath_chr1.capped.3116	26.52	23.1	17.82	10.89	27.2	56.34	25.79	22.29	26.75	20.97	26.72	25.63	24.43	22.28	15.17	13.87	17.07	21.7	15.41	28.91	22.01	22.83	29.28	22.25	23.7	24.15	20.21	22.65	47.19	15.23	20.54	27.61	27.71	19.75	25.44	24.31	21.79	19.84	14.96	18.86	24.19	18.33	40.92	27.77	29.4	17.46	23.84	23.52	37.57
Ath_chr1.capped.3122	3.84	6.57	3.63	0.14	0.13	0.37	4.6	4.82	5.03	2.27	4.92	4.36	3.87	17.92	31.57	21.53	23.59	6.41	2.51	4.69	4.57	2.64	3.93	4.14	16.13	14.05	15.39	15.15	0.64	0.13	0.12	0.32	0.41	3.41	1.8	1.86	8.59	6.76	3.38	6.26	9.29	11.23	36.45	19.01	4.04	4.05	7.77	5.25	3.38
Ath_chr1.capped.3124	8.76	13.45	6.79	0.71	14.76	0	13.81	9.31	10.96	10.14	12.99	10.01	11.04	9	6.1	3.97	6.33	19.15	14.57	25.14	19.64	10.04	13.43	11.25	10.53	9	10.92	10.12	18.87	11.2	20.29	16.78	22.05	10.49	10.5	14.35	14.57	15.32	10.24	13.37	16.22	15.67	21.11	17.66	15.35	10.99	12.14	12.8	26.89
Ath_chr1.capped.3127	20.92	15.07	20.51	38.99	35.23	39.46	25.36	15.75	20.28	20.39	24.43	14.72	19.85	56.16	73.69	65.81	65.16	21.9	15.69	22.64	20.12	22.73	26.43	16.59	50.41	28.78	37.57	38.9	32.46	13.96	18.79	21.7	21.32	21.38	28.58	23.77	7.57	6.15	6.17	6.64	72.41	51.41	112.2	78.62	27.08	19.64	27.12	24.57	71.85
Ath_chr1.capped.3128	3.07	1.19	7.74	33.4	0.39	0	4.4	3.39	3.69	6.16	7.82	6.03	6.65	1.21	1.29	1.16	1.22	4.12	2.75	3.94	3.61	5.15	8.58	6.9	4.38	3.98	2.69	3.67	9.16	5.22	6.19	6.89	2.64	2.7	2.2	2.54	2.21	2.53	1.23	2	3.75	3.57	3.11	3.47	9.6	5.61	5.84	7.01	9.81
Ath_chr1.capped.313	0.99	3.2	3.8	0.28	2.2	0	2.73	3.37	1.26	2.77	3.9	3.13	3.28	1.76	2.03	1.68	1.8	3.55	2.66	5.3	3.87	3.12	3.55	3.83	3.58	2.66	2.03	2.75	5.4	4.14	4.76	4.78	1.73	1.5	1.56	1.58	2.7	2.44	1.29	2.13	2.2	3.44	2.67	2.79	3.96	4.05	2.8	3.59	8.41
Ath_chr1.capped.3130	0.11	0.55	1.26	0.29	0	0.12	0	0.22	0.18	0.15	0	0	0.05	0	0.07	0	0.02	0	0	0	0	0.06	0	0	0	0	0	0	0	0	0	0	0	0	0	0	0	0	0	0	0	0.11	0.28	0.13	0.18	2.49	0.42	1.03	0
Ath_chr1.capped.3132	13.68	14.5	6.48	0.42	0.26	21.7	10.61	8.84	13.49	4.83	7.17	6.84	6.27	16.75	12.61	10.76	13.31	6.51	5.67	8.19	6.9	6.37	6.3	8.5	10.64	10.39	13.69	11.56	3.13	3.32	4.31	3.63	8.74	6.52	7.67	7.68	7.98	8.99	6.63	7.9	5.56	4.23	11.86	7.24	7.19	5.59	10.47	7.68	6
Ath_chr1.capped.3137	0	0	0	0	0	0	0.87	0.64	1.17	0.58	1.34	0.87	0.93	0.88	1.2	0.87	0.99	1.43	0.68	1.12	1.1	1.46	0.88	0.85	0.63	1.28	1.23	1.04	2.96	0.13	1.32	1.48	3.05	2.7	3.02	2.92	2.51	1.87	1.25	1.88	0.78	0.11	0.14	0.33	1.03	0.93	2.81	1.58	1.83
Ath_chr1.capped.314	0	0	0	0	0	0	0.13	0	0	0.3	0.26	1.03	0.55	0	0.14	0.22	0.12	0	0	0.29	0.11	0.32	0.16	0.93	0.09	0.21	0.68	0.32	0.83	1.61	0.96	1.13	0.58	0.3	0.82	0.57	0.2	0.2	0.48	0.29	0	0.56	0.28	0.28	0	0.93	0.03	0.32	0.69
Ath_chr1.capped.3143	2.74	18.15	7.1	5.01	0.39	14.06	12.73	7.11	13.38	14.25	16.65	17.12	15.99	5.13	4.8	7.17	5.7	15.37	14.92	25.54	18.6	14.84	16.2	19.29	14.07	9.35	9.72	11.03	19.35	19.21	27.09	21.87	12.62	8.73	11.94	11.09	8.9	8.8	3.99	7.23	8.62	10.74	10.5	9.94	20.79	18.39	17.05	18.73	37.85
Ath_chr1.capped.3146	2.85	4.74	16.71	4.87	4.92	1.48	6.6	12.24	11.67	31.69	11.95	10.69	18.09	3.28	2.55	3.99	3.27	6.51	4.75	6.51	5.93	28.34	10.35	11.72	5.87	5.72	6.16	5.91	3.1	5.78	6.3	5.06	2.82	5.53	5.69	4.67	2.22	2.29	2.06	2.18	4.12	2.9	3.68	3.57	2.42	3.43	1.66	2.5	11.04
Ath_chr1.capped.3154	15.1	7.39	10.1	0.28	40.02	12.58	10.87	13.25	12.84	9.05	7.97	15.43	10.82	6.77	5.58	2.66	5	29.22	23.32	40.78	31.06	8.55	7.77	13.43	5.87	6.05	6.31	6.08	7.4	5.36	7.14	6.63	18.43	10.03	7.99	12.16	9.8	12.88	9.43	10.69	4.51	5.93	6.66	5.7	11.39	12.78	12.48	12.21	24.23
Ath_chr1.capped.3157	0	1.46	1.26	0	0	0	0.6	0.87	1.44	3.31	1.29	1.39	1.99	0.33	0.14	0.22	0.23	0.24	0.46	0.74	0.48	2.53	1.52	1.6	0.53	0.74	0.68	0.64	0.24	0.4	0.24	0.3	0.16	0.2	1.31	0.55	0.4	0.53	0.32	0.42	0.39	0	0.43	0.28	0.72	0	0.51	0.4	0.57
Ath_chr1.capped.316	12.04	14.52	6.94	16.91	0.78	0.24	12.4	11.29	12.56	5.64	10.51	12.78	9.63	17.29	10.35	10.27	12.61	14.5	11.18	20.07	15.28	7.34	13.23	13.62	20.58	14.99	10.47	15.32	46.93	28.19	26.53	33.89	1.4	0.8	1.13	1.1	3.22	2.22	1.15	2.19	9.15	8.47	15.58	11.08	9.68	8.72	12.76	10.33	46.58
Ath_chr1.capped.3163	0	0	0	0	0	0	0.2	0.53	0.09	0.07	0.72	1.49	0.76	2.4	0.63	0.22	1.08	4.06	0.61	0.56	1.75	0.2	0.61	1.18	1.9	1.93	2.62	2.15	2.49	0.4	1.67	1.52	0.68	2.71	3.44	2.29	0.11	0.07	0.26	0.15	2.19	1.57	2.4	2.06	0.18	1.56	0.83	0.85	0.5
Ath_chr1.capped.3164	11.51	18.07	38.8	58.63	91.17	15.29	30.33	21.32	24.32	19.11	16.81	33	22.94	10.27	4.96	4.65	6.62	30.7	16.95	30.98	26.17	20.68	18.54	29.45	22.43	21.32	26.9	23.51	32.07	16.13	31.35	26.49	9.14	20.19	22.99	17.43	5.96	6.81	8.08	6.96	31.25	21.12	41.41	31.24	23.56	28.67	35.44	29.19	27.13
Ath_chr1.capped.3165	42.62	19.81	13.55	25.94	83.78	57.56	23.44	18.91	14.34	12.81	16.59	26.57	18.64	13.97	5.62	3.77	7.79	33.77	13.13	22.25	23.05	13.24	18.19	26.04	24.91	18.08	24.09	22.34	25.08	15.39	44.15	28.18	6.91	18.57	19.56	14.99	10.27	13.03	12.99	12.07	7.66	2.8	9.76	6.72	21.97	27.41	21.58	23.63	38.73
Ath_chr1.capped.3166	6.02	8.59	8.67	0.14	0	0.12	15.94	13.53	15.07	8.38	8.58	12.45	9.79	6.67	5.73	2.8	5.05	9.56	7.91	11.88	9.79	7.84	8.83	9.99	9.09	7.8	10.42	9.09	12.23	5.38	6.07	7.89	24.08	18.48	21.92	21.48	20.21	24.5	15.22	19.97	2.19	0.78	1.28	1.42	8.23	7.49	10.6	8.76	16.42
Ath_chr1.capped.3169	5.7	5.93	6.15	0.14	0.13	0.12	6.07	9.01	6.54	5.77	8.99	7.81	7.51	7.07	5.68	6.75	6.48	7.49	6.71	12.82	9.04	5.76	8.83	7.54	9.62	6.64	8.41	8.2	14.4	7.77	10.26	10.78	10.45	10.93	10.56	10.65	7.44	8.24	5	6.92	8.65	7.89	12.58	9.72	9.07	5.6	9.28	7.91	19.19
Ath_chr1.capped.3170	0.77	1.28	1.57	0	0	0	1.01	1.8	2.7	1.83	2.51	2.92	2.41	2.47	3.66	4.39	3.45	2.42	2.16	3.62	2.76	1.29	1.9	2.81	3.16	2	1.85	2.32	3.61	0.8	1.44	1.92	1.74	1.8	1.46	1.68	2.4	1.68	1.73	1.95	0.78	1.12	1.27	1.06	2.97	3.72	4.39	3.69	4.24
Ath_chr1.capped.3171	1.42	1.18	2.05	0.28	0	0	1.06	1.15	1.17	0.87	1.89	2.09	1.63	7.55	5.77	4.61	5.92	0.96	0.61	1.51	1.06	0.99	2.11	1.44	3.49	3.18	2.56	3.08	3.59	0.52	0.6	1.58	0.24	1.2	0.24	0.56	0.5	0.28	0.12	0.3	1.04	0.77	0.98	0.93	0.9	1.24	1.13	1.09	1.19
Ath_chr1.capped.3173	0	0	0.16	0	0	0	0.6	0	0	0.07	0.31	0.2	0.2	0.22	0.14	0.35	0.22	0.24	0.08	0.18	0.17	0.19	0.2	0.12	0.45	0.61	1.7	0.94	0.02	0.52	0.36	0.29	1.39	1.1	1.63	1.41	0.6	0.34	0.42	0.47	0	0.22	0	0.07	0.18	0.62	0.41	0.4	0.32
Ath_chr1.capped.3175	1.42	0	1.26	0.14	8.55	0.12	0.4	0.43	0.9	0.96	0.82	0.66	0.83	0.22	0.07	0	0.1	1.48	1.68	3.36	2.2	1.03	0.81	1.29	2.68	2.35	0.93	1.99	7.2	1.47	1.8	3.51	0	0	0.32	0.11	3.65	3.48	3.15	3.44	0.9	0.66	2.12	1.25	0.45	1.24	2.29	1.32	2.78
Ath_chr1.capped.3176	10.3	11.59	8.2	6.73	10.1	7.89	12.74	11.65	10.23	15.49	17.09	12.21	14.94	35.28	10.31	14.77	20.1	22.96	17.66	27.64	22.77	15.88	15.67	11.7	54.85	54.43	70.33	59.78	12.42	6.82	17.96	12.38	8.39	15.76	15.48	13.23	107.37	116.41	49.66	91.07	48.73	35.85	80.96	55.15	19.99	10.28	18.6	16.25	10.78
Ath_chr1.capped.3179	2.74	2.92	0	0	0	0	0.74	2.23	2.43	2.52	3.26	3.13	2.98	0.55	0.56	1.02	0.7	4.24	2.59	4.43	3.77	2.57	2.41	2.82	3.22	2.17	2.1	2.49	6.39	3.35	3.59	4.44	2.15	0.9	2.13	1.73	1.7	2.01	0.89	1.53	2.33	1.99	3.95	2.76	4.4	1.56	2.8	2.91	7.65
Ath_chr1.capped.318	5.48	4.38	3.94	0	6.99	0.12	6.75	3.88	7.36	2.61	2.68	3.14	2.82	1.32	1.33	2.32	1.62	1.96	1.67	2.68	2.13	2.8	2.45	3.93	4.73	3.24	4.74	4.28	1.8	5.02	5.86	4.23	1.98	2	3.22	2.45	7.66	5.66	4.43	5.95	1.3	0.88	2.83	1.65	8.6	12.15	11.55	10.73	1.4
Ath_chr1.capped.3184	4.61	4.21	3.15	0	7.25	0	5.15	4.08	4.95	2.58	4.17	5.64	4.14	8.59	8.95	5.69	7.71	6.92	8.71	15.55	10.42	3.49	4.38	4.63	6.6	5.18	6.48	6.08	7.17	2.91	6.99	5.7	10.87	6.97	5.28	7.71	7.62	8.61	6.17	7.49	4.52	6.35	6.31	5.76	4.2	4.38	5.97	4.81	6.36
Ath_chr1.capped.3186	8.33	5.19	8.05	21.2	9.97	18.73	11.21	9.68	10.6	12.86	10.68	10.36	11.33	6.91	6.2	5.24	6.1	11.13	8.04	12.55	10.63	9.87	12.58	9.37	8.91	9.73	9.07	9.2	20.35	6.79	11.97	13.05	18.16	13.74	13.46	15.16	9.99	11.34	6.98	9.46	12.85	11.73	13.89	12.84	15.34	8.71	11.61	11.85	19.06
Ath_chr1.capped.3187	1.53	4.75	3.31	0	0	0	2.54	3.08	5.22	2.04	3.23	3.06	2.77	4.17	4.99	5.15	4.76	6.28	5.59	8.87	6.94	3.4	2.85	2.75	5.46	4.84	4.12	4.79	7.46	3.73	4.65	5.31	5.82	4.39	4.4	4.88	6.83	8.48	5.94	7.11	4.89	4.44	7.52	5.59	3.15	3.42	5.81	4.1	6.7
Ath_chr1.capped.3188	1.97	1.92	3.16	9.6	0	0	1.28	1.43	1.98	1.96	1.85	1.73	1.86	1.87	1.82	1.99	1.88	2.14	1.16	2.74	2.05	2.11	1.9	1.43	3.38	1.88	1.7	2.31	5.73	1.71	3.47	3.68	1.72	1.3	2.39	1.83	2.52	3.35	1.82	2.55	2.72	2.56	5.64	3.63	1.8	0.78	2.47	1.67	2.8
Ath_chr1.capped.3190	0	0	0	0	0	0	0	0.14	0	0.47	0.05	0.05	0.18	1.1	1.77	1.16	1.31	0.36	0.47	0.74	0.54	0.76	0.16	0.11	0.72	0.27	0	0.32	0	0.15	0	0.05	0	0	0	0	0	0	0	0	0	0	0	0	0.61	0	0.1	0.23	0
Ath_chr1.capped.3191	66.18	50.39	88.94	40.57	122.64	174.93	62.68	55.34	62.28	57.6	69.13	61.69	62.77	63.13	44.8	44.06	50.6	61.81	46.21	75.41	61.16	62.2	71.6	60.7	76.2	68.47	77.85	74.08	98.75	48.45	57.54	68.21	81.27	66.76	80.76	76.22	88.12	94.91	53.32	78.74	68.29	69.12	117.58	84.97	79.48	75.12	81.58	78.61	127.76
Ath_chr1.capped.3195	4.11	1.28	6.35	0.28	15.03	18	1.82	2.99	3.69	4.31	4.98	3.75	4.37	3.66	3.13	3.41	3.33	4.36	4.7	7.82	5.72	4.87	4.67	4.34	4.31	3.87	3.56	3.9	7.44	1.94	4.45	4.61	4.19	3.51	5.61	4.47	2.11	2.13	1.63	2.01	7.78	8.24	18.02	11.41	4.5	4.08	4.41	4.27	8.22
Ath_chr1.capped.3196	15.24	10.22	11.52	0.43	7.26	8.75	13.07	11.4	12.76	17.11	15.44	19.58	17.38	3.17	3.31	4.58	3.66	12.33	14.87	14.07	13.76	13.89	15.1	17.71	10.51	9.62	6.67	8.92	16.73	9.51	18.93	15.06	9.94	9.72	11.34	10.35	8.07	7.9	7.31	7.79	9.66	8.47	9.62	9.26	20.52	26.19	18.28	21.61	11.1
Ath_chr1.capped.3199	1060.53	1127.38	1245.56	927.72	1103.78	1357.67	942.5	1044.56	920.28	1276.45	1552.71	1218.21	1347.76	281.35	193.16	165.43	213.1	1655.65	1088.48	2143.27	1627.51	1287.76	1567.03	1155.96	745.58	578.39	647.45	656.49	703.71	392.39	672.62	588.98	711.17	392.79	581.02	561.11	1965.99	1934.21	790.12	1561.87	494.83	448.83	317.24	419.88	1814.76	1149.12	1586.76	1515.38	2339.34
Ath_chr1.capped.32	0	0	0	0	0	0	0	0.29	0.27	0.21	0.36	0.15	0.24	0	0	0	0	0	0	0	0	0	0.04	0.12	0	0	0	0	0.02	0	0	0.01	0	0	0.08	0.03	0	0	0	0	0	0	0.14	0.05	0.18	0	0.1	0.09	1.19
Ath_chr1.capped.320	0	0.73	0.16	0	0	5.43	0.89	0.57	0.9	0.91	1.35	1.01	1.1	1.1	0.49	0.42	0.67	0.85	0.62	1.09	0.9	1.14	1.24	1.1	1.97	1.97	1.68	1.85	2.81	1.58	2.85	2.44	1.8	1.2	1.06	1.39	11.4	13.8	8.47	11.19	2.99	3.02	2.67	2.9	0.99	2.23	0.71	1.29	0.3
Ath_chr1.capped.3201	6.58	7.57	1.26	0	9.58	1.73	7.01	5.38	6.2	8.8	8.01	5.89	7.54	2.74	3.38	3.18	3.1	6.07	5.33	9.82	7.14	8.91	9.44	5.97	8.77	9.26	5.84	7.95	10.96	7.46	7.01	8.49	3.14	3.82	4.07	3.7	7.4	8.91	6.27	7.57	6.5	5.33	8.23	6.72	14.56	11.66	13	12.99	15.86
Ath_chr1.capped.3202	0.55	2.82	0	9.03	0.13	0	2.69	2.66	1.71	1.72	2.03	2.59	2.1	1.1	0.63	0.85	0.86	2.77	2	3.29	2.71	1.34	2.62	2.06	1.52	1.62	1.35	1.5	6.22	1.99	2.24	3.49	2.16	1.6	1.37	1.74	1.71	1.56	1.11	1.46	2.1	2.67	2.4	2.4	2.61	1.56	1.66	1.93	5.63
Ath_chr1.capped.3208	25.75	28.2	26.46	42.28	54.8	76.39	29.39	33.68	32.97	30.74	37.03	36.26	34.69	21.23	14.83	16.38	17.45	35.48	25.79	47.23	36.2	34.48	37.38	33.05	31.04	28.16	29.78	29.65	51.98	31.13	34.69	39.24	29.99	26.79	31.74	29.53	24.63	27.83	17.27	23.25	31.53	31.78	47.75	37	47.68	38.45	41.04	42.35	76.82
Ath_chr1.capped.3210	0.44	0.91	1.58	0	0	0	0.46	0.42	0.54	0.65	0.25	0.7	0.56	0.11	0.28	0.42	0.26	1.01	0.63	0.93	0.88	0.95	0.73	0.39	1.53	0.65	0.63	0.93	2.06	0.13	0.96	1.05	0.98	0.5	0.89	0.81	0.5	0.88	0.45	0.63	0.78	0.89	0.84	0.82	0.72	0	1.66	0.78	1.08
Ath_chr1.capped.3212	14.36	15.68	17.98	26.22	34.32	0.25	17.19	17.06	20.92	7.49	7.79	12.53	9.27	18.24	12.09	11.62	13.95	12.46	10.34	18.25	13.69	7.61	8.6	12.34	41.51	32.79	46.8	40.32	11.33	11.45	21.39	14.71	28.26	12.64	21.08	20.65	30.24	33.9	26.91	30.35	4.16	5.2	4.26	4.56	12.79	12.14	20.83	15.22	10.81
Ath_chr1.capped.3213	2.41	0.91	5.52	0	0	0.12	3.53	3.43	3.15	1.3	1.74	1.74	1.61	17.85	25.71	12.81	18.76	2.95	2.62	3.2	2.94	1.27	1.49	1.87	5.11	4.82	7.29	5.71	1.64	0	0	0.56	0.49	0.3	0	0.27	0	0	0.08	0.04	0	0	0.07	0.02	1.17	1.24	4.23	2.19	0.75
Ath_chr1.capped.3217	0	0	0	0	0	0	0.67	0.14	0.36	0.88	0.63	0.2	0.58	2.52	0.85	1.25	1.53	0.53	0.16	0.14	0.28	1.49	0.94	0.15	1.16	2.5	2.21	1.95	0.17	0.13	0.36	0.23	3	1.4	1.06	1.82	0.6	0.53	0.2	0.44	0.26	0	0	0.08	0.99	0	0.52	0.5	1.59
Ath_chr1.capped.3218	0.99	6.85	5.99	0.14	0	0	2.79	3.24	3.1	1.61	4.37	5.28	3.76	1.1	0.77	0.51	0.79	4.76	1.9	6.02	4.25	2.41	3.32	4.95	3.29	3.55	2.53	3.13	7.14	5.98	8.81	7.3	2.98	2.2	2.06	2.42	1.72	0.68	0.73	1.04	2.96	2.04	3.39	2.8	3.85	5.59	6.22	5.2	10.26
Ath_chr1.capped.3220	7.02	4.92	4.26	10.03	0.26	0	5.08	6.07	8.64	8.6	8.35	6.82	7.91	5.38	6.07	5.15	5.5	12.75	7.73	12.73	11.11	8.17	9.08	8.19	10.34	9.61	5.84	8.55	35.59	14.26	18.3	22.71	16.35	17.96	14.54	16.28	16.55	18.5	11.75	15.58	21.86	23.32	28.75	24.62	10.65	4.66	7.89	7.71	12.33
Ath_chr1.capped.3221	0	0	1.1	0	0	0	0.92	0.29	0.36	0.22	0.31	0.3	0.29	1.87	3.17	2.56	2.52	1.01	1.23	3.31	1.89	0.37	0.45	0.36	2.84	3.1	1.78	2.56	5.03	7.52	10.14	7.61	0.81	0.3	0.65	0.6	3.21	3.91	1.33	2.83	1.95	6.56	2.55	3.71	0.63	0.31	0.92	0.6	1
Ath_chr1.capped.3222	16	3.02	11.66	21.79	11.53	0	7.73	5.19	5.93	0.66	0.98	1.08	0.91	12.35	5.37	15.16	10.94	1.07	2.65	3.47	2.42	0.9	0.82	1.88	30.7	27.64	30.65	29.63	17.56	19.33	20.68	19.17	3.66	2.81	4.03	3.5	21.52	27.03	8.02	18.82	6.17	18.23	12.91	12.45	0.63	2.18	10.61	4.47	1.27
Ath_chr1.capped.3223	0	2.06	0	0	0.13	0	0.74	0.66	0.63	0.49	0.57	0.57	0.55	0.44	0.42	0.5	0.43	0.73	0.86	1.28	0.97	0.44	0.45	0.56	1.33	1.67	0.48	1.13	4.03	0.65	4.72	3.15	0.41	0.1	0.4	0.32	1.9	1.35	1.49	1.59	0.26	0.33	0.14	0.25	0.89	0.93	1.37	1.06	3.48
Ath_chr1.capped.3225	2.96	4.57	3.8	7.31	0	0	2.29	3.27	3.96	3.28	4.44	4.4	4.06	6.26	7.18	5.48	6.26	6.5	4.52	5.66	5.58	3.63	4.03	4.68	5.74	6.25	5.1	5.65	9.88	3.33	5.63	6.3	9.21	7.99	6.75	8.01	3.51	5.83	4.09	4.52	4.8	5.34	11.19	7.15	3.6	2.49	5.18	3.74	6.04
Ath_chr1.capped.3228	133.07	122.93	95.58	124.4	145.95	61.14	115.42	122.76	105.17	130.13	153.83	217.59	167.04	40.58	41.95	34.14	38.84	184.61	166.49	234.07	194.93	143.69	129.58	173.85	100.25	100.07	77.36	92.48	287.79	102.01	149.39	179.54	96.39	85.08	94.37	91.85	48.82	61.81	52.64	54.4	88.47	93.91	68.17	83.44	150.4	128.46	142.11	140.18	183.17
Ath_chr1.capped.323	2.3	0	0	0	0	0	0.34	0.42	0.81	1.02	1.19	0.66	1	1.86	1.47	1.14	1.47	1.24	1.44	1.91	1.55	1.15	1.22	0.91	1.53	0.61	1.01	1.05	2.5	0.79	2.51	1.94	0.48	0.7	0.4	0.53	1.1	1.2	1.14	1.15	1.56	1.77	2.25	1.84	0.81	0.62	1.15	0.86	1.12
Ath_chr1.capped.3231	0.88	3.65	3.31	0	0.13	13.56	4.65	2.23	3.95	5.54	2.98	4.56	4.33	1.21	0.91	0.65	0.91	5.6	5.54	8.23	6.51	4.08	3.72	3.56	1.61	1.68	1.31	1.54	1.66	1.58	1.68	1.66	4.89	2.7	1.71	3.11	3.02	2.15	1.58	2.26	4.13	7.92	10.16	7.44	6.5	6.86	6.64	6.66	5.25
Ath_chr1.capped.3232	5.8	1.95	3.02	9.74	0	0.12	2.08	2.54	2.88	3.03	4.43	2.54	3.34	13.22	10.12	9.35	10.86	7.59	4.29	6.5	6.17	3.41	4.08	3.08	6.96	7.1	7.29	7.13	4.94	3.96	7.53	5.5	6.27	4.49	4.91	5.23	7.17	7.2	6.39	6.92	11.26	7.64	17.39	12.15	5.35	1.86	3.67	3.58	7.22
Ath_chr1.capped.3235	5.37	8.76	8.99	0.14	0	0.12	4.21	4.68	3.68	4.83	6.21	4.16	5.07	5.47	6.29	7	6.24	9.8	7.25	10.71	9.24	4.84	6.12	5.12	7.21	7.8	5.42	6.8	13.5	5.22	8.8	9.19	7.96	7.64	7.5	7.69	3.94	4.35	2.91	3.73	8.49	8.72	10.47	9.24	8.51	2.18	5.61	5.43	8.74
Ath_chr1.capped.3238	4.71	1.83	0	0	0	0	2.46	1.58	1.08	2.04	2.53	1.88	2.19	1.98	0.98	0.49	1.13	3.84	4.97	7.04	5.37	1.46	1.95	1.97	2.6	2.02	2.09	2.22	5.17	4.55	11.18	7	1.23	0.8	1.22	1.09	6.66	6.62	4.6	5.96	3.11	1.99	2.82	2.65	1.71	1.86	1.76	1.74	3.67
Ath_chr1.capped.3239	0.11	3.56	2.37	0	0	0	1.14	0.71	0.81	1.16	1.54	1	1.22	0	0	0	0	1.83	1.4	3.03	2.12	1.07	2.16	1.08	0.99	0.54	0.32	0.61	0.2	1.04	3.23	1.48	0.08	0.1	0.24	0.15	0.1	0.21	0.07	0.13	0.91	0.99	1.83	1.24	1.89	2.17	1.14	1.72	2.98
Ath_chr1.capped.3240	0	0	1.73	0	0	0	0.06	0	0.18	0.36	0.36	0.46	0.4	0	0	0	0	0.3	0.24	0.67	0.43	0.5	0.28	0.39	0.18	0.27	0.23	0.22	0.38	0.26	0.36	0.33	0	0.1	0.08	0.06	0	0.17	0.13	0.11	0.13	0	1.55	0.57	0.8	0	0.42	0.41	0.69
Ath_chr1.capped.3247	16.87	12.96	13.71	16.05	0.13	11.58	15.35	17.49	16.8	19.99	24.62	15.08	19.85	84.48	34.02	18.05	45.47	32.27	23.16	43.74	33.17	22.89	27.39	13.64	42.28	50.39	64.75	52.36	18.25	10.68	27.05	18.63	209.39	83.31	213.79	168.81	54.94	65.72	55.78	58.81	14.22	9.02	82.2	35.14	35.41	17.44	32.36	28.31	28.7
Ath_chr1.capped.3249	606.08	591.55	623.36	821.62	651.69	546.22	693.36	535.81	695.55	671.26	710.95	532.09	637.48	177.52	118.4	85.75	127.13	820.5	521.18	867.7	735.76	761.22	859.5	575.57	470.73	360.42	530.41	453.38	160.93	185.75	305.03	216.99	461.06	251.92	361.87	357.96	1401.02	1062.97	562.29	1007.81	368.71	303.17	316.8	329.27	1092.72	944.89	971.94	1002.2	1865.56
Ath_chr1.capped.325	0	0	1.85	0	0	0	1.81	0.79	2.25	1.53	1.18	1.79	1.5	3.29	3.07	2.34	2.9	2.56	1.98	1.56	2.07	0.95	0.97	2.28	2.75	3.79	2.69	3.06	2.94	1.18	2.83	2.33	3.13	3.91	3.43	3.46	1.8	2.1	1.85	1.94	1.3	0.55	0.98	0.96	1.26	1.24	3.21	1.89	1.36
Ath_chr1.capped.3250	0.88	2.01	0.95	0	0.13	0.12	1.01	0.87	0.81	1.45	1.6	0.66	1.2	1.21	2.54	2.42	2.05	1.18	1.46	1.44	1.4	1.45	1.07	1	2.33	1.22	2.18	1.93	0.63	0.13	1.07	0.63	5.71	3.2	2.43	3.78	0.95	0.69	0.88	0.83	5.8	7.81	9.85	7.82	1.08	0.93	0.81	0.92	2.09
Ath_chr1.capped.3251	1.1	0.37	2.21	0	0	0	0.73	1.79	1.53	1.68	1.62	1.17	1.49	1.43	2.1	1.96	1.75	2.25	1.01	1.65	1.7	1.7	2.25	1.85	1.98	2.36	2.46	2.24	0.66	0.39	0.24	0.46	2.2	1.3	2.24	1.98	2.71	2.37	1.95	2.39	0.52	0.33	0.28	0.38	1.53	1.55	1.13	1.38	2
Ath_chr1.capped.3253	1.1	0	0	0	0	0	0.86	0.65	0.18	0.88	0.86	0.66	0.84	0	0.21	0.36	0.17	1.01	1.68	0.81	1.19	1.09	1.19	0.81	0.72	0.28	0.77	0.59	0.98	1.19	1.32	1.21	1.65	0.9	0.16	0.91	2.3	3.23	4.19	3.27	0.52	0.88	0.56	0.66	0.54	0	0.4	0.3	1.2
Ath_chr1.capped.3254	17.11	14.42	12.46	3.44	33.54	13.18	14.62	9.69	16.52	17.07	19.08	10.91	15.69	7.58	13.48	10.08	10.34	14.95	9.95	13.61	12.89	17.99	16.21	12.49	22.11	19	22.93	21.28	16.24	7.88	12.51	12.23	60.43	49.89	49.46	53.21	24.02	27.47	18.15	23.2	7.63	5.78	14.29	9.23	17.22	6.52	15.04	12.88	26.3
Ath_chr1.capped.3255	1.97	0.92	0.16	0.14	5.31	14.8	2.87	1.93	3.77	4.23	3.71	2.51	3.45	6.9	10.38	9.9	9.02	4.41	3.11	4.42	4.01	2.97	3.82	2.45	7.06	6.01	5.29	6.11	5.21	3.88	4.28	4.46	6.86	5.81	6.3	6.31	3.32	2.7	2.93	2.99	6.7	4.46	8.63	6.62	3.95	1.25	3.31	2.82	6.03
Ath_chr1.capped.3257	4.06	1.83	1.1	0	0.13	0	3.33	4.16	2.61	6.36	6.15	3.16	5.23	6.7	7.02	6.36	6.65	4.36	4.72	6.21	5.15	5.63	5.8	3.8	9.11	6.66	5.91	7.19	6.81	1.55	4.65	4.34	6.79	5.2	6.91	6.3	5.01	6.19	3.44	4.87	5.42	5.96	8.39	6.61	6.48	1.86	5.17	4.47	9.49
Ath_chr1.capped.3258	4.48	5.48	6.78	0.28	12.18	17.88	6.41	5.11	7.01	3.88	6.19	7.44	5.85	4.73	3.45	2.62	3.57	6.66	4.02	8.28	6.38	5.64	7.45	5.76	7.23	5.86	5.75	6.28	16.26	5.5	14.17	11.98	9.46	5.73	4.9	6.74	4.93	4.75	3.67	4.48	5.05	7.25	7.5	6.62	7.17	5.29	6.86	6.43	11.34
Ath_chr1.capped.3266	4.16	1.46	5.84	4.58	0	0.12	3.8	2.67	1.89	2.91	4.69	3.74	3.78	0	0.77	0.29	0.35	3.24	2.83	5.42	3.87	2.87	4.89	3.78	2.15	1.68	1.42	1.78	6.25	2.79	4.05	4.35	1.65	2.1	1.06	1.62	2.91	2.16	1.52	2.18	2.2	3.66	2.68	2.86	2.88	4.37	3.62	3.6	4.89
Ath_chr1.capped.3267	41.65	37.51	42.74	55.9	12.44	36.99	37.86	43.49	42	58.06	52.32	57.67	56	1.53	1.69	3.59	2.26	19.54	13.9	20.8	18.08	55.95	54.78	53.12	16.56	22.07	14.53	17.68	67.73	35.07	53.83	52.17	1.41	5.62	3.6	3.55	4.94	3.53	3.25	3.91	5.93	4.13	3.39	4.49	69.97	44.87	60.3	58.32	75.89
Ath_chr1.capped.3273	1.32	1.83	0.79	0	0.13	11.59	1.81	1.8	2.7	2.18	2.74	2.85	2.58	0.22	0.07	0.3	0.2	2.49	1.4	2.86	2.3	2.17	2.89	2.94	1.08	1.51	2.1	1.56	1.74	1.73	1.46	1.65	2.7	2.7	2.83	2.8	2.1	1.35	0.74	1.4	1.56	1.59	2.95	2.07	1.53	1.86	1.33	1.55	1.91
Ath_chr1.capped.3276	8.34	8.1	1.31	0	0.13	0	9.42	9.91	12.83	13.06	15.73	14.47	14.4	6.98	7.37	8.8	7.69	10.51	7.7	9.93	9.37	11.45	14.21	14.04	10.54	10.78	10.46	10.57	16.54	8.8	9.27	11.51	8.52	10.46	10.53	9.82	7.26	8.14	3.83	6.42	5.04	4.61	5.8	5.15	19.47	17.45	13.52	16.79	29.15
Ath_chr1.capped.3278	4.04	0.18	0	0.14	0	0.12	1.74	0.86	1.89	1.82	3.01	1.46	2.1	0.44	0.42	0.5	0.44	2.73	0.55	3.47	2.29	2.02	2.94	1.32	1.43	1.96	1.4	1.61	1.96	2	3.35	2.44	1.82	1.3	1.22	1.46	3.72	2.09	1.56	2.46	1.95	2.34	1.97	2.08	2.69	1.87	1.13	1.88	3.16
Ath_chr1.capped.3279	3.74	1.19	1.74	3.01	0.13	0	4.28	2.3	3.6	4.06	5.64	3.21	4.32	12.27	17.36	11.94	13.83	4.31	4.13	5.82	4.85	4.4	5.11	3.54	6.08	8.29	8.42	7.59	6.45	4.4	4.67	5.17	3.42	1.33	4.73	3.2	2.81	2.96	3.45	3.14	4.79	2.56	6.62	4.67	4.76	3.11	4.32	4.04	5.94
Ath_chr1.capped.3280	0.11	1.46	0	0	11.14	0.12	0.26	0.22	0.27	0.29	0.71	0.36	0.46	0.11	0.11	0	0.07	0.89	0.32	0.61	0.64	0.83	1.45	0.28	0.63	0.77	0.21	0.52	1.52	0.39	0.24	0.73	0.15	0.1	0.26	0.17	0	0	0.04	0.01	0	0	0.14	0.05	0.36	0.62	0.2	0.39	1.6
Ath_chr1.capped.3281	7.33	2.1	6.79	0	0.13	0	0.8	0.86	0.72	1.93	2.13	0.56	1.53	0.11	0.14	0.58	0.26	0.71	0.84	1.07	0.88	2.44	2.66	0.5	0.98	1.28	2.37	1.54	0.57	0.13	0.6	0.44	2.83	1.4	1.79	2	0.4	0.61	0.34	0.44	0.26	0.11	0.14	0.17	3.33	1.24	1.24	1.93	2.97
Ath_chr1.capped.3283	3.5	0.73	1.58	0	0.13	0	2.27	2.08	1.44	1.52	1.95	1.15	1.53	8.13	3.92	4.2	5.42	3.22	1.87	2.94	2.73	1.64	1.9	2.26	8.65	6.61	10.24	8.52	2.48	1.18	2.4	2.03	6.3	4.5	7.53	6.09	10.16	9.29	6.74	8.77	3.51	2.42	6.38	4.13	1.72	3.73	1.52	2.31	5.39
Ath_chr1.capped.3284	0	0	0.16	0	0	0	0.4	0.14	0	0	0.25	0.1	0.12	0	0	0	0	0.24	0	0.05	0.1	0	0.08	0.24	0	0.07	0.08	0.05	0.17	0	0.24	0.15	0	0.2	0.24	0.15	0.21	0.07	0.11	0.13	0.02	0.14	0.02	0.06	0.09	0.31	0	0.13	0.25
Ath_chr1.capped.3286	2.19	0.91	1.42	0	2.2	0	1.15	2.08	2.07	1.66	3.51	2.75	2.64	0.11	0.28	0.35	0.23	1.07	0.47	2.18	1.28	2.17	3.02	2.37	1.6	1.41	1.18	1.39	3.57	1.58	2.04	2.42	0.84	0.4	0.32	0.52	1.5	1.96	1.28	1.58	1.79	0.66	2.12	1.54	2.34	0.62	1.75	1.55	2.39
Ath_chr1.capped.3287	30.98	12.32	35.33	27.66	58.67	0.85	26.72	24.79	29.55	22.33	25.81	30.52	26.26	9.74	5.36	12.47	9.18	17.32	7.88	16.91	14.1	19.07	22.83	27.71	31.08	31.09	28.78	30.3	30.23	14.47	14.05	19.58	8.43	15.67	25.52	16.55	3.22	3.62	4.44	3.79	3.62	1.22	4.67	3.17	26.27	24	24.94	25.01	35.06
Ath_chr1.capped.3288	3.18	3.38	1.89	0.14	0	8.01	2.87	0.93	1.53	0.89	9.83	0.87	3.86	143.78	48.38	66.24	86.05	12.33	0.83	1.33	4.83	0.77	10.4	1.48	10.94	20.65	20	17.19	0.5	0.13	0	0.22	0.17	8.23	0.33	2.91	0	0	0.15	0.05	0	0.33	16.03	5.46	0.99	2.18	2.71	1.96	0
Ath_chr1.capped.3290	2.52	0	1.74	0	0	1.23	0.21	1.8	1.17	0.79	0.4	0.6	0.58	6.68	10.31	11.28	9.41	1.71	1.23	1.72	1.59	0.62	0.36	0.39	4.47	3.34	4.59	4.11	0.26	0.65	1.67	0.85	0.91	1.2	0.81	0.98	0.2	0.07	0.7	0.33	0.39	0.11	0.56	0.36	0.63	1.87	5.51	2.66	0.38
Ath_chr1.capped.3291	0	0	0	0	0	0	0.27	0.22	0.36	0	0	0.15	0.05	0.87	0.28	0	0.38	0.18	0.08	0.47	0.25	0.06	0.08	0.08	0.54	0.2	0.39	0.39	0.13	0.13	0.36	0.21	0.17	0	0.08	0.09	0.81	1.13	0.85	0.95	1.04	0.78	1.69	1.19	0.27	0.31	0.1	0.22	0.64
Ath_chr1.capped.3293	0	0	0	0	0	0	0.4	0.65	0.36	0.37	0.1	0.25	0.24	0	0	0	0	0.06	0.23	0.19	0.16	0.25	0.33	0.08	0.42	0	0	0.14	0.06	0	0	0.03	0	0	0	0	0.05	0.07	0	0.04	7.6	8.15	22.25	12.67	0.45	0.93	0.84	0.74	0.63
Ath_chr1.capped.3295	6.36	7.76	12.78	7.3	22.15	0.74	8.34	11.64	5.76	3.29	8.5	12.1	7.95	2.19	6.83	1.52	3.49	36.08	10.99	20.81	22.66	3.67	7.98	7.79	66.5	77.71	28.86	57.59	575.47	81.52	123.76	260	25.3	61.64	48.69	45.21	3.33	2.01	6.32	3.92	14.83	9.02	14.44	12.75	5.22	4.34	11.72	7.06	5.56
Ath_chr1.capped.33	2.19	1.14	0.79	0	4.53	4.93	1.31	0.79	0.72	1.04	1.31	1.39	1.24	0.77	0.4	0.78	0.63	0.95	0.44	0.76	0.72	1.62	1.88	1.57	0.9	1.42	0.78	1.01	1.57	0.52	1.37	1.15	0.99	1.6	1.32	1.3	0.93	1.7	0.79	1.15	1.56	0.77	1.52	1.3	1.08	0.62	0.15	0.61	1.59
Ath_chr1.capped.3302	4.93	3.02	7.42	31.39	25	15.16	4.12	4.96	5.3	5.35	7.18	6.71	6.42	4.71	3.88	5.62	4.73	7.27	5.06	11.52	7.96	5.88	6.9	5.95	8.02	5.46	6.31	6.6	16.49	7.78	12.26	12.16	12.45	8.33	8.97	9.92	4.74	5.28	3.67	4.55	9.28	12.08	13.32	11.56	8.07	9.66	8.52	8.74	9.25
Ath_chr1.capped.3303	2.42	2.65	0	0	0	5.8	5.16	4.89	5.57	3.51	5.98	6.91	5.46	4.05	2.74	3.23	3.33	4.82	4.83	8.37	6.02	4.04	5.98	6.33	5.7	3.77	3.8	4.39	16	7.24	7.75	10.32	5.63	5.52	4.42	5.21	3.63	4.22	2.32	3.38	9.27	8.24	12.04	9.87	5.88	7.2	5.3	6.08	8.03
Ath_chr1.capped.3305	0.11	1.83	0.63	0	0	0	1.67	0.14	1.08	0.95	1.07	1.01	1.01	0.33	0.14	0	0.16	4.57	2.73	3.57	3.65	0.38	0.36	1.38	8.55	5.98	1	5.17	21.54	12.34	16.53	16.83	0.08	0.1	0.41	0.2	0	0.34	0.5	0.31	0.53	0.3	0.7	0.52	1.44	6.83	2.58	3.6	3.36
Ath_chr1.capped.3306	8.39	1.37	5.2	0	20.98	0	6.21	2.87	7.1	4.02	4.98	4.99	4.67	3.95	2.66	4.58	3.69	5.48	5.23	9.33	6.7	4.6	5.27	4.14	6.53	3.63	4.34	4.82	7.12	6.42	7.12	6.9	5.06	5.4	5.96	5.46	2.62	1.83	1.6	2.01	6.19	6.27	5.8	6.11	6.09	4.58	7.48	6.03	10.77
Ath_chr1.capped.3309	6.14	13.23	20.51	10.74	3.37	26.38	12.13	14.82	13.02	14.18	16.38	14.02	14.89	19.57	20	19.45	19.68	18.14	15.04	26.34	19.88	16.78	17.21	13.74	22.98	17.65	18.85	19.82	24.4	11.81	13.23	16.5	25.04	17.65	23.35	22.03	12.22	12.65	8.09	10.99	19.69	19.52	31.33	23.48	20.72	14.02	19.33	17.99	34.23
Ath_chr1.capped.3310	0	0	0	0	0	0	0.87	0.07	0	0.14	0.57	0.05	0.25	0.33	0.07	0.14	0.18	0.48	0.23	0.79	0.51	0	0.2	0.04	0.18	0.4	0.23	0.26	0.06	0	0.12	0.07	0.57	0.2	0.16	0.32	0.1	0.14	0.07	0.11	0	0	0	0	0.72	0	0.1	0.27	0
Ath_chr1.capped.3311	2.84	0.37	0	0	0	0	0.47	0.72	1.44	0.66	0.35	0.5	0.51	0.88	0.42	0.29	0.54	1.49	0.87	1.92	1.44	1.15	0.6	0.43	2.33	1.23	1.69	1.73	1.93	0.52	0.84	1.12	1.3	0.8	1.22	1.12	0.6	0.27	0.34	0.42	10.98	7.68	25.2	14.68	1.44	2.04	1.13	1.52	2.29
Ath_chr1.capped.3312	1.65	4.2	4.89	0.14	0.13	0	4.01	5.43	7.55	5.38	6.23	6.65	6.09	2.75	1.84	2.42	2.34	9.61	6.34	11.41	9.12	5.4	7.11	5.6	6.61	5.97	5.07	5.89	12.73	6.16	7.97	8.93	5.81	3.7	4.67	4.75	14.24	14.49	7.46	12.03	6.48	9.4	6.97	7.61	6.3	6.79	7.32	6.81	11.2
Ath_chr1.capped.3319	10.84	7.49	17.34	16.62	6.09	13.94	15.61	9.49	13.22	11.71	12.56	13.11	12.49	10.51	9.72	8.05	9.4	13.21	8.99	15.23	12.51	12.06	15.45	12.33	14.15	10.89	13.49	12.82	16.38	14.05	17.27	15.9	14.11	14.23	12.64	13.65	15.85	13.2	8.81	12.62	11.46	12.74	13.72	12.67	20.28	19.32	18.39	19.29	46.39
Ath_chr1.capped.3321	17.41	9.95	8.68	0.14	0	12.95	9	7.91	10.51	12.65	12.83	8.86	11.43	16.62	12.3	19.07	15.96	9.24	4.47	8.62	7.48	13.1	13.51	8.37	18.44	15.21	18.19	17.26	7.33	1.87	5.6	4.92	12.27	15.25	22.02	16.52	3.12	3.46	1.71	2.74	20.08	15.19	42.97	26.08	18.57	12.77	16.21	15.84	21.81
Ath_chr1.capped.3327	3.3	1.18	2.06	0.28	9.71	8.51	2.08	4.95	3.24	3.94	2.67	3.98	3.52	1.43	1.61	2.72	1.9	3	2.85	3.8	3.23	2.73	3.38	3.74	3.94	4.19	2.7	3.6	8.41	2.93	4.29	5.18	2.41	2.2	2.35	2.32	1.1	1.67	1.05	1.3	5.43	5.22	4.96	5.2	2.79	2.8	2.68	2.72	3.28
Ath_chr1.capped.3329	18.41	30.48	34.7	66.2	41.57	38.08	31.68	30.91	29.81	22.82	25.54	26.04	24.77	17.61	17.16	13.16	15.96	43.86	32.68	56.87	44.46	24.93	27.93	25.91	23.08	24.17	29.93	25.72	22.31	19.69	28.66	23.6	32.59	24.98	24.67	27.42	95.93	83.84	62.54	80.74	28.07	34.2	38.54	33.59	36.38	27.72	40.96	34.97	76.62
Ath_chr1.capped.3330	3.29	0	0.95	0	4.53	0.12	2.12	2.15	2.34	2.19	2.4	2.4	2.31	3.07	3.3	2.62	2.97	4.6	1.99	6.73	4.5	2.47	2.34	2.45	4.12	3.36	4.13	3.86	7.75	4	6.08	5.97	5.95	4.41	4.9	5.08	5.62	5.63	1.88	4.36	3.5	5	4.79	4.45	3.23	4.66	2.17	3.31	8.11
Ath_chr1.capped.3331	7.02	1.64	3.32	5.44	1.04	0.24	5.13	3.8	4.14	8.27	7.38	6.44	7.34	3.51	2.67	2.63	2.93	7.2	4.87	9.38	7.19	9.67	8	6.51	5.88	5.8	4.74	5.45	3.74	2.66	5	3.81	3.72	3.01	3.93	3.57	17.54	17.36	9.07	14.66	5.16	4.23	4.67	4.7	11.4	6.14	10.27	9.24	19.12
Ath_chr1.capped.3335	0.33	0	1.1	0	0	0	3.86	1.43	2.43	2.04	3.35	2.3	2.58	1.32	1.05	0.86	1.04	3.25	2.52	3.65	3.18	2.18	2.74	2.73	2.78	2.84	2.76	2.77	3.63	3.32	3.94	3.69	3.38	2.3	2.52	2.76	2.31	4.25	1.67	2.74	3.37	2.58	3.53	3.17	4.51	1.24	2.37	2.69	8.92
Ath_chr1.capped.3338	12.55	7.93	8.55	0	2.2	4.81	21.83	13.1	15.65	11.46	12.86	14.4	12.88	15.34	16.27	13.01	14.83	18.41	14.7	19.06	17.43	11.43	10.76	16.65	10.96	9.43	12.37	10.93	7	5.28	7.06	6.45	17.91	12.67	11.92	14.17	14.2	14.6	13.42	14.09	14.88	17.08	33.23	21.71	16.82	15.32	19.09	17.04	43.46
Ath_chr1.capped.3339	0	2.19	0	0	0	0	0.4	0	0	0	0.1	0.21	0.1	0	0	0	0	0.06	0	0.14	0.07	0.13	0.16	0.11	0.09	0.07	0.15	0.1	0.07	0	0	0.02	0	0.1	0	0.03	0	0	0	0	0	0	0	0	0.18	0.31	0	0.16	0.38
Ath_chr1.capped.3340	1.65	1.37	0.16	10.46	0	0	1.07	0.86	0.9	1.59	1.55	1.07	1.4	0.99	0.49	0.15	0.57	0.66	0.39	1.46	0.86	1.79	0.77	0.99	1.98	1.63	1.01	1.53	2.73	0.66	2.51	2	2.03	1.13	0.96	1.41	1.41	0.94	1.1	1.15	1.17	1.33	2.54	1.68	0.72	0	0.72	0.47	2.14
Ath_chr1.capped.3342	6.8	12.05	8.69	0.86	37.43	24.16	14.37	10.78	13.04	9.36	12.59	13.75	11.96	14.36	17.45	16.31	15.96	17.48	16.39	26.89	20.35	10.12	12.69	13.15	17.67	15.61	20.08	17.8	24.1	10.41	11.15	15.28	24.63	17.03	21.68	21.17	19.55	23.17	13.38	18.73	15.16	17.17	29.05	20.51	12.13	6.24	14.92	11.05	28.33
Ath_chr1.capped.3344	2.84	0	1.42	7.17	0.13	0.49	1.53	1.72	0.99	1.18	1.75	2.14	1.71	0.11	0.07	0.14	0.11	2.07	1.6	1.41	1.71	0.71	1.06	2.19	0.8	0.41	0.3	0.5	2.77	0.66	0.6	1.36	0	0	0.16	0.05	0	0	0.05	0.02	0	0	0	0	1.25	1.87	1.66	1.59	2.98
Ath_chr1.capped.3349	4.06	2.92	1.1	0	0	0.12	1.96	1.78	2.78	1.58	1.75	1.97	1.78	0.68	0.73	1.09	0.82	1.68	1.4	1.57	1.55	0.79	2.04	2.3	1.54	2.09	1.3	1.62	1.38	1.3	1.65	1.44	2.44	2.13	3.08	2.54	1.24	0.95	1.21	1.16	2.91	2.14	4.1	3.07	2.03	3.35	2.83	2.73	6.82
Ath_chr1.capped.3350	0.99	4.48	6.77	0.14	0.13	20.71	1.27	2.07	0.72	1.96	2.49	1.88	2.09	2.62	2.4	1.67	2.21	1.66	1.22	1.49	1.46	2.05	2.28	2.03	2.42	2.98	1.68	2.33	5.28	1.59	3.7	3.52	2.73	1.9	2.2	2.27	2.92	3.07	1.57	2.5	2.46	2.89	4.39	3.24	3.06	1.87	2.27	2.38	4.1
Ath_chr1.capped.3352	9.31	10.83	12.32	7.88	23.31	0.24	9.01	10.26	9.99	13.8	14.5	9.31	12.52	7.32	5.45	6.19	6.3	11.41	8.08	11.87	10.49	14.2	15.55	11.62	15.18	14.32	12.94	14.07	9.93	9.06	10.14	9.76	18.95	15.78	17.72	17.59	15.58	14.01	9.65	13.13	10.1	9.89	17.37	12.49	16.05	13.84	12.75	14.17	26.4
Ath_chr1.capped.3353	0	0	0	0	0	0	0.33	0.72	0.18	0.51	0.26	0.51	0.43	0	0	0.15	0.05	0.29	0.24	0.19	0.24	0.38	0.33	0.42	0.09	0.14	0.15	0.12	0.08	0.26	0	0.11	0	0.1	0.08	0.06	0.1	0.07	0.02	0.06	0.13	0.45	0.42	0.33	0.45	0.31	1.04	0.6	0.38
Ath_chr1.capped.3358	2.3	0.37	0	0	0	0	0.74	1.66	2.43	2.26	2.27	2.22	2.24	3.18	3.02	2.5	2.9	3.27	3.49	4.09	3.67	2.29	2	2.39	7.15	4.8	4.82	5.56	5.85	4.52	5.13	5.21	6.84	5.54	8.15	6.9	2.61	3.03	2.76	2.86	8.13	6.67	17.82	10.89	1.89	1.24	2.57	1.88	5.43
Ath_chr1.capped.336	0	0	0	0	0	0	0	0	0	0	0	0	0	0	0	0	0	0	0.23	0	0.08	0	0	0	0	0	0	0	0	0	0	0	0	0	0	0	0	0	0	0	0	0	0	0	0.45	2.18	1.24	1.28	0
Ath_chr1.capped.3363	0	0	0.64	0	0.13	0.25	0	0	0.09	0	0.05	0.05	0.04	0	0	0	0	0.06	0	0.14	0.07	0	0.04	0.04	0	0	0	0	0	0.14	0	0.05	0	0	0	0	0	0	0	0	0	0	0	0	0	0	0	0	0.57
Ath_chr1.capped.3364	154.9	152.76	211.29	129.87	146.35	272.49	124.42	132.98	113.8	120.53	102.25	144.07	122.18	3.61	2.1	1.96	2.53	42.03	27.55	58.78	42.82	124.31	107.7	143.44	26.83	31.19	33.73	30.52	15.11	24.51	46.74	28.74	5.2	7.42	14.11	8.94	96.18	94.18	28.6	72.92	21.51	15.45	13.17	16.71	159.31	125.29	214.76	166.24	383.95
Ath_chr1.capped.3370	2.74	7.4	4.42	0	0	0.12	1.01	1.7	0.63	0.93	2.1	3.22	2.09	1.65	0.63	1.97	1.41	2.13	2.84	4.45	3.19	0.62	1.74	3.66	2.95	1.08	1.76	1.92	0.52	0.27	0.48	0.44	2.31	0.5	1.3	1.37	0.4	0.81	0.18	0.45	0.13	0	0.28	0.13	1.44	2.49	1.13	1.67	4.11
Ath_chr1.capped.3371	1.64	0	0	0	0	0	1.06	0.29	0.45	0	0.46	0.61	0.36	0.77	0.28	1.03	0.69	0.48	0.23	1.3	0.68	0.32	0.65	0.39	0.8	0.34	0.86	0.68	0.1	0.13	0	0.08	0.99	0.7	0.65	0.8	0.2	0.07	0.33	0.21	0	0	0.28	0.1	0.18	0	0.52	0.23	1.14
Ath_chr1.capped.3372	2.31	1.65	4.73	0	15.8	0.24	3.93	4.24	6.84	5.99	7.13	4.96	6.02	7.12	7.96	9.66	8.23	5.49	5.63	7.31	6.22	6.02	6.82	5.15	8.93	7.58	7.55	8.02	7.04	5.48	8.57	7.02	11.3	8.21	10.23	9.93	5.84	5.78	4.32	5.33	8.18	6.8	7.35	7.45	5.39	6.52	5.28	5.7	9.5
Ath_chr1.capped.3375	0	0.73	0.95	0	0	0	0.07	0	0.27	0.22	0.52	0.81	0.51	0.22	0	0.14	0.12	0.48	0.32	0.76	0.54	0.06	0.78	0.85	0.45	0.14	0.39	0.33	1.04	1.06	1.44	1.2	0.32	0.5	0.08	0.3	0.4	0.2	0.33	0.3	1.43	0.88	2.26	1.54	1.17	2.17	1.02	1.43	0.95
Ath_chr1.capped.3378	7.34	5.57	4.26	0.14	0	4.31	6.16	7.89	7.1	9.77	12.57	7.2	9.87	14.13	12.47	10.15	12.21	7.73	7.17	12.69	9.26	8.24	10.49	7.36	17.92	11.68	10.55	13.37	20.17	5.18	13.45	12.92	19.68	13.31	17.15	16.74	12.32	10.77	6.09	9.72	12.67	14.8	19.85	15.72	9.83	5.9	8.87	8.12	17.71
Ath_chr1.capped.338	15.57	16.06	25.07	27.09	16.71	0.61	23.23	21.66	24.89	20.05	22.31	21.71	21.35	52.3	46.91	37.78	45.59	29.03	21.13	33.27	27.89	19.79	22.42	21.6	33.68	28.56	32.75	31.65	29.21	15.27	17.86	20.74	41.04	32.82	35.02	36.27	29.79	31.66	22.25	27.91	35.26	40.91	44.66	40.24	28.35	22.74	31.9	27.63	50.6
Ath_chr1.capped.3380	8.11	4.65	4.58	0.14	15.93	0.12	6.15	6.78	8	15.96	13.22	8.63	12.59	3.73	3.45	3.24	3.44	8.58	6.97	13.02	9.56	16.55	13.31	7.81	10.07	7.81	9.76	9.21	10.16	2.26	6.2	6.2	12.78	11.93	10.39	11.7	13.2	14.74	8.17	12.05	6.06	4.35	4.26	4.89	20.21	8.1	11.34	13.18	25.29
Ath_chr1.capped.339	0	1.19	0	0	0	0	0.8	0.57	1.8	1.54	1.35	1.74	1.56	1.21	1.05	1.31	1.2	1.54	1.66	1.94	1.73	1.28	1.47	1.27	2.14	1.77	1.91	1.93	3.15	1.31	4.42	2.95	1.97	2.3	3.52	2.61	1	0.94	0.78	0.91	5.68	7.8	10.04	7.84	2.79	1.87	1.97	2.21	3.47
Ath_chr1.capped.3390	1.53	0.73	0	0	0	0	0.61	0.58	0	0.43	0.36	0.35	0.37	0.77	0.21	0.44	0.48	0.66	0.31	0.38	0.47	0.18	0.44	0.35	0.27	0.41	0.56	0.43	0.53	0.53	0.6	0.56	0.32	0.6	0.49	0.47	0.3	0	0.21	0.19	0	0.44	0.98	0.48	0.54	0	0.1	0.21	0.57
Ath_chr1.capped.3391	10.3	13.78	10.56	5.44	2.46	3.95	11.11	10.43	10.96	19.94	21.27	14.8	18.68	16.3	14.75	13.07	14.62	23.01	17.68	28.34	23.17	20.43	23.15	13.17	30.4	30.43	33.47	31.38	40.3	16.54	23.22	26.67	57.2	46.95	60.2	54.81	13.51	17.48	10.54	13.87	85.57	63.57	80.01	76.35	33.01	15.26	19.41	22.47	18.48
Ath_chr1.capped.3392	1.86	1.38	0.95	0	0.39	10.72	3.94	4.08	2.79	3.86	3.97	4.03	3.95	6.13	3.87	5.94	5.29	4.04	3.36	5.21	4.28	3.47	4.31	4.55	3.68	4.68	4.65	4.34	3.75	1.58	1.92	2.44	7.48	6.1	3.57	5.74	4.11	4.78	2.69	3.86	2.33	2.45	4.23	3	5.22	3.42	4.53	4.36	5.56
Ath_chr1.capped.3396	5.91	4.57	4.73	0.42	2.2	0.12	5.66	5.1	4.77	3.72	5.4	5.13	4.75	4.83	3.46	3.16	3.81	5.25	3.28	7.3	5.32	4.05	6.48	4.78	7.22	5.66	4.46	5.76	8.83	7.06	7.5	7.81	6.36	5.41	7.7	6.51	3.51	5.3	4.39	4.4	8.9	6.81	9.06	8.29	5.47	6.54	6.55	6.16	7.02
Ath_chr1.capped.3398	1.1	1	0.16	0	0.13	0	1.15	2.94	2.25	1.24	2.29	1.44	1.66	0.33	0.35	0.22	0.3	1.34	1.44	1.58	1.46	1.02	2.01	1.37	1.08	0.94	0.78	0.94	2.09	2.27	2.63	2.35	0.99	0.4	0.91	0.77	0.4	0.55	0.87	0.62	0	0.33	0.14	0.16	1.35	3.11	1.65	2.02	3.54
Ath_chr1.capped.34	3.07	0.82	6.43	0	0	0	2.56	2.01	3.43	3.57	2.86	3.72	3.39	1.44	0.78	1.04	1.07	2.78	2.54	4.39	3.32	2.99	3.41	3.2	2.18	2.06	2.04	2.07	5.69	3.39	3.64	4.26	2.09	1.74	2	1.93	1.74	1.35	0.77	1.27	1.6	0.91	0.42	0.97	5.77	7.74	3.86	5.76	5.18
Ath_chr1.capped.340	11.94	15.6	15.29	16.2	11.14	0.36	13	12.67	13.47	13.85	19.07	14.78	15.86	10.26	8.34	7.48	8.68	17.8	10.72	24.06	17.55	16.17	20.2	14.11	19.33	17.56	13.4	16.74	29.44	21.89	33.26	28.21	24.81	18.68	17.8	20.43	12.83	11.83	8.16	10.93	17.5	22.79	22.38	20.88	28.04	20.58	25.04	24.51	24.86
Ath_chr1.capped.3400	5.03	17.52	12.29	0	0	0	14.6	11.29	13.93	15.46	19.17	17.57	17.42	16.84	18.38	16.2	17.07	27.65	18.36	36.5	27.51	17.05	17.78	18.03	17.74	13.2	15.06	15.27	9.96	8.98	14.16	11.02	45.76	39.75	30.99	38.78	7.65	8.35	7.02	7.66	41.71	61.54	70.27	57.79	26.04	19.32	19.22	21.46	30.88
Ath_chr1.capped.3403	11.15	19.72	9.66	6.45	0.65	0.36	11.19	14.09	9.82	17.54	16.66	17.01	17.08	13.23	13.64	12.08	12.98	12.46	9.67	16.45	12.9	14.66	17.75	17.43	18.21	16.07	12.34	15.5	24.56	7.21	17.29	16.37	11.82	10.15	10.24	10.75	20.59	23.16	11.23	18.35	15.1	15.93	19.97	17	20.82	17	16.32	17.99	18.74
Ath_chr1.capped.3404	0	0	0.16	6.31	0	0.12	1	0	0.36	0.72	0.57	0.41	0.57	0.33	0.21	0	0.18	0.06	0	0.18	0.08	0.06	0.49	0.65	0.27	0.54	0.3	0.37	0.2	0	0.12	0.11	0.41	1	2.47	1.29	0.51	0.13	0.02	0.22	0.26	0.11	0.28	0.22	0.18	0	0.73	0.3	1.46
Ath_chr1.capped.3406	1.75	2.38	2.21	0	0.26	2.46	3.02	2.02	4.67	4.75	5.42	4.08	4.75	2.42	1.68	2.28	2.13	5.13	2.5	4.95	4.21	3.38	4.58	3.35	5.33	3.51	3.38	4.07	7.72	2.79	8.72	6.42	3.63	3.4	3.46	3.52	2.62	2.79	2.9	2.79	3.49	3.12	5.1	3.89	5.49	2.18	4.48	4.04	5.05
Ath_chr1.capped.3407	7.78	27.75	31.54	43.28	14.12	47.71	25.2	20.01	17.87	13.86	21.74	25.19	20.26	14.56	29.11	10.82	18.12	58.72	38.28	64.92	54.01	14.41	23.12	26.41	26.46	23.78	33.98	28.02	12.64	10.96	21.55	15.1	125.67	149.65	135.1	136.71	16.84	18.53	18.41	17.94	32.32	26.56	10.32	23.04	18.49	23.36	33.02	24.92	28.3
Ath_chr1.capped.3409	0.55	0	0	0	0	0	0.87	1.51	0.45	0.29	0.88	0.97	0.71	1.1	1.89	1.88	1.6	3.78	3.33	7.63	4.95	0.25	0.68	1.01	1.08	1.69	0.85	1.2	1.42	0.54	1.39	1.11	2.07	2.54	1.49	2.03	0.2	0.53	0.76	0.5	1.03	1.79	2.12	1.64	0.27	0.31	1.45	0.67	0.75
Ath_chr1.capped.341	0.99	1.28	2.68	0.29	0	8.51	2.81	2.15	4.04	1.54	3.7	2.23	2.5	32.88	27.58	13.64	24.61	3.78	1.48	2.37	2.6	1.24	4.81	1.9	7.32	8.9	12.26	9.47	0.77	0.13	0.12	0.37	1.02	1.5	1.53	1.36	0.5	0.27	0.26	0.36	0.13	0.11	1.4	0.56	2.43	2.48	4.67	3.15	0.82
Ath_chr1.capped.3412	5.58	2.83	5.38	1.86	4.14	0.74	9.68	4.69	3.33	92.85	99.52	105.94	99.35	24.46	19.59	30.41	24.78	74.29	48.99	89.57	70.88	98.2	97.93	126.88	62.73	49.35	46.83	52.94	64.76	107.11	120.7	97.43	41.37	45.32	57.88	48.16	47.81	40.25	34.16	40.71	45.77	42.93	52.91	47.17	178.43	215.09	162.23	185.05	120.8
Ath_chr1.capped.3413	0.33	3.93	3.16	0.14	0.26	15.78	1.88	2.29	1.35	0.87	1.27	1.74	1.3	22.32	27.87	23.18	24.44	4.13	1.63	4.26	3.37	1.08	1.53	1.82	5.46	7.87	7.88	7.06	1.8	0	0	0.63	0.16	1	0.32	0.49	0	0	0.16	0.05	0	0.11	1.12	0.43	1.34	0.62	2.18	1.36	1.06
Ath_chr1.capped.3414	0	0	0	0	0	0	0.26	0.43	0	0.07	0.67	0.66	0.48	5.46	6.08	2.88	4.79	0.59	0.16	0.47	0.41	0.06	0.57	0.92	1.25	1.22	1.37	1.28	0.19	0	0	0.07	0	0.6	0.08	0.21	0	0	0.02	0.01	0	0	0.56	0.19	0	1.24	0.72	0.66	0
Ath_chr1.capped.3415	42.83	42.62	43.53	58.2	84.19	75.58	47.55	47.01	51.62	36.51	45.98	43.77	42.05	32.21	21.71	21.85	25.21	50.36	38.22	63.33	50.62	38.88	46.58	42.45	49.92	47.18	47.33	48.05	85.18	38.24	49.45	57.58	68.12	52.62	62.61	61.07	40.91	46.19	31.74	39.6	55.7	60.11	78.81	64.85	48.01	30.83	54.5	44.38	92.39
Ath_chr1.capped.3417	0	0	0	0	0	0	1.14	1.15	0.9	1.83	1.87	1.9	1.87	0.22	0	0.07	0.1	0.83	1.22	2.78	1.62	1.07	1.61	2.04	0.36	0.34	0.47	0.39	0.24	1.32	0.24	0.61	0.08	0.3	0.16	0.18	1.5	1.13	0.24	0.95	0.39	0.33	0.28	0.34	2.51	3.11	1.96	2.51	3.03
Ath_chr1.capped.3418	69.8	69.83	62.28	36.69	47.12	80.39	60.27	64.88	70.83	90.05	78.43	57.3	75.16	7.56	4.35	3.43	5.12	109.65	88.81	134.51	111.05	91.85	79.02	52.94	25.97	27.84	28.19	27.25	23.07	16.41	27.63	22.37	25.01	14.84	16.06	18.7	118.22	137.07	71.99	109.08	20.88	12.36	10.59	14.57	122.74	113.39	93.36	109.69	174.15
Ath_chr1.capped.342	0.11	0.99	0.64	2.01	0.13	0	1.48	2.21	2.16	2.42	1.73	1.48	1.9	8.32	7.81	6.66	7.56	1.9	2.17	2.35	2.17	2.15	1.87	1.66	5.12	2.86	3.95	3.95	1.36	1.98	2.27	1.89	1.4	1.2	2.01	1.54	0.9	0.96	1.3	1.08	4.67	2.77	6.51	4.66	3.78	9.64	4.44	5.91	4.79
Ath_chr1.capped.3424	1.97	1.82	2.99	0.14	0.13	0.12	1.26	1.93	2.25	1.1	6.76	1.11	3.01	65.88	28.23	32.06	42.02	5.36	1.17	1.91	2.83	1.11	4.92	1.57	12.67	16.16	11.19	13.33	3.38	2.25	3.71	3.13	0.41	4.62	0.81	1.95	0.4	0.41	0.25	0.37	0.52	1.33	4.68	2.17	0.63	0.8	1.8	1.07	1.32
Ath_chr1.capped.3425	0.55	2.92	1.11	0.14	0	0	1.93	1.72	1.71	2.56	1.8	2.29	2.19	0.88	1.61	1.06	1.15	4.21	2.99	6.42	4.58	0.99	1.77	2.57	2.61	2.17	2.55	2.43	3.07	1.3	3.64	2.73	3.9	3.48	4.36	3.96	1.75	1.09	1.05	1.37	3.88	3.67	4.64	4.07	1.64	2.8	2	2.13	2.2
Ath_chr1.capped.3427	5.49	2.74	1.89	0	0.13	0	2.08	0.43	0.99	1.17	1.61	1.2	1.31	1.1	1.47	0.07	0.84	2.2	1.17	2.11	1.89	1	1.73	0.93	1.44	1.07	1.94	1.5	2	0.39	0.6	1.03	4.09	1.99	2.5	2.91	1.2	0.7	0.47	0.8	7.49	10.28	16.17	11.34	2.25	1.86	2.38	2.13	1.39
Ath_chr1.capped.343	0.77	0	0.79	0	0	0	0.21	0.5	0.18	0.58	0.41	0.2	0.39	1.43	0.56	0.64	0.87	0.41	0	0.46	0.3	0.25	0.45	0.23	0.72	0.88	1.08	0.89	1.77	0.39	0.6	0.93	0.33	0.5	0.73	0.52	0.5	0.41	0.18	0.37	4.63	3.79	11.2	6.54	0	0.94	0.52	0.48	0.89
Ath_chr1.capped.3430	3.83	2.19	7.41	0	0.13	0.12	4.07	3.83	5.4	3.72	3.08	3.3	3.36	3.29	3.72	3.37	3.47	4.41	3.83	6.34	4.88	3.83	3.81	3.62	9.88	7.02	6.5	7.77	7.62	3.89	6.8	6.13	8.58	7.21	7.45	7.75	6.45	5.54	3.79	5.29	8.01	8.47	16.59	11.07	4.5	6.53	4.76	5.24	10.46
Ath_chr1.capped.3431	16.08	13.7	17.5	25.66	51.93	1.84	13.02	14.61	13.47	16.17	19.81	15.96	17.34	4.61	4.16	3.17	3.96	22.37	14.66	23.43	20.2	14.75	18.07	14.27	9.45	9.24	9.77	9.43	17.12	10.71	17.84	15.22	8.7	7.92	7.44	8.03	32.84	33.42	16.18	27.46	10.71	8.9	6.8	8.79	21.7	14.64	19.53	18.56	41.7
Ath_chr1.capped.3432	9.97	1.73	5.2	0	0	0.12	3.39	4.25	4.32	3.37	2.41	3.68	3.16	35.54	47.65	20.79	34.64	14.09	7.51	11.62	11.07	1.84	4.39	2.93	21.46	22.4	27.8	23.89	5.19	1.6	2.02	2.96	16.56	19.92	14.53	16.99	35.78	40.95	45.19	40.56	6.34	6.94	78.96	30.74	3.41	4.67	5.17	4.38	2.02
Ath_chr1.capped.3435	3.62	0	0	0	0	0	1.07	0.93	0.18	0.29	0.68	1.07	0.68	0	0	0	0	0.42	0.23	0.47	0.39	0.13	0.66	1.14	0.09	0	0	0.03	0.02	0	0.12	0.05	0	0	0	0	0	0	0	0	0	0	0	0	0.54	0.62	0.82	0.65	1.2
Ath_chr1.capped.3438	23.21	18.61	22.56	0.57	1.43	43.39	22.75	20.47	19.14	25.26	21.25	16.16	20.86	5.81	4.36	4.14	4.78	18.34	10.8	20.28	16.49	28.2	22.08	16.89	13.81	14.2	15.91	14.62	7.42	4.54	6.3	6.09	27.15	18.17	28.49	24.58	37.68	45.66	25.65	36.3	15.82	13.73	16.71	15.43	31.2	17.75	21.71	23.51	43.1
Ath_chr1.capped.344	2.73	0.09	0	0.14	0	0.12	0.4	0.72	0.99	0.07	0.93	0.5	0.5	1.87	1.26	1.62	1.58	1.19	0.23	0.43	0.63	0.83	0.94	1.18	1.08	0.95	1.63	1.23	0.73	0.53	0.84	0.71	1.07	1.9	1.3	1.43	1.01	1.34	0.68	1.02	1.68	1.32	3.96	2.34	0.9	0.62	0.72	0.74	1.59
Ath_chr1.capped.3440	9.87	7.03	9.94	29.96	95.06	0.37	8.05	5.97	7.55	4.04	6.24	7.33	5.89	53.62	49.9	34.32	45.89	7.05	5.67	9.24	7.34	3.13	6.92	7	10.43	12.51	20.31	14.43	2.97	0.13	0	1.01	0.56	3.81	0.32	1.57	0.4	0.42	0.6	0.49	0	0.11	1.55	0.55	3.21	9.03	11.32	7.84	21.45
Ath_chr1.capped.3441	0.66	2.56	3.79	0	0	0	1.86	2.08	2.87	3	3.09	2.54	2.87	1.1	6.86	5.75	4.56	2.07	1.46	4.74	2.78	3.09	3.32	1.84	2.06	2.07	3.43	2.51	0.44	0	0	0.16	4.63	2.81	6.17	4.56	0	0	0.02	0.01	0.39	1.22	0.71	0.78	4.31	2.49	2.18	2.97	1.6
Ath_chr1.capped.3443	21.14	8.93	25.23	0.71	16.19	7.02	19.18	15.96	18.08	20.08	26.1	15.85	20.67	46.65	37.53	31.81	38.63	31.92	15.97	38.24	28.74	23.13	26	18.4	41.88	32.8	35.32	36.65	29.18	22.53	47.78	33.14	53.7	36.7	34.82	41.75	70.09	62.39	42.11	58.16	34.98	41.36	61.37	45.91	24.91	13.38	20.42	19.54	47.19
Ath_chr1.capped.3446	2.63	0	5.99	10.03	0	0	3.88	3.52	2.34	1.31	0.86	3.73	1.96	16.95	8.53	19.5	14.97	2.8	7.16	9.15	6.4	1.07	1.12	4.21	11.43	5.71	4.97	7.36	0.02	0	0	0.01	2.3	0.2	0.24	0.93	0	0	0	0	0	0	0	0	2.07	1.86	3.63	2.51	0.88
Ath_chr1.capped.3448	1.42	1.55	1.42	0	0	1.97	0.8	0.14	1.08	0.51	0.3	0.41	0.4	0.44	0.5	0.37	0.44	1.66	0.54	0.89	1.03	0.32	0.12	0.53	4.63	3.76	2.89	3.76	15.59	7.12	8.09	10.27	1.74	0.6	0.74	1.03	0.2	0.34	1.12	0.56	29.17	23.6	140.97	64.54	0.27	0.31	0.42	0.33	2.09
Ath_chr1.capped.3449	12.26	21.54	9.46	0.85	0.52	13.07	17.73	15.04	17.78	17.84	18.72	17.25	17.94	17.07	15.39	12.75	15.03	20.71	12.43	28.49	20.52	17.19	21.29	18.15	23.68	19.99	20.15	21.23	21.81	20.64	26.54	22.98	27.51	24.6	26.35	26.17	17.67	18.69	12.29	16.21	28.55	32.55	25.63	28.9	26.9	15.58	23.2	21.88	46.47
Ath_chr1.capped.345	0	1.37	0	0	0	0	0.47	0.8	0	0.07	0.3	0.96	0.46	0.44	0.28	0.43	0.37	0.48	0.16	0.19	0.29	0.19	0.52	0.69	0.63	0.28	0.24	0.38	0.17	0.13	0.12	0.14	0.83	0.4	0.65	0.64	0.7	0.53	0.31	0.52	0.26	0.11	0.84	0.4	0.36	0.62	0.41	0.46	1.02
Ath_chr1.capped.3455	2.95	14.25	4.73	20.92	21.11	0.25	10.08	7.75	10.42	7.09	9.62	11.95	9.55	10.18	9.33	6.31	8.6	17.04	11.51	18.1	15.58	8.55	11.49	11.63	11.13	11.86	12.5	11.8	8.32	12.32	18.55	13.09	22.82	15.05	16.71	18.16	20.83	18.32	12.38	17.13	15.58	18.53	17.84	17.32	20.36	17.42	17.34	18.33	28.07
Ath_chr1.capped.3457	4.28	4.56	0	0	0	0	0.99	1.5	1.26	1.53	0.83	1.42	1.26	3.84	25.08	16.27	15.04	1.72	2.63	3.38	2.63	1.26	0.32	0.9	1.44	1.88	4.54	2.63	0.63	0	0	0.23	0.08	0.1	0.16	0.12	0	0	0	0	0	0.11	0.14	0.09	1.62	1.55	1.55	1.56	1.14
Ath_chr1.capped.3458	14.25	10.5	13.26	12.32	39.89	1.1	12.35	11.43	12.29	9.18	13.82	13.04	12	11.47	10.32	8.86	10.22	18.79	12.69	23.64	18.39	10.31	15.55	14.58	14.34	12.77	14.16	13.75	20.59	18.51	27.96	22.33	20.37	15.65	17.3	17.76	17.17	16.01	12.18	15.11	15.57	16.54	18.26	16.8	18.38	19.92	13.61	17.28	41.95
Ath_chr1.capped.3459	14.91	10.22	8.83	11.31	13.22	12.08	11.3	8.69	11.59	10.92	12.35	12.79	12.04	25.54	26.38	26.74	26.21	11.29	11.45	13.96	12.3	9.14	13.57	14.47	16.39	13.06	15.36	14.91	12.71	9.62	13.71	11.97	9.34	7.31	6.21	7.67	9.99	10.23	10.49	10.29	9.68	9.71	6.79	8.73	12.3	13.07	15.06	13.44	13.79
Ath_chr1.capped.346	4.16	4.24	7.57	0	0	0	4.01	4.45	3.15	2.99	3.47	5.15	3.9	4.28	4.33	5.82	4.77	8.14	7.87	16.54	10.9	3.45	3.06	5.66	3.78	5.28	5.11	4.72	0.83	3.49	6.42	3.55	9.02	5.82	4.18	6.34	9.69	7.77	6.96	8.16	3.49	4.23	3.22	3.66	4.44	4.05	5.82	4.74	6.33
Ath_chr1.capped.3461	9.64	1.19	1.42	0	16.19	0.99	2.4	2.66	2.51	3.3	5.28	6.63	5.06	3.06	2.12	1.25	2.15	2	2.11	4.72	2.95	4.01	4.56	7.08	1.7	1.14	1.37	1.4	1.36	1.21	1.19	1.26	1	1.51	1.55	1.35	2.12	2.41	1.18	1.91	0.39	0.44	1	0.61	6.8	5.61	6.54	6.3	6.4
Ath_chr1.capped.3464	21.69	16.35	15.94	2.29	0.91	36.98	25.43	21.38	29.45	18.63	24.08	25.23	22.63	36.5	30.78	26.98	31.39	35.41	20.46	39.73	31.87	19.98	22.38	20.82	37.67	29.82	40.16	35.85	37.12	21.2	31.76	30.03	61.63	45.19	54.63	53.82	47	44.13	34.93	42	30.62	33.18	63.09	42.27	29.4	20.24	24.61	24.71	64.3
Ath_chr1.capped.3465	0	0	0	0	0	0	0.2	0.14	0.45	0.29	0.36	0.25	0.3	0.11	0.28	0.28	0.22	0.84	0.23	0.69	0.6	0.18	0.2	0.35	0.36	0.28	0.39	0.34	1.23	0.66	0.96	0.96	0.4	0.3	0.49	0.39	0.8	0.14	0.39	0.45	0.77	0.33	0.99	0.69	0.36	0	0.41	0.25	1.07
Ath_chr1.capped.3466	0	0	0	0	0	0	0.26	0.43	0	0.07	0.26	0.56	0.3	2.77	3.48	2.58	2.94	0.24	0.86	0.7	0.62	0.12	0.12	0.58	0.73	0.96	0.96	0.87	0.26	0	0	0.09	0	0.2	0	0.06	0	0	0	0	0	0	0.14	0.05	0.18	0	0.52	0.23	0.19
Ath_chr1.capped.3467	0.44	2.85	4.11	0	3.11	0	1.61	2.23	2.34	4.03	4.98	3.77	4.22	1.43	1.26	1.81	1.46	2.02	2.1	2.09	2.14	3.17	3.43	3.79	2.16	2.25	2.57	2.32	1.83	0.99	1.1	1.32	2.36	2.9	3.02	2.75	3.5	4.58	2.53	3.55	5.33	4.72	5.22	5.16	4.87	2.17	4.65	3.83	4.79
Ath_chr1.capped.3471	27.95	24.19	20.5	9.74	1.04	58.2	36.2	23.89	32.51	15.12	33.82	31.36	26.74	238.17	227.85	119.76	195.05	98.53	63.07	98.24	86.62	16.01	32.73	31.23	183.15	144.17	181.08	169.27	434.5	295.4	307.81	345.6	665.8	541.74	355.82	520.62	202.72	242.83	172.42	205.82	653.03	909.41	745.51	768.62	21.16	28.19	41.55	30.23	47.84
Ath_chr1.capped.3472	4.71	0	1.26	11.17	0.13	0	1.6	0.65	1.26	0.07	0.71	0.61	0.47	7.23	7.68	2.86	5.91	1.06	0.08	1.17	0.8	0.3	0.97	0.77	2.95	2.64	4.02	3.23	1.03	1.05	0.84	0.95	1.4	1.8	0.97	1.4	0.9	1.15	0.63	0.9	0.78	2.68	1.54	1.69	0.81	1.55	1.72	1.35	0.31
Ath_chr1.capped.3479	17.21	7.12	7.11	32.39	7.9	0	4.14	3.44	4.41	4.5	5.92	5.7	5.41	0.66	0.91	0.28	0.6	8.53	4.15	7.12	6.73	4.69	6.74	5.72	7.24	7.4	4.8	6.45	15.33	10.28	16.82	14.19	0.32	2.9	1.78	1.66	18.43	17.37	12.18	16.02	25.92	12.35	5.07	14.38	7.9	8.7	7.3	7.91	5.63
Ath_chr1.capped.3481	0	0	0	0	0	0	0.07	0.86	0.09	0.22	0.68	0.25	0.38	0.11	0.14	0.15	0.13	0.3	0.15	0.24	0.24	0.52	0.98	0.46	0.27	0.2	0.23	0.23	0.59	0.4	0.36	0.46	0	0	0	0	0	0	0.02	0.01	0.13	0	0.14	0.09	1.08	0	0.1	0.39	0.82
Ath_chr1.capped.3482	20.06	21.35	10.09	27.09	24.23	10.48	16.68	15.41	11.95	21.3	28.56	29.55	26.48	5.8	4.51	4.21	4.82	20.06	14.4	23.51	19.33	20.64	25.28	24.71	13.44	13.04	10.68	12.37	53.6	20	28.79	34.09	16.19	11.64	13.1	13.66	14.55	14.52	10.39	13.14	20.33	25.14	20.97	22.12	26.46	15.88	19.94	20.71	29.79
Ath_chr1.capped.3483	0	0	0	0	0	0	0	0	0	0	0	0	0	0	0	0	0	0.95	1	0.47	0.81	0	0	0	0	0	0	0	0	0	0	0	0	0	0	0	0	0	0	0	0	0	0	0	0.18	2.48	0.71	1.12	0
Ath_chr1.capped.3485	0.22	3.29	8.2	8.74	8.03	0	3.53	5.77	5.22	4.08	5.02	6.89	5.29	2.33	1.84	1.37	1.83	5.25	4.4	7.98	5.9	4.21	5.16	7.17	2.96	2.7	2.82	2.82	7.71	6.29	7.39	7.14	4.38	3.91	4.09	4.14	2.92	2.48	1.97	2.48	4.78	6.79	5.08	5.57	4.32	4.97	5.4	4.88	5.52
Ath_chr1.capped.3490	13.65	19.62	15.78	22.79	18.96	0.37	26.17	18.3	23.57	7.53	15.04	35.62	19.38	34.42	20.27	14.56	23.05	52.77	68.43	102.75	74.6	10.77	12.92	27.88	22.84	20.29	20.19	21.08	131.95	36.51	55.97	74.76	54.64	37.15	32.52	41.4	56.89	88.31	68.84	71.29	30.15	35.96	31.27	32.44	9.87	20.57	16.45	15.6	20.56
Ath_chr1.capped.3492	0.11	6.12	2.53	0.14	4.15	0.12	5.74	4.19	3.96	4.17	4.18	5.55	4.66	5.81	3.74	3.11	4.22	3.7	2.51	3.61	3.29	3.46	4.62	4.01	3.48	3.57	3.83	3.64	6.19	3.6	7.38	5.7	3.56	2.4	3.7	3.21	2.01	2.88	1.34	2.07	2.97	2.22	4.38	3.19	4.85	14.64	4.87	8.1	9.77
Ath_chr1.capped.3493	1.97	0	1.73	0	0.26	0	1.67	0.86	1.08	0.96	1.18	1.12	1.11	1.1	0.21	0.51	0.61	0.54	0.7	0.98	0.77	0.88	1.05	0.96	0.9	0.61	0.47	0.66	1.54	1.04	1.08	1.23	0.74	0.8	1.06	0.86	0.1	0.4	0.21	0.24	0.78	0.67	0.56	0.67	0.9	0.93	1.45	1.09	1.59
Ath_chr1.capped.3494	1.21	2.75	3.31	6.88	0	0	2.47	1.7	2.88	4.91	3.61	1.76	3.42	3.52	2.33	4.08	3.27	2.83	2.62	3.85	3.17	4.8	2.97	2.22	3.87	3.02	3.85	3.57	2.77	1.72	3.36	2.64	5.37	4.71	2.9	4.37	9.26	9.08	5.62	7.99	4.13	3.32	2.82	3.43	5.21	5.3	4.35	4.93	6.84
Ath_chr1.capped.3497	0	1.37	4.89	23.65	0.26	0.12	2.14	1.87	4.14	2.03	3.51	4.14	3.24	1.42	1.12	0.52	1.03	3.43	2.8	4.45	3.57	3.28	3.65	4.06	2.49	1.54	1.99	2	7.35	3.21	4.28	4.96	3.71	2.2	2.69	2.88	1.51	2.07	1.18	1.6	16.09	20.24	32.46	22.93	3.41	3.11	2.69	3.03	5.13
Ath_chr1.capped.35	23.22	26.3	22.4	0.14	37.17	16.39	16.15	14.1	13.55	14.06	15.29	15.1	14.8	22.3	23.74	20.1	22	27.31	22.38	35.14	28.29	13.27	17.67	13.41	23.79	18.84	26.26	22.92	25.91	19.41	23.56	22.95	33.52	25.89	30.17	29.89	27.96	27.44	20.03	25.14	30.94	41.21	49.75	40.58	17.56	18.99	19.42	18.61	30.99
Ath_chr1.capped.3502	2.85	0	1.42	0.14	0	0	5.4	3.46	2.61	3.07	3.56	2.63	3.09	2.64	2.25	2.47	2.45	3.48	2.76	5.32	3.88	3.83	4.16	2.67	6.26	3.82	3.84	4.63	6.32	3.31	6.81	5.48	6.73	3.2	4.4	4.78	4.93	4.69	2.85	4.16	3.75	5.45	3.38	4.2	3.33	1.86	2.8	2.65	4.76
Ath_chr1.capped.3505	4.6	1.19	5.51	0	0.26	0	2.41	1.78	3.41	2.19	3.15	1.99	2.44	3.62	5.51	3.16	4.07	6.15	3.02	6.03	5.08	1.97	2.44	2.04	5.01	2.56	3.45	3.66	4.53	3.73	5.12	4.44	6.54	2.31	2.61	3.83	2.21	1.75	1.89	1.95	7.98	9.48	13.74	10.42	2.88	2.18	2.37	2.45	10.51
Ath_chr1.capped.3507	224.12	180.04	186.71	86.58	195.69	103.18	240.13	192.03	210.64	38.37	62.77	79.16	60.04	119.71	89.72	100.99	103.35	42.88	39.32	72.73	51.6	40.83	60.64	86.17	172.31	211.63	184.26	189.2	103.38	145.63	129.57	126.06	179.48	138.24	194.58	170.62	61.67	70.51	79.42	70.46	166.28	217.69	277.99	220.45	65.75	75.32	248.61	129.76	26.24
Ath_chr1.capped.3508	44.9	35.77	39.12	33.68	61.26	134.76	49.01	39.94	45.77	10.95	24.67	24.82	20.14	151.49	92.42	55.09	99.57	31.3	20.69	28.2	26.79	10.83	26.32	28.02	51.19	48.72	69.37	56.34	41.2	38.79	35.43	38.45	83.11	68.68	67.46	73.05	11.61	17.17	18.06	15.65	60.71	70.12	71.18	67.31	13.38	27.72	48.22	29.73	5
Ath_chr1.capped.3511	1.1	1.83	0	0.14	13.34	0	0.54	0.36	1.08	0.65	1.29	0.3	0.76	0.77	0.91	0.58	0.74	1.25	0.39	0.43	0.7	0.82	0.93	0.58	1.07	0.75	0.23	0.67	1.24	0.26	0.72	0.76	0.91	0.4	0.48	0.59	2.01	1.16	0.85	1.32	1.04	1.22	1	1.09	0.9	0.31	0.71	0.62	2.54
Ath_chr1.capped.3512	57.59	48.25	37.62	70.75	42.61	46.69	48.02	49.76	45.32	59.93	65.64	57.42	60.95	11.43	10.35	11.11	10.93	57.7	38.81	75.06	57.16	61.47	62.96	52.3	42.62	34.69	41.52	39.59	35.61	17.03	37.96	30.17	38.42	35.43	39.61	37.82	73.54	89.07	41.8	68.03	37.66	28.6	29.01	31.73	89.24	51.37	66.37	68.94	123.51
Ath_chr1.capped.3514	0	0	0	0	0	0	0.07	0.28	0	0	0.71	0.56	0.44	0	0	0	0	0.3	0.08	0.05	0.14	0.12	0.49	0.3	0	0	0	0	0.06	0.26	0	0.11	0.16	0.1	0	0.09	0	0	0.02	0.01	0	0.11	0	0.04	0.18	0.31	0	0.16	0.89
Ath_chr1.capped.3516	42.73	46.47	17.15	31.67	123.41	30.69	50.73	43.54	48.03	45.92	55.6	49.53	50.28	16.52	9.48	11.29	12.39	35.32	25.39	36.85	32.55	47.97	54.79	49.68	40.75	31.2	31	34.24	76.3	32.75	37.35	48.78	22.99	25.8	30.91	26.6	17.66	15.82	11.83	15.09	31.94	32.84	45.78	36.85	74.81	77.88	59.44	70.65	116.53
Ath_chr1.capped.3520	0.88	0.09	1.58	0.14	0.13	22.93	1.4	1.01	0.72	0.94	0.92	1.02	0.98	0.33	0.14	0	0.16	1.06	0.93	1.12	1.06	0.63	1.05	0.95	0.54	0.75	0.16	0.46	1.09	0.53	1.08	0.9	1.39	0.8	1.2	1.14	2.2	1.71	0.4	1.42	0.91	0.77	0.14	0.62	1.26	0.93	0.94	1.04	2.65
Ath_chr1.capped.3522	4.93	2.96	3.9	10.96	5.18	11.34	5.4	4.3	5.13	3.34	6.05	7.59	5.65	0.11	0.28	0.71	0.36	3.28	4.04	6.67	4.71	4.04	3.97	7.5	1.26	1.92	1.54	1.55	6.8	2.95	4.33	4.72	0.24	0.4	0.64	0.43	3.35	3.42	4.11	3.64	3.63	2.82	0.44	2.31	5.2	6.22	5.3	5.54	7.95
Ath_chr1.capped.3523	247.92	251.29	287.8	240.86	278.93	306.37	296.58	225.52	106.66	5.68	266.81	328.59	200.16	3.51	112.58	242.24	119.37	11.82	215.59	79.37	102.16	19.39	75.84	327.01	425.52	6.73	6.84	146.2	197.23	87.44	244.85	176.33	179.96	164.5	230.3	191.41	139.58	122.71	8.37	90.14	31.29	323.76	413.37	255.86	394.07	93.5	342.28	276.32	1061.13
Ath_chr1.capped.3524	247.92	251.29	287.8	240.86	278.93	306.37	234.65	278.83	404.23	695.01	506.32	313.52	504.42	240.52	101.15	6.11	115.81	504.74	139.29	559.13	400.64	689.73	710.76	295.29	126.06	465.8	454.55	348.42	607.3	412.57	489.34	502.59	184.89	189.82	197.27	190.5	137.5	143.83	162.74	147.91	369.29	93.61	5.75	156.11	662.87	600.79	406.36	556.13	49.04
Ath_chr1.capped.3526	3.84	9.49	11.83	15.19	11.01	10.96	6.49	9.56	9.18	8.1	7.32	7.4	7.61	35.11	67.53	55.51	52.57	10.35	10.62	17.23	12.87	6.87	8.79	6.3	23.44	14.84	17.81	18.63	4.76	1.04	2.4	2.78	2.66	0.9	1.21	1.62	1.2	1.16	0.32	0.88	4	1.1	1.69	2.27	12.13	4.96	8.2	8.38	16.14
Ath_chr1.capped.3527	0	0	0	0	0	0	0.47	0.36	0	1.02	0.56	0.51	0.71	0.11	0	0.21	0.1	0.24	0	0.15	0.14	0.43	1.43	0.31	0	0.07	0	0.02	0.29	0.13	0	0.14	0	0	0.08	0.03	0.1	0.07	0	0.06	0	0	0	0	0.99	0.31	0.21	0.5	0.44
Ath_chr1.capped.3528	13.69	9.39	6.95	0.14	0.39	0	7.68	3.64	8.73	8.52	8.87	8.79	8.74	14.01	8.4	9.33	10.56	10.54	6.57	12.55	9.94	8.84	8.73	8.02	9.48	11.13	9.65	10.07	16.6	5.85	11.11	11.13	11.7	7.81	10.06	9.9	7.76	8.98	6.09	7.64	10.48	8.51	15.29	11.44	10.12	5.59	9.96	8.49	16.12
Ath_chr1.capped.3529	0	0	0	0.07	0	0	0.14	0.21	0.09	0.27	0.35	0.3	0.3	1.75	1.2	0.73	1.21	0.3	0.08	0.1	0.16	0.06	0.2	0.57	0.89	0.83	0.92	0.87	0	0	0	0	0	0.1	0	0.03	0	0	0	0	0	0	0	0	0.72	0.47	0.63	0.59	0
Ath_chr1.capped.353	0	0	1.58	0	0	0.12	0.53	1.08	0.72	1.55	2.22	1.23	1.67	0.55	0.91	0.73	0.74	3.14	1.6	3.08	2.66	2.49	3	1.34	2.6	2.78	1.08	2.13	2.45	1.85	3.23	2.5	1.9	1.11	1.31	1.41	2.02	2.55	1.41	2.02	1.94	2.24	3.82	2.67	3.15	2.2	0	1.77	4.2
Ath_chr1.capped.3530	0	0	0	0	0	0	0.74	0.21	0.9	0.22	0.56	0.05	0.27	0.11	0.28	0.21	0.19	0.18	0.15	0.21	0.19	0.16	0.36	0.12	0.81	0.34	0.48	0.55	0.28	0.91	1.02	0.75	0.48	0.6	0.64	0.59	0.2	0.42	0.28	0.31	0.26	0.33	0.7	0.44	0.63	0.62	1.22	0.82	0.25
Ath_chr1.capped.3531	3.4	1	0.95	0	0.13	0.12	2.21	2.15	0.9	3.22	2.86	2.56	2.88	0.33	0.42	0.37	0.37	3.42	1.98	3.37	2.93	2.77	3.16	1.86	1.16	1.08	0.77	0.99	1.66	2.68	2.75	2.36	0.99	0.3	0.9	0.74	1.91	2.74	0.43	1.69	1.67	1.12	0.56	1.11	3.86	1.86	2.6	2.78	4.3
Ath_chr1.capped.3535	1.2	1	0.47	0.72	0	0	0.74	0.93	1.26	3.12	1.04	0.93	1.7	0.36	0.36	0.53	0.39	0.77	0.16	0.52	0.5	2.97	1.52	1.05	1.48	1.41	1.5	1.45	0.95	1.7	1.4	1.38	0.41	1.1	1.23	0.92	0.72	0.28	0.69	0.62	0.39	0.36	0.52	0.42	3.83	2.86	1.48	2.72	5.94
Ath_chr1.capped.3536	9.1	5.65	10.88	0.28	15.93	0.37	9.92	10.81	7.91	17.74	18.78	13.98	16.81	3.73	4.02	5.54	4.42	18.04	11.65	18.81	16.18	17.86	19.42	12.84	10.95	12.44	10.59	11.3	23.49	14.48	21.64	19.87	8.04	8.62	7.89	8.17	5.95	4.68	3.4	4.68	14.28	19.57	15.02	16.3	25.91	17.12	19.13	20.68	32.57
Ath_chr1.capped.354	0.88	9.12	2.37	27.23	11.27	13.19	10.26	5.19	7.01	5.33	6.34	9.63	7.07	7.77	6.28	6.11	6.67	9.47	9.53	16.37	11.86	5.9	6.86	6.42	9.64	10.03	10.84	10.12	14.19	8.03	11.93	11.42	7.12	5.11	6.94	6.42	7.85	9.72	6.24	7.95	7.24	9.68	16.7	11.21	6.2	9.95	9.66	8.59	9.16
Ath_chr1.capped.3540	3.62	0.82	5.21	0.43	13.73	0.12	4.74	4.54	5.75	6.4	7.87	6.41	6.9	6.47	4.51	4.43	5.13	8.64	5.16	11.29	8.4	5.16	7.07	6.23	4.55	5.65	5.7	5.28	9.63	3.6	7.28	6.84	5.97	3.41	4.76	4.71	9.89	10.17	4.94	8.33	7.22	6.7	9.2	7.7	7.44	5.61	6.12	6.36	13.19
Ath_chr1.capped.3541	0	0	0.79	0	0	0	0.33	0.22	0.36	1.03	0.62	0.26	0.63	0	0	0.07	0.02	0.06	0.08	0.05	0.07	0.65	0.49	0.34	0.18	0.14	0.31	0.21	0.04	0	0	0.01	0.17	0.6	0.41	0.4	0	0.27	0.09	0.12	0	0	0.14	0.05	0.72	0.31	0.42	0.48	0.63
Ath_chr1.capped.3543	4.06	10.5	1.89	0.14	0.39	0	2.94	3.73	5.93	6.08	7.08	5.25	6.16	5.8	5.85	6.12	5.92	6.33	3.96	7.07	5.82	5.99	5.64	4.9	5.54	5.91	5.33	5.57	7.74	4.15	5.36	5.76	6.22	6.32	6.23	6.28	12.92	12.66	8.06	11.18	7.34	7.24	9.62	8.1	7.27	4.67	7.17	6.34	16.39
Ath_chr1.capped.3544	0.33	1.1	1.58	4.73	0	0.12	1.41	1.88	2.51	2.48	2.81	2.35	2.55	3.07	2.9	2.29	2.75	2.95	2.35	2.22	2.52	2.41	2.55	1.79	3.53	3.57	2.52	3.19	3.55	1.6	3.23	2.79	2.61	3.22	4.86	3.56	3.73	3.35	2.5	3.2	4.95	4.33	5.46	4.91	2.69	2.17	2.28	2.38	4.43
Ath_chr1.capped.3545	1.21	1.19	0.79	0	4.53	0	2	1.08	0.72	2.93	1.08	1.27	1.77	11.27	41.25	23.45	25.31	3	1.61	3.9	2.83	1.93	1.35	1.65	2.77	4.38	7.72	4.97	2.73	0.26	0.36	1.13	0.42	0.3	0.32	0.35	0.2	0.54	0.34	0.36	0	0.22	0.28	0.17	2.96	1.24	1.86	2.01	0.95
Ath_chr1.capped.3550	2.41	2.56	2.05	0	0	0	2.21	2.16	3.69	1.56	2.23	2.65	2.12	5.04	3.94	2.14	3.68	4.21	3.45	4.7	4.14	2.12	3.3	2.35	3.39	3.24	4	3.55	3.87	2.53	5.07	3.83	3.93	2.9	2.34	3.08	4.74	5.63	4.48	4.98	2.14	4.27	4.8	3.76	3.09	1.87	3.83	2.91	5.99
Ath_chr1.capped.3553	13.92	16.52	14.82	18.2	19.69	12.07	18.89	13.53	16.82	19.94	24.36	18.68	21.01	9.74	7.06	7.37	8.05	13.42	7.68	12.13	11.13	20.65	20.53	18.65	22.47	18.8	15.52	18.88	24.14	9.35	14.66	16.04	27.71	21.48	22.02	23.76	5.75	6.1	4.16	5.38	9.95	5.67	13.54	9.71	20.44	16.19	19.6	18.67	41.47
Ath_chr1.capped.3557	0.11	0	0	0.14	0	16.52	0.07	0.14	0	0.22	1.03	0.25	0.49	0	0	0.14	0.04	0.47	0.16	0.6	0.42	0.18	0.68	0.38	0.09	0.28	0.08	0.14	0.15	0.13	0.12	0.13	0	0.1	0.08	0.06	0.1	0.07	0.02	0.07	0.26	0	0.43	0.23	0	0.62	0.52	0.38	0.94
Ath_chr1.capped.3560	0.66	1.64	3	0	0	0	3.72	2.51	2.52	1.83	1.54	1.94	1.8	1.21	0.35	0.8	0.79	1.71	0.86	1.47	1.35	1.6	1.56	1.58	1.78	1.9	2.37	2.01	1.44	0.4	0.72	0.86	1.97	0.4	0.9	1.1	2.32	2.55	2.91	2.61	5.16	5.13	18.56	9.61	3.86	3.43	3.19	3.47	2.22
Ath_chr1.capped.3561	17.2	14.42	12.92	15.91	37.3	5.05	11.95	16.05	12.21	8.97	10.28	13.71	10.97	8.63	6.16	5.54	6.76	29.13	19.96	35.74	28.28	7.71	11.13	13.38	31.77	26.1	23.11	26.95	54.07	19.47	52.4	41.96	19.93	11.84	7.74	13.17	49.33	70.56	38.98	52.91	18.52	19.89	14.17	17.51	9.05	5.61	16.72	10.44	11.79
Ath_chr1.capped.3563	8.65	10.13	6.63	2.72	5.83	20.47	11.07	11.22	9.78	4.25	5.9	8.88	6.35	2.52	3.04	1.48	2.35	6.28	5.22	8.87	6.81	5.16	6	6.86	8.01	6.4	7.99	7.46	5.95	1.88	4.88	4.23	7.8	5.52	3.78	5.72	9.81	13.36	8.19	10.43	3.21	2.23	2.4	2.62	5.38	5.29	12.35	7.64	2.4
Ath_chr1.capped.3564	2.19	6.21	3.95	0.14	1.04	1.6	2.47	4.59	2.61	1.15	1.47	2.92	1.86	0.55	1.33	0.65	0.83	1.18	2.13	2.74	2.04	1.36	1.59	2.37	2.68	2.29	3.15	2.71	0.8	1.2	1.83	1.28	8.69	2.6	1.88	4.42	2.11	3.02	1.6	2.25	1.55	1.01	0.98	1.17	1.26	4.03	4.73	3.32	0.19
Ath_chr1.capped.3567	4.17	4.11	0.94	0	0.26	0	2.41	2.45	2.97	5.28	5.87	7.44	6.19	1.97	1.62	2.65	2.07	6.05	6.2	8.74	7.01	5.67	5.86	5.9	6.87	5.31	3.9	5.34	15.47	5.36	8.81	9.89	6.22	6.52	6.26	6.36	3.23	3.61	2.94	3.29	5.69	6.7	5.51	5.97	5.83	3.43	4.25	4.48	5.64
Ath_chr1.capped.357	1.1	0	0.47	0	0	0	1.32	1.3	0.72	2.34	3.18	2	2.49	0.66	0.56	0.44	0.54	0.96	1.01	0.97	1	2.81	3.02	1.8	1.79	0.81	0.79	1.14	4.47	0.13	0.96	1.84	0.58	0.3	1.3	0.72	0.4	0.27	0.22	0.3	0.91	1.54	0.56	1	2.88	0.93	1.86	1.88	4.82
Ath_chr1.capped.3571	0	2.46	0.16	0	9.97	0.12	1.66	1.44	1.8	0.85	1.33	1.31	1.17	20.63	18.59	9.74	16.28	2.15	1.39	1.69	1.8	0.74	1.49	1.95	5.11	5.07	7.22	5.79	1.02	0	0	0.38	0.41	0.82	0	0.4	0.1	0	0.08	0.07	0	0.11	0.28	0.14	0.63	1.24	1.13	0.97	0.25
Ath_chr1.capped.3573	0.99	3.46	3	10.18	0.13	0	6.28	3.8	2.61	1.32	2.31	2.66	2.12	2.95	0.28	0.87	1.36	3.17	4.85	7.47	5.18	1.79	2.14	2.61	2.51	1.42	5.11	3.02	0.35	0.13	0.36	0.27	2.16	0.9	2.86	1.96	0.91	0.88	0.48	0.75	0.78	0.11	0.71	0.53	2.87	3.11	2.38	2.78	11.91
Ath_chr1.capped.3574	25.74	33.49	30.6	32.38	61.78	31.19	27.88	29.95	30.16	32.87	44.82	38.41	38.66	11.15	10.27	9.77	10.38	36.61	23.72	47.39	35.87	32.74	44.35	35.28	25.98	21.44	23.87	23.73	33.86	24.19	36.71	31.55	17.93	14.96	18.72	17.18	33.36	35.31	20.45	29.67	29.18	32.21	34.16	31.82	53.67	39.29	43.98	45.61	84.25
Ath_chr1.capped.3575	1.2	5.02	3	21.21	0	8.13	3.2	3.24	2.42	2.71	2.64	2.06	2.46	0.55	0.78	0.88	0.74	3.76	2.56	5.37	3.9	2.13	3.49	2.63	2.05	2.42	2.13	2.19	0.13	0.54	0.12	0.26	0.67	0.7	1.06	0.8	29.43	28.12	19.18	25.57	6.31	0.78	1.56	2.87	3.77	1.56	4.16	3.16	12.74
Ath_chr1.capped.3579	15.8	12.59	3.47	0.28	5.7	8.13	14.34	6.02	9.71	9.45	12.77	10.97	11.05	13.68	15.33	10.91	13.3	16.04	8.34	17.45	13.95	9.34	12.26	12.28	16.13	13.39	10.27	13.22	23.39	15.7	25.16	21.39	19.17	14.74	13.42	15.78	11.1	14.68	11.37	12.4	15.72	17.63	24.92	19.45	12.97	11.2	13.25	12.42	26.04
Ath_chr1.capped.358	0.11	0.64	1.42	0	0	0	1.93	1.71	1.44	1.98	2.3	1.42	1.9	1.76	0.97	0.63	1.11	2.62	1.38	2.16	2.1	1.14	2.29	1.61	2.86	2.13	2.04	2.35	9.14	3.04	3.83	5.38	1.15	1.8	1.6	1.54	1.8	1.69	1.37	1.63	2.08	2.21	2.39	2.2	3.41	2.8	1.12	2.42	3.35
Ath_chr1.capped.3580	21.93	13.07	20.61	8.61	4.66	0.48	17.28	18.28	21.62	18.39	17.38	18.71	18.16	8.95	9.13	7.19	8.35	23.71	19.65	30.34	24.59	17.77	16.64	16.11	13.11	13.18	19.38	15.22	16.12	9.1	14.97	13.45	57.61	36.82	42.56	45.64	19.15	19.61	13.69	17.54	15.19	15.32	22	17.5	23.69	18.34	25.43	22.42	43.95
Ath_chr1.capped.3581	0	0	0	0	0	0	0.13	2.17	0.09	0.86	0.15	0.77	0.59	0.22	0.35	0.22	0.27	1.07	0.15	1.08	0.79	0.38	0.48	0.53	0.72	0.2	0.31	0.41	0.18	0	0.24	0.14	0.83	1.4	0.81	1	0.2	0.61	0.1	0.29	0.65	0.77	0.42	0.61	1.62	0.31	0.31	0.74	0.76
Ath_chr1.capped.3585	5.27	2.1	1.58	0.14	0.26	6.04	3.74	1.57	4.94	5.72	5.22	4.97	5.29	4.6	5.35	4.63	4.83	6.61	4.11	7.43	6.09	5.6	5.23	4.97	5.27	4.71	5.71	5.22	9.53	3.18	5.61	6.1	7.96	4.42	5.98	6.11	4.74	5.02	2.43	4.06	5.42	5.02	7.63	6	6.46	4.05	5.19	5.21	6.9
Ath_chr1.capped.3587	0	0	0	0	0	0	0.27	0.22	0	0.21	0.2	0.25	0.23	0.44	0.56	0.22	0.41	0.3	0.32	0.28	0.31	0.37	0.28	0.24	0.45	0.35	0.51	0.44	0.17	0.26	0	0.14	0.08	0.3	0.24	0.21	0	0	0.02	0.01	0.26	0.42	0.42	0.37	0.63	0	0.1	0.24	0.79
Ath_chr1.capped.3595	1.31	0.73	0	0	0	0	1.27	0.5	0.63	0.28	0.57	0.81	0.56	1.1	0.7	0.51	0.77	1.06	0.84	1.01	0.98	0.39	0.77	0.95	0.72	0.74	0.63	0.71	1.59	0.66	1.07	1.12	1.89	0.5	0.82	1.09	2.12	1.86	1.24	1.75	1.3	0.44	1.85	1.2	0.63	1.24	0.2	0.68	2.85
Ath_chr1.capped.3596	0	0	0	0	0	0	0.27	0.58	0.18	0.33	0.4	0.45	0.38	0.22	0.28	0.07	0.18	0.36	0.39	0.28	0.36	0.12	0.2	0.77	0	0.07	0.08	0.05	0.02	0	0	0.01	0.24	0.3	0.72	0.43	0	0.07	0.06	0.05	0.39	0	0.14	0.17	0.72	0.93	1.03	0.89	0.82
Ath_chr1.capped.3598	0	0	0	0	0	0	1.21	0.5	0.81	0.36	0.71	1.01	0.7	0.66	1.13	0.73	0.83	1.89	1.22	1.34	1.51	1.21	1.31	1.26	0.9	1.14	1.47	1.18	2.78	0.93	1.55	1.76	2.32	1.1	1.38	1.61	1.61	1.2	0.86	1.24	1.54	2.23	3.1	2.3	1.35	0.93	1.45	1.25	1.65
Ath_chr1.capped.3599	1.76	3.74	7.57	0.14	0.26	0.12	4.2	4.81	4.23	7.68	7.87	5.36	6.96	4.83	3.44	4.09	4.07	6.44	5.18	7.21	6.31	7.5	8.32	5.02	8.18	7.97	7.1	7.72	14.24	7.07	11.09	10.81	10.1	6.71	7.91	8.27	4.02	3.54	2.46	3.35	8.54	7.26	13.74	9.84	9.08	8.1	5.59	7.57	12.79
Ath_chr1.capped.36	13.7	4.01	1.73	0.14	19.3	0	7.47	5.75	7.38	4.73	7.01	4.19	5.35	32.81	26.86	20.07	26.53	18.28	15.27	23.37	19.08	5.01	9.55	5.36	16.05	16.46	17.98	16.79	9.29	14.32	24.03	15.86	26.53	21.76	20.04	22.79	48.77	46.58	28.21	41.2	10.38	11.27	10.46	10.72	4.86	7.78	8.55	7.04	7.27
Ath_chr1.capped.3601	1.43	1.37	0.79	0	0.13	0	1.34	0.79	1.71	2.25	3.6	2.97	2.96	6.57	7.41	6.27	6.73	4.93	3.96	6.82	5.29	2.36	3.86	2.91	5.96	4.25	6.2	5.46	6.29	4.68	7.74	6.28	5.14	3.5	2.6	3.76	2.12	3.21	2.27	2.56	2.71	5.46	3.95	4.04	2.97	3.1	3.09	3.02	8.11
Ath_chr1.capped.3602	0	0	0	0	0	0	0.4	0.36	0.45	1.46	1.6	0.51	1.19	0.88	0.63	0	0.51	1.17	0.7	1.55	1.16	1.01	1.43	0.62	1.53	1.43	0.78	1.24	3.28	1.72	1.8	2.29	0.75	0.9	1.46	1.05	1.4	1.07	0.62	1.03	0.52	0.78	0.99	0.77	0.72	0.31	0.52	0.51	1.84
Ath_chr1.capped.3603	0	0	0	0	0	0	0.47	0.5	0	0.07	0.1	0.72	0.31	0.11	0.21	0.29	0.2	0.35	0.31	0.33	0.34	0.45	0.33	0.43	0.27	0.13	0.31	0.24	0.21	0	0.12	0.12	0	0.1	0.08	0.06	0.1	0.09	0.11	0.11	1.41	1.45	3.53	2.13	0.09	0.31	0.21	0.2	0.44
Ath_chr1.capped.3604	8.97	3.93	6.95	8.3	16.19	12.94	9.32	4.6	7.37	8.96	9.52	9.03	9.16	17.62	18.54	15.94	17.37	11.04	9.91	13.88	11.63	8.95	11.66	8.57	14.23	11.7	12.62	12.84	16.23	7.34	16.22	13.28	16.59	13.04	13.21	14.26	18.97	16.41	10.34	15.25	15.19	15.6	24.24	18.32	8.08	8.71	8.63	8.46	16.36
Ath_chr1.capped.3605	6.03	0	3.05	0.14	0.13	0	3.27	1.79	1.35	2.77	2.21	2.24	2.4	1.43	1.55	1.69	1.53	3.48	2.29	6.36	4.1	2.98	2.76	2.38	2.69	1.91	1.54	2.03	7.55	2.54	5.24	5.19	4.7	3.71	2.34	3.59	4.03	4.29	2.78	3.68	3.4	4.71	5.42	4.53	3.69	1.55	2.38	2.52	5.18
Ath_chr1.capped.3606	0	1.28	3.01	5.16	0	0	2.6	1.87	4.32	2.66	4.17	4.54	3.81	0.33	0.49	1.02	0.59	3.74	3.15	4.9	4	3.33	4.56	3.24	2.78	2.23	1.43	2.11	4.97	3.73	5.55	4.8	2.08	1	1.29	1.48	3.3	4.51	2.06	3.3	3.76	2.75	3.8	3.46	4.61	2.5	2.59	3.2	14.28
Ath_chr1.capped.3607	0	0	0	0	0	0	0.34	0.07	0.09	0.58	0.4	0.36	0.46	0.11	0.07	0.21	0.12	0.42	0.24	0.28	0.33	0.18	0.49	0.53	0.99	0.27	0.39	0.56	2.29	2.26	1.67	2.1	0.16	0.1	0.08	0.11	0.7	1.01	0.45	0.73	2.95	4	4.37	3.8	0.63	0.94	0.73	0.76	1.64
Ath_chr1.capped.3610	2.52	0.46	0.32	0	0	0.12	1.2	1.23	0.54	0.87	1.39	1.38	1.21	0.11	0	0.07	0.06	2.01	1.36	3.09	2.17	1.36	1.76	1.62	1.16	1.69	0.38	1.06	0.85	2.94	4.52	2.77	0	0	0.16	0.06	0.6	0.4	0.09	0.36	0.13	0.77	0.42	0.43	2.25	1.24	2.07	1.84	1.08
Ath_chr1.capped.3611	3.18	0	0	15.05	0.26	0.12	1.94	2.3	1.08	1.38	1.28	1.48	1.38	4.15	3.88	3.84	3.94	1.66	1.06	1.49	1.41	1.49	2	1.19	3.65	2.76	2.38	2.93	1	0.66	1.55	1.09	1.24	1.3	1.05	1.22	1.91	1.67	2.1	1.9	1.81	2.12	7.37	3.75	1.26	0.62	1.87	1.24	1.76
Ath_chr1.capped.3613	0	0	3.64	0	0	0	0.35	0.77	1.26	1.67	1.53	1.3	1.52	1.11	1.47	0.75	1.1	2.04	1.39	3.04	2.22	0.9	1.45	1.63	2.61	1.97	1.78	2.1	5.87	3.2	6.01	5.05	4.05	1.1	2.91	2.75	7.33	7.39	5.38	6.71	3.28	3.77	4.53	3.9	1.71	0	1.35	1	3.11
Ath_chr1.capped.3617	1.75	1.11	0	0.14	0	0	2.86	1.73	1.8	3.59	3.33	4.31	3.76	1.32	1.7	1.53	1.49	3.99	2.38	4.37	3.63	3.25	3.68	3.73	2.69	2.96	2.86	2.84	9.45	3.02	5.51	6.05	4.24	3.81	5.06	4.42	3.63	4.83	3.19	3.92	2.45	2.26	1.7	2.15	3.36	1.86	3.84	3	6.02
Ath_chr1.capped.3618	1.75	5.29	2.67	0	0	0.12	4.46	3.45	6.38	6.23	7.56	7.71	7.15	7.89	8.6	8.32	8.24	7.21	5.86	12.13	8.44	6.08	6.41	7.16	9.31	6.78	7.71	7.92	9.52	4.66	5.39	6.51	7.45	6.31	6.85	6.91	7.24	7.84	5.26	6.76	10.99	13.71	15.55	13.44	9.52	5.28	6.22	6.97	9.76
Ath_chr1.capped.3619	9.42	22.17	22.25	23.51	67.99	0.36	19.2	19.49	19.49	15.63	21.31	17.13	17.99	14.34	9.89	10.56	11.57	14.55	11.1	19.64	15.12	19.29	21.85	16.18	24.84	22.86	24.78	24.14	21.05	13	17	17.01	24.67	20.88	25.11	23.53	15.54	13.69	8.16	12.45	19.68	16.44	30.61	22.22	27.15	26.79	24.31	26.06	49.02
Ath_chr1.capped.3620	0	0	0	0	0	0	0.14	0.35	0.45	0.65	0.99	0.51	0.73	0.22	0.21	0.14	0.18	0.24	0.23	0.2	0.23	0.65	0.78	0.5	0.27	0.62	0.32	0.39	2.07	0.13	0.87	1.04	0	0.1	0.08	0.06	0.22	0	0.06	0.11	0.39	0	0	0.13	0.81	0.32	0.1	0.4	0.32
Ath_chr1.capped.3621	4.6	1.1	2.36	6.45	0.13	0	0.6	2.3	1.98	3.33	2.25	2.19	2.58	3.85	2.38	2.85	3	2.29	1.48	3.02	2.32	2.01	3.24	1.92	3.05	3.52	2.4	2.96	4.47	1.96	2.52	2.99	2.38	2.3	2.02	2.28	1.7	2.17	1.69	1.87	1.69	2.11	2.82	2.23	3.6	1.56	2.25	2.43	3.8
Ath_chr1.capped.3622	3.04	2.37	3.47	0.28	7.73	0	4.94	4.09	5.22	4.45	4.87	4.97	4.78	2.31	2.73	2.57	2.52	5.07	4.42	7.6	5.75	4.65	5.57	4.95	4.23	5.27	3.75	4.4	7.99	3.94	8.24	6.74	7.44	3.76	4.39	5.23	4.54	5.05	6.02	5.22	4.96	4.02	6.03	5.02	4.02	1.86	6.14	3.96	5.82
Ath_chr1.capped.3624	72.95	68.36	75.54	127.71	74.99	56.71	72.32	65.83	75.92	69.22	74.25	106.23	83.18	27.09	29.79	27.54	28.08	80.33	53.13	104.08	79.14	67.94	82.25	105.15	50	48.78	42.12	46.89	106.18	100.26	121.52	109.21	74.33	50.53	46.65	57.13	65.92	67.95	35.75	56.47	59.68	76.72	84.09	73.43	100.26	140.61	116.36	118.96	136.12
Ath_chr1.capped.3629	0	0	0.71	0	0	0	0.8	1.08	0.33	0.4	0.4	0.4	0.4	8.06	5.7	3.5	5.74	0.8	0.28	0.54	0.56	0.56	0.54	0.39	0.9	1.61	1.58	1.36	0.12	0	0	0.04	0	0.52	0	0.17	0	0.13	0.02	0.05	0	0	0	0	0.66	0.93	1.86	1.13	0.25
Ath_chr1.capped.3631	0	1.05	1.65	0.07	8.81	0	0.53	0.22	0.54	0.47	1.32	1.92	1.24	4.36	3.66	2.81	3.6	3.23	3.63	6.34	4.44	0.35	1.49	1.38	2.18	1.69	1.62	1.8	2.08	2.03	1.13	1.78	0.2	1.32	0.2	0.55	0.3	0.75	0.32	0.45	1.17	0.28	1.13	0.86	0	0.32	1.03	0.44	0.88
Ath_chr1.capped.3632	0	0	0	0	0	0	0.47	0.57	0.36	0.14	0.78	0.65	0.52	0	0.21	0.29	0.16	1.53	1.67	1.67	1.65	0.38	0.57	0.78	0.53	0.27	0.47	0.43	0.88	0.8	0.83	0.84	0.5	1	0.32	0.62	0.2	0.4	0.14	0.25	0.39	0.55	0.57	0.51	0.18	0.1	0.2	0.15	0.32
Ath_chr1.capped.3633	3.4	2	0.71	7.16	13.86	0.12	1.55	3.29	2.43	3.48	3.19	3.24	3.3	2.2	1.54	2.33	2.01	3.07	3.06	4.57	3.64	3.55	3.81	3.18	3.5	3.9	3.03	3.46	5.1	1.72	3.36	3.4	5.05	3.6	4.02	4.25	2.61	2.97	2.05	2.6	4.03	3.67	3.8	3.85	3.78	0.62	3.84	2.72	6.15
Ath_chr1.capped.3637	0.11	0	0	0	12.69	0.25	0.34	0.72	0.18	0.36	0.1	0.25	0.24	0.34	0.07	0.07	0.16	0.84	0.47	0.57	0.63	0.25	0.24	0.43	0.63	0.3	0.54	0.49	0.57	0.66	3.94	1.75	1.07	1.2	0.73	0.99	0.88	0.27	0.36	0.5	1.68	5.13	4.96	3.95	1.76	0.62	0.3	0.89	0.56
Ath_chr1.capped.3638	2.08	4.93	2.69	0.14	0	0.12	3.28	2.67	1.89	1.61	1.96	1.73	1.77	7.84	6.91	6.98	7.25	4.65	2.68	4.42	3.96	1.21	1.7	1.62	5.45	4.57	2.68	4.21	4.83	1.45	3.1	3.13	3.96	5.01	4.23	4.41	3.47	3.97	4.84	4.12	3.1	6.35	6.64	5.4	1.96	0.93	2.38	1.73	2.53
Ath_chr1.capped.364	8.01	8.2	4.89	19.2	7.12	0.36	7.62	6.68	7.11	14.44	13	10.24	12.52	6.58	5.7	6.31	6.2	11.3	8.74	14.64	11.6	13.26	15.01	10.76	19.35	14.36	13.56	15.71	35.11	11.12	20.49	22.23	14.86	9.41	14.62	13.02	13.32	14.98	6.24	11.54	12.59	14.81	22.25	16.54	13.8	10.27	12.09	12.03	19.51
Ath_chr1.capped.3644	1.87	3.19	5.35	0	0.13	0.12	4.74	2.42	2.88	4.1	4.64	7.12	5.27	0.99	1.69	1.72	1.42	4.76	3.66	5.66	4.74	3.96	6.52	7.11	4.31	3.5	3.04	3.62	9.44	4.81	6.68	6.99	1.65	1.99	2.67	2.13	0.9	2.1	1.22	1.37	7.64	8.02	8.47	8.06	4.49	3.42	4.44	4.08	10.07
Ath_chr1.capped.3647	3.61	1.92	4.26	0.14	0	0	1	1.94	1.53	2.33	3.21	2.64	2.71	2.19	2.53	2.46	2.37	2.6	2.85	3.69	3.1	2.42	2.89	2.67	1.97	2.65	2.53	2.36	4.03	2.25	2.98	3.12	3.85	2.5	3.09	3.15	2.81	3	2.44	2.78	2.46	4.43	4.52	3.83	4.77	3.11	2.16	3.33	4.92
Ath_chr1.capped.3649	5.26	4.48	6.95	0	11.13	16.39	10.2	9	12.75	8.2	10.81	12.22	10.39	5.37	5.36	5.89	5.5	10.95	6.9	12.13	10.04	8.55	11.48	11.52	14.95	11.92	7.63	11.49	22.49	15.04	15.14	17.54	14.27	13.53	12.22	13.4	7.06	6.94	4.6	6.22	9.02	8.38	11.9	9.78	11.57	10.59	12.12	11.41	10.71
Ath_chr1.capped.3651	2.08	0.64	3.78	28.81	4.02	0.37	5.06	6.71	4.13	0.29	0.57	1.9	0.92	42.38	22.3	30.33	31.63	3.06	1.06	1.53	1.88	0.58	0.78	1	67.69	67.52	83.75	72.92	2.28	1.08	0.84	1.39	3.65	8.13	11.27	7.68	5.97	8.34	7.13	7.14	23.14	16.45	325.61	121.61	0.63	0.93	4.68	2.07	0.56
Ath_chr1.capped.3652	2.08	1.55	5.04	0	0.13	0.12	0.8	0.85	0.36	0	0.56	0.2	0.26	3.19	1.26	3.85	2.76	0.36	0.08	0.14	0.2	0	0.24	0.41	8.7	7.41	9.23	8.37	0.1	0.26	0	0.13	0.24	0.6	0.72	0.53	0.4	0.41	0.38	0.43	2.73	0.78	5.63	3.05	0	0.62	0.72	0.43	0
Ath_chr1.capped.3653	84.12	69.73	104.42	37.26	31.86	83.23	76.86	76.12	88.85	86.13	104.5	72.45	87.6	278.21	208.2	160.76	215.53	106.09	57.49	113.33	92.22	99.56	118.36	79.99	180.47	136.07	183.44	166.49	83.32	56.27	82.2	73.87	168.64	120.97	153.55	147.58	76.64	65.46	48.4	63.44	83.19	63.27	160.53	102.26	132.26	117.74	119.87	123.17	235.74
Ath_chr1.capped.3656	8.65	11.49	5.2	0.14	15.93	0.24	7.61	11.2	7.28	4.33	8.52	5.78	6.24	88.97	67.81	55.07	70.5	41.86	6.69	12.91	20.53	5.06	9.44	5.67	23.3	32.93	31.11	29.08	5.66	2.11	4.07	3.96	5.47	10.43	6.04	7.35	7.56	9.38	8.01	8.31	37.33	30.62	103.49	57.13	8.04	9.02	12.37	9.76	11.27
Ath_chr1.capped.3659	3.83	0.91	2.05	12.04	6.35	0.12	3.32	3.02	1.35	2.34	3.46	2.49	2.74	2.85	3.38	4.42	3.57	1.95	2.6	3.02	2.56	2.69	3.61	1.45	2.69	3.09	3.31	3.03	5.45	1.72	3.1	3.44	4.9	3.3	3.66	3.94	1.91	2.35	0.68	1.66	2.07	2.33	2.4	2.28	4.13	3.42	1.96	3.15	4.06
Ath_chr1.capped.366	0	3.56	0.16	0	0	0	0.66	0.71	0.99	0.65	1.02	0.95	0.89	7.47	11.82	5.6	8.27	1.14	1.8	2.77	1.96	0.67	1.12	0.93	2.78	2.5	4.02	3.09	1.35	0	0.36	0.61	0.4	0.7	0.32	0.49	0.1	0.07	0.25	0.16	0.39	1.1	2.39	1.32	1.17	1.24	1.43	1.26	0.95
Ath_chr1.capped.3667	4.28	6.75	5.37	18.49	24.48	36.12	12.28	11.05	8.79	12.92	13.45	13.24	13.21	7.46	7.28	4.56	6.41	18.02	10.68	20.13	16.33	9.95	13.22	13.71	9.5	9.26	11.15	9.93	14.61	8.29	14.06	12.33	15.33	11.63	9.69	12.23	22.96	24.82	14.16	20.63	10.72	8.63	9.78	9.72	15.55	15.57	14.96	15.29	26.18
Ath_chr1.capped.367	0	0.91	0	0	0	0	0.07	0.29	0	0.14	0.21	0.46	0.27	0.44	0.07	0	0.17	0.29	0.3	0.56	0.39	0	0.12	0.46	0.27	0.07	0.3	0.21	0	0	0	0	0	0	0	0	0	0.07	0	0.02	0	0	0	0	0.09	0	0.83	0.3	0.7
Ath_chr1.capped.3670	4.94	3.47	8.2	16.76	20.86	11.59	6.4	6.54	4.05	7.64	7.72	8.28	7.88	0.99	0.49	0.36	0.62	11.21	9.84	17.87	13.04	6.19	7.42	7.21	2.05	2.5	1.99	2.17	4.48	1.71	2.03	2.75	1.48	0.8	1.22	1.18	11	12.03	4.6	9.21	3.87	3.22	2.39	3.17	8.48	4.37	7.35	6.71	11.14
Ath_chr1.capped.3671	0.44	0	0	0	0	0	0.67	0.29	0.27	0.39	0.67	0.15	0.39	0.22	0.42	0.21	0.28	0.7	0.31	0.71	0.59	0.5	0.38	0.04	1.02	0.81	0.77	0.85	0.15	0.13	0	0.1	0.56	0.7	0.64	0.64	1.24	0.74	0.85	0.99	1.56	2.34	2.95	2.29	0.53	2.96	0.72	1.39	0.83
Ath_chr1.capped.3674	17.65	5.11	10.73	0.43	7.38	0	8.94	10.52	7.36	8.42	11.01	10.8	10.1	4.06	4.15	2.78	3.64	13.33	9.62	18.03	13.68	9.29	11.96	11.33	10.8	9.15	9.38	9.74	10.4	6.42	9.89	8.87	16.93	11.24	15.34	14.53	5.35	7.86	3.91	5.68	5.29	3.46	4.38	4.39	12.75	11.52	12.06	12.08	18.5
Ath_chr1.capped.3676	18.86	18.62	19.25	21.07	13.21	14.3	24.84	21.16	17.06	9.08	27.16	26.59	20.9	297.66	275.28	209.94	260.72	35.89	16.71	42.47	31.7	9.05	25.37	25.55	77.36	80.59	88.64	82.1	18.46	0.13	0.24	6.28	2.4	16.34	1.14	6.6	0.6	0.14	0.71	0.5	0.52	1.12	16.88	6.19	13.98	24.61	32.81	23.73	5.63
Ath_chr1.capped.3678	4.6	0	1.89	0	0.13	4.07	3.27	2.86	3.78	3.68	3.42	3.48	3.52	1.65	1.61	0.99	1.41	2.86	2.55	2.86	2.84	4.02	3.78	2.59	4.25	3.22	3.34	3.6	4.21	1.85	2.88	3	2.91	4.78	5.53	4.45	2.8	3.93	1.94	2.86	2.72	1.66	2.67	2.37	3.7	4.42	4.52	4.13	7.08
Ath_chr1.capped.368	1.1	0	2.05	0.14	0	5.55	2.41	2.31	1.26	1.17	2.17	3.07	2.16	1.76	1.9	1.9	1.86	1.89	1.99	3.56	2.51	0.94	1.88	2.32	1.88	0.81	1.54	1.42	2.69	1.34	1.19	1.73	1.17	1.1	1.22	1.16	2.91	3.41	2.09	2.8	3.1	3.22	3.68	3.34	1.7	1.86	2.18	1.9	5.46
Ath_chr1.capped.3680	0	1.19	2.05	0	9.32	0	1.14	1.66	2.07	2.38	3.92	2.25	2.84	0.22	0	0	0.08	1.25	0.69	1.25	1.08	2.48	3.02	2.15	1.07	0.54	1.08	0.9	0.28	0.4	0.72	0.48	1.82	0.8	3.42	2.02	0	0.41	0.04	0.14	1.43	2.44	4.37	2.77	3.51	2.8	4.14	3.46	3.8
Ath_chr1.capped.3681	0	0.09	2.84	0	0	0	1.46	1.8	0.81	0.79	1.13	1.53	1.15	6.14	5.85	3.6	5.17	0.72	0.46	2.14	1.14	0.5	0.77	1.64	3.21	1.35	1.32	1.97	0.19	0.26	0.24	0.22	0.42	0.1	0.08	0.21	0.3	0.2	0.04	0.19	0.52	0.22	0.42	0.39	0.81	0.93	0.92	0.86	0.81
Ath_chr1.capped.3682	14.46	29.66	23.65	32.39	26.68	0.98	23.08	24.25	22.09	19.61	27.89	35.37	27.61	4.7	5.16	4.55	4.78	47.47	40	78.77	55.41	20.35	28.77	31.48	19.32	17.01	18.26	18.16	38.51	32.1	46.83	39.1	18.92	13.44	14.72	15.7	12.12	16.44	13.98	14.19	21.1	23.16	23.39	22.53	26.9	23.37	25.34	25.15	47.59
Ath_chr1.capped.3684	0.77	2.74	0.16	0	0	0	0.41	0.43	0.18	0.51	0.42	1.07	0.68	0	0	0	0	0.36	0	0.28	0.22	0.71	0.24	0.81	0.09	0.21	0	0.09	0.17	0	0	0.06	0	0.1	0	0.03	0	0.07	0.02	0.03	0	0	0	0	0.72	0.62	0.3	0.54	0.63
Ath_chr1.capped.3690	3.52	1	0.32	0	0	16.03	0.81	1.15	0.54	0.65	1.54	1.94	1.38	0.77	0.35	0.42	0.52	8.89	6.05	13.33	9.48	1.07	2.29	1.8	1.51	1.4	0.69	1.2	5.62	4.39	7.78	5.95	2.64	1.7	1.47	1.95	4.21	4.82	3.46	4.15	1.81	2.45	2.25	2.17	1.17	0.93	1.23	1.08	1.2
Ath_chr1.capped.3691	5.28	6.68	10.11	28.96	11.01	7.27	4.62	6.83	8.45	8.89	12.05	10.6	10.5	5.81	4.29	4.59	4.87	15.56	9.5	21.4	15.55	8.37	11.44	8.01	11.78	10.49	10.38	10.84	19.91	7.43	11.47	12.95	13.86	10.71	11.84	12.17	9.68	9.96	6.95	8.88	9.94	13.62	19.24	14.28	14.56	10.27	10.26	11.66	20.39
Ath_chr1.capped.3692	0	0	1.74	0	0	0	0.74	1.3	0.18	1.17	1.47	1.21	1.3	0.55	0.42	0.14	0.36	1.96	2.62	1.91	2.2	1.29	1.05	1.4	0.98	0.68	0.7	0.79	2.79	1.99	2.03	2.32	0.74	1.1	0.64	0.85	0.9	1.08	0.94	0.99	1.69	1.43	0.98	1.37	0.99	0.31	1.03	0.76	0.63
Ath_chr1.capped.3693	5.15	5.28	6.01	6.16	15.54	19.72	7.73	4.52	10.42	5.1	7.48	4.71	5.76	38.15	34.22	28.48	33.58	10.41	7.21	13.65	10.47	4.46	9.45	5.89	16.66	14.06	15.73	15.5	21.2	13.25	19.97	18.19	11.77	10.65	7.56	10.01	6.35	5.67	5.68	5.92	14.92	16.41	15.43	15.59	8.53	8.72	12.44	9.86	15.27
Ath_chr1.capped.3694	70.43	83.14	79.16	36.26	101.78	95.07	73.79	79.35	84.09	113.58	137.95	121.66	124.28	14.65	15.63	14.57	14.94	87.56	63.4	114.55	88.43	109.54	131.21	102.99	55.71	53.27	56.23	55.05	94.51	39.91	63.23	65.82	52.51	48.62	55.46	52.13	86.43	106.91	43.45	78.87	58	52.54	36.29	48.91	156.23	90.11	120.7	122.21	153.55
Ath_chr1.capped.3697	7.78	10.95	9.31	4.73	22.41	9.12	23.48	16.34	16.34	20.13	19.66	14.81	18.22	37.9	25.64	31.73	31.69	18.89	16.94	27.05	20.96	19.3	20.13	13.18	32.64	22.81	26.62	27.33	24.7	4.81	6.56	12.01	7.22	5.91	6.82	6.66	5.85	9.94	5.47	7.08	226.42	225.35	296.39	249.12	21.6	9.66	19.13	16.77	39.13
Ath_chr1.capped.3703	15	9.68	16.72	18.77	0.52	13.19	12.19	14.78	13.05	18.57	19.25	12.24	16.7	84.15	60.06	50.84	64.9	20.37	10.21	18.86	16.57	15.12	20.75	11.47	34.66	31.61	33.43	33.21	22.63	10.43	16.1	16.39	25.68	29.69	19.99	25.09	17.94	19.13	12.59	16.51	26.27	31.36	61.92	39.86	27.47	34.58	27.62	29.81	29.5
Ath_chr1.capped.3707	1.75	4.2	2.84	0.29	0.26	0.25	3.33	2.51	4.49	0.59	1.9	7.39	3.31	0	0.07	0.07	0.05	3.83	9.19	12.87	8.64	0.64	1.77	7.43	0	0	0	0	0	0	0	0	0	0	0	0	0	0	0	0	0	0	0	0	0.81	13.07	6.96	6.91	6.66
Ath_chr1.capped.3708	1.65	6.21	1.89	0.14	2.07	5.43	1.95	2.14	1.53	4.1	3.16	2.39	3.25	0.99	0.35	0.97	0.77	1.73	1.92	1.46	1.74	4.05	2.66	1.69	2.6	2.93	1.77	2.39	5.98	1.33	3.35	3.61	4.29	2.9	4.16	3.81	1.3	1.41	1.14	1.33	5.04	5.46	4.1	4.88	1.73	1.56	1.43	1.55	1.84
Ath_chr1.capped.3710	1.42	5.84	0.47	0	0	0	1.6	1.63	1.08	2.49	2.58	2.6	2.57	0.77	0.63	0.35	0.58	1.84	1.6	2.15	1.88	2.62	2.29	2.37	2.06	1.76	1.86	1.9	4.35	1.06	1.79	2.41	1.33	1.5	2.03	1.64	1.91	1.56	0.87	1.43	2.07	0.78	2.12	1.67	2.79	1.55	2.38	2.21	4.98
Ath_chr1.capped.3711	13.92	7.57	5.52	9.75	10.36	5.8	9	11.02	7.9	16.3	15.69	13.24	15.07	4.15	3.68	3.47	3.76	11.33	7.1	17.05	11.85	15.08	16.83	12.94	10.95	10.76	9.14	10.27	25.51	9.52	12.36	15.77	10.37	10.04	9.37	9.95	10.31	10.76	4.19	8.42	8.56	9.16	10.36	9.35	19.9	18.06	17.95	18.6	22.5
Ath_chr1.capped.3712	3.29	10.14	9.47	9.03	13.73	13.44	8.75	6.47	6.12	7.77	10.41	8.2	8.79	2.08	2.83	3.15	2.68	12.1	10.07	14.75	12.32	8.81	10.82	7.7	6.35	5.18	6.49	5.99	9.36	3.19	5.73	6.08	5.56	4.1	5.4	5.05	13.81	16.32	9.26	13.11	6.45	5.35	6.8	6.21	9.53	8.09	9.36	8.96	15.9
Ath_chr1.capped.3714	8.32	7.31	7.27	13.9	40.14	0.12	15.66	12.63	9.44	10.34	14	13.28	12.52	11.34	21.67	11.97	14.97	21.81	17.99	26.28	22.07	13.14	14.47	13.13	10.03	9.86	10.46	10.14	16.53	16.07	17.71	16.77	14.69	12.31	10.1	12.39	23.36	28.13	26.04	25.83	13.55	18.43	18.15	16.71	16.79	13.13	13.82	14.52	32.79
Ath_chr1.capped.3716	2.19	0	0	0	0	0	0.74	0.21	0.54	0.43	1.08	1.01	0.85	3.59	3.64	4.7	3.95	0.89	1.15	2.34	1.49	0.18	1.15	1.24	3.04	1.09	1.92	2.01	0.04	0	0	0.01	0.16	0.3	0	0.15	0	0	0.02	0.01	0	0	0	0	0.45	1.56	1.44	1.14	0.76
Ath_chr1.capped.3718	0	2.92	0.16	0	0	0.12	0.67	0.72	1.17	0.41	1.76	1.33	1.18	0.66	0.07	1.25	0.65	1.13	1.08	1.32	1.21	1.02	1.1	1.68	1.61	1.77	1.74	1.69	0.23	0	0.24	0.16	0.49	0.7	1.06	0.75	1.3	1.83	0.51	1.2	0.9	0.33	1.97	1.08	2.25	1.55	1.12	1.63	2.28
Ath_chr1.capped.3719	0.11	0	0	0	0	0	0.74	0	0.36	0.14	0.73	0.15	0.34	0	0.07	0.43	0.15	0	0	0	0	0.19	0.53	0.24	0.09	0.28	0.24	0.2	0.02	0	0	0.01	0.08	0.2	0.4	0.24	0.3	0.35	0.08	0.24	0.13	0	0.14	0.09	0.18	0.62	0.82	0.53	0.83
Ath_chr1.capped.3720	51.81	42.79	46.38	60.63	87.68	105.16	60.78	54.45	45.33	38.33	53.93	57.53	49.94	46.62	43.39	37.08	42.3	102.34	93	151.43	115.5	38.1	48.55	53.82	55.8	49.97	52.63	52.75	88.5	62.77	80.72	77.24	75.33	71.53	60.86	69.15	69.65	83	67.05	73.19	80.39	96.92	100.28	92.44	51.14	42.38	58.37	50.57	96.52
Ath_chr1.capped.3722	0	2.01	0	0	0	0	0.33	0	0.72	0	0.1	0.1	0.07	0	0	0	0	0	0	0.09	0.03	0.45	0	0.04	0.09	0.2	0.08	0.13	0.04	0	0.12	0.05	0	0.1	0	0.03	0	0.07	0.02	0.03	0	0	0	0	0	0	0.1	0.03	0.31
Ath_chr1.capped.3723	21.36	21.72	27.76	22.21	26.81	24.78	24.2	28.08	26.29	23.51	27.59	33.87	28.29	1.2	0.92	0.67	0.93	4.59	2.87	3.33	3.6	23.49	24.8	30.23	4.26	2.82	2.51	3.19	1.5	0.4	1.31	1.07	0.16	0	0	0.06	6.68	8.28	7.79	7.59	2.96	1	0.85	1.59	26.15	24.31	35.04	28.46	33.6
Ath_chr1.capped.3734	0.88	0.18	1.74	0	0.13	0.62	0.27	1.8	1.08	3.73	2.81	1.07	2.52	0.45	0.5	0.74	0.55	1.65	0.54	2.04	1.43	2.74	3.56	1.6	1.53	1.77	1.8	1.69	1.4	2.5	3.83	2.59	3.26	2.13	2.5	2.62	0.51	0.42	0.68	0.53	11.09	31.41	9.85	17.43	4.4	2.92	4.09	3.79	6.46
Ath_chr1.capped.3736	3.63	2.76	3.32	1.15	0	0.12	3.93	4.25	3.68	3.65	4.77	3.83	4.1	3.61	7.08	12.37	7.66	4.84	4.19	5.13	4.75	3.65	4.31	4.65	3.64	4.67	4.41	4.22	1.84	0.81	1.79	1.52	2	1.1	2.58	1.92	0.31	0.81	1.25	0.81	0.79	0.22	0.99	0.66	2.3	1.59	2.89	2.24	2.23
Ath_chr1.capped.3737	16	30.21	18.47	10.94	84.19	23.18	22.22	20.78	18.77	23.22	26.24	21.45	23.61	18.99	22.02	23.31	21.41	15.9	12.75	23.15	17.3	21.11	26.06	18.1	26.15	21.23	22.37	23.21	38.03	16.63	12.16	22.26	11.3	17.26	21.13	16.56	12.98	13.85	7.38	11.41	65.82	57.5	95.81	73.01	37.84	17.14	21.66	25.53	49.73
Ath_chr1.capped.3738	3.07	2.46	4.72	0	3.5	0	2.82	3.3	5.31	5.99	4.44	5.21	5.22	3.39	3.1	1.76	2.75	4.5	3.94	7.52	5.4	4.19	5.09	4.23	3.75	3.39	4.12	3.77	7.71	3.57	5.73	5.65	5.72	3.51	5.17	4.84	4.64	4.8	1.78	3.75	5.18	4.77	6.91	5.63	4.68	3.43	5.19	4.42	5.52
Ath_chr1.capped.3739	8.68	8	4.93	7.02	0.39	0.12	6.97	7.13	8.18	7.81	7.88	8.91	8.2	0.33	0.87	0	0.4	8.36	6.2	11.34	8.69	7.7	7.23	7.88	3.05	2.23	2.69	2.65	5.21	2.67	4.69	4.25	13.32	10.21	10.18	11.25	7.48	5.08	1.97	4.83	2.8	6.58	3.03	4.11	8.45	7.02	8.88	8.08	23.36
Ath_chr1.capped.3743	100	110.97	94.49	78.12	94.39	21.93	82.49	83.78	69.47	105.29	98.37	105.3	102.89	49.05	48.85	41.55	46.42	122.81	87.94	166.58	125.72	97.73	97.98	92.51	87.94	83.22	91.34	87.44	121.11	42.17	65.86	76.35	137.88	113.91	145.72	132.38	96.38	103.2	64.38	87.95	195.18	197.25	270.97	220.91	140.67	93.82	112.88	115.64	199.22
Ath_chr1.capped.3744	0	1.19	0	0	0	0	0	0	0	0.07	0	0.3	0.12	0.11	0	0.07	0.06	0	0	0.19	0.07	0.06	0.04	0.08	0.09	0	0	0.03	0.02	0	0	0.01	0	0.2	0	0.06	0	0.07	0	0.02	1.03	0	0	0.35	0.18	0.62	0.41	0.39	0.76
Ath_chr1.capped.3745	146.24	140.66	167.48	162.96	218.34	188.64	151.33	151.05	168.16	207.87	214.72	153.71	191.91	14.44	9.52	8.63	10.85	150.78	94.63	177.6	140.9	210.27	222.21	143.19	61.83	56.32	70.34	62.77	21.79	11.13	23.2	18.71	34.17	18.07	31.15	27.77	249.45	272.76	113.84	211.82	39.34	24.12	23.52	28.96	256.75	113.46	213.53	194.34	548.21
Ath_chr1.capped.3748	0	0	0	0	0	0	0.21	0	0	0.14	0.05	0	0.06	1.1	2.17	3.15	2.11	0.06	0.16	0.42	0.22	0.12	0.04	0.08	0.99	0.67	0.48	0.72	0	0	0	0	0	0	0	0	0	0	0.02	0.01	0	0	0	0	0.18	0.62	0.62	0.47	0
Ath_chr1.capped.3749	138.46	137.34	116.53	167.86	167.06	139.95	151.8	147.54	166.96	239.51	231.81	218.79	229.8	64.85	40.08	55.81	53.54	161.29	144.78	210.62	172.08	227.57	208	189.61	153.64	132.39	107.48	131.05	484.98	126.59	195.28	268.68	88.2	66.43	92.04	82.15	57.54	64.8	42.78	54.99	96.56	72.71	110.06	93.02	342.63	410.89	230.91	327.81	373.1
Ath_chr1.capped.3756	0	0	0	0	0	0	0.33	0.65	0.09	0.29	0.77	0.71	0.6	1.43	1.12	0.88	1.13	0.29	0.46	0.28	0.34	0.32	0.37	0.42	0.45	0.4	0.46	0.43	0.02	0	0.12	0.05	0.9	0.5	0.08	0.5	1.51	1	0.6	1.04	0.65	0.33	0.42	0.46	0.99	0.31	0.1	0.46	1.2
Ath_chr1.capped.3757	0	0	0	0	0	0	0	0	0	0.15	0.58	0.05	0.25	0	0	0.07	0.02	0	0	0	0	0	0.4	0.11	0	0	0	0	0.02	0	0	0.01	0	0.3	0	0.09	0	0	0	0	0	0	0	0	0.27	0	0	0.09	1.02
Ath_chr1.capped.3762	5.59	0	3.46	0.14	0	0	1.41	1.57	0.99	0.94	0.92	0.91	0.93	3.08	3.86	2.1	2.99	2.66	1.3	3.76	2.6	0.89	1.67	1.66	3.06	2.16	1.33	2.17	2.61	2.81	4.54	3.34	2.74	1.6	1.37	1.9	1.2	1.23	0.96	1.12	3.11	2.95	2.82	2.98	1.44	2.59	1.25	1.73	2.22
Ath_chr1.capped.3763	28.15	28.3	24.61	1	15.93	0.61	26.93	24.75	31.16	52.94	41.93	19.68	38.17	56.48	54.94	32.03	47.75	61.43	48.04	87.1	65.49	55.15	43.15	20.74	36.8	36.29	48.54	40.55	38.15	24.81	40.67	34.54	81.76	47.49	33.64	54.29	151.2	153.99	82.4	129.12	54.93	81.32	66.08	67.45	83.26	72.64	46.67	67.47	67.42
Ath_chr1.capped.3764	0	0	0	0	0	0	0.67	0.65	0.18	0.22	0.41	0.25	0.3	0.44	0.35	0.28	0.34	0.18	0.24	0.43	0.31	0.19	0.4	0.04	0.18	0.54	0.24	0.32	0.42	0.26	0.36	0.34	0.9	0	0.24	0.41	0.8	0.53	0.12	0.48	0.26	0.44	0.56	0.44	0	0	0.42	0.14	0.38
Ath_chr1.capped.3765	8	5.66	8.04	4.01	0.13	0.12	6.42	9.21	13.67	11.84	11.58	7.99	10.51	15.78	13.31	10.43	13.17	11.48	4.75	10.65	9.05	12.34	14.1	8.64	17.84	11.24	12.82	13.93	9.39	6.4	12.89	9.62	16.03	11.81	12.85	13.61	11.49	11.53	7.69	10.25	13.05	10.27	18.52	13.95	14.36	10.27	11.32	11.92	22.67
Ath_chr1.capped.3766	17.86	15.6	20.48	25.64	10.62	0.98	12.51	10.27	15	16.23	10.64	12.55	13.12	36.71	35.81	25.84	32.74	27.54	24.23	39.93	30.63	15.51	14.2	13.6	21.66	22.63	19.15	21.11	36.26	23.54	45.69	35.17	23.22	17.16	13.7	18.07	23.23	22.54	20.88	22.25	29.75	38.19	43.24	37.09	23.6	41.73	25.44	30.21	26.92
Ath_chr1.capped.3769	1.64	0	0	0	0	8.38	1.14	1.14	1.39	2.91	3.06	3.28	3.07	0.61	0.92	0.68	0.73	2.84	1.92	3.26	2.72	2.07	3.58	3.37	0.55	0.61	0.85	0.68	0.86	0.79	1.72	1.12	1.77	1.4	1.3	1.5	0.81	0.51	0.27	0.53	0.27	0.22	0.28	0.26	2.67	1.87	2.01	2.18	1.34
Ath_chr1.capped.377	3.4	14.54	5.39	0.28	0.26	26.01	6.95	4.59	6.21	4.82	6.67	5.9	5.79	3.24	2.26	2.83	2.77	3.78	2.54	5.26	3.89	7.05	6.66	5.73	6.62	4.85	3.64	5.01	6.83	2.77	4.31	4.64	2.3	1.91	4.15	2.83	3.21	2.62	1.68	2.49	2.34	2.32	7.89	4.22	8.03	5.29	8.73	7.33	12.17
Ath_chr1.capped.3770	1.21	6.93	0.63	0.14	0	0.12	0.53	2.88	1.46	1.67	2.29	2.33	2.09	0.77	1.03	1.05	0.95	3.57	3.6	4.31	3.88	2.08	2.71	2.46	1.9	2.29	2.25	2.14	5.62	3.76	3.55	4.33	3.58	1.75	2.74	2.72	3.19	2.81	2.07	2.71	2.58	2.89	2.4	2.63	2.26	1.24	2.12	1.85	5.06
Ath_chr1.capped.3771	7.01	8.49	2.52	0	0	27.12	5.8	5.97	7.81	8.67	7.19	6.58	7.47	7.86	11.62	8.13	9.2	12.39	12.64	22.2	15.74	9.79	6.83	6.73	23.49	18.68	29.95	24.02	0.78	0.54	1.9	1.07	66.27	44.51	63.51	58.04	17.8	19.82	15.81	17.79	13.63	0.56	8.36	7.51	14.69	4.05	8.11	8.94	20.93
Ath_chr1.capped.3774	0	0.82	0	0	0	0	0.93	0.51	0.09	0.14	1.03	1.08	0.75	0.44	0.35	0	0.26	0	0.08	0.19	0.09	0.13	1.65	1.06	1.16	0.88	0.46	0.84	1.07	0.13	2.02	1.08	0	0	0	0	0	0	0.04	0.02	0.65	0.22	4.26	1.7	0.72	3.43	0.93	1.69	0.45
Ath_chr1.capped.3775	2.64	3.2	2.53	0.14	3.37	0	3.33	3.28	3.42	4.15	4.78	3.64	4.19	1.87	2.53	2.47	2.22	3.2	2.55	5.24	3.74	3.61	4.27	3.46	3.88	4.55	3.7	4.02	9.09	4.12	5.97	6.43	4.34	3.9	5.12	4.53	2.51	4.45	3.12	3.38	4.39	4.45	4.65	4.53	4.42	2.54	4.03	3.63	7.41
Ath_chr1.capped.3778	35.61	27.38	29.8	62.63	53.49	52.15	34.49	29.58	31.81	26.34	31.32	29.89	29.15	52.93	68.97	47.75	56.47	41.95	38.99	56.12	45.74	29.07	29.35	29.03	39.51	34.21	43.79	39.15	35.74	21.83	30.7	29.41	48.24	32.17	38.83	39.75	26.22	30.89	31.15	29.41	33.21	31.06	55.84	40.02	34.26	29.9	35.3	33.1	76.96
Ath_chr1.capped.3779	12.2	16.69	7.42	11.61	0.39	12.2	10.94	11.04	9.18	10.94	12.26	14.7	12.63	10.79	12.03	10.68	11.11	11.24	6.11	13.75	10.48	10.63	12.13	13.83	12.01	12.26	10.57	11.59	19.33	7.75	12.28	13.11	13.69	16.12	12.52	14.13	13.24	13.97	9.79	12.33	12.05	14.86	15.73	14.21	15.39	9.06	15.1	13.13	18.19
Ath_chr1.capped.3788	4.6	1.28	0.63	0	0.13	0.12	1.07	0.5	0.54	0.35	1.49	0.65	0.82	14.8	11.49	7.65	11.32	1.8	0.95	0.53	1.12	0.18	0.97	1.19	2.23	3.33	3.51	2.99	0.39	0	0	0.16	0.08	0.4	0	0.15	0	0	0.04	0.02	0	0	0.7	0.24	0.27	0	1.55	0.59	0.12
Ath_chr1.capped.379	1.76	0	1.74	0	0	5.06	0.94	1.44	1.62	1.26	0.61	0.87	0.92	6.36	3.67	4.79	4.94	1.07	0.85	0.83	0.95	1.01	1.01	0.78	2.69	2.38	4.07	3.05	0.83	0.13	0.96	0.64	0.83	1.1	1.45	1.15	1.1	0.94	0.37	0.79	1.43	0.88	3.8	2.05	1.17	3.12	2.08	2.11	1.51
Ath_chr1.capped.3791	8.22	4.65	1.74	0	13.99	12.7	4.87	4.02	4.95	2.03	10.24	7.74	6.68	68.29	40.25	42.86	50.43	13	2.75	6.88	7.57	1.98	11.09	7.02	19.47	20.55	23.54	21.18	3.73	0	0	1.26	0.25	6.91	0.4	2.51	0.1	0.14	0.14	0.13	0.26	0.22	7.5	2.66	2.43	7.46	5.6	5.14	0.56
Ath_chr1.capped.3792	2.09	1.64	3.16	17.92	0.13	7.89	3.27	2.28	3.69	1.04	4.74	2.73	2.83	46.11	28.28	22.62	32.31	4.47	1.93	2.34	2.95	0.69	5.38	2.76	8.47	10.64	11.73	10.28	2.73	0.26	0.12	1.07	0.16	3.51	0.08	1.23	0	0	0.04	0.02	0.19	0.22	3.82	1.42	0.74	2.35	2.61	1.88	0.25
Ath_chr1.capped.3799	0	0.46	0.16	0	0	0	0	1.01	0.18	0.14	0.56	0.5	0.42	1.32	0.35	0.28	0.64	0.48	1	1.47	1.01	0.64	0.77	0.39	0.54	0.28	0.39	0.4	0.39	0.66	0.12	0.38	0.81	0.7	0.81	0.79	0.7	0.28	0.38	0.46	0.26	0.66	0.56	0.5	0.81	0	0.83	0.54	1.08
Ath_chr1.capped.380	19.95	14.68	13.1	48.44	36.01	11.09	16.24	18.43	23.35	26.41	26.35	19.8	24.16	10.84	9.31	9.57	9.84	21.1	14.34	24.37	19.97	28.13	29.12	19.25	25.21	20.47	16.4	20.64	31.15	13.23	24.98	23.08	18.32	15.71	15.74	16.6	14.33	12.31	9.91	12.17	16.11	17.07	21.84	18.33	34.54	27.4	25.82	29.15	43.07
Ath_chr1.capped.3802	0	0	0	0	0	0	0.14	0	0.09	0	0	0	0	0.99	8.17	3.72	4.28	0.06	0.31	0.47	0.29	0.06	0	0.27	0.18	0.75	1.79	0.92	0.16	0.39	0.48	0.34	0.08	0.1	0.12	0.1	0.3	0.14	0.17	0.22	0	0.11	0.14	0.09	0.27	0	0.65	0.3	0.7
Ath_chr1.capped.3803	0.55	3.65	0.32	0	0.13	0.12	2.4	2.16	1.44	1.31	0.61	2	1.31	8.41	20.18	13.91	14.15	6.4	1.44	2.73	3.52	0.84	1.11	1.82	2.13	4.97	5.39	4.16	0.42	0.4	0.84	0.56	0.25	2.9	3.53	2.24	4.34	5.41	3.65	4.46	0.13	0.33	0	0.16	1.44	1.56	2.29	1.76	0.37
Ath_chr1.capped.3804	246.03	305	304.65	371.54	323.64	478.52	249.42	263.15	239.07	407.78	384.92	348.9	380.2	53.43	36.04	32.18	40.52	189.13	130.37	229.35	182.85	389.13	384.65	303.73	117.31	126.8	137.43	127.04	104.99	30.34	42.43	59.19	102.46	69.12	123.33	98.26	254.43	308.27	121.04	227.69	103.53	61.49	54.85	73.24	524.11	236.32	360.03	373.11	349.97
Ath_chr1.capped.3806	4.93	0.18	5.06	17.2	8.81	3.45	2.46	2.53	1.8	3.36	5.06	5.89	4.77	0.88	0.84	0.86	0.84	4.24	2.23	4.86	3.81	4.12	4.35	5.24	2.24	1.46	0.91	1.51	7.78	3.41	4.19	5.12	0.65	1.1	1.21	0.99	0.2	0.49	0.13	0.27	0.65	0.77	0.42	0.61	5.12	4.66	3.78	4.5	7.32
Ath_chr1.capped.3807	1.7	9.76	5.98	8.06	11.39	0.12	3.38	4.45	3.73	6.36	5.82	4.98	5.73	7.12	4.97	3.27	5.1	7.14	6.47	9.48	7.72	4.44	6.31	3.98	6.14	5.02	4.19	5.12	18.05	5.07	8.83	10.64	8.1	5.38	7.35	6.93	4.92	7.09	4.17	5.39	7.82	9.68	10.07	9.18	6.22	4.27	4.74	5.07	9.27
Ath_chr1.capped.3808	3.83	3.47	0	0	0	0.12	0.8	2.23	2.43	1.16	1.32	1.99	1.49	0.99	1.83	1.84	1.54	2.48	1.99	3.35	2.64	0.82	0.85	1.81	1.7	1.22	0.85	1.25	3.14	1.61	2.03	2.28	0.75	0.5	1.22	0.84	3.84	4.69	3.2	3.92	6.05	4.8	7.35	6.07	1.62	1.24	1.97	1.61	5.58
Ath_chr1.capped.3811	6.36	8.03	1.27	15.62	19.43	0.24	3.87	5.34	6.29	3.74	6.05	5.5	5.1	1.86	1.41	1.54	1.6	4.94	3.09	6.8	4.96	3.98	5.84	4.99	3.84	5.3	2.98	4.04	16.77	5.37	7.74	9.97	3.9	2.41	4.11	3.47	3.02	3.8	1.52	2.79	3.35	4.35	7.38	5.04	5.03	5.6	3.52	4.71	6.4
Ath_chr1.capped.3814	15.56	16.44	7.11	0.28	15.93	14.8	13.85	12.5	9.71	12.01	15.71	17.38	15	5.56	3.99	2.52	4	14.22	12.97	22.09	16.49	11.41	14.52	14.28	11.23	9.05	7.48	9.24	28.65	13.81	20.55	21.02	8.62	6.2	6.31	7.06	5.21	7.21	4.26	5.56	8.49	8.05	7.8	8.13	15.5	10.9	14.38	13.56	30.18
Ath_chr1.capped.3815	7.9	6.47	1.11	0.14	30.95	5.79	6.07	4.75	9.07	5.78	7.13	5.39	6.09	10.38	10.03	9	9.8	14.97	10.77	17.52	14.42	6.94	8.09	6.21	9.28	8.41	8.83	8.82	12.84	11.25	13.32	12.49	7.85	6.31	7.15	7.15	16.95	16.57	14.56	16.05	14.16	17.34	29.64	20.38	8.71	8.72	11.11	9.48	27.12
Ath_chr1.capped.3816	0	1.83	0	0	0.13	0	0.27	0.72	0.27	0.29	0.26	0.15	0.23	0	0	0	0	0.29	0.24	0.33	0.29	0.06	0.16	0.04	0.09	0.41	0.08	0.19	0.5	0.13	0.12	0.26	0.08	0	0.08	0.05	0	0	0.07	0.03	0.65	0.22	0.28	0.39	0.54	0	0.2	0.24	0.77
Ath_chr1.capped.3817	10.31	11.59	14.04	9.74	1.3	0.36	13.22	8.99	8.62	12.3	17.36	13.67	14.44	7.34	4.87	4.68	5.58	11.51	9.43	11.68	10.91	12.25	15.59	12.83	10.43	9.97	11.36	10.57	19.64	12.04	11.44	14.39	10.56	10.11	12.83	11.17	8.57	8.75	4.77	7.35	12.22	10.15	16	12.79	14.1	9.65	14.05	12.58	24.98
Ath_chr1.capped.3818	0.88	1.33	0.16	0.14	0	2.1	1.14	1.01	1.35	0.07	0.61	1.85	0.87	5.35	8.32	6.53	6.74	0.72	3.26	4.28	2.78	0.43	0.73	2.02	2.91	0.78	2.69	2.15	0.47	0	0	0.18	0.35	0.1	0	0.16	0.1	0	0.04	0.05	0	0	0	0	0.58	1.55	2.41	1.5	1.32
Ath_chr1.capped.3819	3.18	4.2	3.16	0.14	0	0	2.69	3.53	1.8	2.57	4.02	4.57	3.75	3.41	2.87	3.38	3.21	4.26	4.17	6.32	4.96	3.31	4.36	4.32	4.37	3.98	3.89	4.07	7.63	3.86	6.93	6.16	3.47	4	3.51	3.69	3.32	3.79	1.94	2.99	5.94	5.93	10.89	7.59	3.95	4.03	3.01	3.65	6.97
Ath_chr1.capped.382	3.29	4.29	1.58	5.3	0	0.12	1.74	2.65	2.43	3.5	3.3	4.09	3.65	2.52	0.91	2.35	1.9	2.78	2.14	3.85	2.95	3.78	3.86	3.18	7.14	7.08	6.33	6.81	10.68	3.46	3.4	5.83	5.54	4.31	6.86	5.59	3.52	3.09	1.64	2.77	9.77	6.47	15.15	10.44	5.31	2.49	1.86	3.2	5.51
Ath_chr1.capped.3820	1.31	3.3	4.56	5.73	7.64	0.12	4.41	3.8	5.21	3.94	4.95	5.23	4.69	0.99	1.41	1.31	1.24	2.24	1.52	1.96	1.93	3.41	5.29	5.35	5.24	2.29	2.14	3.2	11.27	1.73	1.68	4.88	1.08	0.9	1.3	1.09	0.3	0.47	0.42	0.4	2.07	1.66	2.26	2	3.59	3.42	3.83	3.59	4.86
Ath_chr1.capped.3821	5.16	0	1.89	0.14	0	0	5.87	3.09	2.25	5.13	5.05	3.38	4.52	2.41	1.97	2.06	2.14	5.9	3.41	7.14	5.52	4.94	6.16	3.2	6.26	5.73	4.45	5.51	9.79	3.48	7.04	6.76	5.46	4.41	4.58	4.83	4.32	3.68	2.68	3.57	4.13	5.46	7.37	5.67	5.21	2.18	4.26	3.87	6.4
Ath_chr1.capped.3824	5.48	10.05	5.99	0.42	13.08	14.05	7.66	7.05	7.47	7.67	8.48	10.47	8.87	10.07	16.56	13.17	13.25	11.21	8.92	16	12.07	8.2	8.54	10.48	9.43	8.29	7.86	8.52	16.16	5.63	8.56	10.09	6.46	8.62	5.73	6.93	9.19	10.7	6.93	8.93	13.65	15.09	21.69	16.8	12.55	7.15	10.21	9.94	15.61
Ath_chr1.capped.3825	10.08	10.77	12.46	6.59	0.52	28.11	11.4	15.55	8.89	16.46	42.53	17.27	25.4	0	0.28	0.37	0.22	36.79	11.21	19.74	22.56	17.76	46.18	17.56	101.25	78.68	24.55	68.07	632.19	83.85	148.12	287.75	0.16	0.1	0.41	0.23	6.16	3.81	9.72	6.57	232.69	115.19	142.08	163.17	27.77	17.77	19.34	21.6	133.91
Ath_chr1.capped.3826	30.56	49.29	19.72	42.85	5.7	25.64	26.87	32.4	32.41	36.89	40.79	32.18	36.58	24.37	21.43	19.47	21.71	30.77	23.98	41.77	32.18	37.15	42.55	31.46	40.68	31.9	35.59	36.01	68.72	24.7	40.18	44.48	33.96	34.05	39.37	35.77	31.61	33.59	22.95	29.38	36.93	37.77	61.96	45.54	51.62	31.16	43.33	41.97	76.84
Ath_chr1.capped.3828	6.36	11.07	7.45	10.62	0.52	0.36	9.04	8.88	6.48	6.72	7.45	8.58	7.62	20.45	36.57	37.42	31.42	12.56	11.82	19.8	14.82	7.03	7.44	9.75	19.14	12.49	13.91	15.19	13.36	7.73	11.23	10.77	10.69	7	6.72	8.17	10.3	14.61	8.96	11.33	12.9	12.24	17.84	14.36	13.43	12.79	11.16	12.43	18.67
Ath_chr1.capped.3829	0	0	0	15.04	0.13	4.81	0.66	0.5	0.36	0.73	0.51	0.81	0.69	0.11	0.21	0.22	0.18	0.42	0	0.43	0.3	0.88	0.45	0.86	0.45	0.54	0.24	0.41	1.23	1.32	0.96	1.18	0.25	0.3	0.24	0.26	0.4	0	0.22	0.23	0.65	0.22	0.14	0.32	0.45	0.93	1.44	0.93	1.46
Ath_chr1.capped.383	1.42	4.21	0.79	0.14	1.04	5.3	3.15	4.47	2.88	4.74	4.47	5.29	4.85	2.76	4.16	2.83	3.22	3.71	3.27	4.41	3.83	5.27	4.59	4.73	5.89	5.96	5.07	5.6	6.53	3.33	4.9	4.96	5.88	5.2	4.59	5.25	3.42	3.7	1.89	3	4.15	4.46	4.09	4.25	4.96	5.05	4.66	4.85	3.86
Ath_chr1.capped.3830	0	0	0	0	0	0	0.87	0.57	0.63	0.59	0.87	0.56	0.68	0.55	0.38	0.66	0.53	0.89	0.31	1.71	0.97	0.45	1.44	0.69	0.8	0.88	1.14	0.93	1.34	0.4	0.84	0.87	1.07	1	1.21	1.11	0.5	1	0.37	0.61	0.78	1.45	1.13	1.14	0.76	0.62	0.62	0.66	1.52
Ath_chr1.capped.3831	4.6	5.2	2.84	0	0	0	3.21	2.72	3.42	4.77	5.05	3.59	4.5	3.15	1.83	1.45	2.15	4.13	2.88	6.02	4.38	3.95	4.59	3.11	5.89	6.37	4.93	5.7	6.64	2	3.1	3.92	6.28	4.71	8.4	6.47	1.01	1.01	0.47	0.83	7.1	2.08	4.81	4.62	3.61	1.86	3.26	2.88	8.6
Ath_chr1.capped.3837	0.11	0	1.1	0	0	0	0.33	0.14	0.72	0.57	0.3	0.4	0.42	1.1	1.19	0.86	1.05	0.65	0.31	0.52	0.51	0.13	0.6	0.77	0.99	1.34	1.31	1.2	0.93	0.26	0.84	0.68	1.14	0.5	0.48	0.71	0.3	0.48	0.37	0.38	0.65	0.44	0.99	0.68	0.36	0.93	0.21	0.5	0.8
Ath_chr1.capped.3838	0	0	0	0	0	0	0.74	0.71	1.26	0.58	1.95	1.57	1.37	0	0	0	0	1.48	1	2.09	1.55	0.83	1.47	1.71	0.6	0.14	0.47	0.41	0.23	0.13	0.24	0.22	0	0.7	0.24	0.32	0	0	0	0	0.13	0	0.28	0.14	0.81	0.93	1.44	1.03	1.97
Ath_chr1.capped.3841	4.61	2.83	1.26	0	0.26	4.8	2.27	1.79	1.44	1.83	3.87	2.61	2.79	1.43	0.56	1.01	0.99	3.42	1.86	4.6	3.34	2.8	3.74	2.41	3.75	2.91	2.15	2.92	5.11	2.54	5.13	4.27	2.48	2.2	2.44	2.38	3.32	2.75	1.23	2.43	6.45	3.79	5.65	5.3	5.11	1.87	2.69	3.21	7.01
Ath_chr1.capped.3846	37.9	53.01	72.38	76.12	81.86	72.73	52.93	44.76	53.53	53.19	54.6	42.91	50.22	11.38	10.79	8.61	10.21	40.31	26.16	46.99	37.85	63.97	62.08	42.12	30.04	27.65	34.33	30.62	15.21	10.7	20.66	15.5	25.25	17.86	19.68	20.91	135.46	129.4	66.46	110.36	16.49	9.02	10.08	11.87	84.72	68.62	67.03	73.37	166.1
Ath_chr1.capped.3848	32.94	26.14	17.29	14.47	14.77	31.07	27.78	25.83	33.51	27.39	18.56	21.14	22.32	12.53	7.29	12.23	10.66	15.79	10.84	14.4	13.69	30.29	17.56	21.08	32.27	30.06	30.37	30.86	22.79	7.76	7.11	12.58	31.43	32.32	46.05	36.56	9.39	7.85	6.41	7.89	24.51	21.03	67.22	37.56	36.14	75.37	41.17	50.82	68.24
Ath_chr1.capped.3849	9.72	9.53	10.33	19.06	0.39	33.78	11.52	9.16	10.78	7.8	8.26	15.18	10.42	12.27	11.8	9.39	11.12	17.84	20.01	31.21	23.05	6.12	8.95	13.54	10.59	9.99	9.42	10	28.4	14.1	17.47	19.99	14.52	8.32	8.84	10.59	7.09	8.84	9.26	8.4	12.12	14.89	11.64	12.9	11.64	10.22	12.33	11.36	16.11
Ath_chr1.capped.385	2.08	0	0.16	0	0	0	0.54	0.78	1.26	0.65	0.87	0.86	0.79	0	0.14	0.58	0.23	0.77	0.69	1.08	0.86	0.83	0.32	0.72	0.89	0.6	1.16	0.88	0.68	0.52	0.72	0.66	0.25	1.1	1.97	1.11	0.1	0	0.02	0.04	4.38	3.58	5.95	4.63	1.08	0.62	0.62	0.77	1.2
Ath_chr1.capped.3850	0.44	0.91	2.51	20.21	8.55	0.12	2.61	0.71	1.53	2.05	2.43	2.09	2.21	0.02	0.49	0.07	0.2	2.49	2.46	3.63	2.9	2.29	2.87	2.19	1.79	1.3	0.62	1.21	11.61	4.67	7.48	7.92	0.08	0	0.16	0.09	0.4	0.34	0.29	0.34	1.42	0.82	0.42	0.89	1.81	2.8	2.16	2.23	6.76
Ath_chr1.capped.3851	0	1.64	0	0	0	0	1.2	0.72	1.13	0.76	2.1	1.36	1.41	0.15	0	0.21	0.12	0.45	0.39	0.39	0.41	0.69	2.62	1.63	1.14	0.34	1.03	0.84	1.38	0.54	0.24	0.72	0	0.2	0.16	0.12	0.3	0.21	0.02	0.17	0.39	0.2	0	0.2	1.46	1.74	1.67	1.62	4.63
Ath_chr1.capped.3853	1.86	0	1.58	0	0	0	2.67	3.96	3.15	3.72	6.29	2.36	4.13	3.07	4.37	4.34	3.89	14.06	15.65	21.4	17.11	4.27	5.98	2.1	4.02	3.4	4.62	4.02	1.69	4.78	8.36	4.93	5.39	6.01	5.48	5.67	25.82	26.25	34.31	28.8	4.67	3.78	4.52	4.33	5.03	1.24	5.41	3.88	7.73
Ath_chr1.capped.3857	36.58	28.75	23.52	1.14	29.66	19.09	30.4	31.84	28.91	31.75	36.25	32.41	33.45	33.68	24.27	20.46	26.1	27.96	19.64	31.08	26.26	36.18	41.95	34.54	26.54	26.31	28.14	26.97	19.5	30.17	34.62	28.09	47.06	40.66	33.18	40.28	27.08	26.7	17.63	23.8	24.23	30.83	48.3	34.4	50.4	36.48	35.25	40.62	70.91
Ath_chr1.capped.3860	4.71	3.2	2.36	0	0	0	4.19	3.3	2.43	4.38	5.83	5.23	5.14	0.44	2.26	2.48	1.68	4.38	3.12	4.13	3.88	4.7	5.56	4.59	3.41	2.93	2.54	2.93	9.4	2.67	4.43	5.5	3.64	3.11	3.58	3.5	1.1	0.55	0.78	0.82	3.49	6.04	5.53	5.04	6.64	7.16	4.25	5.98	7.74
Ath_chr1.capped.3861	4.05	0.64	6.77	0	17.22	0.12	5.34	5.53	4.05	5.4	5.8	5.46	5.56	2.86	2.4	2.78	2.68	5.58	4.6	7.01	5.81	5.27	5.93	4.31	5.18	3.72	2.61	3.81	9.28	4.8	6.21	6.76	3.23	4.5	3.47	3.75	3.82	3.03	2.34	3.08	2.86	2.77	4.64	3.45	5.3	7.14	4.13	5.46	13.11
Ath_chr1.capped.3863	13.26	13.51	11.99	35.84	1.42	0	9.67	14.32	12.12	18.14	20.54	16.6	18.41	10.49	11.17	9.98	10.52	17.55	11.25	20.81	16.53	18.99	22.73	16	23.86	16.97	18.96	19.9	37.04	14.1	23.79	24.95	16	18.28	19.11	17.79	11.21	11.42	9.08	10.56	16.85	19.77	23.81	20.13	31.46	30.23	22.97	28.17	46.97
Ath_chr1.capped.3865	2.19	8.68	1.31	0	11.14	0.12	4.33	3.68	7.07	3.07	10.94	5.27	6.44	72.53	44.66	41.09	52.7	11.88	6.24	11.2	9.82	3.41	9.58	5.38	19.11	21.34	18.43	19.58	7.65	2.26	5.29	5.06	3.06	9.02	1.54	4.52	3.61	3.47	3.93	3.68	1.68	4.25	9.19	5.06	3.06	6.53	7.7	5.71	5.77
Ath_chr1.capped.3867	53.89	16.53	44.33	46.02	43.9	39.07	45.05	33.99	37.88	39.51	46.14	47.72	44.47	24.39	19.88	18.61	20.94	40.35	24.48	46.7	37.2	41.09	51.3	50.93	37.39	31.4	35.55	34.76	49.53	41.74	44.01	45.11	39.53	35.13	40.15	38.26	23.82	22.97	13.94	20.26	50.68	59.71	71.87	60.75	65.61	42.67	66.23	58.1	86.02
Ath_chr1.capped.3869	1.31	2.92	3.79	10.32	0.13	0.12	2.4	5.18	3.77	4.76	5.47	4.1	4.78	1.21	1.41	1.24	1.27	6.12	5	6.68	5.97	5.29	5.73	4.93	3.59	3.62	3.05	3.41	7.29	3.99	5.61	5.62	5.63	4.71	4.01	4.8	2.72	2.42	2.16	2.44	6.98	8.48	9.51	8.32	7.36	3.74	4.87	5.3	9.38
Ath_chr1.capped.3870	3.62	1.55	1.42	0	9.32	0.74	2.34	2.59	5.21	5.22	5.3	5.47	5.33	6.04	4.92	4.05	4.97	7.14	5.14	10.24	7.56	5.26	5.1	4.69	5.02	4.72	5.46	5.06	10.85	5.31	6.68	7.64	12.08	11.12	10.31	11.22	12.26	10.94	7.22	10.16	8.51	10.81	13.15	10.88	5.93	3.72	5.38	4.96	9.93
Ath_chr1.capped.3871	0	2.74	0	12.04	0	0	2.66	1.72	2.79	3.07	2.62	3.01	2.88	4.71	5.08	3.91	4.57	4.71	4.25	6.58	5.23	3.12	3.14	2.27	4.54	5.18	3.81	4.49	7.07	2.93	2.75	4.26	4.81	6.42	3.69	4.97	4.23	3.47	2.93	3.55	5.04	5.46	9.35	6.62	3.86	2.18	3.1	3.03	5.69
Ath_chr1.capped.3875	0.55	0.55	0	0	0	0	0.66	0.5	0.36	2.35	1.49	1.44	1.76	1.09	1.2	1.03	1.1	0.24	0.15	0.14	0.18	1.94	2.05	1.4	3.03	1.41	2.37	2.28	1.47	3.09	3.21	2.59	0.17	1.51	0.82	0.83	0.2	0.47	0.04	0.24	0.13	0.11	0.57	0.27	4.93	3.43	1.45	3.27	0.06
Ath_chr1.capped.3876	0.11	2.92	5.04	0	11.4	0.12	0.73	0.5	1.53	1.83	1.55	2.26	1.88	0.87	0.99	1.62	1.15	0	0.08	0.09	0.06	2.2	1.97	2.77	5.26	3.3	3.2	3.91	1.09	2.14	2.14	1.79	0.25	1.71	0.82	0.92	0.1	0.34	0.07	0.17	0.13	0	0.71	0.28	4.75	1.56	2.29	2.86	0
Ath_chr1.capped.3877	0	3.37	0.48	0.14	0.13	10.97	1.34	0.79	0.63	2.18	1.53	1.58	1.75	0.66	0.56	0.22	0.48	0.53	0.54	0.79	0.63	1.47	2.12	1.34	0.89	0.54	0.69	0.71	0.58	0.4	0.71	0.59	0.44	0.6	0.4	0.49	1.72	2.08	0.9	1.55	0.77	0.33	0.85	0.65	1.53	1.55	1.14	1.39	2.15
Ath_chr1.capped.3878	2.52	0.27	0.16	0.43	0.13	12.7	3.26	1.51	1.17	0.96	2.11	2.67	1.91	3.17	0.49	0.44	1.37	3.29	5.88	9.8	6.32	1.36	1.23	1.94	4.63	1.01	3.12	2.92	0.26	0.26	0.36	0.29	4.31	1.91	2.63	2.94	1.52	1.81	0.56	1.29	1.42	0	0.57	0.66	1.88	2.49	2.18	2.17	2.92
Ath_chr1.capped.388	8.11	0.73	1.58	0.14	16.71	0.12	2.87	3.22	4.5	2.84	4.51	3.74	3.7	5.15	2.47	3.08	3.55	4.72	3.81	8.13	5.61	3.14	4.8	3.47	5.28	5.34	3.89	4.83	9.75	4.54	6.91	7.08	5.56	3.9	5.84	5.12	4.34	4.01	3.45	3.97	6.84	6.24	9.62	7.55	4.92	4.36	4.98	4.72	10.97
Ath_chr1.capped.3880	0	0	0	0	0	0	0	0	0	0	0.31	0.2	0.18	0	0	0	0	0	0.15	0.1	0.09	0.06	0.28	0.04	0.09	0	0.23	0.11	0.02	0.26	0	0.09	0	0	0	0	0.1	0.21	0.14	0.15	0.52	0.22	1.7	0.82	0	0	0	0	0.63
Ath_chr1.capped.3881	11.09	4.06	11.67	0.28	0.26	29.72	9.31	7.62	10.07	11.02	10.94	10.06	10.69	8.37	5.66	7.28	7.07	6.52	6.24	8.97	7.26	11.48	11.35	10.87	10.2	6.39	6.15	7.54	2.49	2.01	6.03	3.53	5.44	3.83	3.3	4.26	13.81	15.15	7.27	12.05	2.5	2.11	1.83	2.16	10.94	6.04	11.87	9.58	21.55
Ath_chr1.capped.3883	4.61	1.6	4.25	0.14	0.26	0	3.43	2.73	4.14	4.31	4.71	4.53	4.54	6.77	7.46	6.76	7.01	4.68	3.18	4.78	4.29	3.91	5.11	4.83	5.61	5.19	4.05	4.94	4.12	2.63	4.12	3.62	3.48	2.78	2.82	3.05	4.03	4.19	2.33	3.5	1.25	0.99	1.96	1.39	4.11	4.53	6.14	4.88	6.81
Ath_chr1.capped.3886	4.28	1.74	3.95	12.76	0.13	16.03	4.13	4.83	3.31	5.8	7.63	6.25	6.55	0.99	2.82	1.06	1.62	8.98	6.13	10.11	8.42	4.5	7.16	6.89	4.71	2.82	4.24	3.9	5.97	4.01	7.08	5.69	6.39	6.42	6.89	6.59	5.09	3	1.89	3.32	7.21	4.79	5.66	5.9	5.2	3.74	5.49	4.77	6.89
Ath_chr1.capped.3887	13.27	18.24	12.46	18.63	17.49	18.74	12	15.25	11.22	14.16	15.82	16.95	15.65	1.54	0.91	2.06	1.49	14.04	10.87	21.75	15.55	13.39	17.89	15.57	6.13	5.24	4.05	5.14	14.12	5.21	10.58	9.98	0.91	2.3	2.44	1.89	2.11	1.94	1.54	1.86	11.06	16.09	14.89	14.02	17.84	18.07	17.87	17.9	41.09
Ath_chr1.capped.3890	7.78	15.52	5.83	10.75	1.04	13.56	6.8	5.81	6.29	7.14	10.15	5.44	7.57	11.94	14.04	12.84	12.92	9.28	5.55	11.41	8.79	7.93	10.69	5.78	16.14	9.86	13.1	13	18.45	5.35	10.71	11.52	17.4	13.84	12.84	14.67	9.08	10.56	7.38	9.01	12.24	12.3	21.38	15.29	9.16	4.67	5.28	6.35	14.27
Ath_chr1.capped.3892	0	0	1.26	0	0	0	0.07	0.45	0.72	0.72	0.32	0.2	0.41	2.93	1.55	1.68	2.05	0.76	0.11	1	0.63	0.96	0.4	0.35	0.9	0.83	1.25	1	0.38	0.22	0.16	0.24	0.66	0.27	0.32	0.41	2.09	1.34	0.7	1.4	0.31	0.55	0.56	0.49	0.74	0.62	0.34	0.57	1.85
Ath_chr1.capped.3893	0	0.09	0.32	0.14	6.48	0	1	1	0.63	0.86	1.08	0.85	0.91	0.44	0.7	0.5	0.52	1	1.07	2.83	1.65	1.34	0.53	1.34	0.63	0.61	0.46	0.56	2.14	0.93	1.43	1.5	1.41	1.1	0.89	1.14	0.4	0.2	0.6	0.42	0.26	0.33	0.28	0.3	0.81	0.62	1.04	0.82	1.59
Ath_chr1.capped.3894	3.73	4.83	2.53	0	14.63	0	2.94	3.45	2.25	4.29	5.23	4.99	4.85	4.62	3.96	3.09	3.86	5.67	4.8	5.63	5.44	3.84	5.42	5.53	4.02	4.28	3.01	3.73	6.85	5.04	5.41	5.77	4.05	3	4.4	3.83	4.73	4.9	2.99	4.24	2.84	2.55	3.67	3.03	4.05	5.3	3.71	4.32	5.9
Ath_chr1.capped.3897	1.2	2.56	0	0	0	0	1.92	1.14	1.35	2.11	1.59	2.46	2.06	0.44	0.77	0.35	0.5	1.26	1.01	2.45	1.61	2.19	2.59	2.33	1.62	1.48	1.01	1.35	1.42	1.05	2.15	1.54	2.23	2.8	1.71	2.25	0.1	0.61	0.17	0.3	2.71	5.22	7.92	5.31	2.43	1.55	0.93	1.62	4.88
Ath_chr1.capped.3898	4.16	0	3	0	10.88	0	2.67	3.31	2.61	4.83	3.68	4.65	4.41	0	0.21	0.07	0.08	4.55	3.75	6.27	4.92	4.69	4.4	4.47	0.63	0.62	0.47	0.56	0.33	0.65	2.04	1.01	0.48	0.3	0.16	0.33	6.42	7.98	2.92	5.77	0.65	0.22	0.84	0.58	5.76	4.03	4.96	4.88	7.74
Ath_chr1.capped.3899	2.41	6.3	2.84	0.14	0	0.12	1.66	3.31	4.4	1.97	3.14	3.69	2.93	0.44	0.14	1.77	0.78	2.47	2.94	6.44	3.96	2.77	3.9	3.66	1.43	1.96	1.08	1.49	0.5	0.13	0	0.21	0	0.2	0	0.07	0.2	0.2	0.02	0.14	0	0	0	0	3.59	2.49	3.94	3.31	8.81
Ath_chr1.capped.39	2.08	0.46	3.63	0.14	10.88	0.24	2.26	2.95	5.58	4.15	5.07	4.23	4.49	5.49	4.06	3.08	4.19	3.94	2.39	4.61	3.71	4.82	5.02	3.48	5.55	5.77	5.29	5.49	4.56	3.04	7.06	4.91	7.96	6	6.04	6.68	3.14	3.11	2.28	2.86	2.99	3.1	6.35	4.16	5.76	2.79	3.31	3.9	9.92
Ath_chr1.capped.390	7.12	4.38	4.26	0	30.43	0.48	7.39	5.75	8.08	6.8	6.31	6.58	6.57	2.52	0.98	0.72	1.4	7.76	2.43	3.02	4.42	7.99	6.23	6.78	13	15.7	6.87	11.81	51	11.79	17.97	26.91	0.98	2.2	2.79	2	0.9	1.48	1.62	1.36	18.55	15.96	22.52	19.02	11.12	7.17	11.75	9.98	8.75
Ath_chr1.capped.3901	0	1.37	0.63	0	0.13	11.22	0.53	0.21	0.45	0.58	0.97	1.08	0.87	0	0	0	0	0.3	0.55	0.92	0.6	0.56	0.96	0.76	0.18	0.09	0.24	0.17	0.61	0.53	0.24	0.47	0	0	0.16	0.06	0	0	0.02	0.01	0.51	0.33	0.14	0.33	0.9	1.55	0.82	1.08	1.52
Ath_chr1.capped.3904	4.83	11.68	8.51	11.17	0.52	18	8.13	6.98	9.16	12.19	14.2	8.12	11.49	10.93	6.99	7.97	8.61	11.35	9.06	15.07	11.85	11.7	13.79	7.55	12.82	12.39	12.2	12.44	17.84	6.55	10.24	11.54	13.41	10.84	16.8	13.68	7.27	10.89	6.71	8.3	20.59	12.52	26.65	19.9	15.24	6.54	7.27	9.67	21.73
Ath_chr1.capped.3908	22.57	21.91	19.38	17.91	25.51	18.49	13.17	17.25	18.63	15.93	17.59	18.19	17.26	10.31	8.82	8.24	9.13	13.89	7.69	13.75	11.85	16.07	18.01	16.73	16.82	13.23	20.06	16.69	10.27	5.13	10.14	8.53	36.27	39.81	37.34	37.82	9.14	9.74	5.57	8.17	5.34	5.47	3.87	4.89	23.14	17.96	18.52	19.8	29.32
Ath_chr1.capped.391	1.2	0.64	0.16	0.14	12.17	0.12	0.14	0.44	0	0.29	0.35	0.35	0.32	2.19	5.8	5.41	4.47	0.24	0.31	0.88	0.49	0.32	0.08	0.6	0.9	0.75	1.45	1.03	0.33	0	0	0.11	0	0	0	0	0	0	0	0	0	0	0	0	0.54	0	0.62	0.38	0
Ath_chr1.capped.3910	0	3.65	0	0.14	0.13	0	1.47	2.96	1.89	1.53	1.85	1.43	1.59	0.77	1.13	0.88	0.92	1.41	0.77	2.14	1.45	1.4	1.92	1.14	0.63	0.88	0.92	0.8	0.4	0.27	0.83	0.51	0	0.2	0.33	0.18	0.5	0.34	0.31	0.38	7.99	11.39	9.77	9.72	3.59	2.8	2.39	2.91	3.05
Ath_chr1.capped.3911	0	0	0	0.07	0	0	0.27	0.5	0.32	0	0.23	0.95	0.4	1.02	0.66	0.81	0.83	0.28	0.09	0.34	0.24	0.41	0.38	0.72	0.99	0.92	0.31	0.74	1	0	0.12	0.38	0.25	0.1	0.16	0.18	0	0.07	0.05	0.04	0	0	0.05	0.02	0	0.31	1.06	0.45	0.09
Ath_chr1.capped.3912	3.18	9.38	3.94	11.03	0	0.25	6.68	6.03	11.16	7.6	9.71	10.49	9.27	3.19	1.89	1.97	2.33	16.67	10.67	16.37	14.64	8.08	9.96	11.09	8.29	8.22	5.2	7.25	14.81	13.76	18.47	15.72	4.67	4.13	4.16	4.35	7.86	7.57	6.11	7.17	8.77	8.12	8.54	8.47	10.33	13.37	8.2	10.6	14.97
Ath_chr1.capped.3916	1.32	3.56	1.26	12.61	16.45	6.41	3.46	2.23	3.06	2.41	3.87	2.75	3.04	8.44	7.26	8.25	7.93	4.16	1.7	3.51	3.15	2.88	3.46	2.77	5.04	5.94	4.92	5.28	4.02	1.19	1.71	2.32	2.62	1.7	3.75	2.72	3.42	2.49	2.38	2.79	3.24	2.66	3.39	3.11	1.8	4.04	2.92	2.9	5.44
Ath_chr1.capped.3917	0	0	0	0	0	0	0.66	0	0.18	0.73	0.1	0.15	0.32	0.33	0.21	0.21	0.24	0.06	0.15	0.23	0.15	0.25	0.12	0.34	0.36	0	0.46	0.28	0.12	0	0	0.06	0.42	0.2	0.98	0.54	0	0	0.02	0.01	0	0	0.14	0.05	0.9	0.94	0.61	0.8	1.25
Ath_chr1.capped.3922	62.11	54.03	68.26	43.42	8.55	45.48	57.4	47.61	56.62	42.78	63.1	40.65	48.8	17.94	23.56	20.52	20.64	66.54	42.09	71.61	60.05	47.39	68.29	47.95	49.77	41.45	43.24	44.77	56.4	110.59	158.47	108.36	57.01	65.67	49.61	57.4	90.06	67.98	62.64	73.53	84.36	93.26	81.69	86.38	75.54	57.33	69.57	67.41	167.44
Ath_chr1.capped.3925	0	1.46	0	0	0	2.22	0.2	0	0.09	0.5	0.85	0.56	0.65	0.46	0.84	1.3	0.84	0.24	0.08	0.14	0.16	0.12	0.54	0.5	1.69	1.1	2.23	1.7	2.16	3.33	2.04	2.56	0.95	1.7	2.15	1.61	1.15	0.93	1.07	1.08	1.63	2.92	1.31	1.99	0	0.62	0.31	0.31	0.04
Ath_chr1.capped.3927	0	0.73	0.01	0	0	0	0.2	0.07	0.63	1.14	0.27	0.17	0.52	0.22	0.07	0.36	0.21	3.66	2.2	3.72	3.22	0.64	0.16	0.53	0.62	0.52	0.38	0.5	0.04	0	0	0.02	2.67	0.6	1.07	1.45	0.91	0.53	0.21	0.55	0	0	0	0	0.72	1.11	0.12	0.65	1.81
Ath_chr1.capped.3932	0.11	0	0.32	0.14	0	0	0.47	0.64	0.72	1.39	1.49	0.05	0.98	0.33	0.2	0.57	0.36	0.89	0.31	0.97	0.73	1.19	1.3	0.24	0.73	1.07	0.69	0.81	1.18	0.94	1.91	1.35	1.43	0.3	0.98	0.92	0.8	0.67	0.4	0.63	1.03	1.39	0.71	1.05	1.59	1.24	0.2	1	1.71
Ath_chr1.capped.3936	8.3	5.93	3.16	8.46	6.6	0	6.34	6.26	6.28	2.68	3.72	3.71	3.38	0	0.14	0.14	0.09	0.93	0.98	0.89	0.95	3.27	4.42	6.86	0.27	0.41	0.23	0.3	0.26	0.26	0	0.19	0.32	0.1	0.58	0.34	0	0.14	0.13	0.1	0	0	0	0	4.3	6.53	5.6	5.47	9.51
Ath_chr1.capped.3940	15.78	14.07	16.88	32.54	10.11	34.89	15.14	16.55	13.74	14.05	17.43	23.29	18.23	21	26.52	22.03	23.17	24.19	17.52	32.76	24.82	16.2	19.14	18.33	24.13	20.21	24.12	22.81	28.42	17.42	22.74	22.88	24.35	22.38	23.44	23.39	15.12	19.22	11.44	15.25	20.99	25.04	22.37	22.77	20.27	21.18	23.28	21.52	39.01
Ath_chr1.capped.3942	6.57	12.41	16.09	0.29	64.75	16.78	13.33	10.86	11.58	14.77	16.49	15.4	15.56	5.46	4.59	5.44	5.13	14.92	11.4	17.9	14.77	13.89	17.97	14.6	13.02	11.95	12.19	12.36	28.67	15.04	23.9	22.53	13.97	10.33	12.39	12.21	9.99	8.83	7.29	8.7	13.76	16.5	19.68	16.63	20.82	14.02	18.18	17.64	28.94
Ath_chr1.capped.3944	0.55	1.28	2.21	2.72	0.13	0	3.88	5.61	2.7	3.51	5.17	5.17	4.63	3.07	3.01	2.88	2.96	6.6	3.65	6.56	5.64	3.83	5.19	4.09	5.91	4.58	5.89	5.46	7.85	4.02	7.75	6.55	4.14	3.4	4.33	3.98	5.23	4.88	3.07	4.41	5.94	6.81	8.22	7	4.85	7.16	3.02	5	8.89
Ath_chr1.capped.3946	2.85	8.94	4.89	10.17	17.87	14.17	5.33	7.89	11.32	8.55	11.8	7.07	9.15	10.08	7.81	8.15	8.67	12.82	11.03	17.77	13.93	10.42	11.59	7.96	12.58	12	12.87	12.46	27.57	10.42	14.63	17.53	21.01	13.03	13.39	15.82	25.33	29.52	25.82	26.95	13.15	9.92	12.75	11.95	10.23	10.9	9.15	10.07	26.28
Ath_chr1.capped.3948	14.15	9.94	8.37	7.59	9.98	12.21	6.94	5.6	7.55	11.46	11.17	10.75	11.13	5.81	4.65	6.36	5.61	7.89	5.25	9.1	7.48	10.71	11.41	8.11	8.22	9.18	6.87	8.05	16.3	6.96	6.47	9.93	11.07	11.82	10.71	11.19	5.13	5.49	3.81	4.81	11.61	11.8	11.61	11.67	12.37	9.04	9.67	10.33	10.82
Ath_chr1.capped.3950	0	0.09	0	0	0	0	1.2	0	0.09	0.66	0.26	1.07	0.67	0.22	0	0.04	0.09	0.77	0.69	1.08	0.85	0.9	0.33	0.57	0.27	0.74	0.24	0.41	0.35	0	0	0.12	0.25	0.2	0.32	0.25	0.1	0.27	0.26	0.21	0.13	0	0	0.04	0.45	0.31	0.51	0.42	1.14
Ath_chr1.capped.3952	3.29	3.38	5.36	0	0.26	0	1.48	2.15	2.34	2.49	2.69	2.86	2.7	0.22	0	0.37	0.2	3.88	2.21	3.74	3.32	2.41	3.11	2.47	2.32	1.68	1.54	1.85	9	4.54	5.85	6.47	2.05	1.3	1.71	1.69	0.61	1	0.48	0.69	2.08	3.56	2.25	2.6	2.34	2.8	2.06	2.39	5
Ath_chr1.capped.3953	53.67	43.35	32.17	64.79	69.16	64.98	44.03	44.14	41.04	34.2	52.5	62.55	49.7	116.01	64.27	83.47	87.83	36.16	35.78	69.43	47.1	35.92	53.26	65.55	74.49	58.58	59.93	64.28	41.47	26.04	38.52	35.32	15.26	27.09	15.87	19.41	34.15	41.07	27.04	34.06	10.82	29.72	32.44	24.33	52.72	58.27	50.2	53.66	17.85
Ath_chr1.capped.3955	2.74	1.19	0	0.14	0	0.12	1.47	0.86	1.89	1.61	1.12	1.32	1.35	0.22	0.14	0.36	0.23	1.12	0.63	2.93	1.58	0.82	1.4	1.17	0.8	0.6	0.31	0.56	2.8	3.07	1.67	2.56	0.41	0.8	1.06	0.75	0.4	0.48	0.12	0.32	1.3	1.67	0.56	1.18	1.8	2.5	1.87	2.05	2.39
Ath_chr1.capped.3958	0	0	0	0	0	0	0.2	0	0	0.15	0	0	0.05	0.88	0.63	0.64	0.71	0.06	0	0.05	0.04	0.06	0.08	0	1.44	0.89	0.79	1.03	0.39	1.58	1.44	1.14	0.48	1.5	1.21	1.07	0.7	0.35	0.62	0.57	0.39	0.11	0.98	0.5	0.09	0.93	0.63	0.55	0.19
Ath_chr1.capped.3959	18.3	33.58	42.57	52.46	14.77	1.23	29.46	26.56	32.04	51.84	75.12	22.96	49.91	69.02	41.29	37.82	49.31	63.93	33.3	53.58	50.3	58.88	81.1	21.67	50.19	42.39	56.18	49.51	51	41.5	35.78	42.72	28.3	31.94	41.19	33.79	10.1	9.17	6.23	8.49	242.5	177.99	318.25	246.01	85.69	37.1	40.98	54.51	29.35
Ath_chr1.capped.3960	70.33	58.31	102.84	57.19	93.37	118.47	66.61	74.54	65.7	103.07	118.3	84.76	101.98	27.63	23.49	21.3	24.13	104.21	71.01	132.17	102.37	103.75	126.92	86.95	71.43	67.5	64.92	67.88	105.34	50.93	107.74	87.92	59.55	53.04	63.73	58.75	87.85	91.77	46.09	75.16	70.49	65.39	55.85	63.86	140.11	85.11	101.89	108.92	241.91
Ath_chr1.capped.3961	0.11	1.73	0.63	2.58	0.13	0	0.47	1.29	0.99	1.74	1.59	0.97	1.43	1.43	1.61	1.76	1.57	1.55	1.54	1.73	1.65	1.77	2.2	1.26	3.35	2.94	1.98	2.72	2.47	2.13	3.23	2.63	1.32	1.8	2.12	1.75	2.62	2.48	1.41	2.17	1.69	1.27	1.84	1.61	1.97	1.55	0.72	1.4	1.76
Ath_chr1.capped.3962	4.49	1.46	1.1	0.14	0.13	0	1.66	1.51	3.6	5.48	3.82	1.73	3.66	1.98	1.54	1.97	1.8	5.2	3.05	4.31	4.22	5.32	4.92	2	4.83	3.38	4.85	4.37	9.05	4.94	7.87	7.3	6.76	2.7	4.87	4.83	4.1	5.43	3.78	4.43	7.73	7.36	12.74	9.31	7.29	3.73	2.36	4.44	3.09
Ath_chr1.capped.3968	46.44	54.12	35.59	78.55	39.57	92.82	45.41	46.85	38.1	49.21	56.31	67.21	57.52	56.86	56.57	51.12	54.76	69.07	51.64	95.62	72.09	50.31	56.08	54.14	65.35	67.81	69.5	67.5	148.83	52.18	72.25	91.01	103.5	83.58	99.9	95.54	61.52	67.42	39.65	56.16	74.67	93.15	110.53	92.71	69.08	38.16	59.1	55.38	95.14
Ath_chr1.capped.3970	0	1.82	2.05	0	1.55	3.45	1.14	2.51	1.88	2.56	1.59	0.66	1.59	0.33	0.42	0.44	0.39	2.06	1.81	2.38	2.1	1.73	1.55	1.06	0.62	0.95	0.39	0.65	0.48	2.53	0.84	1.28	0.33	0.9	0.81	0.69	0.1	0.2	0.55	0.29	0.77	0.33	0.71	0.6	1.35	1.25	0.42	1.01	3.18
Ath_chr1.capped.3971	7.9	7.49	7.26	0.29	0.39	14.06	7.48	7.69	6.92	7.46	10.53	8.54	8.85	1.43	0.98	1.75	1.38	6.47	5.09	6.77	6.18	7.79	11.17	8.11	5.62	4.26	2.79	4.21	10.65	6.93	7.97	8.58	2.21	2.4	3.19	2.63	4.32	4.22	1.83	3.47	3.24	4.12	7.22	4.86	10.51	6.22	7.18	7.95	13.37
Ath_chr1.capped.3972	9.63	7.94	5.52	0.14	15.16	0.12	5.13	5.91	5.21	3.59	3.38	9	5.29	26.84	18.81	32.18	25.89	6.67	10.92	21.83	13.19	3.89	3.22	6.98	19.38	7.06	9.59	12.02	0.17	0	0	0.07	2.73	0.8	0	1.19	0	0	0	0	0.26	0.22	0	0.16	3.6	8.44	8.93	6.97	7.06
Ath_chr1.capped.3973	3.98	10.69	8.26	6.16	7.51	15.53	8.46	8.13	8.91	12.33	9.27	8.09	9.88	5.3	9.35	4.65	6.38	9.02	4.88	7.36	7.12	11.56	8.96	9.61	7.71	9.05	7.18	8	16.38	7.83	6.9	10.43	11.16	12.18	12.2	11.88	0.5	0.75	0.45	0.57	4.48	5.19	12.9	7.55	12.72	6.19	12.63	10.47	16.88
Ath_chr1.capped.3977	4.39	4.57	6.94	0	0.13	0	5.33	7.84	6.83	8.94	10.09	7.26	8.74	2.31	2.53	1.99	2.27	8.6	5.35	12.79	8.95	10.17	12.12	5.95	7.51	6.55	7.01	7	9.65	4.79	9.65	8.04	7.44	6.41	7.46	7.12	10.49	11.09	4.42	8.67	6.33	4.56	4.81	5.27	12.85	6.86	8.29	9.3	20.99
Ath_chr1.capped.3979	2.08	0	1.89	10.89	0.13	11.09	1.15	2.16	1.71	2.04	3.49	3.49	3.03	1.76	1.12	1.83	1.55	2.88	2.89	3.57	3.15	2.75	3.03	2.76	2.33	2.02	2.01	2.13	3.71	1.98	2.51	2.75	1.32	1.2	2.11	1.57	2.32	2.29	1.71	2.1	1.56	1	0.98	1.19	3.62	3.11	2.79	3.15	1.46
Ath_chr1.capped.3980	0	1.83	1.74	0.14	0	0	1.93	0.57	0.54	1.09	2	1.78	1.61	0.22	0.56	0.37	0.38	1.06	0.69	1.12	0.97	1.06	1.55	1.48	0.9	0.88	0.7	0.83	2.84	0.8	2.15	1.98	0.57	0.5	0.8	0.64	0.7	0.67	0.54	0.65	0.64	1	0.98	0.87	1.17	0.93	1.13	1.05	1.46
Ath_chr1.capped.3984	17.54	28.29	30.92	17.91	14.9	22.31	35.53	29.18	36.12	15.57	11.87	17.47	15	147.06	250.86	190.74	196.01	36.1	29.47	46.87	37.56	16.87	13.3	17.75	60.56	47.62	81.54	63.17	5.69	0.65	1.08	2.51	4.96	4	2.16	3.72	0.3	0.35	0.84	0.57	0.13	0.48	2.24	0.97	22.45	43.62	60.52	42.08	19.98
Ath_chr1.capped.3985	0.77	1.1	3.17	0.14	0	0	2.55	2.89	2.07	2.7	1.31	2.13	2.04	10.34	16.98	24.96	17.39	5.57	8.87	16.6	10.4	2.43	1.27	1.72	9.96	5.94	5.83	7.22	0	0	0	0	0.81	0	0.08	0.33	0	0	0.02	0.01	0	0	0	0	4.44	4.7	3.96	4.34	3.08
Ath_chr1.capped.3986	5.81	5.3	5.05	5.88	0.13	16.4	5.05	4.38	3.87	2.94	3.23	4.53	3.59	22.54	43.28	38.86	34.82	6.56	5.81	10.21	7.65	4.16	2.9	3.44	11.25	9.51	9.43	10.06	3.66	1.57	0.84	2.05	1.29	2	0.72	1.36	0.6	1.03	0.37	0.65	0.91	1.1	1.4	1.17	4.23	4.35	6.03	4.83	4.92
[truncated: 26,844 more rows]
[truncated: 3 more columns]
