# Supplementary material for: NanoPARE: parallel analysis of RNA 5′ ends from low-input RNA
Source: Genome Res. 2018 Dec;28(12):1931–42. doi: 10.1101/gr.239202.118 (PMC6280765; doi:10.1101/gr.239202.118)
Supplement: Supplemental Material [file supp_gr.239202.118_Supplemental_Code_S1.zip › supplemental_code_S1/data_tables/german.capped_exon.counts.tsv]

AT1G01010	Ath_chr1	+	0	1.0	0	0
AT1G01020	Ath_chr1	-	0	0	2.0	36.75
AT1G01030	Ath_chr1	-	2.0	0	0	18.0
AT1G01040	Ath_chr1	+	0	1.0	0	0
AT1G01050	Ath_chr1	-	0	0	18.0	10.0
AT1G01060	Ath_chr1	-	0	0.11	1.25	98.9
AT1G01070	Ath_chr1	-	0	0	0	3.0
AT1G01080	Ath_chr1	-	0	0	42.0	72.0
AT1G01090	Ath_chr1	-	0	0	51.0	27.5
AT1G01100	Ath_chr1	-	0	0	337.0	340.0
AT1G01110	Ath_chr1	+	7.78	17.42	2.01	1.0
AT1G01120	Ath_chr1	-	0	0	6.0	9.0
AT1G01130	Ath_chr1	-	9.0	15.0	11.29	56.95
AT1G01140	Ath_chr1	-	0	0	11.0	185.0
AT1G01160	Ath_chr1	+	3.0	18.43	0	0
AT1G01170	Ath_chr1	-	0	0	23.0	95.5
AT1G01180	Ath_chr1	+	0	2.0	0	0
AT1G01200	Ath_chr1	-	0	1.0	1.0	1.5
AT1G01210	Ath_chr1	+	6.0	33.0	0	0
AT1G01220	Ath_chr1	+	6.32	32.7	0	0
AT1G01225	Ath_chr1	+	0	5.0	0	0
AT1G01230	Ath_chr1	+	6.0	12.0	0	0
AT1G01240	Ath_chr1	+	37.0	20.0	0	0
AT1G01250	Ath_chr1	-	0	5.0	2.0	13.0
AT1G01260	Ath_chr1	+	0	3.0	6.79	0
AT1G01280	Ath_chr1	+	0	1.0	0	0
AT1G01290	Ath_chr1	+	0	14.0	0	0
AT1G01300	Ath_chr1	+	2.0	64.0	0	0
AT1G01310	Ath_chr1	+	18.0	2.0	0	0
AT1G01320	Ath_chr1	-	0	0	8.0	342.51
AT1G01340	Ath_chr1	-	0	0	0	1.0
AT1G01350	Ath_chr1	+	1.0	5.0	0	0
AT1G01360	Ath_chr1	+	0	71.73	0	0
AT1G01370	Ath_chr1	+	4.55	19.0	0	0
AT1G01400	Ath_chr1	-	0	0	0	0
AT1G01430	Ath_chr1	-	0	2.0	13.0	3.0
AT1G01440	Ath_chr1	-	0	0	3.0	4.0
AT1G01448	Ath_chr1	+	0	14.0	0	0
AT1G01460	Ath_chr1	+	0	0	0	0
AT1G01470	Ath_chr1	-	3.0	0	0	4.0
AT1G01490	Ath_chr1	-	0	1.0	103.0	351.05
AT1G01500	Ath_chr1	+	11.31	14.83	0	0
AT1G01510	Ath_chr1	+	4.0	11.0	0	0
AT1G01520	Ath_chr1	+	0	2.0	0	0
AT1G01540	Ath_chr1	+	2.0	9.0	0	0
AT1G01550	Ath_chr1	+	39.0	74.0	0	0
AT1G01560	Ath_chr1	+	1.0	1.0	0	0
AT1G01570	Ath_chr1	+	0	2.0	0	0
AT1G01590	Ath_chr1	+	4.0	2.0	0	0
AT1G01600	Ath_chr1	+	8.0	39.0	3.0	3.0
AT1G01610	Ath_chr1	-	0	0	25.32	20.0
AT1G01620	Ath_chr1	-	1.0	0	85.0	95.0
AT1G01630	Ath_chr1	+	100.0	24.0	0	0
AT1G01640	Ath_chr1	-	0	0	1.0	0
AT1G01650	Ath_chr1	-	0	0	13.0	102.59
AT1G01670	Ath_chr1	-	0	0	5.0	283.0
AT1G01690	Ath_chr1	+	2.0	19.19	0	0
AT1G01710	Ath_chr1	+	6.0	31.0	0	0
AT1G01715	Ath_chr1	+	3.0	87.0	0	0
AT1G01720	Ath_chr1	+	7.0	45.0	0	0
AT1G01725	Ath_chr1	-	4.0	3.0	57.0	42.0
AT1G01730	Ath_chr1	+	30.0	12.0	0	2.0
AT1G01740	Ath_chr1	-	0	0	0	16.0
AT1G01750	Ath_chr1	+	1.0	0	0	2.0
AT1G01760	Ath_chr1	-	0	2.0	0	40.0
AT1G01770	Ath_chr1	+	31.26	234.52	0	4.58
AT1G01790	Ath_chr1	+	0	27.0	0	0
AT1G01800	Ath_chr1	+	9.0	69.86	0	0
AT1G01810	Ath_chr1	+	14.0	15.0	0	0
AT1G01820	Ath_chr1	-	0	0	25.0	52.0
AT1G01830	Ath_chr1	-	1.0	1.0	7.0	23.0
AT1G01840	Ath_chr1	+	7.0	37.0	0	0
AT1G01860	Ath_chr1	-	0	0	0	54.0
AT1G01870	Ath_chr1	+	3.0	3.35	0	0
AT1G01880	Ath_chr1	-	0	0	6.0	9.0
AT1G01900	Ath_chr1	+	1.0	2.0	0	0
AT1G01910	Ath_chr1	-	0	0	9.0	15.0
AT1G01920	Ath_chr1	+	0	59.0	0	0
AT1G01930	Ath_chr1	-	0	0	1.0	3.0
AT1G01940	Ath_chr1	+	0	4.0	0	0
AT1G01950	Ath_chr1	+	5.26	30.0	0	0
AT1G01960	Ath_chr1	-	0	0	0	3.0
AT1G01970	Ath_chr1	+	0	7.0	0	0
AT1G01980	Ath_chr1	-	0	0	4.18	0
AT1G01990	Ath_chr1	-	0	0	1.0	5.0
AT1G02000	Ath_chr1	+	0	4.0	0	0
AT1G02010	Ath_chr1	+	13.0	122.97	1.0	1.07
AT1G02020	Ath_chr1	-	1.0	2.93	10.0	57.0
AT1G02040	Ath_chr1	-	0	0	0	3.0
AT1G02050	Ath_chr1	-	0	0	1.0	0
AT1G02060	Ath_chr1	-	0	0	2.0	2.0
AT1G02065	Ath_chr1	+	3.72	16.97	0	0
AT1G02070	Ath_chr1	-	0	1.0	15.0	149.0
AT1G02080	Ath_chr1	+	0	4.0	0	0
AT1G02090	Ath_chr1	-	0	0.33	8.0	37.0
AT1G02100	Ath_chr1	+	48.0	261.0	0	0
AT1G02110	Ath_chr1	+	10.21	3.69	0	1.0
AT1G02120	Ath_chr1	+	9.0	92.0	0	1.0
AT1G02130	Ath_chr1	-	0	0	21.0	102.0
AT1G02140	Ath_chr1	-	0	0	83.91	19.94
AT1G02145	Ath_chr1	+	2.0	85.0	0	0
AT1G02150	Ath_chr1	+	7.0	6.0	0	0
AT1G02160	Ath_chr1	+	2.0	40.0	0	0
AT1G02170	Ath_chr1	+	0	12.0	0	0
AT1G02180	Ath_chr1	-	0	0	2.0	13.0
AT1G02190	Ath_chr1	+	44.0	27.0	0	0
AT1G02205	Ath_chr1	+	0	51.0	0	0
AT1G02220	Ath_chr1	-	0	0	0	0
AT1G02260	Ath_chr1	-	0.33	0	1.0	0
AT1G02270	Ath_chr1	-	0	0	0	4.0
AT1G02280	Ath_chr1	-	0	0	4.0	13.0
AT1G02290	Ath_chr1	-	0	0	8.0	28.0
AT1G02300	Ath_chr1	+	44.0	312.0	0	0
AT1G02305	Ath_chr1	+	10.0	11.0	0	0
AT1G02330	Ath_chr1	-	0	0	55.0	154.0
AT1G02335	Ath_chr1	-	0	0	0	7.0
AT1G02340	Ath_chr1	-	0	0	1.0	2.0
AT1G02350	Ath_chr1	+	4.0	89.0	0	0
AT1G02370	Ath_chr1	+	12.0	15.0	0	0
AT1G02380	Ath_chr1	+	0	0	0	0
AT1G02390	Ath_chr1	+	0	2.0	0	0
AT1G02400	Ath_chr1	+	1.0	2.0	0	0
AT1G02410	Ath_chr1	+	0	17.0	1.04	1.0
AT1G02420	Ath_chr1	+	4.0	2.0	0	0
AT1G02450	Ath_chr1	-	0	0	8.0	69.0
AT1G02460	Ath_chr1	-	0	0	0	0
AT1G02470	Ath_chr1	-	0	0	16.0	32.0
AT1G02475	Ath_chr1	-	0	0	15.0	119.0
AT1G02500	Ath_chr1	+	2.0	25.0	0	0
AT1G02510	Ath_chr1	-	0	0	0	2.0
AT1G02560	Ath_chr1	+	1.0	2.0	0	0
AT1G02610	Ath_chr1	-	0	0	1.0	6.5
AT1G02630	Ath_chr1	-	0	0	0	6.0
AT1G02640	Ath_chr1	+	9.0	2.33	0	3.0
AT1G02660	Ath_chr1	-	0	1.0	4.0	13.0
AT1G02670	Ath_chr1	+	0	2.0	0	0
AT1G02680	Ath_chr1	+	4.0	62.0	0	0
AT1G02690	Ath_chr1	+	3.0	6.0	0	0
AT1G02700	Ath_chr1	+	0	1.0	0	0
AT1G02705	Ath_chr1	+	0	0	0	0
AT1G02720	Ath_chr1	+	5.0	11.0	4.0	7.33
AT1G02730	Ath_chr1	-	0	0	0	2.0
AT1G02740	Ath_chr1	-	0	0	14.86	3.0
AT1G02750	Ath_chr1	+	19.0	5.0	0	0
AT1G02770	Ath_chr1	-	0	0	0	1.0
AT1G02780	Ath_chr1	-	0	0	106.0	118.0
AT1G02790	Ath_chr1	-	0	0	4.0	1.0
AT1G02800	Ath_chr1	-	0	0	2.0	3.0
AT1G02810	Ath_chr1	+	0	0	0	0
AT1G02813	Ath_chr1	+	0	6.0	0	0
AT1G02816	Ath_chr1	+	8.0	32.0	0	0
AT1G02820	Ath_chr1	-	0	0	16.0	21.0
AT1G02840	Ath_chr1	+	13.0	8.08	0	0
AT1G02850	Ath_chr1	+	0	11.0	0	0
AT1G02860	Ath_chr1	+	10.0	7.0	0	0
AT1G02870	Ath_chr1	-	0	0	0	21.0
AT1G02880	Ath_chr1	-	0	0	35.08	213.24
AT1G02890	Ath_chr1	-	0	0	4.0	4.0
AT1G02900	Ath_chr1	-	0	0	6.0	1.0
AT1G02910	Ath_chr1	-	0	0	0	78.0
AT1G02930	Ath_chr1	-	0	0	0	0
AT1G02950	Ath_chr1	-	0	2.0	30.0	2.0
AT1G02952	Ath_chr1	+	0	7.0	5.0	9.0
AT1G02960	Ath_chr1	-	0	0	3.0	50.0
AT1G02970	Ath_chr1	+	0	2.0	0	0
AT1G02990	Ath_chr1	-	0	0	14.0	6.0
AT1G03000	Ath_chr1	-	0	0	0	97.4
AT1G03020	Ath_chr1	-	0	0	0	0
AT1G03030	Ath_chr1	+	1.0	44.0	0	0
AT1G03040	Ath_chr1	-	0	0	9.0	67.89
AT1G03050	Ath_chr1	+	0.5	0.51	0	1.83
AT1G03055	Ath_chr1	-	0	0	12.04	7.0
AT1G03060	Ath_chr1	-	0	0	5.64	5.0
AT1G03070	Ath_chr1	+	0	2.0	0	0
AT1G03080	Ath_chr1	-	0	0	0	38.09
AT1G03090	Ath_chr1	+	2.0	28.0	0	0
AT1G03110	Ath_chr1	+	1.0	1.5	0	0
AT1G03120	Ath_chr1	+	0	8.0	0	0
AT1G03130	Ath_chr1	-	0	0	73.0	73.0
AT1G03140	Ath_chr1	-	0	0	9.0	26.0
AT1G03150	Ath_chr1	+	139.0	88.0	0	0
AT1G03160	Ath_chr1	+	4.0	100.92	0	0
AT1G03170	Ath_chr1	+	11.0	52.0	0	0
AT1G03180	Ath_chr1	+	0	59.0	0	0
AT1G03190	Ath_chr1	+	1.14	72.54	0	0
AT1G03200	Ath_chr1	+	0	42.69	0	0
AT1G03210	Ath_chr1	+	15.0	31.67	1.0	0
AT1G03220	Ath_chr1	+	0	1.0	0	0
AT1G03230	Ath_chr1	+	0	3.0	6.0	7.0
AT1G03250	Ath_chr1	-	0	0	32.0	81.0
AT1G03260	Ath_chr1	-	0	0	5.0	9.0
AT1G03270	Ath_chr1	+	4.0	45.0	0	0
AT1G03280	Ath_chr1	+	8.0	41.0	0	0
AT1G03290	Ath_chr1	+	0	7.0	0	0
AT1G03300	Ath_chr1	-	0	0	2.0	49.0
AT1G03310	Ath_chr1	+	2.0	5.33	0	0
AT1G03330	Ath_chr1	-	0	0	41.0	29.0
AT1G03340	Ath_chr1	+	0	0	0	0
AT1G03350	Ath_chr1	-	0	0	2.0	23.0
AT1G03360	Ath_chr1	+	9.0	34.0	0	0
AT1G03365	Ath_chr1	+	0	14.0	0	0
AT1G03370	Ath_chr1	+	1.0	1.0	0	0
AT1G03380	Ath_chr1	+	0	2.0	0	0
AT1G03390	Ath_chr1	-	0	0	0	0
AT1G03400	Ath_chr1	-	0	0.5	17.17	16.93
AT1G03410	Ath_chr1	-	2.35	9.61	4.0	38.07
AT1G03430	Ath_chr1	+	8.0	83.0	0	0
AT1G03440	Ath_chr1	+	1.0	2.0	9.0	1.0
AT1G03457	Ath_chr1	-	2.0	0	1.0	0
AT1G03470	Ath_chr1	-	0	0	0	23.0
AT1G03475	Ath_chr1	-	1.25	0	6.0	6.0
AT1G03510	Ath_chr1	-	0	0	2.0	7.0
AT1G03520	Ath_chr1	-	1.0	0	12.0	18.0
AT1G03530	Ath_chr1	-	0	0	9.0	27.0
AT1G03550	Ath_chr1	-	5.0	10.0	11.0	1.0
AT1G03560	Ath_chr1	-	0	0	2.0	26.0
AT1G03590	Ath_chr1	-	0	0	0	12.0
AT1G03600	Ath_chr1	+	65.0	204.0	3.0	1.0
AT1G03610	Ath_chr1	+	15.73	39.6	0	2.0
AT1G03620	Ath_chr1	-	0	0	9.0	37.42
AT1G03630	Ath_chr1	+	59.0	68.0	2.0	2.0
AT1G03650	Ath_chr1	-	0	0	0	1.0
AT1G03660	Ath_chr1	-	0	0	0	0.5
AT1G03680	Ath_chr1	-	0	0	37.0	49.0
AT1G03687	Ath_chr1	+	8.0	12.0	0	0
AT1G03700	Ath_chr1	+	0	0	0	0
AT1G03710	Ath_chr1	+	3.0	3.0	0	0
AT1G03730	Ath_chr1	-	1.0	22.15	0	83.38
AT1G03740	Ath_chr1	+	0	3.0	0	1.0
AT1G03750	Ath_chr1	+	0	9.0	0	0
AT1G03760	Ath_chr1	-	0	0	8.0	5.0
AT1G03770	Ath_chr1	+	6.0	12.0	0	0
AT1G03780	Ath_chr1	-	0	0	4.0	11.0
AT1G03800	Ath_chr1	-	0	0	7.0	1.0
AT1G03820	Ath_chr1	-	0	3.0	6.0	16.0
AT1G03830	Ath_chr1	-	0	0	3.0	21.0
AT1G03850	Ath_chr1	-	0	0	0	3.0
AT1G03860	Ath_chr1	-	0	0	8.0	3.0
AT1G03870	Ath_chr1	-	4.0	0	11.0	4.0
AT1G03880	Ath_chr1	+	0	0	0	0
AT1G03900	Ath_chr1	+	1.0	12.0	0	0
AT1G03905	Ath_chr1	+	0	44.0	0	0
AT1G03910	Ath_chr1	+	5.0	54.0	0	0
AT1G03920	Ath_chr1	+	2.0	2.0	0	0
AT1G03930	Ath_chr1	+	15.46	25.43	0	0
AT1G03950	Ath_chr1	-	0	0	0	3.0
AT1G03960	Ath_chr1	+	5.0	31.0	0	0
AT1G03970	Ath_chr1	+	20.0	45.0	0	0
AT1G04000	Ath_chr1	-	0	0	4.0	85.0
AT1G04010	Ath_chr1	-	0	0	4.0	44.8
AT1G04020	Ath_chr1	+	0	7.0	0	0
AT1G04030	Ath_chr1	+	1.0	3.0	0	0
AT1G04040	Ath_chr1	-	0	0	22.0	12.0
AT1G04050	Ath_chr1	-	1.0	0	0	6.0
AT1G04070	Ath_chr1	-	0	1.0	9.0	17.0
AT1G04080	Ath_chr1	+	8.0	91.0	0	0
AT1G04090	Ath_chr1	+	0	2.0	0	0
AT1G04100	Ath_chr1	+	1.0	8.0	0	0
AT1G04110	Ath_chr1	-	0	0	0	0
AT1G04120	Ath_chr1	-	0	0	55.0	83.0
AT1G04130	Ath_chr1	+	5.0	20.61	0	0
AT1G04140	Ath_chr1	-	0	0	0	29.0
AT1G04160	Ath_chr1	+	0	9.0	0	0
AT1G04170	Ath_chr1	+	23.0	23.59	0	0
AT1G04183	Ath_chr1	+	20.0	53.0	8.0	25.0
AT1G04190	Ath_chr1	-	0	0	25.0	65.0
AT1G04197	Ath_chr1	-	0	0	0	3.0
AT1G04200	Ath_chr1	+	7.0	15.0	0	2.09
AT1G04207	Ath_chr1	-	0	0	0	12.0
AT1G04210	Ath_chr1	+	1.0	19.03	0	0
AT1G04217	Ath_chr1	+	54.86	117.49	0	0
AT1G04220	Ath_chr1	-	1.0	5.25	50.0	78.69
AT1G04230	Ath_chr1	+	13.0	186.0	0	0
AT1G04240	Ath_chr1	-	0	4.0	59.0	141.0
AT1G04247	Ath_chr1	+	2.0	2.0	0	1.0
AT1G04250	Ath_chr1	+	17.0	5.0	0	1.0
AT1G04260	Ath_chr1	-	0	0	16.0	20.0
AT1G04263	Ath_chr1	-	0	0	0	0.64
AT1G04270	Ath_chr1	-	0	0	5.0	25.0
AT1G04280	Ath_chr1	-	0.25	2.0	10.8	19.0
AT1G04290	Ath_chr1	-	0.83	2.0	74.0	55.5
AT1G04293	Ath_chr1	-	0	0	0	1.0
AT1G04300	Ath_chr1	-	0	0	1.0	62.7
AT1G04310	Ath_chr1	-	0	0	0	9.26
AT1G04330	Ath_chr1	-	0	0	0	0
AT1G04340	Ath_chr1	-	0	0	45.96	9.52
AT1G04350	Ath_chr1	+	1.0	27.0	0	0
AT1G04357	Ath_chr1	-	0	0	0	0.5
AT1G04363	Ath_chr1	+	2.5	36.44	0	0
AT1G04390	Ath_chr1	-	0	0	0	16.0
AT1G04400	Ath_chr1	-	0	0	1.0	18.0
AT1G04410	Ath_chr1	-	0	0	79.0	84.0
AT1G04420	Ath_chr1	+	0	62.0	0	0
AT1G04425	Ath_chr1	+	5.0	2.0	0	0
AT1G04430	Ath_chr1	+	13.0	16.0	0	1.0
AT1G04440	Ath_chr1	+	0	8.0	0	0
AT1G04450	Ath_chr1	+	0	3.0	4.47	0
AT1G04470	Ath_chr1	-	0	0	0	0
AT1G04480	Ath_chr1	+	20.0	45.0	0	0
AT1G04500	Ath_chr1	-	0	0	1.0	4.0
AT1G04510	Ath_chr1	+	5.0	14.0	0	0
AT1G04520	Ath_chr1	+	7.0	15.06	0.08	4.44
AT1G04530	Ath_chr1	-	0	0	45.0	88.0
AT1G04540	Ath_chr1	+	3.0	1.0	3.0	18.0
AT1G04550	Ath_chr1	+	22.0	51.04	0	0
AT1G04555	Ath_chr1	+	4.0	24.0	0	0
AT1G04570	Ath_chr1	-	0	1.0	0	2.0
AT1G04580	Ath_chr1	-	0	0	7.0	0
AT1G04583	Ath_chr1	+	0	1.0	0	0
AT1G04590	Ath_chr1	-	0	0	0	16.0
AT1G04610	Ath_chr1	+	0	1.0	0	0
AT1G04620	Ath_chr1	-	0	0	15.2	25.0
AT1G04630	Ath_chr1	-	0	0	5.0	12.0
AT1G04635	Ath_chr1	+	5.0	13.0	0	0.5
AT1G04645	Ath_chr1	-	0	0	0	0
AT1G04660	Ath_chr1	-	0	0	5.0	31.0
AT1G04670	Ath_chr1	+	0	0	0	0
AT1G04680	Ath_chr1	-	0	0	5.41	60.51
AT1G04690	Ath_chr1	+	56.0	22.0	0	0
AT1G04700	Ath_chr1	+	1.0	3.36	1.0	1.0
AT1G04710	Ath_chr1	+	5.0	70.0	0	0
AT1G04730	Ath_chr1	-	0	0	0	12.0
AT1G04750	Ath_chr1	-	0.5	1.0	3.0	37.0
AT1G04760	Ath_chr1	+	2.0	4.0	0.5	0
AT1G04770	Ath_chr1	-	0	0	0	55.0
AT1G04778	Ath_chr1	+	0	4.0	0	0
AT1G04780	Ath_chr1	-	0	0	3.0	25.0
AT1G04790	Ath_chr1	+	0	29.0	0	0
AT1G04800	Ath_chr1	-	0	0	15.0	57.0
AT1G04810	Ath_chr1	+	0	6.0	0	0
AT1G04820	Ath_chr1	-	0	0	629.84	702.94
AT1G04830	Ath_chr1	-	0	0	38.0	173.47
AT1G04840	Ath_chr1	-	0	0	1.0	4.0
AT1G04850	Ath_chr1	-	0	1.0	19.0	94.0
AT1G04860	Ath_chr1	-	0	0	0	0
AT1G04870	Ath_chr1	-	0	0	10.0	15.0
AT1G04880	Ath_chr1	-	0	0	0	3.0
AT1G04900	Ath_chr1	+	4.0	102.0	0	0
AT1G04910	Ath_chr1	-	0	0	11.0	111.0
AT1G04920	Ath_chr1	-	0	0	0	1.0
AT1G04930	Ath_chr1	-	0	0.5	4.0	3.0
AT1G04940	Ath_chr1	+	3.0	6.0	0	0
AT1G04945	Ath_chr1	+	8.0	16.0	0	0
AT1G04950	Ath_chr1	-	0	0	2.0	5.0
AT1G04960	Ath_chr1	-	0	0	7.0	14.0
AT1G04970	Ath_chr1	+	4.0	101.0	0	0
AT1G04980	Ath_chr1	-	0	0	0	4.0
AT1G04983	Ath_chr1	+	0	2.0	0	0
AT1G04985	Ath_chr1	-	0	1.0	34.0	46.0
AT1G04990	Ath_chr1	-	0	0	7.1	4.0
AT1G05000	Ath_chr1	+	1.0	4.0	0	0
AT1G05010	Ath_chr1	-	0	0	58.0	17.0
AT1G05020	Ath_chr1	-	0	0	0	0
AT1G05030	Ath_chr1	-	0	0	3.0	78.43
AT1G05040	Ath_chr1	-	0	1.0	0	0
AT1G05055	Ath_chr1	-	0	0	5.0	46.0
AT1G05060	Ath_chr1	-	0	0	0	0
AT1G05065	Ath_chr1	-	0	0	160.79	30.54
AT1G05070	Ath_chr1	-	0	0	11.0	27.0
AT1G05083	Ath_chr1	+	0	0	0	0
AT1G05087	Ath_chr1	+	29.5	88.88	0	0
AT1G05100	Ath_chr1	+	5.0	3.0	0	0
AT1G05120	Ath_chr1	-	0	0	6.0	17.0
AT1G05140	Ath_chr1	+	27.0	34.0	0	1.0
AT1G05150	Ath_chr1	-	5.0	1.0	2.0	10.0
AT1G05160	Ath_chr1	-	0	0	7.0	775.0
AT1G05170	Ath_chr1	-	0	0	6.0	29.0
AT1G05180	Ath_chr1	-	0	0	9.0	27.0
AT1G05190	Ath_chr1	-	0	0	51.0	102.0
AT1G05200	Ath_chr1	+	0	0	0	1.0
AT1G05205	Ath_chr1	-	0	1.0	0	5.0
AT1G05210	Ath_chr1	+	0	3.0	0	0
AT1G05227	Ath_chr1	+	0	30.0	0	0
AT1G05230	Ath_chr1	-	0	0	3.0	2.0
AT1G05260	Ath_chr1	+	0	1.0	0	0
AT1G05270	Ath_chr1	-	0	0	6.0	66.0
AT1G05290	Ath_chr1	-	0	0	0	0
AT1G05310	Ath_chr1	-	0	0	0	1.0
AT1G05320	Ath_chr1	+	20.0	16.0	0	0
AT1G05330	Ath_chr1	+	0	0	0	0
AT1G05337	Ath_chr1	-	4.0	1.0	2.0	0
AT1G05340	Ath_chr1	-	0	0	0	0
AT1G05350	Ath_chr1	-	0	0	8.0	21.0
AT1G05360	Ath_chr1	+	0	2.0	0	0
AT1G05370	Ath_chr1	-	0	0	1.0	7.0
AT1G05380	Ath_chr1	+	0	18.0	0	0
AT1G05385	Ath_chr1	-	0	0	5.0	9.0
AT1G05400	Ath_chr1	+	10.0	31.0	0	0
AT1G05410	Ath_chr1	-	0	0	23.0	20.0
AT1G05420	Ath_chr1	+	0	34.0	0	0
AT1G05430	Ath_chr1	-	0	0	16.0	35.0
AT1G05440	Ath_chr1	-	0	0	0	2.0
AT1G05450	Ath_chr1	+	15.0	9.0	0	0
AT1G05460	Ath_chr1	-	0	0	0	31.0
AT1G05470	Ath_chr1	-	0	0	3.0	23.0
AT1G05490	Ath_chr1	-	0	0	7.33	9.02
AT1G05500	Ath_chr1	+	8.0	31.0	0	0
AT1G05520	Ath_chr1	-	0	0	7.0	24.0
AT1G05540	Ath_chr1	+	12.0	27.0	0	0
AT1G05550	Ath_chr1	-	0	0	5.0	15.17
AT1G05560	Ath_chr1	-	13.0	7.0	3.0	8.0
AT1G05562	Ath_chr1	+	5.0	21.05	24.0	31.0
AT1G05570	Ath_chr1	-	0	0	0	0
AT1G05577	Ath_chr1	-	0	0	0	0
AT1G05580	Ath_chr1	-	0	0	0	0
AT1G05590	Ath_chr1	+	8.0	5.0	0	0
AT1G05600	Ath_chr1	+	3.0	7.0	0	0
AT1G05610	Ath_chr1	-	0	0	0	6.0
AT1G05620	Ath_chr1	+	10.0	21.0	1.49	0
AT1G05630	Ath_chr1	+	9.59	65.0	0	1.0
AT1G05640	Ath_chr1	-	6.0	4.0	0	4.0
AT1G05670	Ath_chr1	-	0	0	4.0	30.0
AT1G05680	Ath_chr1	-	0	0	10.0	9.0
AT1G05690	Ath_chr1	+	2.0	1.0	0	0
AT1G05710	Ath_chr1	+	34.33	42.68	1.0	0
AT1G05720	Ath_chr1	-	0	0	4.0	7.0
AT1G05730	Ath_chr1	+	0	0	0	0
AT1G05750	Ath_chr1	+	1.0	2.0	0	0
AT1G05760	Ath_chr1	-	0	0	0	5.0
AT1G05767	Ath_chr1	+	0	23.0	0	0
AT1G05770	Ath_chr1	-	0	0	1.0	0
AT1G05780	Ath_chr1	+	1.0	31.0	0	0
AT1G05785	Ath_chr1	+	5.0	5.0	0	0
AT1G05790	Ath_chr1	+	4.0	51.0	0	0
AT1G05805	Ath_chr1	+	2.0	17.0	0	0
AT1G05810	Ath_chr1	+	6.0	5.25	0	1.0
AT1G05820	Ath_chr1	+	1.0	1.0	0	0
AT1G05830	Ath_chr1	+	0	43.0	0	0
AT1G05835	Ath_chr1	+	43.0	84.0	0	0
AT1G05840	Ath_chr1	-	0	0	0	5.0
AT1G05850	Ath_chr1	-	0	0	111.0	43.0
AT1G05860	Ath_chr1	+	5.0	46.89	0	0
AT1G05870	Ath_chr1	-	0	1.0	130.0	353.0
AT1G05890	Ath_chr1	+	6.0	57.0	6.0	0
AT1G05900	Ath_chr1	+	11.0	242.0	0	0
AT1G05910	Ath_chr1	+	0	12.0	0	0
AT1G05940	Ath_chr1	-	0	0	4.0	57.0
AT1G05950	Ath_chr1	-	0	1.0	8.02	14.32
AT1G05960	Ath_chr1	-	0	0	0	21.0
AT1G05970	Ath_chr1	-	0	0	0	2.0
AT1G05997	Ath_chr1	-	0	0	0	1.0
AT1G06000	Ath_chr1	-	6.0	41.0	37.0	61.0
AT1G06010	Ath_chr1	+	11.0	11.1	0	0
AT1G06030	Ath_chr1	+	0	0	0	0
AT1G06040	Ath_chr1	-	0	0	141.0	438.0
AT1G06050	Ath_chr1	-	0	0	11.0	8.0
AT1G06060	Ath_chr1	+	6.0	20.0	0	0
AT1G06070	Ath_chr1	-	0	0	7.0	15.3
AT1G06080	Ath_chr1	+	0	0	0	0
AT1G06110	Ath_chr1	-	0	0	1.0	11.24
AT1G06130	Ath_chr1	-	0	0	34.0	154.0
AT1G06133	Ath_chr1	+	0	0	0	0
AT1G06140	Ath_chr1	+	0	0	0	0
AT1G06143	Ath_chr1	-	1.0	1.0	4.0	4.0
AT1G06150	Ath_chr1	-	0	0	2.0	139.89
AT1G06170	Ath_chr1	-	0	0	0	2.0
AT1G06177	Ath_chr1	-	0	0	0	21.0
AT1G06180	Ath_chr1	+	1.0	9.0	0	0
AT1G06190	Ath_chr1	-	0	0	3.0	32.0
AT1G06200	Ath_chr1	-	0	0	12.0	47.0
AT1G06210	Ath_chr1	+	9.0	12.0	0	0
AT1G06217	Ath_chr1	+	0	2.0	0	0
AT1G06220	Ath_chr1	+	1.0	5.0	0	0
AT1G06230	Ath_chr1	+	1.0	16.0	0	0
AT1G06233	Ath_chr1	+	11.0	6.0	0	0
AT1G06240	Ath_chr1	+	0	61.0	0	1.0
AT1G06243	Ath_chr1	+	4676.58	4739.88	0	0
AT1G06250	Ath_chr1	-	13.0	26.0	6.0	17.17
AT1G06260	Ath_chr1	+	26.0	2.0	0	0
AT1G06265	Ath_chr1	-	0	0	0	13.0
AT1G06270	Ath_chr1	-	0	0	2.0	8.0
AT1G06273	Ath_chr1	+	559.42	319.12	0	0
AT1G06280	Ath_chr1	-	0	0	0	5.0
AT1G06290	Ath_chr1	+	5.0	20.0	0	1.0
AT1G06323	Ath_chr1	-	0	0.33	0	1.0
AT1G06337	Ath_chr1	+	0	17.0	0	0
AT1G06340	Ath_chr1	-	0	0	7.0	1.0
AT1G06350	Ath_chr1	-	0	0	47.0	34.0
AT1G06360	Ath_chr1	-	0	0	0	3.0
AT1G06380	Ath_chr1	+	59.72	30.0	0	0
AT1G06390	Ath_chr1	+	8.0	20.0	0	0
AT1G06400	Ath_chr1	-	0	0	10.0	41.0
AT1G06410	Ath_chr1	+	3.0	10.0	0	0
AT1G06420	Ath_chr1	+	17.14	253.07	0	0
AT1G06430	Ath_chr1	-	0	0	11.0	9.0
AT1G06447	Ath_chr1	+	0	0	0	0
AT1G06450	Ath_chr1	+	0	1.0	0	2.0
AT1G06460	Ath_chr1	-	0	1.0	1.0	5.0
AT1G06463	Ath_chr1	-	0.5	0	11.0	102.0
AT1G06470	Ath_chr1	+	5.0	49.0	0	0
AT1G06473	Ath_chr1	-	0	21.0	4.0	25.0
AT1G06475	Ath_chr1	-	0	0.34	10.0	10.27
AT1G06500	Ath_chr1	+	4.0	26.0	0	0
AT1G06510	Ath_chr1	+	0	21.0	0	0
AT1G06515	Ath_chr1	-	0	2.0	7.0	15.0
AT1G06520	Ath_chr1	-	0	0	0	10.0
AT1G06530	Ath_chr1	+	38.0	227.0	0	0
AT1G06540	Ath_chr1	-	0	0	0	4.0
AT1G06547	Ath_chr1	+	0	3.0	0	0
AT1G06550	Ath_chr1	-	0	0	11.51	136.54
AT1G06560	Ath_chr1	+	6.0	16.0	0	0
AT1G06570	Ath_chr1	-	0	3.0	0	9.0
AT1G06580	Ath_chr1	-	0	0	0	1.0
AT1G06590	Ath_chr1	-	0	0	0	7.0
AT1G06620	Ath_chr1	+	0	0	0	0
AT1G06630	Ath_chr1	+	8.0	12.0	0	0
AT1G06640	Ath_chr1	+	4.0	14.0	0	0
AT1G06645	Ath_chr1	+	15.07	16.77	0	0
AT1G06650	Ath_chr1	+	44.31	36.16	0	0
AT1G06660	Ath_chr1	-	0	0	2.0	1.0
AT1G06667	Ath_chr1	+	0	4.0	0	0
AT1G06670	Ath_chr1	+	0	18.0	0	0
AT1G06680	Ath_chr1	+	129.08	118.29	0	0
AT1G06690	Ath_chr1	-	0	0	12.0	97.0
AT1G06700	Ath_chr1	-	0	0	17.55	36.27
AT1G06710	Ath_chr1	-	0	0	0	4.0
AT1G06717	Ath_chr1	+	0	2.0	0	0
AT1G06720	Ath_chr1	-	0	0	0	28.0
AT1G06730	Ath_chr1	+	0	18.0	0	0
AT1G06740	Ath_chr1	+	1.0	1.0	0	0
AT1G06750	Ath_chr1	+	7.0	21.0	0	0
AT1G06760	Ath_chr1	-	0	0	77.0	191.0
AT1G06770	Ath_chr1	-	0	1.0	0	1.0
AT1G06780	Ath_chr1	+	0	12.0	0	0
AT1G06790	Ath_chr1	+	27.0	53.0	0	0
AT1G06800	Ath_chr1	-	0	10.0	2.0	0
AT1G06820	Ath_chr1	-	0	0	5.0	69.0
AT1G06830	Ath_chr1	+	0	2.0	0	0
AT1G06840	Ath_chr1	-	0	0	9.0	41.0
AT1G06850	Ath_chr1	+	3.0	22.93	0	0
AT1G06870	Ath_chr1	+	7.0	19.0	0	1.0
AT1G06890	Ath_chr1	-	0	0	11.0	13.0
AT1G06900	Ath_chr1	-	0	0	0	13.0
AT1G06910	Ath_chr1	+	0	10.0	6.0	0
AT1G06950	Ath_chr1	-	0	0	1.0	36.0
AT1G06960	Ath_chr1	+	45.0	158.0	0	0
AT1G06970	Ath_chr1	+	0	2.0	0	1.0
AT1G06980	Ath_chr1	-	0	0	5.0	3.0
AT1G06987	Ath_chr1	+	0	1.0	0	0
AT1G06990	Ath_chr1	+	3.0	8.0	0	0
AT1G07000	Ath_chr1	-	0	3.0	5.0	11.0
AT1G07010	Ath_chr1	+	27.0	615.0	0	0
AT1G07020	Ath_chr1	-	0	1.0	15.0	9.0
AT1G07030	Ath_chr1	-	0	1.0	16.0	10.0
AT1G07040	Ath_chr1	-	0	0	19.0	27.0
AT1G07050	Ath_chr1	-	0	0	39.0	1.0
AT1G07060	Ath_chr1	-	0	0	0	0
AT1G07070	Ath_chr1	+	3.0	5.0	0	0
AT1G07080	Ath_chr1	+	2.0	10.0	0	0
AT1G07090	Ath_chr1	-	1.0	1.0	6.14	11.22
AT1G07110	Ath_chr1	-	0	0	4.0	100.0
AT1G07117	Ath_chr1	-	0	0	0	0
AT1G07119	Ath_chr1	+	5.0	2.0	0	0
AT1G07128	Ath_chr1	-	11.0	0.5	5.0	16.9
AT1G07135	Ath_chr1	-	0	0	3.0	4.0
AT1G07140	Ath_chr1	-	0	0	6.36	35.24
AT1G07150	Ath_chr1	-	0	0	0	0
AT1G07167	Ath_chr1	+	0	0	0	0
AT1G07170	Ath_chr1	+	7.0	19.0	0	0
AT1G07180	Ath_chr1	+	6.0	4.0	1.0	1.0
AT1G07200	Ath_chr1	-	0	1.0	0	12.0
AT1G07210	Ath_chr1	+	3.0	11.0	0	1.0
AT1G07220	Ath_chr1	-	0	4.25	20.5	147.0
AT1G07230	Ath_chr1	-	0	0	7.0	16.0
AT1G07240	Ath_chr1	+	8.0	5.0	23.0	8.0
AT1G07250	Ath_chr1	+	0	20.0	10.0	15.0
AT1G07260	Ath_chr1	-	2.0	7.0	0	0
AT1G07270	Ath_chr1	-	0	0	4.0	10.0
AT1G07280	Ath_chr1	+	11.35	6.17	0	1.0
AT1G07290	Ath_chr1	-	0	0	6.0	23.0
AT1G07300	Ath_chr1	-	0	0	11.0	56.0
AT1G07320	Ath_chr1	+	49.08	60.16	0	0
AT1G07330	Ath_chr1	+	0	0	0	0
AT1G07340	Ath_chr1	+	0	0	0	0
AT1G07350	Ath_chr1	-	0	0	33.0	518.0
AT1G07360	Ath_chr1	-	0	0	6.0	48.0
AT1G07370	Ath_chr1	+	14.0	1.0	0	0
AT1G07380	Ath_chr1	-	2.0	0	1.0	5.22
AT1G07390	Ath_chr1	+	2.0	2.0	0	0
AT1G07393	Ath_chr1	-	0	0	0	0
AT1G07400	Ath_chr1	+	0	9.0	0	0
AT1G07410	Ath_chr1	+	5.58	1.0	0	0
AT1G07413	Ath_chr1	+	0	0.33	0	0
AT1G07420	Ath_chr1	+	5.0	89.19	0	0
AT1G07430	Ath_chr1	-	0	0	20.34	220.49
AT1G07440	Ath_chr1	-	0	0	37.7	175.0
AT1G07450	Ath_chr1	-	0	0	16.97	147.91
AT1G07457	Ath_chr1	+	1.0	1.0	0	0
AT1G07470	Ath_chr1	+	3.0	103.0	0	0
AT1G07473	Ath_chr1	-	0	0	1.0	1.0
AT1G07476	Ath_chr1	+	0	0	0	0
AT1G07480	Ath_chr1	-	0	0	22.0	74.0
AT1G07485	Ath_chr1	+	7.0	6.0	13.0	3.0
AT1G07487	Ath_chr1	+	37.0	22.0	1.0	0
AT1G07490	Ath_chr1	-	0	4.0	4.5	87.83
AT1G07500	Ath_chr1	-	0	0	0	0
AT1G07510	Ath_chr1	+	9.0	15.0	0	0
AT1G07517	Ath_chr1	+	1.0	20.0	0	2.0
AT1G07520	Ath_chr1	-	0	2.0	0	9.0
AT1G07530	Ath_chr1	-	0	1.0	2.0	10.42
AT1G07540	Ath_chr1	-	0	0	1.0	0
AT1G07570	Ath_chr1	-	0	0	15.5	39.0
AT1G07590	Ath_chr1	-	0	0	79.0	53.81
AT1G07593	Ath_chr1	-	0	0	0	4.0
AT1G07610	Ath_chr1	+	7.0	6.0	0	0
AT1G07615	Ath_chr1	-	0	1.0	0	6.0
AT1G07630	Ath_chr1	+	5.0	8.04	3.0	3.0
AT1G07640	Ath_chr1	-	0	0	13.0	14.48
AT1G07645	Ath_chr1	-	0	0	3.0	3.0
AT1G07650	Ath_chr1	-	1.0	1.0	9.0	77.0
AT1G07660	Ath_chr1	+	19.33	14.66	1.67	4.66
AT1G07670	Ath_chr1	-	0	0	0	4.0
AT1G07690	Ath_chr1	+	0	1.0	0	0
AT1G07700	Ath_chr1	+	34.0	320.0	0	0
AT1G07705	Ath_chr1	+	9.0	76.0	0	0
AT1G07720	Ath_chr1	-	0	5.0	1.0	13.0
AT1G07728	Ath_chr1	+	8.0	57.0	0	0
AT1G07740	Ath_chr1	-	0	1.0	1.0	13.0
AT1G07743	Ath_chr1	-	0	0	7.0	29.0
AT1G07745	Ath_chr1	-	0	0	21.05	133.0
AT1G07750	Ath_chr1	-	0	0	9.0	4.17
AT1G07770	Ath_chr1	-	0	0	932.28	672.81
AT1G07780	Ath_chr1	-	0	0	35.95	7.24
AT1G07790	Ath_chr1	+	13.0	17.0	0	0
AT1G07795	Ath_chr1	+	1.0	1.0	0	0
AT1G07810	Ath_chr1	+	0	3.0	0	0
AT1G07820	Ath_chr1	-	0	0	51.0	188.0
AT1G07830	Ath_chr1	+	1.0	23.0	0	0
AT1G07840	Ath_chr1	+	4.0	15.0	0	0
AT1G07870	Ath_chr1	-	0	0	5.0	13.39
AT1G07880	Ath_chr1	-	0	0	0	1.0
AT1G07885	Ath_chr1	-	0	0	0	0
AT1G07887	Ath_chr1	+	0	4.0	0	0
AT1G07890	Ath_chr1	+	261.0	227.0	0	0
AT1G07897	Ath_chr1	+	38.0	24.0	0	0
AT1G07902	Ath_chr1	+	15.0	50.7	0	0
AT1G07910	Ath_chr1	+	0	15.0	0	0
AT1G07920	Ath_chr1	+	31.0	27.0	0	0
AT1G07930	Ath_chr1	+	1.0	6.0	0	0
AT1G07940	Ath_chr1	-	0	0	66.0	33.0
AT1G07950	Ath_chr1	-	0	0	7.0	21.0
AT1G07960	Ath_chr1	+	46.04	149.54	0	0
AT1G07970	Ath_chr1	-	0	0	2.0	3.0
AT1G07980	Ath_chr1	-	0	0	21.0	27.0
AT1G07985	Ath_chr1	+	0	4.0	0	0
AT1G07990	Ath_chr1	+	2.0	26.0	0	0
AT1G08000	Ath_chr1	-	0	0	6.0	7.78
AT1G08010	Ath_chr1	-	0	0	1.0	38.52
AT1G08030	Ath_chr1	-	0	0	18.41	15.0
AT1G08035	Ath_chr1	+	0	2.0	0	0
AT1G08040	Ath_chr1	-	6.5	0	6.0	27.0
AT1G08060	Ath_chr1	-	0	0	0	0
AT1G08065	Ath_chr1	-	0	0	0	0
AT1G08070	Ath_chr1	-	0	0	1.0	1.0
AT1G08110	Ath_chr1	+	36.0	95.0	0	0
AT1G08123	Ath_chr1	-	0	0	1.0	4.0
AT1G08125	Ath_chr1	-	0	0	0	55.0
AT1G08130	Ath_chr1	-	0	0	0	2.0
AT1G08135	Ath_chr1	-	0.33	0	0	0
AT1G08140	Ath_chr1	-	0	0	3.0	1.0
AT1G08150	Ath_chr1	-	0	0	0	4.0
AT1G08160	Ath_chr1	-	0	0	0	3.0
AT1G08165	Ath_chr1	-	0	0	8.0	5.0
AT1G08170	Ath_chr1	-	0	0	0	6.0
AT1G08180	Ath_chr1	-	1.0	0	11.0	38.06
AT1G08190	Ath_chr1	+	16.0	131.0	0	0
AT1G08200	Ath_chr1	-	0	0	51.0	50.0
AT1G08210	Ath_chr1	-	0	0	4.0	41.0
AT1G08213	Ath_chr1	+	0	1.0	0	0
AT1G08217	Ath_chr1	-	0	0	6.0	0
AT1G08220	Ath_chr1	-	0	0	1.0	95.0
AT1G08230	Ath_chr1	-	0	1.0	13.0	39.0
AT1G08250	Ath_chr1	-	0	3.0	1.0	3.0
AT1G08260	Ath_chr1	+	2.0	29.0	0	0
AT1G08270	Ath_chr1	-	0	1.0	18.0	17.0
AT1G08280	Ath_chr1	+	0	8.0	0	1.0
AT1G08283	Ath_chr1	-	0	0	10.0	23.0
AT1G08290	Ath_chr1	-	0	0	4.25	21.0
AT1G08293	Ath_chr1	-	0	0	8.0	3.0
AT1G08300	Ath_chr1	+	0	1.0	0	0
AT1G08315	Ath_chr1	-	1.0	7.0	5.0	10.0
AT1G08320	Ath_chr1	-	0	0	2.0	1.0
AT1G08340	Ath_chr1	+	0	13.0	0	0
AT1G08350	Ath_chr1	-	0	0	6.0	30.0
AT1G08357	Ath_chr1	-	0	0	0	0
AT1G08360	Ath_chr1	+	123.0	104.0	0	0
AT1G08370	Ath_chr1	+	10.0	18.0	0	0
AT1G08380	Ath_chr1	-	0	0	109.0	82.0
AT1G08390	Ath_chr1	+	3.0	6.0	0	0
AT1G08400	Ath_chr1	-	0	0	2.0	6.0
AT1G08403	Ath_chr1	+	0	1.0	0	0
AT1G08410	Ath_chr1	+	6.0	8.0	0	0
AT1G08417	Ath_chr1	-	0	0	0	0.5
AT1G08420	Ath_chr1	+	1.0	11.0	0	0
AT1G08450	Ath_chr1	-	0	0	9.0	81.0
AT1G08460	Ath_chr1	+	1.0	16.0	0	3.0
AT1G08465	Ath_chr1	+	0	27.0	0	0
AT1G08470	Ath_chr1	-	0	0	4.0	58.0
AT1G08480	Ath_chr1	+	54.0	12.0	0	0
AT1G08490	Ath_chr1	-	0	0	4.0	183.0
AT1G08500	Ath_chr1	+	0	1.0	0	0
AT1G08510	Ath_chr1	-	0	0	280.37	127.28
AT1G08520	Ath_chr1	+	5.5	533.72	0	0
AT1G08530	Ath_chr1	+	0	33.0	0	0
AT1G08540	Ath_chr1	+	4.0	25.0	0	0
AT1G08550	Ath_chr1	+	36.5	80.42	0	1.0
AT1G08560	Ath_chr1	-	0	1.0	21.0	29.0
AT1G08570	Ath_chr1	+	18.0	24.0	0	0
AT1G08580	Ath_chr1	-	0	0	0	125.0
AT1G08592	Ath_chr1	-	0	0	0	20.0
AT1G08600	Ath_chr1	+	0	12.0	0	0
AT1G08610	Ath_chr1	-	0	0	5.0	4.0
AT1G08620	Ath_chr1	+	5.0	15.0	0	0
AT1G08630	Ath_chr1	-	0	0	12.0	6.0
AT1G08640	Ath_chr1	-	0	0	9.0	41.0
AT1G08643	Ath_chr1	+	382.0	388.78	0	0
AT1G08650	Ath_chr1	+	21.0	69.0	0	0
AT1G08660	Ath_chr1	-	0	0	3.0	50.0
AT1G08670	Ath_chr1	-	0	0	0	1.0
AT1G08680	Ath_chr1	+	0	7.0	0	0
AT1G08695	Ath_chr1	-	0	0	0	3.0
AT1G08697	Ath_chr1	-	0	0	8.0	3.0
AT1G08700	Ath_chr1	-	0	0	11.0	22.0
AT1G08710	Ath_chr1	+	15.0	67.0	0	0
AT1G08720	Ath_chr1	+	0	8.0	0	0
AT1G08730	Ath_chr1	+	0	0	0	0
AT1G08750	Ath_chr1	+	0	67.0	0	0
AT1G08760	Ath_chr1	+	0	14.58	0	0
AT1G08770	Ath_chr1	+	5.0	2.0	0	0
AT1G08780	Ath_chr1	-	0	0	25.0	46.0
AT1G08800	Ath_chr1	-	0	0	3.0	3.0
AT1G08810	Ath_chr1	-	0	0	0	11.1
AT1G08820	Ath_chr1	-	0	0	3.0	9.1
AT1G08830	Ath_chr1	+	28.0	13.0	0	0
AT1G08833	Ath_chr1	+	5.0	2.0	0	1.0
AT1G08840	Ath_chr1	-	0	0	6.0	24.0
AT1G08845	Ath_chr1	+	1.0	3.0	0	0
AT1G08880	Ath_chr1	-	0	0	151.0	68.0
AT1G08890	Ath_chr1	+	1.0	1.5	0	0
AT1G08900	Ath_chr1	+	5.0	37.46	0	0
AT1G08910	Ath_chr1	+	0	14.0	0	0
AT1G08920	Ath_chr1	+	23.0	6.0	0	0
AT1G08940	Ath_chr1	+	0	9.31	0	0
AT1G08960	Ath_chr1	+	4.0	7.0	0	0
AT1G08970	Ath_chr1	+	6.0	24.0	0	0
AT1G08980	Ath_chr1	+	8.0	87.0	0	0
AT1G09000	Ath_chr1	+	0	8.0	0	0
AT1G09010	Ath_chr1	-	0	0	2.0	18.0
AT1G09020	Ath_chr1	-	0	0	1.0	8.0
AT1G09023	Ath_chr1	+	5.0	11.0	0	1.0
AT1G09027	Ath_chr1	-	0	0	50.0	36.94
AT1G09040	Ath_chr1	+	2.0	0.5	0	0
AT1G09050	Ath_chr1	+	2.0	0.5	0	0
AT1G09060	Ath_chr1	-	0	0	15.0	62.0
AT1G09070	Ath_chr1	+	6.0	5.0	0	0
AT1G09080	Ath_chr1	-	0	0	0	3.0
AT1G09100	Ath_chr1	-	0	0	4.0	60.0
AT1G09130	Ath_chr1	-	0	0	5.0	12.0
AT1G09140	Ath_chr1	-	0.5	1.0	21.0	37.24
AT1G09150	Ath_chr1	+	11.0	11.0	1.5	4.0
AT1G09155	Ath_chr1	-	0	0	22.0	9.0
AT1G09160	Ath_chr1	-	0	1.0	4.0	68.0
AT1G09180	Ath_chr1	+	0	2.0	0	0
AT1G09190	Ath_chr1	-	0	0	0	0
AT1G09195	Ath_chr1	-	0	0	3.0	32.0
AT1G09200	Ath_chr1	-	0	1.0	19.0	176.0
AT1G09210	Ath_chr1	-	0	0	14.0	99.97
AT1G09230	Ath_chr1	-	0	1.0	1.0	98.85
AT1G09240	Ath_chr1	+	2.0	2.0	0	0
AT1G09245	Ath_chr1	-	0	0	0	0
AT1G09250	Ath_chr1	+	0.33	36.22	0	0
AT1G09260	Ath_chr1	+	0	0	0	0
AT1G09270	Ath_chr1	+	4.0	44.0	0	0
AT1G09280	Ath_chr1	-	0	0	2.0	29.0
AT1G09290	Ath_chr1	-	0	1.0	1.0	9.0
AT1G09300	Ath_chr1	+	1.0	23.0	0	0
AT1G09310	Ath_chr1	+	10.0	77.0	1.0	0
AT1G09320	Ath_chr1	-	0	0	1.0	3.0
AT1G09330	Ath_chr1	-	0	1.0	3.0	5.0
AT1G09340	Ath_chr1	+	35.0	172.0	0	0
AT1G09370	Ath_chr1	+	12.28	0	0	0
AT1G09380	Ath_chr1	-	0	0	5.0	7.0
AT1G09390	Ath_chr1	+	0	13.0	0	0
AT1G09415	Ath_chr1	-	0	0	91.0	259.0
AT1G09417	Ath_chr1	-	0	0	0	0
AT1G09420	Ath_chr1	-	0	0	0	5.0
AT1G09423	Ath_chr1	+	0	0	0	3.0
AT1G09427	Ath_chr1	+	0	18.0	5.0	3.0
AT1G09430	Ath_chr1	+	0	6.0	1.0	0
AT1G09440	Ath_chr1	-	0	0	0	2.0
AT1G09450	Ath_chr1	+	0	5.0	0	0
AT1G09460	Ath_chr1	+	18.07	12.17	2.0	43.06
AT1G09467	Ath_chr1	-	0	0	2.0	7.0
AT1G09470	Ath_chr1	-	0	0	0	28.0
AT1G09477	Ath_chr1	-	0	0	5.0	4.0
AT1G09480	Ath_chr1	+	0	0	0	0
AT1G09490	Ath_chr1	+	2.0	8.0	0	0
AT1G09500	Ath_chr1	+	0	6.0	0	0
AT1G09520	Ath_chr1	-	0	0	2.0	7.0
AT1G09530	Ath_chr1	+	10.0	7.0	0	0
AT1G09533	Ath_chr1	+	0	1.0	0	0
AT1G09543	Ath_chr1	+	0	12.0	0	1.0
AT1G09560	Ath_chr1	+	17.0	35.0	0	0
AT1G09570	Ath_chr1	-	0	1.45	2.0	2.0
AT1G09573	Ath_chr1	+	0	11.0	0	0
AT1G09575	Ath_chr1	-	0	0	0	1.0
AT1G09580	Ath_chr1	+	13.0	0	0	0
AT1G09590	Ath_chr1	+	27.85	39.0	0	0
AT1G09600	Ath_chr1	+	0	6.01	0	0
AT1G09610	Ath_chr1	+	9.0	2.0	0	1.0
AT1G09620	Ath_chr1	-	0	0	0	1.0
AT1G09630	Ath_chr1	-	0	0	2.0	5.0
AT1G09640	Ath_chr1	+	76.0	37.0	0	0
AT1G09645	Ath_chr1	+	19.0	11.0	0	0
AT1G09650	Ath_chr1	+	1.0	6.0	0	0
AT1G09660	Ath_chr1	-	0	0	12.0	7.0
AT1G09680	Ath_chr1	-	0	0	1.0	1.0
AT1G09690	Ath_chr1	-	0	0	31.0	51.0
AT1G09700	Ath_chr1	-	0	0	0.5	3.0
AT1G09710	Ath_chr1	+	0	3.0	0	0
AT1G09730	Ath_chr1	-	0	0	0	7.0
AT1G09740	Ath_chr1	+	0	0	0	0
AT1G09750	Ath_chr1	+	4.0	20.0	4.0	0
AT1G09760	Ath_chr1	-	0	0	40.0	87.0
AT1G09770	Ath_chr1	+	6.0	33.0	0	0
AT1G09780	Ath_chr1	-	0	0	11.0	5.0
AT1G09787	Ath_chr1	+	2.0	3.0	0	0
AT1G09790	Ath_chr1	-	0	0	0	0
AT1G09794	Ath_chr1	+	2.0	4.33	1.0	0
AT1G09795	Ath_chr1	+	4.0	20.0	0	0
AT1G09800	Ath_chr1	-	0	0	5.0	78.0
AT1G09810	Ath_chr1	-	0	0	5.0	7.0
AT1G09812	Ath_chr1	+	0	5.0	0	0
AT1G09815	Ath_chr1	+	0	56.33	0	0
AT1G09820	Ath_chr1	-	0	0	0	1.0
AT1G09830	Ath_chr1	-	0	1.01	11.0	2.0
AT1G09840	Ath_chr1	-	1.0	0	12.0	8.0
AT1G09850	Ath_chr1	+	8.0	18.0	0	0
AT1G09860	Ath_chr1	-	0	0.5	0	0
AT1G09863	Ath_chr1	+	8.0	27.55	0	0
AT1G09870	Ath_chr1	+	2.0	3.0	0	0
AT1G09880	Ath_chr1	-	0	0	0	1.0
AT1G09890	Ath_chr1	-	0	0	0	3.0
AT1G09900	Ath_chr1	+	9.83	10.83	0	0
AT1G09907	Ath_chr1	+	0	0	0	0
AT1G09910	Ath_chr1	-	0	0	0	5.09
AT1G09920	Ath_chr1	-	0	0	10.0	7.0
AT1G09930	Ath_chr1	-	0	0	0	0
AT1G09940	Ath_chr1	-	0	0	3.0	2.0
AT1G09960	Ath_chr1	+	0	2.0	0	2.0
AT1G09970	Ath_chr1	+	0	16.0	0.25	0
AT1G09980	Ath_chr1	-	0	0	11.34	48.0
AT1G09995	Ath_chr1	-	0	0.33	9.5	96.54
AT1G09997	Ath_chr1	-	0	0	0	0
AT1G10020	Ath_chr1	-	0	0	15.0	23.0
AT1G10030	Ath_chr1	+	4.0	0	0	0
AT1G10040	Ath_chr1	-	0	0	0	22.0
AT1G10050	Ath_chr1	+	46.82	30.33	0	1.0
AT1G10060	Ath_chr1	+	70.0	62.0	1.0	0
AT1G10070	Ath_chr1	+	4.0	11.33	0.5	0
AT1G10090	Ath_chr1	-	0	0	0	5.0
AT1G10110	Ath_chr1	+	0	0	0	0
AT1G10120	Ath_chr1	-	0	0	18.0	15.28
AT1G10130	Ath_chr1	+	2.0	17.0	0	0
AT1G10140	Ath_chr1	-	0	0	15.48	6.5
AT1G10150	Ath_chr1	+	6.0	11.04	0	0
AT1G10155	Ath_chr1	-	0	0	0	0
AT1G10170	Ath_chr1	-	0	0	0	8.5
AT1G10180	Ath_chr1	-	0	0	4.0	8.0
AT1G10200	Ath_chr1	-	0	0	33.0	32.2
AT1G10210	Ath_chr1	+	0	2.0	0	0
AT1G10220	Ath_chr1	+	0	4.75	0.2	0
AT1G10230	Ath_chr1	+	10.0	12.0	0	0
AT1G10240	Ath_chr1	-	0	0	3.0	11.0
AT1G10270	Ath_chr1	+	0	2.0	0	0
AT1G10280	Ath_chr1	-	0	0	0	4.0
AT1G10290	Ath_chr1	+	3.0	14.0	0	0
AT1G10310	Ath_chr1	-	0	0	0	1.0
AT1G10320	Ath_chr1	-	0	0	0	219.0
AT1G10330	Ath_chr1	+	1.0	4.0	0	0
AT1G10350	Ath_chr1	-	0	0	15.0	11.13
AT1G10360	Ath_chr1	-	0	1.0	25.0	61.0
AT1G10370	Ath_chr1	-	0	0	11.0	21.0
AT1G10380	Ath_chr1	+	1.0	6.0	0	0
AT1G10385	Ath_chr1	+	1.0	0	0	0
AT1G10390	Ath_chr1	-	0	0	0	6.0
AT1G10410	Ath_chr1	-	1.0	0	37.37	34.96
AT1G10417	Ath_chr1	-	0	0	0	5.0
AT1G10430	Ath_chr1	-	0	0	4.0	11.18
AT1G10450	Ath_chr1	+	0	6.23	0	0
AT1G10470	Ath_chr1	-	0.25	1.0	24.66	88.82
AT1G10490	Ath_chr1	+	4.0	18.0	1.0	0
AT1G10500	Ath_chr1	-	0	0	62.0	15.0
AT1G10510	Ath_chr1	+	0	43.0	0	1.0
AT1G10520	Ath_chr1	+	0	0	0	0
AT1G10522	Ath_chr1	+	9.0	6.0	0	3.5
AT1G10530	Ath_chr1	-	0	0	0	5.0
AT1G10540	Ath_chr1	-	0	0	1.0	4.0
AT1G10560	Ath_chr1	+	1.0	2.0	0	0
AT1G10570	Ath_chr1	+	2.0	51.0	0	0
AT1G10580	Ath_chr1	-	0	0	0	9.0
AT1G10590	Ath_chr1	-	0	0	66.0	80.0
AT1G10600	Ath_chr1	+	14.0	67.0	0	0
AT1G10610	Ath_chr1	+	2.0	21.74	0	1.17
AT1G10620	Ath_chr1	-	0	0	0	1.0
AT1G10630	Ath_chr1	-	0	0	13.0	6.0
AT1G10640	Ath_chr1	-	0	0	3.0	5.0
AT1G10650	Ath_chr1	-	0	0	33.0	28.26
AT1G10657	Ath_chr1	+	29.0	49.0	0	0
AT1G10660	Ath_chr1	+	8.0	14.0	0	2.0
AT1G10670	Ath_chr1	+	42.0	105.0	0	0
AT1G10682	Ath_chr1	-	0	0	43.0	13.0
AT1G10690	Ath_chr1	-	0	0	7.0	14.5
AT1G10700	Ath_chr1	+	0	3.0	0	0.2
AT1G10710	Ath_chr1	+	1.0	1.0	0	0
AT1G10720	Ath_chr1	+	40.02	173.0	0	2.0
AT1G10730	Ath_chr1	+	4.0	13.0	0	0
AT1G10740	Ath_chr1	-	0	0	4.0	20.0
AT1G10747	Ath_chr1	+	0	0	0	0
AT1G10750	Ath_chr1	-	0	0	4.0	3.0
AT1G10760	Ath_chr1	-	0	0	4.0	19.0
AT1G10770	Ath_chr1	-	0	0	1.0	0
AT1G10780	Ath_chr1	-	0	0	0	12.0
AT1G10800	Ath_chr1	-	0	0	1.0	10.0
AT1G10820	Ath_chr1	-	0	1.0	4.0	45.33
AT1G10830	Ath_chr1	-	0	1.0	7.0	5.0
AT1G10840	Ath_chr1	-	0	0	10.0	10.0
AT1G10850	Ath_chr1	+	8.0	15.81	3.0	0.5
AT1G10865	Ath_chr1	-	0	0	10.0	4.0
AT1G10870	Ath_chr1	-	0	0	12.0	169.0
AT1G10890	Ath_chr1	+	0	95.0	0	0
AT1G10900	Ath_chr1	-	0	0	0	7.5
AT1G10910	Ath_chr1	+	0	40.0	0	0
AT1G10920	Ath_chr1	-	0	0	11.0	226.0
AT1G10930	Ath_chr1	-	0	0	0	4.5
AT1G10940	Ath_chr1	-	0	1.0	23.43	39.45
AT1G10950	Ath_chr1	+	11.0	74.0	0	0
AT1G10960	Ath_chr1	+	43.0	84.0	0	0
AT1G10970	Ath_chr1	-	0	0	0	16.0
AT1G10980	Ath_chr1	-	0	0	1.0	1.0
AT1G10990	Ath_chr1	-	0	0	0	1.0
AT1G11000	Ath_chr1	-	0	0	19.0	38.0
AT1G11020	Ath_chr1	+	18.0	17.0	0	0
AT1G11040	Ath_chr1	-	0	0	1.0	3.0
AT1G11050	Ath_chr1	+	0	0	0	0
AT1G11060	Ath_chr1	+	0	5.0	0	0
AT1G11080	Ath_chr1	-	0	0	0	6.0
AT1G11090	Ath_chr1	+	15.0	14.0	0	1.33
AT1G11112	Ath_chr1	-	0	0	0	2.01
AT1G11120	Ath_chr1	+	0	41.81	0	0
AT1G11125	Ath_chr1	+	0	2.0	0	0
AT1G11130	Ath_chr1	+	0	4.02	0	0
AT1G11170	Ath_chr1	+	0	1.0	0	0
AT1G11175	Ath_chr1	+	3.0	31.0	0	0
AT1G11180	Ath_chr1	+	2.0	9.0	0	0
AT1G11185	Ath_chr1	+	0	4.0	0	0
AT1G11190	Ath_chr1	-	0	0	24.0	23.0
AT1G11200	Ath_chr1	+	14.0	3.0	0	0
AT1G11220	Ath_chr1	-	0	0	0	2.0
AT1G11240	Ath_chr1	-	0	0.33	14.0	98.0
AT1G11250	Ath_chr1	+	2.5	0	0	0
AT1G11260	Ath_chr1	+	1.0	3.0	0	0
AT1G11270	Ath_chr1	-	0	0.49	0	10.0
AT1G11280	Ath_chr1	-	0	2.0	0	9.0
AT1G11303	Ath_chr1	+	0	1.0	0	0
AT1G11310	Ath_chr1	-	1.0	0	12.0	41.45
AT1G11320	Ath_chr1	+	0	5.0	0	0
AT1G11330	Ath_chr1	+	0	1.0	0	0
AT1G11350	Ath_chr1	-	0	0	0	0
AT1G11360	Ath_chr1	-	0	0	0	46.0
AT1G11380	Ath_chr1	+	16.0	51.0	0	0
AT1G11390	Ath_chr1	-	0	0	6.0	6.0
AT1G11400	Ath_chr1	+	29.0	36.6	0	1.0
AT1G11410	Ath_chr1	+	0	8.0	0	0
AT1G11420	Ath_chr1	-	0	0	0	1.0
AT1G11430	Ath_chr1	+	10.0	29.0	0	0
AT1G11440	Ath_chr1	+	0	17.0	0	2.0
AT1G11450	Ath_chr1	+	0	11.0	0	0
AT1G11475	Ath_chr1	+	0	1.77	0	0
AT1G11480	Ath_chr1	-	0.2	0	3.0	44.0
AT1G11500	Ath_chr1	+	0	0	0	0
AT1G11510	Ath_chr1	-	0	0	0	0
AT1G11530	Ath_chr1	+	3.0	0	0	0
AT1G11545	Ath_chr1	-	0	0	18.28	20.49
AT1G11570	Ath_chr1	+	0	0	0	0
AT1G11572	Ath_chr1	+	0	2.0	0	0
AT1G11580	Ath_chr1	+	3.0	42.0	0	0
AT1G11592	Ath_chr1	-	0	0.33	1.0	73.66
AT1G11600	Ath_chr1	+	1.0	9.0	0	0
AT1G11610	Ath_chr1	-	0	0	0	0
AT1G11620	Ath_chr1	+	0	0	0	0
AT1G11630	Ath_chr1	-	0.5	0	0	12.0
AT1G11650	Ath_chr1	+	12.0	90.97	0	0
AT1G11660	Ath_chr1	+	8.0	82.0	0	0
AT1G11670	Ath_chr1	-	0	0	3.0	4.0
AT1G11680	Ath_chr1	+	18.5	30.0	0	0
AT1G11700	Ath_chr1	+	12.0	53.0	0	0
AT1G11710	Ath_chr1	+	3.0	2.0	0	0
AT1G11720	Ath_chr1	+	0	48.0	0	0
AT1G11730	Ath_chr1	+	0	38.0	0	0
AT1G11740	Ath_chr1	-	0	0	8.0	1.0
AT1G11750	Ath_chr1	+	45.0	22.0	0	0
AT1G11755	Ath_chr1	-	0	0	1.0	6.0
AT1G11760	Ath_chr1	-	0	0	5.0	2.0
AT1G11765	Ath_chr1	+	4.0	2.0	0	0
AT1G11770	Ath_chr1	+	2.0	0	0	0
AT1G11780	Ath_chr1	-	0	0	0	4.0
AT1G11785	Ath_chr1	-	0	1.0	0	0.66
AT1G11790	Ath_chr1	+	2.0	47.0	0	0
AT1G11800	Ath_chr1	-	0	0	0	6.0
AT1G11820	Ath_chr1	-	0	0	25.0	23.0
AT1G11840	Ath_chr1	+	38.0	90.0	0	1.0
AT1G11850	Ath_chr1	+	7.0	39.0	0	0
AT1G11860	Ath_chr1	+	123.0	31.0	5.0	2.0
AT1G11870	Ath_chr1	+	2.0	57.0	0	0
AT1G11880	Ath_chr1	-	0	0	1.0	22.0
AT1G11890	Ath_chr1	+	10.0	3.0	0	0
AT1G11900	Ath_chr1	-	0	0	0	0
AT1G11905	Ath_chr1	+	17.0	1.0	0	1.0
AT1G11910	Ath_chr1	-	0	0	47.0	55.0
AT1G11915	Ath_chr1	+	0	1.0	0	0
AT1G11920	Ath_chr1	-	0	0	0	0
AT1G11930	Ath_chr1	+	42.0	111.0	0	0
AT1G11940	Ath_chr1	-	0	0.25	20.0	14.05
AT1G11950	Ath_chr1	-	0	0	0	2.0
AT1G11960	Ath_chr1	-	0	0	5.0	2.0
AT1G11980	Ath_chr1	+	0	0	0	0
AT1G11990	Ath_chr1	-	0	1.33	1.0	4.0
AT1G12000	Ath_chr1	-	0	0	6.0	43.0
AT1G12010	Ath_chr1	+	0	3.0	0	0
AT1G12013	Ath_chr1	+	53.0	28.0	0	0
AT1G12020	Ath_chr1	-	0	2.0	0	9.63
AT1G12050	Ath_chr1	+	3.0	5.0	0	0
AT1G12060	Ath_chr1	+	3.0	11.69	0	3.0
AT1G12070	Ath_chr1	-	0	2.97	2.0	0.5
AT1G12080	Ath_chr1	+	17.0	437.0	0	0
AT1G12090	Ath_chr1	-	0	0	13.0	39.0
AT1G12110	Ath_chr1	+	7.0	6.0	0	0
AT1G12120	Ath_chr1	-	0	0	18.0	9.0
AT1G12140	Ath_chr1	+	0	1.0	0	0
AT1G12150	Ath_chr1	-	0	0	0	13.0
AT1G12160	Ath_chr1	+	0	1.0	0	0
AT1G12200	Ath_chr1	+	5.0	5.0	0	0
AT1G12210	Ath_chr1	+	5.0	5.0	0	0
AT1G12230	Ath_chr1	+	6.0	83.0	0	0
AT1G12240	Ath_chr1	+	11.0	32.0	0	0
AT1G12244	Ath_chr1	+	17.0	39.0	0	0
AT1G12250	Ath_chr1	+	8.0	230.0	0	0
AT1G12260	Ath_chr1	-	0	0	0	1.0
AT1G12270	Ath_chr1	+	6.0	11.0	0	0
AT1G12280	Ath_chr1	-	0	0.25	0	4.0
AT1G12290	Ath_chr1	-	0	13.41	0	1.0
AT1G12300	Ath_chr1	-	0	0	6.0	1.0
AT1G12310	Ath_chr1	-	0	1.0	230.0	42.0
AT1G12320	Ath_chr1	+	0	83.0	0	0
AT1G12330	Ath_chr1	+	4.0	25.0	0	0
AT1G12340	Ath_chr1	+	0.5	0.5	0	0
AT1G12350	Ath_chr1	+	0	33.56	0	0
AT1G12360	Ath_chr1	+	13.37	74.31	0	1.0
AT1G12370	Ath_chr1	-	0	0	0	3.0
AT1G12380	Ath_chr1	-	0	0	2.0	30.0
AT1G12390	Ath_chr1	+	20.0	21.0	0	0
AT1G12400	Ath_chr1	+	0	18.44	0	0
AT1G12410	Ath_chr1	+	2.0	10.0	0	0
AT1G12420	Ath_chr1	-	0	0	1.0	138.0
AT1G12430	Ath_chr1	-	0	0	1.5	15.56
AT1G12440	Ath_chr1	-	0	0	128.0	107.0
AT1G12450	Ath_chr1	+	5.0	4.0	5.0	0
AT1G12460	Ath_chr1	+	10.0	7.0	0.5	0
AT1G12470	Ath_chr1	+	2.0	35.0	0	0
AT1G12480	Ath_chr1	-	0	0	4.0	2.0
AT1G12500	Ath_chr1	-	0	0.5	24.0	20.0
AT1G12520	Ath_chr1	-	0	0	7.0	24.0
AT1G12530	Ath_chr1	-	0	0	30.0	90.0
AT1G12550	Ath_chr1	+	0	5.0	0	1.0
AT1G12570	Ath_chr1	-	0	0	3.0	18.0
AT1G12580	Ath_chr1	+	0	18.05	0	0
AT1G12600	Ath_chr1	-	0	0	0.34	4.28
AT1G12610	Ath_chr1	-	0	0	2.0	0
AT1G12620	Ath_chr1	-	0	0	4.0	9.0
AT1G12640	Ath_chr1	-	0	0	8.0	10.91
AT1G12650	Ath_chr1	+	2.0	28.72	0	0
AT1G12680	Ath_chr1	-	0	0	1.0	15.0
AT1G12700	Ath_chr1	-	0	0	1.0	5.0
AT1G12710	Ath_chr1	-	0	0	4.0	7.0
AT1G12730	Ath_chr1	+	10.0	44.0	0	0
AT1G12750	Ath_chr1	-	0	0	8.0	93.0
AT1G12760	Ath_chr1	+	4.0	5.69	0	0
AT1G12770	Ath_chr1	+	2.0	2.0	0	0
AT1G12775	Ath_chr1	+	1.0	0	0	0
AT1G12780	Ath_chr1	-	0	0	43.0	65.06
AT1G12790	Ath_chr1	-	0	0	3.0	39.0
AT1G12800	Ath_chr1	-	0	0	44.0	173.0
AT1G12805	Ath_chr1	+	0	1.0	0	1.0
AT1G12810	Ath_chr1	+	38.0	9.0	0	0
AT1G12820	Ath_chr1	-	0	0	3.0	23.04
AT1G12830	Ath_chr1	-	0	0	56.0	482.0
AT1G12840	Ath_chr1	+	13.0	25.0	0	0
AT1G12845	Ath_chr1	-	0	0	38.0	23.0
AT1G12850	Ath_chr1	-	0	0	0	13.0
AT1G12860	Ath_chr1	+	1.0	9.0	0	0
AT1G12880	Ath_chr1	+	14.0	36.0	0	0
AT1G12900	Ath_chr1	-	0	0	113.0	127.0
AT1G12910	Ath_chr1	-	0	1.0	6.0	12.0
AT1G12920	Ath_chr1	-	0	0	2.0	8.0
AT1G12930	Ath_chr1	-	0	1.0	0	9.76
AT1G12970	Ath_chr1	+	1.0	4.0	0	0
AT1G12990	Ath_chr1	+	9.0	17.0	0	0
AT1G13000	Ath_chr1	-	0	0	0	6.0
AT1G13020	Ath_chr1	-	0	0	6.0	23.0
AT1G13030	Ath_chr1	-	0	1.0	0	24.0
AT1G13040	Ath_chr1	+	0	7.0	0.33	8.38
AT1G13060	Ath_chr1	+	10.0	7.0	0	0
AT1G13080	Ath_chr1	+	12.0	18.76	0	0
AT1G13090	Ath_chr1	+	20.0	48.0	0	0
AT1G13110	Ath_chr1	+	0	0	0	8.0
AT1G13120	Ath_chr1	-	0	0	9.0	78.0
AT1G13130	Ath_chr1	+	2.0	2.0	0	0
AT1G13140	Ath_chr1	-	0	5.0	2.0	8.0
AT1G13150	Ath_chr1	-	0	20.0	0	4.0
AT1G13160	Ath_chr1	+	0	7.0	0	0
AT1G13170	Ath_chr1	-	0	1.36	5.0	16.55
AT1G13180	Ath_chr1	+	6.0	45.0	0	0
AT1G13190	Ath_chr1	+	42.0	43.0	0	1.0
AT1G13195	Ath_chr1	-	0	4.16	2.0	11.22
AT1G13210	Ath_chr1	-	0	0	0	1.0
AT1G13220	Ath_chr1	+	5.0	19.0	0	0
AT1G13230	Ath_chr1	+	0	1.0	0	0
AT1G13245	Ath_chr1	-	0	0.5	27.0	39.0
AT1G13250	Ath_chr1	-	4.0	2.0	7.0	68.0
AT1G13260	Ath_chr1	+	0	2.0	0	0
AT1G13270	Ath_chr1	+	0	1.0	0	0
AT1G13280	Ath_chr1	+	62.0	41.0	4.0	3.0
AT1G13320	Ath_chr1	-	0	0	8.0	42.0
AT1G13330	Ath_chr1	+	0	6.0	0	0
AT1G13350	Ath_chr1	-	0	0	28.0	574.0
AT1G13360	Ath_chr1	-	0	6.0	20.0	74.0
AT1G13370	Ath_chr1	-	0	0	1.0	0
AT1G13380	Ath_chr1	-	0	0	13.0	17.0
AT1G13390	Ath_chr1	-	2.0	0	17.0	65.0
AT1G13410	Ath_chr1	+	0	1.0	0	0
AT1G13420	Ath_chr1	+	0	1.0	0	0
AT1G13440	Ath_chr1	-	0	0	739.94	647.0
AT1G13448	Ath_chr1	+	1.0	6.0	0	0
AT1G13450	Ath_chr1	-	0	0	8.0	47.0
AT1G13460	Ath_chr1	+	28.0	15.0	0	0
AT1G13560	Ath_chr1	-	0	0	23.0	52.0
AT1G13570	Ath_chr1	-	0	0	16.0	9.0
AT1G13580	Ath_chr1	-	0	0	8.0	22.0
AT1G13630	Ath_chr1	-	0	0	0	1.0
AT1G13635	Ath_chr1	+	0	2.0	0	0
AT1G13640	Ath_chr1	-	0	0	0	2.0
AT1G13650	Ath_chr1	-	0	0	3.0	16.0
AT1G13670	Ath_chr1	+	0	2.0	0	0
AT1G13690	Ath_chr1	+	19.0	32.0	0	0
AT1G13700	Ath_chr1	-	0	0	3.0	0
AT1G13710	Ath_chr1	-	0	0	0	0
AT1G13730	Ath_chr1	+	21.0	19.0	1.0	1.0
AT1G13740	Ath_chr1	+	13.0	36.34	0	0
AT1G13750	Ath_chr1	-	0	0	0	2.0
AT1G13770	Ath_chr1	+	9.0	119.0	0	0
AT1G13780	Ath_chr1	+	2.0	5.0	0	0
AT1G13790	Ath_chr1	+	2.0	11.0	0	0
AT1G13800	Ath_chr1	-	1.0	0	0	0
AT1G13810	Ath_chr1	+	0	3.0	0	0
AT1G13820	Ath_chr1	+	3.0	33.0	0	0
AT1G13830	Ath_chr1	-	5.71	0	3.0	6.0
AT1G13860	Ath_chr1	-	3.47	2.0	0	12.0
AT1G13870	Ath_chr1	-	0	0	6.0	9.0
AT1G13880	Ath_chr1	+	8.0	11.0	0	0
AT1G13890	Ath_chr1	+	0	0	0	1.0
AT1G13900	Ath_chr1	-	0	0	2.0	8.0
AT1G13910	Ath_chr1	+	6.0	39.0	0	0
AT1G13920	Ath_chr1	+	0	3.0	0	0
AT1G13930	Ath_chr1	+	381.44	50.14	0	0
AT1G13940	Ath_chr1	-	0	0	0	4.0
AT1G13950	Ath_chr1	+	4.0	7.0	0	0
AT1G13960	Ath_chr1	+	13.0	1.0	2.81	0
AT1G13970	Ath_chr1	-	0	0	9.0	2.0
AT1G13980	Ath_chr1	+	5.0	2.0	0	0
AT1G13990	Ath_chr1	+	58.0	34.0	0	0
AT1G14000	Ath_chr1	+	12.0	12.07	0	0
AT1G14010	Ath_chr1	-	0	0	3.0	25.0
AT1G14020	Ath_chr1	+	3.0	4.0	2.75	0.67
AT1G14030	Ath_chr1	-	0	0	17.0	122.0
AT1G14040	Ath_chr1	+	2.0	7.0	1.0	1.0
AT1G14060	Ath_chr1	-	0	0	17.0	25.0
AT1G14100	Ath_chr1	+	0	1.0	0	0
AT1G14130	Ath_chr1	-	0	0	0	3.68
AT1G14140	Ath_chr1	-	0	0	10.0	63.0
AT1G14150	Ath_chr1	+	14.0	3.47	0	0
AT1G14170	Ath_chr1	-	0	0	4.0	1.0
AT1G14180	Ath_chr1	+	6.0	3.5	0	0
AT1G14190	Ath_chr1	+	0	1.0	0	0
AT1G14200	Ath_chr1	-	0	0	3.0	35.57
AT1G14205	Ath_chr1	+	6.0	14.0	0	0
AT1G14210	Ath_chr1	-	5.0	1.0	1.0	5.0
AT1G14230	Ath_chr1	+	3.0	58.0	0	0
AT1G14250	Ath_chr1	+	0	2.0	0	0
AT1G14260	Ath_chr1	+	0	1.0	0	0
AT1G14270	Ath_chr1	-	0	0	28.0	496.0
AT1G14280	Ath_chr1	+	29.0	15.0	0	1.0
AT1G14290	Ath_chr1	-	0	0	3.0	15.0
AT1G14300	Ath_chr1	-	0	0	8.0	4.0
AT1G14310	Ath_chr1	+	49.0	229.0	0	0
AT1G14320	Ath_chr1	+	45.0	78.0	0	0
AT1G14330	Ath_chr1	-	0	0	7.0	3.0
AT1G14340	Ath_chr1	+	0	3.0	0	0
AT1G14345	Ath_chr1	+	0	48.0	0	0
AT1G14350	Ath_chr1	+	24.5	122.36	6.0	0
AT1G14360	Ath_chr1	-	0	0	6.0	8.0
AT1G14370	Ath_chr1	+	0	2.0	0	0
AT1G14380	Ath_chr1	-	0	0	6.0	26.0
AT1G14400	Ath_chr1	-	0	0	1.0	24.0
AT1G14410	Ath_chr1	-	0	0	0	1.0
AT1G14420	Ath_chr1	-	0	0	13.0	1.0
AT1G14430	Ath_chr1	+	5.0	3.0	4.0	11.02
AT1G14440	Ath_chr1	-	0	0	6.0	13.0
AT1G14450	Ath_chr1	-	0	0	51.0	26.0
AT1G14460	Ath_chr1	-	0	0	1.0	29.0
AT1G14490	Ath_chr1	-	0	1.0	0	0
AT1G14510	Ath_chr1	-	0	0	2.0	9.0
AT1G14520	Ath_chr1	-	0	0	0	32.0
AT1G14530	Ath_chr1	-	0	0	5.1	4.0
AT1G14560	Ath_chr1	+	4.0	67.0	0	0
AT1G14570	Ath_chr1	+	1.0	15.0	0	0
AT1G14580	Ath_chr1	+	0	0	0.5	0
AT1G14590	Ath_chr1	-	0	0	13.0	36.0
AT1G14600	Ath_chr1	-	0	0	0	8.0
AT1G14610	Ath_chr1	-	0	0	2.0	22.0
AT1G14620	Ath_chr1	-	0	0	3.0	17.0
AT1G14630	Ath_chr1	+	0	9.0	0	0
AT1G14640	Ath_chr1	+	0	2.0	0	0
AT1G14650	Ath_chr1	+	2.71	33.14	0	0
AT1G14660	Ath_chr1	-	0	0	6.0	53.0
AT1G14670	Ath_chr1	+	11.0	9.0	0	0
AT1G14680	Ath_chr1	+	0	3.0	0	0
AT1G14685	Ath_chr1	+	25.09	68.26	0	0
AT1G14686	Ath_chr1	-	0	0	0	1.0
AT1G14687	Ath_chr1	+	2.0	3.0	0	0.5
AT1G14690	Ath_chr1	-	0	0	16.0	22.0
AT1G14700	Ath_chr1	+	3.0	20.0	0	0
AT1G14710	Ath_chr1	-	0	0.15	27.0	18.15
AT1G14720	Ath_chr1	-	0	0	52.47	7.0
AT1G14730	Ath_chr1	+	1.0	3.0	0	0
AT1G14740	Ath_chr1	-	0	0	10.14	19.37
AT1G14750	Ath_chr1	-	0	0	0	1.0
AT1G14755	Ath_chr1	+	7.81	0	0	0.5
AT1G14760	Ath_chr1	-	0	0	0	1.0
AT1G14770	Ath_chr1	-	0	0	0	3.0
AT1G14790	Ath_chr1	-	0	0	0	6.0
AT1G14810	Ath_chr1	-	0	0	22.0	20.0
AT1G14820	Ath_chr1	-	0	0	58.0	46.0
AT1G14830	Ath_chr1	-	2.0	0	4.0	10.0
AT1G14840	Ath_chr1	-	0	0	12.04	26.0
AT1G14850	Ath_chr1	-	0	0	0	3.0
AT1G14860	Ath_chr1	+	5.0	4.5	0	0
AT1G14870	Ath_chr1	-	0	2.0	7.0	0
AT1G14890	Ath_chr1	+	8.0	7.0	7.0	8.0
AT1G14900	Ath_chr1	-	0	1.0	2.0	64.0
AT1G14910	Ath_chr1	-	0	0	5.0	19.0
AT1G14920	Ath_chr1	+	27.0	20.0	0	4.0
AT1G14970	Ath_chr1	-	1.0	0	3.0	22.0
AT1G14980	Ath_chr1	-	0	0	159.0	118.0
AT1G14990	Ath_chr1	-	0	0	8.0	27.0
AT1G15000	Ath_chr1	+	2.0	39.9	0	0
AT1G15002	Ath_chr1	-	0	0	11.0	39.0
AT1G15010	Ath_chr1	+	0	0	0	0
AT1G15020	Ath_chr1	-	3.0	0	0	12.0
AT1G15030	Ath_chr1	+	2.0	7.26	0	0
AT1G15040	Ath_chr1	-	0	0	0	2.0
AT1G15060	Ath_chr1	-	0	0	8.0	12.0
AT1G15080	Ath_chr1	+	8.0	10.0	0	0
AT1G15085	Ath_chr1	+	0	0	0	0
AT1G15100	Ath_chr1	-	0	0	3.0	0
AT1G15110	Ath_chr1	+	3.0	19.21	0	0
AT1G15120	Ath_chr1	+	26.0	73.0	0	0
AT1G15130	Ath_chr1	-	0	0	4.0	5.0
AT1G15140	Ath_chr1	-	5.0	2.0	3.0	12.0
AT1G15165	Ath_chr1	-	0	0	0	49.0
AT1G15170	Ath_chr1	+	0	8.0	0	0
AT1G15175	Ath_chr1	-	0	0	3.0	16.0
AT1G15180	Ath_chr1	+	0	13.76	0	0
AT1G15190	Ath_chr1	+	0	1.02	0	2.03
AT1G15200	Ath_chr1	-	0	0	5.0	164.84
AT1G15215	Ath_chr1	+	2.0	49.5	0	0
AT1G15220	Ath_chr1	-	0	1.0	10.0	17.0
AT1G15230	Ath_chr1	-	0	0	23.0	168.0
AT1G15240	Ath_chr1	+	0	18.0	0	0
AT1G15250	Ath_chr1	-	0	0	21.0	63.0
AT1G15260	Ath_chr1	+	6.0	68.82	0	0
AT1G15270	Ath_chr1	-	0	0	8.0	53.0
AT1G15280	Ath_chr1	+	5.0	107.0	0	0
AT1G15290	Ath_chr1	-	0	0	3.0	20.0
AT1G15310	Ath_chr1	-	0	0	0	3.0
AT1G15320	Ath_chr1	-	0	0	0	0
AT1G15340	Ath_chr1	-	0	0	69.84	411.0
AT1G15350	Ath_chr1	-	0	0	0	3.0
AT1G15360	Ath_chr1	+	29.0	22.0	6.0	5.0
AT1G15370	Ath_chr1	+	30.0	19.0	0	0
AT1G15380	Ath_chr1	+	4.0	10.0	0	0
AT1G15385	Ath_chr1	-	0	0	27.0	10.0
AT1G15390	Ath_chr1	+	5.0	4.0	0	0
AT1G15400	Ath_chr1	-	0	1.0	31.0	34.0
AT1G15410	Ath_chr1	+	15.0	11.0	7.0	3.0
AT1G15415	Ath_chr1	-	0	0	1.0	3.0
AT1G15420	Ath_chr1	-	0	0	0	12.0
AT1G15430	Ath_chr1	+	4.0	5.0	0	0
AT1G15440	Ath_chr1	-	0	0	2.0	18.0
AT1G15460	Ath_chr1	-	0	0	0	5.0
AT1G15470	Ath_chr1	+	6.0	27.11	0	0
AT1G15480	Ath_chr1	+	2.0	2.0	0	0
AT1G15490	Ath_chr1	-	0	0	0	26.0
AT1G15500	Ath_chr1	+	3.0	6.0	0	0
AT1G15510	Ath_chr1	+	0	2.0	0	0
AT1G15530	Ath_chr1	-	0	0	0	6.0
AT1G15550	Ath_chr1	-	0	0	0	32.0
AT1G15570	Ath_chr1	+	9.0	12.0	0	0
AT1G15580	Ath_chr1	-	0	3.0	2.0	4.0
AT1G15660	Ath_chr1	+	0	3.0	0	1.0
AT1G15670	Ath_chr1	+	22.0	25.0	3.0	1.0
AT1G15690	Ath_chr1	+	62.0	112.0	0	0
AT1G15700	Ath_chr1	-	3.0	0	4.0	6.0
AT1G15710	Ath_chr1	+	1.0	12.0	0	0
AT1G15720	Ath_chr1	+	1.0	6.0	0	0
AT1G15730	Ath_chr1	-	0	0	0	35.0
AT1G15740	Ath_chr1	+	28.0	97.0	0	0
AT1G15750	Ath_chr1	-	0	1.0	8.0	14.0
AT1G15760	Ath_chr1	+	0	3.0	0	0
AT1G15772	Ath_chr1	-	0	0	0	1.0
AT1G15780	Ath_chr1	-	0	0	2.01	15.0
AT1G15790	Ath_chr1	-	0	0	0	4.0
AT1G15800	Ath_chr1	-	0	0	0.33	10.0
AT1G15810	Ath_chr1	+	3.0	50.93	0	1.0
AT1G15820	Ath_chr1	-	0	0	68.0	54.7
AT1G15830	Ath_chr1	+	2.0	33.0	0	0
AT1G15860	Ath_chr1	+	1.0	10.0	0	0
AT1G15870	Ath_chr1	+	0	0	0	0
AT1G15880	Ath_chr1	-	0	0	0	5.0
AT1G15885	Ath_chr1	+	0	9.0	0	4.0
AT1G15900	Ath_chr1	+	2.0	0	0	1.0
AT1G15910	Ath_chr1	+	1.0	12.09	0	0
AT1G15920	Ath_chr1	+	3.0	20.33	5.17	0
AT1G15930	Ath_chr1	+	219.0	192.0	0	0
AT1G15940	Ath_chr1	+	2.0	6.0	0	0
AT1G15950	Ath_chr1	+	15.0	15.0	0	0
AT1G15960	Ath_chr1	-	0	0.33	0	12.0
AT1G15970	Ath_chr1	-	0	0	18.0	9.0
AT1G15980	Ath_chr1	+	5.5	27.0	0	0
AT1G16000	Ath_chr1	+	4.0	10.93	0	0
AT1G16010	Ath_chr1	-	0	0	0	26.0
AT1G16020	Ath_chr1	+	11.0	7.0	0	0
AT1G16022	Ath_chr1	-	0	0	0	1.0
AT1G16030	Ath_chr1	-	0	0	6.0	48.0
AT1G16040	Ath_chr1	+	21.07	147.0	0	0
AT1G16060	Ath_chr1	+	7.0	16.78	0	0
AT1G16070	Ath_chr1	-	0	0	6.0	20.0
AT1G16080	Ath_chr1	+	39.0	49.0	0	0
AT1G16170	Ath_chr1	-	0	0	0	11.0
AT1G16180	Ath_chr1	+	15.0	16.0	0	0
AT1G16190	Ath_chr1	+	6.0	24.0	0	0
AT1G16210	Ath_chr1	-	0	0	17.0	41.0
AT1G16220	Ath_chr1	+	5.0	7.0	2.0	0
AT1G16240	Ath_chr1	-	0	0	19.0	56.0
AT1G16250	Ath_chr1	+	0	1.0	0	1.0
AT1G16260	Ath_chr1	-	0	0	4.09	26.59
AT1G16270	Ath_chr1	+	0	4.0	0.5	0.5
AT1G16280	Ath_chr1	-	0	0	0	3.0
AT1G16290	Ath_chr1	-	0	0	0	3.5
AT1G16300	Ath_chr1	+	0	22.95	0	0
AT1G16310	Ath_chr1	+	11.0	11.0	0	0
AT1G16320	Ath_chr1	+	4.0	43.0	0	0
AT1G16330	Ath_chr1	-	0	0	0	6.0
AT1G16340	Ath_chr1	-	0	0	17.5	40.0
AT1G16350	Ath_chr1	+	10.0	21.0	0	0
AT1G16360	Ath_chr1	-	0	0	2.0	1.0
AT1G16370	Ath_chr1	+	0	0	0	0
AT1G16380	Ath_chr1	-	0	0	0	1.0
AT1G16430	Ath_chr1	+	13.0	62.0	0	0
AT1G16445	Ath_chr1	+	0	13.0	0	0
AT1G16460	Ath_chr1	-	0	0	4.0	22.0
AT1G16470	Ath_chr1	+	33.0	19.0	0	0
AT1G16480	Ath_chr1	-	0	0	0	0
AT1G16490	Ath_chr1	-	0	3.0	4.0	15.0
AT1G16500	Ath_chr1	+	2.18	13.03	1.0	0
AT1G16510	Ath_chr1	-	0	0	7.0	1.0
AT1G16515	Ath_chr1	-	1.0	1.0	5.0	2.03
AT1G16520	Ath_chr1	+	4.0	4.0	0	0
AT1G16540	Ath_chr1	+	0	34.0	0	0
AT1G16560	Ath_chr1	+	15.0	48.0	0	0
AT1G16570	Ath_chr1	-	0	0	2.0	31.0
AT1G16590	Ath_chr1	+	4.68	1.0	0	1.0
AT1G16610	Ath_chr1	-	0	0	5.0	22.0
AT1G16630	Ath_chr1	-	0	0	0	2.0
AT1G16635	Ath_chr1	-	0	0	2.0	8.0
AT1G16640	Ath_chr1	+	23.0	6.0	0	0
AT1G16650	Ath_chr1	+	3.0	85.0	0	0
AT1G16670	Ath_chr1	+	0	1.0	0	0
AT1G16680	Ath_chr1	+	12.0	26.0	0	0
AT1G16690	Ath_chr1	+	6.0	7.0	0	0
AT1G16700	Ath_chr1	+	67.0	43.0	0	0
AT1G16705	Ath_chr1	+	11.0	11.0	0	0
AT1G16710	Ath_chr1	+	0	0	0	0
AT1G16720	Ath_chr1	+	8.0	79.0	0	0
AT1G16730	Ath_chr1	-	12.0	28.0	22.0	8.0
AT1G16740	Ath_chr1	+	15.0	33.0	0	0
AT1G16750	Ath_chr1	-	1.0	0	0	31.32
AT1G16760	Ath_chr1	+	0	1.0	0	0
AT1G16780	Ath_chr1	-	0	0	0	16.0
AT1G16790	Ath_chr1	+	4.0	10.0	0	2.0
AT1G16800	Ath_chr1	-	0	0	0	4.0
AT1G16810	Ath_chr1	+	34.0	164.0	0	0
AT1G16820	Ath_chr1	-	8.0	0	0	36.0
AT1G16825	Ath_chr1	+	7.0	26.0	0	0
AT1G16830	Ath_chr1	+	7.0	2.0	0	0
AT1G16840	Ath_chr1	-	0	0	21.0	40.0
AT1G16850	Ath_chr1	-	0	0	0	8.0
AT1G16860	Ath_chr1	+	6.28	20.43	0	1.0
AT1G16870	Ath_chr1	-	0	0	2.0	6.0
AT1G16880	Ath_chr1	+	224.0	252.63	0	0.5
AT1G16890	Ath_chr1	-	1.0	0	22.0	25.0
AT1G16900	Ath_chr1	-	0	0	0	7.0
AT1G16916	Ath_chr1	-	0	0	10.0	15.92
AT1G16920	Ath_chr1	-	0	0	9.0	6.16
AT1G16930	Ath_chr1	+	0	0	0	0
AT1G16950	Ath_chr1	+	0	1.0	0	0
AT1G16960	Ath_chr1	+	8.0	100.0	1.0	0
AT1G16970	Ath_chr1	-	1.0	0	1.0	41.0
AT1G17020	Ath_chr1	+	6.0	3.0	0	0
AT1G17030	Ath_chr1	+	12.0	10.0	7.0	0
AT1G17040	Ath_chr1	+	1.0	1.0	0	0
AT1G17050	Ath_chr1	+	15.0	46.58	0	0.5
AT1G17060	Ath_chr1	-	0	0	0	0
AT1G17070	Ath_chr1	+	9.0	36.0	0	0
AT1G17080	Ath_chr1	-	0	0	22.0	20.38
AT1G17090	Ath_chr1	-	0	1.0	4.0	17.0
AT1G17100	Ath_chr1	+	32.0	84.1	0	2.0
AT1G17110	Ath_chr1	-	0.33	0	0	19.0
AT1G17120	Ath_chr1	+	15.0	54.0	0	0
AT1G17130	Ath_chr1	+	8.0	30.0	0	0
AT1G17140	Ath_chr1	-	0	0	32.55	92.54
AT1G17145	Ath_chr1	-	0	0	0	17.0
AT1G17147	Ath_chr1	-	0	0	0	0
AT1G17160	Ath_chr1	+	7.0	20.0	0	1.0
AT1G17170	Ath_chr1	+	1.0	0	0	0
AT1G17180	Ath_chr1	+	0	0	0	0.33
AT1G17190	Ath_chr1	+	25.9	9.0	6.0	2.0
AT1G17200	Ath_chr1	+	17.0	6.0	0	0
AT1G17210	Ath_chr1	-	0	0	0	3.0
AT1G17220	Ath_chr1	+	11.0	33.27	0	0
AT1G17230	Ath_chr1	+	0	0	2.0	15.0
AT1G17235	Ath_chr1	+	5.0	0	0	0
AT1G17255	Ath_chr1	+	2.0	40.23	0	0
AT1G17270	Ath_chr1	-	0	0	0	1.0
AT1G17280	Ath_chr1	-	0	0	13.0	41.0
AT1G17290	Ath_chr1	+	25.0	53.0	0	0
AT1G17300	Ath_chr1	+	0	0	0	0
AT1G17330	Ath_chr1	+	1.0	11.0	0	0
AT1G17340	Ath_chr1	+	0	9.0	0	1.0
AT1G17350	Ath_chr1	+	4.0	76.0	0	0
AT1G17360	Ath_chr1	+	1.0	29.0	0	0
AT1G17370	Ath_chr1	-	0	0	16.0	84.0
AT1G17380	Ath_chr1	-	0	0	15.0	49.33
AT1G17410	Ath_chr1	-	0	0	17.0	191.0
AT1G17420	Ath_chr1	+	0	4.0	0	0
AT1G17430	Ath_chr1	+	8.0	8.0	0	0
AT1G17440	Ath_chr1	-	0	0	0.7	27.07
AT1G17450	Ath_chr1	-	0	0	0	0
AT1G17455	Ath_chr1	+	5.0	9.0	0	0
AT1G17460	Ath_chr1	+	7.68	0	0	1.0
AT1G17470	Ath_chr1	+	16.0	58.0	0	0
AT1G17480	Ath_chr1	-	0	0	0	2.0
AT1G17490	Ath_chr1	+	16.0	55.0	0	0
AT1G17500	Ath_chr1	+	0	3.0	0	0
AT1G17510	Ath_chr1	-	0	0	3.0	15.0
AT1G17520	Ath_chr1	-	0	0	4.0	10.0
AT1G17530	Ath_chr1	+	17.0	36.0	0	0
AT1G17540	Ath_chr1	-	0	0	1.0	1.0
AT1G17550	Ath_chr1	+	4.0	46.0	0	0
AT1G17560	Ath_chr1	-	0	0	21.0	28.0
AT1G17580	Ath_chr1	+	12.0	3.0	0	0
AT1G17590	Ath_chr1	-	0	0	0	6.0
AT1G17610	Ath_chr1	+	6.0	2.23	0	0
AT1G17620	Ath_chr1	+	29.0	22.0	1.0	2.0
AT1G17630	Ath_chr1	+	0	0	0	0
AT1G17640	Ath_chr1	-	0	0	3.0	1.0
AT1G17650	Ath_chr1	-	0	0	20.0	217.0
AT1G17665	Ath_chr1	-	2.5	0	4.0	2.0
AT1G17680	Ath_chr1	+	0	18.0	0	0
AT1G17690	Ath_chr1	-	0	0	0	35.0
AT1G17700	Ath_chr1	+	0	21.0	0	1.0
AT1G17710	Ath_chr1	-	0	0	0	5.0
AT1G17720	Ath_chr1	-	0	0	16.27	24.33
AT1G17730	Ath_chr1	+	14.0	41.0	0	0
AT1G17745	Ath_chr1	+	3.0	23.0	0	0
AT1G17750	Ath_chr1	+	0	0	0	1.0
AT1G17760	Ath_chr1	-	0	0	2.0	4.0
AT1G17780	Ath_chr1	+	0	6.0	0	0
AT1G17790	Ath_chr1	-	0	0	0	3.0
AT1G17820	Ath_chr1	-	0	0	14.0	16.0
AT1G17830	Ath_chr1	-	0	0.2	3.0	5.0
AT1G17840	Ath_chr1	+	15.0	19.0	2.0	0
AT1G17850	Ath_chr1	-	0	1.0	7.0	55.0
AT1G17860	Ath_chr1	+	9.0	9.0	0	0
AT1G17870	Ath_chr1	-	0	0	0	3.0
AT1G17880	Ath_chr1	-	0	0	56.0	130.9
AT1G17890	Ath_chr1	-	0	0	24.0	6.0
AT1G17920	Ath_chr1	-	0	1.0	0	5.0
AT1G17930	Ath_chr1	-	0	0	0	3.0
AT1G17940	Ath_chr1	-	0	0	14.0	51.55
AT1G17950	Ath_chr1	+	12.0	0	0	0
AT1G17960	Ath_chr1	-	3.0	0	0	13.0
AT1G17970	Ath_chr1	+	4.0	25.46	6.0	0
AT1G17980	Ath_chr1	-	0	0	15.0	122.8
AT1G17990	Ath_chr1	-	0	0	6.0	17.5
AT1G18000	Ath_chr1	-	20.0	51.0	4.5	9.0
AT1G18010	Ath_chr1	+	1.5	9.0	17.5	51.0
AT1G18030	Ath_chr1	+	15.0	278.71	0	0
AT1G18040	Ath_chr1	-	0	0	6.0	2.0
AT1G18060	Ath_chr1	-	1.0	1.0	9.0	23.0
AT1G18070	Ath_chr1	-	0	0	26.0	83.82
AT1G18080	Ath_chr1	+	31.0	58.0	0	0
AT1G18090	Ath_chr1	+	0	18.0	0	1.0
AT1G18140	Ath_chr1	-	0	0	0	0.5
AT1G18150	Ath_chr1	-	0	0	4.0	12.28
AT1G18160	Ath_chr1	+	5.0	59.0	0	0
AT1G18170	Ath_chr1	+	17.0	17.0	0	1.0
AT1G18180	Ath_chr1	+	4.0	37.0	0	0
AT1G18190	Ath_chr1	-	0	0	5.0	18.94
AT1G18200	Ath_chr1	-	0	0	0	0.21
AT1G18210	Ath_chr1	-	0	0	0	51.0
AT1G18250	Ath_chr1	-	0	1.0	16.0	65.0
AT1G18260	Ath_chr1	-	0	0	0	8.0
AT1G18265	Ath_chr1	-	0	0	1.0	1.0
AT1G18270	Ath_chr1	-	0	0	0	21.0
AT1G18280	Ath_chr1	+	9.0	3.0	0	0
AT1G18300	Ath_chr1	+	4.0	9.0	0	0
AT1G18320	Ath_chr1	+	34.86	488.92	0	0
AT1G18330	Ath_chr1	-	0	0	36.0	38.0
AT1G18335	Ath_chr1	-	0	0	22.0	104.0
AT1G18340	Ath_chr1	-	0	0	6.0	28.0
AT1G18360	Ath_chr1	-	0	0	20.0	2.0
AT1G18370	Ath_chr1	-	0	0	5.0	1.0
AT1G18400	Ath_chr1	+	0	39.08	0	0
AT1G18410	Ath_chr1	-	0	1.0	0	11.0
AT1G18415	Ath_chr1	-	0	0	0	27.0
AT1G18440	Ath_chr1	+	12.0	49.0	0	0
AT1G18450	Ath_chr1	+	1.0	16.0	0	0
AT1G18460	Ath_chr1	+	5.0	16.0	0	0
AT1G18470	Ath_chr1	-	0	0	2.0	9.0
AT1G18480	Ath_chr1	+	5.0	27.0	0	0
AT1G18486	Ath_chr1	+	25.0	10.0	0	0
AT1G18500	Ath_chr1	+	17.0	23.0	0	0
AT1G18520	Ath_chr1	+	0	0	0	0
AT1G18530	Ath_chr1	+	0	0	0	1.0
AT1G18540	Ath_chr1	-	0	0	17.0	59.0
AT1G18550	Ath_chr1	-	0	0	7.0	6.2
AT1G18560	Ath_chr1	+	2.0	3.0	3.0	0
AT1G18580	Ath_chr1	+	9.05	5.0	0	0
AT1G18590	Ath_chr1	+	0	4.0	0	0
AT1G18600	Ath_chr1	+	5.0	3.0	0	0
AT1G18610	Ath_chr1	+	6.0	45.0	0.51	0
AT1G18620	Ath_chr1	+	2.0	3.0	0	0
AT1G18630	Ath_chr1	+	1.04	2.0	0	0
AT1G18640	Ath_chr1	-	0	0	0	12.0
AT1G18650	Ath_chr1	-	14.0	6.0	1.0	33.0
AT1G18660	Ath_chr1	+	11.0	215.65	0	0
AT1G18670	Ath_chr1	-	0	0	2.0	21.0
AT1G18680	Ath_chr1	-	0	1.0	1.0	6.0
AT1G18690	Ath_chr1	+	26.0	28.0	0	0
AT1G18700	Ath_chr1	+	1.0	55.0	0	0
AT1G18710	Ath_chr1	+	0	7.0	0	0
AT1G18720	Ath_chr1	-	0	0	46.0	60.0
AT1G18730	Ath_chr1	+	2.0	6.0	0	0
AT1G18740	Ath_chr1	+	5.0	39.5	0	1.0
AT1G18750	Ath_chr1	+	4.0	17.0	0	0
AT1G18773	Ath_chr1	+	10.0	83.0	0	0
AT1G18800	Ath_chr1	-	0	0	11.0	19.0
AT1G18810	Ath_chr1	-	0	0	3.0	52.0
AT1G18840	Ath_chr1	-	0	0	18.0	19.0
AT1G18850	Ath_chr1	-	0	0	2.0	5.0
AT1G18870	Ath_chr1	+	0	0	0	1.01
AT1G18880	Ath_chr1	+	0	4.0	0	0
AT1G18890	Ath_chr1	-	0	0	0	10.0
AT1G18900	Ath_chr1	+	3.0	1.0	0	0
AT1G18950	Ath_chr1	+	1.5	9.0	0.5	1.0
AT1G18960	Ath_chr1	+	10.0	2.0	0	0
AT1G18990	Ath_chr1	-	0	0	2.0	0
AT1G19000	Ath_chr1	-	0	0	22.0	30.0
AT1G19010	Ath_chr1	+	2.0	6.96	0	0.5
AT1G19020	Ath_chr1	+	11.0	17.0	0	0
AT1G19050	Ath_chr1	-	0	0	11.0	50.0
AT1G19080	Ath_chr1	+	1.0	109.0	0	0
AT1G19100	Ath_chr1	+	2.0	75.0	0	1.0
AT1G19110	Ath_chr1	+	0	8.0	0	0
AT1G19120	Ath_chr1	+	15.0	22.0	0	0
AT1G19130	Ath_chr1	-	0	0	6.0	14.0
AT1G19140	Ath_chr1	-	0	0	8.0	37.0
AT1G19150	Ath_chr1	+	7.0	16.0	4.0	1.0
AT1G19170	Ath_chr1	+	16.0	8.0	0	0
AT1G19180	Ath_chr1	+	1.0	142.0	0	0
AT1G19190	Ath_chr1	+	1.0	1.0	0	1.0
AT1G19200	Ath_chr1	-	0	1.0	0	1.0
AT1G19220	Ath_chr1	-	0	0	0	14.0
AT1G19240	Ath_chr1	-	0	0	47.0	7.0
AT1G19270	Ath_chr1	+	1.17	12.0	0.76	0
AT1G19290	Ath_chr1	+	0	7.0	0	0
AT1G19300	Ath_chr1	-	0	11.0	7.0	64.0
AT1G19310	Ath_chr1	-	0	0	3.0	6.0
AT1G19330	Ath_chr1	-	0	0	14.0	18.71
AT1G19340	Ath_chr1	+	6.0	18.0	0	0
AT1G19350	Ath_chr1	+	19.0	31.9	0.6	0
AT1G19360	Ath_chr1	-	0	0	7.0	5.45
AT1G19370	Ath_chr1	-	0	0	8.0	0
AT1G19380	Ath_chr1	+	5.0	1.0	0	0
AT1G19394	Ath_chr1	+	17.0	43.0	0	0
AT1G19400	Ath_chr1	-	3.0	1.0	20.0	7.0
AT1G19410	Ath_chr1	-	0	0	0	1.0
AT1G19430	Ath_chr1	-	0	0	14.0	49.0
AT1G19440	Ath_chr1	+	4.0	11.0	0	0
AT1G19450	Ath_chr1	-	0	1.0	10.0	34.0
AT1G19460	Ath_chr1	+	0	1.0	0	0
AT1G19480	Ath_chr1	+	6.01	6.0	0	0
AT1G19485	Ath_chr1	+	9.0	64.0	0	0
AT1G19490	Ath_chr1	-	1.0	0.33	8.0	5.0
AT1G19500	Ath_chr1	-	0	0	2.0	2.0
AT1G19510	Ath_chr1	-	0	0	6.0	2.0
AT1G19520	Ath_chr1	+	10.0	18.0	0	0
AT1G19540	Ath_chr1	+	2.0	3.0	0	0
AT1G19570	Ath_chr1	-	0	0	184.99	320.0
AT1G19580	Ath_chr1	+	6.0	6.0	0	0
AT1G19600	Ath_chr1	+	2.0	18.0	1.0	0
AT1G19640	Ath_chr1	-	0	0	16.0	41.0
AT1G19650	Ath_chr1	-	1.0	0	5.0	31.0
AT1G19660	Ath_chr1	-	0	0	56.0	92.0
AT1G19670	Ath_chr1	-	0	2.0	11.0	8.0
AT1G19680	Ath_chr1	+	1.17	6.98	0	0
AT1G19690	Ath_chr1	-	0	0	0	15.0
AT1G19700	Ath_chr1	-	0	1.0	8.0	56.0
AT1G19710	Ath_chr1	+	5.0	15.0	0	0
AT1G19715	Ath_chr1	-	0	0	70.0	45.0
AT1G19720	Ath_chr1	-	0	0	6.0	87.0
AT1G19730	Ath_chr1	-	0	0	10.0	9.0
AT1G19740	Ath_chr1	+	23.0	60.0	0	0
AT1G19750	Ath_chr1	+	10.0	30.51	0	0
AT1G19770	Ath_chr1	+	10.0	51.0	0	0
AT1G19780	Ath_chr1	-	0	0.5	0	1.0
AT1G19790	Ath_chr1	-	0	1.0	4.33	15.87
AT1G19800	Ath_chr1	+	1.0	9.0	0	0
AT1G19830	Ath_chr1	+	5.0	10.0	0	0
AT1G19835	Ath_chr1	-	2.51	0	4.82	29.93
AT1G19840	Ath_chr1	-	0	0	11.0	9.0
AT1G19850	Ath_chr1	+	4.0	10.0	1.0	0
AT1G19860	Ath_chr1	-	0	0	19.0	30.0
AT1G19870	Ath_chr1	-	0	0	5.0	21.6
AT1G19880	Ath_chr1	-	0	0	7.0	44.0
AT1G19890	Ath_chr1	+	0	0	0	0
AT1G19910	Ath_chr1	+	6.0	11.0	0	0
AT1G19920	Ath_chr1	-	0	0	20.0	60.0
AT1G19940	Ath_chr1	-	12.0	0	0	3.0
AT1G19950	Ath_chr1	+	0	1.0	1.67	0
AT1G19960	Ath_chr1	+	15.0	13.0	0.33	0
AT1G19970	Ath_chr1	-	0	0	30.0	117.91
AT1G19980	Ath_chr1	+	1.0	10.0	0	0
AT1G19990	Ath_chr1	+	6.0	169.0	0	0
AT1G20010	Ath_chr1	-	0	0	7.0	9.0
AT1G20015	Ath_chr1	+	1792.0	2562.0	0	0
AT1G20020	Ath_chr1	+	20.0	209.0	0	0
AT1G20030	Ath_chr1	+	4.0	5.0	0	0
AT1G20050	Ath_chr1	+	13.0	13.0	0	0
AT1G20060	Ath_chr1	-	0	0	0	5.0
AT1G20065	Ath_chr1	+	4.0	10.0	0	0
AT1G20070	Ath_chr1	-	0	0	34.0	115.0
AT1G20080	Ath_chr1	+	0	3.0	0	0
AT1G20090	Ath_chr1	+	20.0	79.0	0	0
AT1G20100	Ath_chr1	-	0	0	10.0	139.57
AT1G20110	Ath_chr1	+	1.0	30.0	0	0
AT1G20120	Ath_chr1	+	38.0	32.0	0	0
AT1G20130	Ath_chr1	+	0	18.0	0	0
AT1G20132	Ath_chr1	+	0	2.0	0	0
AT1G20135	Ath_chr1	+	11.0	1.0	1.0	0
AT1G20140	Ath_chr1	+	4.0	10.5	0	0
AT1G20150	Ath_chr1	-	0	0	7.0	15.0
AT1G20160	Ath_chr1	-	0	0	0	2.0
AT1G20180	Ath_chr1	+	11.0	4.0	0	0
AT1G20190	Ath_chr1	-	0	0	11.64	88.8
AT1G20200	Ath_chr1	-	0	0	6.0	3.0
AT1G20220	Ath_chr1	-	1.0	0	39.0	137.0
AT1G20225	Ath_chr1	-	0	0	0	11.0
AT1G20230	Ath_chr1	+	0	0	0	0
AT1G20260	Ath_chr1	+	20.0	35.0	0	0
AT1G20270	Ath_chr1	-	0	0	5.0	3.0
AT1G20300	Ath_chr1	+	0	20.0	0	1.0
AT1G20310	Ath_chr1	+	6.0	1.0	0	0
AT1G20320	Ath_chr1	-	2.0	0	0	3.0
AT1G20330	Ath_chr1	-	3.0	0	71.25	45.06
AT1G20340	Ath_chr1	-	0	1.0	366.0	211.0
AT1G20350	Ath_chr1	+	0	5.0	0	0
AT1G20370	Ath_chr1	-	0	0	15.0	27.0
AT1G20380	Ath_chr1	+	6.0	49.0	0	0
AT1G20410	Ath_chr1	-	0	0	0	89.0
AT1G20430	Ath_chr1	-	0	0	26.0	68.0
AT1G20440	Ath_chr1	-	0	0	105.0	383.0
AT1G20450	Ath_chr1	-	5.0	0	103.0	1036.0
AT1G20460	Ath_chr1	+	2.0	23.0	0	0
AT1G20470	Ath_chr1	+	3.0	8.0	24.0	34.0
AT1G20480	Ath_chr1	-	0	2.0	12.0	4.0
AT1G20490	Ath_chr1	-	3.0	0	0	7.0
AT1G20500	Ath_chr1	-	0	0	0	0
AT1G20510	Ath_chr1	-	0	0	14.0	34.56
AT1G20515	Ath_chr1	+	0	1.0	0	0
AT1G20530	Ath_chr1	-	0	0	0	0
AT1G20540	Ath_chr1	+	0	177.22	0	0
AT1G20550	Ath_chr1	-	0	0	2.0	14.0
AT1G20560	Ath_chr1	-	0	0	12.0	64.37
AT1G20575	Ath_chr1	-	0	0	4.0	7.0
AT1G20580	Ath_chr1	+	0	3.0	0	0
AT1G20610	Ath_chr1	-	0	0	0	12.0
AT1G20620	Ath_chr1	+	31.0	160.89	0	0
AT1G20630	Ath_chr1	+	10.0	11.0	0	0
AT1G20640	Ath_chr1	+	0	0	4.0	0
AT1G20650	Ath_chr1	-	0.33	0	6.0	1.0
AT1G20670	Ath_chr1	-	1.0	0.33	3.07	76.67
AT1G20680	Ath_chr1	+	0	0	0	0
AT1G20691	Ath_chr1	-	0	0	0	2.0
AT1G20693	Ath_chr1	+	171.0	287.0	0	0
AT1G20696	Ath_chr1	+	70.07	65.98	0	0
AT1G20700	Ath_chr1	+	0	0	0	0
AT1G20720	Ath_chr1	-	0	0	0	9.0
AT1G20760	Ath_chr1	+	1.0	13.0	0	0
AT1G20770	Ath_chr1	-	0	0	10.0	38.0
AT1G20780	Ath_chr1	+	1.5	5.0	0	0
AT1G20790	Ath_chr1	-	0	1.0	0	0
AT1G20810	Ath_chr1	+	31.0	545.0	0	0
AT1G20816	Ath_chr1	+	3.0	2.0	0	0
AT1G20823	Ath_chr1	+	20.0	54.0	0	0
AT1G20830	Ath_chr1	+	2.0	5.0	0	0
AT1G20840	Ath_chr1	-	0	0	4.5	2.0
AT1G20850	Ath_chr1	+	2.0	16.0	0	0
AT1G20870	Ath_chr1	-	0	0	6.0	2.0
AT1G20880	Ath_chr1	-	0	1.0	4.0	59.0
AT1G20890	Ath_chr1	-	0	0	0	84.0
AT1G20910	Ath_chr1	-	0.5	0.5	8.0	19.0
AT1G20920	Ath_chr1	+	1.0	117.0	0	0
AT1G20925	Ath_chr1	+	0	0	0	0
AT1G20930	Ath_chr1	-	0	0	33.0	12.0
AT1G20950	Ath_chr1	-	0.33	0	7.89	19.51
AT1G20960	Ath_chr1	-	0	0	0	30.0
AT1G20970	Ath_chr1	+	3.35	29.21	0	3.25
AT1G20980	Ath_chr1	+	6.0	290.0	0	0
AT1G21000	Ath_chr1	+	62.0	16.0	0	0
AT1G21010	Ath_chr1	+	0	21.0	0	0
AT1G21050	Ath_chr1	+	0	3.0	0	0
AT1G21060	Ath_chr1	+	18.0	14.5	0	0
AT1G21065	Ath_chr1	+	131.0	88.0	0	1.0
AT1G21070	Ath_chr1	-	0	0	4.0	9.0
AT1G21080	Ath_chr1	-	0	0	11.0	30.0
AT1G21090	Ath_chr1	+	7.0	43.0	0	0
AT1G21140	Ath_chr1	+	0	6.0	3.0	7.75
AT1G21150	Ath_chr1	-	0	0	0	10.0
AT1G21160	Ath_chr1	-	2.0	2.0	36.0	706.97
AT1G21170	Ath_chr1	+	0	10.0	12.0	62.0
AT1G21190	Ath_chr1	-	0	0	17.0	73.0
AT1G21200	Ath_chr1	+	0	12.0	0	0
AT1G21250	Ath_chr1	+	0	14.0	0	0
AT1G21270	Ath_chr1	+	0	8.5	0	1.0
AT1G21280	Ath_chr1	-	0	0	8.0	13.86
AT1G21310	Ath_chr1	-	0	0	0	7.0
AT1G21350	Ath_chr1	-	0	0	3.0	24.0
AT1G21370	Ath_chr1	+	2.0	2.0	0	0
AT1G21380	Ath_chr1	-	0	0	8.0	24.0
AT1G21390	Ath_chr1	-	0	1.0	5.0	2.0
AT1G21400	Ath_chr1	+	6.0	30.0	0	0
AT1G21410	Ath_chr1	+	4.0	7.0	0	0
AT1G21440	Ath_chr1	-	0	0	0	42.6
AT1G21450	Ath_chr1	+	3.0	1.0	0	0
AT1G21460	Ath_chr1	-	0	0	13.0	153.0
AT1G21470	Ath_chr1	-	0	0	0	30.0
AT1G21480	Ath_chr1	-	0	0	9.0	7.0
AT1G21500	Ath_chr1	-	0	0	16.0	41.0
AT1G21510	Ath_chr1	-	0	0	0	3.0
AT1G21540	Ath_chr1	-	0	0	13.0	17.2
AT1G21550	Ath_chr1	-	0	0	21.0	9.0
AT1G21560	Ath_chr1	+	18.0	31.0	0	0
AT1G21580	Ath_chr1	-	0	0	0.75	35.0
AT1G21590	Ath_chr1	-	0	0	2.0	7.0
AT1G21600	Ath_chr1	-	0	0	9.0	73.0
AT1G21610	Ath_chr1	+	1.0	30.0	0	0
AT1G21630	Ath_chr1	+	4.0	4.0	0	0
AT1G21640	Ath_chr1	+	5.0	11.0	0	0
AT1G21650	Ath_chr1	-	0	0	0	20.0
AT1G21660	Ath_chr1	+	7.1	17.06	0	0
AT1G21670	Ath_chr1	+	0	0	0	0
AT1G21680	Ath_chr1	+	0	14.0	0	0
AT1G21690	Ath_chr1	+	3.79	13.55	0	0
AT1G21695	Ath_chr1	+	0	3.0	0	1.0
AT1G21700	Ath_chr1	-	0	0	0	10.0
AT1G21720	Ath_chr1	+	10.0	12.0	0	0
AT1G21730	Ath_chr1	+	0	39.0	0	0
AT1G21740	Ath_chr1	+	0	14.0	0	1.5
AT1G21750	Ath_chr1	+	3.0	64.0	0	0
AT1G21760	Ath_chr1	+	13.0	9.0	0	0
AT1G21770	Ath_chr1	-	7.0	1.0	16.0	19.0
AT1G21780	Ath_chr1	+	18.0	40.0	8.0	5.0
AT1G21790	Ath_chr1	+	5.0	6.0	0	0
AT1G21810	Ath_chr1	-	2.0	0	0	13.0
AT1G21830	Ath_chr1	-	0	0	42.0	358.0
AT1G21840	Ath_chr1	+	5.0	29.0	0	0
AT1G21880	Ath_chr1	+	11.0	60.0	0	0
AT1G21900	Ath_chr1	-	0	0	11.0	63.37
AT1G21910	Ath_chr1	+	7.0	48.0	0	0
AT1G21920	Ath_chr1	-	0	0	0	37.83
AT1G21930	Ath_chr1	+	8.0	6.0	0	0
AT1G21980	Ath_chr1	+	14.0	53.0	0	0
AT1G22010	Ath_chr1	+	0	0	0	0
AT1G22015	Ath_chr1	-	0	0	0	6.0
AT1G22020	Ath_chr1	+	0	9.0	0	1.0
AT1G22030	Ath_chr1	-	0	3.0	9.61	73.86
AT1G22040	Ath_chr1	+	5.0	10.0	0	0
AT1G22050	Ath_chr1	+	3.0	4.0	0	1.0
AT1G22060	Ath_chr1	-	0	0	0	0
AT1G22065	Ath_chr1	+	2.0	0	0	0
AT1G22070	Ath_chr1	+	23.0	52.0	0	1.0
AT1G22090	Ath_chr1	+	2.0	0	0	0
AT1G22100	Ath_chr1	-	1.55	0	0	2.0
AT1G22110	Ath_chr1	-	0	0	0	2.0
AT1G22130	Ath_chr1	-	0	0	3.0	9.0
AT1G22140	Ath_chr1	-	0	1.0	65.0	22.0
AT1G22160	Ath_chr1	+	32.0	100.94	0	0
AT1G22170	Ath_chr1	+	13.0	8.0	0	0.33
AT1G22180	Ath_chr1	-	0	0	0	7.0
AT1G22190	Ath_chr1	+	141.24	1008.6	1.0	0
AT1G22200	Ath_chr1	-	0	0	39.45	7.0
AT1G22250	Ath_chr1	+	1.0	7.0	0	0
AT1G22260	Ath_chr1	-	0	0	0	2.0
AT1G22270	Ath_chr1	+	12.0	1.74	0.33	0
AT1G22275	Ath_chr1	+	0	9.0	0	0
AT1G22280	Ath_chr1	+	12.0	18.0	0	1.0
AT1G22300	Ath_chr1	-	0	0	28.0	119.31
AT1G22310	Ath_chr1	-	3.0	0	0	5.0
AT1G22330	Ath_chr1	+	8.0	31.84	0	1.0
AT1G22360	Ath_chr1	-	0	0	0	2.0
AT1G22370	Ath_chr1	-	0	1.0	3.0	9.0
AT1G22380	Ath_chr1	-	0	0	7.0	11.0
AT1G22400	Ath_chr1	-	0	1.0	73.0	69.73
AT1G22403	Ath_chr1	-	0	1.0	22.0	300.0
AT1G22410	Ath_chr1	+	5.0	14.0	0	0
AT1G22430	Ath_chr1	+	16.0	250.0	0	0
AT1G22450	Ath_chr1	+	12.0	15.0	0	0
AT1G22460	Ath_chr1	-	0	0	3.0	5.0
AT1G22470	Ath_chr1	-	1.0	1.0	0	3.0
AT1G22490	Ath_chr1	-	0	0	0	4.0
AT1G22500	Ath_chr1	+	0	1.0	0	0
AT1G22510	Ath_chr1	-	0	0.5	0	4.0
AT1G22520	Ath_chr1	-	0	0	27.0	11.0
AT1G22530	Ath_chr1	-	0.29	0	13.0	19.84
AT1G22540	Ath_chr1	+	5.0	3.0	0	0
AT1G22550	Ath_chr1	-	0	0	0	0
AT1G22590	Ath_chr1	+	5.0	6.0	0	0
AT1G22610	Ath_chr1	+	0	8.05	0	0
AT1G22620	Ath_chr1	-	0	0	7.0	15.0
AT1G22630	Ath_chr1	+	21.0	65.0	0	0
AT1G22640	Ath_chr1	+	260.0	858.0	0	0
AT1G22650	Ath_chr1	-	0	0	3.0	1.0
AT1G22660	Ath_chr1	+	13.0	16.0	0	0
AT1G22690	Ath_chr1	+	0	0	0	0
AT1G22700	Ath_chr1	-	0	0	53.0	364.0
AT1G22710	Ath_chr1	-	0.5	0	4.0	20.0
AT1G22730	Ath_chr1	+	7.0	4.0	0	0
AT1G22740	Ath_chr1	+	0	10.0	0	0
AT1G22750	Ath_chr1	+	7.0	35.0	0	0
AT1G22760	Ath_chr1	+	5.0	1.0	0	0
AT1G22770	Ath_chr1	+	3.0	2.0	0	1.0
AT1G22780	Ath_chr1	+	117.0	95.0	0	0
AT1G22790	Ath_chr1	+	0	8.0	0	0
AT1G22810	Ath_chr1	-	0	0	0	0
AT1G22830	Ath_chr1	+	0	1.0	0	0
AT1G22840	Ath_chr1	+	29.0	73.0	0	0
AT1G22850	Ath_chr1	-	0	0	28.33	528.0
AT1G22860	Ath_chr1	+	0	26.0	0	0
AT1G22870	Ath_chr1	+	0	26.0	0	1.0
AT1G22882	Ath_chr1	+	5.0	27.8	0	0
AT1G22885	Ath_chr1	+	21.0	10.0	0	0
AT1G22890	Ath_chr1	+	0	2.0	0	0
AT1G22910	Ath_chr1	+	52.0	180.01	2.0	0
AT1G22920	Ath_chr1	-	0	0	3.0	9.0
AT1G22930	Ath_chr1	+	22.0	98.0	0	1.0
AT1G22940	Ath_chr1	+	5.0	84.0	0	0
AT1G22950	Ath_chr1	-	0	1.0	35.73	14.0
AT1G22960	Ath_chr1	-	0	0	5.0	7.0
AT1G22970	Ath_chr1	-	0	0	3.0	16.0
AT1G22985	Ath_chr1	-	0	1.0	0	3.0
AT1G22990	Ath_chr1	+	31.24	47.83	0	0
AT1G23000	Ath_chr1	+	0	6.0	1.01	0
AT1G23010	Ath_chr1	+	1.0	21.0	0	0
AT1G23020	Ath_chr1	-	0	0	0	2.0
AT1G23030	Ath_chr1	+	7.0	6.0	0	0
AT1G23040	Ath_chr1	+	39.0	111.0	0	0
AT1G23050	Ath_chr1	+	7.0	5.0	10.0	7.0
AT1G23052	Ath_chr1	-	5.0	7.0	8.0	7.0
AT1G23060	Ath_chr1	-	0	0	6.5	34.0
AT1G23070	Ath_chr1	-	0	0	3.0	1.12
AT1G23080	Ath_chr1	-	0	0	92.0	69.95
AT1G23090	Ath_chr1	-	6.0	1.0	0	10.0
AT1G23100	Ath_chr1	+	1.0	6.0	0	0
AT1G23110	Ath_chr1	-	0	0	0	1.5
AT1G23120	Ath_chr1	+	3.0	2.0	0	0
AT1G23130	Ath_chr1	+	0	0	0	0
AT1G23140	Ath_chr1	-	0	0	0	4.0
AT1G23150	Ath_chr1	+	10.0	2.0	0	0
AT1G23170	Ath_chr1	+	4.0	5.0	2.67	0
AT1G23180	Ath_chr1	+	16.0	17.0	0	0
AT1G23190	Ath_chr1	+	10.0	36.64	0	0
AT1G23200	Ath_chr1	+	3.0	14.0	0	0
AT1G23205	Ath_chr1	-	0	0	0	44.0
AT1G23220	Ath_chr1	+	34.0	18.0	0	0
AT1G23230	Ath_chr1	+	0	6.0	0	0
AT1G23240	Ath_chr1	-	0	0	5.0	5.0
AT1G23250	Ath_chr1	-	0	1.0	37.0	147.0
AT1G23260	Ath_chr1	-	0	0	13.5	67.76
AT1G23280	Ath_chr1	-	0	0	29.0	128.0
AT1G23290	Ath_chr1	+	275.0	38.0	0	0
AT1G23310	Ath_chr1	-	0	0	108.0	133.0
AT1G23330	Ath_chr1	-	0	1.0	18.0	4.0
AT1G23340	Ath_chr1	-	0	0	0	4.0
AT1G23350	Ath_chr1	-	0	1.0	3.0	1.0
AT1G23360	Ath_chr1	-	0	0	1.0	214.0
AT1G23380	Ath_chr1	-	0	0	26.0	40.0
AT1G23390	Ath_chr1	-	0	0	5.0	27.08
AT1G23400	Ath_chr1	-	0	0	12.0	127.0
AT1G23410	Ath_chr1	+	1.0	3.0	0	0
AT1G23420	Ath_chr1	+	2.0	17.0	0	0
AT1G23440	Ath_chr1	+	26.86	8.0	0	0
AT1G23460	Ath_chr1	+	12.0	3.0	0	0
AT1G23465	Ath_chr1	+	3.0	26.09	0	0
AT1G23480	Ath_chr1	+	2.0	53.0	0	0
AT1G23490	Ath_chr1	+	84.0	89.0	0	0
AT1G23510	Ath_chr1	-	0	0	10.0	42.0
AT1G23520	Ath_chr1	-	0	0	9.0	35.0
AT1G23530	Ath_chr1	+	3.0	0	1.0	0
AT1G23540	Ath_chr1	-	0	0	3.69	9.73
AT1G23550	Ath_chr1	+	5.0	9.0	0	0
AT1G23560	Ath_chr1	-	0	0	0	14.0
AT1G23570	Ath_chr1	-	0	0	4.0	47.0
AT1G23580	Ath_chr1	-	0	0	7.0	65.0
AT1G23590	Ath_chr1	-	0	0	2.0	9.0
AT1G23600	Ath_chr1	-	0	0	8.0	25.0
AT1G23610	Ath_chr1	-	1.0	0	0	23.12
AT1G23640	Ath_chr1	-	0	0	8.0	5.0
AT1G23645	Ath_chr1	-	0	0.5	0	17.0
AT1G23660	Ath_chr1	-	0	0	1.0	12.0
AT1G23670	Ath_chr1	-	0	0	2.0	3.0
AT1G23690	Ath_chr1	-	0	0	13.0	2.0
AT1G23700	Ath_chr1	-	0	0	0	0
AT1G23710	Ath_chr1	+	5.0	24.0	0	0
AT1G23730	Ath_chr1	+	13.0	73.0	0	0
AT1G23740	Ath_chr1	-	1.0	1.0	17.0	58.0
AT1G23750	Ath_chr1	+	9.0	1.0	0	0
AT1G23760	Ath_chr1	+	0	2.0	0	0
AT1G23770	Ath_chr1	-	0	0	0	0
AT1G23780	Ath_chr1	-	0	0	0	9.0
AT1G23790	Ath_chr1	+	2.11	7.0	0	0
AT1G23800	Ath_chr1	-	0.25	0	3.0	5.0
AT1G23810	Ath_chr1	+	0	0	0	0
AT1G23820	Ath_chr1	+	5.0	43.0	0	0
AT1G23840	Ath_chr1	-	0	1.0	2.0	1.0
AT1G23850	Ath_chr1	-	0	0	0	0
AT1G23860	Ath_chr1	-	0	0	19.08	36.0
AT1G23870	Ath_chr1	+	0	3.0	0	0
AT1G23880	Ath_chr1	+	0	0	0	0
AT1G23890	Ath_chr1	-	0	0	0	0
AT1G23900	Ath_chr1	+	0	10.0	0	0
AT1G23935	Ath_chr1	+	0	5.03	1.43	0
AT1G23950	Ath_chr1	-	0	0	3.0	17.0
AT1G23960	Ath_chr1	-	0	0	5.0	24.0
AT1G23970	Ath_chr1	-	0	0	10.0	17.0
AT1G23980	Ath_chr1	-	8.0	1.83	2.21	23.74
AT1G23995	Ath_chr1	-	0	0	0	1.58
AT1G24000	Ath_chr1	-	0	0	3.0	0
AT1G24020	Ath_chr1	-	0	0	251.0	54.0
AT1G24030	Ath_chr1	+	3.0	8.0	0	3.0
AT1G24040	Ath_chr1	-	0	0	7.0	22.0
AT1G24050	Ath_chr1	+	3.0	11.0	0	0
AT1G24068	Ath_chr1	+	0	0	0	0
AT1G24070	Ath_chr1	-	0	0	31.0	556.81
AT1G24090	Ath_chr1	+	0	5.0	0	0
AT1G24095	Ath_chr1	+	17.0	6.0	0	0
AT1G24100	Ath_chr1	-	0	0	5.0	66.0
AT1G24120	Ath_chr1	-	1.0	0	6.0	39.0
AT1G24140	Ath_chr1	-	0	0	6.74	0
AT1G24147	Ath_chr1	+	0	0	0	0
AT1G24148	Ath_chr1	+	7.0	8.0	0	0
AT1G24150	Ath_chr1	+	0	2.0	0	0
AT1G24160	Ath_chr1	-	0	0	10.0	20.0
AT1G24170	Ath_chr1	-	0	0	45.0	39.95
AT1G24180	Ath_chr1	-	0	0	5.0	8.0
AT1G24190	Ath_chr1	-	0	0	0	13.0
AT1G24210	Ath_chr1	-	0	0	11.0	6.0
AT1G24220	Ath_chr1	-	0	0	0	0
AT1G24240	Ath_chr1	+	4.0	6.0	0	0
[truncated: 17,925 more rows]
