# Supplementary material for: NanoPARE: parallel analysis of RNA 5′ ends from low-input RNA
Source: Genome Res. 2018 Dec;28(12):1931–42. doi: 10.1101/gr.239202.118 (PMC6280765; doi:10.1101/gr.239202.118)
Supplement: Supplemental Material [file supp_gr.239202.118_Supplemental_Code_S1.zip › supplemental_code_S1/data_tables/german.noncapped_exon.counts.tsv]

AT1G01010	Ath_chr1	+	98.01	78.54	16.88	3.0
AT1G01020	Ath_chr1	-	0	0	146.68	426.87
AT1G01030	Ath_chr1	-	0	0	61.26	29.38
AT1G01040	Ath_chr1	+	556.0	954.45	11.0	14.0
AT1G01046	Ath_chr1	+	26.0	23.0	0	0
AT1G01050	Ath_chr1	-	9.0	22.0	544.3	393.46
AT1G01060	Ath_chr1	-	4.0	1.0	1038.24	1424.31
AT1G01070	Ath_chr1	-	0	1.0	27.33	13.99
AT1G01073	Ath_chr1	+	0	2.68	0	3.66
AT1G01080	Ath_chr1	-	0	1.0	861.71	496.06
AT1G01090	Ath_chr1	-	0	0	4879.0	1253.0
AT1G01100	Ath_chr1	-	1.0	1.0	11889.11	5519.08
AT1G01110	Ath_chr1	+	102.0	86.0	0	0
AT1G01115	Ath_chr1	+	0	0	0	0
AT1G01120	Ath_chr1	-	0	1.0	1103.5	541.12
AT1G01130	Ath_chr1	-	6.0	1.0	68.52	111.25
AT1G01140	Ath_chr1	-	0	0	646.8	644.51
AT1G01150	Ath_chr1	-	7.0	13.0	0	0
AT1G01160	Ath_chr1	+	412.28	369.02	252.0	150.0
AT1G01170	Ath_chr1	-	138.0	90.0	696.05	491.53
AT1G01180	Ath_chr1	+	4.0	2.0	0	1.0
AT1G01183	Ath_chr1	-	0	0	8.0	15.0
AT1G01190	Ath_chr1	-	3.0	0	0.5	0
AT1G01200	Ath_chr1	-	0	3.0	38.0	25.05
AT1G01210	Ath_chr1	+	58.57	57.23	0	0
AT1G01220	Ath_chr1	+	357.46	220.11	0	3.0
AT1G01225	Ath_chr1	+	26.0	14.54	0	1.0
AT1G01230	Ath_chr1	+	717.0	191.0	0	0
AT1G01240	Ath_chr1	+	307.2	177.07	4.0	0
AT1G01250	Ath_chr1	-	1.0	4.0	243.0	245.0
AT1G01260	Ath_chr1	+	214.0	78.19	2.0	1.5
AT1G01270	Ath_chr1	-	0.25	0.25	9.0	5.0
AT1G01280	Ath_chr1	+	39.0	72.0	3.0	0
AT1G01290	Ath_chr1	+	81.0	203.0	1.0	2.0
AT1G01300	Ath_chr1	+	2189.49	1001.1	187.25	59.47
AT1G01305	Ath_chr1	+	16.0	3.0	0	1.0
AT1G01310	Ath_chr1	+	79.0	13.0	17.0	9.0
AT1G01320	Ath_chr1	-	18.0	1.0	2546.27	2603.56
AT1G01340	Ath_chr1	-	1.5	1.0	22.0	20.5
AT1G01350	Ath_chr1	+	154.94	185.28	2.5	0
AT1G01355	Ath_chr1	+	11.0	25.98	0	0
AT1G01360	Ath_chr1	+	88.48	76.65	0	1.5
AT1G01370	Ath_chr1	+	75.45	118.0	0	1.0
AT1G01380	Ath_chr1	+	3.0	1.0	0	1.0
AT1G01390	Ath_chr1	-	0	0.5	4.0	1.0
AT1G01400	Ath_chr1	-	0	0	0	0
AT1G01410	Ath_chr1	+	0	0	0	0
AT1G01420	Ath_chr1	-	1.5	1.0	4.0	14.12
AT1G01430	Ath_chr1	-	0	2.0	399.57	124.57
AT1G01440	Ath_chr1	-	21.79	1.0	97.06	37.0
AT1G01448	Ath_chr1	+	237.0	520.14	0	0
AT1G01450	Ath_chr1	-	116.0	250.14	0	0
AT1G01453	Ath_chr1	-	0	0	0	2.0
AT1G01460	Ath_chr1	+	16.5	3.0	1.0	0
AT1G01470	Ath_chr1	-	1.0	3.0	136.0	89.5
AT1G01471	Ath_chr1	+	0	0	0	0
AT1G01480	Ath_chr1	+	121.9	12.0	1.0	1.0
AT1G01490	Ath_chr1	-	0	0	885.78	763.35
AT1G01500	Ath_chr1	+	229.0	107.0	0	0
AT1G01510	Ath_chr1	+	807.31	301.63	1.0	0
AT1G01520	Ath_chr1	+	52.0	97.5	0	0
AT1G01530	Ath_chr1	-	0	0	1.0	1.0
AT1G01540	Ath_chr1	+	279.0	324.22	0	1.0
AT1G01550	Ath_chr1	+	2483.51	889.43	5.0	1.0
AT1G01560	Ath_chr1	+	29.54	22.76	0	0
AT1G01570	Ath_chr1	+	79.0	11.5	4.0	2.0
AT1G01580	Ath_chr1	+	34.0	23.0	1.0	2.0
AT1G01590	Ath_chr1	+	62.32	38.03	0	0
AT1G01600	Ath_chr1	+	1516.75	360.72	0	2.0
AT1G01610	Ath_chr1	-	4.23	3.0	843.43	349.72
AT1G01620	Ath_chr1	-	0	0.33	4021.38	1775.83
AT1G01630	Ath_chr1	+	1007.22	144.09	0	0
AT1G01640	Ath_chr1	-	2.0	6.0	8.0	10.27
AT1G01650	Ath_chr1	-	0	0	494.0	1198.08
AT1G01660	Ath_chr1	-	0	0	169.0	307.6
AT1G01670	Ath_chr1	-	0	1.0	69.0	497.53
AT1G01680	Ath_chr1	-	0	18.0	11.0	3.0
AT1G01690	Ath_chr1	+	172.5	125.55	3.0	1.0
AT1G01695	Ath_chr1	+	96.95	136.63	0	0
AT1G01700	Ath_chr1	-	18.0	14.53	29.5	22.18
AT1G01710	Ath_chr1	+	556.89	592.55	0	3.25
AT1G01720	Ath_chr1	+	336.1	158.0	1.0	2.0
AT1G01725	Ath_chr1	-	6.0	5.0	369.0	472.62
AT1G01730	Ath_chr1	+	408.31	146.34	32.0	97.0
AT1G01740	Ath_chr1	-	0	0	42.3	117.93
AT1G01750	Ath_chr1	+	33.8	12.0	11.0	60.5
AT1G01760	Ath_chr1	-	3.0	2.0	58.0	144.0
AT1G01770	Ath_chr1	+	129.11	337.77	0	1.0
AT1G01780	Ath_chr1	+	127.0	163.0	0	0
AT1G01790	Ath_chr1	+	705.8	1378.03	0	0
AT1G01800	Ath_chr1	+	1126.12	499.05	0.5	1.0
AT1G01810	Ath_chr1	+	44.18	17.68	0.5	1.0
AT1G01820	Ath_chr1	-	0	0	430.74	378.37
AT1G01830	Ath_chr1	-	6.0	24.0	449.0	162.13
AT1G01840	Ath_chr1	+	58.0	26.66	92.0	216.74
AT1G01860	Ath_chr1	-	9.0	6.0	172.0	496.0
AT1G01870	Ath_chr1	+	0.6	0	0	0
AT1G01880	Ath_chr1	-	0	1.0	162.0	101.0
AT1G01890	Ath_chr1	-	0	0	4.29	39.99
AT1G01900	Ath_chr1	+	135.0	64.0	0	4.0
AT1G01910	Ath_chr1	-	1.0	1.0	366.13	257.04
AT1G01920	Ath_chr1	+	169.51	701.77	0	1.0
AT1G01930	Ath_chr1	-	0	0	87.01	47.0
AT1G01940	Ath_chr1	+	142.18	93.0	0	0
AT1G01950	Ath_chr1	+	450.5	516.08	9.0	6.0
AT1G01960	Ath_chr1	-	0	1.0	609.0	351.5
AT1G01970	Ath_chr1	+	147.0	74.0	0	0
AT1G01980	Ath_chr1	-	0	0	110.57	22.0
AT1G01990	Ath_chr1	-	0	0	100.0	68.0
AT1G02000	Ath_chr1	+	144.32	77.93	0	0
AT1G02010	Ath_chr1	+	321.0	981.33	3.0	1.0
AT1G02020	Ath_chr1	-	11.35	19.0	275.0	290.28
AT1G02030	Ath_chr1	-	2.0	6.0	6.0	6.0
AT1G02040	Ath_chr1	-	0	0.13	11.0	17.21
AT1G02050	Ath_chr1	-	0	3.0	458.45	366.65
AT1G02060	Ath_chr1	-	0	0.33	71.0	28.2
AT1G02065	Ath_chr1	+	262.0	127.71	2.0	3.33
AT1G02070	Ath_chr1	-	7.0	7.0	74.0	77.0
AT1G02074	Ath_chr1	+	0	0	0	0
AT1G02080	Ath_chr1	+	779.38	811.88	0	0
AT1G02090	Ath_chr1	-	0	0	932.62	372.09
AT1G02100	Ath_chr1	+	634.5	764.33	0	0
AT1G02110	Ath_chr1	+	291.5	278.59	21.0	31.0
AT1G02120	Ath_chr1	+	465.71	1320.12	4.0	0.33
AT1G02130	Ath_chr1	-	0	1.0	664.43	216.28
AT1G02136	Ath_chr1	-	0	0	0	0
AT1G02140	Ath_chr1	-	2.02	2.02	3170.03	794.18
AT1G02145	Ath_chr1	+	276.0	963.59	0	1.0
AT1G02150	Ath_chr1	+	466.0	403.0	0	0
AT1G02160	Ath_chr1	+	354.0	251.0	0	0
AT1G02170	Ath_chr1	+	157.0	127.51	4.0	2.0
AT1G02180	Ath_chr1	-	24.0	14.0	101.0	66.0
AT1G02190	Ath_chr1	+	1225.72	312.26	1.0	2.0
AT1G02205	Ath_chr1	+	18074.17	5973.82	0	8.0
AT1G02210	Ath_chr1	-	0	0	0	0
AT1G02220	Ath_chr1	-	0	0.33	9.0	8.5
AT1G02228	Ath_chr1	-	2.5	1.52	0	4.39
AT1G02230	Ath_chr1	-	0	2.0	5.0	3.0
AT1G02250	Ath_chr1	-	0	0	0	4.5
AT1G02260	Ath_chr1	-	0	0	37.0	17.0
AT1G02270	Ath_chr1	-	0	0	134.51	100.0
AT1G02280	Ath_chr1	-	0	0	562.5	518.58
AT1G02290	Ath_chr1	-	0	2.0	104.0	65.0
AT1G02300	Ath_chr1	+	363.72	1275.39	0	0
AT1G02305	Ath_chr1	+	731.74	505.12	4.0	2.0
AT1G02310	Ath_chr1	-	0	3.0	30.0	25.0
AT1G02320	Ath_chr1	+	0	0	0	1.0
AT1G02330	Ath_chr1	-	0	0	844.79	318.0
AT1G02335	Ath_chr1	-	0.5	0	110.47	129.02
AT1G02340	Ath_chr1	-	0	0	63.0	28.0
AT1G02350	Ath_chr1	+	39.0	75.28	0	0
AT1G02360	Ath_chr1	-	0	0	1.5	0
AT1G02370	Ath_chr1	+	263.0	116.44	1.0	0
AT1G02380	Ath_chr1	+	22.52	38.53	0	0
AT1G02390	Ath_chr1	+	41.0	7.0	1.0	2.0
AT1G02391	Ath_chr1	-	0	0	0	1.0
AT1G02400	Ath_chr1	+	13.0	17.0	0	1.87
AT1G02405	Ath_chr1	-	0	0	0	1.0
AT1G02410	Ath_chr1	+	276.5	305.86	1.0	0
AT1G02420	Ath_chr1	+	24.0	8.0	0	0
AT1G02430	Ath_chr1	-	11.0	19.0	0	1.0
AT1G02440	Ath_chr1	-	0	7.0	0	2.0
AT1G02450	Ath_chr1	-	3.0	0	86.79	34.0
AT1G02460	Ath_chr1	-	0	0	13.0	11.0
AT1G02470	Ath_chr1	-	0	0	224.0	166.64
AT1G02475	Ath_chr1	-	0	1.0	258.0	233.0
AT1G02480	Ath_chr1	+	0.72	0.84	0	0
AT1G02490	Ath_chr1	+	0	0	0	0
AT1G02500	Ath_chr1	+	1532.25	1201.21	0	0
AT1G02510	Ath_chr1	-	2.0	6.0	16.0	7.0
AT1G02520	Ath_chr1	+	38.33	16.0	1.5	1.33
AT1G02530	Ath_chr1	+	52.0	30.0	0.5	1.0
AT1G02540	Ath_chr1	-	0	0	0	1.0
AT1G02550	Ath_chr1	+	10.0	0	0	0
AT1G02560	Ath_chr1	+	1955.09	1152.65	0.67	0
AT1G02570	Ath_chr1	+	0	2.0	1.0	1.0
AT1G02575	Ath_chr1	+	0	0	0	0
AT1G02580	Ath_chr1	+	1.67	3.5	0	0.5
AT1G02590	Ath_chr1	-	0	0	6.0	0
AT1G02600	Ath_chr1	+	2.16	1.79	0	0
AT1G02610	Ath_chr1	-	1.0	1.0	23.0	12.0
AT1G02620	Ath_chr1	+	0	0	0	0
AT1G02630	Ath_chr1	-	0	0	36.0	30.0
AT1G02640	Ath_chr1	+	250.33	64.0	5.0	2.0
AT1G02650	Ath_chr1	+	3.0	1.0	0	4.0
AT1G02660	Ath_chr1	-	0	0	85.27	50.15
AT1G02670	Ath_chr1	+	28.0	44.82	0	0
AT1G02680	Ath_chr1	+	136.93	250.0	0	0
AT1G02681	Ath_chr1	+	0	0.5	0	0
AT1G02690	Ath_chr1	+	206.78	158.4	0	0
AT1G02700	Ath_chr1	+	0	1.0	0	1.0
AT1G02710	Ath_chr1	-	0	0	0	0
AT1G02720	Ath_chr1	+	101.42	93.64	15.0	48.0
AT1G02730	Ath_chr1	-	0	1.33	678.73	165.64
AT1G02740	Ath_chr1	-	0.6	3.53	123.0	78.0
AT1G02750	Ath_chr1	+	48.0	20.0	0	0
AT1G02760	Ath_chr1	+	0	0	0	0
AT1G02770	Ath_chr1	-	0	0	19.0	11.0
AT1G02780	Ath_chr1	-	0	0	14374.04	4488.97
AT1G02790	Ath_chr1	-	2.77	0	3974.25	1138.92
AT1G02800	Ath_chr1	-	0	0	269.46	94.16
AT1G02810	Ath_chr1	+	161.65	41.5	11.0	65.0
AT1G02813	Ath_chr1	+	47.0	49.0	0	0
AT1G02816	Ath_chr1	+	291.25	124.29	0	0
AT1G02820	Ath_chr1	-	0	0	36.0	16.61
AT1G02830	Ath_chr1	-	0	0	0	1.0
AT1G02840	Ath_chr1	+	628.45	579.0	1.0	0
AT1G02850	Ath_chr1	+	422.39	269.26	0	2.0
AT1G02860	Ath_chr1	+	60.73	47.5	4.0	1.0
AT1G02870	Ath_chr1	-	0	3.0	313.5	176.9
AT1G02880	Ath_chr1	-	0.5	1.0	1452.3	1845.49
AT1G02890	Ath_chr1	-	0	0	181.76	132.27
AT1G02900	Ath_chr1	-	1.0	0	24.0	15.0
AT1G02910	Ath_chr1	-	0	0	298.0	834.0
AT1G02920	Ath_chr1	-	0	0	3.0	5.95
AT1G02930	Ath_chr1	-	0	0	298.0	61.05
AT1G02940	Ath_chr1	-	0	0	7.0	9.0
AT1G02950	Ath_chr1	-	0	39.0	246.0	102.0
AT1G02952	Ath_chr1	+	3.0	14.0	32.0	15.0
AT1G02960	Ath_chr1	-	1.0	4.0	177.0	295.12
AT1G02965	Ath_chr1	-	0	1.0	1.0	1.0
AT1G02970	Ath_chr1	+	28.0	22.0	0.5	0
AT1G02980	Ath_chr1	+	25.6	10.88	0	1.0
AT1G02990	Ath_chr1	-	0.83	0	144.0	96.0
AT1G03000	Ath_chr1	-	0	0.33	400.5	810.05
AT1G03010	Ath_chr1	+	63.0	21.0	2.0	0
AT1G03020	Ath_chr1	-	0	0	0	0
AT1G03022	Ath_chr1	+	0	0	0	0
AT1G03030	Ath_chr1	+	187.0	413.08	0	0
AT1G03040	Ath_chr1	-	0	0	558.28	567.71
AT1G03050	Ath_chr1	+	131.0	52.2	2.0	2.0
AT1G03055	Ath_chr1	-	16.0	3.0	36.0	37.53
AT1G03060	Ath_chr1	-	3.5	1.0	187.5	135.5
AT1G03070	Ath_chr1	+	6.0	6.0	1.0	0
AT1G03080	Ath_chr1	-	1.0	1.0	1025.73	601.27
AT1G03090	Ath_chr1	+	358.57	384.11	2.0	4.0
AT1G03100	Ath_chr1	-	25.0	32.0	32.0	19.0
AT1G03103	Ath_chr1	+	0	0	0	0
AT1G03106	Ath_chr1	-	0	1.0	0	7.01
AT1G03110	Ath_chr1	+	211.0	107.0	0	0
AT1G03120	Ath_chr1	+	15.0	8.0	0	0
AT1G03130	Ath_chr1	-	3.0	3.0	5493.1	1976.0
AT1G03140	Ath_chr1	-	0	2.0	1109.35	385.52
AT1G03150	Ath_chr1	+	188.1	93.0	0.5	0
AT1G03160	Ath_chr1	+	1494.0	1343.43	1.0	0
AT1G03170	Ath_chr1	+	716.0	217.06	0.25	1.62
AT1G03180	Ath_chr1	+	108.0	325.0	0	0
AT1G03190	Ath_chr1	+	381.33	778.41	0.5	1.0
AT1G03200	Ath_chr1	+	18.86	3.99	0.81	0
AT1G03210	Ath_chr1	+	127.0	205.0	0	0
AT1G03220	Ath_chr1	+	368.48	32.85	4.5	14.86
AT1G03230	Ath_chr1	+	119.52	26.15	2.5	25.14
AT1G03240	Ath_chr1	-	0	1.0	5.01	2.49
AT1G03250	Ath_chr1	-	0.5	2.0	461.0	560.89
AT1G03260	Ath_chr1	-	0	0	37.0	28.0
AT1G03270	Ath_chr1	+	211.32	355.86	0	0
AT1G03280	Ath_chr1	+	319.05	541.8	0	0
AT1G03290	Ath_chr1	+	195.03	192.34	0	1.0
AT1G03300	Ath_chr1	-	1.0	0	187.36	261.41
AT1G03310	Ath_chr1	+	366.67	107.0	0	0
AT1G03320	Ath_chr1	+	0	3.0	0	0
AT1G03330	Ath_chr1	-	0	0	425.0	216.0
AT1G03340	Ath_chr1	+	17.0	9.0	0	1.0
AT1G03350	Ath_chr1	-	0	0	273.0	154.0
AT1G03360	Ath_chr1	+	426.05	235.84	0	0
AT1G03365	Ath_chr1	+	175.0	176.31	0.5	1.0
AT1G03370	Ath_chr1	+	84.0	67.0	1.0	0
AT1G03380	Ath_chr1	+	136.0	134.0	1.0	0
AT1G03390	Ath_chr1	-	0	0	9.0	5.0
AT1G03400	Ath_chr1	-	0	0	78.0	82.11
AT1G03410	Ath_chr1	-	148.64	171.27	116.98	259.63
AT1G03420	Ath_chr1	+	131.99	127.88	21.52	80.74
AT1G03430	Ath_chr1	+	124.0	222.03	1.0	0
AT1G03440	Ath_chr1	+	72.5	34.75	16.0	30.0
AT1G03445	Ath_chr1	-	0	1.0	11.0	5.0
AT1G03457	Ath_chr1	-	1.0	0	15.53	20.5
AT1G03470	Ath_chr1	-	0	0	69.0	52.0
AT1G03475	Ath_chr1	-	1.0	0	813.68	559.69
AT1G03490	Ath_chr1	+	0	0	0	2.0
AT1G03495	Ath_chr1	+	31.06	11.5	262.47	221.99
AT1G03502	Ath_chr1	-	0	0	2.03	1.54
AT1G03506	Ath_chr1	-	0	0	368.0	64.27
AT1G03510	Ath_chr1	-	0	0	60.0	37.33
AT1G03515	Ath_chr1	+	9.31	5.9	0	0
AT1G03520	Ath_chr1	-	0	0	113.0	50.0
AT1G03530	Ath_chr1	-	1.5	2.63	241.22	108.54
AT1G03540	Ath_chr1	+	39.5	44.0	1.0	7.0
AT1G03545	Ath_chr1	+	47.0	105.0	82.96	192.96
AT1G03550	Ath_chr1	-	32.0	115.0	141.96	372.48
AT1G03560	Ath_chr1	-	0	0	226.5	220.0
AT1G03570	Ath_chr1	+	0	0.17	0.25	0.58
AT1G03580	Ath_chr1	+	0	3.5	0	0.5
AT1G03590	Ath_chr1	-	0	0	360.17	204.75
AT1G03600	Ath_chr1	+	1531.0	858.0	18.0	27.0
AT1G03610	Ath_chr1	+	242.05	161.37	0	3.0
AT1G03620	Ath_chr1	-	8.0	0	13.0	115.0
AT1G03630	Ath_chr1	+	5117.95	1769.57	4.0	12.0
AT1G03640	Ath_chr1	-	0	0	0.72	0.84
AT1G03650	Ath_chr1	-	0	0	32.0	8.0
AT1G03660	Ath_chr1	-	0	0	10.0	6.0
AT1G03670	Ath_chr1	-	0	0	0	2.0
AT1G03680	Ath_chr1	-	0	0	1956.22	923.28
AT1G03687	Ath_chr1	+	85.0	112.0	0	0
AT1G03700	Ath_chr1	+	0	2.0	0	0
AT1G03710	Ath_chr1	+	94.0	121.51	0	0
AT1G03720	Ath_chr1	-	0	0	4.0	71.0
AT1G03730	Ath_chr1	-	56.76	70.5	58.0	45.0
AT1G03740	Ath_chr1	+	46.0	52.0	1.0	1.0
AT1G03743	Ath_chr1	-	0	0	34757.82	18062.53
AT1G03746	Ath_chr1	-	0	0	22356.99	9178.99
AT1G03750	Ath_chr1	+	80.0	205.35	31.0	9.0
AT1G03760	Ath_chr1	-	33.0	56.35	162.0	45.22
AT1G03770	Ath_chr1	+	60.81	46.0	0	0
AT1G03780	Ath_chr1	-	16.0	23.0	412.47	169.0
AT1G03790	Ath_chr1	+	1.0	4.33	5.0	1.0
AT1G03800	Ath_chr1	-	0	1.0	0	3.0
AT1G03810	Ath_chr1	+	0	0	0	0
AT1G03820	Ath_chr1	-	0	0	191.0	156.48
AT1G03830	Ath_chr1	-	12.35	1.0	225.0	251.0
AT1G03840	Ath_chr1	-	1.0	0	7.0	4.5
AT1G03850	Ath_chr1	-	0	4.0	19.73	7.11
AT1G03860	Ath_chr1	-	0	0	1269.32	298.66
AT1G03870	Ath_chr1	-	4.0	3.0	1539.05	118.43
AT1G03880	Ath_chr1	+	0	0	0	0
AT1G03890	Ath_chr1	+	2.0	0	0	0
AT1G03900	Ath_chr1	+	187.0	87.0	0	0
AT1G03905	Ath_chr1	+	29.0	180.67	0	0
AT1G03910	Ath_chr1	+	593.1	563.46	0	0
AT1G03920	Ath_chr1	+	51.5	64.0	0	0
AT1G03930	Ath_chr1	+	335.64	336.66	3.0	0
AT1G03935	Ath_chr1	+	0	41.7	0	0
AT1G03940	Ath_chr1	-	271.46	240.94	56.06	15.0
AT1G03950	Ath_chr1	-	6.0	3.0	45.0	47.0
AT1G03960	Ath_chr1	+	560.38	729.04	0	0
AT1G03970	Ath_chr1	+	155.0	164.53	1.0	0
AT1G03980	Ath_chr1	-	112.0	86.53	0	3.5
AT1G03982	Ath_chr1	-	0.5	1.0	1.0	0
AT1G03990	Ath_chr1	+	0	4.0	26.0	31.0
AT1G04000	Ath_chr1	-	0	7.23	79.5	84.0
AT1G04010	Ath_chr1	-	7.0	0	174.0	540.6
AT1G04020	Ath_chr1	+	285.0	127.0	0	0
AT1G04030	Ath_chr1	+	56.0	42.04	17.55	7.3
AT1G04040	Ath_chr1	-	4.0	13.0	173.27	48.3
AT1G04050	Ath_chr1	-	5.0	3.0	25.5	71.5
AT1G04070	Ath_chr1	-	0	0	181.0	59.0
AT1G04080	Ath_chr1	+	1107.0	1260.09	0	0
AT1G04090	Ath_chr1	+	26.0	31.0	0	3.0
AT1G04100	Ath_chr1	+	68.0	70.46	0.25	0
AT1G04110	Ath_chr1	-	0	0	26.0	15.0
AT1G04120	Ath_chr1	-	2.0	0	1281.17	1008.17
AT1G04130	Ath_chr1	+	196.0	329.0	4.0	1.0
AT1G04140	Ath_chr1	-	1.0	12.0	398.84	504.0
AT1G04150	Ath_chr1	-	0	0	19.0	1.0
AT1G04160	Ath_chr1	+	377.82	419.26	3.0	0
AT1G04170	Ath_chr1	+	2231.71	743.22	0	2.0
AT1G04171	Ath_chr1	-	0	0	0	0
AT1G04180	Ath_chr1	+	0	0	0	0
AT1G04190	Ath_chr1	-	0	0	566.13	524.69
AT1G04200	Ath_chr1	+	323.01	468.0	0	1.66
AT1G04210	Ath_chr1	+	666.5	422.0	7.0	7.33
AT1G04220	Ath_chr1	-	13.0	11.0	945.19	682.55
AT1G04230	Ath_chr1	+	240.47	192.62	0	1.0
AT1G04240	Ath_chr1	-	0	8.5	693.02	546.31
AT1G04250	Ath_chr1	+	582.62	188.33	0	0
AT1G04260	Ath_chr1	-	0	9.0	178.0	117.88
AT1G04270	Ath_chr1	-	0	0	4373.92	2722.59
AT1G04280	Ath_chr1	-	1.0	2.0	113.7	217.96
AT1G04290	Ath_chr1	-	5.0	35.0	346.0	183.0
AT1G04295	Ath_chr1	+	2.0	22.0	320.0	173.0
AT1G04300	Ath_chr1	-	1.0	1.0	168.0	233.15
AT1G04310	Ath_chr1	-	0	0	316.65	122.07
AT1G04320	Ath_chr1	+	0	9.34	0	0
AT1G04330	Ath_chr1	-	0.33	0	0	0
AT1G04340	Ath_chr1	-	0	0	643.84	176.68
AT1G04350	Ath_chr1	+	209.33	240.07	8.0	6.5
AT1G04360	Ath_chr1	-	0	1.0	20.0	1.0
AT1G04370	Ath_chr1	+	0	1.0	0	0
AT1G04380	Ath_chr1	-	0	6.0	1.25	3.83
AT1G04390	Ath_chr1	-	0.5	0	239.0	445.9
AT1G04400	Ath_chr1	-	0	1.0	451.0	226.0
AT1G04410	Ath_chr1	-	0	0	5405.97	2719.07
AT1G04420	Ath_chr1	+	748.59	1102.46	0	1.0
AT1G04425	Ath_chr1	+	46.0	77.5	0	0
AT1G04430	Ath_chr1	+	707.03	248.21	0	1.0
AT1G04440	Ath_chr1	+	460.72	186.03	0	0
AT1G04445	Ath_chr1	+	3.0	1.0	0	0
AT1G04450	Ath_chr1	+	15.0	17.0	0	1.0
AT1G04457	Ath_chr1	-	0	0.5	1.0	0
AT1G04470	Ath_chr1	-	0	1.0	193.0	28.0
AT1G04480	Ath_chr1	+	1671.05	684.86	0	0
AT1G04490	Ath_chr1	-	0	0	5.0	10.0
AT1G04500	Ath_chr1	-	0	1.0	24.56	19.0
AT1G04501	Ath_chr1	+	0	0	0	0
AT1G04510	Ath_chr1	+	558.5	519.91	0	1.0
AT1G04520	Ath_chr1	+	279.45	130.25	3.0	2.5
AT1G04530	Ath_chr1	-	3.17	0.36	1358.52	570.29
AT1G04540	Ath_chr1	+	105.0	12.0	86.0	186.36
AT1G04550	Ath_chr1	+	411.92	267.05	0	0
AT1G04555	Ath_chr1	+	54.0	67.22	0	1.0
AT1G04560	Ath_chr1	+	0	0	0	0
AT1G04570	Ath_chr1	-	1.0	9.0	56.5	13.0
AT1G04580	Ath_chr1	-	0	3.0	112.19	48.0
AT1G04590	Ath_chr1	-	0	0	256.5	297.42
AT1G04600	Ath_chr1	+	14.0	53.81	1.0	0
AT1G04610	Ath_chr1	+	23.0	12.0	0	0
AT1G04620	Ath_chr1	-	0	3.0	560.37	130.5
AT1G04625	Ath_chr1	-	0	3.0	255.0	177.11
AT1G04630	Ath_chr1	-	0	0	76.1	61.23
AT1G04635	Ath_chr1	+	49.0	27.0	0	1.0
AT1G04640	Ath_chr1	+	169.0	89.0	0	0
AT1G04645	Ath_chr1	-	0	0	34.0	4.0
AT1G04650	Ath_chr1	-	1.0	0	46.0	19.23
AT1G04660	Ath_chr1	-	5.0	1.0	74.1	162.55
AT1G04670	Ath_chr1	+	29.0	11.0	0	0
AT1G04680	Ath_chr1	-	1.0	4.0	2416.37	548.02
AT1G04684	Ath_chr1	-	0	0	0	0
AT1G04690	Ath_chr1	+	2307.2	738.5	1.0	0
AT1G04700	Ath_chr1	+	84.0	57.0	0	0
AT1G04710	Ath_chr1	+	767.17	1137.05	0	0
AT1G04720	Ath_chr1	+	0	0	0	0
AT1G04730	Ath_chr1	-	2.0	3.0	139.5	178.0
AT1G04750	Ath_chr1	-	0	0	963.98	933.22
AT1G04760	Ath_chr1	+	49.4	35.05	0	0
AT1G04770	Ath_chr1	-	0	1.0	139.0	103.18
AT1G04778	Ath_chr1	+	4.0	5.0	0	0
AT1G04780	Ath_chr1	-	1.0	0	394.38	328.0
AT1G04790	Ath_chr1	+	257.0	225.0	2.0	0
AT1G04800	Ath_chr1	-	5.0	1.0	402.99	277.67
AT1G04810	Ath_chr1	+	884.83	242.72	0	1.0
AT1G04820	Ath_chr1	-	0	0	4810.23	3615.88
AT1G04830	Ath_chr1	-	0	0	361.0	601.0
AT1G04840	Ath_chr1	-	0	1.0	22.0	5.5
AT1G04850	Ath_chr1	-	0	1.5	949.91	949.66
AT1G04860	Ath_chr1	-	0	0	191.42	54.0
AT1G04870	Ath_chr1	-	0	0	287.07	102.52
AT1G04880	Ath_chr1	-	0	0	45.0	23.0
AT1G04890	Ath_chr1	-	0	0	16.0	7.0
AT1G04900	Ath_chr1	+	357.25	479.55	8.0	20.0
AT1G04910	Ath_chr1	-	2.0	2.0	1042.0	754.84
AT1G04920	Ath_chr1	-	0	1.0	91.0	53.0
AT1G04930	Ath_chr1	-	0	2.5	55.5	22.52
AT1G04940	Ath_chr1	+	602.96	387.0	0	0
AT1G04945	Ath_chr1	+	132.0	64.0	0	0
AT1G04950	Ath_chr1	-	0	1.0	262.82	176.0
AT1G04960	Ath_chr1	-	0	0	125.0	202.0
AT1G04970	Ath_chr1	+	792.11	1133.53	0	0
AT1G04980	Ath_chr1	-	1.0	3.0	238.86	204.49
AT1G04985	Ath_chr1	-	0	0	230.0	186.0
AT1G04990	Ath_chr1	-	0	0	108.16	76.11
AT1G05000	Ath_chr1	+	14.0	7.0	0	0
AT1G05010	Ath_chr1	-	0.17	0	1308.68	234.58
AT1G05020	Ath_chr1	-	0	1.0	7.5	7.0
AT1G05030	Ath_chr1	-	0	0	311.0	512.53
AT1G05040	Ath_chr1	-	0	1.0	11.0	3.0
AT1G05055	Ath_chr1	-	0	0	151.0	230.9
AT1G05060	Ath_chr1	-	0	0	83.0	88.0
AT1G05061	Ath_chr1	-	1.0	0	2.0	3.0
AT1G05065	Ath_chr1	-	0	0	2.0	5.0
AT1G05070	Ath_chr1	-	0	0	255.32	156.7
AT1G05080	Ath_chr1	+	0	0	0	0
AT1G05085	Ath_chr1	+	0	1.5	1.0	0
AT1G05090	Ath_chr1	+	56.72	134.02	0	0
AT1G05100	Ath_chr1	+	91.11	29.0	5.0	3.0
AT1G05120	Ath_chr1	-	1.0	0	192.04	152.7
AT1G05135	Ath_chr1	-	0	1.0	61.0	58.71
AT1G05136	Ath_chr1	+	2.0	0	0	0
AT1G05140	Ath_chr1	+	356.2	164.89	0	1.0
AT1G05150	Ath_chr1	-	0	0	391.79	136.9
AT1G05160	Ath_chr1	-	0	0	322.51	1602.25
AT1G05170	Ath_chr1	-	0	0	114.0	115.03
AT1G05180	Ath_chr1	-	0	0	872.61	435.64
AT1G05190	Ath_chr1	-	0	0	1565.07	1125.45
AT1G05200	Ath_chr1	+	58.0	43.5	1.0	6.0
AT1G05205	Ath_chr1	-	4.0	3.0	133.0	120.52
AT1G05210	Ath_chr1	+	130.39	85.47	4.0	4.0
AT1G05220	Ath_chr1	+	0	3.0	9.0	12.0
AT1G05230	Ath_chr1	-	1.0	3.0	135.67	82.0
AT1G05240	Ath_chr1	+	0	0.5	0	1.5
AT1G05250	Ath_chr1	-	0	1.5	0	0.5
AT1G05260	Ath_chr1	+	155.11	52.0	0	0
AT1G05270	Ath_chr1	-	0	0	512.08	568.64
AT1G05280	Ath_chr1	-	3.21	2.15	0	0
AT1G05290	Ath_chr1	-	2.18	0	5.0	6.0
AT1G05291	Ath_chr1	-	0	0	0	3.0
AT1G05300	Ath_chr1	-	8.0	1.0	15.5	5.0
AT1G05310	Ath_chr1	-	0	0	53.55	26.0
AT1G05320	Ath_chr1	+	409.27	184.84	0	0
AT1G05330	Ath_chr1	+	17.0	1.0	1.0	0
AT1G05340	Ath_chr1	-	0	0	135.5	36.65
AT1G05350	Ath_chr1	-	0	0	254.45	182.53
AT1G05360	Ath_chr1	+	95.0	93.75	0	0
AT1G05370	Ath_chr1	-	6.64	0	15.0	8.0
AT1G05380	Ath_chr1	+	509.14	158.0	2.0	1.0
AT1G05385	Ath_chr1	-	0	0	239.0	164.61
AT1G05390	Ath_chr1	-	0	0	0	0
AT1G05400	Ath_chr1	+	67.01	157.41	0	1.5
AT1G05410	Ath_chr1	-	0	8.0	121.0	124.1
AT1G05420	Ath_chr1	+	36.0	11.0	2.01	0
AT1G05430	Ath_chr1	-	1.0	0	178.0	110.0
AT1G05440	Ath_chr1	-	0	1.5	26.0	43.0
AT1G05450	Ath_chr1	+	84.0	28.02	3.0	0
AT1G05460	Ath_chr1	-	8.0	2.0	310.0	534.24
AT1G05470	Ath_chr1	-	0	1.0	94.0	64.6
AT1G05490	Ath_chr1	-	0	0	327.0	99.53
AT1G05500	Ath_chr1	+	374.22	231.5	0	1.0
AT1G05510	Ath_chr1	+	1.5	1.5	7.0	10.0
AT1G05520	Ath_chr1	-	1.0	1.0	660.8	355.56
AT1G05530	Ath_chr1	-	0	2.0	2.0	2.5
AT1G05540	Ath_chr1	+	93.0	113.0	0	1.0
AT1G05550	Ath_chr1	-	15.0	2.68	93.0	88.0
AT1G05560	Ath_chr1	-	97.0	65.05	209.09	255.5
AT1G05562	Ath_chr1	+	97.0	49.0	163.09	208.5
AT1G05570	Ath_chr1	-	1.0	1.0	203.9	194.8
AT1G05575	Ath_chr1	-	0	2.0	0	1.0
AT1G05577	Ath_chr1	-	2.0	3.0	9.0	19.0
AT1G05580	Ath_chr1	-	1.0	0	187.86	36.0
AT1G05590	Ath_chr1	+	244.0	91.0	0	2.0
AT1G05600	Ath_chr1	+	72.0	29.0	0	0
AT1G05610	Ath_chr1	-	0	0	27.0	147.05
AT1G05615	Ath_chr1	-	0	0	1.0	0
AT1G05620	Ath_chr1	+	145.0	106.09	0	0
AT1G05630	Ath_chr1	+	320.53	556.09	15.0	29.0
AT1G05640	Ath_chr1	-	9.0	11.0	35.0	19.29
AT1G05650	Ath_chr1	-	0	0	0	0
AT1G05660	Ath_chr1	-	0	0	0	0
AT1G05670	Ath_chr1	-	1.0	0	466.0	680.88
AT1G05675	Ath_chr1	-	0	0.5	5.0	2.0
AT1G05680	Ath_chr1	-	0	0.5	314.31	309.05
AT1G05690	Ath_chr1	+	14.0	29.0	1.0	3.0
AT1G05700	Ath_chr1	+	1.0	1.0	0	1.0
AT1G05710	Ath_chr1	+	221.41	201.89	0	1.0
AT1G05720	Ath_chr1	-	0	0	294.15	169.51
AT1G05730	Ath_chr1	+	32.0	20.23	32.0	32.51
AT1G05740	Ath_chr1	+	10.0	3.0	0	0
AT1G05750	Ath_chr1	+	73.0	44.0	61.0	70.0
AT1G05760	Ath_chr1	-	6.0	18.0	61.0	62.0
AT1G05770	Ath_chr1	-	0	0	36.0	35.0
AT1G05780	Ath_chr1	+	106.0	75.53	4.0	4.0
AT1G05785	Ath_chr1	+	94.0	31.07	0	1.0
AT1G05790	Ath_chr1	+	140.0	351.54	0	3.0
AT1G05800	Ath_chr1	+	0	0	0	0.11
AT1G05805	Ath_chr1	+	150.55	210.52	10.0	15.0
AT1G05810	Ath_chr1	+	66.0	38.91	0	0
AT1G05820	Ath_chr1	+	29.02	62.83	0	1.0
AT1G05830	Ath_chr1	+	362.84	606.23	0	2.0
AT1G05835	Ath_chr1	+	213.29	133.51	29.0	9.0
AT1G05840	Ath_chr1	-	44.0	12.0	162.0	82.0
AT1G05850	Ath_chr1	-	2.0	0	5653.62	2045.75
AT1G05860	Ath_chr1	+	86.43	55.26	0	1.0
AT1G05870	Ath_chr1	-	0	0	1152.6	2177.29
AT1G05880	Ath_chr1	+	0	0	0	0
AT1G05890	Ath_chr1	+	328.34	690.9	6.18	2.26
AT1G05894	Ath_chr1	+	5.0	9.0	0	3.04
AT1G05900	Ath_chr1	+	358.5	940.35	4.0	4.0
AT1G05910	Ath_chr1	+	422.0	209.71	0	0
AT1G05920	Ath_chr1	+	1.5	4.0	1.0	0
AT1G05925	Ath_chr1	-	0	0	0	0
AT1G05930	Ath_chr1	+	3.5	0	0	1.0
AT1G05940	Ath_chr1	-	0	0	469.0	832.56
AT1G05950	Ath_chr1	-	0	0	131.57	249.0
AT1G05960	Ath_chr1	-	0	1.0	450.16	550.56
AT1G05970	Ath_chr1	-	0	0	105.08	94.0
AT1G05980	Ath_chr1	+	1.69	0	0	0
AT1G05990	Ath_chr1	+	5.0	0	0	0
AT1G06000	Ath_chr1	-	135.0	509.88	2772.74	2863.97
AT1G06002	Ath_chr1	+	89.0	348.88	1491.0	669.0
AT1G06010	Ath_chr1	+	128.0	91.0	0	0
AT1G06020	Ath_chr1	+	1.0	5.5	0	0.33
AT1G06030	Ath_chr1	+	2.69	1.5	0	0.83
AT1G06040	Ath_chr1	-	0	2.0	2815.14	1943.54
AT1G06050	Ath_chr1	-	0	1.0	120.0	33.0
AT1G06060	Ath_chr1	+	143.11	127.34	4.0	2.0
AT1G06070	Ath_chr1	-	0	5.66	143.0	100.85
AT1G06080	Ath_chr1	+	88.61	48.02	4.38	0
AT1G06090	Ath_chr1	+	31.0	10.83	0	0
AT1G06100	Ath_chr1	+	0	0.33	0	1.0
AT1G06110	Ath_chr1	-	0	0	426.88	224.05
AT1G06120	Ath_chr1	+	5.0	1.83	0	0
AT1G06130	Ath_chr1	-	0	0	568.75	816.16
AT1G06135	Ath_chr1	+	0	0	0	0
AT1G06137	Ath_chr1	-	0	0	0	0
AT1G06140	Ath_chr1	+	18.0	3.0	0	0
AT1G06148	Ath_chr1	-	33.15	13.8	1.0	14.0
AT1G06149	Ath_chr1	-	0	0	26.0	51.09
AT1G06150	Ath_chr1	-	0	1.0	564.53	989.65
AT1G06160	Ath_chr1	+	1.0	1.0	0	0
AT1G06170	Ath_chr1	-	1.0	0	90.0	46.0
AT1G06180	Ath_chr1	+	175.52	161.0	0	0
AT1G06190	Ath_chr1	-	0	1.0	391.9	380.0
AT1G06200	Ath_chr1	-	0	0	1583.02	535.73
AT1G06210	Ath_chr1	+	1233.0	362.0	0	0
AT1G06220	Ath_chr1	+	1370.58	478.19	0	0
AT1G06225	Ath_chr1	+	0	0	0	0
AT1G06230	Ath_chr1	+	564.0	502.74	0	0
AT1G06240	Ath_chr1	+	111.0	154.0	0	0
AT1G06250	Ath_chr1	-	11.0	20.0	108.0	141.53
AT1G06260	Ath_chr1	+	967.55	340.52	45.58	38.0
AT1G06265	Ath_chr1	-	761.67	302.0	126.58	193.0
AT1G06270	Ath_chr1	-	0	1.0	51.0	17.09
AT1G06280	Ath_chr1	-	0	2.0	18.0	48.05
AT1G06290	Ath_chr1	+	823.39	347.66	0	0
AT1G06310	Ath_chr1	+	16.88	21.9	0	0.5
AT1G06320	Ath_chr1	+	3.0	2.0	0	0
AT1G06330	Ath_chr1	-	0	0	0	0
AT1G06340	Ath_chr1	-	8.17	1.85	30.0	5.0
AT1G06350	Ath_chr1	-	0	1.0	3025.82	1653.7
AT1G06360	Ath_chr1	-	0	0	118.47	29.0
AT1G06370	Ath_chr1	-	0.5	0	73.0	108.6
AT1G06380	Ath_chr1	+	178.0	117.0	0	3.0
AT1G06390	Ath_chr1	+	428.53	227.67	2.24	3.0
AT1G06400	Ath_chr1	-	0	1.0	233.0	301.77
AT1G06410	Ath_chr1	+	1294.26	1093.36	0	1.0
AT1G06420	Ath_chr1	+	79.0	128.0	0.12	0
AT1G06430	Ath_chr1	-	1.0	0	1853.71	996.16
AT1G06440	Ath_chr1	-	3.0	3.0	12.0	7.0
AT1G06450	Ath_chr1	+	74.0	14.0	63.0	12.0
AT1G06460	Ath_chr1	-	17.0	69.0	452.0	77.0
AT1G06470	Ath_chr1	+	203.0	379.76	0	0
AT1G06475	Ath_chr1	-	6.33	8.0	88.0	25.0
AT1G06480	Ath_chr1	+	0	0.8	0	0
AT1G06490	Ath_chr1	+	40.0	32.5	0	1.0
AT1G06500	Ath_chr1	+	108.0	120.02	12.0	25.0
AT1G06510	Ath_chr1	+	75.7	74.0	3.0	3.0
AT1G06515	Ath_chr1	-	9.0	11.0	148.12	99.54
AT1G06520	Ath_chr1	-	0	1.0	255.2	119.0
AT1G06530	Ath_chr1	+	553.0	439.0	0	0
AT1G06540	Ath_chr1	-	0	0	29.0	31.0
AT1G06550	Ath_chr1	-	0	0	931.22	1288.81
AT1G06560	Ath_chr1	+	247.48	162.52	37.0	13.0
AT1G06570	Ath_chr1	-	18.0	14.0	441.0	294.0
AT1G06580	Ath_chr1	-	1.0	3.0	62.8	62.04
AT1G06590	Ath_chr1	-	0	0	199.0	884.28
AT1G06610	Ath_chr1	+	0	0	0	0
AT1G06620	Ath_chr1	+	83.38	56.61	0	0
AT1G06630	Ath_chr1	+	128.02	97.16	0.5	0
AT1G06640	Ath_chr1	+	805.92	813.45	25.35	0.16
AT1G06645	Ath_chr1	+	270.33	314.35	0	1.0
AT1G06650	Ath_chr1	+	241.06	160.22	7.0	6.0
AT1G06660	Ath_chr1	-	8.0	11.02	55.0	22.0
AT1G06670	Ath_chr1	+	362.5	338.13	4.0	28.0
AT1G06680	Ath_chr1	+	11942.95	6976.32	4.0	10.02
AT1G06690	Ath_chr1	-	0	0	1164.45	1162.1
AT1G06700	Ath_chr1	-	0	0	520.63	326.97
AT1G06710	Ath_chr1	-	1.0	0	103.0	80.0
AT1G06720	Ath_chr1	-	0	3.0	479.0	648.58
AT1G06730	Ath_chr1	+	261.43	77.0	2.0	4.0
AT1G06740	Ath_chr1	+	34.5	21.0	0	1.0
AT1G06750	Ath_chr1	+	76.0	73.51	9.0	21.0
AT1G06760	Ath_chr1	-	0	0	1891.0	1120.99
AT1G06770	Ath_chr1	-	0	0.33	74.0	85.99
AT1G06780	Ath_chr1	+	279.95	145.17	0	0
AT1G06790	Ath_chr1	+	169.18	168.55	15.0	8.0
AT1G06800	Ath_chr1	-	23.0	66.0	48.5	57.0
AT1G06810	Ath_chr1	-	0	0.5	5.0	16.09
AT1G06820	Ath_chr1	-	0	1.0	366.0	651.29
AT1G06830	Ath_chr1	+	23.0	5.0	0	3.0
AT1G06840	Ath_chr1	-	0	1.0	265.99	541.22
AT1G06850	Ath_chr1	+	156.0	63.0	11.18	1.0
AT1G06860	Ath_chr1	-	0	0.1	0	3.19
AT1G06870	Ath_chr1	+	217.38	136.09	0	0
AT1G06880	Ath_chr1	-	0	0.1	0	1.26
AT1G06890	Ath_chr1	-	0	10.32	304.35	155.8
AT1G06900	Ath_chr1	-	0	0.29	354.0	230.0
AT1G06910	Ath_chr1	+	79.0	137.0	0	6.0
AT1G06920	Ath_chr1	-	0	0	23.5	10.0
AT1G06923	Ath_chr1	+	2.33	1.0	6.0	4.25
AT1G06925	Ath_chr1	-	0	0	0	2.0
AT1G06930	Ath_chr1	+	0	1.0	0	2.0
AT1G06950	Ath_chr1	-	0	0	1334.55	794.22
AT1G06960	Ath_chr1	+	431.72	258.85	1.0	1.0
AT1G06970	Ath_chr1	+	8.0	3.5	7.0	3.0
AT1G06980	Ath_chr1	-	1.0	0.5	26.0	10.0
AT1G06990	Ath_chr1	+	121.0	48.12	0	0
AT1G07000	Ath_chr1	-	0	0	77.0	53.0
AT1G07010	Ath_chr1	+	1158.15	4135.58	28.0	2.0
AT1G07020	Ath_chr1	-	59.0	58.5	118.0	82.0
AT1G07025	Ath_chr1	-	0	0	0	0
AT1G07030	Ath_chr1	-	1.0	0	96.5	49.0
AT1G07040	Ath_chr1	-	1.0	2.0	835.52	247.62
AT1G07050	Ath_chr1	-	1.0	1.17	86.0	5.0
AT1G07051	Ath_chr1	+	0	2.0	0.5	0
AT1G07060	Ath_chr1	-	1.0	0	3.0	0
AT1G07070	Ath_chr1	+	301.35	139.48	0	1.0
AT1G07080	Ath_chr1	+	902.04	291.53	0	0
AT1G07090	Ath_chr1	-	0	0	56.0	16.0
AT1G07100	Ath_chr1	+	5.0	12.67	0	0
AT1G07110	Ath_chr1	-	0	0	806.82	1375.68
AT1G07119	Ath_chr1	+	22.0	5.5	4.0	5.0
AT1G07120	Ath_chr1	-	23.0	5.5	8.0	28.0
AT1G07128	Ath_chr1	-	14.0	4.0	55.0	55.0
AT1G07130	Ath_chr1	+	29.0	7.5	50.0	66.9
AT1G07135	Ath_chr1	-	0	0.5	108.0	12.0
AT1G07140	Ath_chr1	-	0	0	842.06	936.48
AT1G07150	Ath_chr1	-	1.0	3.0	14.0	14.0
AT1G07160	Ath_chr1	-	0	0	0	0
AT1G07170	Ath_chr1	+	186.32	119.29	0	0
AT1G07175	Ath_chr1	+	1.0	0	0	0
AT1G07180	Ath_chr1	+	127.79	120.23	0	0
AT1G07190	Ath_chr1	+	0	0	0	0
AT1G07200	Ath_chr1	-	0	2.0	149.54	270.0
AT1G07210	Ath_chr1	+	259.0	129.31	30.0	15.0
AT1G07220	Ath_chr1	-	19.0	2.0	627.52	699.06
AT1G07230	Ath_chr1	-	2.0	4.0	508.0	165.0
AT1G07240	Ath_chr1	+	46.0	26.0	61.0	102.0
AT1G07250	Ath_chr1	+	308.0	174.0	49.0	58.0
AT1G07260	Ath_chr1	-	3.0	20.0	20.0	7.0
AT1G07270	Ath_chr1	-	0	0	96.32	105.44
AT1G07280	Ath_chr1	+	294.65	71.83	9.79	0
AT1G07290	Ath_chr1	-	0	1.0	75.0	127.0
AT1G07300	Ath_chr1	-	0	1.0	230.0	292.0
AT1G07310	Ath_chr1	-	1.0	3.28	149.0	125.0
AT1G07320	Ath_chr1	+	5786.91	1498.97	0	0
AT1G07330	Ath_chr1	+	7.05	5.0	0	0
AT1G07340	Ath_chr1	+	131.0	38.0	0	0
AT1G07350	Ath_chr1	-	1.0	0	1094.0	3064.07
AT1G07360	Ath_chr1	-	0	0	675.75	207.48
AT1G07370	Ath_chr1	+	493.07	163.98	0	0
AT1G07380	Ath_chr1	-	0	0	28.0	35.0
AT1G07390	Ath_chr1	+	79.0	22.5	1.0	4.0
AT1G07400	Ath_chr1	+	35.0	27.5	0	1.0
AT1G07410	Ath_chr1	+	67.13	22.11	1.0	0
AT1G07420	Ath_chr1	+	538.44	473.64	0	0
AT1G07430	Ath_chr1	-	1.0	6.0	114.17	230.97
AT1G07440	Ath_chr1	-	0	5.0	697.72	863.98
AT1G07450	Ath_chr1	-	0	0	228.29	474.72
AT1G07460	Ath_chr1	+	0	0	0	0
AT1G07470	Ath_chr1	+	501.2	680.13	0	0
AT1G07473	Ath_chr1	-	2.0	2.0	10.0	5.0
AT1G07476	Ath_chr1	+	0	0	1.0	4.0
AT1G07480	Ath_chr1	-	0	0	457.95	700.17
AT1G07485	Ath_chr1	+	8.0	25.0	51.5	118.69
AT1G07490	Ath_chr1	-	12.0	29.0	72.0	36.86
AT1G07500	Ath_chr1	-	0	0	0	2.0
AT1G07510	Ath_chr1	+	849.07	219.12	0	0
AT1G07520	Ath_chr1	-	0.5	3.0	88.5	43.0
AT1G07530	Ath_chr1	-	6.0	1.25	161.5	62.05
AT1G07540	Ath_chr1	-	0	1.0	7.0	11.0
AT1G07550	Ath_chr1	-	0	0	0	0
AT1G07560	Ath_chr1	+	0	0	0	1.0
AT1G07570	Ath_chr1	-	1.0	0	294.16	276.77
AT1G07580	Ath_chr1	+	12.0	19.75	0	0
AT1G07590	Ath_chr1	-	0	4.0	6147.03	3754.9
AT1G07600	Ath_chr1	-	0	0	2747.07	1188.08
AT1G07610	Ath_chr1	+	55.04	99.06	0	0
AT1G07615	Ath_chr1	-	0	0	81.0	98.0
AT1G07620	Ath_chr1	-	1.0	0	1.12	4.0
AT1G07630	Ath_chr1	+	213.59	111.88	10.0	18.0
AT1G07640	Ath_chr1	-	3.0	1.21	149.43	89.11
AT1G07645	Ath_chr1	-	0	0	16.0	16.38
AT1G07650	Ath_chr1	-	0	0	1414.82	888.23
AT1G07660	Ath_chr1	+	240.84	179.29	0	0
AT1G07670	Ath_chr1	-	0	1.0	634.05	225.31
AT1G07680	Ath_chr1	+	0.5	0	0	0
AT1G07690	Ath_chr1	+	0	1.0	0	0
AT1G07700	Ath_chr1	+	583.0	1220.0	0	0
AT1G07702	Ath_chr1	-	2.0	2.0	0	0
AT1G07705	Ath_chr1	+	999.53	875.78	5.0	1.0
AT1G07710	Ath_chr1	-	17.0	15.0	10.0	2.0
AT1G07720	Ath_chr1	-	11.0	26.0	519.29	125.0
AT1G07725	Ath_chr1	-	297.0	307.0	0	2.0
AT1G07728	Ath_chr1	+	323.0	307.0	0	0
AT1G07740	Ath_chr1	-	3.0	5.0	95.0	61.67
AT1G07745	Ath_chr1	-	0	0	197.0	562.63
AT1G07747	Ath_chr1	+	0	0	0	1.0
AT1G07750	Ath_chr1	-	0	0	1169.36	224.0
AT1G07760	Ath_chr1	-	0	0	2.16	1.79
AT1G07770	Ath_chr1	-	0	0	8532.35	3754.45
AT1G07780	Ath_chr1	-	0.5	0.5	329.6	117.08
AT1G07790	Ath_chr1	+	2619.11	591.24	0	0
AT1G07795	Ath_chr1	+	5.0	12.0	0	0
AT1G07800	Ath_chr1	+	0	2.0	0	0
AT1G07810	Ath_chr1	+	454.49	146.38	0	0
AT1G07820	Ath_chr1	-	3.0	0	1105.44	695.72
AT1G07830	Ath_chr1	+	407.0	289.53	0	0
AT1G07840	Ath_chr1	+	295.0	159.14	0	0
AT1G07850	Ath_chr1	+	43.0	31.0	0	2.0
AT1G07870	Ath_chr1	-	0	8.0	176.5	148.32
AT1G07880	Ath_chr1	-	0	1.0	32.66	64.36
AT1G07885	Ath_chr1	-	0	0	1.0	0
AT1G07890	Ath_chr1	+	8132.06	3441.5	1.0	1.0
AT1G07900	Ath_chr1	+	1.5	1.0	0	1.5
AT1G07901	Ath_chr1	-	4.0	21.2	0	1.0
AT1G07910	Ath_chr1	+	318.0	348.0	0	0
AT1G07920	Ath_chr1	+	18252.27	3333.41	0	0
AT1G07930	Ath_chr1	+	14548.47	2958.65	0	0
AT1G07940	Ath_chr1	-	1.0	0	17464.85	3247.35
AT1G07950	Ath_chr1	-	0.5	1.0	134.5	115.47
AT1G07960	Ath_chr1	+	316.03	266.48	2.5	0
AT1G07970	Ath_chr1	-	5.0	0	317.0	128.0
AT1G07980	Ath_chr1	-	0	0.06	212.48	102.5
AT1G07985	Ath_chr1	+	4.0	8.0	0	0
AT1G07990	Ath_chr1	+	614.97	500.7	4.09	5.01
AT1G08000	Ath_chr1	-	0	0.5	71.7	23.08
AT1G08005	Ath_chr1	+	0	1.11	0	0
AT1G08010	Ath_chr1	-	1.0	1.83	103.32	66.96
AT1G08030	Ath_chr1	-	0	0	180.5	191.51
AT1G08032	Ath_chr1	+	0	0	0	0
AT1G08035	Ath_chr1	+	7.0	3.0	0	0
AT1G08040	Ath_chr1	-	0	1.5	422.0	320.41
AT1G08050	Ath_chr1	-	0	0.25	9.0	20.0
AT1G08060	Ath_chr1	-	1.0	2.0	275.26	239.0
AT1G08065	Ath_chr1	-	0	0	53.0	26.0
AT1G08070	Ath_chr1	-	0	0	14.0	16.5
AT1G08080	Ath_chr1	-	0	0	2.0	7.0
AT1G08090	Ath_chr1	+	1.0	0	0	0
AT1G08100	Ath_chr1	-	0	0	0	1.0
AT1G08105	Ath_chr1	-	0.25	2.75	7.97	5.43
AT1G08110	Ath_chr1	+	858.06	641.06	0	0
AT1G08115	Ath_chr1	-	0.13	0	0.11	3.67
AT1G08120	Ath_chr1	+	1.0	5.25	11.0	5.0
AT1G08125	Ath_chr1	-	0	0	199.08	530.65
AT1G08130	Ath_chr1	-	0.5	1.0	808.61	368.46
AT1G08135	Ath_chr1	-	0	4.0	22.0	0
AT1G08140	Ath_chr1	-	0	0	90.5	19.0
AT1G08150	Ath_chr1	-	0	0	35.5	13.0
AT1G08160	Ath_chr1	-	0	0	49.0	11.0
AT1G08165	Ath_chr1	-	0	0	14.0	5.0
AT1G08170	Ath_chr1	-	0	1.88	1.0	4.0
AT1G08180	Ath_chr1	-	0	0	55.0	36.0
AT1G08190	Ath_chr1	+	725.92	521.99	0	1.0
AT1G08200	Ath_chr1	-	0	1.0	2690.76	1162.72
AT1G08210	Ath_chr1	-	0	0	248.63	279.97
AT1G08220	Ath_chr1	-	0	0	234.0	950.26
AT1G08230	Ath_chr1	-	0	2.0	169.0	228.0
AT1G08240	Ath_chr1	+	0.67	0.91	0	0
AT1G08250	Ath_chr1	-	2.0	11.0	50.0	25.0
AT1G08260	Ath_chr1	+	257.44	372.48	12.0	12.0
AT1G08270	Ath_chr1	-	54.0	120.95	28.55	30.0
AT1G08280	Ath_chr1	+	128.0	45.0	0	0
AT1G08290	Ath_chr1	-	0	0	51.0	8.0
AT1G08300	Ath_chr1	+	20.0	27.0	1.0	0
AT1G08310	Ath_chr1	+	22.5	10.0	13.0	5.0
AT1G08315	Ath_chr1	-	8.0	13.0	35.0	45.0
AT1G08320	Ath_chr1	-	0	1.0	81.0	43.25
AT1G08340	Ath_chr1	+	45.64	93.93	10.0	5.0
AT1G08350	Ath_chr1	-	0	8.0	131.0	178.96
AT1G08360	Ath_chr1	+	4300.26	2132.32	0	0
AT1G08370	Ath_chr1	+	620.86	198.62	0	0
AT1G08380	Ath_chr1	-	2.0	0	10600.94	5943.97
AT1G08390	Ath_chr1	+	41.0	73.0	0	1.0
AT1G08400	Ath_chr1	-	0	0	91.0	49.0
AT1G08410	Ath_chr1	+	330.25	110.0	2.0	1.0
AT1G08420	Ath_chr1	+	295.77	236.04	0	1.0
AT1G08430	Ath_chr1	+	3.0	0.5	1.0	1.0
AT1G08440	Ath_chr1	+	8.0	11.0	1.0	0
AT1G08450	Ath_chr1	-	0	0	235.0	496.07
AT1G08460	Ath_chr1	+	146.0	97.0	3.0	6.0
AT1G08465	Ath_chr1	+	85.0	86.0	0	0
AT1G08470	Ath_chr1	-	0	0	435.0	249.0
AT1G08480	Ath_chr1	+	1053.94	378.95	0	1.0
AT1G08490	Ath_chr1	-	0	3.0	478.62	448.04
AT1G08500	Ath_chr1	+	29.0	5.0	0	2.0
AT1G08510	Ath_chr1	-	0	2.0	3835.61	1135.5
AT1G08520	Ath_chr1	+	1311.92	2972.38	1.0	4.04
AT1G08530	Ath_chr1	+	109.0	101.0	0	0
AT1G08540	Ath_chr1	+	1044.04	444.49	0	0
AT1G08550	Ath_chr1	+	466.52	479.1	0	0
AT1G08560	Ath_chr1	-	0	0	806.38	284.0
AT1G08570	Ath_chr1	+	292.1	276.0	0	1.0
AT1G08580	Ath_chr1	-	0	0	524.03	508.54
AT1G08590	Ath_chr1	+	7.0	0	103.0	102.0
AT1G08592	Ath_chr1	-	0	0	59.0	37.0
AT1G08600	Ath_chr1	+	278.5	256.03	0	4.0
AT1G08610	Ath_chr1	-	0	1.0	138.0	77.0
AT1G08620	Ath_chr1	+	116.0	102.98	1.0	1.0
AT1G08630	Ath_chr1	-	2.0	0	128.0	176.5
AT1G08640	Ath_chr1	-	0	0	517.99	375.52
AT1G08650	Ath_chr1	+	197.71	60.62	1174.36	73.74
AT1G08660	Ath_chr1	-	0	0	195.0	263.53
AT1G08670	Ath_chr1	-	0	0.5	0	2.0
AT1G08680	Ath_chr1	+	581.23	1289.18	0	1.0
AT1G08695	Ath_chr1	-	0	0	0	0
AT1G08700	Ath_chr1	-	0	2.0	253.19	109.0
AT1G08710	Ath_chr1	+	103.0	147.93	0	0
AT1G08720	Ath_chr1	+	158.28	181.88	2.0	0
AT1G08730	Ath_chr1	+	28.2	121.62	0	1.0
AT1G08735	Ath_chr1	+	0	1.37	0.6	0.37
AT1G08740	Ath_chr1	-	0.2	0.34	0.17	0.57
AT1G08750	Ath_chr1	+	202.0	708.0	0	0.5
AT1G08760	Ath_chr1	+	90.09	45.0	8.0	0
AT1G08770	Ath_chr1	+	117.0	41.0	3.0	13.0
AT1G08780	Ath_chr1	-	0	0	320.0	176.0
AT1G08790	Ath_chr1	+	0	0	0	0
AT1G08800	Ath_chr1	-	0	0	128.0	64.34
AT1G08810	Ath_chr1	-	20.51	1.0	62.24	14.8
AT1G08820	Ath_chr1	-	0	1.0	2026.15	646.01
AT1G08830	Ath_chr1	+	2345.42	2157.71	0	5.0
AT1G08840	Ath_chr1	-	67.0	83.0	196.26	290.0
AT1G08845	Ath_chr1	+	122.0	45.0	0	0
AT1G08860	Ath_chr1	+	24.0	29.0	0.25	0
AT1G08870	Ath_chr1	-	0	0	0	0.13
AT1G08880	Ath_chr1	-	0	0	1145.47	806.19
AT1G08890	Ath_chr1	+	82.63	23.17	0	0
AT1G08900	Ath_chr1	+	163.17	341.26	0	0
AT1G08910	Ath_chr1	+	89.0	133.57	0	0
AT1G08920	Ath_chr1	+	467.18	108.0	0	0
AT1G08930	Ath_chr1	+	84.78	35.0	0	1.0
AT1G08940	Ath_chr1	+	64.0	41.0	0	0
AT1G08950	Ath_chr1	+	11.32	1.91	0	0
AT1G08960	Ath_chr1	+	128.59	30.0	1.0	3.0
AT1G08970	Ath_chr1	+	416.31	274.04	0	0.25
AT1G08980	Ath_chr1	+	1042.04	913.58	0	1.0
AT1G08985	Ath_chr1	+	0	0	0	0
AT1G08990	Ath_chr1	+	0	0	9.25	1.2
AT1G09000	Ath_chr1	+	85.79	195.57	0	0
AT1G09010	Ath_chr1	-	0	3.0	634.0	493.51
AT1G09020	Ath_chr1	-	0	0	314.5	111.0
AT1G09026	Ath_chr1	+	0	0	0	0
AT1G09030	Ath_chr1	-	0	0	0	0
AT1G09040	Ath_chr1	+	60.5	32.71	0	0
AT1G09050	Ath_chr1	+	62.5	24.79	0	0
AT1G09060	Ath_chr1	-	0	1.0	353.54	261.0
AT1G09070	Ath_chr1	+	524.98	240.0	0	0
AT1G09080	Ath_chr1	-	3.0	2.0	6.0	14.0
AT1G09090	Ath_chr1	+	0	0	39.0	24.0
AT1G09100	Ath_chr1	-	0	0	445.21	281.19
AT1G09110	Ath_chr1	+	1.65	6.23	0	0
AT1G09130	Ath_chr1	-	0	0	1203.65	576.52
AT1G09140	Ath_chr1	-	2.0	0	485.01	695.41
AT1G09150	Ath_chr1	+	762.12	189.56	1.0	0
AT1G09155	Ath_chr1	-	0	2.0	76.0	67.79
AT1G09157	Ath_chr1	-	0	0	4.5	0
AT1G09160	Ath_chr1	-	5.0	5.0	475.0	395.52
AT1G09170	Ath_chr1	-	0	0.5	3.0	0
AT1G09176	Ath_chr1	+	3.0	1.5	0	0
AT1G09180	Ath_chr1	+	12.57	9.23	0.5	0
AT1G09190	Ath_chr1	-	0	0	23.0	16.0
AT1G09195	Ath_chr1	-	0	1.0	147.0	235.0
AT1G09200	Ath_chr1	-	0	1.0	1383.16	531.85
AT1G09210	Ath_chr1	-	0	0	4883.93	1587.4
AT1G09220	Ath_chr1	-	0	2.0	19.13	21.0
AT1G09230	Ath_chr1	-	0	0.5	152.0	396.54
AT1G09240	Ath_chr1	+	62.5	41.5	0	0
AT1G09245	Ath_chr1	-	0	0	0	0.33
AT1G09250	Ath_chr1	+	96.14	49.94	0	5.0
AT1G09260	Ath_chr1	+	0	1.0	0	0
AT1G09270	Ath_chr1	+	1084.92	778.25	50.33	71.0
AT1G09280	Ath_chr1	-	11.0	14.0	282.0	294.0
AT1G09290	Ath_chr1	-	0	7.0	146.2	106.75
AT1G09300	Ath_chr1	+	182.11	190.53	4.0	15.0
AT1G09310	Ath_chr1	+	6529.28	4736.97	0	2.32
AT1G09320	Ath_chr1	-	0	1.0	78.5	80.0
AT1G09330	Ath_chr1	-	1.0	0	135.0	92.0
AT1G09340	Ath_chr1	+	4095.77	3257.0	0	0
AT1G09350	Ath_chr1	+	5.0	2.0	0	0
AT1G09360	Ath_chr1	+	0	0	0	0
AT1G09370	Ath_chr1	+	34.0	8.0	0	0
AT1G09380	Ath_chr1	-	0	0	60.0	38.01
AT1G09390	Ath_chr1	+	275.0	77.0	1.5	0
AT1G09400	Ath_chr1	-	14.0	18.0	10.0	6.05
AT1G09410	Ath_chr1	+	38.17	13.0	0	1.5
AT1G09415	Ath_chr1	-	6.0	7.0	100.0	116.0
AT1G09420	Ath_chr1	-	4.0	35.2	59.0	109.0
AT1G09421	Ath_chr1	+	4.0	15.0	31.0	45.0
AT1G09430	Ath_chr1	+	177.58	140.02	40.0	26.0
AT1G09440	Ath_chr1	-	0	0	59.86	66.1
AT1G09450	Ath_chr1	+	41.0	92.01	0	0
AT1G09460	Ath_chr1	+	77.0	86.56	26.0	53.0
AT1G09470	Ath_chr1	-	7.0	16.56	97.0	95.0
AT1G09480	Ath_chr1	+	0	3.5	0	0
AT1G09483	Ath_chr1	-	0	0	4.0	2.0
AT1G09486	Ath_chr1	-	0	5.0	24.17	164.09
AT1G09490	Ath_chr1	+	526.86	249.91	27.71	10.32
AT1G09500	Ath_chr1	+	103.0	38.02	0	1.0
AT1G09510	Ath_chr1	+	0	6.0	0	2.0
AT1G09520	Ath_chr1	-	1.0	0	124.0	118.0
AT1G09530	Ath_chr1	+	128.27	63.0	0	0.5
AT1G09540	Ath_chr1	+	18.0	8.0	0	2.0
AT1G09550	Ath_chr1	-	0	0	15.5	0
AT1G09560	Ath_chr1	+	534.64	162.48	0	0
AT1G09570	Ath_chr1	-	0	0	345.0	124.02
AT1G09575	Ath_chr1	-	0	0	80.26	21.0
AT1G09580	Ath_chr1	+	167.93	68.16	0	0
AT1G09590	Ath_chr1	+	3535.79	1715.25	2.0	0
AT1G09600	Ath_chr1	+	78.25	47.5	0	0
AT1G09610	Ath_chr1	+	38.0	8.0	6.0	7.0
AT1G09620	Ath_chr1	-	5.0	0	1851.94	517.32
AT1G09625	Ath_chr1	-	0	0	0	0
AT1G09630	Ath_chr1	-	0	0	218.79	134.5
AT1G09640	Ath_chr1	+	1533.1	917.67	0	1.0
AT1G09645	Ath_chr1	+	192.93	136.82	0	0
AT1G09650	Ath_chr1	+	14.0	11.98	0	1.0
AT1G09660	Ath_chr1	-	0	0	159.0	108.0
AT1G09665	Ath_chr1	+	4.0	1.0	0	0
AT1G09680	Ath_chr1	-	1.0	1.0	48.0	21.33
AT1G09690	Ath_chr1	-	0	0	3360.66	2032.77
AT1G09700	Ath_chr1	-	0	0	162.99	92.92
AT1G09710	Ath_chr1	+	128.0	101.0	0	0
AT1G09720	Ath_chr1	-	0	2.08	9.5	0
AT1G09730	Ath_chr1	-	1.0	2.0	384.69	191.79
AT1G09740	Ath_chr1	+	15.0	16.0	0	1.0
AT1G09750	Ath_chr1	+	1507.69	417.31	4.0	13.5
AT1G09760	Ath_chr1	-	11.0	5.0	779.71	477.55
AT1G09770	Ath_chr1	+	573.5	553.54	0	2.05
AT1G09780	Ath_chr1	-	0	1.0	1530.22	578.15
AT1G09790	Ath_chr1	-	0	0	24.0	8.0
AT1G09794	Ath_chr1	+	30.0	12.0	1.0	0
AT1G09795	Ath_chr1	+	1004.18	422.08	3.5	5.25
AT1G09800	Ath_chr1	-	4.0	0	141.0	356.03
AT1G09810	Ath_chr1	-	0	0	141.0	82.2
AT1G09812	Ath_chr1	+	23.0	8.0	0	2.0
AT1G09815	Ath_chr1	+	135.51	105.0	2.0	0
AT1G09820	Ath_chr1	-	0	0	65.0	28.0
AT1G09830	Ath_chr1	-	0	2.0	427.04	136.0
AT1G09840	Ath_chr1	-	1.0	1.5	104.0	211.26
AT1G09850	Ath_chr1	+	170.0	189.0	0	1.0
AT1G09860	Ath_chr1	-	31.0	49.82	0	0
AT1G09870	Ath_chr1	+	239.0	124.01	0	0
AT1G09880	Ath_chr1	-	0	1.0	23.0	12.5
AT1G09890	Ath_chr1	-	0	0	6.0	15.0
AT1G09900	Ath_chr1	+	214.0	72.0	0	0
AT1G09910	Ath_chr1	-	4.0	5.0	131.0	170.5
AT1G09920	Ath_chr1	-	0	0	185.06	160.0
AT1G09930	Ath_chr1	-	0	0	16.0	6.0
AT1G09932	Ath_chr1	-	0	1.0	7.0	12.77
AT1G09935	Ath_chr1	-	0	0	0	0
AT1G09940	Ath_chr1	-	0	0	185.12	43.13
AT1G09950	Ath_chr1	-	0	3.0	9.0	1.0
AT1G09960	Ath_chr1	+	50.0	53.0	0	1.0
AT1G09970	Ath_chr1	+	164.09	102.83	0	0
AT1G09980	Ath_chr1	-	1.0	0	540.96	962.33
AT1G09995	Ath_chr1	-	0	0	55.0	84.47
AT1G10000	Ath_chr1	-	3.0	25.0	3.0	3.0
AT1G10010	Ath_chr1	+	9.0	1.0	0	0
AT1G10020	Ath_chr1	-	6.67	1.0	297.0	132.91
AT1G10030	Ath_chr1	+	130.0	85.88	0	0
AT1G10040	Ath_chr1	-	0	1.0	36.0	74.0
AT1G10050	Ath_chr1	+	70.0	85.0	1.0	8.0
AT1G10060	Ath_chr1	+	2394.74	746.0	1.0	0
AT1G10070	Ath_chr1	+	79.0	111.32	13.68	32.0
AT1G10090	Ath_chr1	-	1.0	10.0	66.0	93.0
AT1G10095	Ath_chr1	-	0	0	16.0	108.0
AT1G10100	Ath_chr1	-	0	0	0	4.0
AT1G10110	Ath_chr1	+	2.0	3.0	21.0	27.5
AT1G10120	Ath_chr1	-	0	0	308.0	546.0
AT1G10130	Ath_chr1	+	242.12	955.5	0	0
AT1G10140	Ath_chr1	-	0	2.0	54.0	28.0
AT1G10150	Ath_chr1	+	492.97	115.02	0	0
AT1G10155	Ath_chr1	-	0	0	8.0	0
AT1G10160	Ath_chr1	+	72.03	40.0	6.0	2.0
AT1G10170	Ath_chr1	-	1.0	3.0	303.0	132.0
AT1G10180	Ath_chr1	-	0	0	135.06	110.71
AT1G10190	Ath_chr1	-	0.5	0	2.0	0
AT1G10200	Ath_chr1	-	0	1.0	434.76	186.57
AT1G10210	Ath_chr1	+	48.49	44.28	0	4.0
AT1G10220	Ath_chr1	+	1.0	0	0	0
AT1G10230	Ath_chr1	+	153.0	61.06	0	0
AT1G10240	Ath_chr1	-	0	1.0	120.0	42.0
AT1G10250	Ath_chr1	-	0	0	1.0	0
AT1G10260	Ath_chr1	-	1.52	1.66	0.31	3.13
AT1G10270	Ath_chr1	+	115.0	51.0	1.0	2.0
AT1G10280	Ath_chr1	-	1.0	0.33	55.0	21.0
AT1G10290	Ath_chr1	+	555.31	617.75	0	0
AT1G10300	Ath_chr1	+	66.92	76.23	0	0
AT1G10310	Ath_chr1	-	0	0	113.26	63.74
AT1G10320	Ath_chr1	-	0	0	248.0	403.04
AT1G10330	Ath_chr1	+	37.0	12.0	0	1.0
AT1G10340	Ath_chr1	-	0	0	7.0	2.0
AT1G10350	Ath_chr1	-	0	0	94.81	69.0
AT1G10360	Ath_chr1	-	0	0	310.16	209.51
AT1G10370	Ath_chr1	-	6.0	10.0	844.38	574.83
AT1G10380	Ath_chr1	+	8.0	11.5	0	2.0
AT1G10385	Ath_chr1	+	11.0	4.0	0	1.0
AT1G10390	Ath_chr1	-	1.0	0	923.56	495.27
AT1G10400	Ath_chr1	-	0	0	0	1.0
AT1G10410	Ath_chr1	-	0	0	533.21	282.17
AT1G10417	Ath_chr1	-	0	0	23.0	80.0
AT1G10419	Ath_chr1	+	0	0	0	0
AT1G10430	Ath_chr1	-	0	0	182.26	217.03
AT1G10440	Ath_chr1	-	0	0	0.84	1.67
AT1G10450	Ath_chr1	+	178.77	142.51	0	2.5
AT1G10455	Ath_chr1	+	0	0	1.0	0
AT1G10460	Ath_chr1	-	21.0	42.0	7.0	8.0
AT1G10470	Ath_chr1	-	2.0	2.0	441.69	147.65
AT1G10480	Ath_chr1	+	0	2.0	41.03	5.73
AT1G10490	Ath_chr1	+	667.97	299.38	461.0	161.48
AT1G10500	Ath_chr1	-	13.0	11.82	750.1	298.06
AT1G10510	Ath_chr1	+	281.0	525.57	0	0
AT1G10520	Ath_chr1	+	18.0	32.0	0	0
AT1G10522	Ath_chr1	+	544.29	670.9	1.0	1.0
AT1G10530	Ath_chr1	-	4.0	2.5	1.0	9.0
AT1G10538	Ath_chr1	+	0	0	0	0
AT1G10540	Ath_chr1	-	1.0	0	104.0	111.16
AT1G10550	Ath_chr1	-	1.0	0	32.0	12.0
AT1G10560	Ath_chr1	+	50.67	13.0	8.0	3.0
AT1G10570	Ath_chr1	+	240.0	802.43	8.0	0
AT1G10580	Ath_chr1	-	0	0	493.0	390.0
AT1G10585	Ath_chr1	-	0	1.5	0	2.0
AT1G10586	Ath_chr1	-	0	0.5	0	1.0
AT1G10588	Ath_chr1	+	1.0	1.5	0	0
AT1G10590	Ath_chr1	-	0	0	2091.22	723.86
AT1G10600	Ath_chr1	+	193.5	170.52	0	0
AT1G10610	Ath_chr1	+	89.17	392.92	0	1.0
AT1G10620	Ath_chr1	-	1.0	0	2.0	6.0
AT1G10630	Ath_chr1	-	7.0	0	1864.4	299.79
AT1G10640	Ath_chr1	-	3.0	0	397.0	207.21
AT1G10650	Ath_chr1	-	1.09	0	287.34	136.12
AT1G10652	Ath_chr1	+	0	0	0	0
AT1G10657	Ath_chr1	+	300.24	175.06	0	0
AT1G10660	Ath_chr1	+	198.0	45.0	0	5.0
AT1G10670	Ath_chr1	+	2505.74	928.58	0	1.5
AT1G10680	Ath_chr1	-	0	0	3.0	2.5
AT1G10682	Ath_chr1	-	1.0	0	239.0	150.0
AT1G10690	Ath_chr1	-	0	1.0	18.0	23.0
AT1G10700	Ath_chr1	+	119.0	110.0	0	0
AT1G10705	Ath_chr1	+	0	0	0	0
AT1G10710	Ath_chr1	+	11.0	4.0	0	0
AT1G10717	Ath_chr1	+	5.0	0	0	0
AT1G10720	Ath_chr1	+	254.69	459.75	1.0	1.0
AT1G10730	Ath_chr1	+	82.46	91.13	0	1.0
AT1G10740	Ath_chr1	-	2.0	2.0	589.56	310.73
AT1G10745	Ath_chr1	+	4.0	0	0	0
AT1G10747	Ath_chr1	+	4.0	3.0	0	3.0
AT1G10750	Ath_chr1	-	0	0	10.0	20.21
AT1G10760	Ath_chr1	-	0	1.5	922.68	312.89
AT1G10770	Ath_chr1	-	6.23	1.0	215.0	56.0
AT1G10780	Ath_chr1	-	0	1.0	139.0	92.0
AT1G10790	Ath_chr1	+	4.0	0	1.0	0
AT1G10800	Ath_chr1	-	0	0	5.0	12.0
AT1G10810	Ath_chr1	+	3.0	1.0	7.0	10.0
AT1G10820	Ath_chr1	-	0	0	270.0	401.57
AT1G10830	Ath_chr1	-	0	1.0	281.89	118.0
AT1G10840	Ath_chr1	-	1.0	0	855.55	453.78
AT1G10850	Ath_chr1	+	427.98	158.79	15.0	22.0
AT1G10865	Ath_chr1	-	0	4.0	63.0	47.0
AT1G10870	Ath_chr1	-	1.0	0	758.06	871.38
AT1G10880	Ath_chr1	-	1.0	0	0	0
AT1G10890	Ath_chr1	+	421.04	670.58	0	0
AT1G10900	Ath_chr1	-	0	1.0	53.67	39.62
AT1G10910	Ath_chr1	+	200.5	429.0	0	0
AT1G10920	Ath_chr1	-	0	1.0	228.75	349.93
AT1G10930	Ath_chr1	-	0	0	171.5	107.72
AT1G10940	Ath_chr1	-	16.35	0.5	859.89	609.92
AT1G10950	Ath_chr1	+	1244.0	681.03	1.0	2.0
AT1G10960	Ath_chr1	+	1384.56	772.48	0	0
AT1G10970	Ath_chr1	-	0	1.0	86.29	113.83
AT1G10980	Ath_chr1	-	0	0	109.0	25.0
AT1G10990	Ath_chr1	-	0	0	3.0	4.0
AT1G11000	Ath_chr1	-	0	0	310.0	327.0
AT1G11020	Ath_chr1	+	55.0	56.01	0	0
AT1G11030	Ath_chr1	-	0	0	3.83	14.7
AT1G11040	Ath_chr1	-	0	2.0	3.0	4.5
AT1G11050	Ath_chr1	+	33.0	17.0	0	4.0
AT1G11055	Ath_chr1	-	1.0	0	0	0
AT1G11060	Ath_chr1	+	317.0	407.75	0	0
AT1G11070	Ath_chr1	-	1.0	0.25	2.0	16.5
AT1G11080	Ath_chr1	-	0	0	49.5	61.59
AT1G11090	Ath_chr1	+	196.0	66.0	12.0	4.0
AT1G11100	Ath_chr1	-	5.0	6.0	22.0	33.01
AT1G11110	Ath_chr1	+	3.0	0	0	2.33
AT1G11112	Ath_chr1	-	0	0	4.0	8.21
AT1G11120	Ath_chr1	+	20.0	14.09	0	2.0
AT1G11125	Ath_chr1	+	49.0	11.86	0	0
AT1G11130	Ath_chr1	+	212.0	222.26	1.0	0
AT1G11145	Ath_chr1	-	0	0	0	0
AT1G11150	Ath_chr1	+	36.95	54.8	0	0.33
AT1G11160	Ath_chr1	+	110.18	199.11	0.5	1.0
AT1G11170	Ath_chr1	+	40.0	32.68	2.0	0
AT1G11175	Ath_chr1	+	105.0	396.63	0	1.0
AT1G11180	Ath_chr1	+	59.38	70.53	0	0
AT1G11185	Ath_chr1	+	0	0	0	0
AT1G11190	Ath_chr1	-	0	0	229.0	116.5
AT1G11200	Ath_chr1	+	179.0	69.66	0	0
AT1G11210	Ath_chr1	-	2.0	1.0	32.0	2.0
AT1G11220	Ath_chr1	-	0	2.0	46.0	21.0
AT1G11230	Ath_chr1	-	0	0	0	0
AT1G11240	Ath_chr1	-	0	0	209.25	253.64
AT1G11250	Ath_chr1	+	3.0	4.5	1.5	0
AT1G11260	Ath_chr1	+	550.03	364.75	0	2.0
AT1G11265	Ath_chr1	+	0.26	1.84	1.2	4.28
AT1G11270	Ath_chr1	-	0.69	0.7	45.67	35.39
AT1G11280	Ath_chr1	-	0	0	504.91	321.83
AT1G11290	Ath_chr1	-	6.0	12.0	14.0	13.0
AT1G11300	Ath_chr1	+	31.5	80.91	0	0
AT1G11310	Ath_chr1	-	0	2.0	941.0	473.8
AT1G11320	Ath_chr1	+	57.0	23.0	0	3.0
AT1G11330	Ath_chr1	+	282.01	131.35	1.5	1.01
AT1G11340	Ath_chr1	-	2.0	0	4.0	9.29
AT1G11350	Ath_chr1	-	0	1.0	209.56	309.74
AT1G11360	Ath_chr1	-	0	0	288.0	192.0
AT1G11362	Ath_chr1	-	0	0	3.0	1.0
AT1G11370	Ath_chr1	-	0	1.0	10.0	19.0
AT1G11380	Ath_chr1	+	50.0	38.0	0	0
AT1G11390	Ath_chr1	-	0.2	0	47.0	46.58
AT1G11400	Ath_chr1	+	398.31	218.54	0	0
AT1G11410	Ath_chr1	+	520.0	219.71	3.0	0
AT1G11420	Ath_chr1	-	0	0	9.0	24.86
AT1G11430	Ath_chr1	+	1312.28	651.94	0	0
AT1G11440	Ath_chr1	+	94.46	127.67	10.0	4.28
AT1G11450	Ath_chr1	+	15.33	53.99	0	0
AT1G11460	Ath_chr1	+	6.33	5.99	1.0	0
AT1G11470	Ath_chr1	-	0.5	0	0	1.5
AT1G11475	Ath_chr1	+	291.2	196.97	0	0
AT1G11480	Ath_chr1	-	0	0	378.0	183.0
AT1G11482	Ath_chr1	-	0	0	0	12.0
AT1G11490	Ath_chr1	-	0	0	3.0	3.0
AT1G11500	Ath_chr1	+	0	4.0	0	0
AT1G11510	Ath_chr1	-	0	0	4.0	0
AT1G11520	Ath_chr1	+	1.0	4.13	0	0
AT1G11530	Ath_chr1	+	29.0	16.01	0	0
AT1G11540	Ath_chr1	-	1.0	2.51	1.0	2.5
AT1G11545	Ath_chr1	-	0	0	419.0	79.0
AT1G11550	Ath_chr1	+	1.09	0	0	0.11
AT1G11560	Ath_chr1	+	8.0	4.02	3.0	3.0
AT1G11570	Ath_chr1	+	9.0	13.0	1.0	0
AT1G11572	Ath_chr1	+	0	0	0	0
AT1G11580	Ath_chr1	+	183.5	370.3	0.5	0
AT1G11590	Ath_chr1	+	7.33	1.83	3.83	2.53
AT1G11592	Ath_chr1	-	0	1.5	189.75	434.13
AT1G11593	Ath_chr1	+	6.26	2.0	0	0
AT1G11595	Ath_chr1	+	0	0	0	0
AT1G11600	Ath_chr1	+	443.0	99.0	0	0
AT1G11608	Ath_chr1	+	1.0	1.0	1.0	1.0
AT1G11610	Ath_chr1	-	0	0	4.0	2.0
AT1G11620	Ath_chr1	+	0	0	0	0
AT1G11630	Ath_chr1	-	0	1.0	61.88	62.04
AT1G11640	Ath_chr1	-	0	0	8.0	11.29
AT1G11650	Ath_chr1	+	1331.23	2062.46	0	1.0
AT1G11655	Ath_chr1	+	0	1.0	0	1.0
AT1G11660	Ath_chr1	+	425.95	446.02	1.0	0
AT1G11670	Ath_chr1	-	1.0	4.5	142.02	103.4
AT1G11680	Ath_chr1	+	1516.29	422.09	1.0	0
AT1G11684	Ath_chr1	-	0	2.0	0	0
AT1G11690	Ath_chr1	+	0	7.0	0	0
AT1G11700	Ath_chr1	+	347.0	786.38	8.17	14.0
AT1G11710	Ath_chr1	+	151.01	130.0	0	0
AT1G11720	Ath_chr1	+	211.2	382.02	0	0
AT1G11730	Ath_chr1	+	51.0	290.0	0	0
AT1G11735	Ath_chr1	-	0	0	589.89	1031.73
AT1G11740	Ath_chr1	-	0	0	16.0	6.0
AT1G11750	Ath_chr1	+	1324.8	515.07	61.0	46.0
AT1G11755	Ath_chr1	-	87.0	29.0	141.0	123.27
AT1G11760	Ath_chr1	-	0	1.0	76.0	44.5
AT1G11765	Ath_chr1	+	106.0	28.0	0	0
AT1G11770	Ath_chr1	+	81.0	23.0	1.0	0
AT1G11780	Ath_chr1	-	68.0	16.0	38.0	38.0
AT1G11785	Ath_chr1	-	0	0	8.0	2.08
AT1G11790	Ath_chr1	+	185.0	314.11	0	1.0
AT1G11800	Ath_chr1	-	7.55	0	110.0	59.0
AT1G11803	Ath_chr1	-	0	0	0	0
AT1G11806	Ath_chr1	+	0	0	0	0
AT1G11810	Ath_chr1	+	2.0	0	37.0	4.0
AT1G11820	Ath_chr1	-	0	1.0	648.64	198.28
AT1G11840	Ath_chr1	+	4622.6	3710.33	0	0
AT1G11850	Ath_chr1	+	1041.18	490.15	0	0
AT1G11860	Ath_chr1	+	2518.5	1522.55	1.0	0
AT1G11870	Ath_chr1	+	277.0	234.01	0	0
AT1G11880	Ath_chr1	-	1.7	0	120.0	268.98
AT1G11890	Ath_chr1	+	285.0	191.06	1.0	0
AT1G11900	Ath_chr1	-	0	1.0	29.0	8.0
AT1G11905	Ath_chr1	+	305.0	78.0	0	0
AT1G11910	Ath_chr1	-	0	0	4361.06	1559.44
AT1G11915	Ath_chr1	+	8.0	2.0	0	0
AT1G11920	Ath_chr1	-	0	0	3.5	2.0
AT1G11925	Ath_chr1	-	0	2.0	0	0
AT1G11930	Ath_chr1	+	468.33	447.13	0	0
AT1G11940	Ath_chr1	-	0	0	55.0	134.5
AT1G11950	Ath_chr1	-	0	2.0	49.0	39.0
AT1G11960	Ath_chr1	-	4.0	0	51.0	37.5
AT1G11970	Ath_chr1	+	0	0	0	0
AT1G11980	Ath_chr1	+	0	1.0	0	0
AT1G11990	Ath_chr1	-	0	1.0	18.0	19.17
AT1G12000	Ath_chr1	-	0	0	1158.76	421.66
AT1G12010	Ath_chr1	+	66.0	35.82	0	0
AT1G12013	Ath_chr1	+	40.0	48.0	0	0
AT1G12015	Ath_chr1	+	329.0	340.0	0	0
AT1G12020	Ath_chr1	-	13.0	11.0	34.0	22.0
AT1G12030	Ath_chr1	-	0	1.0	1.0	1.0
AT1G12040	Ath_chr1	+	0.5	0	1.25	1.0
AT1G12050	Ath_chr1	+	477.05	373.41	0	0
AT1G12060	Ath_chr1	+	30.0	23.0	10.0	15.0
AT1G12064	Ath_chr1	-	0	0	2.0	1.5
AT1G12070	Ath_chr1	-	0	0	20.14	14.03
AT1G12080	Ath_chr1	+	2061.72	2875.51	1.0	0
AT1G12090	Ath_chr1	-	0	1.0	3284.0	581.06
AT1G12100	Ath_chr1	+	2.0	0	3.0	1.0
AT1G12110	Ath_chr1	+	152.5	58.48	0	0
AT1G12120	Ath_chr1	-	0	1.0	224.03	107.13
AT1G12130	Ath_chr1	+	2.0	4.71	0	0
AT1G12140	Ath_chr1	+	340.98	200.11	15.0	8.0
AT1G12150	Ath_chr1	-	25.0	56.0	30.0	23.0
AT1G12160	Ath_chr1	+	52.0	47.5	0	0
AT1G12170	Ath_chr1	-	0	0	0	0.33
AT1G12180	Ath_chr1	+	12.0	2.0	1.0	0
AT1G12190	Ath_chr1	-	0	0	0	0
AT1G12200	Ath_chr1	+	57.11	61.84	0	2.0
AT1G12210	Ath_chr1	+	31.0	16.5	4.0	6.0
AT1G12211	Ath_chr1	-	0	0	1.0	1.0
AT1G12220	Ath_chr1	+	13.5	34.84	0	2.33
AT1G12230	Ath_chr1	+	980.0	1362.52	0	0
AT1G12240	Ath_chr1	+	2756.62	973.41	0	3.0
AT1G12244	Ath_chr1	+	284.04	101.08	1.0	0
AT1G12250	Ath_chr1	+	547.0	2108.59	1.0	0
AT1G12260	Ath_chr1	-	0.5	2.0	18.83	16.12
AT1G12270	Ath_chr1	+	1292.63	466.76	14.17	18.5
AT1G12280	Ath_chr1	-	0	1.0	74.0	109.66
AT1G12290	Ath_chr1	-	0	0	112.5	163.87
AT1G12300	Ath_chr1	-	0	0	223.99	70.31
AT1G12310	Ath_chr1	-	0	0.17	1400.36	788.77
AT1G12320	Ath_chr1	+	49.0	107.89	0	3.0
AT1G12330	Ath_chr1	+	241.0	180.0	5.0	11.0
AT1G12340	Ath_chr1	+	17.5	3.0	0	0
AT1G12350	Ath_chr1	+	224.05	448.36	2.0	0
AT1G12360	Ath_chr1	+	427.81	703.65	9.0	0
AT1G12370	Ath_chr1	-	0	1.0	288.07	190.11
AT1G12380	Ath_chr1	-	1.0	3.0	308.54	154.49
AT1G12390	Ath_chr1	+	80.1	108.04	0	0
AT1G12400	Ath_chr1	+	143.5	72.51	0	1.0
AT1G12410	Ath_chr1	+	582.05	305.01	0	0
AT1G12411	Ath_chr1	-	0	0	0	0
AT1G12420	Ath_chr1	-	1.0	0	92.0	103.0
AT1G12423	Ath_chr1	-	0	0	0	0
AT1G12430	Ath_chr1	-	0	1.0	916.0	555.44
AT1G12440	Ath_chr1	-	2.0	1.0	982.0	560.0
AT1G12450	Ath_chr1	+	155.0	60.0	3.99	0
AT1G12451	Ath_chr1	-	0	0	0	0
AT1G12460	Ath_chr1	+	274.0	112.77	0	1.0
AT1G12470	Ath_chr1	+	388.5	746.5	7.0	1.0
AT1G12480	Ath_chr1	-	86.0	290.0	20.0	8.0
AT1G12490	Ath_chr1	+	1.0	4.5	0.5	0
AT1G12500	Ath_chr1	-	1.0	1.0	325.5	284.0
AT1G12510	Ath_chr1	-	0	0	0.85	0.96
AT1G12520	Ath_chr1	-	0	3.0	847.51	3133.03
AT1G12530	Ath_chr1	-	1.0	1.0	222.0	134.95
AT1G12540	Ath_chr1	+	0	0	0	0
AT1G12550	Ath_chr1	+	60.0	61.28	3.0	1.0
AT1G12560	Ath_chr1	+	0	1.07	0	0
AT1G12570	Ath_chr1	-	0	0	1370.76	556.36
AT1G12580	Ath_chr1	+	139.17	146.93	0	0
AT1G12590	Ath_chr1	-	0	0	0.5	9.27
AT1G12600	Ath_chr1	-	0	0	18.0	8.5
AT1G12610	Ath_chr1	-	0	0	1.0	0
AT1G12620	Ath_chr1	-	8.0	2.5	149.92	141.06
AT1G12630	Ath_chr1	+	1.0	0	0	0
AT1G12640	Ath_chr1	-	0	0	855.32	250.0
AT1G12650	Ath_chr1	+	170.0	280.52	0	0
AT1G12660	Ath_chr1	+	0	1.0	0	0
AT1G12663	Ath_chr1	+	2.0	0	0	0
AT1G12665	Ath_chr1	+	7.0	1.0	22.43	2.01
AT1G12667	Ath_chr1	+	1.67	0	8.25	0
AT1G12669	Ath_chr1	+	3.0	0	0	0
AT1G12670	Ath_chr1	+	77.0	12.5	0	0
AT1G12672	Ath_chr1	+	5.0	5.5	0	0
AT1G12680	Ath_chr1	-	0	1.0	192.0	103.2
AT1G12700	Ath_chr1	-	0.33	0	136.49	126.83
AT1G12710	Ath_chr1	-	0	0	95.0	32.5
AT1G12720	Ath_chr1	+	0	0	0	0.33
AT1G12725	Ath_chr1	-	0	0	0	0.33
AT1G12730	Ath_chr1	+	139.58	216.8	0	0
AT1G12740	Ath_chr1	+	2.0	0	0	0
AT1G12750	Ath_chr1	-	0	1.0	177.0	613.25
AT1G12760	Ath_chr1	+	323.8	176.09	0	7.75
AT1G12770	Ath_chr1	+	423.69	148.34	0	0
AT1G12775	Ath_chr1	+	80.67	88.11	0	0.5
AT1G12780	Ath_chr1	-	1.0	0	1883.6	1719.18
AT1G12790	Ath_chr1	-	0	1.0	99.0	149.0
AT1G12800	Ath_chr1	-	0	1.0	2119.48	1251.42
AT1G12805	Ath_chr1	+	5.0	2.0	0	0
AT1G12810	Ath_chr1	+	299.0	160.0	10.0	13.0
AT1G12820	Ath_chr1	-	30.0	19.0	799.54	596.18
AT1G12830	Ath_chr1	-	1.0	1.0	468.37	555.05
AT1G12840	Ath_chr1	+	1224.22	899.56	0	0
AT1G12845	Ath_chr1	-	0	0	266.0	129.0
AT1G12850	Ath_chr1	-	1.0	0	166.79	141.53
AT1G12855	Ath_chr1	+	1.0	0	1.0	1.68
AT1G12860	Ath_chr1	+	187.52	138.45	0	0
AT1G12870	Ath_chr1	-	2.0	2.02	0	0
AT1G12880	Ath_chr1	+	175.11	210.41	0	0
AT1G12890	Ath_chr1	+	6.0	5.0	0	0
AT1G12900	Ath_chr1	-	1.0	1.0	15947.0	6181.39
AT1G12910	Ath_chr1	-	0	0	392.23	179.93
AT1G12920	Ath_chr1	-	12.0	0	650.7	556.14
AT1G12930	Ath_chr1	-	5.0	2.63	428.07	752.56
AT1G12935	Ath_chr1	-	0	0.16	0.13	0.3
AT1G12938	Ath_chr1	+	0	0	0	1.0
AT1G12940	Ath_chr1	+	0	0.5	1.0	0
AT1G12950	Ath_chr1	+	24.0	14.71	1.0	1.04
AT1G12960	Ath_chr1	-	0	0	0	0
AT1G12970	Ath_chr1	+	77.0	58.0	0	0.5
AT1G12980	Ath_chr1	+	8.5	0	0	0
AT1G12990	Ath_chr1	+	186.0	106.64	3.88	0.5
AT1G13000	Ath_chr1	-	1.0	1.0	75.16	114.53
AT1G13010	Ath_chr1	+	0	0.68	0	0
AT1G13020	Ath_chr1	-	1.0	0	420.11	262.39
AT1G13030	Ath_chr1	-	0	2.0	124.69	187.26
AT1G13040	Ath_chr1	+	30.0	22.0	0	0
AT1G13050	Ath_chr1	+	54.0	62.0	4.0	2.0
AT1G13060	Ath_chr1	+	1163.35	1031.34	0	0
AT1G13070	Ath_chr1	+	300.91	210.48	0	2.0
AT1G13080	Ath_chr1	+	488.45	181.52	1.0	0
AT1G13090	Ath_chr1	+	489.42	309.5	0	0
AT1G13100	Ath_chr1	+	1.0	1.0	0	1.0
AT1G13110	Ath_chr1	+	13.5	5.52	0	0
AT1G13120	Ath_chr1	-	0	0	632.5	618.54
AT1G13130	Ath_chr1	+	69.5	55.0	0	3.0
AT1G13140	Ath_chr1	-	11.0	56.0	155.02	78.51
AT1G13145	Ath_chr1	+	25.0	13.0	0	0
AT1G13150	Ath_chr1	-	66.0	58.5	103.0	63.62
AT1G13160	Ath_chr1	+	236.12	127.68	0	0
AT1G13170	Ath_chr1	-	19.0	6.0	381.8	170.12
AT1G13180	Ath_chr1	+	281.5	663.53	1.0	0
AT1G13190	Ath_chr1	+	378.0	310.0	0	3.29
AT1G13195	Ath_chr1	-	0	2.0	66.0	65.09
AT1G13200	Ath_chr1	-	0	2.0	1.0	2.25
AT1G13210	Ath_chr1	-	2.0	1.0	82.0	25.0
AT1G13220	Ath_chr1	+	206.65	490.11	0	2.5
AT1G13230	Ath_chr1	+	9.0	7.0	0	0
AT1G13240	Ath_chr1	-	0	0	0	0.8
AT1G13245	Ath_chr1	-	0	0	56.0	59.0
AT1G13250	Ath_chr1	-	5.0	30.0	448.23	452.92
AT1G13260	Ath_chr1	+	82.0	16.0	2.0	0
AT1G13270	Ath_chr1	+	705.52	159.44	0	0
AT1G13280	Ath_chr1	+	1011.96	528.03	1.0	15.0
AT1G13290	Ath_chr1	-	0	1.0	8.0	15.14
AT1G13300	Ath_chr1	+	1.0	1.0	1.37	2.0
AT1G13310	Ath_chr1	-	0	0	0	1.0
AT1G13320	Ath_chr1	-	0	0	592.32	743.2
AT1G13330	Ath_chr1	+	40.0	28.0	0	0
AT1G13340	Ath_chr1	-	11.0	5.0	11.0	4.0
AT1G13350	Ath_chr1	-	0	0	359.45	1035.0
AT1G13360	Ath_chr1	-	19.0	20.0	670.0	532.0
AT1G13370	Ath_chr1	-	0	0	6.0	2.01
AT1G13380	Ath_chr1	-	0	0	151.0	69.0
AT1G13390	Ath_chr1	-	0	0	114.0	167.87
AT1G13400	Ath_chr1	+	0	2.0	0	0
AT1G13410	Ath_chr1	+	25.67	14.0	0	0
AT1G13420	Ath_chr1	+	3.5	3.0	1.5	2.5
AT1G13430	Ath_chr1	+	0	0.5	0.14	0
AT1G13440	Ath_chr1	-	0	0	12753.97	7134.83
AT1G13448	Ath_chr1	+	10.0	7.0	49.29	45.0
AT1G13450	Ath_chr1	-	8.0	7.0	239.29	230.02
AT1G13460	Ath_chr1	+	202.69	84.58	1.0	1.0
AT1G13470	Ath_chr1	-	8.0	4.0	5.0	14.6
AT1G13480	Ath_chr1	-	1.0	0	0	0.6
AT1G13485	Ath_chr1	-	0	0	0	0
AT1G13490	Ath_chr1	-	0	0	0	0.6
AT1G13500	Ath_chr1	-	0	2.0	0	1.6
AT1G13510	Ath_chr1	-	1.0	0	0	0.5
AT1G13520	Ath_chr1	-	0	0	1.0	0.6
AT1G13530	Ath_chr1	-	0	0	1.0	1.0
AT1G13540	Ath_chr1	-	0	0	0	2.5
AT1G13550	Ath_chr1	-	0	1.0	1.0	5.0
AT1G13560	Ath_chr1	-	0	0	1790.88	753.73
AT1G13570	Ath_chr1	-	0	1.0	305.0	155.95
AT1G13580	Ath_chr1	-	0	0	230.0	168.06
AT1G13590	Ath_chr1	+	3.0	0	0	0
AT1G13600	Ath_chr1	-	0	0	16.0	12.0
AT1G13605	Ath_chr1	+	40.0	0	0	0
AT1G13607	Ath_chr1	+	0	0	0.5	0
AT1G13608	Ath_chr1	+	0	0	0	0
AT1G13609	Ath_chr1	+	4.0	0	7.0	0
AT1G13610	Ath_chr1	-	0	0	0	0
AT1G13620	Ath_chr1	+	0	0	0	1.0
AT1G13630	Ath_chr1	-	0	0	71.0	65.0
AT1G13635	Ath_chr1	+	37.0	15.0	1154.65	14.99
AT1G13640	Ath_chr1	-	0	2.32	113.5	71.04
AT1G13650	Ath_chr1	-	0	0.5	114.0	101.0
AT1G13660	Ath_chr1	+	0.67	0	0	0
AT1G13670	Ath_chr1	+	37.0	16.0	0	1.0
AT1G13680	Ath_chr1	+	6.0	0	0	0.5
AT1G13690	Ath_chr1	+	272.0	156.0	3.0	4.0
AT1G13700	Ath_chr1	-	4.0	7.0	38.0	21.0
AT1G13710	Ath_chr1	-	0	0	67.0	62.0
AT1G13720	Ath_chr1	+	0	0	0	0
AT1G13730	Ath_chr1	+	315.76	176.51	0	0
AT1G13740	Ath_chr1	+	240.5	215.5	313.39	17.96
AT1G13750	Ath_chr1	-	0	0	19.0	86.0
AT1G13755	Ath_chr1	-	0	0	11.0	2.0
AT1G13760	Ath_chr1	-	4.0	14.0	6.0	17.0
AT1G13770	Ath_chr1	+	371.0	362.5	1.0	0
AT1G13780	Ath_chr1	+	125.5	32.2	0.33	1.0
AT1G13790	Ath_chr1	+	131.46	146.51	0	1.0
AT1G13800	Ath_chr1	-	0	0	32.0	13.33
AT1G13810	Ath_chr1	+	114.0	32.0	0	0
AT1G13820	Ath_chr1	+	221.0	239.06	0	0
AT1G13830	Ath_chr1	-	0	1.0	21.0	14.0
AT1G13840	Ath_chr1	+	0	0.13	0	0
AT1G13850	Ath_chr1	+	0	2.85	0	0
AT1G13860	Ath_chr1	-	0	1.0	178.42	237.2
AT1G13870	Ath_chr1	-	0	1.0	391.0	110.0
AT1G13880	Ath_chr1	+	516.0	134.0	0	0
AT1G13890	Ath_chr1	+	9.0	4.0	0	0
AT1G13900	Ath_chr1	-	5.0	0	316.0	98.0
AT1G13910	Ath_chr1	+	104.0	183.0	0	1.0
AT1G13920	Ath_chr1	+	36.0	77.0	19.0	11.0
AT1G13930	Ath_chr1	+	8349.44	2087.87	14.0	6.5
AT1G13940	Ath_chr1	-	0	0	152.02	30.01
AT1G13950	Ath_chr1	+	52.21	34.82	0	0
AT1G13960	Ath_chr1	+	48.92	27.0	1.0	0
AT1G13970	Ath_chr1	-	0	0	237.71	110.01
AT1G13980	Ath_chr1	+	353.26	104.0	1.0	0
AT1G13990	Ath_chr1	+	698.56	361.0	0	0
AT1G14000	Ath_chr1	+	551.0	360.0	32.0	30.0
AT1G14010	Ath_chr1	-	55.0	60.0	301.0	262.0
AT1G14020	Ath_chr1	+	99.05	74.0	31.0	30.67
AT1G14030	Ath_chr1	-	5.0	10.0	923.03	683.19
AT1G14040	Ath_chr1	+	91.69	66.54	7.0	11.0
AT1G14048	Ath_chr1	-	0	0	0	0
AT1G14060	Ath_chr1	-	0	0	174.0	172.19
AT1G14070	Ath_chr1	+	0	0	165.49	199.94
AT1G14080	Ath_chr1	+	0	1.0	0.5	2.0
AT1G14090	Ath_chr1	-	3.5	0	97.0	134.33
AT1G14100	Ath_chr1	+	11.0	3.0	1.0	0
AT1G14110	Ath_chr1	+	0	0	3.01	2.06
AT1G14120	Ath_chr1	-	0	1.0	1.5	1.0
AT1G14130	Ath_chr1	-	2.67	0.25	89.5	78.0
AT1G14140	Ath_chr1	-	0	0	197.0	283.0
AT1G14150	Ath_chr1	+	528.0	173.0	0	0
AT1G14160	Ath_chr1	-	17.0	1.0	0	0
AT1G14170	Ath_chr1	-	0	0.5	121.0	40.0
AT1G14180	Ath_chr1	+	226.0	114.0	0	0
AT1G14182	Ath_chr1	-	0	0	7.0	12.0
AT1G14185	Ath_chr1	+	11.5	9.5	0	0.5
AT1G14190	Ath_chr1	+	32.5	16.5	3.0	0.5
AT1G14200	Ath_chr1	-	0	0	39.0	55.0
AT1G14205	Ath_chr1	+	24.0	14.0	0	3.0
AT1G14210	Ath_chr1	-	18.0	26.64	64.0	80.0
AT1G14220	Ath_chr1	-	1.0	1.0	0	1.0
AT1G14225	Ath_chr1	-	0	0	0	0
AT1G14230	Ath_chr1	+	257.0	150.03	0	1.0
AT1G14240	Ath_chr1	+	1.5	7.67	0	0
AT1G14250	Ath_chr1	+	4.5	33.0	0	0
AT1G14260	Ath_chr1	+	27.0	21.0	16.33	7.0
AT1G14270	Ath_chr1	-	0	1.0	627.51	2945.0
AT1G14280	Ath_chr1	+	2142.98	478.87	1.0	1.0
AT1G14290	Ath_chr1	-	0	0	229.49	128.0
AT1G14300	Ath_chr1	-	0	0	187.0	99.0
AT1G14310	Ath_chr1	+	401.54	669.7	0	0
AT1G14315	Ath_chr1	-	1.0	3.0	1.0	0
AT1G14320	Ath_chr1	+	17706.0	5645.22	0	0
AT1G14330	Ath_chr1	-	2.0	0	286.99	102.82
AT1G14340	Ath_chr1	+	49.0	52.0	0	0
AT1G14345	Ath_chr1	+	500.0	249.99	0	8.0
AT1G14350	Ath_chr1	+	246.24	265.08	3.0	1.0
AT1G14360	Ath_chr1	-	20.0	45.0	151.57	98.15
AT1G14370	Ath_chr1	+	4.0	3.69	159.85	32.55
AT1G14380	Ath_chr1	-	0	1.0	482.44	231.82
AT1G14390	Ath_chr1	+	17.25	9.56	2.0	3.0
AT1G14400	Ath_chr1	-	0	1.0	839.45	785.86
AT1G14410	Ath_chr1	-	0	0	267.2	181.0
AT1G14420	Ath_chr1	-	0	0	421.17	53.13
AT1G14430	Ath_chr1	+	37.0	23.5	4.0	10.03
AT1G14440	Ath_chr1	-	8.0	7.0	54.0	67.75
AT1G14450	Ath_chr1	-	0	0	793.14	249.33
AT1G14455	Ath_chr1	-	2.0	1.0	104.0	12.33
AT1G14460	Ath_chr1	-	0	1.5	305.21	149.0
AT1G14470	Ath_chr1	+	29.0	17.0	0	0
AT1G14480	Ath_chr1	+	97.0	73.5	0	0
AT1G14490	Ath_chr1	-	1.0	11.5	4.0	1.0
AT1G14500	Ath_chr1	+	0	0.5	0	0
AT1G14510	Ath_chr1	-	0	0	399.44	235.93
AT1G14518	Ath_chr1	-	0	1.0	0.5	0.14
AT1G14520	Ath_chr1	-	0	0	151.2	270.86
AT1G14530	Ath_chr1	-	2.11	0	43.01	83.2
AT1G14540	Ath_chr1	-	0	0	0	0
AT1G14549	Ath_chr1	-	0	0	0	0
AT1G14550	Ath_chr1	+	1.0	0	0	0
AT1G14560	Ath_chr1	+	422.0	413.53	0	0
AT1G14570	Ath_chr1	+	597.7	305.0	1.0	1.0
AT1G14580	Ath_chr1	+	52.56	24.61	0	4.0
AT1G14590	Ath_chr1	-	0	1.0	130.0	92.0
AT1G14600	Ath_chr1	-	2.0	0	20.0	31.0
AT1G14610	Ath_chr1	-	0	0	1641.12	1199.5
AT1G14620	Ath_chr1	-	0	0	322.0	304.0
AT1G14630	Ath_chr1	+	56.0	20.0	2.0	0
AT1G14640	Ath_chr1	+	5.0	5.0	0	0
AT1G14642	Ath_chr1	+	0	0	0	0
AT1G14650	Ath_chr1	+	608.86	299.71	2.0	0
AT1G14660	Ath_chr1	-	0	1.0	123.5	372.73
AT1G14670	Ath_chr1	+	861.4	370.58	0	1.0
AT1G14680	Ath_chr1	+	10.0	11.0	0	0
AT1G14685	Ath_chr1	+	405.63	493.3	2.0	0.5
AT1G14686	Ath_chr1	-	3.0	3.0	5.0	1.0
AT1G14687	Ath_chr1	+	11.0	18.0	6.0	1.0
AT1G14688	Ath_chr1	-	0	0	0	2.0
AT1G14690	Ath_chr1	-	1.0	0	341.77	227.23
AT1G14700	Ath_chr1	+	138.93	304.01	0	0
AT1G14710	Ath_chr1	-	0	2.0	376.0	202.0
AT1G14720	Ath_chr1	-	0	0	439.0	102.0
AT1G14730	Ath_chr1	+	24.25	9.0	0	0
AT1G14740	Ath_chr1	-	0	1.0	297.0	124.8
AT1G14750	Ath_chr1	-	0	0	36.0	4.0
AT1G14755	Ath_chr1	+	11.0	4.0	0	0
AT1G14760	Ath_chr1	-	0	2.0	1.0	3.0
AT1G14770	Ath_chr1	-	0	3.0	41.0	30.0
AT1G14780	Ath_chr1	+	15.0	13.0	0	0
AT1G14790	Ath_chr1	-	8.0	6.0	64.0	59.5
AT1G14800	Ath_chr1	+	1.5	0	45.0	20.55
AT1G14810	Ath_chr1	-	0	0	1078.54	485.0
AT1G14820	Ath_chr1	-	0.5	1.0	376.0	343.05
AT1G14830	Ath_chr1	-	0	0	1888.98	853.56
AT1G14840	Ath_chr1	-	0	0	736.71	406.78
AT1G14850	Ath_chr1	-	0	1.0	405.0	197.0
AT1G14860	Ath_chr1	+	15.91	14.93	1.0	0
AT1G14870	Ath_chr1	-	0	0	63.0	21.3
AT1G14880	Ath_chr1	-	0	0	1.5	20.28
AT1G14890	Ath_chr1	+	185.61	167.64	0	9.0
AT1G14900	Ath_chr1	-	0	1.0	1076.5	967.96
AT1G14910	Ath_chr1	-	6.0	5.0	148.59	151.0
AT1G14920	Ath_chr1	+	765.32	151.53	24.59	18.0
AT1G14930	Ath_chr1	-	0	0	0	2.0
AT1G14940	Ath_chr1	-	0	0	0	0
AT1G14950	Ath_chr1	-	0	0	0	0
AT1G14960	Ath_chr1	-	0	0	1.5	2.0
AT1G14970	Ath_chr1	-	0	0	24.0	50.0
AT1G14980	Ath_chr1	-	0	0	2788.26	923.12
AT1G14990	Ath_chr1	-	0	0	123.0	91.0
AT1G15000	Ath_chr1	+	343.0	254.0	6.0	19.5
AT1G15002	Ath_chr1	-	49.0	65.0	10.0	20.0
AT1G15010	Ath_chr1	+	0	0	0	0
AT1G15015	Ath_chr1	+	0	0	0	2.0
AT1G15020	Ath_chr1	-	0	1.0	95.6	138.69
AT1G15030	Ath_chr1	+	94.0	185.75	5.0	0
AT1G15040	Ath_chr1	-	25.0	37.0	10.0	0
AT1G15045	Ath_chr1	+	0	0	0	0.33
AT1G15050	Ath_chr1	-	0	0	4.0	38.81
AT1G15060	Ath_chr1	-	1.0	0	268.0	260.0
AT1G15080	Ath_chr1	+	68.0	57.5	0	0
AT1G15090	Ath_chr1	-	0	0	0	1.0
AT1G15100	Ath_chr1	-	5.57	7.0	82.32	48.0
AT1G15110	Ath_chr1	+	114.0	182.0	2.0	0
AT1G15120	Ath_chr1	+	756.76	661.03	0	0
AT1G15125	Ath_chr1	+	0	3.0	0	0
AT1G15130	Ath_chr1	-	6.0	5.0	349.09	168.0
AT1G15140	Ath_chr1	-	13.0	1.0	457.0	322.71
AT1G15150	Ath_chr1	+	9.0	10.22	4.67	1.83
AT1G15160	Ath_chr1	+	6.5	21.94	21.33	56.33
AT1G15165	Ath_chr1	-	0	0	58.0	157.71
AT1G15170	Ath_chr1	+	98.8	136.79	1.0	2.5
AT1G15175	Ath_chr1	-	20.0	8.0	18.0	22.34
AT1G15180	Ath_chr1	+	108.7	199.28	1.0	0.33
AT1G15190	Ath_chr1	+	7.0	1.0	11.2	59.0
AT1G15200	Ath_chr1	-	0	0.76	344.46	839.6
AT1G15210	Ath_chr1	-	0	6.0	11.0	2.0
AT1G15215	Ath_chr1	+	153.86	227.02	0	3.0
AT1G15220	Ath_chr1	-	14.0	46.0	33.0	38.0
AT1G15230	Ath_chr1	-	0	1.0	213.44	139.77
AT1G15240	Ath_chr1	+	245.0	429.53	0	1.0
AT1G15250	Ath_chr1	-	8.0	30.0	192.57	193.27
AT1G15260	Ath_chr1	+	268.0	160.0	0	8.0
AT1G15270	Ath_chr1	-	0	2.0	1090.21	824.33
AT1G15280	Ath_chr1	+	595.5	593.92	0	0
AT1G15290	Ath_chr1	-	0	2.0	1432.53	1958.21
AT1G15300	Ath_chr1	-	5.5	1.0	22.5	12.0
AT1G15310	Ath_chr1	-	0	1.0	166.66	60.16
AT1G15320	Ath_chr1	-	0	0	4.0	1.0
AT1G15330	Ath_chr1	+	0	0	3.0	0
AT1G15340	Ath_chr1	-	0	0	1160.07	1162.21
AT1G15350	Ath_chr1	-	0	0	63.5	47.0
AT1G15360	Ath_chr1	+	200.76	107.42	3.0	7.0
AT1G15370	Ath_chr1	+	460.0	182.5	6.0	0
AT1G15380	Ath_chr1	+	83.0	49.0	0	0
AT1G15385	Ath_chr1	-	0	0	17.0	12.0
AT1G15390	Ath_chr1	+	470.06	189.02	0	2.5
AT1G15400	Ath_chr1	-	8.0	2.02	161.0	108.0
AT1G15405	Ath_chr1	-	1.0	2.5	34.34	30.61
AT1G15410	Ath_chr1	+	151.0	108.0	21.0	32.0
AT1G15415	Ath_chr1	-	40.0	37.0	98.0	69.0
AT1G15420	Ath_chr1	-	0	0	320.48	257.21
AT1G15430	Ath_chr1	+	57.19	40.0	0	1.0
AT1G15440	Ath_chr1	-	1.0	0	673.22	344.0
AT1G15450	Ath_chr1	-	0	0	0	1.17
AT1G15460	Ath_chr1	-	0	2.0	234.0	99.96
AT1G15470	Ath_chr1	+	334.33	113.87	0	1.0
AT1G15480	Ath_chr1	+	150.52	55.49	0	0
AT1G15490	Ath_chr1	-	0	0	110.5	348.13
AT1G15500	Ath_chr1	+	458.25	304.62	0	0
AT1G15510	Ath_chr1	+	57.0	20.0	0	0
AT1G15520	Ath_chr1	-	126.0	292.0	20.0	16.5
AT1G15530	Ath_chr1	-	0	5.0	14.33	27.02
AT1G15540	Ath_chr1	+	1.5	1.0	0	0
AT1G15550	Ath_chr1	-	1.0	3.0	49.0	24.0
AT1G15560	Ath_chr1	-	0	0	5.0	3.0
AT1G15570	Ath_chr1	+	241.04	154.6	0	1.0
AT1G15580	Ath_chr1	-	0	0	14.0	15.77
AT1G15590	Ath_chr1	+	2.23	4.0	0.59	0
AT1G15600	Ath_chr1	+	1.0	0	0	0
AT1G15610	Ath_chr1	+	0	0	0	0
AT1G15620	Ath_chr1	+	0	0	0	0
AT1G15630	Ath_chr1	+	0	0	0	0
AT1G15640	Ath_chr1	+	0	0	0	0
AT1G15650	Ath_chr1	+	0.14	0.04	0	0
AT1G15660	Ath_chr1	+	288.0	179.0	0	2.0
AT1G15670	Ath_chr1	+	175.0	73.0	1.0	5.0
AT1G15680	Ath_chr1	+	0	0	0	0
AT1G15690	Ath_chr1	+	3748.96	1767.7	27.0	13.43
AT1G15700	Ath_chr1	-	2.0	1.0	70.65	42.0
AT1G15710	Ath_chr1	+	254.02	101.0	7.0	5.59
AT1G15720	Ath_chr1	+	40.0	24.0	23.0	27.0
AT1G15730	Ath_chr1	-	4.0	4.0	305.0	347.52
AT1G15740	Ath_chr1	+	580.0	877.02	27.5	11.0
AT1G15750	Ath_chr1	-	44.0	29.0	1240.8	696.51
AT1G15757	Ath_chr1	-	0	0	0	2.0
AT1G15760	Ath_chr1	+	7.0	18.0	1.0	0
AT1G15770	Ath_chr1	-	1.0	4.0	0	2.5
AT1G15772	Ath_chr1	-	2.0	0.5	6.0	2.0
AT1G15780	Ath_chr1	-	2.0	11.0	158.0	300.5
AT1G15790	Ath_chr1	-	0	0	55.06	31.0
AT1G15800	Ath_chr1	-	0	0	59.0	23.56
AT1G15810	Ath_chr1	+	392.25	1040.77	198.0	96.0
AT1G15820	Ath_chr1	-	77.0	148.0	9337.97	5813.0
AT1G15825	Ath_chr1	-	0	7.5	4.0	0
AT1G15830	Ath_chr1	+	10.0	22.03	0	0
AT1G15840	Ath_chr1	+	1.0	2.32	1.0	0
AT1G15850	Ath_chr1	-	0	0	0	0
AT1G15860	Ath_chr1	+	178.02	152.03	0	0
AT1G15870	Ath_chr1	+	31.0	11.0	0	0
AT1G15880	Ath_chr1	-	0	0	149.0	131.0
AT1G15885	Ath_chr1	+	57.0	31.0	0	6.0
AT1G15890	Ath_chr1	+	1.0	7.25	0	0
AT1G15900	Ath_chr1	+	3.0	2.0	0	0
AT1G15910	Ath_chr1	+	212.16	210.69	0	0
AT1G15920	Ath_chr1	+	213.11	111.0	0	6.0
AT1G15930	Ath_chr1	+	3852.25	2192.15	0	0
AT1G15940	Ath_chr1	+	347.0	418.32	0	0
AT1G15950	Ath_chr1	+	851.64	450.07	0	7.0
AT1G15960	Ath_chr1	-	316.0	222.0	23.0	101.53
AT1G15970	Ath_chr1	-	1.0	0	341.0	138.81
AT1G15980	Ath_chr1	+	758.21	781.64	0	0
AT1G15990	Ath_chr1	-	10.0	7.0	2.0	3.0
AT1G16000	Ath_chr1	+	185.52	85.0	21.0	11.0
AT1G16010	Ath_chr1	-	0	1.0	280.0	216.76
AT1G16020	Ath_chr1	+	348.99	200.03	0	0
AT1G16022	Ath_chr1	-	0	1.0	3.0	4.0
AT1G16025	Ath_chr1	+	0	1.0	1.0	3.0
AT1G16030	Ath_chr1	-	0	0	76.68	101.0
AT1G16040	Ath_chr1	+	153.0	254.0	0	0
AT1G16060	Ath_chr1	+	258.27	112.0	2.52	4.0
AT1G16070	Ath_chr1	-	0	0	55.0	99.0
AT1G16080	Ath_chr1	+	1635.35	1120.16	0	0
AT1G16090	Ath_chr1	+	195.0	327.04	0	2.0
AT1G16100	Ath_chr1	-	0	0	0	0
AT1G16110	Ath_chr1	+	20.0	14.16	0	1.0
AT1G16120	Ath_chr1	+	0	0.83	0	0
AT1G16130	Ath_chr1	+	10.0	3.5	0	0
AT1G16140	Ath_chr1	+	0	1.83	3.0	0.5
AT1G16150	Ath_chr1	+	1.0	1.33	0	0
AT1G16160	Ath_chr1	+	1.0	1.83	0	1.5
AT1G16170	Ath_chr1	-	0	1.0	59.0	22.01
AT1G16180	Ath_chr1	+	951.0	381.51	0	1.5
AT1G16190	Ath_chr1	+	577.29	275.89	4.0	0
AT1G16210	Ath_chr1	-	1.0	3.0	403.05	251.73
AT1G16220	Ath_chr1	+	61.5	37.13	0	0
AT1G16225	Ath_chr1	-	0	0	0	0
AT1G16230	Ath_chr1	-	0	0	0	1.06
AT1G16240	Ath_chr1	-	0	0	613.45	383.46
AT1G16250	Ath_chr1	+	43.0	47.0	0	0
AT1G16260	Ath_chr1	-	7.0	4.0	65.0	40.33
AT1G16270	Ath_chr1	+	158.46	179.2	5.0	1.0
AT1G16280	Ath_chr1	-	0	1.0	206.5	88.0
AT1G16290	Ath_chr1	-	0	0	11.0	6.0
AT1G16300	Ath_chr1	+	116.5	224.57	0	0
AT1G16310	Ath_chr1	+	110.0	74.95	0	0
AT1G16320	Ath_chr1	+	181.32	138.1	9.0	16.0
AT1G16330	Ath_chr1	-	0	1.0	59.0	44.53
AT1G16340	Ath_chr1	-	0	0	383.58	266.84
AT1G16350	Ath_chr1	+	1334.7	474.98	0	4.0
AT1G16360	Ath_chr1	-	0	3.0	16.0	12.5
AT1G16370	Ath_chr1	+	8.0	5.0	0	0
AT1G16380	Ath_chr1	-	3.0	1.0	10.0	2.0
AT1G16390	Ath_chr1	+	58.0	4.0	0	0
AT1G16400	Ath_chr1	+	21.0	21.45	0	2.5
AT1G16410	Ath_chr1	+	115.5	109.21	0	0.5
AT1G16420	Ath_chr1	-	1.0	0	0	1.0
AT1G16430	Ath_chr1	+	142.82	67.49	0	0
AT1G16440	Ath_chr1	+	2.0	8.5	1.0	2.0
AT1G16445	Ath_chr1	+	19.0	94.0	0	0
AT1G16450	Ath_chr1	-	0	0	0	2.81
AT1G16460	Ath_chr1	-	0	0	426.73	358.52
AT1G16470	Ath_chr1	+	1265.46	693.76	0	0
AT1G16480	Ath_chr1	-	0	0	8.0	8.0
AT1G16489	Ath_chr1	+	12.0	3.0	5.0	1.0
AT1G16490	Ath_chr1	-	33.0	38.0	63.0	63.0
AT1G16500	Ath_chr1	+	55.0	57.13	0	1.33
AT1G16510	Ath_chr1	-	0	0	44.0	16.0
AT1G16515	Ath_chr1	-	0	0	35.0	23.0
AT1G16520	Ath_chr1	+	224.0	116.0	0	0
AT1G16530	Ath_chr1	-	1.0	0	4.0	2.0
AT1G16540	Ath_chr1	+	358.0	671.05	0	0
AT1G16550	Ath_chr1	+	18.5	12.87	0	0
AT1G16560	Ath_chr1	+	537.0	258.62	44.0	84.0
AT1G16570	Ath_chr1	-	46.0	35.0	146.73	277.63
AT1G16590	Ath_chr1	+	43.0	16.0	0	5.0
AT1G16600	Ath_chr1	+	0	0	0	0
AT1G16610	Ath_chr1	-	0.5	1.0	627.06	407.95
AT1G16620	Ath_chr1	+	2.67	6.4	0	0.5
AT1G16630	Ath_chr1	-	0	1.25	218.45	86.62
AT1G16635	Ath_chr1	-	0	2.0	8031.0	2204.0
AT1G16640	Ath_chr1	+	88.0	43.0	0	1.0
AT1G16650	Ath_chr1	+	344.0	690.13	0	0
AT1G16660	Ath_chr1	+	0	0.5	0	1.5
AT1G16670	Ath_chr1	+	40.51	41.5	0	0
AT1G16680	Ath_chr1	+	684.32	485.57	0.5	2.0
AT1G16690	Ath_chr1	+	66.55	66.28	3.0	3.0
AT1G16700	Ath_chr1	+	1436.21	885.0	1.0	0
AT1G16705	Ath_chr1	+	169.02	128.28	0	0
AT1G16710	Ath_chr1	+	330.52	239.36	1.0	0
AT1G16720	Ath_chr1	+	693.1	790.07	7.5	8.0
AT1G16730	Ath_chr1	-	14.0	33.0	57.0	35.0
AT1G16740	Ath_chr1	+	340.0	211.74	0	0
AT1G16750	Ath_chr1	-	7.0	0	146.0	246.5
AT1G16760	Ath_chr1	+	8.0	9.0	1.0	0
AT1G16770	Ath_chr1	+	6.0	2.0	48.0	85.0
AT1G16780	Ath_chr1	-	0	0	193.69	244.64
AT1G16790	Ath_chr1	+	75.0	50.0	1.0	2.0
AT1G16800	Ath_chr1	-	1.0	1.0	83.5	176.01
AT1G16810	Ath_chr1	+	1121.51	471.03	0	0
AT1G16820	Ath_chr1	-	16.7	8.47	15.0	48.41
AT1G16825	Ath_chr1	+	87.0	135.64	0	1.0
AT1G16830	Ath_chr1	+	48.0	21.12	0	0
AT1G16840	Ath_chr1	-	0	0	337.0	200.0
AT1G16850	Ath_chr1	-	0	0	46.0	20.0
AT1G16858	Ath_chr1	+	68.67	79.69	0	0
AT1G16860	Ath_chr1	+	116.0	100.72	0.43	3.07
AT1G16870	Ath_chr1	-	0	0	307.0	127.0
AT1G16880	Ath_chr1	+	3037.06	1622.13	6.0	6.5
AT1G16890	Ath_chr1	-	546.0	409.0	1325.1	924.46
AT1G16900	Ath_chr1	-	0	0	157.5	105.92
AT1G16905	Ath_chr1	-	0	1.0	0	0
AT1G16910	Ath_chr1	+	4.5	1.5	0	1.0
AT1G16916	Ath_chr1	-	0	0	134.58	56.0
AT1G16920	Ath_chr1	-	0	0	313.86	230.0
AT1G16930	Ath_chr1	+	39.0	12.0	0	0
AT1G16940	Ath_chr1	+	0	1.0	0	0
AT1G16950	Ath_chr1	+	1.0	2.0	1.0	0
AT1G16960	Ath_chr1	+	69.0	62.0	1.0	0
AT1G16970	Ath_chr1	-	3.0	5.0	142.0	265.02
AT1G16980	Ath_chr1	+	7.01	0	2.0	1.0
AT1G17000	Ath_chr1	+	0	1.0	0	1.0
AT1G17010	Ath_chr1	+	1.0	0.75	0	0
AT1G17020	Ath_chr1	+	152.11	27.75	3.0	1.0
AT1G17030	Ath_chr1	+	893.99	239.0	0	0
AT1G17040	Ath_chr1	+	58.5	85.68	0	2.0
AT1G17050	Ath_chr1	+	258.95	222.8	0.5	0
AT1G17060	Ath_chr1	-	0	0	38.0	4.0
AT1G17070	Ath_chr1	+	163.5	71.5	43.0	9.0
AT1G17080	Ath_chr1	-	9.0	1.0	693.0	286.55
AT1G17090	Ath_chr1	-	1.0	7.0	35.0	15.0
AT1G17100	Ath_chr1	+	1366.0	599.6	4.0	4.0
AT1G17110	Ath_chr1	-	1.0	25.0	288.0	258.0
AT1G17120	Ath_chr1	+	411.0	224.0	0	0
AT1G17130	Ath_chr1	+	434.59	308.52	111.5	60.0
AT1G17140	Ath_chr1	-	60.0	95.98	740.77	751.83
AT1G17145	Ath_chr1	-	5.0	0	169.15	135.43
AT1G17147	Ath_chr1	-	0	0	0	4.0
AT1G17150	Ath_chr1	+	0	0	1.0	2.0
AT1G17160	Ath_chr1	+	156.0	127.0	0	1.0
AT1G17170	Ath_chr1	+	42.0	27.01	1.0	0
AT1G17180	Ath_chr1	+	3.0	0	0	0
AT1G17190	Ath_chr1	+	303.27	142.14	3.0	3.5
AT1G17200	Ath_chr1	+	594.0	397.04	0	2.0
AT1G17210	Ath_chr1	-	0	2.0	552.29	262.0
AT1G17220	Ath_chr1	+	1456.3	643.65	1.0	1.0
AT1G17230	Ath_chr1	+	81.0	54.0	66.0	72.17
AT1G17232	Ath_chr1	-	32.0	10.0	15.0	17.0
AT1G17235	Ath_chr1	+	0	0	7.0	4.0
AT1G17240	Ath_chr1	-	12.0	4.5	1.5	1.0
AT1G17250	Ath_chr1	-	32.0	31.5	0	1.0
AT1G17255	Ath_chr1	+	95.0	101.01	0	1.0
AT1G17260	Ath_chr1	+	115.33	67.94	0	1.0
AT1G17270	Ath_chr1	-	2.0	0	109.0	36.5
AT1G17275	Ath_chr1	+	0	0.5	2.5	0.25
AT1G17277	Ath_chr1	-	0	0.5	0	1.0
AT1G17280	Ath_chr1	-	1.0	0	884.35	749.27
AT1G17285	Ath_chr1	+	0	1.5	0	0
AT1G17290	Ath_chr1	+	1714.99	671.85	0	1.5
AT1G17300	Ath_chr1	+	25.33	3.5	0	1.0
AT1G17310	Ath_chr1	-	0	0	0	2.0
AT1G17330	Ath_chr1	+	100.0	105.13	0	0
AT1G17340	Ath_chr1	+	151.53	56.5	0	1.0
AT1G17345	Ath_chr1	+	1.0	1.0	0	1.0
AT1G17350	Ath_chr1	+	322.09	316.08	0	1.0
AT1G17360	Ath_chr1	+	160.0	181.51	0	4.04
AT1G17370	Ath_chr1	-	0	0	384.06	787.29
AT1G17380	Ath_chr1	-	0	0.25	115.0	84.52
AT1G17390	Ath_chr1	-	1.0	1.29	1.33	1.99
AT1G17400	Ath_chr1	-	0	0	9.0	0
AT1G17410	Ath_chr1	-	0	2.0	193.5	768.72
AT1G17420	Ath_chr1	+	298.4	72.0	2.0	4.0
AT1G17430	Ath_chr1	+	168.0	46.01	15.0	1.0
AT1G17440	Ath_chr1	-	3.0	0	225.71	201.17
AT1G17450	Ath_chr1	-	0	0	192.25	118.18
AT1G17455	Ath_chr1	+	66.0	30.64	0	4.0
AT1G17460	Ath_chr1	+	80.0	73.0	0.5	0
AT1G17470	Ath_chr1	+	491.44	293.58	0	2.0
AT1G17480	Ath_chr1	-	0	0	33.0	31.0
AT1G17490	Ath_chr1	+	232.0	113.41	0	2.0
AT1G17495	Ath_chr1	-	0	0	0	2.0
AT1G17500	Ath_chr1	+	258.44	117.05	1.96	4.0
AT1G17510	Ath_chr1	-	0	0	102.0	46.0
AT1G17520	Ath_chr1	-	1.0	0	119.0	102.3
AT1G17530	Ath_chr1	+	158.0	78.0	0	1.0
AT1G17540	Ath_chr1	-	1.0	1.0	46.5	26.0
AT1G17545	Ath_chr1	+	0	0	0	0
AT1G17550	Ath_chr1	+	666.92	601.86	1.0	0
AT1G17560	Ath_chr1	-	0	0	442.38	207.22
AT1G17570	Ath_chr1	+	0	0.14	0	0
AT1G17580	Ath_chr1	+	562.5	353.17	1.0	2.0
AT1G17590	Ath_chr1	-	0	3.0	147.0	251.64
AT1G17600	Ath_chr1	-	4.0	15.5	0	13.0
AT1G17610	Ath_chr1	+	0	6.0	0	0
AT1G17615	Ath_chr1	+	0	0.58	0	0
AT1G17620	Ath_chr1	+	823.0	236.0	12.33	14.0
AT1G17630	Ath_chr1	+	47.5	12.0	0	0
AT1G17640	Ath_chr1	-	0	0	32.0	23.0
AT1G17650	Ath_chr1	-	1.0	0	474.64	536.61
AT1G17660	Ath_chr1	+	0	4.53	0	0
AT1G17665	Ath_chr1	-	0	0	20.0	9.0
AT1G17670	Ath_chr1	-	0	0	0.85	0.96
AT1G17680	Ath_chr1	+	236.59	286.05	0.61	0
AT1G17690	Ath_chr1	-	1.0	1.0	198.73	250.64
AT1G17700	Ath_chr1	+	66.0	49.0	0	0
AT1G17710	Ath_chr1	-	1.0	0	43.0	55.0
AT1G17720	Ath_chr1	-	1.0	1.0	350.0	275.77
AT1G17730	Ath_chr1	+	546.75	609.23	0	0
AT1G17744	Ath_chr1	-	293.0	91.0	2.0	1.0
AT1G17745	Ath_chr1	+	3888.8	1313.36	2.0	1.0
AT1G17750	Ath_chr1	+	71.66	12.0	0	6.0
AT1G17760	Ath_chr1	-	0	1.0	297.06	134.0
AT1G17770	Ath_chr1	+	9.0	1.0	0	0
AT1G17780	Ath_chr1	+	50.5	123.17	2.5	0
AT1G17790	Ath_chr1	-	0	0	85.0	56.8
AT1G17800	Ath_chr1	+	1.0	0	0	0
AT1G17810	Ath_chr1	+	0	0	20.0	16.0
AT1G17820	Ath_chr1	-	0	1.0	137.0	115.85
AT1G17830	Ath_chr1	-	0	0	37.0	44.0
AT1G17840	Ath_chr1	+	1560.06	778.62	178.08	307.71
AT1G17850	Ath_chr1	-	436.0	232.0	373.0	556.0
AT1G17860	Ath_chr1	+	158.0	50.0	33.0	115.0
AT1G17870	Ath_chr1	-	10.0	4.0	90.0	273.13
AT1G17880	Ath_chr1	-	0	0	4187.4	1562.08
AT1G17890	Ath_chr1	-	4.0	0	308.26	180.79
AT1G17900	Ath_chr1	-	0	0.25	0	0.14
AT1G17910	Ath_chr1	+	0	0	0	2.16
AT1G17920	Ath_chr1	-	0	0	87.19	43.5
AT1G17930	Ath_chr1	-	0	0	67.0	86.37
AT1G17940	Ath_chr1	-	0	0	105.6	167.42
AT1G17950	Ath_chr1	+	35.64	12.82	0	1.0
AT1G17960	Ath_chr1	-	1.0	0	4.57	31.31
AT1G17970	Ath_chr1	+	32.0	55.0	15.0	18.0
AT1G17980	Ath_chr1	-	0	0	207.0	169.99
AT1G17990	Ath_chr1	-	0	1.0	197.0	234.0
AT1G18000	Ath_chr1	-	89.0	87.33	167.5	103.5
AT1G18010	Ath_chr1	+	170.5	104.0	91.5	87.83
AT1G18020	Ath_chr1	+	189.0	197.77	0	0.5
AT1G18030	Ath_chr1	+	516.56	904.53	25.0	23.0
AT1G18040	Ath_chr1	-	0	21.0	62.0	64.0
AT1G18050	Ath_chr1	-	0	0.5	0	0
AT1G18060	Ath_chr1	-	0	0.5	323.68	211.03
AT1G18070	Ath_chr1	-	0	0	2145.18	769.19
AT1G18075	Ath_chr1	+	778.92	1051.99	0	0
AT1G18080	Ath_chr1	+	4327.19	2442.12	0	0
AT1G18090	Ath_chr1	+	233.0	232.0	0	0
AT1G18100	Ath_chr1	-	119.0	134.0	0	2.0
AT1G18120	Ath_chr1	+	17.0	40.07	0	1.0
AT1G18130	Ath_chr1	+	0	0	1.0	0
AT1G18140	Ath_chr1	-	0	0	17.0	8.5
AT1G18150	Ath_chr1	-	0	2.52	196.93	88.48
AT1G18160	Ath_chr1	+	465.65	1104.67	0	1.0
AT1G18170	Ath_chr1	+	353.68	74.44	3.57	0
AT1G18180	Ath_chr1	+	96.28	89.42	52.0	22.0
AT1G18190	Ath_chr1	-	2.0	11.0	510.58	221.0
AT1G18191	Ath_chr1	-	0	0	0	0.5
AT1G18200	Ath_chr1	-	0	0	34.0	35.5
AT1G18210	Ath_chr1	-	0	0	517.0	285.79
AT1G18220	Ath_chr1	-	0	0	0	0
AT1G18230	Ath_chr1	-	0	0	1.33	1.0
AT1G18240	Ath_chr1	-	0	0.5	2.67	5.7
AT1G18250	Ath_chr1	-	0	0.5	301.43	298.83
AT1G18260	Ath_chr1	-	0	1.0	168.0	168.53
AT1G18265	Ath_chr1	-	0	0	12.0	12.8
AT1G18270	Ath_chr1	-	5.28	0	625.0	920.52
AT1G18280	Ath_chr1	+	408.0	112.0	0	0
AT1G18290	Ath_chr1	+	1.0	1.5	6.0	3.0
AT1G18300	Ath_chr1	+	62.8	26.1	0	0
AT1G18310	Ath_chr1	-	0	0.67	1.0	0
AT1G18320	Ath_chr1	+	146.13	518.76	0	2.5
AT1G18330	Ath_chr1	-	0	0.5	68.5	38.5
AT1G18335	Ath_chr1	-	0	0	227.0	214.0
AT1G18340	Ath_chr1	-	0	0	149.0	103.0
AT1G18350	Ath_chr1	+	1.2	1.29	0	0
AT1G18360	Ath_chr1	-	0	0	288.25	109.4
AT1G18370	Ath_chr1	-	0	0	501.0	188.0
AT1G18382	Ath_chr1	-	1.0	1.0	0	0
AT1G18390	Ath_chr1	+	8.0	5.0	1.0	6.0
AT1G18400	Ath_chr1	+	30.0	20.61	0.5	1.0
AT1G18410	Ath_chr1	-	0	1.0	18.5	16.5
AT1G18415	Ath_chr1	-	6.0	1.0	181.73	283.19
AT1G18420	Ath_chr1	+	4.0	1.0	46.0	88.0
AT1G18430	Ath_chr1	+	0	1.11	0	0
AT1G18440	Ath_chr1	+	315.6	227.08	0	0
AT1G18450	Ath_chr1	+	587.35	542.14	1.0	0
AT1G18460	Ath_chr1	+	503.66	432.02	8.0	1.0
AT1G18470	Ath_chr1	-	0	0	210.51	211.67
AT1G18480	Ath_chr1	+	344.0	94.0	0	0
AT1G18485	Ath_chr1	+	164.0	187.48	0	0
AT1G18486	Ath_chr1	+	26.0	3.0	0	1.0
AT1G18490	Ath_chr1	+	300.0	157.04	0	0
AT1G18500	Ath_chr1	+	1124.3	494.99	0	3.0
AT1G18510	Ath_chr1	+	0	0	1.0	0
[truncated: 31,563 more rows]
