# Supplementary material for: NanoPARE: parallel analysis of RNA 5′ ends from low-input RNA
Source: Genome Res. 2018 Dec;28(12):1931–42. doi: 10.1101/gr.239202.118 (PMC6280765; doi:10.1101/gr.239202.118)
Supplement: Supplemental Material [file supp_gr.239202.118_Supplemental_Code_S1.zip › supplemental_code_S1/data_tables/PEAT_peaks.bed]

# Data adapted from Morton et al. 2014 Plant Cell Supplemental Data
Ath_chr1	3629	3682	AT1G01010.1	124	+	41
Ath_chr1	72308	72370	AT1G01160.1	183	+	29
Ath_chr1	75563	75635	AT1G01180.1	120	+	22
Ath_chr1	97452	97556	AT1G01230.1	240	+	23
Ath_chr1	117027	117142	AT1G01300.1	354	+	10
Ath_chr1	142024	142103	AT1G01360.1	207	+	69
Ath_chr1	175769	175776	NA	189	+	3
Ath_chr1	185108	185174	AT1G01500.1	145	+	33
Ath_chr1	187174	187237	AT1G01510.1	390	+	30
Ath_chr1	199639	199724	AT1G01550.1	999	+	36
Ath_chr1	229012	229047	AT1G01630.1	210	+	34
Ath_chr1	268330	268343	AT1G01720.1	266	+	0
Ath_chr1	270962	271004	AT1G01730.1	240	+	36
Ath_chr1	275436	275500	AT1G01750.1	1079	+	1
Ath_chr1	293353	293387	AT1G01800.1	196	+	28
Ath_chr1	323012	323074	AT1G01940.1	172	+	54
Ath_chr1	345778	345869	AT1G02000.1	262	+	32
Ath_chr1	373493	373590	AT1G02080.2	575	+	1
Ath_chr1	389810	389866	AT1G02100.1	323	+	5
Ath_chr1	392781	392927	AT1G02110.1	174	+	65
Ath_chr1	395697	395779	AT1G02120.1	517	+	60
Ath_chr1	404587	404672	AT1G02145.1	181	+	0
Ath_chr1	408735	408789	AT1G02150.1	241	+	15
Ath_chr1	410747	410791	AT1G02160.1	257	+	6
Ath_chr1	411758	411885	AT1G02170.1	1012	+	1
Ath_chr1	455710	455771	AT1G02305.1	448	+	33
Ath_chr1	486895	486950	AT1G02400.1	303	+	6
Ath_chr1	518250	518283	AT1G02500.2	2814	+	4
Ath_chr1	580646	580689	AT1G02680.1	629	+	2
Ath_chr1	618248	618312	AT1G02810.1	1138	+	15
Ath_chr1	621522	621676	AT1G02816.1	434	+	69
Ath_chr1	626749	626793	AT1G02840.2	1700	+	31
Ath_chr1	630500	630549	AT1G02850.1	127	+	18
Ath_chr1	635284	635303	AT1G02860.1	164	+	11
Ath_chr1	673379	673425	AT1G02970.1	140	+	23
Ath_chr1	701469	701522	AT1G03030.1	158	+	2
Ath_chr1	739678	739718	AT1G03090.1	215	+	9
Ath_chr1	756415	756449	AT1G03150.1	115	+	3
Ath_chr1	761257	761286	AT1G03160.1	174	+	28
Ath_chr1	782912	782943	NA	216	+	28
Ath_chr1	787105	787159	AT1G03220.1	7890	+	19
Ath_chr1	790071	790110	AT1G03230.1	718	+	6
Ath_chr1	803025	803073	AT1G03280.1	336	+	43
Ath_chr1	826570	826581	AT1G03365.1	127	+	0
Ath_chr1	830588	830724	AT1G03370.1	579	+	89
Ath_chr1	835793	835878	AT1G03380.1	197	+	33
Ath_chr1	847870	847916	AT1G03430.1	143	+	37
Ath_chr1	901178	901205	AT1G03610.1	100	+	3
Ath_chr1	918285	918349	AT1G03687.1	194	+	22
Ath_chr1	933687	933744	AT1G03740.1	323	+	26
Ath_chr1	937847	937937	AT1G03750.1	114	+	33
Ath_chr1	991169	991228	AT1G03900.1	2252	+	52
Ath_chr1	996115	996136	AT1G03910.1	266	+	3
Ath_chr1	1013714	1013726	AT1G03960.1	141	+	9
Ath_chr1	1040391	1040448	AT1G04030.1	112	+	18
Ath_chr1	1051293	1051391	AT1G04080.1	509	+	87
Ath_chr1	1096991	1097112	AT1G04170.1	959	+	39
Ath_chr1	1109449	1109530	AT1G04200.1	233	+	33
Ath_chr1	1114351	1114405	AT1G04210.1	138	+	54
Ath_chr1	1125525	1125567	AT1G04230.1	244	+	36
Ath_chr1	1136258	1136343	AT1G04250.1	690	+	42
Ath_chr1	1198245	1198298	AT1G04430.1	207	+	16
Ath_chr1	1202187	1202300	AT1G04440.1	780	+	109
Ath_chr1	1216094	1216103	AT1G04480.1	1007	+	4
Ath_chr1	1226538	1226613	AT1G04510.1	679	+	50
Ath_chr1	1313563	1313586	AT1G04690.1	1056	+	20
Ath_chr1	1350180	1350213	AT1G04810.1	246	+	10
Ath_chr1	1383852	1383882	AT1G04900.1	141	+	2
Ath_chr1	1411167	1411192	AT1G04970.1	175	+	12
Ath_chr1	1425590	1425656	AT1G05000.1	446	+	0
Ath_chr1	1510416	1510432	AT1G05210.1	141	+	3
Ath_chr1	1529764	1529965	AT1G05260.1	1435	+	4
Ath_chr1	1564599	1564641	AT1G05360.1	106	+	3
Ath_chr1	1624932	1625077	AT1G05500.1	397	+	86
Ath_chr1	1730241	1730308	AT1G05785.1	163	+	10
Ath_chr1	1732846	1732911	AT1G05790.2	166	+	31
Ath_chr1	1744762	1744822	AT1G05805.1	556	+	18
Ath_chr1	1754247	1754295	AT1G05830.1	348	+	6
Ath_chr1	1779340	1779407	AT1G05890.1	314	+	27
Ath_chr1	1786852	1786896	AT1G05900.1	198	+	34
Ath_chr1	1822598	1822639	AT1G06010.1	304	+	2
Ath_chr1	1832941	1832986	AT1G06060.1	216	+	2
Ath_chr1	1847880	1847894	AT1G06090.1	700	+	3
Ath_chr1	1855907	1855944	AT1G06120.1	580	+	35
Ath_chr1	1897196	1897263	AT1G06210.1	262	+	13
Ath_chr1	1899962	1900047	AT1G06220.1	407	+	2
Ath_chr1	1907079	1907160	AT1G06230.1	110	+	44
Ath_chr1	1922348	1922393	AT1G06290.1	438	+	4
Ath_chr1	1945075	1945089	NA	100	+	14
Ath_chr1	1946802	1946824	AT1G06390.2	598	+	15
Ath_chr1	1954822	1954919	AT1G06410.1	176	+	28
Ath_chr1	1969697	1969807	AT1G06470.1	217	+	34
Ath_chr1	1989479	1989504	AT1G06500.2	321	+	12
Ath_chr1	2001404	2001512	NA	131	+	107
Ath_chr1	2001570	2001627	AT1G06530.1	256	+	0
Ath_chr1	2025583	2025618	AT1G06620.1	981	+	18
Ath_chr1	2027727	2027760	AT1G06630.1	132	+	6
Ath_chr1	2032322	2032366	AT1G06640.1	2442	+	28
Ath_chr1	2040407	2040507	AT1G06670.1	182	+	68
Ath_chr1	2047877	2047918	AT1G06680.2	514	+	6
Ath_chr1	2067510	2067534	AT1G06730.1	152	+	14
Ath_chr1	2083420	2083478	AT1G06780.1	283	+	4
Ath_chr1	2105039	2105206	AT1G06850.1	350	+	0
Ath_chr1	2108584	2108647	AT1G06870.1	893	+	0
Ath_chr1	2135848	2135900	AT1G06960.1	117	+	4
Ath_chr1	2168563	2168604	AT1G07070.1	216	+	13
Ath_chr1	2169982	2170046	AT1G07080.1	618	+	58
Ath_chr1	2187854	2187891	AT1G07130.1	131	+	21
Ath_chr1	2200134	2200175	AT1G07170.2	277	+	25
Ath_chr1	2215223	2215305	AT1G07210.1	289	+	0
Ath_chr1	2223805	2223879	AT1G07240.1	950	+	50
Ath_chr1	2225861	2225991	AT1G07250.1	391	+	122
Ath_chr1	2277812	2277910	AT1G07420.2	509	+	23
Ath_chr1	2291457	2291472	AT1G07470.1	159	+	4
Ath_chr1	2305422	2305536	AT1G07510.1	114	+	27
Ath_chr1	2327263	2327399	AT1G07560.1	233	+	3
Ath_chr1	2341538	2341590	AT1G07610.1	2147	+	4
Ath_chr1	2349092	2349114	AT1G07630.1	152	+	5
Ath_chr1	2379639	2379699	AT1G07700.3	106	+	6
Ath_chr1	2412989	2413023	AT1G07790.1	359	+	7
Ath_chr1	2416237	2416281	AT1G07810.1	252	+	21
Ath_chr1	2422246	2422305	AT1G07830.1	174	+	52
Ath_chr1	2424053	2424093	AT1G07840.1	110	+	0
Ath_chr1	2437475	2437490	AT1G07890.4	8329	+	3
Ath_chr1	2437994	2438098	AT1G07890.3	115	+	31
Ath_chr1	2454882	2454896	AT1G07920.1	962	+	5
Ath_chr1	2458273	2458289	AT1G07930.1	1692	+	4
Ath_chr1	2467151	2467189	AT1G07960.1	375	+	10
Ath_chr1	2475445	2475573	AT1G07985.1	138	+	0
Ath_chr1	2477156	2477209	AT1G07990.1	207	+	2
Ath_chr1	2535318	2535370	AT1G08110.4	721	+	32
Ath_chr1	2567497	2567586	AT1G08190.1	1376	+	27
Ath_chr1	2590799	2590930	NA	151	+	85
Ath_chr1	2631038	2631116	AT1G08340.1	155	+	30
Ath_chr1	2636026	2636040	AT1G08360.1	30630	+	10
Ath_chr1	2636202	2636232	AT1G08360.1	637	+	4
Ath_chr1	2638180	2638249	AT1G08370.1	132	+	58
Ath_chr1	2649716	2649759	AT1G08420.2	229	+	0
Ath_chr1	2672442	2672535	AT1G08460.1	242	+	57
Ath_chr1	2684236	2684312	AT1G08480.1	933	+	54
Ath_chr1	2689006	2689161	AT1G08500.1	775	+	94
Ath_chr1	2696475	2696530	AT1G08520.1	335	+	22
Ath_chr1	2703329	2703433	AT1G08540.1	160	+	64
Ath_chr1	2712893	2712944	AT1G08570.4	230	+	34
Ath_chr1	2713013	2713088	AT1G08570.4	115	+	36
Ath_chr1	2723710	2723832	AT1G08600.1	191	+	117
Ath_chr1	2752150	2752208	AT1G08650.1	404	+	11
Ath_chr1	2805331	2805428	AT1G08760.1	140	+	12
Ath_chr1	2808872	2808914	AT1G08770.1	267	+	0
Ath_chr1	2827059	2827165	AT1G08830.2	1582	+	59
Ath_chr1	2827679	2827760	AT1G08830.2	114	+	6
Ath_chr1	2848323	2848397	AT1G08890.1	1127	+	27
Ath_chr1	2867351	2867418	AT1G08920.3	203	+	4
Ath_chr1	2873448	2873550	AT1G08930.1	1604	+	44
Ath_chr1	2877492	2877542	NA	110	+	2
Ath_chr1	2882523	2882653	AT1G08970.1	265	+	0
Ath_chr1	2888534	2888727	NA	942	+	153
Ath_chr1	2927672	2927767	AT1G09070.1	1269	+	31
Ath_chr1	2946227	2946301	AT1G09150.1	361	+	20
Ath_chr1	2989376	2989387	AT1G09250.1	240	+	1
Ath_chr1	2994372	2994554	AT1G09270.3	991	+	48
Ath_chr1	3003899	3003926	AT1G09300.1	259	+	5
Ath_chr1	3041948	3042107	AT1G09430.1	1173	+	108
Ath_chr1	3053510	3053575	NA	141	+	14
Ath_chr1	3053660	3053883	NA	867	+	156
Ath_chr1	3093764	3093890	AT1G09560.1	22527	+	81
Ath_chr1	3106530	3106544	AT1G09590.1	13007	+	5
Ath_chr1	3119922	3119974	AT1G09640.2	2543	+	42
Ath_chr1	3122938	3123032	AT1G09645.1	925	+	45
Ath_chr1	3154526	3154609	AT1G09740.1	1689	+	6
Ath_chr1	3161821	3161906	AT1G09770.1	668	+	47
Ath_chr1	3172114	3172159	AT1G09794.1	129	+	4
Ath_chr1	3189369	3189438	AT1G09815.1	336	+	26
Ath_chr1	3205751	3205810	AT1G09870.1	210	+	16
Ath_chr1	3244187	3244242	AT1G09960.1	137	+	21
Ath_chr1	3252239	3252260	AT1G09970.1	9190	+	1
Ath_chr1	3310933	3311037	AT1G10130.1	308	+	53
Ath_chr1	3349185	3349258	AT1G10210.2	138	+	56
Ath_chr1	3355571	3355624	AT1G10230.1	115	+	0
Ath_chr1	3363414	3363476	NA	220	+	31
Ath_chr1	3370482	3370561	AT1G10290.1	409	+	79
Ath_chr1	3400603	3400672	AT1G10380.1	561	+	3
Ath_chr1	3431752	3431790	AT1G10450.1	146	+	35
Ath_chr1	3487575	3487693	AT1G10570.2	437	+	8
Ath_chr1	3532460	3532583	AT1G10660.4	230	+	15
Ath_chr1	3535509	3535534	AT1G10670.1	2864	+	4
Ath_chr1	3554104	3554166	AT1G10700.1	159	+	11
Ath_chr1	3562950	3562983	AT1G10720.1	248	+	7
Ath_chr1	3627655	3627726	AT1G10890.1	224	+	38
Ath_chr1	3639878	3639930	AT1G10910.1	185	+	29
Ath_chr1	3659202	3659273	AT1G10950.1	2726	+	37
Ath_chr1	3664386	3664430	AT1G10960.1	785	+	9
Ath_chr1	3676751	3676794	AT1G11020.1	556	+	5
Ath_chr1	3745735	3745796	AT1G11180.1	309	+	28
Ath_chr1	3777301	3777436	AT1G11260.1	2205	+	29
Ath_chr1	3832623	3832710	AT1G11380.1	197	+	44
Ath_chr1	3837823	3837906	AT1G11400.2	486	+	9
Ath_chr1	3847249	3847270	AT1G11430.1	382	+	14
Ath_chr1	3853213	3853248	AT1G11450.1	261	+	30
Ath_chr1	3862437	3862500	AT1G11475.1	248	+	1
Ath_chr1	3874403	3874437	AT1G11530.1	130	+	17
Ath_chr1	3874488	3874566	AT1G11530.1	300	+	7
Ath_chr1	3888679	3888713	AT1G11580.1	354	+	11
Ath_chr1	3914789	3914857	AT1G11650.1	844	+	28
Ath_chr1	3919272	3919272	AT1G11655.1	174	+	0
Ath_chr1	3920526	3920575	AT1G11660.1	172	+	21
Ath_chr1	3938511	3938583	AT1G11680.1	914	+	21
Ath_chr1	3967541	3967592	AT1G11750.2	336	+	7
Ath_chr1	3981245	3981332	AT1G11790.1	285	+	27
Ath_chr1	3995408	3995423	AT1G11840.4	4867	+	13
Ath_chr1	4001348	4001413	AT1G11860.2	1336	+	62
Ath_chr1	4003839	4003877	AT1G11870.1	170	+	1
Ath_chr1	4010759	4010828	AT1G11890.1	157	+	20
Ath_chr1	4028709	4028790	AT1G11930.1	746	+	37
Ath_chr1	4070116	4070132	AT1G12040.1	241	+	8
Ath_chr1	4072787	4072826	AT1G12050.1	334	+	21
Ath_chr1	4084204	4084214	AT1G12080.1	2935	+	3
Ath_chr1	4105232	4105250	AT1G12110.1	8515	+	6
Ath_chr1	4121366	4121379	AT1G12140.1	1158	+	3
Ath_chr1	4126040	4126068	AT1G12160.1	686	+	17
Ath_chr1	4148030	4148066	AT1G12230.1	937	+	4
Ath_chr1	4153647	4153670	AT1G12240.1	484	+	5
Ath_chr1	4171989	4172083	AT1G12270.1	226	+	86
Ath_chr1	4201040	4201082	AT1G12360.1	265	+	29
Ath_chr1	4220184	4220238	AT1G12390.1	424	+	8
Ath_chr1	4221908	4221916	AT1G12400.1	148	+	5
Ath_chr1	4223030	4223083	AT1G12410.1	237	+	22
Ath_chr1	4244282	4244350	AT1G12450.1	102	+	7
Ath_chr1	4250979	4251038	AT1G12470.1	120	+	30
Ath_chr1	4274567	4274645	AT1G12550.1	210	+	68
Ath_chr1	4276504	4276515	NA	167	+	1
Ath_chr1	4282895	4282920	AT1G12580.1	239	+	5
Ath_chr1	4305922	4305955	AT1G12650.2	178	+	11
Ath_chr1	4348499	4348568	AT1G12760.1	248	+	21
Ath_chr1	4367280	4367352	AT1G12810.1	1685	+	15
Ath_chr1	4375513	4375576	AT1G12840.1	629	+	2
Ath_chr1	4423562	4423708	AT1G12970.1	172	+	0
Ath_chr1	4452271	4452318	AT1G13060.1	3373	+	36
Ath_chr1	4452633	4452714	AT1G13060.1	382	+	75
Ath_chr1	4459158	4459217	AT1G13080.2	436	+	8
Ath_chr1	4461805	4461839	AT1G13090.1	153	+	28
Ath_chr1	4463909	4463988	AT1G13100.1	174	+	60
Ath_chr1	4467206	4467233	AT1G13110.1	223	+	19
Ath_chr1	4474695	4474700	NA	105	+	0
Ath_chr1	4484585	4484597	AT1G13160.1	501	+	2
Ath_chr1	4498823	4498934	AT1G13190.1	370	+	73
Ath_chr1	4542274	4542490	AT1G13260.1	7426	+	33
Ath_chr1	4547476	4547630	AT1G13280.1	330	+	69
Ath_chr1	4556890	4557024	AT1G13300.1	391	+	8
Ath_chr1	4604839	4604846	AT1G13420.1	340	+	2
Ath_chr1	4615836	4615907	AT1G13460.1	103	+	43
Ath_chr1	4647923	4648002	AT1G13590.1	104	+	3
Ath_chr1	4688148	4688165	AT1G13670.1	529	+	6
Ath_chr1	4693289	4693361	AT1G13690.1	189	+	38
Ath_chr1	4710001	4710030	AT1G13730.1	124	+	19
Ath_chr1	4748870	4748963	AT1G13880.1	166	+	3
Ath_chr1	4761038	4761383	AT1G13930.1	4473	+	4
Ath_chr1	4773541	4773619	AT1G13950.1	169	+	7
Ath_chr1	4788558	4788598	AT1G13980.1	775	+	6
Ath_chr1	4794756	4794818	AT1G13990.1	201	+	53
Ath_chr1	4797379	4797476	AT1G14000.1	177	+	62
Ath_chr1	4802781	4802846	AT1G14020.1	133	+	35
Ath_chr1	4810444	4810458	NA	378	+	6
Ath_chr1	4822472	4822549	AT1G14080.1	133	+	30
Ath_chr1	4861255	4861276	AT1G14230.1	450	+	19
Ath_chr1	4864881	4865147	AT1G14240.2	860	+	5
Ath_chr1	4888215	4888226	AT1G14320.1	5801	+	8
Ath_chr1	4897342	4897416	AT1G14340.1	587	+	25
Ath_chr1	4915575	4915674	AT1G14370.1	391	+	4
Ath_chr1	4980644	4980695	AT1G14560.1	282	+	21
Ath_chr1	4983532	4983576	AT1G14570.2	405	+	28
Ath_chr1	5027662	5027703	AT1G14650.2	174	+	35
Ath_chr1	5037608	5037658	AT1G14670.1	273	+	5
Ath_chr1	5042368	5042556	AT1G14685.1	576	+	9
Ath_chr1	5073103	5073126	AT1G14730.1	380	+	7
Ath_chr1	5090971	5090993	AT1G14780.1	105	+	21
Ath_chr1	5124734	5124860	AT1G14860.1	1175	+	8
Ath_chr1	5168583	5168670	AT1G15000.1	120	+	20
Ath_chr1	5171203	5171210	AT1G15010.1	604	+	4
Ath_chr1	5202833	5202889	AT1G15120.1	474	+	25
Ath_chr1	5204604	5204619	NA	141	+	2
Ath_chr1	5243431	5243501	AT1G15240.1	441	+	19
Ath_chr1	5252293	5252349	AT1G15280.2	799	+	25
Ath_chr1	5287053	5287123	AT1G15370.1	368	+	10
Ath_chr1	5290742	5290969	AT1G15380.2	2107	+	4
Ath_chr1	5304315	5304324	AT1G15430.1	221	+	3
Ath_chr1	5315503	5315583	AT1G15470.1	171	+	7
Ath_chr1	5326186	5326337	AT1G15500.1	1163	+	128
Ath_chr1	5390033	5390087	AT1G15670.1	2039	+	2
Ath_chr1	5398989	5399041	AT1G15690.1	803	+	8
Ath_chr1	5404341	5404471	AT1G15710.1	218	+	34
Ath_chr1	5410908	5410979	AT1G15740.1	895	+	4
Ath_chr1	5444430	5444481	AT1G15810.1	172	+	6
Ath_chr1	5454787	5454873	AT1G15860.2	209	+	33
Ath_chr1	5471432	5471442	AT1G15930.2	14511	+	7
Ath_chr1	5471649	5471689	AT1G15930.1	500	+	19
Ath_chr1	5478754	5478795	AT1G15950.1	805	+	32
Ath_chr1	5494515	5494590	AT1G16000.1	251	+	21
Ath_chr1	5498165	5498232	AT1G16020.1	105	+	24
Ath_chr1	5504678	5504732	NA	950	+	42
Ath_chr1	5508507	5508555	AT1G16060.1	181	+	16
Ath_chr1	5540427	5540502	AT1G16180.1	616	+	67
Ath_chr1	5543140	5543201	AT1G16190.1	172	+	3
Ath_chr1	5574303	5574339	AT1G16300.1	118	+	5
Ath_chr1	5578398	5578480	AT1G16310.1	130	+	35
Ath_chr1	5590880	5590948	NA	293	+	24
Ath_chr1	5596659	5596723	AT1G16370.1	138	+	26
Ath_chr1	5622791	5622880	AT1G16470.1	306	+	9
Ath_chr1	5648754	5648808	AT1G16520.1	204	+	6
Ath_chr1	5668378	5668442	AT1G16560.1	375	+	44
Ath_chr1	5697324	5697367	AT1G16670.1	267	+	4
Ath_chr1	5709750	5709808	AT1G16700.1	1064	+	27
Ath_chr1	5727636	5727729	AT1G16740.1	729	+	70
Ath_chr1	5744556	5744628	AT1G16790.1	192	+	9
Ath_chr1	5755628	5755650	AT1G16810.2	549	+	12
Ath_chr1	5767326	5767478	AT1G16858.1	245	+	24
Ath_chr1	5828924	5828970	NA	109	+	10
Ath_chr1	5851952	5851995	AT1G17120.1	218	+	1
Ath_chr1	5854145	5854195	AT1G17130.1	360	+	5
Ath_chr1	5867579	5867706	AT1G17160.1	129	+	32
Ath_chr1	5869738	5869995	AT1G17170.1	2060	+	64
Ath_chr1	5872141	5872289	AT1G17180.1	1876	+	3
Ath_chr1	5875370	5875425	AT1G17190.1	1616	+	4
Ath_chr1	5922602	5922783	AT1G17290.1	851	+	173
Ath_chr1	5929820	5929915	AT1G17330.1	351	+	89
Ath_chr1	5933880	5933947	AT1G17340.1	171	+	0
Ath_chr1	5982263	5982310	AT1G17430.1	134	+	4
Ath_chr1	6002924	6003001	AT1G17470.2	219	+	42
Ath_chr1	6008582	6008668	AT1G17490.1	592	+	38
Ath_chr1	6027636	6027685	AT1G17530.1	1483	+	24
Ath_chr1	6062248	6062313	AT1G17620.1	1621	+	7
Ath_chr1	6099057	6099121	AT1G17730.1	205	+	58
Ath_chr1	6101115	6101168	AT1G17745.2	674	+	4
Ath_chr1	6149176	6149254	NA	182	+	5
Ath_chr1	6149299	6149450	AT1G17860.1	4611	+	2
Ath_chr1	6184917	6184992	AT1G17970.1	236	+	54
Ath_chr1	6222254	6222287	AT1G18080.1	3280	+	8
Ath_chr1	6248701	6248777	NA	204	+	60
Ath_chr1	6299685	6299876	AT1G18300.1	1222	+	2
Ath_chr1	6325787	6325897	AT1G18390.1	574	+	60
Ath_chr1	6348069	6348117	AT1G18450.1	240	+	40
Ath_chr1	6352420	6352462	NA	129	+	42
Ath_chr1	6369262	6369346	NA	753	+	4
Ath_chr1	6385229	6385294	NA	123	+	65
Ath_chr1	6389395	6389418	AT1G18570.1	336	+	4
Ath_chr1	6389484	6389494	AT1G18570.1	587	+	2
Ath_chr1	6414704	6414758	AT1G18630.1	335	+	53
Ath_chr1	6463992	6464004	AT1G18740.1	501	+	2
Ath_chr1	6515424	6515446	AT1G18870.1	471	+	2
Ath_chr1	6520750	6520794	AT1G18880.1	673	+	3
Ath_chr1	6528979	6529018	AT1G18900.1	138	+	5
Ath_chr1	6568043	6568147	AT1G19020.1	4560	+	33
Ath_chr1	6594918	6594937	AT1G19100.1	115	+	2
Ath_chr1	6602108	6602198	AT1G19110.1	321	+	63
Ath_chr1	6608080	6608184	AT1G19120.1	210	+	5
Ath_chr1	6622093	6622410	AT1G19180.2	2661	+	29
Ath_chr1	6622615	6623099	AT1G19180.2	763	+	218
Ath_chr1	6688702	6688773	AT1G19350.6	120	+	71
Ath_chr1	6709840	6709873	AT1G19396.1	152	+	33
Ath_chr1	6744391	6744448	AT1G19480.2	107	+	46
Ath_chr1	6759930	6760012	AT1G19520.1	340	+	35
Ath_chr1	6763914	6763975	AT1G19530.1	412	+	1
Ath_chr1	6765671	6765682	AT1G19540.1	107	+	3
Ath_chr1	6774812	6774893	AT1G19580.1	360	+	7
Ath_chr1	6778989	6779024	AT1G19600.1	362	+	34
Ath_chr1	6805457	6805499	AT1G19680.1	237	+	1
Ath_chr1	6824321	6824376	AT1G19740.1	252	+	29
Ath_chr1	6832322	6832421	AT1G19770.1	801	+	4
Ath_chr1	6846360	6846388	AT1G19800.1	166	+	9
Ath_chr1	6913239	6913307	AT1G19910.1	4916	+	20
Ath_chr1	6924180	6924229	AT1G19950.1	444	+	9
Ath_chr1	6928039	6928054	AT1G19960.1	160	+	2
Ath_chr1	6945645	6945691	AT1G20030.2	117	+	29
Ath_chr1	6949057	6949131	AT1G20050.1	1630	+	43
Ath_chr1	6966952	6967047	AT1G20090.1	732	+	1
Ath_chr1	6971440	6971542	AT1G20110.1	1303	+	45
Ath_chr1	7016714	7016798	AT1G20260.1	1721	+	42
Ath_chr1	7128860	7128895	AT1G20580.1	458	+	28
Ath_chr1	7143082	7143093	AT1G20620.1	1700	+	3
Ath_chr1	7146636	7146792	AT1G20630.1	393	+	94
Ath_chr1	7154409	7154563	AT1G20640.1	216	+	154
Ath_chr1	7176804	7176916	AT1G20693.1	4345	+	82
Ath_chr1	7177273	7177302	AT1G20693.1	115	+	2
Ath_chr1	7179452	7179569	AT1G20696.2	1959	+	76
Ath_chr1	7209368	7209447	AT1G20760.1	165	+	32
Ath_chr1	7217091	7217135	AT1G20780.1	117	+	39
Ath_chr1	7238766	7238827	AT1G20823.1	175	+	39
Ath_chr1	7252172	7252188	AT1G20850.1	2114	+	3
Ath_chr1	7272517	7272617	AT1G20900.1	125	+	82
Ath_chr1	7285039	7285107	AT1G20920.2	294	+	18
Ath_chr1	7324582	7324599	AT1G20980.1	443	+	8
Ath_chr1	7337726	7337881	AT1G21000.1	377	+	3
Ath_chr1	7346156	7346166	AT1G21010.1	233	+	3
Ath_chr1	7366774	7366778	AT1G21050.1	342	+	1
Ath_chr1	7412882	7412974	NA	141	+	49
Ath_chr1	7483768	7483915	AT1G21370.1	244	+	146
Ath_chr1	7509099	7509127	AT1G21450.1	133	+	12
Ath_chr1	7573931	7573999	AT1G21610.3	263	+	2
Ath_chr1	7581115	7581162	AT1G21630.1	142	+	6
Ath_chr1	7588582	7588623	AT1G21640.1	310	+	14
Ath_chr1	7605653	7605771	AT1G21660.1	376	+	63
Ath_chr1	7610392	7610398	AT1G21670.1	180	+	6
Ath_chr1	7613002	7613108	AT1G21680.1	641	+	3
Ath_chr1	7624399	7624432	AT1G21710.1	146	+	33
Ath_chr1	7626283	7626351	AT1G21720.1	328	+	52
Ath_chr1	7645715	7645737	AT1G21750.2	3638	+	7
Ath_chr1	7649221	7649274	AT1G21760.1	194	+	35
Ath_chr1	7652425	7652526	AT1G21780.1	855	+	19
Ath_chr1	7712894	7712948	AT1G21930.1	788	+	26
Ath_chr1	7771632	7771702	AT1G22050.1	169	+	5
Ath_chr1	7785774	7785781	AT1G22065.1	750	+	2
Ath_chr1	7785844	7785922	AT1G22065.1	111	+	5
Ath_chr1	7789517	7789631	AT1G22070.1	647	+	42
Ath_chr1	7823153	7823180	AT1G22160.1	127	+	2
Ath_chr1	7835808	7835811	AT1G22190.1	336	+	1
Ath_chr1	7846595	7846607	AT1G22220.1	487	+	3
Ath_chr1	7850050	7850088	AT1G22230.1	310	+	15
Ath_chr1	7865480	7865515	AT1G22270.1	242	+	13
Ath_chr1	7873962	7874042	AT1G22280.1	143	+	80
Ath_chr1	7911960	7912124	AT1G22410.1	3864	+	66
Ath_chr1	7919157	7919273	AT1G22430.2	394	+	32
Ath_chr1	7922448	7922553	AT1G22440.1	1025	+	89
Ath_chr1	7925308	7925376	AT1G22450.1	758	+	44
Ath_chr1	7949363	7949408	NA	634	+	42
Ath_chr1	7949482	7949577	AT1G22500.1	296	+	85
Ath_chr1	7964010	7964117	AT1G22540.1	643	+	32
Ath_chr1	7994266	7994391	AT1G22610.1	152	+	9
Ath_chr1	8046153	8046185	AT1G22730.1	164	+	32
Ath_chr1	8049071	8049171	AT1G22740.1	499	+	25
Ath_chr1	8050850	8050911	AT1G22750.1	143	+	0
Ath_chr1	8061756	8061899	AT1G22770.1	178	+	80
Ath_chr1	8067897	8067945	AT1G22780.1	2788	+	34
Ath_chr1	8069463	8069557	AT1G22790.2	446	+	68
Ath_chr1	8079288	8079346	AT1G22840.1	2740	+	9
Ath_chr1	8083265	8083334	NA	149	+	28
Ath_chr1	8095747	8095750	AT1G22880.1	108	+	3
Ath_chr1	8098582	8098657	NA	144	+	24
Ath_chr1	8101537	8101680	AT1G22885.2	1559	+	56
Ath_chr1	8102811	8102822	AT1G22890.1	116	+	3
Ath_chr1	8117383	8117504	AT1G22930.1	516	+	28
Ath_chr1	8156601	8156703	AT1G23030.1	232	+	62
Ath_chr1	8164853	8164992	AT1G23040.1	1929	+	22
Ath_chr1	8195784	8195828	AT1G23100.1	232	+	26
Ath_chr1	8198682	8198782	AT1G23120.1	442	+	12
Ath_chr1	8219868	8219908	AT1G23190.1	470	+	31
Ath_chr1	8244418	8244476	AT1G23230.2	143	+	48
Ath_chr1	8262982	8262998	AT1G23290.1	19209	+	2
Ath_chr1	8314922	8314934	AT1G23410.1	153	+	5
Ath_chr1	8321677	8321760	AT1G23440.1	343	+	7
Ath_chr1	8336698	8336718	AT1G23490.1	3738	+	6
Ath_chr1	8385246	8385320	AT1G23710.1	1083	+	5
Ath_chr1	8388519	8388523	NA	334	+	1
Ath_chr1	8400148	8400208	AT1G23750.1	247	+	40
Ath_chr1	8402044	8402091	AT1G23760.1	521	+	7
Ath_chr1	8432141	8432225	AT1G23870.1	1456	+	81
Ath_chr1	8441132	8441247	AT1G23900.2	966	+	18
Ath_chr1	8503243	8503253	AT1G24030.1	134	+	2
Ath_chr1	8507020	8507034	AT1G24050.1	1697	+	0
Ath_chr1	8523244	8523347	AT1G24095.1	114	+	0
Ath_chr1	8549298	8549396	NA	112	+	16
Ath_chr1	8586353	8586398	AT1G24240.1	112	+	9
Ath_chr1	8609440	8609459	AT1G24280.1	159	+	5
Ath_chr1	8635182	8635214	AT1G24340.1	483	+	27
Ath_chr1	8640725	8640801	AT1G24350.3	304	+	5
Ath_chr1	8664124	8664167	AT1G24450.1	422	+	31
Ath_chr1	8665879	8665913	AT1G24460.2	166	+	34
Ath_chr1	8682195	8682315	AT1G24490.1	270	+	32
Ath_chr1	8693217	8693323	AT1G24530.1	261	+	10
Ath_chr1	8702351	8702414	AT1G24560.1	207	+	10
Ath_chr1	8720310	8720361	AT1G24600.1	237	+	6
Ath_chr1	8860673	8860679	AT1G25275.2	135	+	4
Ath_chr1	8903403	8903583	AT1G25380.1	795	+	71
Ath_chr1	8903652	8903675	AT1G25380.1	160	+	1
Ath_chr1	8951202	8951257	AT1G25490.1	110	+	18
Ath_chr1	8962139	8962191	AT1G25520.1	634	+	5
Ath_chr1	8976418	8976459	AT1G25550.1	416	+	39
Ath_chr1	8976516	8976624	AT1G25550.1	542	+	22
Ath_chr1	9113898	9113908	AT1G26340.1	279	+	6
Ath_chr1	9151698	9151761	AT1G26460.1	214	+	32
Ath_chr1	9155088	9155102	AT1G26470.1	250	+	1
Ath_chr1	9171130	9171184	AT1G26550.1	722	+	30
Ath_chr1	9205882	9206043	AT1G26630.1	2154	+	3
Ath_chr1	9211690	9211743	AT1G26660.1	228	+	44
Ath_chr1	9214115	9214194	AT1G26665.1	3970	+	59
Ath_chr1	9215979	9216097	AT1G26670.1	475	+	4
Ath_chr1	9246776	9246795	AT1G26750.1	341	+	11
Ath_chr1	9295720	9295802	AT1G26830.1	266	+	16
Ath_chr1	9321638	9321687	AT1G26910.1	127	+	3
Ath_chr1	9329497	9329559	AT1G26920.1	803	+	15
Ath_chr1	9343118	9343146	AT1G26940.1	140	+	3
Ath_chr1	9373977	9374032	AT1G27000.1	570	+	41
Ath_chr1	9378543	9378607	AT1G27020.1	181	+	42
Ath_chr1	9381797	9381838	AT1G27030.1	534	+	6
Ath_chr1	9393682	9393702	AT1G27050.1	228	+	8
Ath_chr1	9425532	9425597	AT1G27130.1	2586	+	3
Ath_chr1	9427828	9427840	NA	337	+	6
Ath_chr1	9429037	9429151	AT1G27150.1	387	+	13
Ath_chr1	9481531	9481674	AT1G27290.1	947	+	1
Ath_chr1	9483143	9483308	AT1G27300.1	871	+	144
Ath_chr1	9492966	9493009	AT1G27330.1	600	+	3
Ath_chr1	9495548	9495613	AT1G27340.1	197	+	47
Ath_chr1	9515191	9515198	AT1G27400.1	4208	+	4
Ath_chr1	9531964	9532065	AT1G27450.1	709	+	82
Ath_chr1	9532335	9532382	AT1G27450.2	2018	+	35
Ath_chr1	9558616	9558654	AT1G27520.1	196	+	21
Ath_chr1	9592113	9592168	AT1G27590.1	245	+	13
Ath_chr1	9611103	9611156	AT1G27630.1	250	+	31
Ath_chr1	9614550	9614606	AT1G27650.1	1498	+	32
Ath_chr1	9639023	9639100	AT1G27695.1	210	+	20
Ath_chr1	9662062	9662160	AT1G27752.1	134	+	54
Ath_chr1	9668581	9668647	AT1G27760.2	685	+	18
Ath_chr1	9698423	9698526	AT1G27850.1	148	+	50
Ath_chr1	9746805	9746967	AT1G27970.1	897	+	58
Ath_chr1	9748723	9748778	AT1G27980.1	116	+	46
Ath_chr1	9779133	9779156	AT1G28060.1	131	+	5
Ath_chr1	9801191	9801233	AT1G28100.1	231	+	1
Ath_chr1	9801346	9801379	AT1G28100.1	159	+	26
Ath_chr1	9825279	9825332	AT1G28130.1	404	+	7
Ath_chr1	9944000	9944052	AT1G28350.1	179	+	37
Ath_chr1	9963567	9963669	AT1G28380.1	699	+	32
Ath_chr1	9979811	9979897	AT1G28420.1	117	+	14
Ath_chr1	9996817	9996914	AT1G28440.1	801	+	7
Ath_chr1	10015896	10015977	AT1G28490.1	316	+	76
Ath_chr1	10023870	10023909	AT1G28510.1	419	+	20
Ath_chr1	10029143	10029245	AT1G28520.1	495	+	51
Ath_chr1	10035664	10035712	AT1G28540.1	481	+	0
Ath_chr1	10078185	10078192	AT1G28680.1	1848	+	4
Ath_chr1	10134078	10134185	AT1G29040.1	403	+	44
Ath_chr1	10147685	10147769	AT1G29060.1	520	+	8
Ath_chr1	10174470	10174511	AT1G29120.4	120	+	39
Ath_chr1	10180515	10180577	AT1G29150.1	1016	+	6
Ath_chr1	10224843	10224902	AT1G29260.1	460	+	16
Ath_chr1	10236335	10236466	AT1G29280.1	816	+	32
Ath_chr1	10252288	10252355	AT1G29310.1	306	+	52
Ath_chr1	10255286	10255322	AT1G29320.1	106	+	33
Ath_chr1	10264208	10264395	AT1G29340.1	2303	+	34
Ath_chr1	10300212	10300263	NA	124	+	1
Ath_chr1	10300357	10300394	NA	194	+	3
Ath_chr1	10323654	10323677	AT1G29520.1	459	+	5
Ath_chr1	10422275	10422380	AT1G29760.1	239	+	59
Ath_chr1	10429857	10429990	AT1G29790.1	264	+	119
Ath_chr1	10432600	10432655	AT1G29800.1	132	+	16
Ath_chr1	10437616	10437668	AT1G29820.1	136	+	48
Ath_chr1	10447748	10447809	AT1G29850.1	383	+	6
Ath_chr1	10463303	10463434	AT1G29890.2	252	+	91
Ath_chr1	10468054	10468123	AT1G29900.1	403	+	42
Ath_chr1	10477999	10478043	AT1G29930.1	185	+	6
Ath_chr1	10491592	10491682	NA	192	+	83
Ath_chr1	10507593	10507657	AT1G29990.1	341	+	60
Ath_chr1	10537646	10537699	AT1G30040.1	118	+	2
Ath_chr1	10582077	10582148	AT1G30110.1	417	+	2
Ath_chr1	10587562	10587672	AT1G30130.1	4906	+	41
Ath_chr1	10624995	10625103	AT1G30200.1	672	+	100
Ath_chr1	10638914	10638934	AT1G30230.2	1909	+	1
Ath_chr1	10639270	10639349	AT1G30230.2	155	+	79
Ath_chr1	10654857	10654934	AT1G30270.1	498	+	44
Ath_chr1	10715708	10715939	AT1G30360.1	4751	+	140
Ath_chr1	10727505	10727586	NA	2343	+	72
Ath_chr1	10728027	10728121	AT1G30400.2	173	+	51
Ath_chr1	10759036	10759083	NA	143	+	12
Ath_chr1	10762739	10762819	AT1G30450.1	383	+	22
Ath_chr1	10779149	10779216	AT1G30470.1	188	+	32
Ath_chr1	10790241	10790278	AT1G30480.1	116	+	25
Ath_chr1	10868299	10868361	AT1G30650.1	503	+	20
Ath_chr1	10868412	10868507	AT1G30650.1	114	+	91
Ath_chr1	10887643	10887771	AT1G30690.1	382	+	95
Ath_chr1	10892564	10892691	AT1G30700.1	766	+	6
Ath_chr1	10898142	10898257	AT1G30720.1	1063	+	30
Ath_chr1	10900813	10900869	AT1G30730.1	958	+	2
Ath_chr1	10918275	10918283	AT1G30760.1	318	+	4
Ath_chr1	10991477	10991529	AT1G30870.1	1300	+	4
Ath_chr1	10994319	10994391	AT1G30890.1	183	+	40
Ath_chr1	10997009	10997143	NA	222	+	92
Ath_chr1	11000872	11000935	AT1G30910.1	171	+	29
Ath_chr1	11057111	11057201	AT1G31020.1	340	+	54
Ath_chr1	11084847	11084865	AT1G31070.2	195	+	18
Ath_chr1	11193673	11193730	AT1G31300.1	123	+	17
Ath_chr1	11349815	11349882	AT1G31710.1	7571	+	5
Ath_chr1	11359595	11359672	AT1G31730.1	591	+	77
Ath_chr1	11391239	11391292	AT1G31780.1	200	+	22
Ath_chr1	11430201	11430289	AT1G31850.3	171	+	78
Ath_chr1	11450397	11450459	NA	384	+	62
Ath_chr1	11457127	11457182	AT1G31910.2	911	+	6
Ath_chr1	11457346	11457489	AT1G31910.2	121	+	54
Ath_chr1	11479866	11479928	AT1G31970.1	167	+	2
Ath_chr1	11528460	11528567	AT1G32050.1	530	+	35
Ath_chr1	11568649	11568703	AT1G32160.1	106	+	16
Ath_chr1	11575317	11575326	AT1G32170.1	344	+	4
Ath_chr1	11607881	11607926	AT1G32220.1	112	+	21
Ath_chr1	11612113	11612247	AT1G32230.1	1729	+	5
Ath_chr1	11653542	11653593	AT1G32310.1	161	+	19
Ath_chr1	11676961	11677002	AT1G32370.1	200	+	7
Ath_chr1	11693832	11693874	AT1G32410.1	506	+	0
Ath_chr1	11712042	11712175	AT1G32440.1	179	+	106
Ath_chr1	11738183	11738266	AT1G32460.1	1526	+	53
Ath_chr1	11784060	11784102	AT1G32580.1	2596	+	8
Ath_chr1	11797349	11797435	AT1G32630.1	300	+	34
Ath_chr1	11827453	11827532	AT1G32700.2	1222	+	2
Ath_chr1	11840907	11840919	AT1G32730.1	111	+	8
Ath_chr1	11928803	11928851	AT1G32920.1	1020	+	4
Ath_chr1	11931259	11931270	AT1G32928.1	254	+	7
Ath_chr1	11966470	11966533	AT1G33040.1	192	+	39
Ath_chr1	12004963	12005063	AT1G33110.1	647	+	4
Ath_chr1	12046626	12046877	AT1G33230.1	1770	+	97
Ath_chr1	12066636	12066651	AT1G33265.1	238	+	11
Ath_chr1	12072666	12072678	NA	126	+	4
Ath_chr1	12074093	12074116	AT1G33290.1	143	+	6
Ath_chr1	12084923	12084989	AT1G33330.1	207	+	40
Ath_chr1	12144468	12144603	AT1G33470.1	260	+	22
Ath_chr1	12177772	12177782	AT1G33590.1	342	+	0
Ath_chr1	12203936	12203986	AT1G33680.1	218	+	9
Ath_chr1	12261416	12261448	AT1G33800.1	225	+	3
Ath_chr1	12265069	12265080	AT1G33810.1	381	+	1
Ath_chr1	12355737	12356020	AT1G33990.1	564	+	19
Ath_chr1	12366844	12366891	AT1G34020.1	278	+	43
Ath_chr1	12374309	12374424	NA	122	+	115
Ath_chr1	12429846	12429947	AT1G34130.1	140	+	74
Ath_chr1	12435920	12435961	AT1G34150.1	102	+	25
Ath_chr1	12451425	12451480	AT1G34190.1	317	+	26
Ath_chr1	12503360	12503458	AT1G34300.1	437	+	46
Ath_chr1	12550452	12550506	AT1G34370.3	404	+	35
Ath_chr1	12551292	12551439	AT1G34370.3	128	+	117
Ath_chr1	12584509	12584561	NA	317	+	32
Ath_chr1	12685182	12685281	AT1G34630.2	139	+	58
Ath_chr1	12867102	12867283	AT1G35160.1	477	+	92
Ath_chr1	12908879	12908954	AT1G35220.1	109	+	43
Ath_chr1	12964994	12965043	NA	125	+	49
Ath_chr1	12977729	12977816	AT1G35340.2	146	+	63
Ath_chr1	13039968	13040072	AT1G35460.1	121	+	68
Ath_chr1	13077859	13077901	NA	165	+	28
Ath_chr1	13078607	13078624	AT1G35516.1	1191	+	11
Ath_chr1	13156401	13156579	AT1G35620.1	1343	+	27
Ath_chr1	13208736	13208753	AT1G35680.1	148	+	17
Ath_chr1	13225223	13225293	AT1G35720.1	2939	+	49
Ath_chr1	13450152	13450229	AT1G36050.1	140	+	0
Ath_chr1	13533207	13533302	NA	247	+	70
Ath_chr1	13533398	13533469	AT1G36160.2	267	+	66
Ath_chr1	13700813	13700937	AT1G36380.1	279	+	89
Ath_chr1	14025047	14025083	AT1G36980.1	4766	+	27
Ath_chr1	14158526	14158533	AT1G37130.1	1414	+	1
Ath_chr1	15936207	15936293	AT1G42480.1	488	+	64
Ath_chr1	16125781	16125859	AT1G42960.1	1618	+	45
Ath_chr1	16263812	16263851	AT1G43160.1	6515	+	7
Ath_chr1	16266742	16266760	AT1G43170.1	1132	+	9
Ath_chr1	16468133	16468179	AT1G43670.1	135	+	3
Ath_chr1	16484221	16484316	AT1G43700.1	860	+	61
Ath_chr1	16575892	16575908	AT1G43790.1	569	+	3
Ath_chr1	16646730	16646771	AT1G43890.1	522	+	7
Ath_chr1	16794871	16794989	AT1G44160.1	119	+	92
Ath_chr1	16892592	16892637	NA	257	+	24
Ath_chr1	16909704	16909728	AT1G44780.1	201	+	4
Ath_chr1	16923532	16923595	AT1G44810.1	121	+	28
Ath_chr1	16926296	16926396	AT1G44820.1	238	+	12
Ath_chr1	16939805	16939872	AT1G44835.2	140	+	49
Ath_chr1	16970227	16970279	AT1G44900.1	143	+	32
Ath_chr1	16999523	16999565	AT1G44960.1	176	+	19
Ath_chr1	17002212	17002216	AT1G44970.1	105	+	0
Ath_chr1	17009151	17009215	AT1G45000.1	960	+	42
Ath_chr1	17021552	17021632	AT1G45015.1	1113	+	13
Ath_chr1	17031254	17031337	AT1G45050.1	1202	+	74
Ath_chr1	17065281	17065378	AT1G45130.1	237	+	61
Ath_chr1	17123816	17123822	AT1G45201.1	122	+	5
Ath_chr1	17191389	17191439	AT1G45688.1	491	+	1
Ath_chr1	17199312	17199361	AT1G45976.1	371	+	27
Ath_chr1	17306557	17306657	AT1G47230.1	215	+	4
Ath_chr1	17319125	17319181	AT1G47250.1	128	+	52
Ath_chr1	17330828	17330897	AT1G47278.2	4400	+	40
Ath_chr1	17331379	17331516	AT1G47278.2	478	+	131
Ath_chr1	17335845	17335898	AT1G47290.1	331	+	6
Ath_chr1	17343011	17343107	AT1G47310.1	142	+	62
Ath_chr1	17351047	17351077	AT1G47330.1	276	+	0
Ath_chr1	17417531	17417677	AT1G47480.1	713	+	50
Ath_chr1	17424648	17424774	AT1G47490.1	211	+	18
Ath_chr1	17451680	17451696	AT1G47530.1	367	+	11
Ath_chr1	17491732	17491738	AT1G47600.1	295	+	3
Ath_chr1	17558219	17558252	AT1G47710.1	1453	+	7
Ath_chr1	17572413	17572449	NA	276	+	4
Ath_chr1	17687240	17687306	AT1G47970.1	622	+	29
Ath_chr1	17782000	17782054	AT1G48140.1	772	+	49
Ath_chr1	17798431	17798532	AT1G48210.1	147	+	34
Ath_chr1	17805769	17805838	AT1G48230.1	116	+	68
Ath_chr1	17847057	17847133	NA	2768	+	18
Ath_chr1	17847220	17847343	NA	154	+	96
Ath_chr1	17863834	17863837	AT1G48330.1	124	+	2
Ath_chr1	17867205	17867241	AT1G48350.1	519	+	3
Ath_chr1	17906980	17907075	AT1G48440.1	1696	+	59
Ath_chr1	17918398	17918520	AT1G48480.1	244	+	74
Ath_chr1	17945359	17945404	AT1G48540.1	220	+	5
Ath_chr1	17966343	17966435	AT1G48600.1	941	+	87
Ath_chr1	18035963	18035989	AT1G48750.1	1233	+	4
Ath_chr1	18080531	18080539	NA	154	+	4
Ath_chr1	18098096	18098107	AT1G48920.1	1104	+	5
Ath_chr1	18138161	18138228	NA	202	+	33
Ath_chr1	18150517	18150578	AT1G49050.1	541	+	40
Ath_chr1	18215907	18215920	AT1G49240.1	4567	+	5
Ath_chr1	18234747	18234811	AT1G49300.1	753	+	1
Ath_chr1	18279561	18279618	AT1G49390.1	128	+	4
Ath_chr1	18282988	18283062	AT1G49400.1	319	+	38
Ath_chr1	18291081	18291151	AT1G49430.1	320	+	26
Ath_chr1	18310490	18310548	AT1G49470.1	346	+	4
Ath_chr1	18326887	18326957	AT1G49510.1	165	+	17
Ath_chr1	18351373	18351473	AT1G49580.1	483	+	76
Ath_chr1	18400061	18400102	AT1G49720.1	968	+	31
Ath_chr1	18416478	18416488	AT1G49760.1	4001	+	2
Ath_chr1	18442930	18442974	AT1G49820.1	178	+	41
Ath_chr1	18452062	18452117	AT1G49840.1	130	+	0
Ath_chr1	18470059	18470101	AT1G49890.1	118	+	10
Ath_chr1	18498653	18498667	AT1G49960.1	570	+	9
Ath_chr1	18517604	18517692	AT1G50010.1	1595	+	10
Ath_chr1	18551121	18551133	NA	141	+	1
Ath_chr1	18561806	18561903	AT1G50120.1	338	+	36
Ath_chr1	18658653	18658775	AT1G50370.1	285	+	82
Ath_chr1	18662312	18662357	AT1G50380.1	104	+	7
Ath_chr1	18672151	18672281	AT1G50410.1	452	+	128
Ath_chr1	18685770	18685818	AT1G50440.3	179	+	27
Ath_chr1	18701943	18702044	AT1G50480.1	1070	+	47
Ath_chr1	18716136	18716227	AT1G50510.1	157	+	38
Ath_chr1	18719315	18719383	AT1G50520.1	264	+	52
Ath_chr1	18724207	18724265	AT1G50560.1	444	+	51
Ath_chr1	18748236	18748337	NA	279	+	3
Ath_chr1	18771199	18771249	AT1G50660.1	180	+	16
Ath_chr1	18795203	18795257	AT1G50730.1	317	+	32
Ath_chr1	18807700	18807807	AT1G50740.1	304	+	106
Ath_chr1	18870132	18870165	AT1G50920.1	745	+	14
Ath_chr1	18876822	18876855	AT1G50930.1	119	+	2
Ath_chr1	18926875	18926899	AT1G51060.1	1801	+	5
Ath_chr1	18927878	18927976	AT1G51070.1	586	+	9
Ath_chr1	18949600	18949655	AT1G51160.1	301	+	52
Ath_chr1	18984437	18984508	AT1G51200.2	1445	+	57
Ath_chr1	19035716	19035796	AT1G51350.1	199	+	39
Ath_chr1	19044150	19044204	AT1G51360.1	241	+	34
Ath_chr1	19087385	19087388	NA	147	+	0
Ath_chr1	19115545	19115631	AT1G51540.1	315	+	8
Ath_chr1	19132428	19132504	AT1G51600.2	102	+	18
Ath_chr1	19152610	19152646	AT1G51650.1	3628	+	10
Ath_chr1	19165976	19166022	AT1G51690.2	232	+	42
Ath_chr1	19174093	19174104	AT1G51700.1	106	+	4
Ath_chr1	19174132	19174181	AT1G51700.1	119	+	27
Ath_chr1	19180740	19180905	AT1G51720.1	567	+	135
Ath_chr1	19199408	19199468	AT1G51760.1	158	+	15
Ath_chr1	19369102	19369246	AT1G52080.1	181	+	53
Ath_chr1	19478121	19478170	AT1G52310.1	105	+	0
Ath_chr1	19484308	19484437	AT1G52320.2	474	+	58
Ath_chr1	19488943	19488988	AT1G52330.1	371	+	12
Ath_chr1	19499156	19499176	AT1G52360.1	651	+	5
Ath_chr1	19506442	19506497	AT1G52370.3	138	+	40
Ath_chr1	19508978	19509045	AT1G52380.1	369	+	61
Ath_chr1	19527841	19527881	AT1G52420.1	421	+	7
Ath_chr1	19590484	19590529	AT1G52600.1	898	+	42
Ath_chr1	19640942	19640994	AT1G52720.1	233	+	46
Ath_chr1	19642506	19642549	AT1G52730.1	143	+	30
Ath_chr1	19645263	19645371	AT1G52740.1	2699	+	44
Ath_chr1	19651310	19651345	AT1G52760.1	673	+	14
Ath_chr1	19708045	19708068	AT1G52910.1	449	+	16
Ath_chr1	19711226	19711248	AT1G52930.1	281	+	13
Ath_chr1	19737419	19737486	AT1G52980.1	723	+	16
Ath_chr1	19772022	19772092	AT1G53050.1	108	+	10
Ath_chr1	19813840	19813893	AT1G53165.1	114	+	1
Ath_chr1	19831407	19831534	AT1G53180.1	1005	+	2
Ath_chr1	19837111	19837154	AT1G53190.1	106	+	0
Ath_chr1	19844678	19844757	AT1G53210.1	211	+	38
Ath_chr1	19871329	19871352	AT1G53290.1	127	+	21
Ath_chr1	19879421	19879557	AT1G53300.1	549	+	2
Ath_chr1	19918007	19918093	AT1G53390.1	317	+	40
Ath_chr1	19924750	19924896	AT1G53400.1	322	+	6
Ath_chr1	19935161	19935172	AT1G53430.2	103	+	2
Ath_chr1	19958457	19958568	NA	210	+	83
Ath_chr1	19987218	19987301	AT1G53570.1	206	+	9
Ath_chr1	19996298	19996350	AT1G53590.1	132	+	47
Ath_chr1	20036641	20036671	AT1G53670.1	126	+	25
Ath_chr1	20038334	20038348	NA	418	+	3
Ath_chr1	20052389	20052399	AT1G53708.1	360	+	3
Ath_chr1	20061659	20061670	NA	127	+	5
Ath_chr1	20098532	20098544	AT1G53830.1	699	+	5
Ath_chr1	20101428	20101588	AT1G53840.1	704	+	14
Ath_chr1	20167625	20167732	AT1G54030.1	3236	+	56
Ath_chr1	20180886	20180917	AT1G54060.1	162	+	14
Ath_chr1	20189623	20189681	AT1G54090.1	122	+	48
Ath_chr1	20201885	20201992	NA	1002	+	9
Ath_chr1	20206989	20207025	AT1G54120.1	222	+	31
Ath_chr1	20215427	20215482	AT1G54150.1	271	+	9
Ath_chr1	20241248	20241265	AT1G54210.1	248	+	9
Ath_chr1	20254938	20255018	AT1G54250.1	177	+	35
Ath_chr1	20259812	20259891	AT1G54270.2	676	+	10
Ath_chr1	20283450	20283476	NA	262	+	3
Ath_chr1	20290556	20290639	AT1G54360.1	155	+	0
Ath_chr1	20350149	20350269	AT1G54490.1	444	+	74
Ath_chr1	20363446	20363550	AT1G54520.1	249	+	49
Ath_chr1	20387057	20387063	AT1G54575.1	924	+	3
Ath_chr1	20389437	20389510	AT1G54580.1	1252	+	63
Ath_chr1	20430761	20430885	AT1G54740.1	582	+	49
Ath_chr1	20439404	20439519	AT1G54780.1	119	+	60
Ath_chr1	20451169	20451277	AT1G54830.3	361	+	63
Ath_chr1	20454383	20454392	AT1G54850.1	305	+	6
Ath_chr1	20470768	20470803	AT1G54920.1	398	+	25
Ath_chr1	20470872	20470930	AT1G54920.1	106	+	12
Ath_chr1	20504916	20504924	NA	478	+	4
Ath_chr1	20511510	20511579	AT1G54990.1	361	+	36
Ath_chr1	20514637	20514670	AT1G55000.2	276	+	7
Ath_chr1	20525707	20525723	AT1G55020.1	996	+	3
Ath_chr1	20554355	20554464	AT1G55090.1	191	+	82
Ath_chr1	20574480	20574565	AT1G55150.1	174	+	4
Ath_chr1	20578406	20578465	AT1G55160.1	542	+	7
Ath_chr1	20578674	20578765	AT1G55160.2	101	+	38
Ath_chr1	20588385	20588433	AT1G55190.1	258	+	46
Ath_chr1	20604992	20605038	AT1G55240.1	191	+	7
Ath_chr1	20617309	20617316	AT1G55265.1	845	+	5
Ath_chr1	20630065	20630089	AT1G55310.3	1198	+	17
Ath_chr1	20637387	20637442	AT1G55325.2	101	+	1
Ath_chr1	20707440	20707511	AT1G55460.1	113	+	38
Ath_chr1	20723337	20723480	AT1G55510.1	201	+	23
Ath_chr1	20873713	20873767	AT1G55840.1	196	+	23
Ath_chr1	20876658	20876704	AT1G55850.1	185	+	37
Ath_chr1	20901342	20901355	AT1G55890.1	248	+	4
Ath_chr1	20903057	20903134	AT1G55900.1	352	+	12
Ath_chr1	20912317	20912329	AT1G55920.1	1153	+	4
Ath_chr1	20942832	20943020	AT1G55990.1	548	+	153
Ath_chr1	20962624	20962676	AT1G56045.1	2339	+	4
Ath_chr1	21028197	21028266	AT1G56190.1	314	+	41
Ath_chr1	21030792	21030838	AT1G56200.1	1701	+	32
Ath_chr1	21043346	21043405	AT1G56220.3	2133	+	5
Ath_chr1	21075248	21075299	AT1G56290.1	166	+	49
Ath_chr1	21128975	21129046	AT1G56423.1	157	+	15
Ath_chr1	21141888	21141959	AT1G56450.1	765	+	33
Ath_chr1	21146241	21146355	AT1G56460.1	347	+	48
Ath_chr1	21192387	21192462	NA	237	+	63
Ath_chr1	21237874	21237894	AT1G56660.1	311	+	14
Ath_chr1	21256173	21256381	AT1G56700.1	1062	+	43
Ath_chr1	21342766	21342850	AT1G57620.1	131	+	43
Ath_chr1	21355520	21355546	AT1G57660.1	2287	+	11
Ath_chr1	21377633	21377701	AT1G57720.1	2227	+	46
Ath_chr1	21540642	21540739	AT1G58190.1	415	+	20
Ath_chr1	21689055	21689108	AT1G58380.1	181	+	9
Ath_chr1	21861310	21861418	AT1G59520.2	135	+	92
Ath_chr1	21884073	21884083	AT1G59580.1	531	+	7
Ath_chr1	21887750	21887951	AT1G59590.1	1610	+	2
Ath_chr1	21893194	21893230	AT1G59610.1	817	+	27
Ath_chr1	21938559	21938619	AT1G59710.1	188	+	16
Ath_chr1	22011351	22011443	AT1G59820.1	171	+	47
Ath_chr1	22034507	22034516	AT1G59870.1	652	+	2
Ath_chr1	22051273	22051328	AT1G59900.1	528	+	21
Ath_chr1	22073441	22073488	NA	114	+	43
Ath_chr1	22192771	22192800	AT1G60170.1	171	+	2
Ath_chr1	22208194	22208278	NA	259	+	78
Ath_chr1	22261842	22261946	AT1G60420.1	300	+	66
Ath_chr1	22339813	22339828	AT1G60650.1	136	+	4
Ath_chr1	22409607	22409714	AT1G60870.1	133	+	72
Ath_chr1	22423908	22424000	AT1G60900.1	498	+	1
Ath_chr1	22444513	22444556	AT1G60950.1	571	+	1
Ath_chr1	22462210	22462268	AT1G60989.1	303	+	20
Ath_chr1	22477929	22477972	AT1G61030.1	128	+	25
Ath_chr1	22483211	22483262	AT1G61040.1	444	+	39
Ath_chr1	22542526	22542580	AT1G61150.6	159	+	23
Ath_chr1	22585874	22586047	AT1G61250.1	1877	+	59
Ath_chr1	22628261	22628300	AT1G61340.1	204	+	4
Ath_chr1	22700058	22700104	AT1G61520.2	161	+	6
Ath_chr1	22737540	22737602	AT1G61620.1	1933	+	3
Ath_chr1	22767542	22767663	AT1G61667.1	112	+	62
Ath_chr1	22770025	22770090	AT1G61670.1	316	+	19
Ath_chr1	22810127	22810195	AT1G61770.1	519	+	51
Ath_chr1	22814324	22814386	NA	341	+	37
Ath_chr1	22835407	22835422	AT1G61820.1	146	+	0
Ath_chr1	22855962	22856028	NA	194	+	37
Ath_chr1	22932911	22932969	AT1G62040.1	135	+	19
Ath_chr1	23046834	23046939	AT1G62330.1	165	+	18
Ath_chr1	23072367	23072529	NA	269	+	67
Ath_chr1	23082261	23082274	AT1G62380.1	923	+	3
Ath_chr1	23128704	23128713	AT1G62480.1	17055	+	4
Ath_chr1	23169134	23169182	AT1G62570.1	1044	+	4
Ath_chr1	23179498	23179534	AT1G62600.1	181	+	21
Ath_chr1	23192200	23192259	AT1G62640.2	459	+	43
Ath_chr1	23199909	23199974	AT1G62660.1	1622	+	7
Ath_chr1	23230949	23231003	AT1G62740.1	191	+	0
Ath_chr1	23252278	23252393	AT1G62790.1	1431	+	34
Ath_chr1	23291913	23291967	AT1G62880.1	115	+	25
Ath_chr1	23331651	23331695	AT1G62980.1	340	+	25
Ath_chr1	23337343	23337429	AT1G62990.1	215	+	28
Ath_chr1	23342362	23342755	AT1G63000.1	5860	+	69
Ath_chr1	23404814	23404861	AT1G63110.2	138	+	17
Ath_chr1	23425346	23425411	AT1G63170.1	154	+	6
Ath_chr1	23448909	23448962	AT1G63220.1	208	+	13
Ath_chr1	23515671	23515701	NA	143	+	1
Ath_chr1	23527569	23527636	NA	175	+	1
Ath_chr1	23535082	23535112	AT1G63460.1	149	+	3
Ath_chr1	23555608	23555690	AT1G63500.1	261	+	4
Ath_chr1	23563319	23563319	AT1G63530.1	100	+	0
Ath_chr1	23618406	23618447	AT1G63690.1	757	+	19
Ath_chr1	23685198	23685335	AT1G63830.1	650	+	0
Ath_chr1	23696753	23696759	NA	123	+	4
Ath_chr1	23701173	23701178	NA	284	+	5
Ath_chr1	23730045	23730144	AT1G63940.3	470	+	77
Ath_chr1	23740560	23740569	AT1G63980.2	423	+	2
Ath_chr1	23770092	23770115	AT1G64060.1	149	+	3
Ath_chr1	23770213	23770259	AT1G64060.1	133	+	15
Ath_chr1	23778562	23778652	AT1G64065.1	366	+	6
Ath_chr1	23789306	23789338	AT1G64090.1	545	+	8
Ath_chr1	23795048	23795056	AT1G64105.1	330	+	5
Ath_chr1	23833561	23833620	AT1G64230.4	7452	+	2
Ath_chr1	23833771	23833827	AT1G64230.2	143	+	7
Ath_chr1	23870894	23870974	AT1G64330.1	258	+	11
Ath_chr1	23872058	23872118	AT1G64330.1	109	+	1
Ath_chr1	23888886	23889072	AT1G64370.1	972	+	34
Ath_chr1	23911191	23911202	AT1G64390.1	367	+	4
Ath_chr1	23937030	23937065	AT1G64440.1	411	+	0
Ath_chr1	23952125	23952180	AT1G64490.1	258	+	7
Ath_chr1	23956386	23956452	AT1G64520.1	863	+	64
Ath_chr1	23959674	23959760	AT1G64530.1	133	+	33
Ath_chr1	23968777	23968808	AT1G64550.1	203	+	1
Ath_chr1	23993532	23993542	AT1G64590.1	348	+	3
Ath_chr1	23995960	23995981	AT1G64600.1	206	+	11
Ath_chr1	24019480	24019509	AT1G64628.1	130	+	19
Ath_chr1	24028916	24028928	AT1G64660.1	681	+	5
Ath_chr1	24049989	24050055	AT1G64740.1	149	+	21
Ath_chr1	24105642	24105696	AT1G64880.1	220	+	21
Ath_chr1	24129818	24129908	NA	135	+	85
Ath_chr1	24147039	24147063	AT1G65000.1	102	+	0
Ath_chr1	24149307	24149431	NA	306	+	36
Ath_chr1	24156758	24156812	AT1G65030.1	469	+	4
Ath_chr1	24176583	24176638	AT1G65080.1	101	+	0
Ath_chr1	24226122	24226167	AT1G65220.1	504	+	12
Ath_chr1	24236235	24236281	AT1G65260.1	289	+	36
Ath_chr1	24241726	24241836	AT1G65270.1	752	+	22
Ath_chr1	24245254	24245300	AT1G65280.1	212	+	28
Ath_chr1	24257216	24257230	AT1G65310.1	793	+	2
Ath_chr1	24298733	24298756	NA	1178	+	23
Ath_chr1	24359401	24359570	AT1G65510.1	448	+	33
Ath_chr1	24385847	24385943	AT1G65590.1	342	+	56
Ath_chr1	24485100	24485191	AT1G65820.1	2369	+	63
Ath_chr1	24489780	24489787	AT1G65840.1	1476	+	4
Ath_chr1	24538929	24538983	AT1G65930.1	3793	+	6
Ath_chr1	24552003	24552087	AT1G65960.2	770	+	59
Ath_chr1	24583131	24583133	NA	137	+	0
Ath_chr1	24631327	24631458	AT1G66150.1	198	+	8
Ath_chr1	24637196	24637211	AT1G66160.1	321	+	0
Ath_chr1	24647185	24647243	AT1G66180.1	1731	+	3
Ath_chr1	24734151	24734219	AT1G66340.1	416	+	48
Ath_chr1	24812832	24812883	AT1G66510.1	143	+	49
Ath_chr1	24839151	24839174	AT1G66580.1	485	+	19
Ath_chr1	24894715	24894780	AT1G66750.1	210	+	34
Ath_chr1	24924813	24924872	AT1G66800.1	432	+	3
Ath_chr1	24930020	24930094	AT1G66820.1	211	+	60
Ath_chr1	24957513	24957616	AT1G66890.1	150	+	0
Ath_chr1	24959285	24959367	AT1G66900.1	107	+	39
Ath_chr1	25016537	25016686	AT1G67030.1	1012	+	116
Ath_chr1	25036591	25036686	AT1G67060.1	243	+	40
Ath_chr1	25121231	25121236	AT1G67148.1	313	+	4
Ath_chr1	25127251	25127348	AT1G67170.1	136	+	78
Ath_chr1	25132563	25132631	AT1G67190.1	417	+	26
Ath_chr1	25214007	25214224	AT1G67330.1	2519	+	56
Ath_chr1	25235447	25235489	AT1G67350.2	570	+	32
Ath_chr1	25262171	25262186	AT1G67430.1	1639	+	4
Ath_chr1	25276211	25276437	AT1G67480.1	248	+	84
Ath_chr1	25307626	25307711	AT1G67530.1	320	+	32
Ath_chr1	25312709	25312793	AT1G67550.1	239	+	34
Ath_chr1	25319868	25319902	AT1G67560.1	189	+	34
Ath_chr1	25340570	25340584	AT1G67620.1	126	+	4
Ath_chr1	25374230	25374272	AT1G67700.1	134	+	0
Ath_chr1	25391480	25391701	AT1G67730.1	734	+	173
Ath_chr1	25401583	25401594	AT1G67750.1	113	+	5
Ath_chr1	25426328	25426453	NA	139	+	0
Ath_chr1	25477713	25477843	AT1G67940.1	231	+	54
Ath_chr1	25491014	25491052	AT1G68000.1	286	+	7
Ath_chr1	25508675	25508741	AT1G68050.1	237	+	32
Ath_chr1	25521222	25521232	AT1G68100.1	157	+	8
Ath_chr1	25543956	25544098	AT1G68150.1	141	+	23
Ath_chr1	25570241	25570317	AT1G68220.1	218	+	19
Ath_chr1	25572139	25572201	AT1G68230.1	443	+	2
Ath_chr1	25599545	25599645	AT1G68310.2	167	+	76
Ath_chr1	25658026	25658169	AT1G68440.1	579	+	9
Ath_chr1	25693464	25693530	AT1G68490.1	958	+	20
Ath_chr1	25752735	25752787	AT1G68580.1	316	+	26
Ath_chr1	25765945	25766006	AT1G68620.1	473	+	2
Ath_chr1	25775721	25775780	AT1G68650.1	186	+	20
Ath_chr1	25782111	25782193	AT1G68670.1	160	+	0
Ath_chr1	25785544	25785604	AT1G68680.1	457	+	37
Ath_chr1	25829050	25829079	AT1G68760.1	567	+	24
Ath_chr1	25865649	25865741	AT1G68820.1	1431	+	82
Ath_chr1	25880326	25880332	AT1G68840.1	225	+	3
Ath_chr1	26039056	26039190	AT1G69260.1	111	+	24
Ath_chr1	26063175	26063192	NA	118	+	0
Ath_chr1	26065753	26065819	AT1G69340.1	132	+	3
Ath_chr1	26079963	26080089	AT1G69370.1	492	+	119
Ath_chr1	26084637	26084671	AT1G69390.1	134	+	19
Ath_chr1	26089202	26089301	AT1G69410.1	1434	+	36
Ath_chr1	26126345	26126400	AT1G69510.3	3179	+	33
Ath_chr1	26131345	26131508	AT1G69526.1	557	+	136
Ath_chr1	26182445	26182492	AT1G69600.1	343	+	33
Ath_chr1	26189835	26189863	AT1G69620.1	3698	+	4
Ath_chr1	26231802	26231909	AT1G69740.1	224	+	33
Ath_chr1	26400783	26400815	AT1G70090.1	123	+	7
Ath_chr1	26419940	26420144	AT1G70160.1	352	+	83
Ath_chr1	26423869	26423984	AT1G70170.1	550	+	23
Ath_chr1	26430502	26430572	AT1G70190.1	177	+	2
Ath_chr1	26502914	26503305	AT1G70330.1	1961	+	18
Ath_chr1	26608618	26608698	AT1G70570.1	267	+	9
Ath_chr1	26618318	26618405	AT1G70590.1	160	+	87
Ath_chr1	26626542	26626611	AT1G70620.3	936	+	17
Ath_chr1	26640563	26640654	AT1G70660.1	482	+	48
Ath_chr1	26644741	26644774	AT1G70670.1	110	+	18
Ath_chr1	26651955	26652194	AT1G70690.1	1475	+	64
Ath_chr1	26700388	26700440	AT1G70790.2	119	+	24
Ath_chr1	26704158	26704236	AT1G70810.1	111	+	4
Ath_chr1	26743048	26743091	AT1G70940.1	209	+	6
Ath_chr1	26812198	26812238	AT1G71090.1	118	+	27
Ath_chr1	26822768	26822876	AT1G71130.1	139	+	20
Ath_chr1	26830638	26830709	AT1G71170.1	155	+	31
Ath_chr1	26841627	26841655	AT1G71220.1	137	+	3
Ath_chr1	26863573	26863602	AT1G71270.1	135	+	13
Ath_chr1	26909814	26909879	AT1G71400.1	196	+	58
Ath_chr1	26936001	26936074	AT1G71500.1	423	+	31
Ath_chr1	26939561	26939763	AT1G71530.1	1203	+	73
Ath_chr1	26966874	26966930	AT1G71696.1	191	+	12
Ath_chr1	26971330	26971620	AT1G71697.1	497	+	3
Ath_chr1	26987190	26987223	NA	155	+	0
Ath_chr1	26999414	26999472	AT1G71800.1	189	+	20
Ath_chr1	27009634	27009719	AT1G71820.1	156	+	24
Ath_chr1	27026710	27026780	AT1G71860.2	2378	+	19
Ath_chr1	27029203	27029205	AT1G71865.1	194	+	2
Ath_chr1	27054178	27054189	AT1G71880.1	133	+	2
Ath_chr1	27093028	27093031	AT1G71970.1	105	+	0
Ath_chr1	27097921	27097975	AT1G71980.1	107	+	54
Ath_chr1	27107563	27107660	AT1G72010.1	416	+	61
Ath_chr1	27123565	27123587	AT1G72090.1	209	+	1
Ath_chr1	27137162	27137243	AT1G72130.2	422	+	35
Ath_chr1	27148453	27148518	AT1G72150.1	4628	+	58
Ath_chr1	27156345	27156390	AT1G72170.1	295	+	7
Ath_chr1	27157877	27157935	AT1G72175.1	235	+	33
Ath_chr1	27188234	27188263	AT1G72230.1	576	+	5
Ath_chr1	27236871	27236914	AT1G72340.1	136	+	10
Ath_chr1	27241805	27241812	AT1G72360.1	136	+	6
Ath_chr1	27283673	27283732	AT1G72470.1	125	+	49
Ath_chr1	27303364	27303371	AT1G72510.2	533	+	4
Ath_chr1	27308513	27308526	AT1G72520.1	177	+	2
Ath_chr1	27344471	27344540	AT1G72630.1	106	+	21
Ath_chr1	27372219	27372318	AT1G72710.1	685	+	50
Ath_chr1	27383389	27383486	AT1G72750.1	447	+	27
Ath_chr1	27402866	27402928	AT1G72820.1	137	+	53
Ath_chr1	27444525	27444605	AT1G72950.1	611	+	54
Ath_chr1	27473826	27473895	AT1G73030.1	186	+	25
Ath_chr1	27478996	27479023	AT1G73060.1	186	+	23
Ath_chr1	27484312	27484490	NA	1781	+	68
Ath_chr1	27498955	27499078	AT1G73130.1	120	+	0
Ath_chr1	27517919	27517992	AT1G73180.1	495	+	51
Ath_chr1	27603781	27603808	AT1G73430.1	170	+	19
Ath_chr1	27629027	27629151	AT1G73480.1	173	+	118
Ath_chr1	27654756	27654763	NA	145	+	0
Ath_chr1	27686825	27687034	AT1G73640.1	211	+	135
Ath_chr1	27700046	27700105	AT1G73670.1	410	+	1
Ath_chr1	27700162	27700264	AT1G73670.1	122	+	28
Ath_chr1	27724999	27725035	AT1G73720.1	119	+	2
Ath_chr1	27736520	27736596	NA	131	+	11
Ath_chr1	27744670	27744739	AT1G73790.1	176	+	41
Ath_chr1	27781002	27781138	AT1G73875.1	187	+	65
Ath_chr1	27785091	27785100	AT1G73880.1	181	+	4
Ath_chr1	27786808	27786846	NA	387	+	34
Ath_chr1	27842165	27842183	AT1G74040.1	215	+	6
Ath_chr1	27862935	27862973	AT1G74090.1	127	+	2
Ath_chr1	27910309	27910342	AT1G74210.1	179	+	33
Ath_chr1	27914669	27914710	AT1G74230.1	314	+	37
Ath_chr1	27929642	27929688	AT1G74280.1	146	+	27
Ath_chr1	27940700	27940760	AT1G74320.1	128	+	34
Ath_chr1	27959620	27959744	AT1G74380.1	525	+	8
Ath_chr1	27982603	27982616	AT1G74450.1	146	+	0
Ath_chr1	27986957	27987037	AT1G74458.1	2492	+	64
Ath_chr1	27991173	27991203	AT1G74470.1	145	+	5
Ath_chr1	28005419	28005499	AT1G74510.1	135	+	63
Ath_chr1	28078896	28078970	AT1G74730.1	112	+	68
Ath_chr1	28098854	28098888	AT1G74790.1	105	+	6
Ath_chr1	28144127	28144199	AT1G74930.1	903	+	5
Ath_chr1	28146046	28146148	AT1G74940.1	115	+	45
Ath_chr1	28163499	28163555	NA	195	+	3
Ath_chr1	28174376	28174381	AT1G75030.1	299	+	2
Ath_chr1	28185558	28185587	AT1G75080.1	117	+	22
Ath_chr1	28251959	28252024	AT1G75280.1	691	+	2
Ath_chr1	28296888	28297007	AT1G75400.1	179	+	21
Ath_chr1	28313517	28313646	AT1G75440.1	172	+	9
Ath_chr1	28365987	28366031	AT1G75540.1	1293	+	36
Ath_chr1	28400612	28400650	AT1G75630.1	1646	+	26
Ath_chr1	28408146	28408221	AT1G75660.1	720	+	68
Ath_chr1	28428759	28428796	AT1G75710.1	188	+	26
Ath_chr1	28449951	28450001	AT1G75770.1	115	+	2
Ath_chr1	28458778	28458802	AT1G75800.1	834	+	11
Ath_chr1	28461649	28461717	AT1G75810.1	144	+	25
Ath_chr1	28475728	28475835	AT1G75840.1	193	+	56
Ath_chr1	28516599	28516715	AT1G75950.1	1519	+	37
Ath_chr1	28533831	28533900	AT1G76030.1	966	+	22
Ath_chr1	28537737	28537862	AT1G76040.2	410	+	54
Ath_chr1	28546409	28546486	AT1G76070.1	155	+	72
Ath_chr1	28546544	28546630	AT1G76070.1	288	+	34
Ath_chr1	28593236	28593329	AT1G76200.1	2262	+	14
Ath_chr1	28625870	28625959	AT1G76300.1	159	+	72
Ath_chr1	28668841	28668876	AT1G76410.1	664	+	11
Ath_chr1	28684577	28684620	AT1G76450.1	417	+	15
Ath_chr1	28705101	28705211	NA	119	+	101
Ath_chr1	28715073	28715187	AT1G76520.2	399	+	55
Ath_chr1	28715258	28715328	AT1G76520.2	136	+	1
Ath_chr1	28728227	28728281	AT1G76560.1	829	+	32
Ath_chr1	28740705	28740809	AT1G76590.1	513	+	36
Ath_chr1	28746884	28746957	AT1G76600.1	221	+	4
Ath_chr1	28776909	28777002	AT1G76680.2	722	+	3
Ath_chr1	28778912	28778919	AT1G76690.1	521	+	0
Ath_chr1	28847897	28847971	AT1G76850.1	255	+	55
Ath_chr1	28865384	28865414	NA	105	+	28
Ath_chr1	28881833	28881987	AT1G76900.2	400	+	21
Ath_chr1	28892139	28892235	AT1G76920.1	360	+	15
Ath_chr1	28906512	28906559	AT1G76950.1	133	+	11
Ath_chr1	28932176	28932244	AT1G76990.1	792	+	3
Ath_chr1	28955631	28955673	AT1G77080.2	253	+	6
Ath_chr1	28984022	28984069	AT1G77140.1	186	+	13
Ath_chr1	29070225	29070294	AT1G77350.1	272	+	58
Ath_chr1	29073845	29073898	AT1G77370.1	772	+	3
Ath_chr1	29093614	29093641	AT1G77420.1	187	+	6
Ath_chr1	29096241	29096311	AT1G77440.1	350	+	50
Ath_chr1	29099951	29099970	AT1G77450.1	481	+	3
Ath_chr1	29126645	29126719	AT1G77510.1	284	+	48
Ath_chr1	29130526	29130562	AT1G77520.1	312	+	2
Ath_chr1	29135965	29135997	NA	292	+	7
Ath_chr1	29165210	29165219	AT1G77610.1	144	+	2
Ath_chr1	29206663	29206706	AT1G77710.1	18630	+	1
Ath_chr1	29253400	29253530	AT1G77800.1	110	+	1
Ath_chr1	29290260	29290336	AT1G77885.1	2156	+	9
Ath_chr1	29329728	29329746	AT1G78000.1	2700	+	7
Ath_chr1	29329811	29329941	AT1G78000.2	132	+	79
Ath_chr1	29338691	29338774	AT1G78020.1	423	+	2
Ath_chr1	29345838	29346023	AT1G78040.2	7380	+	103
Ath_chr1	29355018	29355040	AT1G78070.1	134	+	14
Ath_chr1	29364244	29364252	AT1G78080.1	13998	+	5
Ath_chr1	29364553	29364680	AT1G78080.1	105	+	123
Ath_chr1	29364778	29364905	AT1G78080.1	147	+	8
Ath_chr1	29373887	29373905	AT1G78090.1	162	+	4
Ath_chr1	29387806	29387817	AT1G78100.1	119	+	9
Ath_chr1	29391783	29391851	AT1G78110.1	204	+	44
Ath_chr1	29404880	29404957	AT1G78150.3	407	+	27
Ath_chr1	29420264	29420324	AT1G78200.2	110	+	52
Ath_chr1	29452774	29452824	AT1G78280.1	323	+	24
Ath_chr1	29461720	29461815	AT1G78300.1	1675	+	30
Ath_chr1	29549646	29549689	AT1G78570.1	630	+	4
Ath_chr1	29567179	29567333	AT1G78600.1	501	+	8
Ath_chr1	29575931	29575978	AT1G78630.1	330	+	25
Ath_chr1	29585824	29585954	AT1G78660.1	1551	+	20
Ath_chr1	29590955	29591066	AT1G78670.1	925	+	65
Ath_chr1	29593857	29593897	AT1G78680.1	529	+	9
Ath_chr1	29599303	29599360	AT1G78700.1	266	+	53
Ath_chr1	29650441	29650556	AT1G78870.1	637	+	50
Ath_chr1	29656571	29656666	AT1G78890.1	280	+	30
Ath_chr1	29660183	29660222	AT1G78900.2	4646	+	8
Ath_chr1	29671536	29671606	AT1G78920.2	189	+	2
Ath_chr1	29736035	29736057	AT1G79040.1	2026	+	2
Ath_chr1	29800707	29800856	AT1G79230.1	1146	+	93
Ath_chr1	29801297	29801444	AT1G79230.1	212	+	42
Ath_chr1	29813244	29813273	AT1G79260.1	101	+	0
Ath_chr1	29815831	29815919	AT1G79270.1	111	+	1
Ath_chr1	29833921	29833983	AT1G79310.1	237	+	0
Ath_chr1	29842769	29842858	AT1G79340.1	1393	+	6
Ath_chr1	29860682	29860755	AT1G79380.1	982	+	63
Ath_chr1	29887641	29887756	AT1G79450.2	236	+	1
Ath_chr1	29926743	29926812	AT1G79560.1	134	+	39
Ath_chr1	29946312	29946376	AT1G79590.1	1383	+	30
Ath_chr1	29975660	29975809	NA	345	+	7
Ath_chr1	29985209	29985334	AT1G79690.1	551	+	119
Ath_chr1	30012043	30012048	AT1G79760.1	105	+	2
Ath_chr1	30019735	30019786	AT1G79810.1	251	+	13
Ath_chr1	30044745	30044815	AT1G79870.1	380	+	5
Ath_chr1	30054882	30054903	AT1G79910.1	274	+	1
Ath_chr1	30069553	30069622	AT1G79940.3	457	+	66
Ath_chr1	30082077	30082150	AT1G79970.1	317	+	8
Ath_chr1	30084158	30084206	AT1G79990.2	213	+	11
Ath_chr1	30085752	30085822	AT1G79990.3	123	+	0
Ath_chr1	30092979	30093029	AT1G80000.2	199	+	28
Ath_chr1	30097368	30097447	AT1G80010.1	115	+	4
Ath_chr1	30117886	30117962	NA	405	+	4
Ath_chr1	30139093	30139100	NA	186	+	4
Ath_chr1	30174173	30174199	AT1G80245.1	100	+	5
Ath_chr1	30191832	30191911	AT1G80300.1	181	+	68
Ath_chr1	30194802	30194970	AT1G80310.1	1420	+	112
Ath_chr1	30217434	30217572	AT1G80380.1	2514	+	127
Ath_chr1	30217882	30218128	AT1G80380.1	1343	+	78
Ath_chr1	30241607	30241616	AT1G80440.1	883	+	3
Ath_chr1	30270519	30270634	AT1G80500.1	585	+	115
Ath_chr1	30287765	30287814	AT1G80560.1	271	+	0
Ath_chr1	30290309	30290360	AT1G80570.1	142	+	5
Ath_chr1	30305360	30305404	AT1G80620.1	262	+	44
Ath_chr1	30323961	30324043	AT1G80680.1	190	+	36
Ath_chr1	30336116	30336145	AT1G80720.1	150	+	16
Ath_chr1	30348795	30348830	AT1G80750.1	584	+	25
Ath_chr1	30355206	30355265	AT1G80770.1	142	+	51
Ath_chr1	30358184	30358237	AT1G80780.1	1932	+	15
Ath_chr1	30383687	30383730	AT1G80840.1	469	+	4
Ath_chr1	30397101	30397134	AT1G80890.1	116	+	30
Ath_chr1	30410703	30410875	AT1G80940.1	258	+	85
Ath_chr1	33114	33156	AT1G01050.1	523	-	3
Ath_chr1	40943	40947	AT1G01070.1	190	-	1
Ath_chr1	49199	49291	AT1G01090.1	903	-	73
Ath_chr1	51180	51197	AT1G01100.4	2251	-	7
Ath_chr1	59108	59130	AT1G01120.1	345	-	19
Ath_chr1	74708	74735	AT1G01170.2	292	-	23
Ath_chr1	84919	84950	NA	115	-	29
Ath_chr1	155931	156071	AT1G01420.1	152	-	25
Ath_chr1	158573	158612	AT1G01430.1	126	-	38
Ath_chr1	172691	172943	AT1G01470.1	2037	-	195
Ath_chr1	182153	182248	AT1G01490.2	367	-	18
Ath_chr1	182287	182373	AT1G01490.1	186	-	69
Ath_chr1	224303	224319	AT1G01610.1	145	-	12
Ath_chr1	226916	227241	AT1G01620.1	2246	-	321
Ath_chr1	232440	232501	AT1G01640.1	777	-	8
Ath_chr1	237719	237822	AT1G01650.1	106	-	26
Ath_chr1	298069	298185	AT1G01820.1	945	-	40
Ath_chr1	306249	306302	AT1G01860.1	102	-	33
Ath_chr1	315835	315903	AT1G01910.4	233	-	65
Ath_chr1	322830	322873	AT1G01930.1	188	-	42
Ath_chr1	337780	337814	NA	124	-	0
Ath_chr1	344337	344350	AT1G01990.1	153	-	6
Ath_chr1	389633	389648	AT1G02090.1	183	-	11
Ath_chr1	401842	401881	AT1G02130.1	400	-	2
Ath_chr1	404308	404440	AT1G02140.1	4358	-	131
Ath_chr1	450388	450430	AT1G02280.2	428	-	38
Ath_chr1	463558	463615	AT1G02330.1	279	-	37
Ath_chr1	464900	464927	AT1G02335.1	550	-	24
Ath_chr1	467749	467785	AT1G02340.1	271	-	4
Ath_chr1	473137	473144	AT1G02360.1	1230	-	3
Ath_chr1	515332	515414	AT1G02475.1	116	-	67
Ath_chr1	555949	556016	AT1G02610.1	129	-	36
Ath_chr1	609421	609436	AT1G02780.1	4074	-	13
Ath_chr1	638632	638652	AT1G02870.1	222	-	16
Ath_chr1	651850	651906	AT1G02890.1	285	-	38
Ath_chr1	654312	654372	AT1G02900.1	2485	-	56
Ath_chr1	658119	658150	AT1G02910.1	316	-	25
Ath_chr1	659766	659773	AT1G02920.1	1039	-	5
Ath_chr1	662259	662266	AT1G02930.1	206	-	7
Ath_chr1	706546	706631	AT1G03040.1	128	-	85
Ath_chr1	754150	754214	AT1G03130.1	153	-	25
Ath_chr1	756261	756286	AT1G03140.1	266	-	4
Ath_chr1	795333	795368	AT1G03250.1	105	-	35
Ath_chr1	798448	798465	AT1G03260.1	104	-	10
Ath_chr1	819348	819414	AT1G03330.1	1023	-	28
Ath_chr1	824301	824396	AT1G03350.1	156	-	35
Ath_chr1	871175	871256	AT1G03475.1	469	-	27
Ath_chr1	880183	880256	NA	464	-	27
Ath_chr1	917926	918019	AT1G03680.1	170	-	50
Ath_chr1	977674	977764	AT1G03850.1	759	-	87
Ath_chr1	981845	981907	AT1G03860.2	670	-	0
Ath_chr1	982836	983407	AT1G03870.1	3590	-	568
Ath_chr1	1029061	1029120	AT1G04000.1	331	-	46
Ath_chr1	1043844	1043868	AT1G04040.1	1050	-	20
Ath_chr1	1051098	1051189	AT1G04070.1	985	-	84
Ath_chr1	1070818	1070929	AT1G04120.1	117	-	65
Ath_chr1	1080516	1080584	AT1G04140.1	434	-	38
Ath_chr1	1108634	1108707	AT1G04190.1	152	-	25
Ath_chr1	1122365	1122526	AT1G04220.1	214	-	105
Ath_chr1	1122578	1122590	NA	724	-	7
Ath_chr1	1129406	1129415	AT1G04240.1	279	-	9
Ath_chr1	1141317	1141371	AT1G04260.1	244	-	48
Ath_chr1	1143020	1143056	AT1G04270.2	4578	-	31
Ath_chr1	1154560	1154659	AT1G04300.4	399	-	21
Ath_chr1	1161885	1161921	AT1G04330.1	101	-	30
Ath_chr1	1164780	1164853	AT1G04340.1	108	-	37
Ath_chr1	1168749	1168763	AT1G04360.1	104	-	9
Ath_chr1	1183650	1183703	AT1G04390.1	204	-	53
Ath_chr1	1188255	1188345	AT1G04400.2	235	-	54
Ath_chr1	1191336	1191392	AT1G04410.1	4466	-	14
Ath_chr1	1235941	1236103	AT1G04530.1	613	-	159
Ath_chr1	1261421	1261459	AT1G04590.2	106	-	0
Ath_chr1	1291016	1291097	AT1G04630.1	660	-	69
Ath_chr1	1307867	1307885	AT1G04680.1	188	-	15
Ath_chr1	1333469	1333568	AT1G04750.2	1060	-	64
Ath_chr1	1337835	1337849	AT1G04770.1	139	-	4
Ath_chr1	1343563	1343703	AT1G04780.1	375	-	115
Ath_chr1	1358334	1358379	AT1G04820.1	1201	-	41
Ath_chr1	1361910	1361996	AT1G04830.1	1275	-	51
Ath_chr1	1368733	1368791	AT1G04850.1	530	-	8
Ath_chr1	1373028	1373120	AT1G04860.1	217	-	70
Ath_chr1	1375710	1375772	AT1G04870.1	252	-	10
Ath_chr1	1398997	1399056	AT1G04930.2	153	-	49
Ath_chr1	1410686	1410824	AT1G04960.1	196	-	67
Ath_chr1	1410865	1410882	AT1G04960.1	128	-	12
Ath_chr1	1418435	1418443	AT1G04985.1	847	-	6
Ath_chr1	1421534	1421701	AT1G04990.2	784	-	108
Ath_chr1	1432731	1432855	AT1G05010.1	362	-	31
Ath_chr1	1450856	1450871	AT1G05055.1	101	-	0
Ath_chr1	1458617	1458748	AT1G05070.1	199	-	80
Ath_chr1	1486877	1486953	AT1G05150.1	142	-	23
Ath_chr1	1501774	1501863	AT1G05180.1	163	-	16
Ath_chr1	1503768	1503831	AT1G05190.1	702	-	12
Ath_chr1	1510256	1510286	AT1G05205.1	590	-	25
Ath_chr1	1534332	1534441	AT1G05270.1	461	-	58
Ath_chr1	1547824	1547851	AT1G05300.1	495	-	2
Ath_chr1	1552514	1552517	AT1G05310.1	117	-	3
Ath_chr1	1559655	1559792	AT1G05340.1	2349	-	101
Ath_chr1	1564040	1564080	AT1G05350.1	105	-	40
Ath_chr1	1595763	1595867	AT1G05430.1	388	-	20
Ath_chr1	1611518	1611643	AT1G05470.1	219	-	47
Ath_chr1	1635804	1635858	NA	209	-	34
Ath_chr1	1659430	1659470	AT1G05570.1	213	-	11
Ath_chr1	1662122	1662191	AT1G05575.1	358	-	62
Ath_chr1	1696062	1696101	NA	102	-	30
Ath_chr1	1718850	1718909	AT1G05720.1	226	-	8
Ath_chr1	1766237	1766283	AT1G05840.1	559	-	9
Ath_chr1	1767891	1768127	AT1G05850.1	210	-	174
Ath_chr1	1768613	1768666	AT1G05850.1	1963	-	50
Ath_chr1	1803942	1803997	AT1G05940.1	1334	-	44
Ath_chr1	1821758	1821891	AT1G06000.1	436	-	116
Ath_chr1	1829716	1829910	AT1G06040.1	1568	-	133
Ath_chr1	1837576	1837670	AT1G06070.1	139	-	36
Ath_chr1	1854954	1855091	AT1G06110.1	243	-	13
Ath_chr1	1860672	1860720	AT1G06130.2	104	-	0
Ath_chr1	1873694	1873719	AT1G06150.1	107	-	24
Ath_chr1	1894127	1894172	AT1G06190.1	146	-	11
Ath_chr1	1896907	1896940	AT1G06200.1	709	-	28
Ath_chr1	1952689	1952783	AT1G06400.1	981	-	31
Ath_chr1	1963003	1963013	AT1G06430.1	117	-	8
Ath_chr1	1969470	1969573	AT1G06460.1	312	-	16
Ath_chr1	1992135	1992209	AT1G06515.1	248	-	69
Ath_chr1	2007053	2007194	AT1G06550.1	747	-	3
Ath_chr1	2055211	2055313	AT1G06700.1	262	-	63
Ath_chr1	2067305	2067370	AT1G06720.1	429	-	35
Ath_chr1	2077646	2077698	AT1G06760.1	2433	-	48
Ath_chr1	2114517	2114570	AT1G06890.3	1396	-	22
Ath_chr1	2120705	2120759	AT1G06900.1	215	-	40
Ath_chr1	2135623	2135676	AT1G06950.1	445	-	42
Ath_chr1	2152290	2152497	AT1G07000.1	386	-	76
Ath_chr1	2160688	2160817	AT1G07030.1	300	-	75
Ath_chr1	2163055	2163212	AT1G07040.1	249	-	94
Ath_chr1	2184029	2184151	AT1G07110.1	115	-	119
Ath_chr1	2190597	2190661	AT1G07135.1	625	-	60
Ath_chr1	2193658	2193784	AT1G07140.1	1210	-	122
Ath_chr1	2195792	2195796	AT1G07150.1	102	-	4
Ath_chr1	2222830	2222982	AT1G07230.1	429	-	76
Ath_chr1	2229192	2229235	AT1G07260.1	159	-	34
Ath_chr1	2248907	2248962	AT1G07310.1	1238	-	26
Ath_chr1	2260069	2260105	AT1G07350.2	338	-	20
Ath_chr1	2262817	2262869	AT1G07360.1	552	-	7
Ath_chr1	2299459	2299469	AT1G07480.1	206	-	7
Ath_chr1	2316379	2316451	AT1G07530.1	172	-	53
Ath_chr1	2339312	2339389	AT1G07590.1	7086	-	73
Ath_chr1	2355741	2355775	AT1G07640.1	192	-	30
Ath_chr1	2374512	2374566	AT1G07670.1	303	-	28
Ath_chr1	2405940	2405973	AT1G07750.1	191	-	2
Ath_chr1	2421932	2421947	AT1G07820.1	1042	-	9
Ath_chr1	2432010	2432055	AT1G07870.1	218	-	10
Ath_chr1	2465459	2465468	AT1G07940.2	2673	-	8
Ath_chr1	2466987	2467032	AT1G07950.1	175	-	45
Ath_chr1	2474868	2474927	AT1G07980.1	210	-	57
Ath_chr1	2487980	2488052	AT1G08010.1	155	-	47
Ath_chr1	2498611	2498666	AT1G08040.2	104	-	1
Ath_chr1	2542269	2542354	AT1G08125.1	140	-	5
Ath_chr1	2560309	2560416	AT1G08160.1	1309	-	94
Ath_chr1	2565076	2565143	AT1G08180.1	163	-	66
Ath_chr1	2576580	2576706	AT1G08200.1	3835	-	113
Ath_chr1	2621454	2621637	AT1G08315.1	273	-	12
Ath_chr1	2627784	2627869	AT1G08320.1	203	-	83
Ath_chr1	2671823	2671829	AT1G08450.2	312	-	2
Ath_chr1	2684001	2684030	AT1G08470.1	113	-	3
Ath_chr1	2688547	2688595	AT1G08490.1	846	-	48
Ath_chr1	2710901	2710913	AT1G08560.1	185	-	8
Ath_chr1	2716339	2716399	AT1G08580.1	1159	-	23
Ath_chr1	2751203	2751274	AT1G08640.1	126	-	6
Ath_chr1	2759721	2759803	AT1G08660.1	167	-	82
Ath_chr1	2761545	2761575	AT1G08670.1	655	-	28
Ath_chr1	2771397	2771469	AT1G08700.1	441	-	46
Ath_chr1	2811124	2811191	AT1G08780.1	670	-	65
Ath_chr1	2817768	2817847	AT1G08800.2	104	-	38
Ath_chr1	2825232	2825277	AT1G08820.1	150	-	29
Ath_chr1	2847706	2847782	AT1G08880.1	19937	-	72
Ath_chr1	2899313	2899407	AT1G09010.1	276	-	2
Ath_chr1	2904765	2904845	AT1G09020.1	204	-	56
Ath_chr1	2925719	2925769	AT1G09060.3	216	-	37
Ath_chr1	2939284	2939329	AT1G09100.1	380	-	3
Ath_chr1	2942236	2942267	AT1G09130.1	294	-	18
Ath_chr1	2945940	2945957	AT1G09140.1	251	-	15
Ath_chr1	2972143	2972203	AT1G09200.1	836	-	56
Ath_chr1	2976683	2976743	AT1G09210.1	2439	-	13
Ath_chr1	3001274	3001318	AT1G09280.1	156	-	20
Ath_chr1	3012338	3012394	AT1G09320.1	115	-	27
Ath_chr1	3015003	3015085	AT1G09330.1	665	-	58
Ath_chr1	3072022	3072056	AT1G09520.1	327	-	28
Ath_chr1	3100263	3100418	AT1G09570.1	220	-	95
Ath_chr1	3116625	3116699	AT1G09620.1	327	-	32
Ath_chr1	3119579	3119619	AT1G09630.1	246	-	14
Ath_chr1	3130951	3131092	AT1G09660.1	284	-	89
Ath_chr1	3137464	3137477	AT1G09690.1	9880	-	6
Ath_chr1	3154321	3154391	AT1G09730.1	885	-	63
Ath_chr1	3161651	3161692	AT1G09760.1	515	-	13
Ath_chr1	3167847	3167876	AT1G09780.1	705	-	22
Ath_chr1	3184124	3184224	AT1G09810.1	182	-	88
Ath_chr1	3200191	3200273	AT1G09840.2	147	-	36
Ath_chr1	3226969	3227052	AT1G09920.1	194	-	8
Ath_chr1	3261506	3261578	AT1G09980.1	163	-	36
Ath_chr1	3271932	3272015	AT1G10020.1	169	-	33
Ath_chr1	3296075	3296130	AT1G10090.1	145	-	7
Ath_chr1	3323432	3323565	AT1G10140.1	906	-	116
Ath_chr1	3341574	3341615	AT1G10180.1	148	-	0
Ath_chr1	3347727	3347890	AT1G10200.1	2822	-	131
Ath_chr1	3383905	3383912	AT1G10310.1	153	-	1
Ath_chr1	3388391	3388399	NA	103	-	7
Ath_chr1	3394914	3395107	AT1G10350.1	482	-	135
Ath_chr1	3412778	3412844	AT1G10390.2	729	-	54
Ath_chr1	3430573	3430653	AT1G10430.1	289	-	29
Ath_chr1	3443769	3443885	AT1G10470.1	990	-	78
Ath_chr1	3461368	3461420	AT1G10500.1	103	-	35
Ath_chr1	3503419	3503459	AT1G10590.2	1132	-	16
Ath_chr1	3514679	3514730	AT1G10630.1	1044	-	44
Ath_chr1	3550584	3550710	AT1G10690.1	104	-	101
Ath_chr1	3550756	3550782	NA	215	-	24
Ath_chr1	3590505	3590574	AT1G10760.1	1151	-	66
Ath_chr1	3605002	3605077	AT1G10820.1	216	-	48
Ath_chr1	3607436	3607511	AT1G10830.2	174	-	23
Ath_chr1	3610362	3610520	AT1G10840.2	1979	-	90
Ath_chr1	3616130	3616185	AT1G10865.1	542	-	6
Ath_chr1	3623705	3623806	AT1G10870.1	139	-	43
Ath_chr1	3637061	3637177	AT1G10900.1	811	-	112
Ath_chr1	3655572	3655590	AT1G10930.1	114	-	11
Ath_chr1	3658360	3658503	AT1G10940.1	178	-	54
Ath_chr1	3756985	3756998	AT1G11210.1	916	-	13
Ath_chr1	3768228	3768294	AT1G11240.1	537	-	21
Ath_chr1	3803937	3804187	AT1G11310.1	806	-	94
Ath_chr1	3822909	3822963	AT1G11360.1	440	-	40
Ath_chr1	3837498	3837573	AT1G11390.1	167	-	47
Ath_chr1	3866896	3866980	AT1G11480.1	471	-	22
Ath_chr1	3880333	3880365	AT1G11545.1	690	-	27
Ath_chr1	3931570	3931589	AT1G11670.1	653	-	18
Ath_chr1	3973261	3973289	AT1G11760.1	129	-	7
Ath_chr1	3979194	3979236	AT1G11780.1	108	-	3
Ath_chr1	3987179	3987285	AT1G11800.1	179	-	0
Ath_chr1	4019645	4019875	AT1G11910.1	268	-	66
Ath_chr1	4020914	4020983	AT1G11910.1	1865	-	4
Ath_chr1	4053817	4053840	AT1G12000.1	14938	-	18
Ath_chr1	4090458	4090651	AT1G12090.1	1633	-	189
Ath_chr1	4117339	4117418	AT1G12120.1	279	-	31
Ath_chr1	4187996	4188058	AT1G12310.1	1185	-	31
Ath_chr1	4208922	4208957	AT1G12370.2	154	-	29
Ath_chr1	4242959	4242993	AT1G12440.2	693	-	21
Ath_chr1	4264951	4265071	AT1G12500.1	383	-	65
Ath_chr1	4268871	4268911	AT1G12520.2	1039	-	30
Ath_chr1	4270744	4270813	AT1G12530.1	119	-	42
Ath_chr1	4305706	4305793	AT1G12640.1	247	-	17
Ath_chr1	4322933	4322947	AT1G12680.1	109	-	12
Ath_chr1	4328458	4328549	AT1G12710.1	179	-	0
Ath_chr1	4348273	4348368	AT1G12750.1	122	-	54
Ath_chr1	4358166	4358331	AT1G12780.1	910	-	58
Ath_chr1	4361205	4361273	AT1G12790.1	238	-	68
Ath_chr1	4375117	4375168	AT1G12830.1	141	-	43
Ath_chr1	4381593	4381624	AT1G12850.1	240	-	11
Ath_chr1	4396182	4396250	AT1G12910.1	546	-	37
Ath_chr1	4398135	4398173	AT1G12920.1	819	-	15
Ath_chr1	4443670	4443737	AT1G13020.1	122	-	14
Ath_chr1	4513819	4513940	AT1G13210.1	178	-	57
Ath_chr1	4526052	4526067	AT1G13245.1	304	-	13
Ath_chr1	4567721	4567765	AT1G13320.2	1030	-	22
Ath_chr1	4576614	4576668	AT1G13350.1	220	-	51
Ath_chr1	4577897	4577907	AT1G13360.2	508	-	8
Ath_chr1	4590396	4590418	AT1G13380.1	295	-	15
Ath_chr1	4593584	4593610	AT1G13390.1	149	-	24
Ath_chr1	4610537	4610572	AT1G13440.1	4471	-	28
Ath_chr1	4615076	4615219	AT1G13450.1	385	-	110
Ath_chr1	4641995	4642121	AT1G13560.2	593	-	8
Ath_chr1	4679787	4679821	AT1G13640.1	253	-	22
Ath_chr1	4755570	4755649	AT1G13900.1	214	-	13
Ath_chr1	4766676	4766815	AT1G13940.1	318	-	57
Ath_chr1	4782492	4782567	AT1G13970.1	119	-	37
Ath_chr1	4801819	4801850	AT1G14010.1	1299	-	22
Ath_chr1	4807467	4807521	AT1G14030.1	121	-	50
Ath_chr1	4835077	4835089	AT1G14120.1	188	-	7
Ath_chr1	4841665	4841742	AT1G14160.1	493	-	73
Ath_chr1	4845741	4845815	AT1G14170.1	235	-	37
Ath_chr1	4855191	4855223	AT1G14200.1	156	-	5
Ath_chr1	4857909	4858026	AT1G14210.1	288	-	48
Ath_chr1	4859623	4859659	NA	186	-	7
Ath_chr1	4881924	4881954	AT1G14290.1	912	-	26
Ath_chr1	4913111	4913128	AT1G14360.1	404	-	12
Ath_chr1	4921494	4921596	AT1G14380.3	147	-	42
Ath_chr1	4928599	4928690	AT1G14400.1	781	-	11
Ath_chr1	4930851	4930938	AT1G14410.1	107	-	46
Ath_chr1	4947563	4947594	AT1G14450.1	1374	-	9
Ath_chr1	4964309	4964435	AT1G14510.1	1549	-	116
Ath_chr1	5014437	5014512	AT1G14610.1	131	-	3
Ath_chr1	5016569	5016615	AT1G14620.1	133	-	31
Ath_chr1	5077778	5077804	AT1G14740.1	257	-	7
Ath_chr1	5097970	5098072	AT1G14790.1	132	-	28
Ath_chr1	5104671	5104698	AT1G14810.1	604	-	18
Ath_chr1	5111618	5111676	AT1G14830.1	621	-	25
Ath_chr1	5123481	5123569	NA	112	-	4
Ath_chr1	5129489	5129524	AT1G14870.1	1188	-	33
Ath_chr1	5139351	5139441	AT1G14900.1	1129	-	30
Ath_chr1	5143675	5143729	AT1G14910.1	192	-	10
Ath_chr1	5160055	5160142	AT1G14960.1	1488	-	26
Ath_chr1	5166652	5166748	AT1G14980.1	1974	-	31
Ath_chr1	5168149	5168245	AT1G14990.1	174	-	94
Ath_chr1	5176101	5176228	AT1G15020.1	1088	-	107
Ath_chr1	5181331	5181392	AT1G15040.1	561	-	58
Ath_chr1	5186888	5186974	AT1G15060.1	334	-	2
Ath_chr1	5194138	5194216	AT1G15100.1	203	-	76
Ath_chr1	5209880	5209919	AT1G15130.1	915	-	9
Ath_chr1	5212124	5212220	AT1G15140.1	624	-	7
Ath_chr1	5231023	5231089	AT1G15200.1	285	-	30
Ath_chr1	5236774	5236868	NA	234	-	19
Ath_chr1	5241482	5241540	AT1G15220.1	104	-	58
Ath_chr1	5243223	5243251	AT1G15230.1	783	-	4
Ath_chr1	5249404	5249483	AT1G15250.1	309	-	58
Ath_chr1	5252090	5252130	AT1G15270.1	1917	-	6
Ath_chr1	5277530	5277648	AT1G15340.1	224	-	45
Ath_chr1	5279826	5279882	AT1G15350.2	448	-	48
Ath_chr1	5296823	5296907	AT1G15400.1	1252	-	41
Ath_chr1	5303348	5303410	AT1G15420.1	271	-	33
Ath_chr1	5309467	5309562	AT1G15440.1	112	-	47
Ath_chr1	5341962	5342015	NA	236	-	53
Ath_chr1	5460234	5460357	AT1G15880.1	444	-	116
Ath_chr1	5504507	5504539	AT1G16030.1	115	-	26
Ath_chr1	5539706	5539902	AT1G16170.1	725	-	50
Ath_chr1	5547494	5547624	AT1G16210.1	1293	-	58
Ath_chr1	5556766	5556816	AT1G16240.2	1266	-	9
Ath_chr1	5570546	5570599	NA	118	-	9
Ath_chr1	5622570	5622637	AT1G16460.2	456	-	0
Ath_chr1	5678703	5678798	AT1G16610.2	780	-	8
Ath_chr1	5763952	5764075	AT1G16840.1	840	-	121
Ath_chr1	5773167	5773251	AT1G16870.1	294	-	67
Ath_chr1	5778374	5778458	AT1G16890.3	2318	-	47
Ath_chr1	5787019	5787106	AT1G16916.1	264	-	54
Ath_chr1	5789197	5789255	AT1G16920.1	290	-	27
Ath_chr1	5805777	5805811	AT1G16970.1	191	-	22
Ath_chr1	5841562	5841606	AT1G17080.1	1298	-	4
Ath_chr1	5850798	5850904	AT1G17110.1	179	-	81
Ath_chr1	5862587	5862684	AT1G17145.1	154	-	90
Ath_chr1	5863979	5864036	AT1G17147.1	799	-	24
Ath_chr1	5884705	5884760	AT1G17210.1	624	-	48
Ath_chr1	5920027	5920105	AT1G17280.1	502	-	48
Ath_chr1	5954844	5955029	AT1G17370.1	637	-	35
Ath_chr1	5987712	5987791	AT1G17440.2	148	-	27
Ath_chr1	5996877	5996930	NA	115	-	30
Ath_chr1	6024221	6024280	AT1G17510.1	286	-	26
Ath_chr1	6088294	6088358	AT1G17690.1	194	-	58
Ath_chr1	6098307	6098347	AT1G17720.2	158	-	23
Ath_chr1	6116591	6116617	AT1G17760.1	227	-	26
Ath_chr1	6153892	6153983	AT1G17880.1	337	-	61
Ath_chr1	6155576	6155746	AT1G17890.2	238	-	86
Ath_chr1	6183649	6183810	AT1G17960.1	275	-	161
Ath_chr1	6218247	6218323	AT1G18070.1	324	-	72
Ath_chr1	6230196	6230209	NA	171	-	6
Ath_chr1	6247554	6247794	AT1G18150.2	259	-	150
Ath_chr1	6261417	6261483	AT1G18190.1	181	-	40
Ath_chr1	6268790	6268828	AT1G18210.2	112	-	31
Ath_chr1	6282054	6282103	AT1G18260.1	382	-	43
Ath_chr1	6293799	6293834	AT1G18270.1	608	-	31
Ath_chr1	6307961	6308014	AT1G18330.2	522	-	25
Ath_chr1	6360039	6360159	AT1G18470.2	375	-	1
Ath_chr1	6360210	6360253	NA	261	-	6
Ath_chr1	6378563	6378580	AT1G18540.1	765	-	12
Ath_chr1	6418618	6418642	AT1G18640.2	104	-	24
Ath_chr1	6459608	6459813	AT1G18720.1	2020	-	111
Ath_chr1	6483583	6483601	AT1G18800.1	130	-	13
Ath_chr1	6525914	6526003	AT1G18890.1	279	-	24
Ath_chr1	6555374	6555383	AT1G18970.1	202	-	6
Ath_chr1	6558033	6558085	AT1G18980.1	1844	-	12
Ath_chr1	6562762	6562786	AT1G19000.2	1117	-	18
Ath_chr1	6610589	6610615	AT1G19130.1	415	-	24
Ath_chr1	6612444	6612513	AT1G19140.1	523	-	40
Ath_chr1	6627654	6627680	NA	320	-	8
Ath_chr1	6650352	6650464	AT1G19240.1	197	-	55
Ath_chr1	6672561	6672574	AT1G19300.1	374	-	11
Ath_chr1	6677609	6677667	AT1G19310.1	156	-	36
Ath_chr1	6692365	6692485	AT1G19360.1	419	-	60
Ath_chr1	6694937	6694991	NA	110	-	24
Ath_chr1	6714205	6714283	AT1G19400.1	206	-	39
Ath_chr1	6774435	6774467	AT1G19570.1	3268	-	20
Ath_chr1	6802605	6802654	AT1G19660.2	602	-	48
Ath_chr1	6819504	6819510	AT1G19715.3	131	-	5
Ath_chr1	6860295	6860337	AT1G19835.1	344	-	37
Ath_chr1	6873339	6873353	NA	117	-	6
Ath_chr1	6898541	6898649	AT1G19870.1	369	-	73
Ath_chr1	6904030	6904099	AT1G19880.1	150	-	51
Ath_chr1	6908691	6908747	AT1G19900.1	3687	-	53
Ath_chr1	6940506	6940586	AT1G20010.1	486	-	76
Ath_chr1	6959118	6959124	AT1G20070.1	270	-	5
Ath_chr1	6970910	6970957	AT1G20100.1	899	-	44
Ath_chr1	6993878	6993895	AT1G20160.1	394	-	9
Ath_chr1	6999748	6999755	AT1G20190.1	607	-	3
Ath_chr1	7004328	7004406	AT1G20200.1	1046	-	47
Ath_chr1	7007522	7007639	AT1G20220.1	575	-	44
Ath_chr1	7009319	7009333	AT1G20225.1	1457	-	11
Ath_chr1	7040062	7040143	AT1G20330.1	1080	-	37
Ath_chr1	7043279	7043391	AT1G20340.1	166	-	48
Ath_chr1	7083805	7083846	AT1G20430.1	583	-	30
Ath_chr1	7085584	7085777	AT1G20440.1	7963	-	188
Ath_chr1	7089094	7089214	AT1G20450.1	2035	-	117
Ath_chr1	7099654	7099736	AT1G20490.1	292	-	62
Ath_chr1	7105823	7105904	AT1G20510.2	1113	-	50
Ath_chr1	7121756	7121832	AT1G20560.1	383	-	6
Ath_chr1	7128687	7128755	AT1G20575.1	446	-	56
Ath_chr1	7137743	7137755	AT1G20610.1	124	-	8
Ath_chr1	7167992	7168027	AT1G20670.1	100	-	15
Ath_chr1	7216679	7216743	AT1G20770.1	989	-	30
Ath_chr1	7248060	7248269	AT1G20840.1	498	-	4
Ath_chr1	7248403	7248436	NA	257	-	32
Ath_chr1	7265299	7265382	AT1G20880.1	112	-	0
Ath_chr1	7301405	7301419	AT1G20950.1	319	-	0
Ath_chr1	7310227	7310256	AT1G20960.1	202	-	7
Ath_chr1	7382324	7382371	AT1G21080.1	351	-	47
Ath_chr1	7388274	7388332	AT1G21100.1	164	-	58
Ath_chr1	7388420	7388431	AT1G21100.1	9482	-	8
Ath_chr1	7420835	7420921	AT1G21190.1	366	-	44
Ath_chr1	7454630	7455015	AT1G21310.1	19180	-	381
Ath_chr1	7488629	7488717	AT1G21380.1	255	-	58
Ath_chr1	7565737	7565804	AT1G21580.1	244	-	66
Ath_chr1	7569862	7569911	AT1G21590.1	253	-	39
Ath_chr1	7573777	7573816	AT1G21600.2	253	-	6
Ath_chr1	7604223	7604258	AT1G21650.3	154	-	16
Ath_chr1	7624127	7624137	AT1G21700.1	106	-	0
Ath_chr1	7652273	7652289	AT1G21770.1	1911	-	10
Ath_chr1	7692338	7692394	AT1G21900.1	594	-	46
Ath_chr1	7706108	7706144	AT1G21920.1	795	-	27
Ath_chr1	7760472	7760556	AT1G22030.1	133	-	84
Ath_chr1	7815592	7815643	AT1G22140.1	400	-	39
Ath_chr1	7830230	7830347	AT1G22180.3	140	-	89
Ath_chr1	7840717	7840759	AT1G22200.1	108	-	27
Ath_chr1	7881140	7881221	AT1G22300.1	907	-	30
Ath_chr1	7897565	7897623	AT1G22360.1	559	-	26
Ath_chr1	7933373	7933392	AT1G22470.1	103	-	17
Ath_chr1	7954344	7954422	AT1G22520.2	253	-	39
Ath_chr1	7958370	7958481	AT1G22530.1	1242	-	10
Ath_chr1	7968524	7968651	AT1G22550.1	210	-	34
Ath_chr1	8033016	8033053	AT1G22710.1	791	-	35
Ath_chr1	8082799	8082900	AT1G22850.1	157	-	11
Ath_chr1	8111944	8111966	AT1G22920.1	164	-	20
Ath_chr1	8135861	8135922	AT1G22985.1	159	-	50
Ath_chr1	8258596	8258702	AT1G23260.1	1936	-	91
Ath_chr1	8262682	8262791	AT1G23280.1	289	-	98
Ath_chr1	8310638	8310651	AT1G23390.1	636	-	9
Ath_chr1	8354489	8354545	NA	125	-	24
Ath_chr1	8408482	8408528	AT1G23780.1	300	-	43
Ath_chr1	8414818	8414908	AT1G23800.1	232	-	59
Ath_chr1	8424045	8424094	AT1G23830.1	315	-	43
Ath_chr1	8426973	8427130	AT1G23850.1	404	-	100
Ath_chr1	8429271	8429330	AT1G23860.1	1381	-	54
Ath_chr1	8440845	8440861	AT1G23890.1	128	-	12
Ath_chr1	8471387	8471424	AT1G23950.1	171	-	0
Ath_chr1	8480274	8480317	AT1G23960.1	296	-	42
Ath_chr1	8527049	8527090	AT1G24100.1	1131	-	32
Ath_chr1	8532147	8532205	AT1G24120.1	162	-	42
Ath_chr1	8558759	8558851	AT1G24170.1	110	-	64
Ath_chr1	8563401	8563479	AT1G24180.1	2228	-	6
Ath_chr1	8607430	8607484	AT1G24267.1	551	-	47
Ath_chr1	8620590	8620637	NA	151	-	29
Ath_chr1	8640313	8640492	AT1G24350.1	544	-	116
Ath_chr1	8688125	8688227	AT1G24510.1	756	-	80
Ath_chr1	8711450	8711528	AT1G24575.1	154	-	78
Ath_chr1	8839490	8839522	AT1G25220.1	365	-	10
Ath_chr1	8842228	8842316	AT1G25230.1	521	-	85
Ath_chr1	8855845	8855875	AT1G25260.1	164	-	14
Ath_chr1	8894217	8894258	AT1G25350.1	850	-	11
Ath_chr1	8903241	8903263	AT1G25375.1	111	-	6
Ath_chr1	8908995	8909059	NA	164	-	64
Ath_chr1	8912321	8912405	AT1G25400.1	688	-	77
Ath_chr1	8967404	8967441	AT1G25530.1	152	-	27
Ath_chr1	8974540	8974676	AT1G25540.1	252	-	132
Ath_chr1	8982920	8983043	AT1G25560.1	277	-	116
Ath_chr1	8999652	8999755	AT1G25580.1	103	-	57
Ath_chr1	9004571	9004635	AT1G25682.1	245	-	60
Ath_chr1	9027716	9027760	AT1G26110.1	278	-	26
Ath_chr1	9046963	9046993	AT1G26160.1	124	-	0
Ath_chr1	9061086	9061094	AT1G26190.1	123	-	0
Ath_chr1	9092435	9092457	AT1G26270.1	208	-	22
Ath_chr1	9099756	9099773	NA	108	-	3
Ath_chr1	9125495	9125563	AT1G26370.1	1055	-	6
Ath_chr1	9146009	9146056	AT1G26440.1	699	-	41
Ath_chr1	9150127	9150174	AT1G26450.1	134	-	14
Ath_chr1	9209817	9209907	AT1G26640.1	302	-	13
Ath_chr1	9225714	9225792	AT1G26690.1	247	-	26
Ath_chr1	9246585	9246637	AT1G26740.1	439	-	13
Ath_chr1	9286179	9286260	AT1G26800.1	510	-	26
Ath_chr1	9293742	9293791	AT1G26820.1	431	-	42
Ath_chr1	9304032	9304176	AT1G26850.1	1911	-	107
Ath_chr1	9316689	9316729	AT1G26880.1	2041	-	13
Ath_chr1	9406221	9406260	AT1G27090.1	324	-	28
Ath_chr1	9411125	9411145	AT1G27100.1	180	-	15
Ath_chr1	9457999	9458040	AT1G27210.1	347	-	25
Ath_chr1	9485707	9485900	AT1G27310.1	2216	-	137
Ath_chr1	9499345	9499446	AT1G27350.1	993	-	97
Ath_chr1	9512825	9512859	AT1G27385.1	136	-	28
Ath_chr1	9514926	9514996	AT1G27390.1	423	-	53
Ath_chr1	9527131	9527183	NA	187	-	12
Ath_chr1	9528767	9528869	AT1G27435.1	632	-	60
Ath_chr1	9544243	9544293	AT1G27470.1	123	-	22
Ath_chr1	9558338	9558367	AT1G27510.1	348	-	22
Ath_chr1	9563894	9563999	AT1G27530.1	1171	-	51
Ath_chr1	9606094	9606136	AT1G27600.2	227	-	24
Ath_chr1	9628426	9628504	AT1G27670.1	196	-	70
Ath_chr1	9648986	9649077	AT1G27730.1	1799	-	87
Ath_chr1	9676091	9676160	AT1G27770.1	101	-	69
Ath_chr1	9696321	9696391	AT1G27840.2	108	-	39
Ath_chr1	9732394	9732493	AT1G27930.1	227	-	86
Ath_chr1	9777757	9777828	AT1G28050.1	388	-	70
Ath_chr1	9815489	9815547	AT1G28120.1	333	-	33
Ath_chr1	9834390	9834462	AT1G28140.1	450	-	18
Ath_chr1	9835840	9835915	AT1G28150.1	235	-	64
Ath_chr1	9847923	9847932	AT1G28190.1	950	-	9
Ath_chr1	9852280	9852344	AT1G28200.1	753	-	52
Ath_chr1	9871959	9872215	AT1G28240.1	277	-	201
Ath_chr1	9887463	9887512	AT1G28280.1	471	-	0
Ath_chr1	9890848	9890876	AT1G28290.2	8330	-	24
Ath_chr1	9899865	9899874	AT1G28300.1	127	-	0
Ath_chr1	9935222	9935266	AT1G28330.3	2674	-	42
Ath_chr1	9956902	9956960	AT1G28370.1	1042	-	36
Ath_chr1	9971445	9971474	AT1G28395.2	241	-	17
Ath_chr1	9973748	9973800	AT1G28400.1	1841	-	45
Ath_chr1	9979178	9979223	AT1G28410.1	180	-	6
Ath_chr1	10014043	10014076	AT1G28480.1	518	-	30
Ath_chr1	10046318	10046463	AT1G28580.2	1087	-	73
Ath_chr1	10102905	10102917	NA	114	-	3
Ath_chr1	10111574	10111656	AT1G28960.2	566	-	52
Ath_chr1	10126918	10126922	AT1G29025.1	427	-	1
Ath_chr1	10139118	10139186	AT1G29050.1	426	-	6
Ath_chr1	10212634	10212741	AT1G29220.1	176	-	64
Ath_chr1	10224647	10224717	AT1G29250.1	112	-	44
Ath_chr1	10260932	10261112	AT1G29330.1	667	-	102
Ath_chr1	10287884	10287925	AT1G29390.1	102	-	12
Ath_chr1	10294395	10294626	AT1G29400.1	288	-	122
Ath_chr1	10313865	10313940	AT1G29470.1	969	-	5
Ath_chr1	10356479	10356486	AT1G29640.1	222	-	3
Ath_chr1	10381988	10382050	AT1G29690.1	195	-	14
Ath_chr1	10462750	10462807	AT1G29880.1	381	-	45
Ath_chr1	10499402	10499463	AT1G29965.1	531	-	60
Ath_chr1	10501448	10501493	AT1G29970.1	264	-	4
Ath_chr1	10512461	10512536	AT1G30000.1	368	-	7
Ath_chr1	10586497	10586509	AT1G30120.1	119	-	5
Ath_chr1	10806284	10806326	AT1G30500.1	364	-	33
Ath_chr1	10809039	10809072	AT1G30510.3	137	-	11
Ath_chr1	10819247	10819287	AT1G30540.1	132	-	40
Ath_chr1	10835481	10835538	AT1G30580.1	1462	-	54
Ath_chr1	10839943	10839991	AT1G30590.1	459	-	21
Ath_chr1	10860199	10860267	AT1G30630.1	350	-	58
Ath_chr1	10905703	10905715	AT1G30750.1	928	-	6
Ath_chr1	10949356	10949366	AT1G30820.1	295	-	0
Ath_chr1	10994095	10994121	AT1G30880.1	1848	-	5
Ath_chr1	11043692	11043758	AT1G30970.1	363	-	53
Ath_chr1	11079175	11079205	AT1G31050.1	115	-	17
Ath_chr1	11107961	11108125	NA	349	-	116
Ath_chr1	11116021	11116098	AT1G31130.1	3626	-	38
Ath_chr1	11144624	11144637	AT1G31180.1	269	-	8
Ath_chr1	11163250	11163277	AT1G31230.1	105	-	24
Ath_chr1	11215983	11216037	AT1G31330.1	757	-	54
Ath_chr1	11219419	11219458	AT1G31340.1	606	-	33
Ath_chr1	11222773	11222792	AT1G31350.1	187	-	14
Ath_chr1	11249321	11249377	AT1G31410.1	201	-	38
Ath_chr1	11333477	11333517	AT1G31660.1	202	-	4
Ath_chr1	11377752	11377796	AT1G31770.1	617	-	32
Ath_chr1	11412138	11412222	AT1G31812.1	4329	-	15
Ath_chr1	11416374	11416433	AT1G31817.1	325	-	59
Ath_chr1	11436592	11436608	AT1G31860.1	102	-	15
Ath_chr1	11544042	11544127	AT1G32090.1	138	-	76
Ath_chr1	11547979	11547997	AT1G32100.1	893	-	15
Ath_chr1	11561850	11561886	AT1G32130.1	138	-	5
Ath_chr1	11595830	11595883	AT1G32190.1	237	-	0
Ath_chr1	11605013	11605057	AT1G32200.1	108	-	38
Ath_chr1	11607712	11607748	AT1G32210.1	261	-	18
Ath_chr1	11641801	11641872	AT1G32260.1	157	-	31
Ath_chr1	11660400	11660478	NA	126	-	78
Ath_chr1	11666058	11666114	AT1G32340.1	136	-	53
Ath_chr1	11691415	11691500	AT1G32400.2	183	-	36
Ath_chr1	11719804	11719909	AT1G32450.1	251	-	18
Ath_chr1	11719970	11719976	AT1G32450.1	3167	-	4
Ath_chr1	11749706	11749802	AT1G32490.1	304	-	12
Ath_chr1	11762591	11762640	AT1G32530.1	248	-	14
Ath_chr1	11800981	11800992	AT1G32640.1	3211	-	7
Ath_chr1	11821657	11821747	AT1G32690.1	785	-	81
Ath_chr1	11877214	11877401	AT1G32790.2	1917	-	93
Ath_chr1	11971015	11971071	AT1G33050.4	104	-	3
Ath_chr1	11972588	11972596	NA	164	-	2
Ath_chr1	11978458	11978550	AT1G33060.1	183	-	80
Ath_chr1	12046267	12046276	NA	261	-	7
Ath_chr1	12054524	12054573	AT1G33240.1	368	-	7
Ath_chr1	12059421	12059511	AT1G33250.1	440	-	68
Ath_chr1	12123567	12123576	AT1G33420.1	156	-	1
Ath_chr1	12158924	12158982	AT1G33520.1	210	-	29
Ath_chr1	12351236	12351278	AT1G33970.3	270	-	6
Ath_chr1	12358920	12358978	AT1G34000.1	128	-	46
Ath_chr1	12371544	12371551	AT1G34030.1	2092	-	5
Ath_chr1	12465944	12466039	AT1G34220.1	124	-	54
Ath_chr1	12590091	12590211	AT1G34430.1	503	-	24
Ath_chr1	12617008	12617031	AT1G34510.1	112	-	22
Ath_chr1	12737940	12738011	AT1G34750.1	195	-	43
Ath_chr1	12897369	12897402	AT1G35210.1	181	-	33
Ath_chr1	12934447	12934525	AT1G35250.1	265	-	64
Ath_chr1	12934603	12934613	NA	108	-	10
Ath_chr1	12937739	12937794	AT1G35260.1	481	-	53
Ath_chr1	13031084	13031152	AT1G35430.1	310	-	47
Ath_chr1	13054953	13055046	AT1G35470.2	166	-	13
Ath_chr1	13125209	13125277	AT1G35580.3	1698	-	2
Ath_chr1	13280129	13280278	AT1G35780.1	2743	-	47
Ath_chr1	13698626	13698643	AT1G36370.1	217	-	15
Ath_chr1	13703509	13703573	AT1G36390.2	147	-	50
Ath_chr1	13836888	13836948	AT1G36622.1	504	-	58
Ath_chr1	13900719	13900746	AT1G36730.1	175	-	15
Ath_chr1	13900799	13900831	AT1G36730.1	109	-	14
Ath_chr1	14296145	14296201	AT1G38131.1	149	-	46
Ath_chr1	15607867	15607923	AT1G41830.1	513	-	25
Ath_chr1	15652489	15652514	AT1G41880.1	10965	-	2
Ath_chr1	15899980	15900068	AT1G42440.1	112	-	71
Ath_chr1	16231168	16231234	AT1G43130.1	859	-	27
Ath_chr1	16278608	16278633	AT1G43190.3	118	-	14
Ath_chr1	16310875	16310923	AT1G43245.1	112	-	41
Ath_chr1	16412606	16412748	AT1G43580.1	735	-	69
Ath_chr1	16488347	16488409	AT1G43710.1	392	-	37
Ath_chr1	16800061	16800214	AT1G44170.2	622	-	146
Ath_chr1	16876276	16876326	NA	119	-	30
Ath_chr1	16909422	16909497	AT1G44770.1	696	-	12
Ath_chr1	16913586	16913615	AT1G44790.1	117	-	20
Ath_chr1	16916808	16916998	AT1G44800.1	2679	-	186
Ath_chr1	16984381	16984455	AT1G44920.1	519	-	35
Ath_chr1	17076225	17076321	AT1G45145.1	2429	-	94
Ath_chr1	17090499	17090575	AT1G45160.1	160	-	8
Ath_chr1	17097908	17097921	AT1G45170.1	104	-	2
Ath_chr1	17167870	17167873	AT1G45249.3	104	-	1
Ath_chr1	17171363	17171472	AT1G45230.2	179	-	44
Ath_chr1	17176701	17176785	AT1G45332.1	158	-	0
Ath_chr1	17266469	17266562	AT1G46768.1	156	-	42
Ath_chr1	17285436	17285690	AT1G47128.1	7014	-	233
Ath_chr1	17298767	17298820	AT1G47200.1	770	-	46
Ath_chr1	17311379	17311427	AT1G47240.1	168	-	26
Ath_chr1	17323283	17323488	AT1G47260.1	618	-	121
Ath_chr1	17375998	17376048	AT1G47380.1	145	-	47
Ath_chr1	17397148	17397273	AT1G47420.1	1359	-	84
Ath_chr1	17520056	17520140	AT1G47640.1	479	-	49
Ath_chr1	17539509	17539576	AT1G47670.1	149	-	29
Ath_chr1	17570117	17570195	AT1G47750.1	164	-	38
Ath_chr1	17614850	17614935	AT1G47830.1	238	-	39
Ath_chr1	17618850	17618938	AT1G47840.1	364	-	39
Ath_chr1	17683619	17683630	AT1G47960.1	605	-	5
Ath_chr1	17719176	17719214	NA	630	-	27
Ath_chr1	17721834	17721880	AT1G48040.1	126	-	15
Ath_chr1	17788631	17788647	AT1G48160.1	894	-	6
Ath_chr1	17798282	17798343	AT1G48200.1	196	-	6
Ath_chr1	17811851	17811921	AT1G48240.1	144	-	15
Ath_chr1	17817286	17817301	NA	181	-	2
Ath_chr1	17855604	17855748	AT1G48320.1	251	-	1
Ath_chr1	17892533	17892576	AT1G48410.1	474	-	35
Ath_chr1	17898769	17898814	AT1G48420.1	190	-	35
Ath_chr1	17906744	17906847	AT1G48430.1	254	-	45
Ath_chr1	17928716	17928853	AT1G48490.2	228	-	85
Ath_chr1	17973213	17973305	AT1G48610.1	415	-	34
Ath_chr1	17976281	17976408	AT1G48620.1	1252	-	46
Ath_chr1	17983270	17983330	AT1G48630.1	1120	-	53
Ath_chr1	17995258	17995329	AT1G48650.1	402	-	46
Ath_chr1	18047579	18047679	AT1G48790.1	1081	-	25
Ath_chr1	18061268	18061299	AT1G48830.1	297	-	28
Ath_chr1	18067956	18068116	AT1G48850.1	1429	-	130
Ath_chr1	18071346	18071385	AT1G48860.2	161	-	7
Ath_chr1	18071443	18071466	AT1G48860.1	102	-	0
Ath_chr1	18087843	18087905	AT1G48900.1	641	-	9
Ath_chr1	18104645	18104663	AT1G48930.1	238	-	13
Ath_chr1	18104737	18104799	NA	551	-	59
Ath_chr1	18117560	18117668	AT1G48970.1	385	-	3
Ath_chr1	18124136	18124146	AT1G49000.1	143	-	7
Ath_chr1	18148933	18149005	AT1G49040.1	308	-	47
Ath_chr1	18178278	18178319	AT1G49140.1	599	-	20
Ath_chr1	18286918	18286976	NA	190	-	58
Ath_chr1	18316473	18316617	AT1G49480.1	918	-	71
Ath_chr1	18322234	18322289	AT1G49500.1	23087	-	50
Ath_chr1	18360281	18360382	NA	457	-	1
Ath_chr1	18375373	18375385	AT1G49630.3	147	-	6
Ath_chr1	18379688	18379792	AT1G49660.1	438	-	89
Ath_chr1	18386098	18386125	AT1G49670.2	156	-	4
Ath_chr1	18393800	18393947	AT1G49710.1	150	-	87
Ath_chr1	18456439	18456524	AT1G49850.1	172	-	83
Ath_chr1	18497169	18497241	AT1G49950.2	202	-	61
Ath_chr1	18504466	18504523	AT1G49970.1	210	-	35
Ath_chr1	18517250	18517294	NA	164	-	8
Ath_chr1	18521629	18521810	AT1G50020.1	281	-	136
Ath_chr1	18598273	18598345	AT1G50200.2	1034	-	21
Ath_chr1	18617003	18617090	AT1G50250.1	441	-	2
Ath_chr1	18628250	18628346	AT1G50290.1	185	-	91
Ath_chr1	18631946	18631986	AT1G50300.1	123	-	0
Ath_chr1	18639470	18639529	AT1G50320.1	751	-	38
Ath_chr1	18680033	18680145	AT1G50420.1	114	-	32
Ath_chr1	18685604	18685650	AT1G50430.2	376	-	46
Ath_chr1	18706466	18706479	AT1G50490.1	384	-	9
Ath_chr1	18715906	18715973	AT1G50500.1	188	-	58
Ath_chr1	18728220	18728297	AT1G50570.1	127	-	51
Ath_chr1	18758285	18758427	AT1G50640.1	1401	-	111
Ath_chr1	18776797	18776900	AT1G50670.1	231	-	100
Ath_chr1	18776953	18777030	AT1G50670.1	491	-	63
Ath_chr1	18787630	18787757	AT1G50710.1	192	-	41
Ath_chr1	18879956	18880004	AT1G50940.1	381	-	48
Ath_chr1	18945719	18945768	AT1G51140.1	236	-	34
Ath_chr1	18954880	18954894	AT1G51170.1	168	-	9
Ath_chr1	19066908	19066990	NA	117	-	74
Ath_chr1	19104817	19104856	AT1G51510.1	636	-	31
Ath_chr1	19124912	19124965	NA	125	-	16
Ath_chr1	19132250	19132319	AT1G51590.1	147	-	51
Ath_chr1	19144266	19144295	AT1G51630.1	162	-	3
Ath_chr1	19161519	19161617	AT1G51680.1	975	-	33
Ath_chr1	19179929	19179968	AT1G51710.1	219	-	34
Ath_chr1	19188703	19188744	AT1G51730.1	215	-	37
Ath_chr1	19250140	19250221	AT1G51840.1	1493	-	48
Ath_chr1	19256784	19256862	NA	151	-	39
Ath_chr1	19314163	19314201	NA	171	-	31
Ath_chr1	19326832	19326905	AT1G51980.1	768	-	7
Ath_chr1	19356774	19356782	NA	274	-	3
Ath_chr1	19360668	19360675	AT1G52060.1	1036	-	7
Ath_chr1	19366917	19366927	AT1G52070.1	673	-	7
Ath_chr1	19408243	19408259	AT1G52140.1	242	-	11
Ath_chr1	19414641	19414742	AT1G52150.1	109	-	66
Ath_chr1	19443408	19443459	AT1G52200.1	3257	-	18
Ath_chr1	19469526	19469565	AT1G52280.1	157	-	37
Ath_chr1	19476199	19476243	AT1G52300.1	4971	-	6
Ath_chr1	19491614	19491651	AT1G52340.1	118	-	23
Ath_chr1	19492755	19492771	AT1G52342.1	195	-	14
Ath_chr1	19608636	19608675	AT1G52630.2	111	-	10
Ath_chr1	19617498	19617572	AT1G52670.1	168	-	39
Ath_chr1	19640199	19640252	AT1G52710.1	139	-	28
Ath_chr1	19649251	19649302	AT1G52750.1	162	-	30
Ath_chr1	19671003	19671018	NA	188	-	11
Ath_chr1	19747144	19747221	AT1G53000.1	925	-	22
Ath_chr1	19767435	19767487	NA	118	-	42
Ath_chr1	19856842	19856937	AT1G53240.1	944	-	18
Ath_chr1	19888276	19888370	AT1G53310.2	760	-	90
Ath_chr1	19893401	19893504	AT1G53320.1	866	-	26
Ath_chr1	19964082	19964159	AT1G53480.2	539	-	49
Ath_chr1	19985912	19985986	AT1G53560.1	1276	-	71
Ath_chr1	20068352	20068465	AT1G53750.1	462	-	112
Ath_chr1	20071032	20071151	AT1G53760.2	1084	-	46
Ath_chr1	20073726	20073740	AT1G53770.1	169	-	3
Ath_chr1	20105961	20106021	AT1G53850.1	394	-	40
Ath_chr1	20156399	20156422	AT1G54000.1	1758	-	17
Ath_chr1	20160792	20160819	AT1G54010.1	191	-	20
Ath_chr1	20186999	20187028	AT1G54080.1	167	-	24
Ath_chr1	20198936	20199029	AT1G54100.2	1116	-	34
Ath_chr1	20225928	20225965	AT1G54170.1	305	-	18
Ath_chr1	20245409	20245536	AT1G54217.1	149	-	0
Ath_chr1	20270000	20270074	AT1G54290.1	295	-	0
Ath_chr1	20277890	20277965	AT1G54320.1	546	-	70
Ath_chr1	20297103	20297215	AT1G54370.1	624	-	34
Ath_chr1	20300908	20300932	AT1G54380.1	136	-	22
Ath_chr1	20310511	20310686	AT1G54410.1	18311	-	152
Ath_chr1	20343420	20343519	AT1G54460.1	263	-	36
Ath_chr1	20357677	20357793	AT1G54500.1	219	-	46
Ath_chr1	20368397	20368455	AT1G54540.1	332	-	44
Ath_chr1	20384936	20385021	AT1G54570.1	131	-	85
Ath_chr1	20402973	20402997	AT1G54630.2	448	-	16
Ath_chr1	20407686	20407691	AT1G54650.1	104	-	5
Ath_chr1	20415277	20415289	AT1G54690.1	273	-	10
Ath_chr1	20420927	20420969	AT1G54710.1	332	-	39
Ath_chr1	20554193	20554235	AT1G55080.1	158	-	42
Ath_chr1	20574282	20574364	AT1G55140.1	225	-	54
Ath_chr1	20578258	20578307	AT1G55152.1	171	-	3
Ath_chr1	20598632	20598673	AT1G55210.2	864	-	39
Ath_chr1	20629622	20629694	AT1G55300.2	112	-	32
Ath_chr1	20648838	20648892	AT1G55330.1	543	-	50
Ath_chr1	20668677	20668762	AT1G55360.1	156	-	11
Ath_chr1	20706880	20706908	AT1G55450.1	291	-	8
Ath_chr1	20728032	20728090	AT1G55520.1	179	-	38
Ath_chr1	20733970	20734007	AT1G55535.1	380	-	26
Ath_chr1	20743132	20743185	AT1G55540.1	245	-	34
Ath_chr1	20771799	20771873	AT1G55590.1	543	-	72
Ath_chr1	20791109	20791191	AT1G55620.1	245	-	59
Ath_chr1	20804491	20804576	AT1G55675.1	363	-	82
Ath_chr1	20807798	20807943	AT1G55680.1	330	-	116
Ath_chr1	20838770	20838782	AT1G55740.1	241	-	11
Ath_chr1	20859380	20859464	AT1G55805.1	216	-	40
Ath_chr1	20893236	20893276	AT1G55860.2	403	-	19
Ath_chr1	20901138	20901183	AT1G55880.1	600	-	45
Ath_chr1	20929851	20929916	AT1G55960.1	114	-	32
Ath_chr1	20941888	20941931	NA	161	-	25
Ath_chr1	20949175	20949273	AT1G56010.2	246	-	66
Ath_chr1	20971076	20971108	AT1G56070.1	104	-	17
Ath_chr1	20971703	20971740	AT1G56070.1	2980	-	3
Ath_chr1	20986912	20986952	AT1G56110.1	434	-	37
Ath_chr1	21007778	21007833	AT1G56140.1	108	-	17
Ath_chr1	21013965	21014014	AT1G56145.1	120	-	22
Ath_chr1	21048990	21049109	AT1G56230.1	166	-	96
Ath_chr1	21065803	21065869	AT1G56260.1	277	-	0
Ath_chr1	21074741	21074869	AT1G56280.1	3371	-	110
Ath_chr1	21080239	21080381	AT1G56300.1	475	-	87
Ath_chr1	21086442	21086510	AT1G56320.1	813	-	49
Ath_chr1	21088530	21088550	AT1G56330.1	1256	-	19
Ath_chr1	21092655	21092659	AT1G56340.2	766	-	2
Ath_chr1	21141510	21141581	AT1G56440.1	122	-	7
Ath_chr1	21188070	21188198	AT1G56550.1	204	-	35
Ath_chr1	21198927	21198966	AT1G56580.1	567	-	28
Ath_chr1	21266058	21266168	AT1G56720.2	117	-	63
Ath_chr1	21311416	21311521	AT1G57540.1	187	-	65
Ath_chr1	21364587	21364651	AT1G57680.2	550	-	55
Ath_chr1	21430835	21430876	AT1G57860.1	900	-	30
Ath_chr1	21462174	21462216	AT1G58025.3	575	-	23
Ath_chr1	21468247	21468446	AT1G58030.1	654	-	141
Ath_chr1	21474596	21474627	AT1G58037.1	126	-	6
Ath_chr1	21507437	21507461	AT1G58080.1	384	-	14
Ath_chr1	21513964	21514069	AT1G58100.2	300	-	66
Ath_chr1	21580676	21580719	AT1G58235.1	360	-	31
Ath_chr1	21601636	21601665	NA	113	-	21
Ath_chr1	21613988	21614119	AT1G58270.1	1675	-	129
Ath_chr1	21717268	21717323	AT1G58440.1	517	-	14
Ath_chr1	21891930	21891986	AT1G59600.1	146	-	43
Ath_chr1	21953448	21953458	AT1G59730.1	104	-	8
Ath_chr1	21990121	21990213	AT1G59760.1	106	-	45
Ath_chr1	22022419	22022449	AT1G59830.1	212	-	22
Ath_chr1	22057137	22057213	NA	425	-	55
Ath_chr1	22066898	22066978	AT1G59940.1	108	-	78
Ath_chr1	22073026	22073167	AT1G59960.1	413	-	94
Ath_chr1	22096512	22096577	AT1G60010.1	103	-	57
Ath_chr1	22149419	22149486	AT1G60070.1	289	-	55
[truncated: 7,327 more rows]
