# Supplementary material for: NanoPARE: parallel analysis of RNA 5′ ends from low-input RNA
Source: Genome Res. 2018 Dec;28(12):1931–42. doi: 10.1101/gr.239202.118 (PMC6280765; doi:10.1101/gr.239202.118)
Supplement: Supplemental Material [file supp_gr.239202.118_Supplemental_Code_S1.zip › supplemental_code_S1/data_tables/smartseq2_TPM.tsv]

fb_1	fb_2	fb_3	xrn4_fb_1	xrn4_fb_2	xrn4_fb_3
AT1G01010	0.93	1	1.77	3.72	2.1	1.66
AT1G01020	10.41	12.38	14.03	13.58	13.89	14.58
AT1G01030	7.7	8.26	9.02	11.57	10.96	8.85
AT1G01040	3.56	3.62	4.24	2.22	2.93	2.49
AT1G01046	1.03	1.57	1.46	0.61	0.32	0
AT1G01050	113.03	108.34	120.89	168.32	163.36	194.46
AT1G01060	9.31	66.21	72.73	217.26	241.82	171.88
AT1G01070	1.56	5.3	7.27	7.11	5.83	6.56
AT1G01073	0	0	0	0	0	0
AT1G01080	39.85	25.3	29.83	42.29	36.55	35.45
AT1G01090	210.74	188.4	192.48	172.55	197.33	148.55
AT1G01100	902.1	1049.55	925.21	1039.52	749.4	636.11
AT1G01110	11.73	9.42	10.07	10.01	8.58	17.22
AT1G01115	0	0	0	0	0	0
AT1G01120	18.2	28.78	27.46	52.2	66.05	29.4
AT1G01130	11.8	18.41	14.03	19.36	19.66	15.71
AT1G01140	39.5	65.5	67.72	43.29	49.81	56.77
AT1G01150	1.15	3.18	2.87	4.11	4.66	2.23
AT1G01160	46.47	42.38	45.28	48.91	51.83	58.31
AT1G01170	208.91	199.96	205.27	307.68	281.54	243
AT1G01180	0.82	2.12	1.34	1.16	2.56	2.55
AT1G01183	0	0	0	0	0	0
AT1G01190	0.35	0.61	0.26	0	0.16	0.16
AT1G01200	1.98	2.7	2.11	4.3	4.82	3.36
AT1G01210	31.61	37.34	40.68	44.03	38.35	36.9
AT1G01220	5.47	4.34	5.16	4.63	4.02	3.68
AT1G01225	6.29	8.26	8.96	8.76	7.41	8.68
AT1G01230	32.79	27.63	32.18	31.71	37.31	35.52
AT1G01240	11.64	7.69	10.55	8.19	13.56	10.35
AT1G01250	39.32	46.36	47.01	52.34	45.43	40.74
AT1G01260	8.88	9.44	11.32	14.23	14.31	12.56
AT1G01270	0	0	0	0	0	0
AT1G01280	11.92	15.83	13.84	11.36	17.49	6.35
AT1G01290	17.13	17.65	20.76	22.88	20.41	23.48
AT1G01300	167.18	148.41	120.27	145.3	123.12	306.56
AT1G01305	0.2	0.23	0.63	0.44	0.37	0.09
AT1G01310	82.63	65.72	60.89	5.88	53.74	12.52
AT1G01320	34.11	26.24	28.65	20.01	19.91	19.36
AT1G01340	0.65	0.73	0.99	0.33	0.69	0.37
AT1G01350	17.64	16.38	17.81	18.38	20.52	15.73
AT1G01355	0.09	0.89	1.72	0.23	1.5	0.64
AT1G01360	28.37	31.87	42.51	30.79	44.81	39.34
AT1G01370	18.96	15.73	15.24	13.51	12.23	9.83
AT1G01380	0.94	0.36	0.56	0.37	0.19	0
AT1G01390	0.36	0.77	0.71	1.68	0.37	0.82
AT1G01400	0.25	0.69	0.85	1.06	1.48	0.56
AT1G01410	0	0	0	0.09	0	0
AT1G01420	0.48	0.21	0.35	0.92	0.62	0.87
AT1G01430	17.49	15.75	15.38	19.67	19.62	24.43
AT1G01440	5.65	4.47	5.39	4.97	4.24	5.39
AT1G01448	6.75	6.01	6.91	9.33	10.17	12.11
AT1G01450	0.21	0.31	0.46	0.48	0.13	0.46
AT1G01453	0.1	0.06	0.11	0.05	0.05	0.1
AT1G01460	15.17	5.75	7.02	0.55	6.09	0.77
AT1G01470	15.77	13.26	14.61	13.18	19.45	51.22
AT1G01471	0	0	0	0	0	0.31
AT1G01480	0.06	0.04	0.03	0.16	0.12	0.69
AT1G01490	49.87	63.56	64.43	99.09	115.65	79.37
AT1G01500	29.03	22.5	25.03	7.4	17.84	11.93
AT1G01510	27.44	23.18	23.33	27.58	28.53	40.14
AT1G01520	0.87	3.47	5.47	20.75	29.96	21.72
AT1G01530	0	0	0	0.21	0	0.07
AT1G01540	33.86	32.86	35.11	45.44	46.15	36.35
AT1G01550	89.83	102.29	124.66	122.71	133.59	155.23
AT1G01560	0.43	0.99	1.78	0.99	1.13	1.82
AT1G01570	4.85	3.68	3.71	5.09	5.83	3.66
AT1G01580	1.27	2.67	2.5	1.25	2.4	1.81
AT1G01590	2.31	3.14	3.95	3.75	7.12	5.84
AT1G01600	94.08	127.98	110.11	193.94	193.22	212.49
AT1G01610	101.88	99.03	90.12	114.37	134.52	86.31
AT1G01620	338.16	374.82	364.08	586.88	635.25	826.84
AT1G01630	97.81	83.73	88.9	74.85	83.08	67.97
AT1G01640	2.06	2.62	2.96	4.28	5.7	3.47
AT1G01650	21.54	20.45	24.9	28.15	29.63	23.36
AT1G01660	0.62	0.91	0.8	0.44	0.46	1.02
AT1G01670	1.79	2.17	2.55	3.02	3.6	3.47
AT1G01680	0.06	0	0.06	0.26	0.17	0.11
AT1G01690	5.68	4.76	4.97	6	5.54	4.63
AT1G01695	0.74	0.2	0.51	0.81	0.52	0
AT1G01700	1.93	2.28	2.88	3.67	2.73	1.97
AT1G01710	13.23	12.11	13.33	18.83	18.53	16.06
AT1G01720	50.83	76.73	77.31	83.98	76.27	68.2
AT1G01725	25.1	29	28.8	21.25	29.99	18.14
AT1G01730	37.13	41	42.85	57.02	47.85	64.61
AT1G01740	2.51	1.46	2.19	1.52	1.55	3.07
AT1G01750	4.15	5.41	4.75	4.56	6.67	2.07
AT1G01760	2.06	2.34	2.66	2.11	2.44	2.15
AT1G01770	4.67	4.94	5.94	4.64	7.63	5.64
AT1G01780	68.92	70.64	75.82	19.44	78.27	33.56
AT1G01790	15.86	13.98	15.17	18.36	18.2	23.22
AT1G01800	63.48	63.27	71.17	96.3	100.01	108.95
AT1G01810	2.39	7.03	4.22	5.16	2.74	4.69
AT1G01820	40.54	33.65	36.7	49.39	52.48	44.24
AT1G01830	25.03	26.24	25.78	36.69	45.89	34.82
AT1G01840	5.95	7.63	6.93	7.41	6.05	8.21
AT1G01860	7.4	5.77	6.39	10.42	10.16	10.75
AT1G01870	1.09	0.38	0.4	1.9	0	0
AT1G01880	5.44	5.15	5.62	3.8	4.94	3.38
AT1G01890	0.15	0.31	0	0	0	0.27
AT1G01900	6.51	7.17	6.03	9.01	7.45	17.34
AT1G01910	45.58	31.87	35.61	45.75	48.29	65.39
AT1G01920	12.93	11.68	12.93	13.54	12.16	15.8
AT1G01930	9.05	8.31	8.85	7.14	7.63	7.4
AT1G01940	32.15	28.91	34.31	32.06	29.64	29.12
AT1G01950	6.6	7.9	7.98	7.41	7.73	7.69
AT1G01960	16.12	13.16	14.29	7.85	8.74	7.31
AT1G01970	11.54	9.89	12.74	14.02	14.07	15.18
AT1G01980	30.62	15.17	12.67	0.22	6.4	0.06
AT1G01990	18.11	20.73	19.27	21.23	18.62	31.79
AT1G02000	61.42	41.03	40.87	14.18	40.65	22.27
AT1G02010	8.56	8.19	9.4	6.52	15.32	7.39
AT1G02020	6.59	6.15	6.33	11.5	11.42	14.76
AT1G02030	0.55	0.83	0.58	1.08	1.55	1.2
AT1G02040	5.45	16.65	18.26	9.6	29.81	23.78
AT1G02050	39.89	47.94	42.61	75.33	72.39	29.39
AT1G02060	2.78	1.63	2.21	2.68	2.83	3.04
AT1G02065	24.68	28.21	21.91	31.41	50.35	45.51
AT1G02070	8.8	13.35	12.21	9.39	10.29	12.01
AT1G02074	0	0	0	0.49	0.51	0.52
AT1G02080	8.3	6.61	7.36	4.86	5.82	4.2
AT1G02090	54.4	51.13	52.46	70.21	64.43	63.81
AT1G02100	19.6	22.97	21.29	35.22	38.65	39.91
AT1G02110	12.35	10.57	9.54	9.35	8.62	17.17
AT1G02120	21.55	18.58	19.56	20.05	24.73	26.2
AT1G02130	68.25	62.24	70.02	77.41	80.2	82.11
AT1G02136	0	0	0	0	0	0
AT1G02140	181.25	208.39	195.3	261.74	228.53	301.78
AT1G02145	14.07	9.95	11.21	16.29	14.23	16.34
AT1G02150	47.33	35.48	35.18	38.62	43.02	59.8
AT1G02160	89.33	80.27	83.08	71.02	82.13	62.52
AT1G02170	21.22	17.67	16.52	18.82	25.66	31.28
AT1G02180	20.55	14.34	16.46	33.31	24.78	29.47
AT1G02190	123.96	102.72	103.92	117.96	122.2	109.68
AT1G02205	441.49	327.84	374.94	348.66	396.16	484.06
AT1G02210	0	0	0	0	0	0
AT1G02220	0.42	1.39	1.55	1.56	3.53	2.12
AT1G02228	0	0	0.08	0	0	0.15
AT1G02230	0	0.43	0.39	0	0.15	0.25
AT1G02250	0.05	0	0	0	0.1	0.15
AT1G02260	4.95	5.5	6.16	5.6	7.6	6.49
AT1G02270	9.7	9.12	9.18	8.73	6.59	9.27
AT1G02280	73.39	64.33	71.68	75.94	75.4	105.89
AT1G02290	9.63	6.97	8.8	8.14	9.13	10.48
AT1G02300	11.66	5.21	6.3	8.09	7.87	7.22
AT1G02305	64.34	46.2	57.79	97.9	110.88	114.26
AT1G02310	0.81	1.03	1.12	0.5	0.49	1.3
AT1G02320	0	0	0	0	0.51	0
AT1G02330	32.82	31.26	35.42	40.76	36.28	39.98
AT1G02335	7.28	9.72	9.02	20.48	19.49	60.55
AT1G02340	23.09	28.36	32.62	26.1	41.58	24.09
AT1G02350	3.77	5.02	3.71	5.41	5.13	3.15
AT1G02360	0	0.26	0.06	0	0.37	0.32
AT1G02370	10.71	8.56	9.39	12.05	7.28	10.07
AT1G02380	3.09	3.88	4.97	2.75	4.67	3.78
AT1G02390	1.84	2.93	2.79	0.92	4.01	3.89
AT1G02391	0	0	0	0	0	0
AT1G02400	0.8	2.39	1.53	2.29	0.9	0.32
AT1G02405	0.11	0.39	0.61	0.61	0.11	0.54
AT1G02410	37.33	27.96	36.41	36.84	37.06	40.63
AT1G02420	2.47	1.98	3.23	3.1	4.16	2.98
AT1G02430	1.34	1.56	1.78	1.61	1.75	2.58
AT1G02440	0.12	0	0.38	0	0	0.44
AT1G02450	11.13	8.8	10.83	6.77	4.21	2.81
AT1G02460	0.19	0.72	0.79	0.55	1.12	0.76
AT1G02470	21.76	22.98	25.48	23.11	44.79	16.73
AT1G02475	29.3	24.46	31.2	52.33	45.9	48.99
AT1G02480	0.29	0.46	0	0.13	0.14	0
AT1G02490	1.58	0.88	0.85	1.39	0.73	0.74
AT1G02500	329.4	357.23	359.96	484.38	440.79	817.62
AT1G02510	1.78	1.28	1.73	1.17	4	0.69
AT1G02520	1.08	2	1.93	1.52	2.12	0.71
AT1G02530	0.29	0.53	0.29	0.26	0.11	0.4
AT1G02540	0	0	0.14	0	0.06	0.06
AT1G02550	0	0	0	0.28	0.07	0.15
AT1G02560	139.23	99.29	114.73	146.91	144.19	166.26
AT1G02570	0	0	0	0	0	0
AT1G02575	0	0	0	0	0	0.06
AT1G02580	0.17	0.14	0.23	0.19	0.16	0.23
AT1G02590	0	0	0	0	0	0
AT1G02600	0	0.4	0	0.33	0.35	0
AT1G02610	4.58	6.87	6.98	2.12	6.66	1.73
AT1G02620	0.09	0.1	0.36	0.23	0.55	0.16
AT1G02630	0.87	1.45	1.34	0.77	1.33	1.78
AT1G02640	17.12	14.26	13.1	15.95	17.92	11.97
AT1G02650	0.76	1.86	1.63	1	1.25	0.17
AT1G02660	11.33	14.05	14.6	4.55	12.21	5.62
AT1G02670	2.62	2.28	2.77	1.02	3.1	1.32
AT1G02680	25.05	28.9	30.31	35.2	33.29	30.8
AT1G02681	1.9	2.77	2.4	0.52	4.15	0.67
AT1G02690	15.83	12.04	14.45	14.78	15.12	13.57
AT1G02700	0.28	0.39	0.24	1.97	1.55	2.35
AT1G02710	3.13	3.86	3.83	8.15	7.5	10.57
AT1G02720	14.56	12.69	12.82	20.96	19.41	22.09
AT1G02730	17.4	9.72	11.39	10.68	7.35	11.18
AT1G02740	9.28	8.63	10.4	7.19	5.93	6.23
AT1G02750	13.81	14.96	19.73	19.59	20.79	16.19
AT1G02760	0.15	0.31	0	0	0	0.27
AT1G02770	1.67	3.34	3.22	1.41	3.63	2.37
AT1G02780	982.62	932.93	919.08	833.64	620.63	738.18
AT1G02790	836.97	824.6	858.26	140.05	873.34	361.94
AT1G02800	30.46	15.26	17.5	26.56	18.55	10.39
AT1G02810	4.27	6.15	4.93	6.3	4.25	7.41
AT1G02813	36.52	84.32	85.78	154.86	193.46	47.18
AT1G02816	25.16	28.59	28.48	46.77	75.99	48.81
AT1G02820	12.65	22.97	16.37	22.26	14.46	4.98
AT1G02830	0.16	0.19	0	1.15	0.3	0.15
AT1G02840	70.82	79.16	73.39	73.27	77.01	81.34
AT1G02850	19.86	12.44	15.8	34.4	37.82	25.56
AT1G02860	4.51	4.72	5.76	8.89	9.99	11.05
AT1G02870	42.38	41.43	48.29	30.42	23.49	20.62
AT1G02880	13.86	15.8	18.77	21.09	19.6	22.05
AT1G02890	9.76	8.94	9.85	6.45	8.17	4.19
AT1G02900	12.28	15.63	19.99	22.68	18.39	12.09
AT1G02910	22.25	16.59	16.98	23.79	30.02	25.3
AT1G02920	0	0	0	0.13	0	0
AT1G02930	3.95	7.43	7.59	2.94	1.87	2.26
AT1G02940	0.98	1.39	0.8	2.34	1.68	1.42
AT1G02950	5.26	4.65	5.59	7.92	6.27	7.66
AT1G02952	0.17	0.65	0.4	1.16	1.05	0.21
AT1G02960	8.48	9.19	9.76	8.08	8.74	13.12
AT1G02965	0.37	0.15	0.26	0.11	0	0.23
AT1G02970	3.91	2.93	3.82	2.46	2.74	3.01
AT1G02980	0.38	0.42	0.79	0.51	0.98	0.29
AT1G02990	5.52	5.89	6.94	4.64	5.96	5.09
AT1G03000	7.09	5.67	6.53	5.23	6.7	6.65
AT1G03010	0.19	0.03	0.14	0.35	0.15	0.05
AT1G03020	0.83	1.44	0.67	1.11	0.39	0.59
AT1G03022	0	0	0	0	0	0
AT1G03030	13.74	11.57	14.84	16.64	16.23	16.8
AT1G03040	37.73	42.33	44.14	55.92	53.16	53.25
AT1G03050	67.49	47.07	48.07	6.03	47.78	9.6
AT1G03055	1.5	3.09	3.36	3.92	3.25	5.07
AT1G03060	2.93	2.46	3.2	1.52	1.65	1.3
AT1G03070	4.37	5.07	5.07	3.51	8.3	4.01
AT1G03080	13.6	12.41	13.14	10.65	11.5	10.65
AT1G03090	8.37	6.79	7.51	11.83	15.63	12.31
AT1G03100	1.63	1.21	1.21	1.78	0.9	1.22
AT1G03103	0	0	0	0	0	0
AT1G03106	0.8	0.43	0.92	0.22	1.09	0.46
AT1G03110	18.28	18.51	20.42	20.08	12.59	20.47
AT1G03120	5.64	9.41	7.41	5.89	9.8	8.92
AT1G03130	389.93	390.66	365.72	316.15	340.05	488.78
AT1G03140	33.97	35.49	36.78	35.41	35.52	34.7
AT1G03150	31.98	25.27	29.87	32.99	30.8	27.28
AT1G03160	14.33	13.93	12.09	10.72	10.67	15.21
AT1G03170	19.14	29.29	32.65	39.71	34.8	19.53
AT1G03180	5.28	5.29	6.7	3.79	5.05	4.54
AT1G03190	4.77	4.12	5.18	5.35	4.66	5.69
AT1G03200	3.23	3.41	3.34	2.91	4.02	2.66
AT1G03210	18.92	16.42	17.48	25.29	28.95	36.46
AT1G03220	5.76	6.31	6.39	7.19	7.86	14.93
AT1G03230	12.63	8.19	6.88	10.38	9.85	11
AT1G03240	1.24	0.33	0.54	0	1.88	0.28
AT1G03250	24.4	20.62	22.53	25.83	28.9	26.91
AT1G03260	11.34	10.66	10.66	10.55	11.08	13.77
AT1G03270	5.8	6.34	6.51	6.53	5.02	6.26
AT1G03280	18.5	18.01	19.6	18.83	21.92	18.05
AT1G03290	17.25	19.76	21.55	24.73	28.61	19.82
AT1G03300	3.87	3.56	3.72	6.75	5.13	5.2
AT1G03310	15.71	8.54	11.52	13.06	11.01	10.48
AT1G03320	0.62	0.1	0.47	0.31	0.66	0.42
AT1G03330	44.57	43.36	50.64	60.21	52.33	36.9
AT1G03340	1.48	1.51	1.67	2.17	2.47	1.44
AT1G03350	23.67	23.05	22.7	35.44	39.56	35.08
AT1G03360	20.6	21.93	27.84	17.31	13.9	17.66
AT1G03365	6.8	6.38	5.95	5.95	7.42	7.43
AT1G03370	1.88	1.61	1.96	1.98	3.25	2.6
AT1G03380	5.13	3.67	5.13	4.95	8.21	6.54
AT1G03390	2.88	2.92	3.29	4.95	5.64	1.77
AT1G03400	2.84	4.88	4.49	10.47	8.99	11.07
AT1G03410	3.78	3.71	3.92	3.33	3.07	4.4
AT1G03420	32.86	35.24	26.44	38.76	36.59	49.07
AT1G03430	15.91	12.58	14.24	11.78	13.05	9.62
AT1G03440	14	11.65	10.49	24.93	29.04	24.44
AT1G03445	0.1	0.31	0.28	0.04	0.19	0.1
AT1G03457	10.97	7.93	7.66	7.81	10.19	7.28
AT1G03470	7.77	7.55	9.43	4.34	7.57	5.43
AT1G03475	78.17	46.98	50.23	67.6	54.29	63.49
AT1G03490	0	0.08	0.15	0.3	0.13	0.58
AT1G03495	1.56	2.18	3	2.37	1.33	1.35
AT1G03502	4.13	10.16	21.27	16.75	19.18	13.99
AT1G03506	1.4	4.57	6.04	14.24	11.69	2.89
AT1G03510	1.93	1.83	2.01	3.08	2.12	1.82
AT1G03515	0.1	0.11	0	0	0.1	0.1
AT1G03520	8.53	7.23	8.27	5.21	6.8	5.56
AT1G03530	8.64	8.9	8.9	7.07	6.56	7.27
AT1G03540	1.92	0.99	1.04	1.55	0.74	0.78
AT1G03545	0.49	0.86	0.71	0.78	0.35	1.2
AT1G03550	11.47	13.55	13.3	7.24	20.03	7.58
AT1G03560	4.78	2.66	3.7	6.47	5.18	4.33
AT1G03570	0	0	0	0.66	0	0
AT1G03580	0.14	0.11	0.1	0.21	0.17	0.18
AT1G03590	28.99	31.15	39.59	32.89	42.74	36.98
AT1G03600	187.38	255.31	186.58	285.26	272.54	239.9
AT1G03610	18.37	17.1	22.34	8.62	20.4	14.65
AT1G03620	6.29	6.98	7.93	2.98	7.23	1.83
AT1G03630	100.3	66.46	69.64	111.61	98.66	168.76
AT1G03640	0.29	0.46	0	0.13	0.14	0
AT1G03650	3.72	4.48	6.15	4.16	3.12	1.86
AT1G03660	1.58	1.13	1.68	2.1	1.47	2.05
AT1G03670	0.09	0	0.1	0	0.08	0
AT1G03680	252.58	175.04	202.55	262.64	238.48	249.62
AT1G03687	8.6	8.53	7.31	10.54	9.79	9.92
AT1G03700	1.74	1.59	1.96	1.06	2.14	1.04
AT1G03710	22.68	27.52	24.66	32.34	29.28	21.59
AT1G03720	0.21	0.65	0.3	0.56	0.33	0.53
AT1G03730	11.45	13.68	15.4	11.82	15.48	14.31
AT1G03740	2.49	2.76	3.46	2.05	2.9	2.2
AT1G03743	23.16	32.09	28.64	23.15	21.49	6.2
AT1G03746	35.4	46.46	22.3	90.45	43.8	31.83
AT1G03750	2.98	2.2	2.38	2.69	3.59	2.19
AT1G03760	8.57	8.18	10.13	5.82	3.3	5.04
AT1G03770	3.82	4.29	4.58	3.34	4.22	3.14
AT1G03780	12.84	9.14	9.73	10.87	8.1	15.16
AT1G03790	0.5	0.08	0	0.06	0.07	0.07
AT1G03800	1.02	1.73	1.26	2.8	1.91	1.12
AT1G03810	0.14	0.16	0.76	1.26	1.71	0.8
AT1G03820	17.27	11.25	12.57	27.4	15.15	58.53
AT1G03830	6.37	4.41	4.97	3.84	2.26	4.26
AT1G03840	0.6	0.69	0.9	0.65	0.65	1.69
AT1G03850	6.02	10.31	13.5	7.88	4.96	6.32
AT1G03860	66.15	60.05	68.81	70.37	53.24	60.04
AT1G03870	26.76	45.53	42.06	120.43	127.47	67.62
AT1G03880	0	0	0	0	0	0
AT1G03890	0	0.21	0.08	0	0	0.07
AT1G03900	50.18	52.74	53.69	59.11	63.28	60.18
AT1G03905	3.72	3.41	3.95	6.11	5.15	5.35
AT1G03910	29.1	25.17	24.87	29.41	28.87	24.04
AT1G03920	7.55	5.61	7.4	1.43	6.13	3.44
AT1G03930	10.1	9.83	12.22	10.54	12.86	12.86
AT1G03935	6.99	7.62	22.65	9.06	16.88	11.56
AT1G03940	1.08	2.84	2.68	1.74	1.35	1.44
AT1G03950	8.49	8.39	9.97	10.85	11.46	9.59
AT1G03960	5.46	3.67	4.22	4.65	3	3.87
AT1G03970	17.06	18.01	20.53	16.92	24.06	16.88
AT1G03980	0.32	0.3	0.32	0.03	0.29	0.26
AT1G03982	0	0	0.05	0	0	0.08
AT1G03990	1	0.88	0.96	1.85	1.25	1.82
AT1G04000	25.65	39.27	33.55	24.84	25.72	25.16
AT1G04010	4.85	4.83	4.96	4.59	4.05	3.06
AT1G04020	9.1	6.53	7.33	8.08	5.52	5.36
AT1G04030	5.72	4.3	3.59	4.49	5.93	5.13
AT1G04040	17.54	16.92	19.2	33.09	32.08	34.76
AT1G04050	2.79	3	3	2.73	3.08	2.86
AT1G04070	26.34	42.84	29.5	47.7	39.81	25.42
AT1G04080	44.89	39.26	40.58	33.66	31.31	37.27
AT1G04090	2.55	4.18	3.93	1.94	5.83	2.49
AT1G04100	4.64	7.27	7.35	7.3	10.95	8.99
AT1G04110	2.43	1.3	1.42	2.12	4.06	8.43
AT1G04120	15.4	12.57	14.44	13.39	13	12
AT1G04130	13	11.6	14.05	17.18	16.46	20.84
AT1G04140	28.18	20.99	24.76	23.79	32.53	27.13
AT1G04150	1.44	0.7	1.2	0.91	0.73	0.5
AT1G04160	3.16	3.16	3.59	1.48	2.25	1.23
AT1G04170	66.51	55.82	55.94	63.11	48.17	42.81
AT1G04171	0	0	0	0	0	0
AT1G04180	0	0	0.05	0	0	0.04
AT1G04190	32.62	27.7	34.49	36.95	31.44	39.39
AT1G04200	10.25	8.82	9.29	10.22	8.25	10.83
AT1G04210	13.89	12.62	14.82	8.49	10.22	7.5
AT1G04220	35.3	38.5	41.68	36.13	35.43	44.98
AT1G04230	9.49	10.21	9.52	13.08	12.27	12.15
AT1G04240	12.13	12.62	18.37	40.54	32.6	28.33
AT1G04250	12.71	14.38	15.68	9.27	11.11	7.91
AT1G04260	28.75	34.76	31.56	49.96	51.95	50.21
AT1G04270	875.07	797.27	873.53	778.08	581.26	300.38
AT1G04280	11.03	9.85	9.54	12.17	20.09	13.66
AT1G04290	41.36	53.66	60.6	53.13	75.04	60.99
AT1G04295	3.12	4.15	5.18	2.24	3.24	6.07
AT1G04300	13.55	13.12	13.12	8.72	12.74	7.98
AT1G04310	3.99	5.03	4.12	8.57	13.16	7.32
AT1G04320	0	0	0.17	0.46	0.13	0
AT1G04330	0.35	0.61	0.56	1.16	0.73	0.99
AT1G04340	48.8	41.8	46.52	66.47	60.81	62
AT1G04350	20.47	19.02	21.97	28.87	37.45	32.87
AT1G04360	0.63	0.78	0.76	0.88	1.36	0.52
AT1G04370	0	0	0	0	0	0.15
AT1G04380	0.09	0.1	0.19	0.27	0	0.12
AT1G04390	2.75	1.93	2.43	2.81	2.87	2.1
AT1G04400	40.79	27.4	32.05	33.8	44.3	28.04
AT1G04410	367.69	248.94	273.42	316.93	236.86	248.25
AT1G04420	44.69	33.96	34.94	54.87	43.32	57.61
AT1G04425	3.32	5.22	3.83	5.2	2.47	4.77
AT1G04430	58.12	48.82	60.89	53.28	62.8	42.41
AT1G04440	15.87	14.02	16.19	18.1	21.91	17.25
AT1G04445	0.12	0.4	0.12	0.21	0.11	0.11
AT1G04450	14.71	18.08	19.62	3.5	16.06	5.88
AT1G04457	0	0.69	0.64	0	0.28	0.56
AT1G04470	25.43	12.84	11.67	1.02	10.37	0.74
AT1G04480	148.46	167.54	166.96	144.12	131.67	174.67
AT1G04490	0.52	0.69	0.59	0.51	0.65	0.73
AT1G04500	2.67	4.18	4.4	2.41	9.55	2.69
AT1G04501	0	0	0	0	0	0.63
AT1G04510	30.61	23.86	27.71	28.04	23.75	19.78
AT1G04520	19.01	19.08	21.23	21.33	17.09	16.61
AT1G04530	45.96	54.06	67.35	70.57	74.9	79.16
AT1G04540	52.85	27.81	30.86	5.56	25.74	6.96
AT1G04550	26.78	32.47	39.03	40.6	33.32	35.54
AT1G04555	8.11	10.04	9.89	9.18	12.16	10.73
AT1G04560	0	0	0.14	0.06	0.13	0.06
AT1G04570	4.58	3.74	4.55	4.95	5.79	4.82
AT1G04580	1.8	1.6	1.93	1.8	1.63	1.28
AT1G04590	18.91	17.56	22.05	23.55	21.59	21.96
AT1G04600	1.21	1.1	1.11	0.28	1.03	0.19
AT1G04610	0.77	1.49	1.27	1.15	0.42	0.37
AT1G04620	4.46	2.26	2.67	4.71	7.1	5.17
AT1G04625	0	0.45	0.25	0.14	0	0.15
AT1G04630	79.53	74.18	72.3	81.67	70.72	76.06
AT1G04635	8.57	9.23	8.97	6.64	7.98	4.86
AT1G04640	20.64	16.22	19.21	23.43	21.36	16.4
AT1G04645	2.07	3.94	4.29	8.13	11.46	2.3
AT1G04650	1.93	0.44	0.95	0.83	0.7	0.44
AT1G04660	2.98	5.59	4.02	7.45	2.08	9.49
AT1G04670	15.99	37.24	47.72	18.48	54.9	21.29
AT1G04680	132.55	116.56	114.66	127.87	109.28	191.88
AT1G04684	0	0	0	0	0	0
AT1G04690	98.22	66.52	84.18	89.16	76.52	77.39
AT1G04700	5.89	3.85	4.86	1.12	3.1	0.39
AT1G04710	13.11	11.75	13.4	15.95	14.89	17.64
AT1G04720	0	0	0	0	0	0
AT1G04730	3.03	3.52	3.25	1.84	1.23	1.59
AT1G04750	119.72	114.41	105.38	135.94	117.24	130.83
AT1G04760	15.38	18.11	19.43	10.38	29.38	15.96
AT1G04770	26.48	53.69	60.52	14.36	18.26	22.24
AT1G04778	0.63	0.49	1.35	0.19	0.2	2.19
AT1G04780	18.51	17.41	16.94	14.77	18.35	14.17
AT1G04790	13.01	12.8	14.44	13.53	13.72	11.77
AT1G04800	46.82	62.26	50.18	83.28	83.79	74.94
AT1G04810	17.68	12.9	14.46	17.75	17.25	20.66
AT1G04820	414.98	271.63	295.45	307.73	305.57	634.04
AT1G04830	9.27	9.14	10.07	11.87	11.31	9.5
AT1G04840	0.5	0.81	0.86	0.57	0.47	1.32
AT1G04850	66.74	72.63	67.09	79	82.23	87.64
AT1G04860	8.84	7.81	8.29	7.98	8.45	5.4
AT1G04870	25.04	29.73	31.52	27.27	18.39	29.12
AT1G04880	10.66	16.64	16.01	4.68	19.89	6.44
AT1G04890	3.38	3.9	4.7	1	6.33	1.33
AT1G04900	11.8	7.67	9.7	10.93	10.3	7.07
AT1G04910	16.35	12.31	12.37	17.19	17.11	15.43
AT1G04920	1.22	1.68	1.78	1.27	1.39	1.31
AT1G04930	3.9	4.57	4.2	2.97	3.43	3.44
AT1G04940	74.85	45.92	52.31	66.58	59.94	90.66
AT1G04945	7.15	5.93	6.22	5.15	6.35	5.06
AT1G04950	14.48	11.71	13.86	12.04	15.78	16.06
AT1G04960	15.92	15.51	18.29	22.8	24.79	23.26
AT1G04970	17.51	14.53	18.51	29.77	34.97	22.35
AT1G04980	13.08	10.04	12.19	19.98	18.28	20.59
AT1G04985	33.41	37.01	37.67	30.82	39.84	34.09
AT1G04990	19.46	8.18	8.78	10.92	13.41	16.98
AT1G05000	3.81	3.1	3.95	6.43	7.96	4.98
AT1G05010	9.08	10.78	11.28	11.65	18.42	12.92
AT1G05020	3.26	4.24	3.48	1.72	2.93	0.8
AT1G05030	4.77	3.28	2.85	3.3	4.88	2.82
AT1G05040	0.61	2.36	2.95	0.76	2.92	1.3
AT1G05055	12.53	9.45	10.21	14.3	11.85	18.31
AT1G05060	12.54	17.13	15.27	17.97	22.04	21.78
AT1G05061	0.33	0.06	0.35	0.15	0.05	0.1
AT1G05065	14.66	18.67	14.25	11.36	6.7	10.07
AT1G05070	40.51	42.02	41.62	62.9	51.46	61.05
AT1G05080	0.17	0.3	0.14	0.04	0.04	0.08
AT1G05085	0	0	0	0	0	0
AT1G05090	2.25	1.1	2.02	1.63	2.82	1.87
AT1G05100	4.57	7.01	4.93	8.26	13.97	12.59
AT1G05120	10.31	9.6	10.91	8.96	10.02	6.95
AT1G05135	1.19	2.28	1.77	1.18	0.56	0.81
AT1G05136	0	0	0	0	0	0
AT1G05140	23.84	20.16	22.81	37.26	35.92	30.21
AT1G05150	20.48	17.65	20.63	27.42	27.49	27.02
AT1G05160	6.4	4.54	5.97	12.8	11.79	16.78
AT1G05170	11.79	10.87	11.89	15.98	22	18.63
AT1G05180	16.27	12.36	12.29	15.04	13.55	14.09
AT1G05190	225.95	177.86	191.02	269.53	237.86	294.2
AT1G05200	4.96	4.03	3.78	3.2	2.83	2.99
AT1G05205	72.61	74.36	73.74	90.06	73.48	79.23
AT1G05210	16.03	17.01	14.46	21.64	11.92	20.28
AT1G05220	0.25	0.41	0.35	0.38	0.36	0.09
AT1G05230	7.86	8.11	10.11	5.36	6.54	5.54
AT1G05240	0	0	0.14	0	0	0
AT1G05250	0.33	0	0	0.07	0	0.16
AT1G05260	6.46	2.88	3.5	6.88	7.63	6.55
AT1G05270	17.26	16.07	17.24	19.27	20.88	18.66
AT1G05280	0.15	0	0.08	0	0.14	0
AT1G05290	0.5	1.93	1.4	0.54	0.42	1.43
AT1G05291	0	0	0	0	0.07	0
AT1G05300	2.17	0.62	0.61	1.53	0.69	0.61
AT1G05310	1.69	0.59	0.63	2.4	3.06	3.43
AT1G05320	10.92	8.19	9.5	10.38	9.46	6.52
AT1G05330	1.49	3.09	2.06	1.45	1.38	0.84
AT1G05340	5.49	2.37	3.94	2.63	3.66	8.52
AT1G05350	22.57	17.3	19.9	23.69	23.78	27.66
AT1G05360	18.15	16.12	20.19	23.59	26.72	24.86
AT1G05370	1.94	1.76	1.78	1.45	1.2	3.41
AT1G05380	10.47	8.66	9.86	6.77	6.74	7.59
AT1G05385	28.42	24.08	27.5	35.69	34.8	42.4
AT1G05390	0	0	0	0	0	0
AT1G05400	0.29	1.17	1.81	1.41	1.81	1.57
AT1G05410	13.53	14.46	15.5	15.88	15.23	15.15
AT1G05420	10.47	7.36	7.51	8.79	8.55	10.79
AT1G05430	21.76	25.92	25.66	38.6	33.03	27.03
AT1G05440	5.8	5.16	6.08	7.75	7.05	7.96
AT1G05450	10	10.59	11.22	8.86	10.47	7.88
AT1G05460	5.26	4.46	4.48	5.19	5.45	4.23
AT1G05470	7.35	5.79	6.24	8.52	7.13	5.06
AT1G05490	3.81	3.86	4.58	4.05	2.98	1.57
AT1G05500	23.74	18.24	17.57	25.95	25.18	31.65
AT1G05510	0	0.07	0.06	0.16	0.11	0.06
AT1G05520	14.9	12.43	13.75	12.18	12.58	10.49
AT1G05530	0.25	0.1	0.14	0	0.27	0
AT1G05540	16.36	13.98	16.7	30.33	24.39	21.07
AT1G05550	13.03	11.94	16.6	18.12	9.61	6.59
AT1G05560	11.15	11.05	12.59	15.54	16.83	12.48
AT1G05562	2.67	4.9	1.96	3.1	8.21	6.54
AT1G05570	4.88	4.86	5.69	4.35	3.58	2.33
AT1G05575	0.36	1.54	1.42	0	0.34	0.34
AT1G05577	1.72	3.08	3.35	1.86	1.98	1.7
AT1G05580	71.34	27.46	26.34	0.62	20.27	1.38
AT1G05590	11.35	7.3	9.74	12.92	10.2	15.32
AT1G05600	4.26	3.89	4.34	5.24	5.69	4.18
AT1G05610	0.65	0.4	0.9	0.48	0.64	1.02
AT1G05615	0	0	0	0	0	0
AT1G05620	26.59	19.61	20.86	32.44	28.7	46.5
AT1G05630	5.44	6.92	6.53	4.28	6.81	3.58
AT1G05640	3.55	2.82	2.84	2.9	2.95	3.47
AT1G05650	0	0	0.05	0	0	0
AT1G05660	0	0	0	0	0	0.14
AT1G05670	2.27	1.43	1.93	2.28	1.81	1.6
AT1G05675	0	0.04	0	0	0.11	0.11
AT1G05680	9.24	11.5	12.74	22.58	25.85	34.39
AT1G05690	1.82	2	2.66	4.65	4.87	5.1
AT1G05700	0	0.08	0.02	0.02	0	0.04
AT1G05710	22.9	38.72	47.63	33.16	33.89	36.15
AT1G05720	79.91	59.61	74.86	105.09	98.22	117.2
AT1G05730	3.15	2.13	2.62	2.61	1.91	1.52
AT1G05740	0.14	0	0.3	0	0.13	0
AT1G05750	3.09	1.5	1.63	2.93	1.45	0.79
AT1G05760	3.73	3.19	4.12	2.34	4.12	6.21
AT1G05770	0.78	1.17	1.08	0.42	1.3	2.13
AT1G05780	11.96	11.04	11.78	13.77	11.21	8.38
AT1G05785	11.49	13.23	15.11	18.1	18.5	18.61
AT1G05790	10.64	7.5	9.63	8.34	13.8	10.14
AT1G05800	0	0	0	0	0	0
AT1G05805	19.45	11.5	12.46	9.84	12.46	8.77
AT1G05810	5.51	6.17	5.33	7.36	8.36	4.97
AT1G05820	11.8	5.25	5.38	2.01	6.71	2.59
AT1G05830	7.13	5.59	7.4	4.96	5.38	5.19
AT1G05835	135.17	158.16	147.36	186.74	144.82	213.62
AT1G05840	15.65	16.57	19.58	13.02	19.55	15.92
AT1G05850	406.93	319.05	352.19	459.15	452.64	373.54
AT1G05860	11.22	9	11.77	18.14	18.35	17.67
AT1G05870	38.69	37.45	39.27	103.91	85.72	99.81
AT1G05880	0	0.04	0	0	0.06	0
AT1G05890	17.97	15.45	18.57	17.96	21.87	18.01
AT1G05894	0.19	0.13	0.36	0	0.32	0.82
AT1G05900	10.83	8.84	11.36	12.3	16.42	16.81
AT1G05910	8.46	7.96	8.04	5.95	5.34	8.12
AT1G05920	0.08	0.35	0.16	0.1	0.39	0.11
AT1G05925	0	0	0	0	0	0
AT1G05930	0.3	0.21	0.51	0	0.11	0.17
AT1G05940	18.58	16.77	15.99	20.5	22.11	29.32
AT1G05950	6.6	4.97	5.22	6.63	5.52	4.99
AT1G05960	18.68	11.7	13.23	11.51	16.72	18.61
AT1G05970	24.12	23.67	23.03	18.49	18.21	25.55
AT1G05980	0	0	0	0	0	0
AT1G05990	0	0.12	0.11	0	0	0
AT1G06000	113.65	127.33	114.5	179.74	116.2	200.69
AT1G06002	1.34	1.36	0.39	3.85	1.03	3.78
AT1G06010	30.84	32.59	35.3	30.09	27.34	23.36
AT1G06020	0.05	0.06	0.06	0.39	0.2	0.68
AT1G06030	0	0.38	0.68	1.01	0.98	0.5
AT1G06040	217.28	228.57	265.99	276.91	300.02	230.29
AT1G06050	5.71	6.48	7.17	7.42	11.09	4.91
AT1G06060	19.51	18.02	21.46	25.12	25.94	23.74
AT1G06070	15.05	14.19	14.83	17.81	14.54	15.85
AT1G06080	14.56	21.57	21.86	27.16	21.5	13.68
AT1G06090	0.7	0.24	0.05	0.18	0.14	1.38
AT1G06100	0.06	0.15	0.2	0	0.12	0.24
AT1G06110	22.87	20.18	19.5	29.81	36.32	45.52
AT1G06120	0	0.16	0.11	0	0	0
AT1G06130	24.96	19.14	24.55	25.78	33.92	38.49
AT1G06135	0	0	0	0	0	0
AT1G06137	0	0	0	0	0	0
AT1G06140	0.67	0.35	0.53	1.01	1.06	0.91
AT1G06148	0.12	0.06	0.15	0.62	0.19	0.33
AT1G06149	3.21	2.26	2.92	5.11	5.19	6.74
AT1G06150	4.81	4.41	4.87	6.73	8.09	8.58
AT1G06160	0.12	0.14	0.07	0.33	0.23	0.06
AT1G06170	4.87	7.17	8.37	6.62	8.33	4.9
AT1G06180	5.16	6.42	6.71	13.38	13.24	11.83
AT1G06190	37.4	30.82	36.14	36.12	25.9	44.19
AT1G06200	76.81	53.4	65.45	63.66	65.67	79.35
AT1G06210	28.98	30.33	32.33	37.58	40.79	47.8
AT1G06220	28.16	19.98	24.32	19.83	18.21	26.23
AT1G06225	0	0	0.28	0	0	0
AT1G06230	20.52	18.54	22.92	16.26	17.68	14.73
AT1G06240	9.93	7.89	8.39	13.36	16.26	17.07
AT1G06250	6.95	9.42	11.53	12.7	14.6	10.22
AT1G06260	73.83	141.04	158.5	159.46	158.7	126.24
AT1G06265	11.1	15.73	22.21	11.25	12.11	10.42
AT1G06270	5.43	3.94	5.32	5.13	4.33	4.01
AT1G06280	23.2	22.1	29.15	12.19	22.63	34.19
AT1G06290	20.51	16.47	19.47	25.71	35.58	17.44
AT1G06310	0.57	0.35	0.41	0.39	0.25	0.49
AT1G06320	0.7	0.71	0.56	1.25	0.49	0.33
AT1G06330	0	0	0	0	0	0.24
AT1G06340	3.1	2.03	3.48	10.06	8.97	6.24
AT1G06350	86.69	93.69	95.88	98.58	80.7	136.25
AT1G06360	29.63	26.67	29.54	30.92	33.36	37.4
AT1G06370	2.33	4.1	2.96	3.86	3.48	4.6
AT1G06380	13.87	15.32	16.02	15.18	14.76	14.82
AT1G06390	53.14	47.05	56.49	63.72	64.53	51.54
AT1G06400	48.83	50.11	53.33	87.59	99.61	75.47
AT1G06410	34.31	27.32	30.62	33.11	41.67	36.75
AT1G06420	15.63	17.48	21.19	19.21	18.39	21.51
AT1G06430	35.44	39.37	41.95	83.15	89.59	57.34
AT1G06440	1.77	0.82	1.32	2	0.87	1.08
AT1G06450	12.52	16.04	18.5	18.69	20.5	18.69
AT1G06460	64.03	18.48	18.75	23.52	25.19	22.31
AT1G06470	14.56	8.61	11.94	12.09	14.6	15.41
AT1G06475	7.21	5.6	6.09	19.92	13.73	11.19
AT1G06480	0.23	0.74	0.76	0	0.22	0
AT1G06490	0.49	0.58	0.71	0.51	0.32	0.42
AT1G06500	22.47	16.03	16.74	26.04	18.92	19.7
AT1G06510	12.11	11.36	15.56	12.68	15.43	16.64
AT1G06515	58.35	47.17	56.09	54.4	64.35	63.07
AT1G06520	6.36	9.27	9.38	10.96	13.02	6.25
AT1G06530	46.03	47.44	42.32	61.8	47.06	52.08
AT1G06540	12.5	2.26	5.31	2.28	2.38	1.42
AT1G06550	88.86	79.49	95.11	87.41	66.95	52.91
AT1G06560	7.31	6.98	8.47	6.58	5.07	6.11
AT1G06570	19.33	25.84	24.05	52.24	55.85	53.83
AT1G06580	2.14	2.33	3.09	1.47	1.54	1.64
AT1G06590	4.43	3.97	3.49	2.77	3.05	2.93
AT1G06610	0.17	0.19	0.4	0	0	0
AT1G06620	4.59	5.93	5.92	5.52	10.9	13.8
AT1G06630	10.9	10.48	12.76	12.13	13.2	10.62
AT1G06640	46.77	48.07	54.44	76.08	67.64	155.14
AT1G06645	6.43	3.95	6.3	5.19	8.43	7.53
AT1G06650	20.9	18.12	19.65	28.12	28.17	35.68
AT1G06660	4.86	3.62	3.82	5.3	6.21	3.38
AT1G06670	7.68	7.24	7.2	5.85	5.7	5.92
AT1G06680	1221.09	1044.74	1047.39	1379.29	1217.12	1278.11
AT1G06690	28.2	24.36	25.51	27.78	30.57	28.43
AT1G06700	74.82	50.5	60.05	46.93	65.1	47.46
AT1G06710	1.58	1.46	1.93	0.59	0.45	0.63
AT1G06720	10.04	9.62	10.39	4.72	5.79	7.56
AT1G06730	7.1	7.39	6.97	7.81	9.36	11.4
AT1G06740	2.74	2.46	3.07	3.85	3.21	2.52
AT1G06750	2.93	3.92	3.51	0.95	4.68	1.99
AT1G06760	250.53	216.91	181.56	270.17	239.2	201.97
AT1G06770	8.41	8.27	10.38	10.01	10.78	10.13
AT1G06780	8.17	7.18	8.97	9.23	10.39	8.29
AT1G06790	13.47	13.07	14.14	12.4	9.95	8.4
AT1G06800	3.58	4.37	3.61	4.65	5.59	7.56
AT1G06810	0.1	0.34	0.46	0.26	0.19	0.09
AT1G06820	14.76	10.41	12.21	15.82	18.11	18.09
AT1G06830	19.27	17.33	22.6	9.95	3.32	2.14
AT1G06840	4.78	3.24	4.83	4.72	4.14	4.52
AT1G06850	8.54	7.63	7.76	10.74	15.53	18.79
AT1G06860	0	0.89	0.17	0.46	0.13	0
AT1G06870	15.05	13.44	14.71	13.5	14.73	13.48
AT1G06880	0	0.89	0.17	0.46	0.13	0
AT1G06890	58.02	39.26	42.26	42.23	65	50.01
AT1G06900	8.48	8.2	10.06	6.05	7.87	8.93
AT1G06910	5.98	4.56	4.97	6.18	6.12	5.35
AT1G06920	1.27	0.7	0.52	0.75	1.01	0.57
AT1G06923	0.09	0	0.13	0	0	0
AT1G06925	0	0.16	0.36	0	0.13	0.13
AT1G06930	0	0.06	0	0	0	0
AT1G06950	49.94	34.97	35.17	28.6	23.68	35.59
AT1G06960	37.84	37.14	40	42.33	40.42	37.5
AT1G06970	1.89	2.97	2.8	0.61	3	1.03
AT1G06980	4.61	1.95	2.34	6.25	5.45	4.22
AT1G06990	6.61	13.58	18.31	21.17	22.7	18.53
AT1G07000	1.87	2.59	2.05	1.76	1.79	3.2
AT1G07010	27.29	22.42	31.2	64.82	67.94	68.75
AT1G07020	35.84	35.96	40.75	37.37	31.88	34.03
AT1G07025	0	0	0.13	0	0	0
AT1G07030	17.61	14.17	15.09	18.32	17.78	27.11
AT1G07040	21.7	18.25	21.19	39.92	43.99	31.09
AT1G07050	5.26	0.96	0.89	0.86	0.26	1.05
AT1G07051	0.6	0	0	0	0	0
AT1G07060	0.56	0.46	0.25	0.35	0.81	0.53
AT1G07070	58.58	56.32	59.44	47.72	33.42	29.54
AT1G07080	70.04	56.31	60.2	97.47	102.64	128.49
AT1G07090	4.98	4.93	4.15	10.54	7.75	6.83
AT1G07100	0	0.56	0.46	0	0	0.49
AT1G07110	23.63	18.28	20.73	29.79	33.76	28.09
AT1G07119	1.68	1.53	2.31	1.97	1.85	1.43
AT1G07120	1.06	1.07	1.2	0.9	1.17	2.31
AT1G07128	3.47	6.09	4.15	5.81	4.79	8
AT1G07130	5.03	6.2	5.44	4.47	8.68	4.37
AT1G07135	55.54	94.24	92.17	8.91	19.9	84.5
AT1G07140	122.09	124.08	118.54	150.76	121.81	103.73
AT1G07150	1.29	1.84	1.17	2.14	3.17	1.29
AT1G07160	0.04	0.04	0	0.07	0	0
AT1G07170	51.59	59.99	59.94	46.71	58.27	63.97
AT1G07175	0	0.57	0.79	0.44	0.46	0.47
AT1G07180	13.37	17.37	18.59	31.76	29.35	25.04
AT1G07190	0	0	0	0	0	0.44
AT1G07200	9.08	13.09	13.03	11.08	14.45	23.37
AT1G07210	43.37	41.41	43.21	44.91	38.77	33.26
AT1G07220	12.61	12.6	13.48	13.13	19.69	19.31
AT1G07230	21.77	21.37	23.57	24.41	28.34	25.69
AT1G07240	4.28	3.98	3.82	5.31	5.29	5.64
AT1G07250	19.4	21.04	16.9	30.54	34.51	35.8
AT1G07260	2.72	2.03	2.04	3.37	2.08	4.93
AT1G07270	1.4	1.33	2.12	1.7	1.38	1.51
AT1G07280	19.45	13.07	12.13	8.55	8.36	6.77
AT1G07290	0.88	0.68	1	2.32	1.28	1.35
AT1G07300	2.14	4.03	3.29	2.96	2.14	2.99
AT1G07310	45.98	35.74	33.63	30.61	40.41	65.24
AT1G07320	144.97	113.63	115.85	148.52	121.86	129.2
AT1G07330	5.84	4.58	6.14	0.58	6.19	0.97
AT1G07340	4.48	12.9	12.6	5.88	18.2	8.6
AT1G07350	23.59	40.59	44.66	34.72	36.53	31.02
AT1G07360	48.48	33.91	36.17	40.01	44.66	59.18
AT1G07370	37.74	26.54	30.33	26.39	16.94	23.76
AT1G07380	2.54	2.42	2.33	2.28	2.43	4.46
AT1G07390	1.18	1.14	1.56	1.05	1.47	0.75
AT1G07400	5.23	13.94	13.14	11.59	11.78	7.83
AT1G07410	9.76	17.01	17.8	17.72	23.62	13.08
AT1G07420	55.63	18.87	26.54	35.05	39.5	38.08
AT1G07430	8.23	5.88	4.82	6.95	10.96	8.66
AT1G07440	59.77	43.27	44.29	85.53	88.71	79.39
AT1G07450	26.56	14.95	19.83	28.7	29.86	34.2
AT1G07460	0	0	0	0	0	0
AT1G07470	27.06	21.91	24.46	25.76	30.37	37.2
AT1G07473	6.08	6.11	8.34	9.39	9.94	6.28
AT1G07476	0.26	0.79	0.42	0.08	0.72	0.4
AT1G07480	13.36	12.75	12.99	12.35	15.92	19.63
AT1G07485	1.67	1.87	1.88	3.64	2.58	1.43
AT1G07490	9.34	13.11	14.95	14.15	14.37	6.65
AT1G07500	0	0.35	0.33	3	0.86	2.32
AT1G07510	14.13	13.75	12.67	16.85	17.57	14.22
AT1G07520	3.96	5.78	6.9	4.57	4.96	4.52
AT1G07530	14.32	13.04	15.13	13.18	19.75	8.54
AT1G07540	1.88	5.27	6.41	2.47	9.08	6.85
AT1G07550	0.12	0	0	0	0.13	0.02
AT1G07560	0	0	0.02	0	0	0.02
AT1G07570	29.15	36.25	43.19	45.35	50.63	41.23
AT1G07580	0.17	0.19	0.4	0	0	0
AT1G07590	148.3	150.63	200.1	113.02	163.05	57.1
AT1G07600	1185.25	1549.52	1462.74	1134.74	1420.21	462.28
AT1G07610	10.51	9.57	13.91	5.21	12.26	7.69
AT1G07615	6.52	6.85	6.73	6.29	6.87	8.92
AT1G07620	0.14	0.06	0.29	0.39	0.63	0.23
AT1G07630	6.25	6.6	6.84	10.05	7.32	6.92
AT1G07640	19.71	18.2	18.23	27.21	31.04	32.84
AT1G07645	6.88	15.37	15.98	9.64	22.98	16.56
AT1G07650	14.15	11.47	13.15	10.93	11.53	8.82
AT1G07660	109.09	112.17	123.71	112.64	103.23	122.89
AT1G07670	21.31	21.31	23.66	16.1	17.58	26.63
AT1G07680	0.08	0.19	0	0	0.08	0.16
AT1G07690	0.33	0	0.12	0	0.31	0.1
AT1G07700	42.68	39	49.26	47.91	56.91	69.87
AT1G07702	0	0	0	0	7.3	0
AT1G07705	12.27	8.81	11.65	10.78	10.06	13.7
AT1G07710	1.13	0.4	0.55	0.79	0.03	0.81
AT1G07720	23.24	27.35	31.71	49.27	57.05	28.35
AT1G07725	0.62	0.64	0	0.11	0.54	0.17
AT1G07728	6.5	9.21	8.17	7.71	13.65	13.21
AT1G07730	0.59	0.48	0.25	0.75	0.2	0.84
AT1G07740	1.2	1	1.23	2.61	1.23	1.8
AT1G07745	6.8	4.32	5.94	5.52	5.89	6.6
AT1G07747	0	0.52	0	0	0	0.43
AT1G07750	59.75	103	101.85	92.59	130.85	168.14
AT1G07760	0	0.4	0	0.33	0.35	0
AT1G07770	435.47	497.9	483.14	349.18	278.92	207.23
AT1G07780	15.51	16.85	12.4	8.05	8.38	7.73
AT1G07790	171.1	177.11	134.39	189.85	134.73	115.05
AT1G07795	5.14	9.93	8.87	9.99	9.9	4.29
AT1G07800	0	0.07	0	0	0	0
AT1G07810	15.15	11.45	11.09	12.35	13.64	14.64
AT1G07820	422.28	279.47	311.22	281.25	267.62	197.88
AT1G07830	46.96	51.99	54.08	48.01	41.08	38.69
AT1G07840	16.69	14.85	17.62	19.53	19.05	22.26
AT1G07850	1.52	3.4	3.45	1.69	4.81	2.87
AT1G07860	0.27	0	0	0.84	0.57	0.47
AT1G07870	9.81	12.48	14.82	8.83	10.68	9.52
AT1G07880	4.18	3.88	4.49	5.15	3.93	12.83
AT1G07885	0.73	0.82	1.56	2.57	1.35	0
AT1G07890	863.61	794.57	764.62	951.24	714.82	769.33
AT1G07900	0.1	0	0	0	0.48	0.1
AT1G07901	7.77	5.88	5	6.88	9.64	8.31
AT1G07910	4.07	3.09	3.6	3.19	2.82	2.36
AT1G07920	531.88	405.43	408.57	415.16	416.76	458.56
AT1G07930	358.38	281.44	290.61	259.32	238.01	211.33
AT1G07940	413.28	309.55	317.28	296.54	271.94	263.41
AT1G07950	23.61	28.79	30.7	32.33	33.96	26.51
AT1G07960	36.75	35.55	40.43	40.35	42.56	43.86
AT1G07970	10.84	8.12	10.79	8.88	7.34	8.76
AT1G07980	17.54	17.42	17.06	22.1	23.38	27.64
AT1G07985	0	0.63	0.91	0.21	1.87	0.66
AT1G07990	12.63	11.25	11.7	11.59	12.24	12.37
AT1G08000	13.31	13.15	12.23	12.02	11.45	13.68
AT1G08005	1.81	1.03	1.46	0.8	1.27	1.28
AT1G08010	31.59	28.3	27.67	29.85	33.2	37.64
AT1G08030	13.58	13.31	14.07	14.49	17.27	11.99
AT1G08032	0	0	0	0	0	0.81
AT1G08035	0.41	0.24	0	0.09	0.19	1.16
AT1G08040	26.62	22.4	26.76	35.01	32.45	30.67
AT1G08050	0.7	1.18	1.16	1.08	0.86	1.1
AT1G08060	3.75	3.42	3.89	2.06	2.53	2.08
AT1G08065	3.4	6.12	8.14	3.95	8.61	6.77
AT1G08070	0.87	0.35	0.42	1.02	0.81	0.65
AT1G08080	0	0.08	0.14	0.54	0	0.25
AT1G08090	0	0	0	0	0	0
AT1G08100	0	0	0.03	0	0	0
AT1G08105	0	0.02	0.02	0	0	0.13
AT1G08110	86.04	89.43	95.6	91.92	88.88	86.46
AT1G08115	0.95	0.74	2.56	1.5	1.78	0.45
AT1G08120	0.05	0.19	0.23	0.05	0.15	0.21
AT1G08125	17.9	12.08	12.58	14.67	14.33	19.3
AT1G08130	17.7	18.06	19.19	13.59	14.91	16.86
AT1G08135	2.09	0.86	0.82	0.43	1.3	0.33
AT1G08140	19.02	8.48	9.59	0.11	7.86	0.54
AT1G08150	9.62	3.84	3.67	0.34	4.13	0.49
AT1G08160	18.32	15.15	15.75	16.48	21.78	17.38
AT1G08165	5.41	3.62	4.86	7.21	5.96	2.96
AT1G08170	1.67	4.23	3.48	0.78	2.89	1.8
AT1G08180	16.13	17.41	15.26	24.85	21.47	11.26
AT1G08190	27.39	25.77	26.16	19.35	20.54	26.16
AT1G08200	163.31	156.11	171.46	161.66	191.15	208.6
AT1G08210	10.38	11.35	10.86	10.11	12.6	12.83
AT1G08220	8.16	9.12	9.6	9.17	8.61	12.38
AT1G08230	14.92	18.7	17.85	34.55	34.1	39.93
AT1G08240	0	0.2	0.41	0	0.18	0.18
AT1G08250	16.03	16.97	15.89	40.7	36.48	37.74
AT1G08260	2.82	2.4	2.75	1.35	0.92	0.94
AT1G08270	3.63	3.37	6.13	2.62	4.6	3.97
AT1G08280	9.87	9.38	10.41	11.21	11.15	12.06
AT1G08290	0.98	1.47	2	1.53	2.25	8.55
AT1G08300	1.98	1.53	1.82	1.37	0.92	1.32
AT1G08310	0.46	0.32	0.42	0.27	0.15	0.61
AT1G08315	5.51	6.28	5.62	4.16	5.08	5.16
AT1G08320	5.3	4.16	3.92	8.63	6.84	4.56
AT1G08340	5.27	9.19	10.48	5.5	10.16	9.35
AT1G08350	7.55	5.74	7.01	9.73	10.03	12.93
AT1G08360	659.27	624.77	682.86	585.8	468.86	392.6
AT1G08370	31.87	27.77	30.76	31.35	36.07	28.5
AT1G08380	1137.69	1023.99	966.68	1031.35	853.86	1206.74
AT1G08390	15.3	12.15	14.97	19.55	15.26	22.07
AT1G08400	2.65	2.33	2.64	2.28	2.47	2.21
AT1G08410	15.15	12.9	14.46	12.44	11.11	14.91
AT1G08420	14.33	11.6	12.94	9.57	11.72	9.44
AT1G08430	0.04	0	0	0	0	0
AT1G08440	0.82	1.73	0.83	0.03	0.1	0.11
AT1G08450	36.36	27.91	30.31	36.99	40.26	45.35
AT1G08460	10.98	10.22	11.89	15.02	14.79	14.35
AT1G08465	40.78	42.38	52	39.74	40	23.86
AT1G08470	26.87	25.49	25.95	36.91	36.96	25.08
AT1G08480	134.45	133.34	130.22	170.95	151.12	194.34
AT1G08490	21.73	19.08	18.92	26.83	28.83	33.38
AT1G08500	6.12	2.32	2.91	2.21	5.13	2.63
AT1G08510	124.07	123.43	123.84	116.98	169.89	100.56
AT1G08520	38.93	27.43	30.64	32.89	36.99	34.64
AT1G08530	12.62	10.04	11.97	18.03	18.01	17.93
AT1G08540	26.6	15.34	18.09	22.91	23.24	22.01
AT1G08550	14.37	6.07	7.88	10.21	11.07	11.56
AT1G08560	64.66	46.88	50.42	68.78	46.8	45.36
AT1G08570	61.02	73.41	83.14	88.56	156.51	123.82
AT1G08580	128.64	155.71	150.97	164.14	120.81	163.81
AT1G08590	2.45	2.57	2.82	1.78	2.32	1.77
AT1G08592	0	0	0	0	0	0
AT1G08600	7.19	7.11	8.79	3.72	3.53	3.39
AT1G08610	5.93	6.64	8.35	4.23	5.1	7.98
AT1G08620	7.74	7.56	8.62	4.77	8.62	6.41
AT1G08630	15.51	23.15	25.82	30.78	35.28	35.4
AT1G08640	55.72	34.88	43.84	35.95	34.37	35.91
AT1G08650	18.29	27.18	23.47	18.44	25.17	26.74
AT1G08660	25.43	19.77	21.56	21.01	24.11	27.35
AT1G08670	0.29	1.19	1.95	0.46	0.95	0.97
AT1G08680	14.19	11.55	11.73	9.8	13.6	14.75
AT1G08695	5.21	9.42	9.82	5.29	15.02	9.85
AT1G08700	22.37	18.3	21.3	18.84	20.5	28.39
AT1G08710	10.65	11.61	12.73	12.92	12.01	19.03
AT1G08720	4.71	5.85	5.68	3.21	3.87	4.98
AT1G08730	1.19	1.68	2.3	0.77	2.14	0.9
AT1G08735	0	0.01	0.03	0	0.01	0.02
AT1G08740	0	0.04	0	0	0	0.3
AT1G08750	16.5	9.72	13.2	15.95	16.65	13.46
AT1G08760	10.19	10.68	10.7	8.97	12.06	9.35
AT1G08770	28.73	40.78	32.29	41.92	37.97	41.06
AT1G08780	51.11	50.87	56.12	51.15	42.84	47.11
AT1G08790	0	0.12	0	0	0	0
AT1G08800	2.61	2.08	2.63	1.99	3.5	2.48
AT1G08810	3.1	2.85	3.72	5.13	7.08	5.78
AT1G08820	30.38	25.31	30.83	30.89	35.98	26.88
AT1G08830	278.07	310.01	304.6	860.21	630.51	803.37
AT1G08840	5.17	3.85	4.6	5.67	5.79	6.15
AT1G08845	11.8	12.82	14.56	10.76	12.77	13.31
AT1G08860	1.81	2.62	3.26	1.39	3.29	0.93
AT1G08870	0.24	0	0	0	0	0
AT1G08880	182.44	175.38	166.94	174.06	145.61	122.35
AT1G08890	3.83	0.81	1	0.6	1.21	1.62
AT1G08900	2.29	1.73	1.63	4.45	4.7	3.28
AT1G08910	7.93	7.4	8.31	5.73	6.46	6.54
AT1G08920	6.23	4.4	5.49	4.79	5.83	7.15
AT1G08930	1.96	3.42	3.14	2.39	4.68	1.52
AT1G08940	3.46	3.71	2.61	2.57	3.39	6.59
AT1G08950	0	0	0	0	0	0
AT1G08960	6.94	4.66	5.76	6.57	6.32	11.18
AT1G08970	45.04	47.24	44.09	52.02	52.72	50.49
AT1G08980	25.02	17.32	18.77	34.97	39.51	37.73
AT1G08985	0	0	0	0	0	0
AT1G08990	0	0.07	0.03	0	0	0.06
AT1G09000	2.32	1.96	1.96	2.31	2.39	1.9
AT1G09010	14.49	9.82	11.29	13.38	14.86	13.38
AT1G09020	21.7	15.32	15.15	10.97	14.62	18.76
AT1G09026	0	0	0	0	0	0
AT1G09030	0	0	0	0	0	0.28
AT1G09040	2.04	1.68	1.78	2.37	1.78	1.55
AT1G09050	2.17	2.4	2.28	2.14	1.4	2.2
AT1G09060	11.93	11.69	13.08	12.48	11.2	10.04
AT1G09070	111.22	259.29	249.6	82.94	107.86	178.4
AT1G09080	0.24	0.12	0.23	0.21	0.89	0.81
AT1G09090	0	0.02	0.07	0	0	0
AT1G09100	19.3	15.65	18.97	23.13	18.25	20.07
AT1G09110	0	0.35	0.18	0	0	0.34
AT1G09130	86.9	62.51	65.02	89.24	88.35	59.64
AT1G09140	65.74	60.09	67.39	65.57	72.97	72.6
AT1G09150	65.03	50.56	60.44	55.69	53.17	61.22
AT1G09155	6.14	3.03	4.18	0.56	3.78	0.18
AT1G09157	1.43	1.67	0.42	0.35	1.04	0.53
AT1G09160	30.87	27.37	33.11	28.29	29.09	27.2
AT1G09170	0.98	0.44	0.56	0.1	0.75	0.26
AT1G09176	0.27	0.78	0.57	1.07	0.75	1.14
AT1G09180	4.73	4.84	5.64	6.25	5.8	6.49
AT1G09190	2.56	1.63	1.98	3.28	2.15	3.38
AT1G09195	2.79	3.49	3.52	4.8	6.42	5.56
AT1G09200	538.46	448.12	383.34	558.05	371.45	317.62
AT1G09210	215.5	187.58	197.81	278.82	235.47	202.27
AT1G09220	1.54	0.97	1.07	2.17	1.31	1.29
AT1G09230	11.69	12.32	12.32	13.7	16.03	18.21
AT1G09240	3.25	2.52	2.89	1.45	7.37	7.05
AT1G09245	0.4	4.78	3.85	1.54	12.31	5.3
AT1G09250	25.19	44.42	35.34	141.5	166.7	151.55
AT1G09260	0.74	2.04	2.52	0.92	2.06	0.14
AT1G09270	32.7	28.13	32.16	48.2	49.26	57.53
AT1G09280	8.74	8.46	10.37	10.5	11.55	12.35
AT1G09290	13.91	15.48	16.46	15.32	12.62	18.21
AT1G09300	6.99	7.17	8.09	3.68	4.13	6.44
AT1G09310	423.85	356.91	423.23	401.03	247.32	475.87
AT1G09320	4.99	3.52	5	3.44	5.06	5.29
AT1G09330	61.09	60	66.17	69.12	69.84	71.78
AT1G09340	210.64	177.06	177.18	312.53	271.15	398.82
AT1G09350	1.04	0.35	0.23	0.08	0.32	0.29
AT1G09360	0.1	0	0	0	0	0
AT1G09370	0	0.13	0	0.29	0	0.1
AT1G09380	4.22	13.07	15.86	26.17	38.32	40.53
AT1G09390	19.16	13.41	15.28	23.27	21.64	17.64
AT1G09400	0.34	0.5	0.26	0.13	0.27	0.45
AT1G09410	0.81	0.58	0.48	0.63	1.03	0.52
AT1G09415	14.15	15.03	18.73	14.98	20.93	18.45
AT1G09420	5.48	3.25	3.13	4.26	3.79	4.45
AT1G09421	0.5	0.31	0.73	1.09	1.31	0.31
AT1G09430	37.28	26.89	35.39	49.04	53.12	49.49
AT1G09440	8.58	6.53	7.54	7.05	8.55	8.21
AT1G09450	7.16	3.6	4.75	2.81	2.74	4.24
AT1G09460	7.75	8.07	9.85	7.48	6.69	9.29
AT1G09470	14.39	10.37	10.21	11.94	11.72	11.23
AT1G09480	1.2	1.04	1.66	0.79	1.81	1.33
AT1G09483	0	0	0	0	0	0.21
AT1G09486	3.15	3.65	3.51	3.09	3.7	3.21
AT1G09490	32.54	24.21	28.6	33.11	30.19	32.08
AT1G09500	2.57	2.35	2.26	5.63	4.41	5.52
AT1G09510	0.05	0.18	0.23	0.05	0.49	0
AT1G09520	26.06	37.63	34.78	34.24	36.77	37.87
AT1G09530	4.36	4.28	4.01	2.75	4.81	8.64
AT1G09540	0.22	0.13	0.32	0	0.42	0.14
AT1G09550	0	0	0	0	0	0
AT1G09560	40	35.94	42.42	71.59	65.84	65.46
AT1G09570	16.77	12.26	13.51	14.87	16.87	10.07
AT1G09575	4.73	7.02	8.72	2.98	6.69	4.98
AT1G09580	27.51	26.34	29.62	23.88	28.41	25.54
AT1G09590	626.69	585.11	605.85	598.72	415.46	471.47
AT1G09600	5.05	5.09	5.42	2.84	4.08	2.03
AT1G09610	4.52	6.52	8.07	6.76	7.97	13.7
AT1G09620	42.35	33.05	37.93	27.56	31.31	31.19
AT1G09625	0	0	0	0	0	0.13
AT1G09630	32.06	28.39	31.4	32.88	33.38	32.33
AT1G09640	125.44	111.54	120.21	98.25	96.34	84.15
AT1G09645	26.98	35.46	34.48	41.14	41.75	37.27
AT1G09650	1.9	2.07	3	2.47	1.31	2.84
AT1G09660	30.57	29.34	32.56	32.85	30.69	34.88
AT1G09665	0	0	0	0	0	0
AT1G09680	1.53	0.96	1.5	1.36	1.11	1.45
AT1G09690	979.29	919.03	865.63	864.66	646.93	1111.73
AT1G09700	16.33	14.62	15.83	18.56	15.77	20.62
AT1G09710	3.8	3.77	4.44	2.22	4	2.68
AT1G09720	0.14	0.3	0.19	0.07	0.06	0.04
AT1G09730	10.43	8.65	10.45	9.36	8.64	8.06
AT1G09740	1.98	0.87	2.26	1.34	2.1	4.07
AT1G09750	108.5	73.67	68.08	69	66.62	60.78
AT1G09760	46.01	43.22	44.32	56.77	45.95	51.52
AT1G09770	35.36	30.1	31.09	27.05	31.46	29.11
AT1G09780	82.01	51.85	56.98	49.48	46.95	45.88
AT1G09790	1.82	4.54	3.51	1.21	3.53	1.46
AT1G09794	11.48	10.91	10.4	13.18	9.61	7.55
AT1G09795	62.19	38.24	40.36	52.64	41.68	37.91
AT1G09800	6.04	5.2	6.15	3.92	4.97	7.41
AT1G09810	8.09	8.29	9.23	10.45	12.22	10.65
AT1G09812	1.6	3.89	2.74	2.57	2.99	2.88
AT1G09815	45.08	47.45	47.35	55.9	40.65	48.93
AT1G09820	3.48	2.37	3.57	2.96	3.33	3.56
AT1G09830	22.02	18.87	19.63	17.42	15.63	22.39
AT1G09840	20.36	15.11	16.17	30.16	25.59	41.34
AT1G09850	15.43	10.15	11.66	16.1	20.14	26.15
AT1G09860	0.46	0.11	0.14	1.27	0.78	0.73
AT1G09870	24.63	17.97	20	31.9	34.68	36.46
AT1G09880	2.47	2.22	3.36	5.05	5.45	2.14
AT1G09890	0.5	0.65	0.85	0.24	1.42	1.94
AT1G09900	12.68	7.54	9.91	9.52	8.45	7.73
AT1G09910	7.01	4.56	6.02	6.87	7.62	6.86
AT1G09920	30.83	27.87	34.16	42.43	34.22	31.16
AT1G09930	1.51	1.64	1.77	0.92	1.76	0.69
AT1G09932	0.25	0	0.16	0.27	0	0.14
AT1G09935	0	0	0	0	0	0
AT1G09940	13.26	11.03	11.92	5.46	9.8	4.53
AT1G09950	0.28	0.19	0.83	0.3	0	1.42
AT1G09960	4.8	4.06	4.39	7.69	8.09	8.99
AT1G09970	5.06	6.84	8.04	9.59	11.34	9.34
AT1G09980	11.42	10.02	11.57	10.27	10.8	12.27
AT1G09995	7.23	8.26	10.54	10.22	10.02	8.96
AT1G10000	1.13	1.97	0.81	2.02	1.93	2.74
AT1G10010	0	0.59	0.17	0.28	0.18	0.22
AT1G10020	13.78	13.81	11.97	14.61	16.83	21.11
AT1G10030	35.19	34.69	44.73	39.32	32.48	41.77
AT1G10040	1.03	1.15	1.17	1.27	1.08	1.38
AT1G10050	1.13	1.07	1.35	0.9	0.95	1.53
AT1G10060	109.87	70.62	81.18	67.59	51.39	57.32
AT1G10070	12.87	14.58	16.1	7.8	23.91	9.69
AT1G10090	6.96	5.23	5.98	3.02	5.09	3.87
AT1G10095	0.78	0.3	0.4	0.13	0.49	0.6
AT1G10100	0.39	0.32	0.29	0	0.36	0.37
AT1G10110	1.45	1.39	1.19	2.01	2.1	1.97
AT1G10120	18.58	19.25	20.35	22.84	24.37	19.55
AT1G10130	10.14	7.49	8.65	7.39	9.25	10.38
AT1G10140	4.04	5.76	3.4	2.77	4.13	1.98
AT1G10150	18.64	19.87	23.74	13.16	23	11.11
AT1G10155	0.21	1.61	0.69	1.14	1.5	1.01
AT1G10160	0.83	1.25	1.29	1.83	1.39	1.54
AT1G10170	9.88	8.56	9.94	4.09	5.61	6.15
AT1G10180	16.01	13.71	15.02	18.83	16.62	15.85
AT1G10190	0	0	0	0	0	0
AT1G10200	104.2	47.83	56.24	82.25	73.8	58.37
AT1G10210	5.38	4.46	5.79	4.78	7.14	4.46
AT1G10220	0.54	0.36	0.69	0.81	0.98	0.54
AT1G10230	34.62	57.96	48.21	56.6	39.54	35.15
AT1G10240	5.17	5.98	6.55	6.14	5.63	4.09
AT1G10250	0	0	0	0	0	0
AT1G10260	0	0	0.43	0	0	0
AT1G10270	7.44	7.16	6.1	4.15	3.86	7.12
AT1G10280	5.03	2.73	3.92	8.53	9.11	8.28
AT1G10290	30.04	24.06	24.67	18.61	20.86	27.81
AT1G10300	0.78	0.91	1.06	0.6	1	0.36
AT1G10310	37.65	28.29	30.66	43.04	37.84	42.89
AT1G10320	3.93	4.05	3.36	3.26	3.23	3.58
AT1G10330	1.88	1.07	1.2	2.78	2.99	2.88
AT1G10340	0	0.4	0.43	0.16	0	0
AT1G10350	10.99	8.42	9.21	13.76	12.28	8.61
AT1G10360	38.08	47.16	44.28	51.92	64.22	41.33
AT1G10370	125.39	176.96	180.55	130.15	112.84	124.29
AT1G10380	6.29	6.71	8.18	6.42	9.4	10.37
AT1G10385	1.54	2.05	2.17	0.59	2.69	0.58
AT1G10390	19.16	16.02	15.49	15.59	15.52	13.82
AT1G10400	0.04	0.05	0.17	0	0.04	0
AT1G10410	23.64	15.91	17.06	26.02	24.02	24.73
AT1G10417	0.51	0.51	0.4	0.39	1.02	0.32
AT1G10419	0	0	0	0	0	0.15
AT1G10430	18.7	18.25	20.13	25.46	26.75	24.42
AT1G10440	0	0	0	0	0	0
AT1G10450	5.03	4.53	5.01	3.15	3.5	2.16
AT1G10455	0.4	0	0.56	0	0.12	0
AT1G10460	0.63	1.13	1.22	1.58	1.49	1.46
AT1G10470	14.92	28.57	25.84	43.18	28.09	31.2
AT1G10480	0	0	0	0	0	0.03
AT1G10490	7.87	6.68	7.93	3.46	2.5	3.84
AT1G10500	79.63	77.05	82.85	104.16	109.78	95.65
AT1G10510	14.53	9.91	10.73	10.82	11.65	6.77
AT1G10520	1.83	1.64	1.69	1.07	1.41	1.3
AT1G10522	43.99	33.12	34.15	27.45	20.61	29.13
AT1G10530	1.26	0.73	1.59	1.12	1.98	1.79
AT1G10538	0	0	0	0	0	0
AT1G10540	5.14	4.87	6.43	5.62	7.53	6.94
AT1G10550	1.07	0.49	0.8	0.57	1.29	0.81
AT1G10560	2.84	2.21	1.86	1.39	2.92	4.62
AT1G10570	10.51	11.53	11.71	11.48	11.14	14.09
AT1G10580	25.01	15.27	17.55	14.96	20.39	27.25
AT1G10585	0.08	0.18	0.24	0.75	1.06	0.36
AT1G10586	0	0	0	0	0.14	0.07
AT1G10588	0	0	0	0	0	0
AT1G10590	177.51	180.14	186.26	200.88	206.45	260.22
AT1G10600	24.67	20.69	23.99	24.42	28.47	27.7
AT1G10610	4.02	3.28	3.75	4.81	5.76	5.51
AT1G10620	3.43	1.5	2.03	0.18	1.61	0.34
AT1G10630	129.31	125.71	127.27	155.42	128.69	164.43
AT1G10640	66.88	62.47	69.32	84.12	79.05	109.52
AT1G10650	20.1	22.94	30.23	29.77	29.9	17.26
AT1G10652	0	0	0	0	0	0
AT1G10657	66.16	53.82	77.48	32.45	28.02	28.28
AT1G10660	25.78	17.78	20.68	20.31	26.86	17.45
AT1G10670	214	201.59	223.85	295.92	275.88	261.34
AT1G10680	0.7	0.63	0.57	0.04	0.14	0.16
AT1G10682	60.13	102.87	102.25	106.75	88.83	96.57
AT1G10690	7.42	8.81	7.63	8.89	9.47	11.26
AT1G10700	12.64	13.43	12.82	13.07	15.66	15.1
AT1G10705	0	0	0	0	0	0
AT1G10710	0.8	1.11	1.15	0.25	0.37	0.64
AT1G10717	0	0	0	0	0	0
AT1G10720	13.07	15.54	18.2	15.32	18.28	18.43
AT1G10730	5.12	4.45	7.2	5.5	6.18	8.62
AT1G10740	35.05	34.19	40.1	38.99	63.2	31.4
AT1G10745	0.54	0.62	0.87	0	1.51	0.26
AT1G10747	1.91	3	6.71	4.98	8.52	5.16
AT1G10750	1.41	1.41	1.67	2.36	2.17	2.96
AT1G10760	23.04	6.67	8.01	9.7	9.77	10.61
AT1G10770	598.31	619.85	523.69	80.93	479.01	160.53
AT1G10780	8.18	6.03	7.83	7.21	4.24	6.18
AT1G10790	1.13	1.31	0.9	1.31	0.63	1.07
AT1G10800	1.13	0.49	0.45	0.5	0.92	1.2
AT1G10810	0.23	0.05	0.1	0.2	0.08	0.13
AT1G10820	10.62	8.81	10.37	9.01	11.6	11.46
AT1G10830	16.13	11.84	11.82	19.7	15.66	30.34
AT1G10840	90.46	96.34	103.23	104.29	95.7	89.93
AT1G10850	29.12	25.73	28.98	31.22	29.14	33.96
AT1G10865	26.49	30.51	36.63	29.17	34.51	20.13
AT1G10870	10.48	9	10.78	9.57	10.62	7.78
AT1G10880	0	0	0.06	0	0	0
AT1G10890	18.61	23.26	21.1	21.18	25.26	26.29
AT1G10900	4.08	2.31	3.08	2.62	2.71	2.55
AT1G10910	12.67	7.81	9.64	12.47	13.07	14.83
AT1G10920	1.65	2.17	2.22	2.99	3.11	3.82
AT1G10930	6.35	3.09	4.11	2.39	2.28	2.6
AT1G10940	39.16	37.84	39.95	32.79	34.17	27.16
AT1G10950	98.19	69.54	83.55	84.75	106.35	154.64
AT1G10960	263.03	381.18	342.18	663.37	503	592.85
AT1G10970	7.65	4.97	5.88	14.2	12.15	15.29
AT1G10980	7.28	3.48	3.45	9.28	5.83	6.55
AT1G10990	1.42	1.85	1.11	1.36	0.39	1.5
AT1G11000	17.8	14.47	17.51	16.68	16.53	16.94
AT1G11010	0	0	0	0	0	0
AT1G11020	17.86	16.4	18.59	16.93	22.22	17.75
AT1G11030	0	1.48	0	0	0	0
AT1G11040	2.1	2.68	2.79	0.65	3.27	0.57
AT1G11050	5.35	6.59	8.49	3.99	6.03	5.07
AT1G11055	5.12	8.5	5.27	1.76	0	0.16
AT1G11060	6.33	5.62	7.59	6.78	8.56	6
AT1G11070	0.09	0.23	0.12	0.14	0.02	0.13
AT1G11080	2.54	2.81	2.89	2.2	2.21	3.18
AT1G11090	13.14	11.49	12.94	16.01	15.08	16.73
AT1G11100	0.3	0.22	0.42	0.22	0.45	0.21
AT1G11110	0.39	0.56	0.6	0.04	1.5	0.58
AT1G11112	2.76	3.02	3.03	5.19	5.14	2.98
AT1G11120	24.87	27.59	30.51	26.93	22.11	14.57
AT1G11125	4.26	5.29	3.69	4.12	3.45	4.2
AT1G11130	11.8	8.47	10.77	8.13	7.49	11.87
AT1G11145	0.12	0	0	0	0	0.12
AT1G11150	1.79	0.94	1.25	2.99	3.92	3.35
AT1G11160	0.88	0.91	1.06	0.57	0.22	0.48
AT1G11170	2.85	1.51	1.63	1.38	1.59	1.45
AT1G11175	9.42	14.86	16.08	8.64	14.51	9.52
AT1G11180	5.4	5.17	5.5	4.94	7.98	7.87
AT1G11185	0.57	0.13	0.73	0.81	1.16	0.86
AT1G11190	12.68	16.97	22.32	21.94	32.61	36.38
AT1G11200	19.18	12.38	17.26	24.43	21.2	32.97
AT1G11210	1.59	0.11	0.05	0.54	0.3	0.22
AT1G11220	6.81	5.13	5.27	12.78	6.44	8.11
AT1G11230	0	0	0	0	0	0
AT1G11240	34.04	39.45	38.59	35.2	26.14	24.21
AT1G11250	9.92	11.58	12.43	3.19	15.2	3.75
AT1G11260	19.19	18.11	15.92	36.43	53.14	24.32
AT1G11265	0.48	0	0	0	0	0.06
AT1G11270	7.22	6.9	8.17	7.49	8.49	7.8
AT1G11280	9.87	9.17	10.39	9.51	10.03	9.73
AT1G11290	2.12	1.48	1.46	0.63	1.1	1.55
AT1G11300	1.61	0.91	1.11	1.75	2.2	1.96
AT1G11310	17.97	18.25	19.65	20.84	21.23	28.54
AT1G11320	3.65	3.27	4.56	3.32	2.48	2.49
AT1G11330	6.46	7.17	8.77	12.24	12.33	10.88
AT1G11340	0	0.07	0.04	0	0	0.08
AT1G11350	2.29	2.93	3.06	3.88	3.9	3.96
AT1G11360	34.19	29.15	29.04	38.29	40.83	55.5
AT1G11362	0.51	0.3	0.82	0.53	0.24	0
AT1G11370	0.07	0.08	0.21	0	0	0.13
AT1G11380	8.31	8.57	7.72	6.94	7.55	8.68
AT1G11390	9.81	6.84	7.84	8.89	11.28	8.69
AT1G11400	28.73	31.91	34.84	36.26	36.99	36.39
AT1G11410	14.05	12.49	17.31	17.02	20.7	19.77
AT1G11420	2.46	1.71	1.31	1.37	2.32	2.68
AT1G11430	129.28	93.08	106.17	108.78	82.65	107.36
AT1G11440	11.34	7.18	8.55	14.11	13.95	15.93
AT1G11450	2.67	1.87	3.35	3.18	3.26	6.02
AT1G11460	0	0.08	0.07	0	0	0.51
AT1G11470	0.08	0.27	0.17	0	0.58	0.29
AT1G11475	105	98.11	127.77	96.62	79.36	96.95
AT1G11480	30.87	29.63	30.47	35.69	42.03	34.68
AT1G11482	0.05	0.12	0.11	0	0	0.29
AT1G11490	0.1	0.6	0.22	0	0.34	0.39
AT1G11500	0.96	2.98	1.49	1.34	0.6	0.61
AT1G11510	1.07	1.25	1.66	0.19	1	0.61
AT1G11520	0	0.23	0	0.09	0	0.09
AT1G11530	15.54	18.99	18.44	23.71	35.69	18.34
AT1G11540	0.51	0.2	0.36	0.23	0.04	0.04
AT1G11545	21.36	18.67	19.74	17.5	34.22	25.6
AT1G11550	0.57	0	0.31	0	0	0
AT1G11560	0.28	0.13	0.41	0.34	0.41	0.31
AT1G11570	5.42	8.94	6.5	7.77	7.7	6.65
AT1G11572	6.34	11	13.84	2.99	15.86	3.28
AT1G11580	7.64	8.65	8.5	13.8	13.55	32.72
AT1G11590	0	0.12	0.24	0.04	0.14	0.04
AT1G11592	12.97	14.08	12.63	16.74	20.94	22.97
AT1G11593	0.1	0.11	0	0	0	0
AT1G11595	0	0	0.06	0.05	0	0
AT1G11600	33.49	29.69	29.3	23.56	24.91	21.95
AT1G11608	0	0.16	0.19	0	0.04	0.13
AT1G11610	0.75	2.14	2.04	0.47	2.03	1.55
AT1G11620	0.36	1.45	2.11	0.09	1.94	0.94
AT1G11630	6.97	7.61	7.95	8.6	7.81	7.08
AT1G11640	0.41	0.87	0.41	0.72	0.18	0.18
AT1G11650	142.9	109.82	120.91	151.85	153.08	145.63
AT1G11655	0.12	0	0	0	0	0
AT1G11660	15.12	10.07	11.53	11.79	12.55	9.12
AT1G11670	12.76	9.78	10.74	19.02	16.48	23.47
AT1G11680	83.06	68.08	70.9	115.38	103.54	133.64
AT1G11684	0	0	0	0	0	0
AT1G11690	0.08	0	0	0	0	0
AT1G11700	36.32	46.88	39.17	72.47	60.73	61.23
AT1G11710	1.32	1.17	1.56	2.37	1.73	1.96
AT1G11720	8.89	6.72	7.24	6.9	8.42	6.38
AT1G11730	4.17	2.45	3.25	3.63	2.97	5.57
AT1G11735	1.58	2.65	0.85	0.7	1.47	0
AT1G11740	1.29	2.14	1.59	1.85	2.05	1.63
AT1G11750	90.98	58.37	64.71	85	75.95	92.77
AT1G11755	20.56	26.52	35.98	38.19	31	34.05
AT1G11760	15.98	16.55	17.56	18.1	17.74	23.53
AT1G11765	146.1	91.32	130.04	8.9	84.41	18.64
AT1G11770	39.57	21.27	21.02	1.78	36.81	3.63
AT1G11780	11.86	12.72	14.29	7.68	11.77	8.39
AT1G11785	0.63	2.32	2.14	0.22	0.58	0.36
AT1G11790	18.81	17.1	18.79	20.62	17.8	23.65
AT1G11800	9.95	9.38	9.06	12.82	11.51	12.04
AT1G11803	0	0	0	0	0	0
AT1G11806	0	0	0	0	0	0
AT1G11810	0.09	0.05	0	0	0	0.08
AT1G11820	31.8	22.51	25.24	33.92	28.06	36.1
AT1G11840	412.32	293.34	346.73	481.72	362.31	413.52
AT1G11850	537.86	783.95	635.64	648.73	660.83	651.92
AT1G11860	264.19	201.27	214.64	371.24	342.39	393.55
AT1G11870	11.97	8.32	8.87	9.66	9.66	11.69
AT1G11880	3.83	3.28	3.88	5.67	4.35	4.75
AT1G11890	36.99	39.41	43.46	42.55	44.08	38.8
AT1G11900	3.63	2.57	2.82	3.78	3.16	2.23
AT1G11905	12.92	17.1	15.12	20.38	22.14	17.72
AT1G11910	210.56	163.78	165.93	265.36	267.89	134.31
AT1G11915	0.99	0.87	0.8	0.96	1.67	1.47
AT1G11920	0.83	1.03	1	1.31	1.23	1.35
AT1G11925	0	0	0.08	0	0	0
AT1G11930	52.21	42.46	43.65	58.66	63.52	74.56
AT1G11940	8.59	6.66	8.68	8.7	7.71	8.41
AT1G11950	3.01	2.39	2.61	1.71	2.87	2.19
AT1G11960	3.85	5.99	6.59	3.93	4.09	5.17
AT1G11970	0	0	0	0	0	0
AT1G11980	0	3.3	2.77	1.79	1.07	0.27
AT1G11990	4.63	6.03	5.91	0.84	6.95	0.98
AT1G12000	94.79	66.65	71.76	91.35	80.14	115.84
AT1G12010	0.31	0.41	0.37	15.19	2.72	1.82
AT1G12013	7.3	11.22	2.85	5.87	4.94	0.63
AT1G12015	2.6	0	11.2	3.42	3.62	0
AT1G12020	7.68	8.37	8.05	12.09	10.51	6.14
AT1G12030	0.4	0.13	0.31	0.15	0.75	0.05
AT1G12040	0	0	0	0	0	0
AT1G12050	43.92	29.23	33.49	42.71	38.48	36.41
AT1G12060	6.25	7.55	8.41	11.45	12.57	14.47
AT1G12064	0.1	0.34	0.21	0	0	0
AT1G12070	31.44	38.93	48.71	8.91	45.17	11.61
AT1G12080	412.05	579.49	561.08	462.04	840.66	652.54
AT1G12090	1331.96	646.29	805.96	655.11	777.39	802.94
AT1G12100	2.01	0.89	1.32	1.38	0.72	1.17
AT1G12110	6.71	7.8	7.91	28.2	29.79	16.86
AT1G12120	26.7	21.27	27.57	25.22	31.61	27.94
AT1G12130	0.04	0	0	0	0.04	0
AT1G12140	15.87	9.18	9.96	14.7	14.67	13.81
AT1G12150	3.66	7.1	7.07	3.37	12.63	6.26
AT1G12160	0.89	1.6	1.06	1.78	2.53	2.5
AT1G12170	0	0	0.06	0	0	0
AT1G12180	0.48	0.22	0	0.86	0.18	0
AT1G12190	0	0	0	0	0	0.05
AT1G12200	4.98	5.59	5.49	6.27	5.97	3.58
AT1G12210	0.94	0.64	0.95	1.06	0.56	0.51
AT1G12211	0	0	0	0	0	0
AT1G12220	0.86	0.45	0.6	0.82	0.68	0.69
AT1G12230	78.39	64.28	64.99	119.82	116.91	103.18
AT1G12240	81.12	70.66	70.34	91.52	152.45	114.45
AT1G12244	11.74	12.47	11.66	10.71	12.56	13.3
AT1G12250	24.41	25.1	25.53	31.11	35.19	35.36
AT1G12260	1.82	1.45	2.42	1.46	1.78	1.97
AT1G12270	32.56	27.34	29.3	27.1	24.28	29.19
AT1G12280	2.04	1.38	1.58	1.12	1.55	1.77
AT1G12290	0.27	0.31	0.46	0.24	0.38	0.4
AT1G12294	0	0.25	0.45	0	2.12	0.91
AT1G12300	1.59	1.31	1.47	2.26	1.47	2.51
AT1G12310	160.13	194.06	160.49	257.46	233.67	298.59
AT1G12320	8.63	11.28	12.36	14.15	13.72	20.41
AT1G12330	35.2	35.52	30.52	45.16	42.99	48.31
AT1G12340	1.6	1.02	0.19	0.92	0.32	0.66
AT1G12350	14.61	11.43	16.37	18.06	21.72	21.91
AT1G12360	17.33	14.16	15.71	18.19	23.01	16.9
AT1G12370	12.14	10.66	10.12	13.81	14.47	20.39
AT1G12380	12.11	10.89	11.74	17.72	11.83	21.39
AT1G12390	27.69	26.77	33.09	50.1	43.52	42.82
AT1G12400	23.49	26.07	28.13	31.14	28.99	21.69
AT1G12410	90.81	76.48	80.64	89.77	87.47	100.07
AT1G12411	0	0	0	0	0	0
AT1G12420	19.18	17.81	22.8	23.69	22.59	17.66
AT1G12423	0	0	0	0	0	0
AT1G12430	15.4	17.5	18.18	16.31	13.23	15.86
AT1G12440	139.04	179.32	173.55	213.89	260.6	195.73
AT1G12450	31.58	25.08	27.98	15.88	33.14	20.19
AT1G12451	0	0	0	0	0	0.38
AT1G12460	8.78	6.29	7.4	13.41	10.65	9.13
AT1G12470	10.92	8.74	10.06	10.32	10.62	11.21
AT1G12480	2.23	1.06	1.26	2.37	2.29	1.42
AT1G12490	0.05	0.37	0.29	0.05	0.05	0.1
AT1G12500	15.94	19.58	18.3	23	27.12	31.74
AT1G12510	0.44	1.76	0.61	0.39	0.13	0
AT1G12520	27.23	28.69	27.83	78.15	73.65	114.3
AT1G12530	23.92	21.75	28.49	25.74	28.33	33.18
AT1G12540	0	0	0	0	0	0.11
AT1G12550	8.23	9.77	9.29	9.3	10.26	10.1
AT1G12560	0.17	0	0	0	0	0
AT1G12570	65.84	57.04	65.23	80.62	125.12	109.67
AT1G12580	16.52	19.64	23.35	18.56	20.91	20.96
AT1G12590	0	0.2	0.41	0	0.18	0.18
AT1G12600	3	4.35	5.04	2.52	6.33	5.51
AT1G12610	1.75	2.7	3.5	0	0.05	7.66
AT1G12620	4	2.68	3.86	3.92	3.61	3.69
AT1G12630	0.2	0.35	0.22	0.27	0	0.1
AT1G12640	26.97	28.71	27.94	42.32	56.89	58.79
AT1G12650	31.83	32.12	35.84	41.76	32.43	26.84
AT1G12660	0	0	0	0	0.14	0
AT1G12663	0	0	0	0	0	0
AT1G12665	0.23	0	0	0	0	0
AT1G12667	0	0	0	0	0	0
AT1G12669	0	0	0	0.14	0	0
AT1G12670	0	1.61	1.58	0.38	0.39	0.2
AT1G12672	0.16	0.27	0.17	0	0.28	0
AT1G12680	13.72	13.72	14.42	10.29	15.87	11.72
AT1G12700	1.09	0.44	0.6	1.55	1.77	1.5
AT1G12710	10.15	7.66	8.51	9.23	10.61	9.76
AT1G12720	0	0.03	0.05	0	0	0
AT1G12725	0	0	0	0	0	0
AT1G12730	4.19	3.6	4.13	3.01	5.72	2.66
AT1G12740	0.03	0	0	0.32	0.03	0.11
AT1G12750	10.62	10.1	10.43	6.91	8.72	8.02
AT1G12760	23.56	26.56	28.49	30.94	39.93	32.74
AT1G12770	16.16	12.4	13.42	12.45	9.62	18.76
AT1G12775	2.73	1.96	3.04	2.65	2.42	3.38
AT1G12780	51.23	52.36	65.18	46.78	66.53	41.75
AT1G12790	3.29	2.3	3.3	2.93	4.14	2.24
AT1G12800	27.7	22.65	24.79	22.4	24.16	25.64
AT1G12805	0.69	1.59	1.47	0.41	0.11	0.76
AT1G12810	43.92	47.42	46.3	57.26	56.71	77.16
AT1G12820	34.11	31.98	35.19	28.98	36.34	27.29
AT1G12830	43.95	53.4	50.55	59.9	50.32	56.03
AT1G12840	143.21	106.65	122.45	170.94	167.53	181.06
AT1G12845	118.13	68.46	77.71	55.2	35.9	53.89
AT1G12850	37.11	32.2	34.86	34.38	36.96	44.76
AT1G12855	0.08	0.18	0.12	0.03	0.04	0
AT1G12860	17.5	13.33	14.41	13.15	14.99	13.43
AT1G12870	0	0.1	0	0.12	0	0
AT1G12880	16.4	20.38	25.65	15.01	15.12	9.96
AT1G12890	2.31	2.88	3.22	4.82	1.9	1.59
AT1G12900	581.34	426.13	518.95	731.22	639.19	661.07
AT1G12910	44.98	41.71	49.32	43.39	50.27	63.32
AT1G12920	62.57	48.96	60.02	72.28	69.1	79.66
AT1G12930	6.81	5.04	5.35	6.1	5.87	8.44
AT1G12935	0	0	0	0	0	0
AT1G12938	0	0	0	0	0	0
AT1G12940	0.1	0.18	0.17	0.06	0.18	0
AT1G12950	0.7	0.78	0.78	0.44	0.34	0.64
AT1G12960	0	0	0	0	0	0
AT1G12970	7.45	7.81	8.02	7.3	8.59	5.52
AT1G12980	0	0.16	0.1	0	0.08	0
AT1G12990	16.05	12.35	13.19	17.02	17.73	14.43
AT1G13000	9.07	4.81	6.5	4.03	4.29	4.65
AT1G13010	0	0.53	0	0	0	0
AT1G13020	13.25	14.07	13.16	13.49	11.87	13.77
AT1G13030	7.51	8.67	9.55	5.45	5.8	5.02
AT1G13040	2.85	2.26	2.46	0.26	1.04	1.47
AT1G13050	3.6	3.66	3.32	1.05	2.87	2.33
AT1G13060	65.37	57.65	61.19	68.22	59.77	142.29
AT1G13070	1.04	0.56	0.48	0.15	0.13	0
AT1G13080	9.95	9.1	11.55	19.86	32.71	34.63
AT1G13090	15.11	11.45	12.83	20.4	22.38	22.85
AT1G13100	0	0.17	0.23	0.42	0.65	0.21
AT1G13110	0.61	1.3	0.92	1.11	0.87	0.49
AT1G13120	14.21	10.82	12.52	12	11.08	11.34
AT1G13130	3.47	8.39	8.67	7.63	17.27	11.44
AT1G13140	16.85	28.24	37.16	34.43	39.61	22.42
AT1G13145	11.07	10.89	11.69	13.81	14.93	17.44
AT1G13150	10.84	14.94	19.47	25.2	26.07	14.48
AT1G13160	13.55	12.83	13.59	14.93	12.35	10.41
AT1G13170	11.11	7.67	9.57	8.47	8.24	8.47
AT1G13180	10.68	7.57	8.23	8.63	6.75	6.88
AT1G13190	15.3	9.45	11.61	7.45	8.95	9.6
AT1G13195	7.72	10.57	12.04	9.06	12.23	13.38
AT1G13200	0	0.05	0.23	0	0.04	0.04
AT1G13210	1.99	1.85	2.03	1.73	1.26	1.38
AT1G13220	21.31	16.99	17.55	14.84	13.61	14.78
AT1G13230	1.42	1.42	2.18	1.82	1.47	2.35
AT1G13240	0.23	0.74	0.76	0	0.22	0
AT1G13245	34.8	48.32	59.32	16.12	37.36	16.93
AT1G13250	26.6	26.21	25.39	26.19	22.16	26.93
AT1G13260	2.74	4.5	4.37	3.55	5.93	30.72
AT1G13270	20.88	6.4	7.93	17.9	11.44	24.96
AT1G13280	141.46	94.73	98.08	166.38	146.13	158.26
AT1G13290	2.37	1.84	1.44	2.65	1.39	1.06
AT1G13300	0.09	0	0	0.2	0	0.04
AT1G13310	0	0.09	0	0	0.15	0.04
AT1G13320	30.3	22.19	27.49	27.76	29.97	24.66
AT1G13330	5.74	4.2	4.81	3.32	3.93	2.36
AT1G13340	0.24	0.27	0.21	0.11	0.48	0.19
AT1G13350	13.95	13.06	13.52	8.29	12.67	13.43
AT1G13360	71.1	91.26	69.99	178.89	167.4	106.12
AT1G13370	1.81	1.37	1.64	1.61	1.86	0.51
AT1G13380	57.86	61.67	68.12	77.78	65.58	53.78
AT1G13390	46.63	46.05	44.45	38.11	45.4	38.47
AT1G13400	0.59	0.43	0.79	0.99	1.31	0.91
AT1G13410	1.88	0.89	1.35	1.37	1.2	1.37
AT1G13420	1.54	0.6	0.7	2.24	0.87	1.32
AT1G13430	0	0	0.05	0	0.13	0
AT1G13440	751	688.72	720.25	794.64	714.02	747.87
AT1G13448	1.03	1.67	0.8	2.16	2.33	2.1
AT1G13450	12.89	13.62	16.66	15.31	19.43	18.15
AT1G13460	6.57	5.74	7.32	11.95	12.88	13.09
AT1G13470	0	0.1	0	0	0.04	0.08
AT1G13480	0	0	0	0	0	0
AT1G13485	0	0	0	0	0	0
AT1G13490	0	0	0	0	0	0
AT1G13500	0	0	0	0	0	0.05
AT1G13510	0	0.08	0	0	0.03	0.07
AT1G13520	0	0	0	0.16	0	0
AT1G13530	0	0	0	0	0	0.09
AT1G13540	0	0	0	0	0	0
AT1G13550	0.13	0	0	0	0	0
AT1G13560	61.56	46.28	58.4	50.12	51.89	66.83
AT1G13570	13.88	11.84	14.14	14.68	15.74	14.04
AT1G13580	17.51	15.41	19.41	20.07	21.42	20.48
AT1G13590	0	0.17	0	0	0	0.14
AT1G13600	0.86	1.59	1.28	1.98	1.12	0.49
AT1G13605	0	0.15	0	0	0	0.12
AT1G13607	0	0	0.2	0	0	0.35
AT1G13608	0	0	0	0	0	0
AT1G13609	0	0.19	0.18	0.3	0.15	0
AT1G13610	0	0	0	0	0	0
AT1G13620	0	0	0	0	0.09	0.09
AT1G13630	0.65	0.33	0.85	0.72	0.39	0.73
AT1G13635	0.79	2.26	2.21	2.17	3.83	6.67
AT1G13640	12.02	12.02	13.15	13.5	18.16	19.72
AT1G13650	5.23	4.87	5.8	3.2	3.53	4.93
AT1G13660	0.02	0	0	0.1	0	0.02
AT1G13670	1.64	4.87	4.1	2.22	3.85	5.59
AT1G13680	0.19	0.33	0.56	0.04	0.49	0.09
AT1G13690	46.74	37.65	37.53	44.66	43.22	48.71
AT1G13700	18.54	14.23	15.78	8.78	11.69	7.89
AT1G13710	9.75	4.93	4.69	6.48	6.29	5.9
AT1G13720	0	0	0	0.49	0.7	0
AT1G13730	23.18	20.3	22.38	23.62	17.87	20.17
AT1G13740	14.72	12.06	12.21	19.85	22.27	22.38
AT1G13750	1.39	0.74	1.08	1.62	2.49	2.17
AT1G13755	0.11	0	0.11	0	0	0
AT1G13760	0.11	0	0	0	0.1	0.1
AT1G13770	8.92	6.73	6.66	9.69	9.76	6.08
AT1G13780	5.05	6.38	6.49	5.29	5.25	2.47
AT1G13790	6.15	5.4	6.19	3.2	2.98	1.76
AT1G13800	1.17	0.97	1.31	0.85	0.55	0.57
AT1G13810	4.91	7.29	7.42	4.92	4.75	6.39
AT1G13820	22.43	21.09	22.29	26.22	24.94	31.96
AT1G13830	1.39	1.69	1.63	3.08	3.42	4.78
AT1G13840	0.24	0	0	0	0	0
AT1G13850	0.24	0	0	0	0	0
AT1G13860	6.17	4.39	5.56	5.03	6.57	7.75
AT1G13870	14.28	12.66	16.08	19.66	16.79	10.37
AT1G13880	15.12	17.89	16.65	18.4	22.57	16.06
AT1G13890	13.07	9.56	11.15	2.08	12.24	3.59
AT1G13900	18.25	15.19	17.05	16.66	18.1	12.61
AT1G13910	5.93	4.1	5.34	10.7	11.66	9.89
AT1G13920	4.83	3.5	4.39	4.1	3.02	5.71
AT1G13930	1497.5	534.88	448.62	455.95	451.4	695.24
AT1G13940	4.56	3.95	4.88	3.83	4.29	3.83
AT1G13950	11.22	17.97	21.65	7.58	13.78	14.67
AT1G13960	6.18	5.63	5.51	5.45	8.05	8.2
AT1G13970	58.25	38.07	45.6	6.6	40.9	10.98
AT1G13980	13.4	10.27	12.44	10.1	11.14	8.1
AT1G13990	13.83	9.84	13.03	16.71	21.17	17.54
AT1G14000	24.85	23.34	26.4	33.5	28.11	36.34
AT1G14010	48.41	42.94	41.05	61.53	53.13	41.09
AT1G14020	15.3	11.47	12.53	12.15	15.75	11.34
AT1G14030	22.44	11.17	13.32	17.56	12.64	19.22
AT1G14040	7.83	7.3	8.04	9.7	7.88	7.75
AT1G14048	0	0	0	0.19	0	0
AT1G14060	25.96	33.74	33.72	30.58	22.1	24.79
AT1G14070	2.82	2.09	2.74	4.41	3.31	4.09
AT1G14071	2.32	1.28	1.25	1.02	2.15	1.09
AT1G14080	0.03	0	0.03	0.08	0.03	0
AT1G14090	1.78	1.92	2.76	1.92	1.38	1.51
AT1G14100	0.76	2.18	3.05	2.12	2.96	1.4
AT1G14110	0	0	0	0	0	0
AT1G14120	0	0	0.05	0.21	0	0.13
AT1G14130	6.59	7.37	7.46	7.09	10.33	11.48
AT1G14140	11.02	13.58	12.59	19.83	16.95	19.99
AT1G14150	36.19	38.8	39.46	61.55	53.79	63.79
AT1G14160	0	0	0.07	0.22	0	0.06
AT1G14170	8.77	3.72	5.08	5.95	6.5	6.8
AT1G14180	13.74	11.74	13.17	13.16	12.66	12.89
AT1G14182	3.18	6.8	8.99	3.03	9.74	4.3
AT1G14185	0.16	0.37	0.28	0.2	0.15	0.42
AT1G14190	1.6	0.91	1.54	0.93	1.01	2.3
AT1G14200	7.35	23.67	17.19	15.98	27.05	15.57
AT1G14205	3.3	2.15	3.19	2.84	2.78	2.34
AT1G14210	19.73	20.92	23.52	24.85	25.63	33.03
AT1G14220	0	0.1	0	0.08	0.16	0
AT1G14225	0	0	0	0	0	0
AT1G14230	9.63	8.34	7.69	13.73	11.99	14.43
AT1G14240	0.03	0.11	0.25	0	0.3	0.25
AT1G14250	0.67	0.65	0.72	0.45	1.49	2.09
AT1G14260	3.87	4.87	5.2	6.66	4.97	9.42
AT1G14270	29.66	26.5	26.57	35.92	36.37	45.59
AT1G14280	30.13	29.12	33.13	55.86	78.6	54.38
AT1G14290	46.24	28.5	35.94	25.52	38.04	27.71
AT1G14300	19.49	17.45	19.17	11.28	11.48	13.39
AT1G14310	14.18	13.6	13.89	15.95	13.21	18.04
AT1G14315	0.09	0	0	0.22	0	0
AT1G14320	1417.14	1235.2	1297.07	1349.16	1032.49	1448.2
AT1G14330	7.63	8.68	9.09	12.62	15.45	8.79
AT1G14340	8.06	8.01	10.88	10.25	10.21	8.24
AT1G14345	72.5	70.98	70.15	135.41	137.61	112.03
AT1G14350	13.41	10.93	13.43	17.94	19.19	28.93
AT1G14360	25.35	28.2	34.99	23.55	20.24	15.77
AT1G14370	0.62	1.84	1.81	0.49	1.13	1.03
AT1G14380	17.37	15.6	17.36	21.74	21.14	23.27
AT1G14390	0.45	0.29	0.37	0.09	0.39	0.09
AT1G14400	175.87	154.3	182.43	157.44	184.57	132.73
AT1G14410	44.36	29.01	29.56	32.37	27.84	37.56
AT1G14420	79.58	46.62	47.72	3.71	35.84	3.08
AT1G14430	11.47	10.48	9.15	15.7	16.57	17.09
AT1G14440	47.21	27.87	36.16	29.75	29.42	34.54
AT1G14450	185.15	233.77	206.7	271.66	241.93	266.04
AT1G14455	0.61	0.59	0.54	0.09	0.38	0.1
AT1G14460	7.09	5.04	6.48	5.33	6.9	6.38
AT1G14470	0.45	0.28	0.55	0.86	0.87	0.59
AT1G14480	1.75	2.06	2.06	1.01	0.81	5.92
AT1G14490	3.34	4.37	3.34	6.84	5.3	6.12
AT1G14500	0.09	0	0	0	0.08	0.04
AT1G14510	47.65	44.85	50	50.54	54.1	47.25
AT1G14518	0	0	0	0	0	0.09
AT1G14520	12.14	9.02	11.65	17.48	8.53	10.57
AT1G14530	13.75	10.95	13.11	13.34	17.1	11.11
AT1G14540	0.14	0.11	0.15	0	0	0.18
AT1G14549	0	0	0	0	0	0
AT1G14550	0	0	0	0	0	0
AT1G14560	16.63	17.32	19.43	12	29.97	16.44
AT1G14570	45.49	39.03	41.59	39.69	40.19	42.96
AT1G14580	4.77	4.95	4.61	3.24	4.09	4.08
AT1G14590	10.06	10.25	12.45	13.57	14.91	11.24
AT1G14600	3.1	2.11	2.66	1.84	3.57	3.62
AT1G14610	29.99	27.62	32.65	20.89	21.73	22.34
AT1G14620	31.85	34.62	38.49	28.46	18.34	25.1
AT1G14630	7.03	7.49	8.34	8.16	5.16	7.66
AT1G14640	1.98	1.47	1.38	0.91	1.84	1.93
AT1G14642	0.65	1.46	2.08	1.72	1.21	2.44
AT1G14650	26.2	20.71	20.65	17.32	21.33	21.02
AT1G14660	1.68	2.23	2.1	1.25	1.84	2.29
AT1G14670	51.22	47.48	54.69	41.8	52.63	55.27
AT1G14680	3.62	3.89	4.08	5.86	4.97	4.05
AT1G14685	36.02	33.03	35.29	24.8	27.38	23.04
AT1G14686	0.95	0.06	0.06	0.2	0.57	0.26
AT1G14687	4.56	5.87	5.56	6.79	4.52	4.72
AT1G14688	0.27	0.32	0.29	0.08	0	0
AT1G14690	17.13	15.41	17.24	17.87	21.87	13.64
AT1G14700	4.52	4.67	3.91	4.96	5.94	5.65
AT1G14710	21.96	20.02	19.41	13.23	13.8	12.49
AT1G14720	14.34	11.98	10.84	15.41	12.38	12.02
AT1G14730	3.39	3.16	3.09	3.47	5.54	14.72
AT1G14740	13.35	18.39	18.05	13.45	13.96	6.88
AT1G14750	1.19	1.97	2.48	0.97	0.62	1.05
AT1G14755	1.91	2.2	1.53	0.32	1	0.23
AT1G14760	5.14	5.42	6.46	11.13	10.3	6.33
AT1G14770	8.98	7.68	10.37	7.17	9.74	10.01
AT1G14780	0.49	0.5	0.74	0.6	0.51	0.52
AT1G14790	6.95	4.42	4.64	4.46	8.14	7.55
AT1G14800	0.2	0	0.06	0	0	0
AT1G14810	29.84	29.42	30.8	22.47	17.98	20.34
AT1G14820	49.4	44.53	44.94	61.03	62.62	57.4
AT1G14830	44.83	40.53	40.92	39.39	39.64	32.39
AT1G14840	13.85	13.68	14.07	14.5	14.94	12.84
AT1G14850	9.98	6.71	8.23	5.69	5.35	5.36
AT1G14860	1.31	3.5	4.13	4.43	6.14	4.33
AT1G14870	4.4	10.64	11.15	3.56	5.7	3.42
AT1G14880	0	0	0	0	0	0
AT1G14890	52.1	77.77	74.49	54.69	66.71	84.98
AT1G14900	111.19	112.49	111.15	111.71	96.81	85.56
AT1G14910	14.01	13.69	14.43	10.82	13.55	12.32
AT1G14920	28.04	23.59	23.09	34.07	31.3	28.1
AT1G14930	0	0	0	0	0	0.31
AT1G14940	0	0	0	0	0	0
AT1G14950	0	0	0	0	0	0
AT1G14960	0.08	0	0	0.08	0.16	0
AT1G14970	5.01	3.76	4.86	3.13	4.47	3.38
AT1G14980	243.8	329.3	310.33	293.66	190.69	211.58
AT1G14990	26.56	21.11	23.67	25.94	24.19	21.8
AT1G15000	15.81	20.76	18.38	19.76	13.29	28.08
AT1G15002	2.18	3.32	3.35	2.04	1.84	1.64
AT1G15010	0.89	5.41	5.11	0.2	1.66	7.16
AT1G15015	0	0	0	0.06	0.19	0.39
AT1G15020	9.22	9.71	10.71	9.94	12.73	13.79
AT1G15030	13.12	12.61	12.63	14.02	14.96	13.46
AT1G15040	1.76	2.02	2.11	0.58	2.92	0.84
AT1G15045	0	0	0	0	0	0
AT1G15050	0	0	0	0	0.1	0.1
AT1G15060	8.8	9.36	9.98	11	11.68	9.81
AT1G15080	6.6	5.14	5.1	4.46	4.58	6.49
AT1G15090	0	2.22	0	1.83	0	1.97
AT1G15100	44.37	61.33	58.23	117.61	131.3	157.58
AT1G15110	6.07	6.89	7.13	10.25	12.94	13.19
AT1G15120	274.21	310.61	325.95	306.31	258.19	193.89
AT1G15125	0.05	0	0	0	0.05	0
AT1G15130	14.76	9.69	10.61	11.49	14.13	12.68
AT1G15140	43.94	26.35	28.92	38.47	39.85	48.2
AT1G15150	0.03	0	0	0	0	0.03
AT1G15160	0.65	0.23	0.74	0.84	1.26	0.56
AT1G15165	3.08	3	2.52	3.97	3.84	3.95
AT1G15170	5.28	5.84	6.07	9.69	8.39	6.08
AT1G15175	5.22	2.14	3.27	3.57	2.85	1.55
AT1G15180	16.67	10.65	11.71	14.17	12.44	13.41
AT1G15190	2.37	1.66	1.16	2.41	3.9	1.63
AT1G15200	36.18	31.64	34.76	28.98	29.2	36.88
AT1G15210	0.42	0.37	0.41	0.4	0.28	0.11
AT1G15215	8.36	8.12	9.02	7.96	8.68	7.41
AT1G15220	10.41	8.63	8.27	8.87	10.82	11.1
AT1G15230	32.7	40.43	37.49	51.04	55.81	60.33
AT1G15240	8.97	7.96	8.8	7.02	8.43	7.75
AT1G15250	87.47	108.17	111.92	91.13	80.63	68.32
AT1G15260	267.32	249.03	294.5	327.99	358.55	403.77
AT1G15270	472.53	536.1	519.16	629.88	544.26	549.82
AT1G15280	18.4	17.46	18.04	13.37	14.97	18.13
AT1G15290	14.52	14.31	17.11	12.13	12.86	14.84
AT1G15300	2.34	1.95	2.41	3.16	3.38	2.61
AT1G15310	6.43	7.02	7.64	4.87	9.37	4.66
AT1G15320	0.6	1.4	1.67	0	1.36	0.81
AT1G15330	0.33	0.22	0.36	0.26	1.92	0.27
AT1G15340	119.12	99.82	106.9	105.63	120.9	138.9
AT1G15350	26.43	19.03	21.16	6.51	22.18	12.84
AT1G15360	110.41	120.22	116.49	159.02	159.32	178.91
AT1G15370	90.39	99.75	107.12	147.5	130.36	171.73
AT1G15380	40.17	12.52	18.39	7.48	22.32	6.62
AT1G15385	9.76	2.58	4.4	0.1	2.08	0.22
AT1G15390	32.79	31.84	30.02	34.44	29.27	43.87
AT1G15400	38.43	55.53	50.02	62.07	66.4	61.54
AT1G15405	42.34	73.32	57.38	30.69	30.28	8.21
AT1G15410	9.44	7.66	10.53	10.3	12.07	11.09
AT1G15415	118.25	181.92	204.42	83.28	263.55	144.3
AT1G15420	33.09	30.15	37.33	26.42	24.4	30.57
AT1G15430	16.71	17.42	19.18	7.83	16.26	10.16
AT1G15440	10.97	8.85	10.16	5.76	5.27	6.04
AT1G15450	0.41	0.87	0.41	0.72	0.18	0.18
AT1G15460	9.2	18.65	21.01	15.92	35.52	26.49
AT1G15470	24.07	30.98	31.27	22.39	32.48	26.07
AT1G15480	10.32	7.29	8.3	5.09	5.45	3.61
AT1G15490	4.34	4.9	4.98	4.33	5.01	4.97
AT1G15500	80.51	66	71.78	63.44	58.86	75.41
AT1G15510	4.43	2.62	3.88	3.35	2.22	2.92
AT1G15520	1.48	0.92	0.81	0.42	1.38	0.64
AT1G15530	1.27	1.48	1.02	0.45	0.58	0.56
AT1G15540	0.06	0	0	0	0	0.06
AT1G15550	1.75	1.57	1.73	1.48	1.34	1.53
AT1G15560	0.1	0.27	0.25	0.18	0.28	0.06
AT1G15570	13.1	11.02	11.29	11.82	10.49	11.83
AT1G15580	1.41	1.41	1.9	3.25	4.54	1.59
AT1G15590	0.07	0	0	0	0	0
AT1G15600	0.14	0	0	0	0	0.04
AT1G15610	0	0	0	0.15	0	0
AT1G15620	0	0	0	0	0	0
AT1G15630	0	0	0.06	0	0	0.1
AT1G15640	0	0.06	0	0	0	0
AT1G15650	0	0.14	0	0	0	0
AT1G15660	13.12	8.95	10.46	7.84	9.26	7.22
AT1G15670	8.16	20.77	17.88	9.93	31.06	11.37
AT1G15680	0.14	0.21	0.39	0.45	0.21	0.04
AT1G15690	275.78	210.06	220.44	188.28	192.35	194.87
AT1G15700	8.74	10.11	11.5	14.97	10.49	9.63
AT1G15710	16.71	15.11	15.93	22.13	23.19	25.67
AT1G15720	3.35	4.61	6.13	3.42	3.72	4.18
AT1G15730	15.93	14.66	13.98	19.51	14.16	16.91
AT1G15740	9.95	13.16	14.45	16.39	28.29	15.91
AT1G15750	21.26	24.64	25.72	20.7	22.12	26.41
AT1G15757	0	0	0	0	0.25	0
AT1G15760	4.26	11.1	9.72	10.43	6.31	17.03
AT1G15770	0.06	0.28	0.19	0.11	0.06	0.11
AT1G15772	0.48	1.54	2.31	0.54	1.68	0.46
AT1G15780	5.52	6.17	5.47	4.38	4.26	4.65
AT1G15790	3.31	2.86	2.96	2.55	5.73	5.53
AT1G15800	7.79	8.78	8.48	6.31	11.62	8.47
AT1G15810	17.76	16.92	16.14	17.56	18.57	22.29
AT1G15820	909.11	987.62	723.76	1053.23	841.61	1310.86
AT1G15825	0.49	0.38	0.52	0.15	0.3	0.46
AT1G15830	0.04	0.4	0.45	0.1	0.43	0.26
AT1G15840	0.06	0	0	0.11	0	0
AT1G15850	0.29	0.17	0.93	0.13	1.08	0
AT1G15860	29.51	28.63	34.1	33.5	37.56	27.08
AT1G15870	4.54	4.59	5.65	1.81	2.22	2.37
AT1G15880	30.14	30.47	31.94	27.07	37.7	22.49
AT1G15885	9.78	10.91	10.8	10.52	15.67	8.92
AT1G15890	0.11	0.07	0.16	0.02	0.09	0.09
AT1G15900	2.59	1.49	1.19	0.82	1.72	1.4
AT1G15910	14.38	12.31	14.62	13.73	16	13.5
AT1G15920	29.24	33.89	35.32	26.13	36.6	28.72
AT1G15930	594.11	546.63	572.45	443.93	400.68	548.92
AT1G15940	15.16	13.11	15.47	11.93	14.54	7.75
AT1G15950	41.55	45.55	44.83	58.39	53.82	100.62
AT1G15960	3.34	3.49	3.55	3.13	2.55	2.81
AT1G15970	19.41	18.14	20.67	26.75	23.98	23.81
AT1G15980	22.08	17.91	20.16	15.61	17.27	13.2
AT1G15990	0.6	0.91	1.42	0.75	1.51	0.39
AT1G16000	60.88	66.09	54.54	67.34	53.22	64.93
AT1G16010	26.21	22.16	23.28	32.17	31.4	26.21
AT1G16020	13.01	9.25	13.07	13.58	14.63	16.73
AT1G16022	2.05	3.26	2.74	1.18	2.75	1.33
AT1G16025	0	0	0	0.11	0	0
AT1G16030	2.52	2.74	3.2	3.73	2.86	2.09
AT1G16040	20.24	15.2	20.01	23.34	18.54	26.01
AT1G16060	33.71	29.64	27.91	46.27	35.24	27.97
AT1G16070	4	3.47	4.68	4.28	2.28	4.19
AT1G16080	72.04	60.4	62.66	91.99	82.72	90.42
AT1G16090	0.73	0.85	0.78	2.34	2.57	1.75
AT1G16100	0.15	0.31	0	0	0	0.27
AT1G16110	0.52	0.68	0.7	0.27	0.44	0.31
AT1G16120	0.18	0	0.03	0.07	0	0
AT1G16130	0.02	0.45	0.49	0.29	0.24	0.12
AT1G16140	0	0	0	0	0	0
AT1G16150	0.14	0.03	0.08	0.04	0.04	0
AT1G16160	0	0.09	0.06	0.19	0.02	0
AT1G16170	37.01	34.04	37.62	33.54	38.37	29.29
AT1G16180	113.17	85.84	101.11	169.18	193.14	228.92
AT1G16190	18.56	19.4	19.71	14.88	14.18	21.03
AT1G16210	53.68	57.01	55.22	74.87	83.41	88.69
AT1G16220	5.94	6.4	7.59	4.51	4.29	6.19
AT1G16225	0	0	0	0	0	0
AT1G16230	0	0	0.11	0	0	0
AT1G16240	83.07	78.96	90.07	77.57	94.79	74.28
AT1G16250	5.11	4.76	5.74	2.92	3.73	2.2
AT1G16260	3.85	2.81	2.96	4.1	4.2	6.98
AT1G16270	9.32	7.28	8.77	5.76	8.28	8.33
AT1G16280	10.58	9.01	9.34	9.59	10.92	7.45
AT1G16290	4.36	3.88	6.35	1.49	6.12	2.39
AT1G16300	9.89	8.94	9.6	12.1	11.63	12.62
AT1G16310	6.48	7.1	7.12	8.85	9.51	11.33
AT1G16320	26.34	28.28	38.29	40.59	47.61	46.34
AT1G16330	4.18	2.82	3.17	3.21	2.51	4.49
AT1G16340	19.88	14.96	15.11	21.01	25.01	23.05
AT1G16350	48.48	38.58	42.31	40.2	28.82	34.77
AT1G16360	6.45	6.66	7.43	3.85	11.09	4.4
AT1G16370	0.06	0.15	0.31	0.37	0.18	1.93
AT1G16380	1.15	1.56	1.53	0.27	2.63	0.71
AT1G16390	0	0	0	0.03	0	0.15
AT1G16400	0.06	0.11	0.06	0.19	0.54	0.45
AT1G16410	0.45	0.25	0.18	1.28	0.3	1.29
AT1G16420	0	0.05	0.04	0.04	0	0.16
AT1G16430	18.12	24.28	18.24	29.96	22.02	27.86
AT1G16440	0.11	0.12	0.11	0	0.1	0.41
AT1G16445	3.36	3.43	4.95	1.62	2.38	2.48
AT1G16450	0	0	0	0	0	0
AT1G16460	41.25	29.66	33.37	39.29	37.89	50.48
AT1G16470	73.96	70.94	69.18	93.26	79.96	60.83
AT1G16480	1.27	1.19	1.24	0.85	0.95	1.2
AT1G16489	1.14	1.12	0.91	2.76	2.61	3.25
AT1G16490	3.04	2.92	4.88	5.09	4.17	4.54
AT1G16500	20.44	28.12	24.42	18.65	16.02	7.42
AT1G16510	7.58	15.44	12.17	12.62	12.77	6.05
AT1G16515	11.78	14.11	13.12	19.59	13.76	10.89
AT1G16520	19.8	21.2	22.01	25.77	20.8	30.8
AT1G16530	0.18	0.53	0.98	0.24	0.17	0
AT1G16540	3.01	2.07	2.74	2.68	3.04	3.11
AT1G16550	1.65	1.22	1.72	1.55	2.16	2.01
AT1G16560	28.94	25.43	28.91	39.09	37.19	43.49
AT1G16570	11.48	10.78	11.44	11.11	10.08	10.1
AT1G16590	7.23	5.81	7.9	7.68	7.49	8.16
AT1G16600	0	0	0	0	0	0
AT1G16610	69.42	68.3	58.69	68.17	68.35	93.32
AT1G16620	0.08	0	0	0	0	0
AT1G16630	5.89	5.12	6.01	7.13	4.12	4.45
AT1G16635	3.65	3.7	4.25	3.49	2.1	1.32
AT1G16640	5.6	5.85	6.22	4.57	4.13	3.38
AT1G16650	3.26	4.7	4.07	5.05	4.59	7.43
AT1G16660	0	0	0	0	0	0
AT1G16670	3.96	4.68	5.37	3.85	5.54	3.5
AT1G16680	9.1	7.98	10.96	7.85	9.18	10.67
AT1G16690	6.79	6.03	6.12	6.05	7.53	8.45
AT1G16700	90.91	79.55	86.48	102.47	95.77	124.59
AT1G16705	43.26	43.24	53.17	30.36	28.3	14.58
AT1G16710	6.94	5.74	6.78	3.49	4.01	3.52
AT1G16720	21.76	24.21	24.21	36.31	44.66	38.08
AT1G16730	12.37	17.1	14.03	32.73	31	18.8
AT1G16740	85.21	72.34	81.81	86.71	65.07	78.57
AT1G16750	19.03	16.16	18.36	23.13	28.52	21.2
AT1G16760	4.97	4.73	5.46	0.96	7.99	2.07
AT1G16770	0.91	0.63	0.95	0.38	0.78	0.48
AT1G16780	7.83	7.01	7.52	7.44	8.1	8.09
AT1G16790	22.13	25.93	18.57	38.75	25.76	26.91
AT1G16800	1.53	1.4	1.68	0.7	1.14	0.65
AT1G16810	121.13	107.06	129.91	121.59	123.96	82.68
AT1G16820	5.56	4.01	7.01	8.59	8.31	7.29
AT1G16825	16.13	20.77	22.12	18.21	27.28	16.95
AT1G16830	2.48	1.65	2.45	3.01	1.27	1
AT1G16840	53.1	54.95	51.29	47.19	60.51	56.08
AT1G16850	8.09	4.23	3.15	5.47	5.07	5.14
AT1G16858	9.11	8.74	8.88	9.1	7.99	8.53
AT1G16860	9.11	8.74	8.88	9.1	7.99	8.53
AT1G16870	22.42	20.45	20.07	17.52	12.26	19.41
AT1G16880	227.11	178.21	197.55	356.52	340.9	335.19
AT1G16890	172.23	158.59	187.52	219.22	238.61	270.12
AT1G16900	18.52	10.26	12.53	15.66	14.64	17.79
AT1G16905	0	0.05	0.04	0	0	0.23
AT1G16910	0.37	0.5	0.33	0.22	0.17	0.12
AT1G16916	26.07	37.81	33.12	48.7	51.46	42.25
AT1G16920	77.93	75.76	80.4	86.78	63.2	68.5
AT1G16930	3.42	2.13	2.32	2.6	5.09	4.18
AT1G16940	0.04	0.3	0.51	0.15	0.12	0.04
AT1G16950	0	0.12	0.23	2.69	2.72	0.71
AT1G16960	18.85	15.02	17.63	18.23	16.95	9.14
AT1G16970	7.76	6.88	8.52	8.31	7.97	9.41
AT1G16980	0.02	0.03	0	0	0	0.04
AT1G17000	0	0	0	0	0	0.07
AT1G17010	0	0	0	0	0	0
AT1G17020	0.88	0.65	1.2	1.93	2.84	1.71
AT1G17030	3.2	7.17	6.73	7.03	7.32	6.28
AT1G17040	4.18	4.28	4.25	3.88	5.11	5.5
AT1G17050	15.95	17.99	18.97	40.42	39.92	29.84
AT1G17060	0.86	1.11	1.18	0.57	0.97	0.58
AT1G17070	3.97	3.58	3.16	2.16	1.84	3.51
AT1G17080	56.43	63.32	66.83	96.02	109.75	96.13
AT1G17090	4.17	6.59	7.36	7	5.4	6.55
AT1G17100	191.3	163.23	160.65	418.67	345.11	340.83
AT1G17110	21.19	15.27	18.45	23.77	20.22	24.52
AT1G17120	19.29	17.78	21.58	32.5	39.14	38.16
AT1G17130	32.09	31.19	31.23	45.78	40.69	41.48
AT1G17140	58.43	51.7	56.59	67.61	64.51	70.48
AT1G17145	18.35	14.41	19.15	10.81	14.4	10.36
AT1G17147	0.61	0.47	0.66	0.09	0.86	0
AT1G17150	0	0.05	0.2	0	0.04	0
AT1G17160	17.63	18.04	15.67	25.75	23.32	28.39
AT1G17170	3.64	2.81	4.02	9.95	5.02	6.68
AT1G17180	1.14	0.7	0.72	0.48	0.69	0.95
AT1G17190	38.11	24.51	33.4	26.12	23.22	24.91
AT1G17200	200.2	164.52	161.42	174.38	184.62	165.99
AT1G17210	21.96	21.39	23.59	19.47	26.12	27.83
AT1G17220	31.83	24.85	27.5	26.45	27.7	19.45
AT1G17230	2.57	2.06	2.4	3.2	2.28	4.35
AT1G17232	0	0	0	0	0	0
AT1G17235	1.57	1.21	2.42	0.77	1.78	1.65
AT1G17240	0.39	0.36	0.36	0.17	0.31	0.23
AT1G17250	0	0	0	0	0	0
AT1G17255	0.77	0.81	0.84	1.71	1.89	1.75
AT1G17260	0.27	0.68	0.77	0.88	0.6	0.64
AT1G17270	4.15	2.84	3.07	5.35	4.21	3.82
AT1G17275	0	0.08	0.05	0	0	0.05
AT1G17277	0	0	0.26	0.11	0	0
AT1G17280	44.36	40.86	47.85	46.46	63.06	58.85
AT1G17285	0.44	0.39	0.24	0	0.1	0
AT1G17290	67.84	43.34	46.47	61.37	59.2	68.35
AT1G17300	3.03	1.17	1.26	0	1.56	0.08
AT1G17310	0	0.1	0.1	0.24	0	0.17
AT1G17330	10.52	7.72	9.96	13.92	13.01	8.99
AT1G17340	4.4	4.66	5.4	4.88	5.29	4.49
AT1G17345	0	0.09	0.08	0.46	0.07	0.07
AT1G17350	15.72	16.26	17.41	19.16	18.75	17.72
AT1G17360	11.31	9.46	11.65	16.12	13.71	17.96
AT1G17370	48.41	45.89	43	51.03	60.59	78.53
AT1G17380	32.6	46.77	52.58	36.34	35.26	86.66
AT1G17390	0	0.19	0	0	0.08	0
AT1G17400	0	0	0	0.2	0	0.04
AT1G17410	9.51	12.31	11.22	13.97	14.97	9.1
AT1G17420	18.83	26.78	27.16	7.54	7.03	7.81
AT1G17430	10.69	11.18	11.78	14.36	12.19	16.48
AT1G17440	9.8	10.8	11.15	11.02	13.68	13.31
AT1G17450	2.12	2.04	2.57	1.36	1.5	0.97
AT1G17455	32.02	20.91	24.43	18.79	21.58	15.91
AT1G17460	4.06	3.09	2.64	3.46	2.95	3.29
AT1G17470	37.77	31.31	35.5	33.99	37.03	29.14
AT1G17480	3.57	3.3	3.4	5.09	3.61	5.3
AT1G17490	33.8	45.62	53.78	65.62	66.54	50.29
AT1G17495	0	0	0.04	0	0	0
AT1G17500	5.1	3.71	4.49	2.96	3.1	2.79
AT1G17510	30.73	29.69	29.24	47.27	39.57	36.93
AT1G17520	10.4	12.45	13.94	11.16	18.25	18.55
AT1G17530	36.16	44.28	39.15	51.7	49.94	57.83
AT1G17540	23.23	7.15	7.59	0.08	5.41	0.18
AT1G17545	0	0	0	0	0	0
AT1G17550	17.3	16.64	19.72	17.31	22.16	18.81
AT1G17560	29.85	28.77	30.74	24.77	20.5	23.28
AT1G17570	0	0.14	0	0	0	0
AT1G17580	5.84	5.24	6.23	4.34	4.07	3.36
AT1G17590	4.96	2.41	3.77	6.15	4.15	6.92
AT1G17600	0.22	0.25	0.14	0.24	0.15	1.05
AT1G17610	0.08	0.49	0.37	0.72	0.32	0.73
AT1G17615	0	0	0.05	0.13	0	0.05
AT1G17620	32.46	42.98	40.21	37.74	50.02	47.18
AT1G17630	1.16	0.71	0.76	1.44	0.47	1.05
AT1G17640	5.27	3.5	3.77	5.56	5.53	5.81
AT1G17650	23.35	18.9	18.01	28.57	22.42	23.75
AT1G17660	0.1	0.11	0	0	0.1	0.1
AT1G17665	1.23	0.27	0.25	1.43	0.71	0.94
AT1G17670	0.44	1.76	0.61	0.39	0.13	0
AT1G17680	6.71	4.89	6.85	6.82	6.3	8.02
AT1G17690	7.86	8.88	10.87	9.21	6.22	6.54
AT1G17700	1.36	1.24	2.06	1.27	2.13	14.15
AT1G17710	4.2	11.08	13.23	1.89	8.12	9.32
AT1G17720	26.42	25.25	26.36	22.38	23.82	29.02
AT1G17730	34.39	40.83	43.61	46.2	42.6	46.22
AT1G17744	0.51	0.8	0.83	2.28	0.15	1.81
AT1G17745	70.59	53.22	57.98	91.93	74.38	209.38
AT1G17750	2.94	1.78	2.21	2.03	1.63	2.81
AT1G17760	8.87	8.56	8.61	8.83	10.09	10.04
AT1G17770	0	0	0	0	0	0
AT1G17780	7.05	6.53	9.74	9.59	15.27	10.01
AT1G17790	8.4	7.89	8.76	7	10.3	7.95
AT1G17800	0	0	0	0	0	0
AT1G17810	0	0	0	0	0	0
AT1G17820	6.19	5.89	6.07	6.05	7.08	5.16
AT1G17830	4.44	2.25	3.42	3.86	4.7	4.5
AT1G17840	72.89	63.21	69.36	82.89	88.18	72.69
AT1G17850	9.61	5.53	6.92	5.85	5.87	9.42
AT1G17860	6.05	5.65	6.35	10.14	7.32	13.67
AT1G17870	2.62	3.7	3.83	3.89	1.99	2.6
AT1G17880	437.36	465.43	476.9	469.98	392.25	384.97
AT1G17890	31.35	26.58	27.99	28.74	28.48	33.21
AT1G17900	0	0	0	0	0	0
AT1G17910	0.02	0	0.03	0	0	0
AT1G17920	6.44	4.99	6.34	5.56	4.8	5.31
AT1G17930	7.96	7.42	9.72	9.41	10.44	12.61
AT1G17940	8.67	4.64	5.64	9.53	7.59	8.78
AT1G17950	2.53	3.17	4.69	6.35	6.87	2.82
AT1G17960	0.75	0.5	0.96	1.02	1.33	1.08
AT1G17970	3.99	3.25	2.82	2.09	2.43	3.46
AT1G17980	10.71	10.77	9.57	13.14	11.51	11.32
AT1G17990	1.02	3.38	1.74	1.62	3.92	3.77
AT1G18000	16.17	23.54	26.36	21.52	21.42	24.53
AT1G18010	17.35	20.76	15.58	13.33	16.88	8.5
AT1G18020	5.98	11.27	13.89	7.71	8.03	6.64
AT1G18030	6.89	8.62	7.24	7.28	8.14	8.64
AT1G18040	9.3	9.31	10.33	9.85	8.29	11.2
AT1G18050	0	0.08	0	0	0.19	0
AT1G18060	63.5	69.75	71.95	110.89	97.51	139.07
AT1G18070	56.41	53.53	57.16	66.41	61.1	52.35
AT1G18075	9.46	12.6	14.34	5.59	2.93	3.72
AT1G18080	387.22	331.61	316.85	279.07	186.59	127.2
AT1G18090	5.4	4.62	5.67	4.92	4.23	4.69
AT1G18100	0	0	0	0	0	0
AT1G18120	1.73	1.52	1.62	4.87	4.36	4.28
AT1G18130	0.12	0	0	0	0	0.23
AT1G18140	6.9	2.71	2.99	6.06	2.53	19.07
AT1G18150	38.7	32.79	36.58	20.41	40.07	25.35
AT1G18160	8.34	7.34	7.95	7.24	8.86	9.02
AT1G18170	23.62	20.29	21.69	28.48	22.32	23.86
AT1G18180	11.74	8.38	10.43	12.2	11.9	10.41
AT1G18190	6.96	10.08	9.87	9.36	9.19	8.37
AT1G18191	0	0	0	0	0	0
AT1G18200	2.59	2.98	2.96	0.48	0.38	0.45
AT1G18210	109.83	192.71	165.9	147.82	127.04	112.75
AT1G18220	0	0	0	0	0.56	0
AT1G18230	0.09	0	0	0	0	0.09
AT1G18240	0	0	0	0	0.1	0
AT1G18250	112.99	90	89.45	157.46	81.01	185.17
AT1G18260	18.9	16.53	16.55	19.08	22.77	22.71
AT1G18265	3.44	1.84	1.81	2.87	4.53	1.14
AT1G18270	5.93	5.85	6.37	7.99	8.88	6.62
AT1G18280	36.13	105.7	85.79	57.21	64.21	75
AT1G18290	0.47	0.14	0.25	0.69	0.28	0.17
AT1G18300	16.51	18.96	19.9	5.8	9.21	14.95
AT1G18310	0.06	0	0.03	0	0	0
AT1G18320	5.57	4.15	5.82	5.21	4.67	7.53
AT1G18330	25.84	23.91	27.73	14.08	19.91	15.01
AT1G18335	9.91	9.54	10.41	12.64	13.32	12.75
AT1G18340	11.01	11.08	11.75	12.54	8.33	8.94
AT1G18350	0	0	0	0	0	0
AT1G18360	15.92	13.63	15.62	11.85	11.3	9.39
AT1G18370	9.61	6.37	6.7	7.33	5.95	5.26
AT1G18382	0	0	0	0	0	0
AT1G18390	0.46	0.11	0.08	0.16	0.36	0.14
AT1G18400	3.71	5.21	6.53	7.55	5.7	5.94
AT1G18410	2.27	2.28	3.47	0.54	3.15	0.81
AT1G18415	4.97	4.57	4.99	5.99	5.31	5.58
AT1G18420	1.32	0.59	0.85	0.34	0.99	0.89
AT1G18430	0.1	0.11	0	0	0.1	0.1
AT1G18440	10.74	13.05	10.64	11.06	10.52	12.18
AT1G18450	46.15	32.76	40.93	36.07	33.56	31.82
AT1G18460	11.65	10.68	13.29	12.44	15.13	15.66
AT1G18470	17.1	13.92	16.27	14.98	16	14.4
[truncated: 31,695 more rows]
