# Supplementary material for: NanoPARE: parallel analysis of RNA 5′ ends from low-input RNA
Source: Genome Res. 2018 Dec;28(12):1931–42. doi: 10.1101/gr.239202.118 (PMC6280765; doi:10.1101/gr.239202.118)
Supplement: Supplemental Material [file supp_gr.239202.118_Supplemental_Code_S1.zip › supplemental_code_S1/data_tables/TAIR10_gene_types.txt]

AT1G01010	protein_coding
AT1G01020	protein_coding
AT1G01030	protein_coding
AT1G01040	protein_coding
AT1G01046	mirna
AT1G01050	protein_coding
AT1G01060	protein_coding
AT1G01070	protein_coding
AT1G01073	protein_coding
AT1G01080	protein_coding
AT1G01090	protein_coding
AT1G01100	protein_coding
AT1G01110	protein_coding
AT1G01115	protein_coding
AT1G01120	protein_coding
AT1G01130	protein_coding
AT1G01140	protein_coding
AT1G01150	protein_coding
AT1G01160	protein_coding
AT1G01170	protein_coding
AT1G01180	protein_coding
AT1G01183	mirna
AT1G01190	protein_coding
AT1G01200	protein_coding
AT1G01210	protein_coding
AT1G01220	protein_coding
AT1G01225	protein_coding
AT1G01230	protein_coding
AT1G01240	protein_coding
AT1G01250	protein_coding
AT1G01260	protein_coding
AT1G01270	pre-trna
AT1G01280	protein_coding
AT1G01290	protein_coding
AT1G01300	protein_coding
AT1G01305	protein_coding
AT1G01310	protein_coding
AT1G01320	protein_coding
AT1G01340	protein_coding
AT1G01350	protein_coding
AT1G01355	protein_coding
AT1G01360	protein_coding
AT1G01370	protein_coding
AT1G01380	protein_coding
AT1G01390	protein_coding
AT1G01400	protein_coding
AT1G01410	protein_coding
AT1G01420	protein_coding
AT1G01430	protein_coding
AT1G01440	protein_coding
AT1G01448	other_rna
AT1G01450	protein_coding
AT1G01453	protein_coding
AT1G01460	protein_coding
AT1G01470	protein_coding
AT1G01471	protein_coding
AT1G01480	protein_coding
AT1G01490	protein_coding
AT1G01500	protein_coding
AT1G01510	protein_coding
AT1G01520	protein_coding
AT1G01530	protein_coding
AT1G01540	protein_coding
AT1G01550	protein_coding
AT1G01560	protein_coding
AT1G01570	protein_coding
AT1G01580	protein_coding
AT1G01590	protein_coding
AT1G01600	protein_coding
AT1G01610	protein_coding
AT1G01620	protein_coding
AT1G01630	protein_coding
AT1G01640	protein_coding
AT1G01650	protein_coding
AT1G01660	protein_coding
AT1G01670	protein_coding
AT1G01680	protein_coding
AT1G01690	protein_coding
AT1G01695	protein_coding
AT1G01700	protein_coding
AT1G01710	protein_coding
AT1G01720	protein_coding
AT1G01725	protein_coding
AT1G01730	protein_coding
AT1G01740	protein_coding
AT1G01750	protein_coding
AT1G01760	protein_coding
AT1G01770	protein_coding
AT1G01780	protein_coding
AT1G01790	protein_coding
AT1G01800	protein_coding
AT1G01810	protein_coding
AT1G01820	protein_coding
AT1G01830	protein_coding
AT1G01840	protein_coding
AT1G01860	protein_coding
AT1G01870	pre-trna
AT1G01880	protein_coding
AT1G01890	pre-trna
AT1G01900	protein_coding
AT1G01910	protein_coding
AT1G01920	protein_coding
AT1G01930	protein_coding
AT1G01940	protein_coding
AT1G01950	protein_coding
AT1G01960	protein_coding
AT1G01970	protein_coding
AT1G01980	protein_coding
AT1G01990	protein_coding
AT1G02000	protein_coding
AT1G02010	protein_coding
AT1G02020	protein_coding
AT1G02030	protein_coding
AT1G02040	protein_coding
AT1G02050	protein_coding
AT1G02060	protein_coding
AT1G02065	protein_coding
AT1G02070	protein_coding
AT1G02074	protein_coding
AT1G02080	protein_coding
AT1G02090	protein_coding
AT1G02100	protein_coding
AT1G02110	protein_coding
AT1G02120	protein_coding
AT1G02130	protein_coding
AT1G02136	pseudogene
AT1G02140	protein_coding
AT1G02145	protein_coding
AT1G02150	protein_coding
AT1G02160	protein_coding
AT1G02170	protein_coding
AT1G02180	protein_coding
AT1G02190	protein_coding
AT1G02205	protein_coding
AT1G02210	protein_coding
AT1G02220	protein_coding
AT1G02228	transposable_element_gene
AT1G02230	protein_coding
AT1G02250	protein_coding
AT1G02260	protein_coding
AT1G02270	protein_coding
AT1G02280	protein_coding
AT1G02290	protein_coding
AT1G02300	protein_coding
AT1G02305	protein_coding
AT1G02310	protein_coding
AT1G02320	protein_coding
AT1G02330	protein_coding
AT1G02335	protein_coding
AT1G02340	protein_coding
AT1G02350	protein_coding
AT1G02360	protein_coding
AT1G02370	protein_coding
AT1G02380	protein_coding
AT1G02390	protein_coding
AT1G02391	protein_coding
AT1G02400	protein_coding
AT1G02405	protein_coding
AT1G02410	protein_coding
AT1G02420	protein_coding
AT1G02430	protein_coding
AT1G02440	protein_coding
AT1G02450	protein_coding
AT1G02460	protein_coding
AT1G02470	protein_coding
AT1G02475	protein_coding
AT1G02480	pre-trna
AT1G02490	protein_coding
AT1G02500	protein_coding
AT1G02510	protein_coding
AT1G02520	protein_coding
AT1G02530	protein_coding
AT1G02540	protein_coding
AT1G02550	protein_coding
AT1G02560	protein_coding
AT1G02570	protein_coding
AT1G02575	protein_coding
AT1G02580	protein_coding
AT1G02590	protein_coding
AT1G02600	pre-trna
AT1G02610	protein_coding
AT1G02620	protein_coding
AT1G02630	protein_coding
AT1G02640	protein_coding
AT1G02650	protein_coding
AT1G02660	protein_coding
AT1G02670	protein_coding
AT1G02680	protein_coding
AT1G02681	pseudogene
AT1G02690	protein_coding
AT1G02700	protein_coding
AT1G02710	protein_coding
AT1G02720	protein_coding
AT1G02730	protein_coding
AT1G02740	protein_coding
AT1G02750	protein_coding
AT1G02760	pre-trna
AT1G02770	protein_coding
AT1G02780	protein_coding
AT1G02790	protein_coding
AT1G02800	protein_coding
AT1G02810	protein_coding
AT1G02813	protein_coding
AT1G02816	protein_coding
AT1G02820	protein_coding
AT1G02830	protein_coding
AT1G02840	protein_coding
AT1G02850	protein_coding
AT1G02860	protein_coding
AT1G02870	protein_coding
AT1G02880	protein_coding
AT1G02890	protein_coding
AT1G02900	protein_coding
AT1G02910	protein_coding
AT1G02920	protein_coding
AT1G02930	protein_coding
AT1G02940	protein_coding
AT1G02950	protein_coding
AT1G02952	other_rna
AT1G02960	protein_coding
AT1G02965	protein_coding
AT1G02970	protein_coding
AT1G02980	protein_coding
AT1G02990	protein_coding
AT1G03000	protein_coding
AT1G03010	protein_coding
AT1G03020	protein_coding
AT1G03022	protein_coding
AT1G03030	protein_coding
AT1G03040	protein_coding
AT1G03050	protein_coding
AT1G03055	protein_coding
AT1G03060	protein_coding
AT1G03070	protein_coding
AT1G03080	protein_coding
AT1G03090	protein_coding
AT1G03100	protein_coding
AT1G03103	protein_coding
AT1G03106	protein_coding
AT1G03110	protein_coding
AT1G03120	protein_coding
AT1G03130	protein_coding
AT1G03140	protein_coding
AT1G03150	protein_coding
AT1G03160	protein_coding
AT1G03170	protein_coding
AT1G03180	protein_coding
AT1G03190	protein_coding
AT1G03200	protein_coding
AT1G03210	protein_coding
AT1G03220	protein_coding
AT1G03230	protein_coding
AT1G03240	protein_coding
AT1G03250	protein_coding
AT1G03260	protein_coding
AT1G03270	protein_coding
AT1G03280	protein_coding
AT1G03290	protein_coding
AT1G03300	protein_coding
AT1G03310	protein_coding
AT1G03320	protein_coding
AT1G03330	protein_coding
AT1G03340	protein_coding
AT1G03350	protein_coding
AT1G03360	protein_coding
AT1G03365	protein_coding
AT1G03370	protein_coding
AT1G03380	protein_coding
AT1G03390	protein_coding
AT1G03400	protein_coding
AT1G03410	protein_coding
AT1G03420	transposable_element_gene
AT1G03430	protein_coding
AT1G03440	protein_coding
AT1G03445	protein_coding
AT1G03457	protein_coding
AT1G03470	protein_coding
AT1G03475	protein_coding
AT1G03490	protein_coding
AT1G03495	protein_coding
AT1G03502	snorna
AT1G03506	snorna
AT1G03510	protein_coding
AT1G03515	pre-trna
AT1G03520	protein_coding
AT1G03530	protein_coding
AT1G03540	protein_coding
AT1G03545	other_rna
AT1G03550	protein_coding
AT1G03560	protein_coding
AT1G03570	pre-trna
AT1G03580	pseudogene
AT1G03590	protein_coding
AT1G03600	protein_coding
AT1G03610	protein_coding
AT1G03620	protein_coding
AT1G03630	protein_coding
AT1G03640	pre-trna
AT1G03650	protein_coding
AT1G03660	protein_coding
AT1G03670	protein_coding
AT1G03680	protein_coding
AT1G03687	protein_coding
AT1G03700	protein_coding
AT1G03710	protein_coding
AT1G03720	protein_coding
AT1G03730	protein_coding
AT1G03740	protein_coding
AT1G03743	snorna
AT1G03746	snorna
AT1G03750	protein_coding
AT1G03760	protein_coding
AT1G03770	protein_coding
AT1G03780	protein_coding
AT1G03790	protein_coding
AT1G03800	protein_coding
AT1G03810	protein_coding
AT1G03820	protein_coding
AT1G03830	protein_coding
AT1G03840	protein_coding
AT1G03850	protein_coding
AT1G03860	protein_coding
AT1G03870	protein_coding
AT1G03880	protein_coding
AT1G03890	protein_coding
AT1G03900	protein_coding
AT1G03905	protein_coding
AT1G03910	protein_coding
AT1G03920	protein_coding
AT1G03930	protein_coding
AT1G03935	snorna
AT1G03940	protein_coding
AT1G03950	protein_coding
AT1G03960	protein_coding
AT1G03970	protein_coding
AT1G03980	protein_coding
AT1G03982	protein_coding
AT1G03990	protein_coding
AT1G04000	protein_coding
AT1G04010	protein_coding
AT1G04020	protein_coding
AT1G04030	protein_coding
AT1G04040	protein_coding
AT1G04050	protein_coding
AT1G04070	protein_coding
AT1G04080	protein_coding
AT1G04090	protein_coding
AT1G04100	protein_coding
AT1G04110	protein_coding
AT1G04120	protein_coding
AT1G04130	protein_coding
AT1G04140	protein_coding
AT1G04150	protein_coding
AT1G04160	protein_coding
AT1G04170	protein_coding
AT1G04171	protein_coding
AT1G04180	protein_coding
AT1G04190	protein_coding
AT1G04200	protein_coding
AT1G04210	protein_coding
AT1G04220	protein_coding
AT1G04230	protein_coding
AT1G04240	protein_coding
AT1G04250	protein_coding
AT1G04260	protein_coding
AT1G04270	protein_coding
AT1G04280	protein_coding
AT1G04290	protein_coding
AT1G04295	other_rna
AT1G04300	protein_coding
AT1G04310	protein_coding
AT1G04320	pre-trna
AT1G04330	protein_coding
AT1G04340	protein_coding
AT1G04350	protein_coding
AT1G04360	protein_coding
AT1G04370	protein_coding
AT1G04380	protein_coding
AT1G04390	protein_coding
AT1G04400	protein_coding
AT1G04410	protein_coding
AT1G04420	protein_coding
AT1G04425	other_rna
AT1G04430	protein_coding
AT1G04440	protein_coding
AT1G04445	protein_coding
AT1G04450	protein_coding
AT1G04457	pseudogene
AT1G04470	protein_coding
AT1G04480	protein_coding
AT1G04490	protein_coding
AT1G04500	protein_coding
AT1G04501	protein_coding
AT1G04510	protein_coding
AT1G04520	protein_coding
AT1G04530	protein_coding
AT1G04540	protein_coding
AT1G04550	protein_coding
AT1G04555	protein_coding
AT1G04560	protein_coding
AT1G04570	protein_coding
AT1G04580	protein_coding
AT1G04590	protein_coding
AT1G04600	protein_coding
AT1G04610	protein_coding
AT1G04620	protein_coding
AT1G04625	protein_coding
AT1G04630	protein_coding
AT1G04635	protein_coding
AT1G04640	protein_coding
AT1G04645	protein_coding
AT1G04650	protein_coding
AT1G04660	protein_coding
AT1G04670	protein_coding
AT1G04680	protein_coding
AT1G04684	protein_coding
AT1G04690	protein_coding
AT1G04700	protein_coding
AT1G04710	protein_coding
AT1G04720	pre-trna
AT1G04730	protein_coding
AT1G04750	protein_coding
AT1G04760	protein_coding
AT1G04770	protein_coding
AT1G04778	protein_coding
AT1G04780	protein_coding
AT1G04790	protein_coding
AT1G04800	protein_coding
AT1G04810	protein_coding
AT1G04820	protein_coding
AT1G04830	protein_coding
AT1G04840	protein_coding
AT1G04850	protein_coding
AT1G04860	protein_coding
AT1G04870	protein_coding
AT1G04880	protein_coding
AT1G04890	protein_coding
AT1G04900	protein_coding
AT1G04910	protein_coding
AT1G04920	protein_coding
AT1G04930	protein_coding
AT1G04940	protein_coding
AT1G04945	protein_coding
AT1G04950	protein_coding
AT1G04960	protein_coding
AT1G04970	protein_coding
AT1G04980	protein_coding
AT1G04985	protein_coding
AT1G04990	protein_coding
AT1G05000	protein_coding
AT1G05010	protein_coding
AT1G05020	protein_coding
AT1G05030	protein_coding
AT1G05040	protein_coding
AT1G05055	protein_coding
AT1G05060	protein_coding
AT1G05061	pseudogene
AT1G05065	protein_coding
AT1G05070	protein_coding
AT1G05080	protein_coding
AT1G05085	protein_coding
AT1G05090	protein_coding
AT1G05100	protein_coding
AT1G05120	protein_coding
AT1G05135	pseudogene
AT1G05136	protein_coding
AT1G05140	protein_coding
AT1G05150	protein_coding
AT1G05160	protein_coding
AT1G05170	protein_coding
AT1G05180	protein_coding
AT1G05190	protein_coding
AT1G05200	protein_coding
AT1G05205	protein_coding
AT1G05210	protein_coding
AT1G05220	protein_coding
AT1G05230	protein_coding
AT1G05240	protein_coding
AT1G05250	protein_coding
AT1G05260	protein_coding
AT1G05270	protein_coding
AT1G05280	protein_coding
AT1G05290	protein_coding
AT1G05291	protein_coding
AT1G05300	protein_coding
AT1G05310	protein_coding
AT1G05320	protein_coding
AT1G05330	protein_coding
AT1G05340	protein_coding
AT1G05350	protein_coding
AT1G05360	protein_coding
AT1G05370	protein_coding
AT1G05380	protein_coding
AT1G05385	protein_coding
AT1G05390	pre-trna
AT1G05400	protein_coding
AT1G05410	protein_coding
AT1G05420	protein_coding
AT1G05430	protein_coding
AT1G05440	protein_coding
AT1G05450	protein_coding
AT1G05460	protein_coding
AT1G05470	protein_coding
AT1G05490	protein_coding
AT1G05500	protein_coding
AT1G05510	protein_coding
AT1G05520	protein_coding
AT1G05530	protein_coding
AT1G05540	protein_coding
AT1G05550	protein_coding
AT1G05560	protein_coding
AT1G05562	other_rna
AT1G05570	protein_coding
AT1G05575	protein_coding
AT1G05577	protein_coding
AT1G05580	protein_coding
AT1G05590	protein_coding
AT1G05600	protein_coding
AT1G05610	protein_coding
AT1G05615	protein_coding
AT1G05620	protein_coding
AT1G05630	protein_coding
AT1G05640	protein_coding
AT1G05650	protein_coding
AT1G05660	protein_coding
AT1G05670	protein_coding
AT1G05675	protein_coding
AT1G05680	protein_coding
AT1G05690	protein_coding
AT1G05700	protein_coding
AT1G05710	protein_coding
AT1G05720	protein_coding
AT1G05730	protein_coding
AT1G05740	protein_coding
AT1G05750	protein_coding
AT1G05760	protein_coding
AT1G05770	protein_coding
AT1G05780	protein_coding
AT1G05785	protein_coding
AT1G05790	protein_coding
AT1G05800	protein_coding
AT1G05805	protein_coding
AT1G05810	protein_coding
AT1G05820	protein_coding
AT1G05830	protein_coding
AT1G05835	protein_coding
AT1G05840	protein_coding
AT1G05850	protein_coding
AT1G05860	protein_coding
AT1G05870	protein_coding
AT1G05880	protein_coding
AT1G05890	protein_coding
AT1G05894	protein_coding
AT1G05900	protein_coding
AT1G05910	protein_coding
AT1G05920	protein_coding
AT1G05925	protein_coding
AT1G05930	protein_coding
AT1G05940	protein_coding
AT1G05950	protein_coding
AT1G05960	protein_coding
AT1G05970	protein_coding
AT1G05980	pre-trna
AT1G05990	protein_coding
AT1G06000	protein_coding
AT1G06002	other_rna
AT1G06010	protein_coding
AT1G06020	protein_coding
AT1G06030	protein_coding
AT1G06040	protein_coding
AT1G06050	protein_coding
AT1G06060	protein_coding
AT1G06070	protein_coding
AT1G06080	protein_coding
AT1G06090	protein_coding
AT1G06100	protein_coding
AT1G06110	protein_coding
AT1G06120	protein_coding
AT1G06130	protein_coding
AT1G06135	protein_coding
AT1G06137	protein_coding
AT1G06140	protein_coding
AT1G06148	protein_coding
AT1G06149	protein_coding
AT1G06150	protein_coding
AT1G06160	protein_coding
AT1G06170	protein_coding
AT1G06180	protein_coding
AT1G06190	protein_coding
AT1G06200	protein_coding
AT1G06210	protein_coding
AT1G06220	protein_coding
AT1G06225	protein_coding
AT1G06230	protein_coding
AT1G06240	protein_coding
AT1G06250	protein_coding
AT1G06260	protein_coding
AT1G06265	other_rna
AT1G06270	protein_coding
AT1G06280	protein_coding
AT1G06290	protein_coding
AT1G06310	protein_coding
AT1G06320	protein_coding
AT1G06330	protein_coding
AT1G06340	protein_coding
AT1G06350	protein_coding
AT1G06360	protein_coding
AT1G06370	pseudogene
AT1G06380	protein_coding
AT1G06390	protein_coding
AT1G06400	protein_coding
AT1G06410	protein_coding
AT1G06420	protein_coding
AT1G06430	protein_coding
AT1G06440	protein_coding
AT1G06450	protein_coding
AT1G06460	protein_coding
AT1G06470	protein_coding
AT1G06475	protein_coding
AT1G06480	pre-trna
AT1G06490	protein_coding
AT1G06500	protein_coding
AT1G06510	protein_coding
AT1G06515	protein_coding
AT1G06520	protein_coding
AT1G06530	protein_coding
AT1G06540	protein_coding
AT1G06550	protein_coding
AT1G06560	protein_coding
AT1G06570	protein_coding
AT1G06580	protein_coding
AT1G06590	protein_coding
AT1G06610	pre-trna
AT1G06620	protein_coding
AT1G06630	protein_coding
AT1G06640	protein_coding
AT1G06645	protein_coding
AT1G06650	protein_coding
AT1G06660	protein_coding
AT1G06670	protein_coding
AT1G06680	protein_coding
AT1G06690	protein_coding
AT1G06700	protein_coding
AT1G06710	protein_coding
AT1G06720	protein_coding
AT1G06730	protein_coding
AT1G06740	transposable_element_gene
AT1G06750	protein_coding
AT1G06760	protein_coding
AT1G06770	protein_coding
AT1G06780	protein_coding
AT1G06790	protein_coding
AT1G06800	protein_coding
AT1G06810	protein_coding
AT1G06820	protein_coding
AT1G06830	protein_coding
AT1G06840	protein_coding
AT1G06850	protein_coding
AT1G06860	pre-trna
AT1G06870	protein_coding
AT1G06880	pre-trna
AT1G06890	protein_coding
AT1G06900	protein_coding
AT1G06910	protein_coding
AT1G06920	protein_coding
AT1G06923	protein_coding
AT1G06925	protein_coding
AT1G06930	protein_coding
AT1G06950	protein_coding
AT1G06960	protein_coding
AT1G06970	protein_coding
AT1G06980	protein_coding
AT1G06990	protein_coding
AT1G07000	protein_coding
AT1G07010	protein_coding
AT1G07020	protein_coding
AT1G07025	protein_coding
AT1G07030	protein_coding
AT1G07040	protein_coding
AT1G07050	protein_coding
AT1G07051	mirna
AT1G07060	protein_coding
AT1G07070	protein_coding
AT1G07080	protein_coding
AT1G07090	protein_coding
AT1G07100	pre-trna
AT1G07110	protein_coding
AT1G07119	other_rna
AT1G07120	protein_coding
AT1G07128	other_rna
AT1G07130	protein_coding
AT1G07135	protein_coding
AT1G07140	protein_coding
AT1G07150	protein_coding
AT1G07160	protein_coding
AT1G07170	protein_coding
AT1G07175	protein_coding
AT1G07180	protein_coding
AT1G07190	protein_coding
AT1G07200	protein_coding
AT1G07210	protein_coding
AT1G07220	protein_coding
AT1G07230	protein_coding
AT1G07240	protein_coding
AT1G07250	protein_coding
AT1G07260	protein_coding
AT1G07270	protein_coding
AT1G07280	protein_coding
AT1G07290	protein_coding
AT1G07300	protein_coding
AT1G07310	protein_coding
AT1G07320	protein_coding
AT1G07330	protein_coding
AT1G07340	protein_coding
AT1G07350	protein_coding
AT1G07360	protein_coding
AT1G07370	protein_coding
AT1G07380	protein_coding
AT1G07390	protein_coding
AT1G07400	protein_coding
AT1G07410	protein_coding
AT1G07420	protein_coding
AT1G07430	protein_coding
AT1G07440	protein_coding
AT1G07450	protein_coding
AT1G07460	protein_coding
AT1G07470	protein_coding
AT1G07473	protein_coding
AT1G07476	protein_coding
AT1G07480	protein_coding
AT1G07485	protein_coding
AT1G07490	protein_coding
AT1G07500	protein_coding
AT1G07510	protein_coding
AT1G07520	protein_coding
AT1G07530	protein_coding
AT1G07540	protein_coding
AT1G07550	protein_coding
AT1G07560	protein_coding
AT1G07570	protein_coding
AT1G07580	pre-trna
AT1G07590	protein_coding
AT1G07600	protein_coding
AT1G07610	protein_coding
AT1G07615	protein_coding
AT1G07620	protein_coding
AT1G07630	protein_coding
AT1G07640	protein_coding
AT1G07645	protein_coding
AT1G07650	protein_coding
AT1G07660	protein_coding
AT1G07670	protein_coding
AT1G07680	protein_coding
AT1G07690	protein_coding
AT1G07700	protein_coding
AT1G07702	snorna
AT1G07705	protein_coding
AT1G07710	protein_coding
AT1G07720	protein_coding
AT1G07725	protein_coding
AT1G07728	other_rna
AT1G07730	protein_coding
AT1G07740	protein_coding
AT1G07745	protein_coding
AT1G07747	protein_coding
AT1G07750	protein_coding
AT1G07760	pre-trna
AT1G07770	protein_coding
AT1G07780	protein_coding
AT1G07790	protein_coding
AT1G07795	protein_coding
AT1G07800	transposable_element_gene
AT1G07810	protein_coding
AT1G07820	protein_coding
AT1G07830	protein_coding
AT1G07840	protein_coding
AT1G07850	protein_coding
AT1G07860	protein_coding
AT1G07870	protein_coding
AT1G07880	protein_coding
AT1G07885	protein_coding
AT1G07890	protein_coding
AT1G07900	protein_coding
AT1G07901	protein_coding
AT1G07910	protein_coding
AT1G07920	protein_coding
AT1G07930	protein_coding
AT1G07940	protein_coding
AT1G07950	protein_coding
AT1G07960	protein_coding
AT1G07970	protein_coding
AT1G07980	protein_coding
AT1G07985	protein_coding
AT1G07990	protein_coding
AT1G08000	protein_coding
AT1G08005	protein_coding
AT1G08010	protein_coding
AT1G08030	protein_coding
AT1G08032	protein_coding
AT1G08035	protein_coding
AT1G08040	protein_coding
AT1G08050	protein_coding
AT1G08060	protein_coding
AT1G08065	protein_coding
AT1G08070	protein_coding
AT1G08080	protein_coding
AT1G08090	protein_coding
AT1G08100	protein_coding
AT1G08105	transposable_element_gene
AT1G08110	protein_coding
AT1G08115	snrna
AT1G08120	protein_coding
AT1G08125	protein_coding
AT1G08130	protein_coding
AT1G08135	protein_coding
AT1G08140	protein_coding
AT1G08150	protein_coding
AT1G08160	protein_coding
AT1G08165	protein_coding
AT1G08170	protein_coding
AT1G08180	protein_coding
AT1G08190	protein_coding
AT1G08200	protein_coding
AT1G08210	protein_coding
AT1G08220	protein_coding
AT1G08230	protein_coding
AT1G08240	pre-trna
AT1G08250	protein_coding
AT1G08260	protein_coding
AT1G08270	protein_coding
AT1G08280	protein_coding
AT1G08290	protein_coding
AT1G08300	protein_coding
AT1G08310	protein_coding
AT1G08315	protein_coding
AT1G08320	protein_coding
AT1G08340	protein_coding
AT1G08350	protein_coding
AT1G08360	protein_coding
AT1G08370	protein_coding
AT1G08380	protein_coding
AT1G08390	protein_coding
AT1G08400	protein_coding
AT1G08410	protein_coding
AT1G08420	protein_coding
AT1G08430	protein_coding
AT1G08440	protein_coding
AT1G08450	protein_coding
AT1G08460	protein_coding
AT1G08465	protein_coding
AT1G08470	protein_coding
AT1G08480	protein_coding
AT1G08490	protein_coding
AT1G08500	protein_coding
AT1G08510	protein_coding
AT1G08520	protein_coding
AT1G08530	protein_coding
AT1G08540	protein_coding
AT1G08550	protein_coding
AT1G08560	protein_coding
AT1G08570	protein_coding
AT1G08580	protein_coding
AT1G08590	protein_coding
AT1G08592	other_rna
AT1G08600	protein_coding
AT1G08610	protein_coding
AT1G08620	protein_coding
AT1G08630	protein_coding
AT1G08640	protein_coding
AT1G08650	protein_coding
AT1G08660	protein_coding
AT1G08670	protein_coding
AT1G08680	protein_coding
AT1G08695	protein_coding
AT1G08700	protein_coding
AT1G08710	protein_coding
AT1G08720	protein_coding
AT1G08730	protein_coding
AT1G08735	transposable_element_gene
AT1G08740	transposable_element_gene
AT1G08750	protein_coding
AT1G08760	protein_coding
AT1G08770	protein_coding
AT1G08780	protein_coding
AT1G08790	protein_coding
AT1G08800	protein_coding
AT1G08810	protein_coding
AT1G08820	protein_coding
AT1G08830	protein_coding
AT1G08840	protein_coding
AT1G08845	protein_coding
AT1G08860	protein_coding
AT1G08870	pre-trna
AT1G08880	protein_coding
AT1G08890	protein_coding
AT1G08900	protein_coding
AT1G08910	protein_coding
AT1G08920	protein_coding
AT1G08930	protein_coding
AT1G08940	protein_coding
AT1G08950	pre-trna
AT1G08960	protein_coding
AT1G08970	protein_coding
AT1G08980	protein_coding
AT1G08985	protein_coding
AT1G08990	protein_coding
AT1G09000	protein_coding
AT1G09010	protein_coding
AT1G09020	protein_coding
AT1G09026	protein_coding
AT1G09030	protein_coding
AT1G09040	protein_coding
AT1G09050	protein_coding
AT1G09060	protein_coding
AT1G09070	protein_coding
AT1G09080	protein_coding
AT1G09090	protein_coding
AT1G09100	protein_coding
AT1G09110	pre-trna
AT1G09130	protein_coding
AT1G09140	protein_coding
AT1G09150	protein_coding
AT1G09155	protein_coding
AT1G09157	protein_coding
AT1G09160	protein_coding
AT1G09170	protein_coding
AT1G09176	protein_coding
AT1G09180	protein_coding
AT1G09190	protein_coding
AT1G09195	protein_coding
AT1G09200	protein_coding
AT1G09210	protein_coding
AT1G09220	protein_coding
AT1G09230	protein_coding
AT1G09240	protein_coding
AT1G09245	protein_coding
AT1G09250	protein_coding
AT1G09260	protein_coding
AT1G09270	protein_coding
AT1G09280	protein_coding
AT1G09290	protein_coding
AT1G09300	protein_coding
AT1G09310	protein_coding
AT1G09320	protein_coding
AT1G09330	protein_coding
AT1G09340	protein_coding
AT1G09350	protein_coding
AT1G09360	protein_coding
AT1G09370	protein_coding
AT1G09380	protein_coding
AT1G09390	protein_coding
AT1G09400	protein_coding
AT1G09410	protein_coding
AT1G09415	protein_coding
AT1G09420	protein_coding
AT1G09421	other_rna
AT1G09430	protein_coding
AT1G09440	protein_coding
AT1G09450	protein_coding
AT1G09460	protein_coding
AT1G09470	protein_coding
AT1G09480	protein_coding
AT1G09483	protein_coding
AT1G09486	pseudogene
AT1G09490	protein_coding
AT1G09500	protein_coding
AT1G09510	protein_coding
AT1G09520	protein_coding
AT1G09530	protein_coding
AT1G09540	protein_coding
AT1G09550	protein_coding
AT1G09560	protein_coding
AT1G09570	protein_coding
AT1G09575	protein_coding
AT1G09580	protein_coding
AT1G09590	protein_coding
AT1G09600	protein_coding
AT1G09610	protein_coding
AT1G09620	protein_coding
AT1G09625	protein_coding
AT1G09630	protein_coding
AT1G09640	protein_coding
AT1G09645	protein_coding
AT1G09650	protein_coding
AT1G09660	protein_coding
AT1G09665	protein_coding
AT1G09680	protein_coding
AT1G09690	protein_coding
AT1G09700	protein_coding
AT1G09710	protein_coding
AT1G09720	protein_coding
AT1G09730	protein_coding
AT1G09740	protein_coding
AT1G09750	protein_coding
AT1G09760	protein_coding
AT1G09770	protein_coding
AT1G09780	protein_coding
AT1G09790	protein_coding
AT1G09794	protein_coding
AT1G09795	protein_coding
AT1G09800	protein_coding
AT1G09810	protein_coding
AT1G09812	protein_coding
AT1G09815	protein_coding
AT1G09820	protein_coding
AT1G09830	protein_coding
AT1G09840	protein_coding
AT1G09850	protein_coding
AT1G09860	protein_coding
AT1G09870	protein_coding
AT1G09880	protein_coding
AT1G09890	protein_coding
AT1G09900	protein_coding
AT1G09910	protein_coding
AT1G09920	protein_coding
AT1G09930	protein_coding
AT1G09932	protein_coding
AT1G09935	protein_coding
AT1G09940	protein_coding
AT1G09950	protein_coding
AT1G09960	protein_coding
AT1G09970	protein_coding
AT1G09980	protein_coding
AT1G09995	protein_coding
AT1G10000	protein_coding
AT1G10010	protein_coding
AT1G10020	protein_coding
AT1G10030	protein_coding
AT1G10040	protein_coding
AT1G10050	protein_coding
AT1G10060	protein_coding
AT1G10070	protein_coding
AT1G10090	protein_coding
AT1G10095	protein_coding
AT1G10100	protein_coding
AT1G10110	protein_coding
AT1G10120	protein_coding
AT1G10130	protein_coding
AT1G10140	protein_coding
AT1G10150	protein_coding
AT1G10155	protein_coding
AT1G10160	transposable_element_gene
AT1G10170	protein_coding
AT1G10180	protein_coding
AT1G10190	protein_coding
AT1G10200	protein_coding
AT1G10210	protein_coding
AT1G10220	protein_coding
AT1G10230	protein_coding
AT1G10240	protein_coding
AT1G10250	protein_coding
AT1G10260	transposable_element_gene
AT1G10270	protein_coding
AT1G10280	protein_coding
AT1G10290	protein_coding
AT1G10300	protein_coding
AT1G10310	protein_coding
AT1G10320	protein_coding
AT1G10330	protein_coding
AT1G10340	protein_coding
AT1G10350	protein_coding
AT1G10360	protein_coding
AT1G10370	protein_coding
AT1G10380	protein_coding
AT1G10385	protein_coding
AT1G10390	protein_coding
AT1G10400	protein_coding
AT1G10410	protein_coding
AT1G10417	protein_coding
AT1G10419	pseudogene
AT1G10430	protein_coding
AT1G10440	pre-trna
AT1G10450	protein_coding
AT1G10455	protein_coding
AT1G10460	protein_coding
AT1G10470	protein_coding
AT1G10480	protein_coding
AT1G10490	protein_coding
AT1G10500	protein_coding
AT1G10510	protein_coding
AT1G10520	protein_coding
AT1G10522	protein_coding
AT1G10530	protein_coding
AT1G10538	pseudogene
AT1G10540	protein_coding
AT1G10550	protein_coding
AT1G10560	protein_coding
AT1G10570	protein_coding
AT1G10580	protein_coding
AT1G10585	protein_coding
AT1G10586	protein_coding
AT1G10588	protein_coding
AT1G10590	protein_coding
AT1G10600	protein_coding
AT1G10610	protein_coding
AT1G10620	protein_coding
AT1G10630	protein_coding
AT1G10640	protein_coding
AT1G10650	protein_coding
AT1G10652	protein_coding
AT1G10657	protein_coding
AT1G10660	protein_coding
AT1G10670	protein_coding
AT1G10680	protein_coding
AT1G10682	other_rna
AT1G10690	protein_coding
AT1G10700	protein_coding
AT1G10705	pseudogene
AT1G10710	protein_coding
AT1G10717	protein_coding
AT1G10720	protein_coding
AT1G10730	protein_coding
AT1G10740	protein_coding
AT1G10745	protein_coding
AT1G10747	protein_coding
AT1G10750	protein_coding
AT1G10760	protein_coding
AT1G10770	protein_coding
AT1G10780	protein_coding
AT1G10790	protein_coding
AT1G10800	protein_coding
AT1G10810	protein_coding
AT1G10820	protein_coding
AT1G10830	protein_coding
AT1G10840	protein_coding
AT1G10850	protein_coding
AT1G10865	protein_coding
AT1G10870	protein_coding
AT1G10880	protein_coding
AT1G10890	protein_coding
AT1G10900	protein_coding
AT1G10910	protein_coding
AT1G10920	protein_coding
AT1G10930	protein_coding
AT1G10940	protein_coding
AT1G10950	protein_coding
AT1G10960	protein_coding
AT1G10970	protein_coding
AT1G10980	protein_coding
AT1G10990	protein_coding
AT1G11000	protein_coding
AT1G11010	pre-trna
AT1G11020	protein_coding
AT1G11030	pre-trna
AT1G11040	protein_coding
AT1G11050	protein_coding
AT1G11055	pseudogene
AT1G11060	protein_coding
AT1G11070	protein_coding
AT1G11080	protein_coding
AT1G11090	protein_coding
AT1G11100	protein_coding
AT1G11110	protein_coding
AT1G11112	protein_coding
AT1G11120	protein_coding
AT1G11125	protein_coding
AT1G11130	protein_coding
AT1G11145	protein_coding
AT1G11150	transposable_element_gene
AT1G11160	protein_coding
AT1G11170	protein_coding
AT1G11175	other_rna
AT1G11180	protein_coding
AT1G11185	other_rna
AT1G11190	protein_coding
AT1G11200	protein_coding
AT1G11210	protein_coding
AT1G11220	protein_coding
AT1G11230	protein_coding
AT1G11240	protein_coding
AT1G11250	protein_coding
AT1G11260	protein_coding
AT1G11265	transposable_element_gene
AT1G11270	protein_coding
AT1G11280	protein_coding
AT1G11290	protein_coding
AT1G11300	protein_coding
AT1G11310	protein_coding
AT1G11320	protein_coding
AT1G11330	protein_coding
AT1G11340	protein_coding
AT1G11350	protein_coding
AT1G11360	protein_coding
AT1G11362	protein_coding
AT1G11370	protein_coding
AT1G11380	protein_coding
AT1G11390	protein_coding
AT1G11400	protein_coding
AT1G11410	protein_coding
AT1G11420	protein_coding
AT1G11430	protein_coding
AT1G11440	protein_coding
AT1G11450	protein_coding
AT1G11460	protein_coding
AT1G11470	protein_coding
AT1G11475	protein_coding
AT1G11480	protein_coding
AT1G11482	pseudogene
AT1G11490	protein_coding
AT1G11500	protein_coding
AT1G11510	protein_coding
AT1G11520	protein_coding
AT1G11530	protein_coding
AT1G11540	protein_coding
AT1G11545	protein_coding
AT1G11550	pre-trna
AT1G11560	protein_coding
AT1G11570	protein_coding
AT1G11572	protein_coding
AT1G11580	protein_coding
AT1G11590	protein_coding
AT1G11592	other_rna
AT1G11593	protein_coding
AT1G11595	pseudogene
AT1G11600	protein_coding
AT1G11608	protein_coding
AT1G11610	protein_coding
AT1G11620	protein_coding
AT1G11630	protein_coding
AT1G11640	pre-trna
AT1G11650	protein_coding
AT1G11655	protein_coding
AT1G11660	protein_coding
AT1G11670	protein_coding
AT1G11680	protein_coding
AT1G11684	protein_coding
AT1G11690	protein_coding
AT1G11700	protein_coding
AT1G11710	protein_coding
AT1G11720	protein_coding
AT1G11730	protein_coding
AT1G11735	mirna
AT1G11740	protein_coding
AT1G11750	protein_coding
AT1G11755	protein_coding
AT1G11760	protein_coding
AT1G11765	protein_coding
AT1G11770	protein_coding
AT1G11780	protein_coding
AT1G11785	protein_coding
AT1G11790	protein_coding
AT1G11800	protein_coding
AT1G11803	pseudogene
AT1G11806	pseudogene
AT1G11810	protein_coding
AT1G11820	protein_coding
AT1G11840	protein_coding
AT1G11850	protein_coding
AT1G11860	protein_coding
AT1G11870	protein_coding
AT1G11880	protein_coding
AT1G11890	protein_coding
AT1G11900	protein_coding
AT1G11905	protein_coding
AT1G11910	protein_coding
AT1G11915	protein_coding
AT1G11920	protein_coding
AT1G11925	protein_coding
AT1G11930	protein_coding
AT1G11940	protein_coding
AT1G11950	protein_coding
AT1G11960	protein_coding
AT1G11970	protein_coding
AT1G11980	protein_coding
AT1G11990	protein_coding
AT1G12000	protein_coding
AT1G12010	protein_coding
AT1G12013	snorna
AT1G12015	snorna
AT1G12020	protein_coding
AT1G12030	protein_coding
AT1G12040	protein_coding
AT1G12050	protein_coding
AT1G12060	protein_coding
AT1G12064	protein_coding
AT1G12070	protein_coding
AT1G12080	protein_coding
AT1G12090	protein_coding
AT1G12100	protein_coding
AT1G12110	protein_coding
AT1G12120	protein_coding
AT1G12130	protein_coding
AT1G12140	protein_coding
AT1G12150	protein_coding
AT1G12160	protein_coding
AT1G12170	protein_coding
AT1G12180	protein_coding
AT1G12190	protein_coding
AT1G12200	protein_coding
AT1G12210	protein_coding
AT1G12211	protein_coding
AT1G12220	protein_coding
AT1G12230	protein_coding
AT1G12240	protein_coding
AT1G12244	protein_coding
AT1G12250	protein_coding
AT1G12260	protein_coding
AT1G12270	protein_coding
AT1G12280	protein_coding
AT1G12290	protein_coding
AT1G12294	mirna
AT1G12300	protein_coding
AT1G12310	protein_coding
AT1G12320	protein_coding
AT1G12330	protein_coding
AT1G12340	protein_coding
AT1G12350	protein_coding
AT1G12360	protein_coding
AT1G12370	protein_coding
AT1G12380	protein_coding
AT1G12390	protein_coding
AT1G12400	protein_coding
AT1G12410	protein_coding
AT1G12411	protein_coding
AT1G12420	protein_coding
AT1G12423	protein_coding
AT1G12430	protein_coding
AT1G12440	protein_coding
AT1G12450	protein_coding
AT1G12451	protein_coding
AT1G12460	protein_coding
AT1G12470	protein_coding
AT1G12480	protein_coding
AT1G12490	protein_coding
AT1G12500	protein_coding
AT1G12510	pre-trna
AT1G12520	protein_coding
AT1G12530	protein_coding
AT1G12540	protein_coding
AT1G12550	protein_coding
AT1G12560	protein_coding
AT1G12570	protein_coding
AT1G12580	protein_coding
AT1G12590	pre-trna
AT1G12600	protein_coding
AT1G12610	protein_coding
AT1G12620	protein_coding
AT1G12630	protein_coding
AT1G12640	protein_coding
AT1G12650	protein_coding
AT1G12660	protein_coding
AT1G12663	protein_coding
AT1G12665	protein_coding
AT1G12667	pseudogene
AT1G12669	pseudogene
AT1G12670	pseudogene
AT1G12672	protein_coding
AT1G12680	protein_coding
AT1G12700	protein_coding
AT1G12710	protein_coding
AT1G12720	transposable_element_gene
AT1G12725	transposable_element_gene
AT1G12730	protein_coding
AT1G12740	protein_coding
AT1G12750	protein_coding
AT1G12760	protein_coding
AT1G12770	protein_coding
AT1G12775	protein_coding
AT1G12780	protein_coding
AT1G12790	protein_coding
AT1G12800	protein_coding
AT1G12805	protein_coding
AT1G12810	protein_coding
AT1G12820	protein_coding
AT1G12830	protein_coding
AT1G12840	protein_coding
AT1G12845	protein_coding
AT1G12850	protein_coding
AT1G12855	protein_coding
AT1G12860	protein_coding
AT1G12870	protein_coding
AT1G12880	protein_coding
AT1G12890	protein_coding
AT1G12900	protein_coding
AT1G12910	protein_coding
AT1G12920	protein_coding
AT1G12930	protein_coding
AT1G12935	transposable_element_gene
AT1G12938	protein_coding
AT1G12940	protein_coding
AT1G12950	protein_coding
AT1G12960	protein_coding
AT1G12970	protein_coding
AT1G12980	protein_coding
AT1G12990	protein_coding
AT1G13000	protein_coding
AT1G13010	pre-trna
AT1G13020	protein_coding
AT1G13030	protein_coding
AT1G13040	protein_coding
AT1G13050	protein_coding
AT1G13060	protein_coding
AT1G13070	pseudogene
AT1G13080	protein_coding
AT1G13090	protein_coding
AT1G13100	protein_coding
AT1G13110	protein_coding
AT1G13120	protein_coding
AT1G13130	protein_coding
AT1G13140	protein_coding
AT1G13145	pseudogene
AT1G13150	protein_coding
AT1G13160	protein_coding
AT1G13170	protein_coding
AT1G13180	protein_coding
AT1G13190	protein_coding
AT1G13195	protein_coding
AT1G13200	protein_coding
AT1G13210	protein_coding
AT1G13220	protein_coding
AT1G13230	protein_coding
AT1G13240	pre-trna
AT1G13245	protein_coding
AT1G13250	protein_coding
AT1G13260	protein_coding
AT1G13270	protein_coding
AT1G13280	protein_coding
AT1G13290	protein_coding
AT1G13300	protein_coding
AT1G13310	protein_coding
AT1G13320	protein_coding
AT1G13330	protein_coding
AT1G13340	protein_coding
AT1G13350	protein_coding
AT1G13360	protein_coding
AT1G13370	protein_coding
AT1G13380	protein_coding
AT1G13390	protein_coding
AT1G13400	protein_coding
AT1G13410	protein_coding
AT1G13420	protein_coding
AT1G13430	protein_coding
AT1G13440	protein_coding
AT1G13448	other_rna
AT1G13450	protein_coding
AT1G13460	protein_coding
AT1G13470	protein_coding
AT1G13480	protein_coding
AT1G13485	protein_coding
AT1G13490	protein_coding
AT1G13500	protein_coding
AT1G13510	protein_coding
AT1G13520	protein_coding
AT1G13530	protein_coding
AT1G13540	protein_coding
AT1G13550	protein_coding
AT1G13560	protein_coding
AT1G13570	protein_coding
AT1G13580	protein_coding
AT1G13590	protein_coding
AT1G13600	protein_coding
AT1G13605	protein_coding
AT1G13607	protein_coding
AT1G13608	protein_coding
AT1G13609	protein_coding
AT1G13610	protein_coding
AT1G13620	protein_coding
AT1G13630	protein_coding
AT1G13635	protein_coding
AT1G13640	protein_coding
AT1G13650	protein_coding
AT1G13660	transposable_element_gene
AT1G13670	protein_coding
AT1G13680	protein_coding
AT1G13690	protein_coding
AT1G13700	protein_coding
AT1G13710	protein_coding
AT1G13720	pre-trna
AT1G13730	protein_coding
AT1G13740	protein_coding
AT1G13750	protein_coding
AT1G13755	protein_coding
AT1G13760	protein_coding
AT1G13770	protein_coding
AT1G13780	protein_coding
AT1G13790	protein_coding
AT1G13800	protein_coding
AT1G13810	protein_coding
AT1G13820	protein_coding
AT1G13830	protein_coding
AT1G13840	pre-trna
AT1G13850	pre-trna
AT1G13860	protein_coding
AT1G13870	protein_coding
AT1G13880	protein_coding
AT1G13890	protein_coding
AT1G13900	protein_coding
AT1G13910	protein_coding
AT1G13920	protein_coding
AT1G13930	protein_coding
AT1G13940	protein_coding
AT1G13950	protein_coding
AT1G13960	protein_coding
AT1G13970	protein_coding
AT1G13980	protein_coding
AT1G13990	protein_coding
AT1G14000	protein_coding
AT1G14010	protein_coding
AT1G14020	protein_coding
AT1G14030	protein_coding
AT1G14040	protein_coding
AT1G14048	protein_coding
AT1G14060	protein_coding
AT1G14070	protein_coding
AT1G14071	mirna
AT1G14080	protein_coding
AT1G14090	pseudogene
AT1G14100	protein_coding
AT1G14110	protein_coding
AT1G14120	protein_coding
AT1G14130	protein_coding
AT1G14140	protein_coding
AT1G14150	protein_coding
AT1G14160	protein_coding
AT1G14170	protein_coding
AT1G14180	protein_coding
AT1G14182	pseudogene
AT1G14185	protein_coding
AT1G14190	protein_coding
AT1G14200	protein_coding
AT1G14205	protein_coding
AT1G14210	protein_coding
AT1G14220	protein_coding
AT1G14225	protein_coding
AT1G14230	protein_coding
AT1G14240	protein_coding
AT1G14250	protein_coding
AT1G14260	protein_coding
AT1G14270	protein_coding
AT1G14280	protein_coding
AT1G14290	protein_coding
AT1G14300	protein_coding
AT1G14310	protein_coding
AT1G14315	protein_coding
AT1G14320	protein_coding
AT1G14330	protein_coding
AT1G14340	protein_coding
AT1G14345	protein_coding
AT1G14350	protein_coding
AT1G14360	protein_coding
AT1G14370	protein_coding
AT1G14380	protein_coding
AT1G14390	protein_coding
AT1G14400	protein_coding
AT1G14410	protein_coding
AT1G14420	protein_coding
AT1G14430	protein_coding
AT1G14440	protein_coding
AT1G14450	protein_coding
AT1G14455	protein_coding
AT1G14460	protein_coding
AT1G14470	protein_coding
AT1G14480	protein_coding
AT1G14490	protein_coding
AT1G14500	protein_coding
AT1G14510	protein_coding
AT1G14518	other_rna
AT1G14520	protein_coding
AT1G14530	protein_coding
AT1G14540	protein_coding
AT1G14549	protein_coding
AT1G14550	protein_coding
AT1G14560	protein_coding
AT1G14570	protein_coding
AT1G14580	protein_coding
AT1G14590	protein_coding
AT1G14600	protein_coding
AT1G14610	protein_coding
AT1G14620	protein_coding
AT1G14630	protein_coding
AT1G14640	protein_coding
AT1G14642	protein_coding
AT1G14650	protein_coding
AT1G14660	protein_coding
AT1G14670	protein_coding
AT1G14680	protein_coding
AT1G14685	protein_coding
AT1G14686	protein_coding
AT1G14687	protein_coding
AT1G14688	protein_coding
AT1G14690	protein_coding
AT1G14700	protein_coding
AT1G14710	protein_coding
AT1G14720	protein_coding
AT1G14730	protein_coding
AT1G14740	protein_coding
AT1G14750	protein_coding
AT1G14755	protein_coding
AT1G14760	protein_coding
AT1G14770	protein_coding
AT1G14780	protein_coding
AT1G14790	protein_coding
AT1G14800	protein_coding
AT1G14810	protein_coding
AT1G14820	protein_coding
AT1G14830	protein_coding
AT1G14840	protein_coding
AT1G14850	protein_coding
AT1G14860	protein_coding
AT1G14870	protein_coding
AT1G14880	protein_coding
AT1G14890	protein_coding
AT1G14900	protein_coding
AT1G14910	protein_coding
AT1G14920	protein_coding
AT1G14930	protein_coding
AT1G14940	protein_coding
AT1G14950	protein_coding
AT1G14960	protein_coding
AT1G14970	protein_coding
AT1G14980	protein_coding
AT1G14990	protein_coding
AT1G15000	protein_coding
AT1G15002	other_rna
AT1G15010	protein_coding
AT1G15015	protein_coding
AT1G15020	protein_coding
AT1G15030	protein_coding
AT1G15040	protein_coding
AT1G15045	protein_coding
AT1G15050	protein_coding
AT1G15060	protein_coding
AT1G15080	protein_coding
AT1G15090	pre-trna
AT1G15100	protein_coding
AT1G15110	protein_coding
AT1G15120	protein_coding
AT1G15125	protein_coding
AT1G15130	protein_coding
AT1G15140	protein_coding
AT1G15150	protein_coding
AT1G15160	protein_coding
AT1G15165	protein_coding
AT1G15170	protein_coding
AT1G15175	other_rna
AT1G15180	protein_coding
AT1G15190	protein_coding
AT1G15200	protein_coding
AT1G15210	protein_coding
AT1G15215	protein_coding
AT1G15220	protein_coding
AT1G15230	protein_coding
AT1G15240	protein_coding
AT1G15250	protein_coding
AT1G15260	protein_coding
AT1G15270	protein_coding
AT1G15280	protein_coding
AT1G15290	protein_coding
AT1G15300	transposable_element_gene
AT1G15310	protein_coding
AT1G15320	protein_coding
AT1G15330	protein_coding
AT1G15340	protein_coding
AT1G15350	protein_coding
AT1G15360	protein_coding
AT1G15370	protein_coding
AT1G15380	protein_coding
AT1G15385	protein_coding
AT1G15390	protein_coding
AT1G15400	protein_coding
AT1G15405	other_rna
AT1G15410	protein_coding
AT1G15415	protein_coding
AT1G15420	protein_coding
AT1G15430	protein_coding
AT1G15440	protein_coding
AT1G15450	pre-trna
AT1G15460	protein_coding
AT1G15470	protein_coding
AT1G15480	protein_coding
AT1G15490	protein_coding
AT1G15500	protein_coding
AT1G15510	protein_coding
AT1G15520	protein_coding
AT1G15530	protein_coding
AT1G15540	protein_coding
AT1G15550	protein_coding
AT1G15560	transposable_element_gene
AT1G15570	protein_coding
AT1G15580	protein_coding
AT1G15590	protein_coding
AT1G15600	protein_coding
AT1G15610	protein_coding
AT1G15620	protein_coding
AT1G15630	protein_coding
AT1G15640	protein_coding
AT1G15650	pre-trna
AT1G15660	protein_coding
AT1G15670	protein_coding
AT1G15680	protein_coding
AT1G15690	protein_coding
AT1G15700	protein_coding
AT1G15710	protein_coding
AT1G15720	protein_coding
AT1G15730	protein_coding
AT1G15740	protein_coding
AT1G15750	protein_coding
AT1G15757	protein_coding
AT1G15760	protein_coding
AT1G15770	protein_coding
AT1G15772	protein_coding
AT1G15780	protein_coding
AT1G15790	protein_coding
AT1G15800	protein_coding
AT1G15810	protein_coding
AT1G15820	protein_coding
AT1G15825	protein_coding
AT1G15830	protein_coding
AT1G15840	protein_coding
AT1G15850	protein_coding
AT1G15860	protein_coding
AT1G15870	protein_coding
AT1G15880	protein_coding
AT1G15885	protein_coding
AT1G15890	protein_coding
AT1G15900	protein_coding
AT1G15910	protein_coding
AT1G15920	protein_coding
AT1G15930	protein_coding
AT1G15940	protein_coding
AT1G15950	protein_coding
AT1G15960	protein_coding
AT1G15970	protein_coding
AT1G15980	protein_coding
AT1G15990	protein_coding
AT1G16000	protein_coding
AT1G16010	protein_coding
AT1G16020	protein_coding
AT1G16022	protein_coding
AT1G16025	protein_coding
AT1G16030	protein_coding
AT1G16040	protein_coding
AT1G16060	protein_coding
AT1G16070	protein_coding
AT1G16080	protein_coding
AT1G16090	protein_coding
AT1G16100	pre-trna
AT1G16110	protein_coding
AT1G16120	protein_coding
AT1G16130	protein_coding
AT1G16140	pseudogene
AT1G16150	protein_coding
AT1G16160	protein_coding
AT1G16170	protein_coding
AT1G16180	protein_coding
AT1G16190	protein_coding
AT1G16210	protein_coding
AT1G16220	protein_coding
AT1G16225	protein_coding
AT1G16230	protein_coding
AT1G16240	protein_coding
AT1G16250	protein_coding
AT1G16260	protein_coding
AT1G16270	protein_coding
AT1G16280	protein_coding
AT1G16290	protein_coding
AT1G16300	protein_coding
AT1G16310	protein_coding
AT1G16320	protein_coding
AT1G16330	protein_coding
AT1G16340	protein_coding
AT1G16350	protein_coding
AT1G16360	protein_coding
AT1G16370	protein_coding
AT1G16380	protein_coding
AT1G16390	protein_coding
AT1G16400	protein_coding
AT1G16410	protein_coding
AT1G16420	protein_coding
AT1G16430	protein_coding
AT1G16440	protein_coding
AT1G16445	protein_coding
AT1G16450	pre-trna
AT1G16460	protein_coding
AT1G16470	protein_coding
AT1G16480	protein_coding
AT1G16489	other_rna
AT1G16490	protein_coding
AT1G16500	protein_coding
AT1G16510	protein_coding
AT1G16515	protein_coding
AT1G16520	protein_coding
AT1G16530	protein_coding
AT1G16540	protein_coding
AT1G16550	pseudogene
AT1G16560	protein_coding
AT1G16570	protein_coding
AT1G16590	protein_coding
AT1G16600	pseudogene
AT1G16610	protein_coding
AT1G16620	transposable_element_gene
AT1G16630	protein_coding
AT1G16635	other_rna
AT1G16640	protein_coding
AT1G16650	protein_coding
AT1G16660	transposable_element_gene
AT1G16670	protein_coding
AT1G16680	protein_coding
AT1G16690	protein_coding
AT1G16700	protein_coding
AT1G16705	protein_coding
AT1G16710	protein_coding
AT1G16720	protein_coding
AT1G16730	protein_coding
AT1G16740	protein_coding
AT1G16750	protein_coding
AT1G16760	protein_coding
AT1G16770	protein_coding
AT1G16780	protein_coding
AT1G16790	protein_coding
AT1G16800	protein_coding
AT1G16810	protein_coding
AT1G16820	protein_coding
AT1G16825	protein_coding
AT1G16830	protein_coding
AT1G16840	protein_coding
AT1G16850	protein_coding
AT1G16858	protein_coding
AT1G16860	protein_coding
AT1G16870	protein_coding
AT1G16880	protein_coding
AT1G16890	protein_coding
AT1G16900	protein_coding
AT1G16905	protein_coding
AT1G16910	protein_coding
AT1G16916	protein_coding
AT1G16920	protein_coding
AT1G16930	protein_coding
AT1G16940	protein_coding
AT1G16950	protein_coding
AT1G16960	protein_coding
AT1G16970	protein_coding
AT1G16980	protein_coding
AT1G17000	protein_coding
AT1G17010	protein_coding
AT1G17020	protein_coding
AT1G17030	protein_coding
AT1G17040	protein_coding
AT1G17050	protein_coding
AT1G17060	protein_coding
AT1G17070	protein_coding
AT1G17080	protein_coding
AT1G17090	protein_coding
AT1G17100	protein_coding
AT1G17110	protein_coding
AT1G17120	protein_coding
AT1G17130	protein_coding
AT1G17140	protein_coding
AT1G17145	protein_coding
AT1G17147	protein_coding
AT1G17150	protein_coding
AT1G17160	protein_coding
AT1G17170	protein_coding
AT1G17180	protein_coding
AT1G17190	protein_coding
AT1G17200	protein_coding
AT1G17210	protein_coding
AT1G17220	protein_coding
AT1G17230	protein_coding
AT1G17232	other_rna
AT1G17235	protein_coding
AT1G17240	protein_coding
AT1G17250	protein_coding
AT1G17255	other_rna
AT1G17260	protein_coding
AT1G17270	protein_coding
AT1G17275	transposable_element_gene
AT1G17277	transposable_element_gene
AT1G17280	protein_coding
AT1G17285	protein_coding
AT1G17290	protein_coding
AT1G17300	protein_coding
AT1G17310	protein_coding
AT1G17330	protein_coding
AT1G17340	protein_coding
AT1G17345	protein_coding
AT1G17350	protein_coding
AT1G17360	protein_coding
AT1G17370	protein_coding
AT1G17380	protein_coding
AT1G17390	transposable_element_gene
AT1G17400	protein_coding
AT1G17410	protein_coding
AT1G17420	protein_coding
AT1G17430	protein_coding
AT1G17440	protein_coding
AT1G17450	protein_coding
AT1G17455	protein_coding
AT1G17460	protein_coding
AT1G17470	protein_coding
AT1G17480	protein_coding
AT1G17490	protein_coding
AT1G17495	transposable_element_gene
AT1G17500	protein_coding
AT1G17510	protein_coding
AT1G17520	protein_coding
AT1G17530	protein_coding
AT1G17540	protein_coding
AT1G17545	protein_coding
AT1G17550	protein_coding
AT1G17560	protein_coding
AT1G17570	pre-trna
AT1G17580	protein_coding
AT1G17590	protein_coding
AT1G17600	protein_coding
AT1G17610	protein_coding
AT1G17615	protein_coding
AT1G17620	protein_coding
AT1G17630	protein_coding
AT1G17640	protein_coding
AT1G17650	protein_coding
AT1G17660	pre-trna
AT1G17665	protein_coding
AT1G17670	pre-trna
AT1G17680	protein_coding
AT1G17690	protein_coding
AT1G17700	protein_coding
AT1G17710	protein_coding
AT1G17720	protein_coding
AT1G17730	protein_coding
AT1G17744	protein_coding
AT1G17745	protein_coding
AT1G17750	protein_coding
AT1G17760	protein_coding
AT1G17770	protein_coding
AT1G17780	protein_coding
AT1G17790	protein_coding
AT1G17800	protein_coding
AT1G17810	protein_coding
AT1G17820	protein_coding
AT1G17830	protein_coding
AT1G17840	protein_coding
AT1G17850	protein_coding
AT1G17860	protein_coding
AT1G17870	protein_coding
AT1G17880	protein_coding
AT1G17890	protein_coding
AT1G17900	transposable_element_gene
AT1G17910	protein_coding
AT1G17920	protein_coding
AT1G17930	protein_coding
AT1G17940	protein_coding
AT1G17950	protein_coding
AT1G17960	protein_coding
AT1G17970	protein_coding
AT1G17980	protein_coding
AT1G17990	protein_coding
AT1G18000	protein_coding
AT1G18010	protein_coding
AT1G18020	protein_coding
AT1G18030	protein_coding
AT1G18040	protein_coding
AT1G18050	protein_coding
AT1G18060	protein_coding
AT1G18070	protein_coding
AT1G18075	mirna
AT1G18080	protein_coding
AT1G18090	protein_coding
AT1G18100	protein_coding
AT1G18120	pseudogene
AT1G18130	protein_coding
AT1G18140	protein_coding
AT1G18150	protein_coding
AT1G18160	protein_coding
AT1G18170	protein_coding
AT1G18180	protein_coding
AT1G18190	protein_coding
AT1G18191	pseudogene
AT1G18200	protein_coding
AT1G18210	protein_coding
AT1G18220	protein_coding
AT1G18230	pseudogene
AT1G18240	transposable_element_gene
AT1G18250	protein_coding
AT1G18260	protein_coding
AT1G18265	protein_coding
AT1G18270	protein_coding
AT1G18280	protein_coding
AT1G18290	protein_coding
AT1G18300	protein_coding
AT1G18310	protein_coding
AT1G18320	protein_coding
AT1G18330	protein_coding
AT1G18335	protein_coding
AT1G18340	protein_coding
AT1G18350	protein_coding
AT1G18360	protein_coding
AT1G18370	protein_coding
AT1G18382	other_rna
AT1G18390	protein_coding
AT1G18400	protein_coding
AT1G18410	protein_coding
AT1G18415	other_rna
AT1G18420	protein_coding
AT1G18430	pre-trna
AT1G18440	protein_coding
AT1G18450	protein_coding
AT1G18460	protein_coding
AT1G18470	protein_coding
AT1G18480	protein_coding
[truncated: 31,602 more rows]
