# Supplementary material for: NanoPARE: parallel analysis of RNA 5′ ends from low-input RNA
Source: Genome Res. 2018 Dec;28(12):1931–42. doi: 10.1101/gr.239202.118 (PMC6280765; doi:10.1101/gr.239202.118)
Supplement: Supplemental Material [file supp_gr.239202.118_Supplemental_Code_S1.zip › supplemental_code_S1/data_tables/untemplated_nucleotides.tsv]

100pg_fb_1	8152801	244246	170358	939341	276386
100pg_fb_2	9771378	283482	215622	1107896	323521
100pg_fb_3	5595769	181671	211902	666427	219264
10pg_fb_1	6543256	193919	198210	756024	230824
10pg_fb_2	7214756	234288	166251	934230	268917
10pg_fb_3	7551415	225168	241379	933239	280502
1ng_fb_1	13268617	391454	193299	1596385	397092
1ng_fb_2	12235908	351543	217952	1376940	389371
1ng_fb_3	9854206	313160	178543	1178438	334177
Col-10ug_1	32465271	1172204	368707	6427749	687278
Col-10ug_2	30919776	1119636	323165	6649254	537292
Col-10ug_3	30347818	1355228	457880	6576987	829292
d234_fb4	14616117	634501	369779	2554680	703044
d234_fb5	9540569	443870	287633	1635009	503264
d234_fb6	19082046	850527	396067	3624111	755291
fb1_10to1	13588790	411499	216987	1892938	420605
fb1_1to1	11960490	347441	185639	1636507	358549
fb2_10to1	21304115	759771	356397	3227107	736508
fb2_1to1	16936462	578506	272840	2520046	572151
fb3_10to1	22637068	749069	366846	3041072	790362
fb3_1to1	16711151	547528	256079	2303959	575586
GSM278333	13720	200	200	424	385
GSM278334	1023215	17828	20321	19091	28783
GSM278335	5824840	72561	145398	125028	278482
GSM280226	11731741	81350	52500	42217	77894
GSM280227	8732999	75853	28123	39785	53995
SRX003076	617779	39934	11163	20361	54108
SRX003078	1419373	98338	32814	49778	137494
SRX1429178	21261652	324452	256392	194304	879693
SRX1429179	18630968	293885	221388	181346	817404
SRX1559792	44126330	643352	363835	353878	704506
SRX1980216	31127006	598922	235495	317262	342862
SRX1980220	33375633	726176	278601	376598	378525
SRX283759	6397746	31249	20872	16619	60436
SRX283760	7514638	35191	17615	17418	44901
SRX384362	1785406	5784	5239	6201	6685
xrn1_fb_1	10082713	359740	148427	1653957	274312
xrn1_fb_2	2817120	120716	62418	432675	107181
xrn1_fb_3	8377206	328795	156435	1325692	274776
xrn4_M_1	14819820	660081	323384	3098729	477713
xrn4_M_2	11218347	490544	198195	2352152	318991
xrn4_M_3	12835364	353391	218098	5158786	210243
