# Supplementary material for: NanoPARE: parallel analysis of RNA 5′ ends from low-input RNA
Source: Genome Res. 2018 Dec;28(12):1931–42. doi: 10.1101/gr.239202.118 (PMC6280765; doi:10.1101/gr.239202.118)
Supplement: Supplemental Material [file supp_gr.239202.118_Supplemental_Code_S1.zip › supplemental_code_S1/data_tables/xrn1_fb.W.5P.bed]

Ath_chr1	8636	8721	5P.capped.1	83	-	AT1G01020	0	P	0.253
Ath_chr1	13412	13484	5P.capped.2	13	-	AT1G01030	0	P	0.135
Ath_chr1	13547	13718	5P.capped.3	84	-	AT1G01030	0	P	0.348
Ath_chr1	23084	23145	5P.capped.4	50	+	AT1G01040	-11	U	0.124
Ath_chr1	33024	33279	5P.capped.5	89	-	AT1G01050	0	P	0.396
Ath_chr1	37710	37927	5P.capped.6	68	-	AT1G01060	0	P	0.36
Ath_chr1	40885	40946	5P.capped.7	58	-	AT1G01070	0	P	0.335
Ath_chr1	45081	45117	5P.noncapped.1	29	+	.	.	N	0.095
Ath_chr1	46726	46846	5P.capped.8	99	-	AT1G01080	0	P	0.271
Ath_chr1	49195	49414	5P.capped.9	83	-	AT1G01090	0	P	0.304
Ath_chr1	51138	51227	5P.capped.10	48	-	AT1G01100	0	P	0.343
Ath_chr1	51996	52255	5P.capped.11	213	+	AT1G01110	-29	U	0.262
Ath_chr1	52858	52873	5P.noncapped.2	2	+	AT1G01110	-8	U	0.0
Ath_chr1	59102	59159	5P.capped.12	24	-	AT1G01120	0	P	0.385
Ath_chr1	63780	63915	5P.capped.13	34	-	AT1G01130	-4	U	0.432
Ath_chr1	63965	64076	5P.capped.14	76	-	AT1G01130	-231	U	0.406
Ath_chr1	67533	67629	5P.capped.15	91	-	AT1G01140	0	P	0.292
Ath_chr1	69887	70141	5P.capped.16	2	+	.	.	N	0.305
Ath_chr1	72285	72440	5P.capped.17	131	+	AT1G01160	0	P	0.248
Ath_chr1	72485	72545	5P.capped.18	7	+	AT1G01160	0	P	0.514
Ath_chr1	74615	74659	5P.noncapped.3	42	-	AT1G01170	-203	I	0.072
Ath_chr1	74686	74806	5P.capped.19	44	-	AT1G01170	0	P	0.327
Ath_chr1	79114	79165	5P.capped.20	46	-	AT1G01183	-129	U	0.207
Ath_chr1	88107	88220	5P.capped.21	106	-	AT1G01200	-1	U	0.397
Ath_chr1	88863	88980	5P.capped.22	34	+	AT1G01210	0	P	0.267
Ath_chr1	91375	91448	5P.capped.23	7	+	AT1G01220	0	P	0.114
Ath_chr1	95826	96067	5P.capped.24	187	+	AT1G01225	0	P	0.302
Ath_chr1	97396	97552	5P.capped.25	79	+	AT1G01230	0	P	0.342
Ath_chr1	99862	100018	5P.capped.26	62	+	AT1G01240	0	P	0.344
Ath_chr1	101555	101577	5P.noncapped.4	1	+	AT1G01240	0	P	0.0
Ath_chr1	105238	105350	5P.capped.27	83	-	AT1G01250	0	P	0.344
Ath_chr1	108997	109093	5P.capped.28	73	+	AT1G01260	0	P	0.451
Ath_chr1	112251	112258	5P.capped.29	5	+	AT1G01280	-6	U	0.589
Ath_chr1	114209	114334	5P.capped.30	76	+	AT1G01290	0	P	0.361
Ath_chr1	116863	117071	5P.capped.31	170	+	AT1G01300	0	P	0.334
Ath_chr1	120132	120225	5P.capped.32	8	+	AT1G01310	-13	U	0.423
Ath_chr1	122474	122479	5P.noncapped.5	2	-	AT1G01320	0	D	0.082
Ath_chr1	130407	130430	5P.capped.33	14	-	AT1G01320	0	P	0.243
Ath_chr1	130462	130618	5P.capped.34	38	-	AT1G01320	0	P	0.367
Ath_chr1	136104	136184	5P.capped.35	52	+	AT1G01350	0	P	0.29
Ath_chr1	141930	142136	5P.capped.36	162	+	AT1G01360	0	P	0.349
Ath_chr1	143527	143756	5P.capped.37	36	+	AT1G01370	0	P	0.273
Ath_chr1	158561	158740	5P.capped.38	49	-	AT1G01430	0	P	0.288
Ath_chr1	162691	162836	5P.capped.39	24	-	AT1G01440	-144	U	0.218
Ath_chr1	163405	163429	5P.noncapped.6	8	+	AT1G01448	-5	U	0.099
Ath_chr1	168647	168774	5P.capped.40	67	+	AT1G01460	-8	U	0.302
Ath_chr1	172819	172946	5P.capped.41	62	-	AT1G01470	0	P	0.245
Ath_chr1	181493	181617	5P.capped.42	111	-	AT1G01490	-183	I	0.368
Ath_chr1	182129	182380	5P.capped.43	228	-	AT1G01490	0	P	0.317
Ath_chr1	185028	185177	5P.capped.44	108	+	AT1G01500	0	P	0.289
Ath_chr1	187149	187275	5P.capped.45	40	+	AT1G01510	-21	U	0.378
Ath_chr1	190538	190546	5P.noncapped.7	1	+	AT1G01520	-56	U	0.06
Ath_chr1	195660	195872	5P.capped.46	162	+	AT1G01540	0	P	0.425
Ath_chr1	199613	199901	5P.capped.47	103	+	AT1G01550	0	P	0.396
Ath_chr1	204910	205027	5P.capped.48	34	+	AT1G01570	-231	U	0.323
Ath_chr1	205347	205365	5P.noncapped.8	1	+	AT1G01570	0	P	0.0
Ath_chr1	209290	209293	5P.noncapped.9	1	+	AT1G01580	-103	U	0.093
Ath_chr1	218939	219190	5P.capped.49	193	+	AT1G01600	0	P	0.347
Ath_chr1	224231	224380	5P.capped.50	42	-	AT1G01610	0	P	0.298
Ath_chr1	227192	227594	5P.capped.51	44	-	AT1G01620	0	P	0.4
Ath_chr1	228928	229209	5P.capped.52	236	+	AT1G01630	0	P	0.316
Ath_chr1	237662	237826	5P.capped.53	77	-	AT1G01650	0	P	0.309
Ath_chr1	245958	246034	5P.capped.54	32	-	AT1G01670	-3	U	0.528
Ath_chr1	249055	249157	5P.capped.55	1	+	AT1G01690	-84	U	0.724
Ath_chr1	252118	252153	5P.noncapped.10	33	+	AT1G01690	0	D	0.0
Ath_chr1	258725	258912	5P.capped.56	87	+	.	.	N	0.345
Ath_chr1	262810	262924	5P.capped.57	85	+	AT1G01710	0	P	0.219
Ath_chr1	266419	266501	5P.capped.58	38	+	AT1G01710	0	D	0.348
Ath_chr1	267436	267439	5P.noncapped.11	1	-	AT1G01710	0	A	0.0
Ath_chr1	268326	268394	5P.capped.59	3	+	AT1G01720	0	P	0.222
Ath_chr1	270688	270811	5P.capped.60	86	-	AT1G01725	0	P	0.423
Ath_chr1	270884	271024	5P.capped.61	82	+	AT1G01730	0	P	0.276
Ath_chr1	275435	275544	5P.capped.62	64	+	AT1G01750	0	P	0.504
Ath_chr1	278458	278532	5P.capped.63	8	-	AT1G01760	-19	U	0.49
Ath_chr1	278581	278641	5P.capped.64	22	+	AT1G01770	-11	U	0.566
Ath_chr1	282556	282840	5P.capped.65	200	+	AT1G01770	0	D	0.346
Ath_chr1	284432	284563	5P.capped.66	54	+	AT1G01790	-123	U	0.305
Ath_chr1	293301	293470	5P.capped.67	77	+	AT1G01800	0	P	0.383
Ath_chr1	295205	295262	5P.capped.68	10	+	AT1G01810	-5	U	0.454
Ath_chr1	298043	298302	5P.capped.69	44	-	AT1G01820	0	P	0.349
Ath_chr1	300659	300786	5P.capped.70	70	-	AT1G01830	-1	U	0.306
Ath_chr1	300814	300893	5P.capped.71	29	-	AT1G01830	0	P	0.547
Ath_chr1	302103	302420	5P.capped.72	150	-	AT1G01830	0	P	0.499
Ath_chr1	303532	303606	5P.capped.73	2	+	AT1G01840	-2	U	0.151
Ath_chr1	306229	306303	5P.capped.74	52	-	AT1G01860	0	P	0.442
Ath_chr1	306377	306433	5P.capped.75	6	+	AT1G01870	0	P	0.24
Ath_chr1	309036	309131	5P.capped.76	14	-	AT1G01880	0	P	0.672
Ath_chr1	310223	310396	5P.capped.77	16	+	AT1G01900	-76	U	0.292
Ath_chr1	315838	316008	5P.capped.78	63	-	AT1G01910	0	P	0.478
Ath_chr1	316100	316215	5P.capped.79	73	+	AT1G01920	0	P	0.472
Ath_chr1	322804	322890	5P.capped.80	67	-	AT1G01930	-12	U	0.184
Ath_chr1	322976	323116	5P.capped.81	50	+	AT1G01940	0	P	0.37
Ath_chr1	325297	325469	5P.capped.82	80	+	AT1G01950	-1	U	0.351
Ath_chr1	335229	335267	5P.noncapped.12	22	-	AT1G01960	0	D	0.0
Ath_chr1	337772	337875	5P.capped.83	7	-	AT1G01960	-198	U	0.29
Ath_chr1	338253	338336	5P.capped.84	13	+	AT1G01970	-24	U	0.357
Ath_chr1	339517	339561	5P.noncapped.13	23	+	AT1G01970	0	D	0.0
Ath_chr1	339651	339679	5P.noncapped.14	12	+	AT1G01970	0	D	0.0
Ath_chr1	342001	342112	5P.capped.85	49	-	AT1G01980	-52	U	0.239
Ath_chr1	344294	344361	5P.capped.86	48	-	AT1G01990	-2	U	0.338
Ath_chr1	345770	345931	5P.capped.87	139	+	AT1G02000	0	P	0.355
Ath_chr1	347871	348049	5P.capped.88	170	+	AT1G02010	0	P	0.309
Ath_chr1	354771	354844	5P.capped.89	71	-	AT1G02020	0	P	0.313
Ath_chr1	356184	356289	5P.capped.90	101	-	AT1G02030	0	P	0.416
Ath_chr1	358859	358915	5P.capped.91	51	-	AT1G02040	0	P	0.333
Ath_chr1	360474	360503	5P.capped.92	25	-	AT1G02050	0	P	0.319
Ath_chr1	363088	363142	5P.capped.93	28	-	AT1G02060	-23	U	0.442
Ath_chr1	365223	365422	5P.capped.94	192	+	AT1G02065	0	P	0.233
Ath_chr1	365499	365518	5P.noncapped.15	14	+	AT1G02065	0	P	0.099
Ath_chr1	365534	365621	5P.capped.95	32	+	AT1G02065	0	P	0.37
Ath_chr1	370915	370997	5P.capped.96	51	-	AT1G02070	0	P	0.282
Ath_chr1	371072	371155	5P.capped.97	17	-	AT1G02070	-123	U	0.349
Ath_chr1	373474	373582	5P.capped.98	21	+	AT1G02080	-5	U	0.234
Ath_chr1	375013	375019	5P.capped.99	2	-	AT1G02080	94	IA	0.115
Ath_chr1	389590	389681	5P.capped.100	53	-	AT1G02090	0	P	0.316
Ath_chr1	389797	389882	5P.capped.101	67	+	AT1G02100	0	P	0.43
Ath_chr1	392752	392822	5P.capped.102	28	+	AT1G02100	0	D	0.197
Ath_chr1	392841	392942	5P.noncapped.16	41	+	AT1G02110	0	P	0.07
Ath_chr1	395649	395793	5P.capped.103	107	+	AT1G02120	-4	U	0.352
Ath_chr1	401792	401885	5P.capped.104	52	-	AT1G02130	0	P	0.269
Ath_chr1	404391	404467	5P.capped.105	47	-	AT1G02140	0	P	0.4
Ath_chr1	404568	404671	5P.capped.106	49	+	AT1G02145	0	P	0.207
Ath_chr1	408700	408790	5P.capped.107	49	+	AT1G02150	0	P	0.401
Ath_chr1	410678	410823	5P.capped.108	74	+	AT1G02160	0	P	0.197
Ath_chr1	411726	411866	5P.capped.109	72	+	AT1G02170	0	P	0.19
Ath_chr1	414549	414657	5P.capped.110	91	-	AT1G02180	0	P	0.446
Ath_chr1	414970	415157	5P.capped.111	103	+	AT1G02190	-5	U	0.392
Ath_chr1	415608	415613	5P.noncapped.17	2	-	AT1G02190	0	A	0.0
Ath_chr1	418708	418813	5P.capped.112	72	+	AT1G02205	0	P	0.296
Ath_chr1	442866	442982	5P.capped.113	64	-	AT1G02260	-54	U	0.192
Ath_chr1	446166	446263	5P.capped.114	44	-	AT1G02270	0	P	0.239
Ath_chr1	450373	450430	5P.capped.115	52	-	AT1G02280	0	P	0.432
Ath_chr1	452626	452791	5P.capped.116	73	-	AT1G02290	0	P	0.396
Ath_chr1	453156	453255	5P.capped.117	63	+	AT1G02300	-68	U	0.304
Ath_chr1	455654	455819	5P.capped.118	88	+	AT1G02305	0	P	0.224
Ath_chr1	463514	463649	5P.capped.119	45	-	AT1G02330	0	P	0.286
Ath_chr1	464103	464214	5P.noncapped.18	47	-	AT1G02335	0	D	0.0
Ath_chr1	464905	464982	5P.capped.120	18	-	AT1G02335	0	P	0.37
Ath_chr1	467705	467816	5P.capped.121	50	-	AT1G02340	0	P	0.551
Ath_chr1	469802	469864	5P.capped.122	5	+	AT1G02350	-10	U	0.424
Ath_chr1	471437	471588	5P.capped.123	72	-	.	.	N	0.324
Ath_chr1	474443	474582	5P.capped.124	63	+	AT1G02370	0	P	0.208
Ath_chr1	477105	477159	5P.capped.125	23	+	AT1G02380	0	P	0.403
Ath_chr1	480852	480860	5P.capped.126	1	+	AT1G02390	0	P	0.298
Ath_chr1	486853	486907	5P.capped.127	47	+	AT1G02400	0	P	0.279
Ath_chr1	490849	490986	5P.capped.128	75	+	AT1G02410	0	P	0.468
Ath_chr1	493525	493609	5P.capped.129	65	+	AT1G02420	-92	U	0.763
Ath_chr1	497993	498043	5P.noncapped.19	24	-	AT1G02450	0	P	0.0
Ath_chr1	498453	498550	5P.capped.130	63	-	AT1G02450	-1	U	0.427
Ath_chr1	507215	507226	5P.capped.131	6	-	AT1G02460	-18	U	0.448
Ath_chr1	512081	512107	5P.noncapped.20	24	-	AT1G02470	0	D	0.0
Ath_chr1	513530	513722	5P.capped.132	70	-	AT1G02470	0	P	0.368
Ath_chr1	515276	515450	5P.capped.133	43	-	AT1G02475	0	P	0.322
Ath_chr1	518173	518313	5P.capped.134	80	+	AT1G02500	0	P	0.466
Ath_chr1	537789	537943	5P.capped.135	110	+	AT1G02560	0	P	0.264
Ath_chr1	555919	556033	5P.capped.136	65	-	AT1G02610	0	P	0.457
Ath_chr1	564175	564317	5P.capped.137	27	+	AT1G02640	-2	U	0.304
Ath_chr1	566077	566132	5P.noncapped.21	41	+	AT1G02640	0	D	0.0
Ath_chr1	574756	575138	5P.capped.138	20	-	AT1G02660	0	P	0.418
Ath_chr1	574900	574904	5P.capped.139	2	+	AT1G02660	0	A	0.116
Ath_chr1	576407	576510	5P.capped.140	100	+	AT1G02670	-40	I	0.118
Ath_chr1	580603	580701	5P.capped.141	43	+	AT1G02680	0	P	0.157
Ath_chr1	582235	582341	5P.capped.142	61	+	AT1G02680	0	D	0.235
Ath_chr1	584239	584280	5P.capped.143	31	+	AT1G02690	0	P	0.335
Ath_chr1	588331	588391	5P.noncapped.22	1	+	AT1G02700	0	P	0.0
Ath_chr1	589516	589564	5P.capped.144	28	+	.	.	N	0.269
Ath_chr1	591823	591974	5P.capped.145	94	+	AT1G02720	0	P	0.415
Ath_chr1	598615	598662	5P.capped.146	41	-	AT1G02730	0	P	0.44
Ath_chr1	602111	602203	5P.capped.147	76	-	AT1G02740	-150	U	0.511
Ath_chr1	602436	602567	5P.capped.148	116	+	AT1G02750	0	P	0.301
Ath_chr1	606652	606696	5P.capped.149	40	-	AT1G02770	0	P	0.327
Ath_chr1	609385	609495	5P.capped.150	48	-	AT1G02780	0	P	0.363
Ath_chr1	612249	612332	5P.capped.151	44	-	AT1G02790	0	P	0.414
Ath_chr1	616143	616192	5P.capped.152	44	-	AT1G02800	0	P	0.285
Ath_chr1	618243	618296	5P.capped.153	19	+	AT1G02810	-2	U	0.674
Ath_chr1	619319	619376	5P.capped.154	3	-	AT1G02810	0	A	0.422
Ath_chr1	620666	620758	5P.capped.155	11	+	AT1G02813	0	P	0.276
Ath_chr1	621412	621644	5P.capped.156	178	+	AT1G02816	0	P	0.208
Ath_chr1	624025	624049	5P.noncapped.23	7	-	AT1G02820	0	D	0.0
Ath_chr1	624461	624578	5P.capped.157	12	-	AT1G02820	0	P	0.505
Ath_chr1	626733	626864	5P.capped.158	46	+	AT1G02840	0	P	0.215
Ath_chr1	630476	630608	5P.capped.159	41	+	AT1G02850	0	P	0.283
Ath_chr1	635224	635403	5P.capped.160	60	+	AT1G02860	0	P	0.402
Ath_chr1	638608	638715	5P.capped.161	37	-	AT1G02870	0	P	0.305
Ath_chr1	641505	641573	5P.capped.162	40	+	.	.	N	0.244
Ath_chr1	644474	644578	5P.capped.163	57	-	AT1G02880	0	P	0.413
Ath_chr1	645170	645243	5P.noncapped.24	17	-	AT1G02890	0	D	0.0
Ath_chr1	651824	651919	5P.capped.164	81	-	AT1G02890	0	P	0.368
Ath_chr1	654280	654372	5P.capped.165	87	-	AT1G02900	-25	U	0.565
Ath_chr1	658115	658216	5P.capped.166	28	-	AT1G02910	0	P	0.402
Ath_chr1	662255	662312	5P.capped.167	10	-	AT1G02930	0	P	0.358
Ath_chr1	665349	665373	5P.capped.168	5	+	AT1G02952	0	P	0.407
Ath_chr1	666359	666492	5P.capped.169	85	-	AT1G02950	0	P	0.45
Ath_chr1	669776	669858	5P.capped.170	28	-	AT1G02960	0	P	0.491
Ath_chr1	673331	673438	5P.capped.171	70	+	AT1G02970	0	P	0.448
Ath_chr1	687203	687394	5P.capped.172	107	-	AT1G02990	0	P	0.349
Ath_chr1	692484	692616	5P.capped.173	75	-	AT1G03000	0	P	0.352
Ath_chr1	698508	698603	5P.capped.174	88	-	AT1G03020	-82	U	0.469
Ath_chr1	701447	701565	5P.capped.175	23	+	AT1G03030	-7	U	0.386
Ath_chr1	706528	706642	5P.capped.176	102	-	AT1G03040	0	P	0.367
Ath_chr1	707467	707590	5P.capped.177	85	+	AT1G03050	-173	U	0.325
Ath_chr1	711698	711847	5P.capped.178	141	-	AT1G03055	-37	U	0.378
Ath_chr1	726573	726621	5P.capped.179	42	+	AT1G03060	94	IA	0.313
Ath_chr1	727196	727557	5P.capped.180	336	-	.	.	N	0.377
Ath_chr1	729895	729979	5P.capped.181	39	+	AT1G03070	0	P	0.327
Ath_chr1	737953	738199	5P.capped.182	66	-	AT1G03080	0	P	0.301
Ath_chr1	739674	739714	5P.capped.183	12	+	AT1G03090	0	P	0.48
Ath_chr1	749235	749364	5P.capped.184	45	+	AT1G03110	0	P	0.204
Ath_chr1	752229	752291	5P.capped.185	20	+	AT1G03120	-21	U	0.375
Ath_chr1	754128	754313	5P.capped.186	46	-	AT1G03130	0	P	0.503
Ath_chr1	756236	756308	5P.capped.187	28	-	AT1G03140	0	P	0.39
Ath_chr1	756373	756491	5P.capped.188	44	+	AT1G03150	0	P	0.332
Ath_chr1	761252	761301	5P.capped.189	32	+	AT1G03160	0	P	0.154
Ath_chr1	769628	769659	5P.capped.190	3	+	AT1G03170	0	P	0.305
Ath_chr1	773357	773488	5P.capped.191	46	+	AT1G03180	-7	U	0.399
Ath_chr1	775511	775569	5P.capped.192	15	+	AT1G03190	0	P	0.462
Ath_chr1	781557	781623	5P.noncapped.25	5	-	.	.	N	0.0
Ath_chr1	782896	783060	5P.capped.193	43	+	AT1G03210	-8	U	0.232
Ath_chr1	787122	787128	5P.capped.194	1	+	AT1G03220	0	P	0.377
Ath_chr1	790038	790110	5P.capped.195	38	+	AT1G03230	-14	U	0.342
Ath_chr1	795268	795388	5P.capped.196	71	-	AT1G03250	0	P	0.215
Ath_chr1	798420	798491	5P.capped.197	37	-	AT1G03260	0	P	0.192
Ath_chr1	799102	799191	5P.capped.198	26	+	AT1G03270	-62	U	0.145
Ath_chr1	802996	803198	5P.capped.199	71	+	AT1G03280	0	P	0.276
Ath_chr1	807326	807438	5P.capped.200	57	+	AT1G03290	0	P	0.202
Ath_chr1	810555	810579	5P.noncapped.26	1	+	AT1G03290	0	D	0.0
Ath_chr1	813064	813203	5P.capped.201	63	-	AT1G03300	-42	U	0.467
Ath_chr1	813387	813599	5P.capped.202	91	+	AT1G03310	0	P	0.258
Ath_chr1	816342	816348	5P.noncapped.27	2	+	AT1G03310	0	D	0.054
Ath_chr1	819299	819436	5P.capped.203	76	-	AT1G03330	0	P	0.397
Ath_chr1	824279	824445	5P.capped.204	113	-	AT1G03350	0	P	0.417
Ath_chr1	824526	824602	5P.capped.205	19	+	AT1G03360	0	P	0.433
Ath_chr1	826526	826610	5P.capped.206	47	+	AT1G03365	0	P	0.384
Ath_chr1	829038	829044	5P.noncapped.28	2	+	AT1G03365	0	D	0.0
Ath_chr1	830544	830681	5P.capped.207	87	+	AT1G03370	0	P	0.408
Ath_chr1	835730	835910	5P.capped.208	95	+	AT1G03380	0	P	0.386
Ath_chr1	844099	844246	5P.capped.209	98	-	AT1G03400	-8	U	0.32
Ath_chr1	846476	846573	5P.capped.210	18	-	AT1G03410	0	P	0.293
Ath_chr1	846662	846836	5P.capped.211	148	+	AT1G03420	0	P	0.384
Ath_chr1	847651	847765	5P.capped.212	61	-	AT1G03410	-30	U	0.43
Ath_chr1	847843	847947	5P.capped.213	31	+	AT1G03430	0	P	0.223
Ath_chr1	852273	852405	5P.capped.214	68	+	AT1G03440	-24	U	0.333
Ath_chr1	852647	852679	5P.noncapped.29	8	+	AT1G03440	0	P	0.036
Ath_chr1	853983	854031	5P.capped.215	44	-	AT1G03440	0	A	0.151
Ath_chr1	864044	864181	5P.capped.216	64	-	AT1G03457	0	P	0.193
Ath_chr1	867686	867766	5P.capped.217	58	-	AT1G03470	-12	U	0.266
Ath_chr1	868820	868918	5P.capped.218	94	-	.	.	N	0.13
Ath_chr1	870314	870324	5P.noncapped.30	8	-	AT1G03475	0	D	0.0
Ath_chr1	871159	871312	5P.capped.219	42	-	AT1G03475	0	P	0.302
Ath_chr1	875868	875904	5P.capped.220	31	-	AT1G03506	-296	U	0.504
Ath_chr1	879720	879910	5P.capped.221	164	-	AT1G03520	0	P	0.109
Ath_chr1	880027	880220	5P.capped.222	77	-	AT1G03520	0	P	0.374
Ath_chr1	883368	883410	5P.capped.223	21	-	AT1G03530	0	P	0.289
Ath_chr1	883447	883564	5P.capped.224	3	-	AT1G03530	-60	U	0.198
Ath_chr1	887784	887894	5P.capped.225	83	-	AT1G03550	0	P	0.331
Ath_chr1	889945	890039	5P.capped.226	88	-	.	.	N	0.146
Ath_chr1	892353	892471	5P.capped.227	68	-	AT1G03560	-12	U	0.304
Ath_chr1	897317	897599	5P.capped.228	83	-	AT1G03590	0	P	0.497
Ath_chr1	898755	898934	5P.capped.229	135	+	AT1G03600	0	P	0.327
Ath_chr1	899714	899888	5P.capped.230	111	-	.	.	N	0.314
Ath_chr1	900684	900836	5P.capped.231	80	+	AT1G03610	-122	U	0.432
Ath_chr1	900884	900921	5P.capped.232	35	+	AT1G03610	0	P	0.323
Ath_chr1	900958	901225	5P.capped.233	143	+	AT1G03610	0	P	0.402
Ath_chr1	907187	907361	5P.capped.234	84	-	.	.	N	0.195
Ath_chr1	907571	907703	5P.capped.235	85	+	AT1G03630	0	P	0.332
Ath_chr1	911151	911204	5P.capped.236	41	-	AT1G03650	0	P	0.44
Ath_chr1	913753	913771	5P.noncapped.31	16	-	.	.	N	0.07
Ath_chr1	917886	918071	5P.capped.237	33	-	AT1G03680	0	P	0.374
Ath_chr1	918283	918418	5P.capped.238	17	+	AT1G03687	0	P	0.247
Ath_chr1	923351	923485	5P.capped.239	74	+	AT1G03710	0	P	0.298
Ath_chr1	930694	930913	5P.capped.240	199	+	AT1G03730	0	A	0.275
Ath_chr1	931566	931676	5P.capped.241	87	-	AT1G03730	0	P	0.32
Ath_chr1	933433	933568	5P.capped.242	36	+	AT1G03740	-42	U	0.384
Ath_chr1	937252	937290	5P.noncapped.32	34	-	AT1G03743	0	P	0.0
Ath_chr1	937429	937585	5P.capped.243	151	-	AT1G03746	-96	U	0.187
Ath_chr1	937866	937942	5P.capped.244	6	+	AT1G03750	-47	U	0.223
Ath_chr1	943338	943427	5P.capped.245	63	-	AT1G03760	-25	U	0.311
Ath_chr1	944577	944706	5P.capped.246	18	+	AT1G03770	0	P	0.482
Ath_chr1	951749	951861	5P.capped.247	30	-	AT1G03780	0	P	0.463
Ath_chr1	960002	960021	5P.noncapped.33	10	-	AT1G03820	0	P	0.0
Ath_chr1	960679	960868	5P.capped.248	48	-	AT1G03820	0	P	0.367
Ath_chr1	966667	966828	5P.capped.249	84	-	AT1G03830	0	P	0.613
Ath_chr1	977713	977821	5P.capped.250	47	-	AT1G03850	0	P	0.29
Ath_chr1	981808	981921	5P.capped.251	36	-	AT1G03860	0	P	0.266
Ath_chr1	982613	982673	5P.noncapped.34	30	-	AT1G03870	0	P	0.0
Ath_chr1	983353	983610	5P.capped.252	50	-	AT1G03870	0	P	0.516
Ath_chr1	985752	985779	5P.capped.253	3	+	AT1G03880	0	P	0.539
Ath_chr1	987534	988077	5P.noncapped.35	87	+	AT1G03880	0	D	0.072
Ath_chr1	991131	991264	5P.capped.254	77	+	AT1G03900	0	P	0.358
Ath_chr1	993398	993473	5P.capped.255	1	+	AT1G03905	0	P	0.183
Ath_chr1	996039	996151	5P.capped.256	78	+	AT1G03910	0	P	0.609
Ath_chr1	1001163	1001411	5P.capped.257	159	+	AT1G03920	0	P	0.233
Ath_chr1	1004663	1004844	5P.capped.258	101	+	AT1G03930	-4	U	0.368
Ath_chr1	1005045	1005148	5P.capped.259	58	+	AT1G03930	0	P	0.331
Ath_chr1	1008479	1008632	5P.capped.260	29	+	AT1G03935	-301	U	0.259
Ath_chr1	1010690	1010921	5P.noncapped.36	23	+	AT1G03940	0	A	0.0
Ath_chr1	1011208	1011212	5P.noncapped.37	2	-	AT1G03950	0	D	0.0
Ath_chr1	1013242	1013454	5P.capped.261	85	-	AT1G03950	0	P	0.432
Ath_chr1	1013637	1013752	5P.capped.262	85	+	AT1G03960	0	P	0.402
Ath_chr1	1018098	1018236	5P.capped.263	3	+	AT1G03970	0	P	0.262
Ath_chr1	1029057	1029120	5P.capped.264	49	-	AT1G04000	0	P	0.305
Ath_chr1	1036144	1036241	5P.capped.265	60	-	AT1G04010	0	P	0.475
Ath_chr1	1036527	1036583	5P.noncapped.38	6	+	AT1G04020	-3	U	0.062
Ath_chr1	1040385	1040546	5P.capped.266	159	+	AT1G04030	0	P	0.132
Ath_chr1	1043139	1043185	5P.capped.267	2	-	AT1G04040	0	D	0.43
Ath_chr1	1043821	1043928	5P.capped.268	42	-	AT1G04040	0	P	0.419
Ath_chr1	1049323	1049409	5P.capped.269	76	-	AT1G04050	-103	U	0.27
Ath_chr1	1049713	1049808	5P.capped.270	56	-	AT1G04050	-473	U	0.52
Ath_chr1	1051115	1051195	5P.capped.271	66	-	AT1G04070	0	P	0.418
Ath_chr1	1051289	1051392	5P.capped.272	90	+	AT1G04080	0	P	0.278
Ath_chr1	1057033	1057316	5P.capped.273	102	+	AT1G04090	-15	U	0.487
Ath_chr1	1059464	1059546	5P.capped.274	3	+	AT1G04100	-38	U	0.283
Ath_chr1	1064676	1064714	5P.capped.275	2	-	AT1G04120	0	D	0.166
Ath_chr1	1069464	1069467	5P.noncapped.39	1	+	AT1G04120	0	A	0.0
Ath_chr1	1070815	1071064	5P.capped.276	113	-	AT1G04120	0	P	0.257
Ath_chr1	1073073	1073170	5P.noncapped.40	95	+	AT1G04130	-258	U	0.0
Ath_chr1	1073256	1073474	5P.capped.277	162	+	AT1G04130	-8	U	0.273
Ath_chr1	1080421	1080620	5P.capped.278	112	-	AT1G04140	0	P	0.346
Ath_chr1	1086152	1086261	5P.capped.279	6	+	AT1G04160	-336	U	0.143
Ath_chr1	1096871	1097117	5P.capped.280	164	+	AT1G04170	0	P	0.259
Ath_chr1	1108536	1108736	5P.capped.281	122	-	AT1G04190	0	P	0.369
Ath_chr1	1109411	1109559	5P.capped.282	78	+	AT1G04200	0	P	0.212
Ath_chr1	1114264	1114485	5P.capped.283	140	+	AT1G04210	0	P	0.291
Ath_chr1	1121609	1121694	5P.capped.284	44	+	AT1G04220	62	IA	0.264
Ath_chr1	1122413	1122501	5P.capped.285	56	-	AT1G04220	0	P	0.31
Ath_chr1	1122509	1122666	5P.capped.286	75	-	AT1G04220	-59	U	0.306
Ath_chr1	1125495	1125568	5P.capped.287	65	+	AT1G04230	0	P	0.535
Ath_chr1	1129315	1129528	5P.capped.288	99	-	AT1G04240	0	P	0.458
Ath_chr1	1136256	1136358	5P.capped.289	44	+	AT1G04250	0	P	0.251
Ath_chr1	1141299	1141377	5P.capped.290	65	-	AT1G04260	0	P	0.366
Ath_chr1	1142999	1143077	5P.capped.291	51	-	AT1G04270	0	P	0.344
Ath_chr1	1144391	1144406	5P.noncapped.41	8	-	AT1G04280	0	D	0.0
Ath_chr1	1145701	1145846	5P.noncapped.42	107	-	AT1G04280	-89	I	0.082
Ath_chr1	1146618	1146736	5P.capped.292	66	-	AT1G04280	-31	U	0.3
Ath_chr1	1148296	1148591	5P.capped.293	85	-	AT1G04290	0	P	0.386
Ath_chr1	1148747	1148801	5P.noncapped.43	20	-	AT1G04300	0	D	0.054
Ath_chr1	1148880	1148891	5P.noncapped.44	5	-	AT1G04300	0	D	0.0
Ath_chr1	1154536	1154757	5P.capped.294	44	-	AT1G04300	0	P	0.332
Ath_chr1	1157654	1157815	5P.capped.295	3	-	AT1G04310	0	P	0.545
Ath_chr1	1164732	1164885	5P.capped.296	84	-	AT1G04340	0	P	0.33
Ath_chr1	1165115	1165289	5P.capped.297	136	+	AT1G04350	0	P	0.42
Ath_chr1	1188216	1188558	5P.capped.298	124	-	AT1G04400	0	P	0.365
Ath_chr1	1191292	1191473	5P.capped.299	56	-	AT1G04410	0	P	0.317
Ath_chr1	1191584	1191648	5P.capped.300	28	+	AT1G04420	0	P	0.388
Ath_chr1	1194097	1194206	5P.capped.301	72	+	AT1G04425	-17	U	0.406
Ath_chr1	1198056	1198297	5P.capped.302	204	+	AT1G04430	0	P	0.334
Ath_chr1	1198609	1198802	5P.capped.303	177	+	AT1G04430	-1	I	0.537
Ath_chr1	1202183	1202408	5P.capped.304	112	+	AT1G04440	0	P	0.226
Ath_chr1	1208545	1208784	5P.capped.305	134	+	AT1G04450	-1	I	0.324
Ath_chr1	1214592	1214760	5P.capped.306	69	-	AT1G04470	0	P	0.387
Ath_chr1	1215785	1215836	5P.capped.307	46	-	.	.	N	0.206
Ath_chr1	1216053	1216175	5P.capped.308	44	+	AT1G04480	0	P	0.265
Ath_chr1	1216922	1216997	5P.noncapped.45	36	+	AT1G04480	-174	I	0.031
Ath_chr1	1224495	1224528	5P.capped.309	13	-	AT1G04500	-143	U	0.241
Ath_chr1	1226543	1226644	5P.capped.310	35	+	AT1G04510	0	P	0.315
Ath_chr1	1231497	1231675	5P.capped.311	128	+	AT1G04520	0	P	0.353
Ath_chr1	1235876	1236104	5P.capped.312	78	-	AT1G04530	0	P	0.42
Ath_chr1	1236912	1236959	5P.noncapped.46	1	-	.	.	N	0.0
Ath_chr1	1237082	1237183	5P.capped.313	61	+	AT1G04540	-112	U	0.352
Ath_chr1	1240320	1240505	5P.capped.314	99	+	AT1G04550	0	P	0.365
Ath_chr1	1242538	1242792	5P.capped.315	166	+	AT1G04555	0	P	0.333
Ath_chr1	1248732	1248842	5P.capped.316	1	-	AT1G04570	0	P	0.21
Ath_chr1	1252329	1252443	5P.noncapped.47	69	-	AT1G04580	0	D	0.0
Ath_chr1	1261382	1261469	5P.capped.317	41	-	AT1G04590	0	P	0.289
Ath_chr1	1261751	1261879	5P.noncapped.48	65	+	AT1G04600	-306	U	0.0
Ath_chr1	1279354	1279392	5P.noncapped.49	33	+	AT1G04610	0	P	0.079
Ath_chr1	1286498	1286628	5P.capped.318	61	-	AT1G04620	0	P	0.398
Ath_chr1	1291006	1291193	5P.capped.319	71	-	AT1G04630	0	P	0.398
Ath_chr1	1291248	1291356	5P.capped.320	51	+	AT1G04635	-14	U	0.506
Ath_chr1	1292036	1292146	5P.capped.321	70	+	AT1G04640	0	P	0.233
Ath_chr1	1294215	1294326	5P.capped.322	47	-	AT1G04645	0	P	0.612
Ath_chr1	1300501	1301004	5P.noncapped.50	237	-	AT1G04660	0	P	0.041
Ath_chr1	1301027	1301094	5P.noncapped.51	5	-	AT1G04660	0	P	0.0
Ath_chr1	1301290	1301424	5P.capped.323	71	-	AT1G04660	0	P	0.314
Ath_chr1	1301797	1301940	5P.capped.324	66	+	AT1G04670	0	P	0.36
Ath_chr1	1307817	1307930	5P.capped.325	64	-	AT1G04680	0	P	0.452
Ath_chr1	1310053	1310065	5P.capped.326	3	-	.	.	N	0.833
Ath_chr1	1313541	1313663	5P.capped.327	41	+	AT1G04690	0	P	0.285
Ath_chr1	1316109	1316285	5P.capped.328	149	+	AT1G04700	0	P	0.399
Ath_chr1	1321890	1321979	5P.capped.329	30	+	AT1G04710	0	P	0.422
Ath_chr1	1331094	1331165	5P.capped.330	66	-	AT1G04730	-75	U	0.306
Ath_chr1	1333464	1333623	5P.capped.331	68	-	AT1G04750	0	P	0.319
Ath_chr1	1334505	1334786	5P.capped.332	182	+	AT1G04760	-72	U	0.341
Ath_chr1	1337781	1337938	5P.capped.333	67	-	AT1G04770	0	P	0.417
Ath_chr1	1340753	1340827	5P.noncapped.52	3	-	AT1G04780	0	D	0.0
Ath_chr1	1343575	1343752	5P.capped.334	102	-	AT1G04780	-94	U	0.37
Ath_chr1	1344975	1345122	5P.capped.335	64	+	AT1G04790	0	P	0.292
Ath_chr1	1349231	1349306	5P.capped.336	73	-	AT1G04800	-19	U	0.276
Ath_chr1	1350158	1350251	5P.capped.337	31	+	AT1G04810	0	P	0.253
Ath_chr1	1358274	1358443	5P.capped.338	100	-	AT1G04820	0	P	0.477
Ath_chr1	1361884	1362026	5P.capped.339	76	-	AT1G04830	0	P	0.272
Ath_chr1	1365397	1365443	5P.noncapped.53	43	-	AT1G04850	0	D	0.0
Ath_chr1	1368313	1368449	5P.noncapped.54	90	-	AT1G04850	-470	I	0.0
Ath_chr1	1368708	1368852	5P.capped.340	78	-	AT1G04850	0	P	0.266
Ath_chr1	1373017	1373121	5P.capped.341	59	-	AT1G04860	0	P	0.261
Ath_chr1	1375693	1375787	5P.capped.342	22	-	AT1G04870	0	P	0.276
Ath_chr1	1379108	1379314	5P.capped.343	131	-	AT1G04880	-55	U	0.395
Ath_chr1	1383036	1383182	5P.capped.344	84	-	.	.	N	0.244
Ath_chr1	1383779	1383961	5P.capped.345	74	+	AT1G04900	0	P	0.311
Ath_chr1	1391094	1391279	5P.capped.346	93	-	AT1G04910	-1	U	0.213
Ath_chr1	1398957	1399080	5P.capped.347	88	-	AT1G04930	0	P	0.457
Ath_chr1	1399179	1399272	5P.capped.348	55	+	AT1G04945	0	P	0.407
Ath_chr1	1400900	1400970	5P.noncapped.55	40	+	AT1G04945	0	P	0.093
Ath_chr1	1407469	1407521	5P.capped.349	26	-	AT1G04950	0	P	0.233
Ath_chr1	1410671	1410912	5P.capped.350	49	-	AT1G04960	0	P	0.341
Ath_chr1	1411133	1411191	5P.capped.351	45	+	AT1G04970	0	P	0.364
Ath_chr1	1416075	1416179	5P.capped.352	79	-	AT1G04980	-11	U	0.183
Ath_chr1	1418325	1418491	5P.capped.353	115	-	AT1G04985	0	P	0.263
Ath_chr1	1418614	1418705	5P.capped.354	36	+	.	.	N	0.332
Ath_chr1	1421560	1421867	5P.capped.355	12	-	AT1G04990	0	P	0.294
Ath_chr1	1425520	1425598	5P.capped.356	69	+	AT1G05000	-3	U	0.202
Ath_chr1	1427718	1427843	5P.capped.357	47	+	AT1G05000	-133	I	0.11
Ath_chr1	1427953	1428104	5P.capped.358	1	+	AT1G05000	0	D	0.41
Ath_chr1	1432666	1432918	5P.capped.359	92	-	AT1G05010	0	P	0.316
Ath_chr1	1441378	1441475	5P.capped.360	61	-	AT1G05030	-23	U	0.248
Ath_chr1	1448494	1448505	5P.capped.361	8	-	AT1G05040	-55	U	0.141
Ath_chr1	1450827	1450909	5P.capped.362	28	-	AT1G05055	0	P	0.528
Ath_chr1	1452834	1453043	5P.capped.363	37	-	AT1G05060	0	P	0.308
Ath_chr1	1455174	1455355	5P.capped.364	141	-	AT1G05065	-96	U	0.158
Ath_chr1	1458559	1458786	5P.capped.365	104	-	AT1G05070	0	P	0.353
Ath_chr1	1463084	1463175	5P.capped.366	22	+	AT1G05090	-95	U	0.245
Ath_chr1	1468846	1468852	5P.noncapped.56	1	+	.	.	N	0.0
Ath_chr1	1469600	1469614	5P.capped.367	4	+	AT1G05100	-5	U	0.2
Ath_chr1	1476034	1476171	5P.capped.368	60	-	AT1G05120	-17	U	0.372
Ath_chr1	1477550	1477654	5P.noncapped.57	10	-	AT1G05135	0	P	0.0
Ath_chr1	1477659	1478062	5P.capped.369	144	-	AT1G05135	0	P	0.138
Ath_chr1	1478843	1478882	5P.capped.370	35	-	AT1G05135	-58	U	0.342
Ath_chr1	1482518	1482719	5P.capped.371	73	+	AT1G05140	0	P	0.347
Ath_chr1	1486823	1487096	5P.capped.372	108	-	AT1G05150	0	P	0.491
Ath_chr1	1490773	1490968	5P.capped.373	135	-	AT1G05160	0	P	0.314
Ath_chr1	1494174	1494272	5P.capped.374	65	-	AT1G05170	0	P	0.273
Ath_chr1	1501731	1501894	5P.capped.375	86	-	AT1G05180	0	P	0.314
Ath_chr1	1503740	1503840	5P.capped.376	83	-	AT1G05190	0	P	0.589
Ath_chr1	1504984	1505062	5P.capped.377	36	+	AT1G05200	0	P	0.143
Ath_chr1	1510229	1510299	5P.capped.378	51	-	AT1G05205	0	P	0.389
Ath_chr1	1510403	1510434	5P.capped.379	15	+	AT1G05210	0	P	0.334
Ath_chr1	1518691	1518876	5P.capped.380	110	-	AT1G05230	0	P	0.287
Ath_chr1	1520536	1520540	5P.capped.381	1	-	.	.	N	0.367
Ath_chr1	1523635	1523697	5P.capped.382	28	+	.	.	N	0.199
Ath_chr1	1529748	1529773	5P.capped.383	19	+	AT1G05260	0	P	0.389
Ath_chr1	1534326	1534448	5P.capped.384	63	-	AT1G05270	0	P	0.486
Ath_chr1	1553541	1553709	5P.capped.385	61	+	AT1G05320	0	P	0.301
Ath_chr1	1554788	1554887	5P.capped.386	31	+	AT1G05320	0	D	0.127
Ath_chr1	1558083	1558108	5P.capped.387	16	+	AT1G05330	-70	U	0.298
Ath_chr1	1559750	1559821	5P.capped.388	5	-	AT1G05340	0	P	0.254
Ath_chr1	1564041	1564160	5P.capped.389	38	-	AT1G05350	0	P	0.376
Ath_chr1	1564493	1564707	5P.capped.390	121	+	AT1G05360	0	P	0.294
Ath_chr1	1576852	1576890	5P.capped.391	6	+	AT1G05380	-4	U	0.317
Ath_chr1	1583633	1583733	5P.capped.392	28	-	AT1G05385	0	P	0.35
Ath_chr1	1584069	1584108	5P.noncapped.58	3	+	AT1G05400	0	P	0.0
Ath_chr1	1587649	1587814	5P.capped.393	80	-	AT1G05410	0	P	0.274
Ath_chr1	1589988	1590100	5P.capped.394	4	+	AT1G05420	-80	U	0.252
Ath_chr1	1595733	1595895	5P.capped.395	49	-	AT1G05430	0	P	0.311
Ath_chr1	1597797	1597926	5P.capped.396	80	-	AT1G05440	-30	U	0.409
Ath_chr1	1599907	1600001	5P.capped.397	24	+	AT1G05450	0	P	0.212
Ath_chr1	1600452	1600505	5P.capped.398	43	+	AT1G05450	0	P	0.2
Ath_chr1	1607428	1607498	5P.noncapped.59	68	-	AT1G05470	0	D	0.0
Ath_chr1	1611521	1611789	5P.capped.399	43	-	AT1G05470	0	P	0.425
Ath_chr1	1623296	1623577	5P.capped.400	154	-	AT1G05490	0	P	0.35
Ath_chr1	1624914	1625084	5P.capped.401	103	+	AT1G05500	0	P	0.414
Ath_chr1	1635379	1635384	5P.noncapped.60	3	+	AT1G05520	0	A	0.0
Ath_chr1	1635729	1635895	5P.capped.402	114	-	AT1G05520	-133	U	0.465
Ath_chr1	1639153	1639390	5P.capped.403	135	+	AT1G05540	0	P	0.302
Ath_chr1	1642652	1642762	5P.capped.404	108	-	AT1G05550	-99	U	0.473
Ath_chr1	1643847	1644138	5P.capped.405	41	-	AT1G05550	0	P	0.256
Ath_chr1	1645699	1645838	5P.capped.406	43	+	AT1G05562	-132	U	0.594
Ath_chr1	1647070	1647170	5P.capped.407	76	-	AT1G05560	0	P	0.534
Ath_chr1	1659426	1659451	5P.capped.408	14	-	AT1G05570	-4	U	0.299
Ath_chr1	1664400	1664596	5P.capped.409	33	-	AT1G05577	-36	U	0.463
Ath_chr1	1668840	1668926	5P.capped.410	62	-	AT1G05580	-1	U	0.394
Ath_chr1	1669319	1669557	5P.capped.411	74	+	AT1G05590	0	P	0.261
Ath_chr1	1671924	1671986	5P.capped.412	1	+	AT1G05600	-10	U	0.296
Ath_chr1	1678967	1679247	5P.capped.413	219	+	AT1G05620	0	P	0.374
Ath_chr1	1682147	1682275	5P.capped.414	79	+	AT1G05630	-91	U	0.28
Ath_chr1	1701014	1701030	5P.noncapped.61	14	-	AT1G05670	-4	U	0.098
Ath_chr1	1704565	1704696	5P.capped.415	125	-	AT1G05680	0	P	0.416
Ath_chr1	1707007	1707082	5P.capped.416	2	+	AT1G05690	-1	U	0.121
Ath_chr1	1714877	1714983	5P.capped.417	65	+	AT1G05710	-7	U	0.268
Ath_chr1	1715046	1715070	5P.capped.418	5	+	AT1G05710	0	P	0.14
Ath_chr1	1715349	1715382	5P.capped.419	11	+	AT1G05710	0	P	0.231
Ath_chr1	1715758	1715781	5P.capped.420	6	+	AT1G05710	-15	U	0.682
Ath_chr1	1715809	1715935	5P.capped.421	35	+	AT1G05710	-177	U	0.152
Ath_chr1	1718807	1718960	5P.capped.422	50	-	AT1G05720	0	P	0.336
Ath_chr1	1719014	1719092	5P.capped.423	34	+	AT1G05730	0	P	0.33
Ath_chr1	1719073	1719082	5P.noncapped.62	2	-	AT1G05720	-167	U	0.097
Ath_chr1	1721507	1721513	5P.capped.424	1	+	AT1G05750	0	P	0.236
Ath_chr1	1724484	1724499	5P.capped.425	9	-	AT1G05760	-8	U	0.437
Ath_chr1	1726228	1726289	5P.capped.426	54	-	AT1G05770	0	P	0.506
Ath_chr1	1726554	1726669	5P.capped.427	76	+	AT1G05780	0	P	0.367
Ath_chr1	1730219	1730306	5P.capped.428	29	+	AT1G05785	0	P	0.254
Ath_chr1	1732818	1732941	5P.capped.429	58	+	AT1G05790	0	P	0.272
Ath_chr1	1744745	1744818	5P.capped.430	45	+	AT1G05805	0	P	0.288
Ath_chr1	1748314	1748414	5P.capped.431	66	+	AT1G05810	0	P	0.25
Ath_chr1	1749576	1749813	5P.capped.432	77	+	AT1G05820	-28	U	0.199
Ath_chr1	1754148	1754395	5P.capped.433	118	+	AT1G05830	0	P	0.177
Ath_chr1	1754595	1754609	5P.noncapped.63	12	+	AT1G05830	0	P	0.0
Ath_chr1	1762071	1762251	5P.capped.434	152	+	AT1G05835	0	P	0.686
Ath_chr1	1764729	1764768	5P.capped.435	18	-	AT1G05840	-154	I	0.496
Ath_chr1	1766242	1766305	5P.capped.436	36	-	AT1G05840	0	P	0.409
Ath_chr1	1768595	1768763	5P.capped.437	67	-	AT1G05850	0	P	0.339
Ath_chr1	1768986	1769064	5P.capped.438	6	+	AT1G05860	-21	U	0.372
Ath_chr1	1773243	1773374	5P.capped.439	61	-	AT1G05870	-12	U	0.409
Ath_chr1	1779227	1779430	5P.capped.440	171	+	AT1G05890	0	P	0.34
Ath_chr1	1779501	1779547	5P.capped.441	44	+	AT1G05890	0	P	0.352
Ath_chr1	1786823	1786930	5P.capped.442	39	+	AT1G05900	0	P	0.301
Ath_chr1	1790131	1790255	5P.capped.443	99	+	AT1G05910	0	P	0.241
Ath_chr1	1803916	1804000	5P.capped.444	39	-	AT1G05940	0	P	0.376
Ath_chr1	1807439	1807681	5P.capped.445	47	-	AT1G05950	-16	U	0.326
Ath_chr1	1808198	1808259	5P.noncapped.64	2	-	AT1G05960	0	D	0.0
Ath_chr1	1815375	1815556	5P.capped.446	85	-	AT1G05960	0	P	0.384
Ath_chr1	1817248	1817341	5P.capped.447	40	-	AT1G05970	-7	U	0.413
Ath_chr1	1821786	1821937	5P.capped.448	102	-	AT1G06000	0	P	0.367
Ath_chr1	1822578	1822695	5P.capped.449	21	+	AT1G06010	-18	U	0.227
Ath_chr1	1829760	1829930	5P.capped.450	46	-	AT1G06040	0	P	0.337
Ath_chr1	1832310	1832556	5P.capped.451	212	-	AT1G06050	0	P	0.382
Ath_chr1	1832939	1832994	5P.capped.452	3	+	AT1G06060	0	P	0.419
Ath_chr1	1837488	1837672	5P.capped.453	150	-	AT1G06070	0	P	0.227
Ath_chr1	1843561	1843607	5P.capped.454	3	+	AT1G06080	-3	U	0.242
Ath_chr1	1854934	1855081	5P.capped.455	74	-	AT1G06110	0	P	0.327
Ath_chr1	1860645	1860736	5P.capped.456	66	-	AT1G06130	0	P	0.499
Ath_chr1	1868829	1868894	5P.capped.457	43	-	AT1G06150	0	D	0.566
Ath_chr1	1873696	1873719	5P.capped.458	21	-	AT1G06150	0	P	0.342
Ath_chr1	1886812	1886920	5P.noncapped.65	84	-	AT1G06170	0	P	0.084
Ath_chr1	1888419	1888445	5P.capped.459	24	+	.	.	N	0.198
Ath_chr1	1889390	1889514	5P.capped.460	1	+	AT1G06180	-16	U	0.275
Ath_chr1	1894076	1894217	5P.capped.461	61	-	AT1G06190	0	P	0.416
Ath_chr1	1896875	1897021	5P.capped.462	39	-	AT1G06200	0	P	0.418
Ath_chr1	1897092	1897279	5P.capped.463	116	+	AT1G06210	0	P	0.375
Ath_chr1	1899960	1900056	5P.capped.464	3	+	AT1G06220	0	P	0.376
Ath_chr1	1907052	1907167	5P.capped.465	39	+	AT1G06230	0	P	0.223
Ath_chr1	1911080	1911200	5P.capped.466	53	+	AT1G06240	0	P	0.205
Ath_chr1	1914834	1914956	5P.capped.467	100	-	AT1G06250	-40	U	0.309
Ath_chr1	1916192	1916278	5P.capped.468	79	-	AT1G06265	0	P	0.154
Ath_chr1	1916343	1916474	5P.capped.469	79	+	AT1G06260	-7	U	0.242
Ath_chr1	1919711	1919808	5P.capped.470	48	-	AT1G06270	0	P	0.335
Ath_chr1	1921172	1921222	5P.capped.471	8	-	AT1G06280	-232	U	0.447
Ath_chr1	1922318	1922408	5P.capped.472	33	+	AT1G06290	0	P	0.339
Ath_chr1	1934026	1934212	5P.capped.473	16	-	AT1G06340	-29	U	0.602
Ath_chr1	1936771	1936921	5P.capped.474	45	-	AT1G06350	0	P	0.329
Ath_chr1	1940431	1940474	5P.capped.475	31	-	AT1G06360	-4	U	0.358
Ath_chr1	1944660	1944663	5P.noncapped.66	1	+	AT1G06380	-462	U	0.0
Ath_chr1	1944869	1944962	5P.capped.476	63	-	AT1G06370	0	P	0.287
Ath_chr1	1944972	1945095	5P.capped.477	116	+	AT1G06380	-35	U	0.318
Ath_chr1	1946760	1946905	5P.capped.478	56	+	AT1G06390	0	P	0.308
Ath_chr1	1952670	1952888	5P.capped.479	97	-	AT1G06400	0	P	0.37
Ath_chr1	1954721	1954960	5P.capped.480	128	+	AT1G06410	0	P	0.455
Ath_chr1	1957054	1957091	5P.noncapped.67	10	+	AT1G06410	0	D	0.0
Ath_chr1	1957289	1957312	5P.noncapped.68	8	+	AT1G06410	0	D	0.037
Ath_chr1	1958893	1959054	5P.capped.481	52	+	AT1G06420	0	P	0.308
Ath_chr1	1962922	1963071	5P.capped.482	88	-	AT1G06430	0	P	0.309
Ath_chr1	1965773	1965922	5P.capped.483	68	+	AT1G06450	0	P	0.333
Ath_chr1	1969408	1969578	5P.capped.484	45	-	AT1G06460	0	P	0.376
Ath_chr1	1969677	1969862	5P.capped.485	51	+	AT1G06470	0	P	0.268
Ath_chr1	1974269	1974427	5P.capped.486	33	-	AT1G06475	0	P	0.341
Ath_chr1	1978082	1978131	5P.noncapped.69	1	+	AT1G06480	0	P	0.0
Ath_chr1	1989356	1989530	5P.capped.487	134	+	AT1G06500	0	P	0.254
Ath_chr1	1992018	1992058	5P.capped.488	38	-	AT1G06515	0	P	0.162
Ath_chr1	1992086	1992247	5P.capped.489	119	-	AT1G06515	0	P	0.362
Ath_chr1	1992336	1992409	5P.capped.490	48	+	AT1G06510	0	P	0.239
Ath_chr1	1994231	1994283	5P.noncapped.70	36	-	AT1G06520	0	D	0.0
Ath_chr1	1996065	1996173	5P.capped.491	44	-	AT1G06520	0	P	0.42
Ath_chr1	2001353	2001616	5P.capped.492	136	+	AT1G06530	-104	U	0.439
Ath_chr1	2006965	2007236	5P.capped.493	90	-	AT1G06550	0	P	0.315
Ath_chr1	2007609	2007673	5P.capped.494	56	+	AT1G06560	0	P	0.366
Ath_chr1	2013447	2013574	5P.capped.495	67	-	AT1G06570	0	P	0.505
Ath_chr1	2014186	2014210	5P.noncapped.71	2	-	AT1G06580	0	P	0.0
Ath_chr1	2015989	2016093	5P.capped.496	64	-	AT1G06580	0	P	0.33
Ath_chr1	2024607	2024703	5P.capped.497	54	-	AT1G06590	0	P	0.413
Ath_chr1	2025531	2025638	5P.capped.498	69	+	AT1G06620	0	P	0.294
Ath_chr1	2027725	2027782	5P.capped.499	3	+	AT1G06630	-10	U	0.471
Ath_chr1	2029946	2030080	5P.capped.500	63	+	AT1G06630	0	D	0.312
Ath_chr1	2032281	2032380	5P.capped.501	63	+	AT1G06640	0	P	0.537
Ath_chr1	2034142	2034266	5P.capped.502	40	+	AT1G06645	0	P	0.288
Ath_chr1	2035685	2035946	5P.capped.503	155	+	AT1G06650	0	P	0.275
Ath_chr1	2040144	2040292	5P.capped.504	88	-	AT1G06660	0	P	0.242
Ath_chr1	2040408	2040513	5P.capped.505	31	+	AT1G06670	0	P	0.397
Ath_chr1	2047793	2047940	5P.capped.506	89	+	AT1G06680	0	P	0.281
Ath_chr1	2052031	2052183	5P.capped.507	34	-	AT1G06690	0	P	0.397
Ath_chr1	2055221	2055473	5P.capped.508	51	-	AT1G06700	0	P	0.213
Ath_chr1	2060244	2060378	5P.capped.509	70	-	AT1G06710	-73	U	0.37
Ath_chr1	2067303	2067373	5P.capped.510	30	-	AT1G06720	-11	U	0.498
Ath_chr1	2067500	2067623	5P.capped.511	23	+	AT1G06730	-5	U	0.385
Ath_chr1	2070721	2070837	5P.capped.512	14	+	AT1G06740	-1	U	0.373
Ath_chr1	2073789	2073884	5P.capped.513	58	+	AT1G06750	0	P	0.191
Ath_chr1	2077633	2077746	5P.capped.514	60	-	AT1G06760	0	P	0.33
Ath_chr1	2081823	2082075	5P.capped.515	52	-	AT1G06770	0	P	0.217
Ath_chr1	2083388	2083474	5P.capped.516	35	+	AT1G06780	0	P	0.28
Ath_chr1	2086650	2086687	5P.noncapped.72	18	+	AT1G06780	0	D	0.0
Ath_chr1	2087177	2087308	5P.capped.517	54	+	AT1G06790	0	P	0.437
Ath_chr1	2096182	2096284	5P.capped.518	57	-	AT1G06820	-8	U	0.251
Ath_chr1	2097149	2097210	5P.capped.519	1	+	AT1G06830	0	P	0.235
Ath_chr1	2105008	2105177	5P.capped.520	66	+	AT1G06850	0	P	0.193
Ath_chr1	2107371	2107473	5P.noncapped.73	25	-	.	.	N	0.094
Ath_chr1	2108565	2108651	5P.capped.521	54	+	AT1G06870	0	P	0.233
Ath_chr1	2111110	2111225	5P.noncapped.74	36	-	.	.	N	0.005
Ath_chr1	2114345	2114411	5P.capped.522	18	-	AT1G06890	-109	U	0.539
Ath_chr1	2114449	2114600	5P.capped.523	89	-	AT1G06890	0	P	0.409
Ath_chr1	2114760	2114830	5P.capped.524	1	+	.	.	N	0.6
Ath_chr1	2120669	2120763	5P.capped.525	75	-	AT1G06900	0	P	0.369
Ath_chr1	2120939	2121024	5P.noncapped.75	24	+	AT1G06910	-27	U	0.083
Ath_chr1	2135159	2135165	5P.noncapped.76	1	+	AT1G06950	0	A	0.0
Ath_chr1	2135615	2135717	5P.capped.526	49	-	AT1G06950	0	P	0.476
Ath_chr1	2135816	2135939	5P.capped.527	76	+	AT1G06960	0	P	0.337
Ath_chr1	2137683	2137712	5P.capped.528	1	-	AT1G06960	0	A	0.72
Ath_chr1	2137850	2138027	5P.capped.529	117	+	AT1G06970	-141	U	0.425
Ath_chr1	2143765	2143826	5P.capped.530	55	-	AT1G06980	0	P	0.468
Ath_chr1	2148289	2148457	5P.capped.531	56	+	AT1G06990	-41	U	0.243
Ath_chr1	2152456	2152550	5P.capped.532	87	-	AT1G07000	-219	U	0.217
Ath_chr1	2152792	2152943	5P.capped.533	103	+	AT1G07010	0	P	0.298
Ath_chr1	2155924	2156028	5P.capped.534	83	-	AT1G07020	0	P	0.302
Ath_chr1	2160672	2160821	5P.capped.535	128	-	AT1G07030	0	P	0.344
Ath_chr1	2161498	2161504	5P.noncapped.77	3	-	AT1G07040	0	D	0.0
Ath_chr1	2163077	2163201	5P.capped.536	41	-	AT1G07040	0	P	0.329
Ath_chr1	2165168	2165277	5P.capped.537	24	-	AT1G07050	0	P	0.456
Ath_chr1	2168344	2168394	5P.capped.538	22	-	AT1G07060	0	P	0.35
Ath_chr1	2168532	2168641	5P.capped.539	65	+	AT1G07070	0	P	0.286
Ath_chr1	2169976	2170079	5P.capped.540	63	+	AT1G07080	0	P	0.279
Ath_chr1	2174840	2174917	5P.capped.541	73	-	AT1G07090	-20	U	0.336
Ath_chr1	2182389	2182410	5P.noncapped.78	9	-	AT1G07110	0	D	0.0
Ath_chr1	2183985	2184175	5P.capped.542	162	-	AT1G07110	0	P	0.319
Ath_chr1	2184316	2184461	5P.capped.543	19	+	AT1G07119	-11	U	0.353
Ath_chr1	2188370	2188532	5P.capped.544	160	-	AT1G07128	-114	U	0.602
Ath_chr1	2190605	2190660	5P.capped.545	48	-	AT1G07135	0	P	0.354
Ath_chr1	2192208	2192241	5P.noncapped.79	17	-	AT1G07140	0	D	0.023
Ath_chr1	2193732	2193848	5P.capped.546	47	-	AT1G07140	0	P	0.31
Ath_chr1	2195790	2195838	5P.capped.547	3	-	AT1G07150	0	P	0.279
Ath_chr1	2200093	2200192	5P.capped.548	66	+	AT1G07170	0	P	0.243
Ath_chr1	2204243	2204357	5P.capped.549	88	+	AT1G07180	0	P	0.266
Ath_chr1	2212329	2212588	5P.capped.550	93	-	AT1G07200	0	P	0.346
Ath_chr1	2215199	2215311	5P.capped.551	23	+	AT1G07210	0	P	0.299
Ath_chr1	2219355	2219699	5P.capped.552	109	-	AT1G07220	0	P	0.378
Ath_chr1	2222783	2222989	5P.capped.553	49	-	AT1G07230	0	P	0.394
Ath_chr1	2223853	2223870	5P.capped.554	1	+	AT1G07240	0	P	0.331
Ath_chr1	2224458	2224554	5P.noncapped.80	12	-	AT1G07240	0	A	0.07
Ath_chr1	2224717	2224747	5P.capped.555	3	+	AT1G07240	0	P	0.187
Ath_chr1	2225727	2225991	5P.capped.556	255	+	AT1G07250	0	P	0.346
Ath_chr1	2238040	2238123	5P.capped.557	46	+	AT1G07280	0	P	0.37
Ath_chr1	2248891	2248968	5P.capped.558	41	-	AT1G07310	0	P	0.349
Ath_chr1	2249087	2249194	5P.capped.559	53	+	AT1G07320	0	P	0.335
Ath_chr1	2250982	2251085	5P.capped.560	65	+	AT1G07330	-83	U	0.402
Ath_chr1	2254799	2254807	5P.capped.561	1	+	AT1G07340	-21	U	0.371
Ath_chr1	2260032	2260110	5P.capped.562	56	-	AT1G07350	0	P	0.382
Ath_chr1	2262786	2262892	5P.capped.563	37	-	AT1G07360	0	P	0.472
Ath_chr1	2263031	2263176	5P.capped.564	105	+	AT1G07370	-3	U	0.29
Ath_chr1	2268964	2269102	5P.capped.565	136	-	.	.	N	0.224
Ath_chr1	2269595	2269744	5P.capped.566	87	+	AT1G07390	-210	U	0.218
Ath_chr1	2274881	2275068	5P.capped.567	179	+	AT1G07400	0	P	0.323
Ath_chr1	2276024	2276175	5P.capped.568	53	+	AT1G07410	0	P	0.253
Ath_chr1	2277638	2277923	5P.capped.569	196	+	AT1G07420	0	P	0.353
Ath_chr1	2282735	2282878	5P.capped.570	98	-	AT1G07430	-6	U	0.344
Ath_chr1	2287554	2287758	5P.capped.571	167	-	AT1G07440	0	P	0.475
Ath_chr1	2289182	2289414	5P.capped.572	90	-	AT1G07450	0	P	0.291
Ath_chr1	2291392	2291507	5P.capped.573	68	+	AT1G07470	0	P	0.207
Ath_chr1	2295132	2295188	5P.capped.574	40	-	AT1G07473	0	P	0.501
Ath_chr1	2295326	2295423	5P.capped.575	24	+	AT1G07476	-400	U	0.522
Ath_chr1	2295818	2295932	5P.capped.576	2	+	AT1G07476	0	P	0.329
Ath_chr1	2299448	2299532	5P.capped.577	17	-	AT1G07480	0	P	0.259
Ath_chr1	2301306	2301430	5P.capped.578	2	+	AT1G07485	-66	U	0.296
Ath_chr1	2301930	2302103	5P.capped.579	79	-	AT1G07490	0	P	0.279
Ath_chr1	2305376	2305575	5P.capped.580	127	+	AT1G07510	0	P	0.228
Ath_chr1	2308488	2308501	5P.noncapped.81	3	+	AT1G07510	0	D	0.046
Ath_chr1	2316377	2316546	5P.capped.581	72	-	AT1G07530	0	P	0.509
Ath_chr1	2321598	2321741	5P.capped.582	57	-	.	.	N	0.402
Ath_chr1	2333237	2333732	5P.capped.583	87	-	AT1G07570	0	P	0.343
Ath_chr1	2339317	2339411	5P.capped.584	67	-	AT1G07590	0	P	0.269
Ath_chr1	2341486	2341597	5P.capped.585	55	+	AT1G07610	0	P	0.41
Ath_chr1	2344237	2344330	5P.capped.586	66	-	AT1G07615	-33	U	0.264
Ath_chr1	2348911	2349112	5P.capped.587	185	+	AT1G07630	0	P	0.257
Ath_chr1	2355692	2356229	5P.capped.588	78	-	AT1G07640	0	P	0.384
Ath_chr1	2366445	2366636	5P.capped.589	86	-	AT1G07650	0	P	0.444
Ath_chr1	2368304	2368460	5P.capped.590	63	-	AT1G07645	0	P	0.415
Ath_chr1	2368763	2368965	5P.capped.591	72	+	AT1G07660	-1	U	0.342
Ath_chr1	2368994	2369048	5P.capped.592	33	+	AT1G07660	-161	I	0.597
Ath_chr1	2374493	2374658	5P.capped.593	46	-	AT1G07670	0	P	0.335
Ath_chr1	2379570	2379753	5P.capped.594	95	+	AT1G07700	0	P	0.404
Ath_chr1	2381571	2381710	5P.capped.595	80	+	AT1G07705	0	P	0.274
Ath_chr1	2392359	2392576	5P.capped.596	93	-	AT1G07720	0	P	0.286
Ath_chr1	2393764	2393791	5P.capped.597	1	+	.	.	N	0.361
Ath_chr1	2393876	2393912	5P.noncapped.82	34	+	.	.	N	0.089
Ath_chr1	2395431	2395510	5P.capped.598	13	+	AT1G07728	-6	U	0.434
Ath_chr1	2400506	2400512	5P.capped.599	1	-	AT1G07740	0	P	0.536
Ath_chr1	2402835	2402927	5P.capped.600	30	-	AT1G07745	0	P	0.255
Ath_chr1	2405859	2405976	5P.capped.601	82	-	AT1G07750	0	P	0.281
Ath_chr1	2407461	2407664	5P.capped.602	139	+	.	.	N	0.405
Ath_chr1	2409474	2409712	5P.capped.603	69	-	AT1G07770	0	P	0.439
Ath_chr1	2409861	2410049	5P.noncapped.83	1	+	.	.	N	0.0
Ath_chr1	2410503	2410577	5P.noncapped.84	56	-	AT1G07780	0	D	0.046
Ath_chr1	2411915	2411989	5P.capped.604	37	-	AT1G07780	0	D	0.176
Ath_chr1	2412563	2412712	5P.capped.605	111	-	AT1G07780	0	P	0.454
Ath_chr1	2412961	2413055	5P.capped.606	34	+	AT1G07790	0	P	0.263
Ath_chr1	2414272	2414378	5P.capped.607	19	+	AT1G07795	0	P	0.252
Ath_chr1	2414420	2414476	5P.noncapped.85	19	+	AT1G07795	0	P	0.0
Ath_chr1	2416197	2416306	5P.capped.608	60	+	AT1G07810	-7	U	0.422
Ath_chr1	2421846	2422004	5P.capped.609	94	-	AT1G07820	0	P	0.341
Ath_chr1	2422232	2422335	5P.capped.610	72	+	AT1G07830	0	P	0.27
Ath_chr1	2423987	2424123	5P.capped.611	65	+	AT1G07840	-1	U	0.311
Ath_chr1	2426684	2426733	5P.capped.612	7	+	AT1G07850	-53	U	0.189
Ath_chr1	2431998	2432130	5P.capped.613	20	-	AT1G07870	0	P	0.544
Ath_chr1	2435708	2435785	5P.capped.614	12	-	AT1G07880	0	P	0.398
Ath_chr1	2436839	2436884	5P.capped.615	2	-	AT1G07885	-74	I	0.915
Ath_chr1	2437207	2437539	5P.capped.616	270	+	AT1G07890	0	P	0.433
Ath_chr1	2437841	2437847	5P.capped.617	4	-	AT1G07890	13	IA	1.03
Ath_chr1	2443684	2444026	5P.capped.618	174	+	.	.	N	0.279
Ath_chr1	2444057	2444126	5P.capped.619	24	+	AT1G07901	0	A	0.388
Ath_chr1	2446004	2446243	5P.capped.620	172	+	AT1G07910	0	P	0.19
Ath_chr1	2454834	2454932	5P.capped.621	52	+	AT1G07920	0	P	0.453
Ath_chr1	2456694	2456745	5P.noncapped.86	13	+	AT1G07920	0	D	0.004
Ath_chr1	2456889	2456942	5P.noncapped.87	39	+	AT1G07920	0	D	0.046
Ath_chr1	2458241	2458319	5P.capped.622	35	+	AT1G07930	0	P	0.307
Ath_chr1	2465421	2465510	5P.capped.623	45	-	AT1G07940	0	P	0.409
Ath_chr1	2466961	2467059	5P.capped.624	70	-	AT1G07950	-10	U	0.356
Ath_chr1	2467141	2467229	5P.capped.625	19	+	AT1G07960	0	P	0.387
Ath_chr1	2472516	2472680	5P.capped.626	93	-	AT1G07970	0	P	0.499
Ath_chr1	2474887	2474954	5P.capped.627	37	-	AT1G07980	0	P	0.511
Ath_chr1	2475392	2475446	5P.capped.628	1	+	AT1G07985	-11	U	0.22
Ath_chr1	2477140	2477215	5P.capped.629	17	+	AT1G07990	0	P	0.315
Ath_chr1	2480508	2480513	5P.noncapped.88	3	-	AT1G07990	3	IA	0.028
Ath_chr1	2483466	2483485	5P.noncapped.89	15	-	AT1G08000	0	D	0.019
Ath_chr1	2484946	2485157	5P.capped.630	105	-	AT1G08000	0	P	0.201
Ath_chr1	2487767	2487851	5P.capped.631	52	-	AT1G08010	0	P	1.272
Ath_chr1	2487894	2488078	5P.capped.632	132	-	AT1G08010	0	P	0.35
Ath_chr1	2493179	2493285	5P.capped.633	67	-	AT1G08030	0	P	0.21
Ath_chr1	2493365	2493377	5P.capped.634	5	-	AT1G08030	-121	U	0.375
Ath_chr1	2498559	2498712	5P.capped.635	81	-	AT1G08040	0	P	0.333
Ath_chr1	2511016	2511092	5P.capped.636	58	-	AT1G08060	0	P	0.136
Ath_chr1	2513371	2513507	5P.capped.637	84	-	AT1G08065	-2	U	0.335
Ath_chr1	2535241	2535456	5P.capped.638	128	+	AT1G08110	0	P	0.289
Ath_chr1	2542171	2542358	5P.capped.639	120	-	AT1G08125	0	P	0.347
Ath_chr1	2547811	2547902	5P.capped.640	46	-	AT1G08130	0	P	0.27
Ath_chr1	2551448	2551530	5P.capped.641	61	-	AT1G08135	-37	U	0.353
Ath_chr1	2555097	2555257	5P.capped.642	63	-	AT1G08140	0	P	0.607
Ath_chr1	2559096	2559152	5P.capped.643	52	-	AT1G08150	-75	U	0.523
Ath_chr1	2560382	2560463	5P.capped.644	20	-	AT1G08160	0	P	0.417
Ath_chr1	2562054	2562150	5P.capped.645	94	-	AT1G08165	-1	U	0.32
Ath_chr1	2563629	2563717	5P.capped.646	58	-	AT1G08170	-16	U	0.444
Ath_chr1	2564984	2565260	5P.capped.647	157	-	AT1G08180	-21	U	0.39
Ath_chr1	2567320	2567589	5P.capped.648	176	+	AT1G08190	0	P	0.424
Ath_chr1	2576604	2576796	5P.capped.649	88	-	AT1G08200	0	P	0.4
Ath_chr1	2580597	2580667	5P.capped.650	9	-	AT1G08210	0	P	0.534
Ath_chr1	2583275	2583364	5P.capped.651	46	-	AT1G08220	0	P	0.735
Ath_chr1	2586661	2586904	5P.capped.652	70	-	AT1G08230	0	P	0.173
Ath_chr1	2590222	2590373	5P.capped.653	51	-	AT1G08250	0	P	0.333
Ath_chr1	2590755	2590945	5P.capped.654	188	+	AT1G08260	0	P	0.229
Ath_chr1	2600282	2600328	5P.noncapped.90	16	+	AT1G08260	0	D	0.0
Ath_chr1	2607517	2607723	5P.capped.655	185	-	AT1G08270	-196	U	0.219
Ath_chr1	2607903	2608162	5P.capped.656	199	+	AT1G08280	-305	U	0.203
Ath_chr1	2614992	2615002	5P.capped.657	8	+	AT1G08300	-2	I	0.577
Ath_chr1	2621456	2621697	5P.capped.658	121	-	AT1G08315	-33	U	0.499
Ath_chr1	2627777	2627872	5P.capped.659	11	-	AT1G08320	0	P	0.268
Ath_chr1	2631021	2631169	5P.capped.660	55	+	AT1G08340	0	P	0.33
Ath_chr1	2635603	2635889	5P.capped.661	66	-	AT1G08350	-48	I	0.179
Ath_chr1	2635975	2636196	5P.capped.662	60	+	AT1G08360	0	P	0.264
Ath_chr1	2638110	2638329	5P.capped.663	124	+	AT1G08370	0	P	0.341
Ath_chr1	2641714	2641952	5P.capped.664	48	-	AT1G08380	0	P	0.292
Ath_chr1	2642109	2642261	5P.capped.665	95	+	AT1G08390	-9	U	0.278
Ath_chr1	2645894	2646076	5P.noncapped.91	112	-	AT1G08400	0	P	0.037
Ath_chr1	2646148	2646328	5P.capped.666	91	+	AT1G08410	0	P	0.319
Ath_chr1	2649453	2649790	5P.capped.667	300	+	AT1G08420	0	P	0.393
Ath_chr1	2671803	2671830	5P.capped.668	21	-	AT1G08450	0	P	0.377
Ath_chr1	2672436	2672509	5P.capped.669	62	+	AT1G08460	0	P	0.185
Ath_chr1	2675672	2675946	5P.capped.670	172	+	AT1G08465	0	P	0.217
Ath_chr1	2683959	2684157	5P.capped.671	49	-	AT1G08470	0	P	0.369
Ath_chr1	2684155	2684366	5P.capped.672	134	+	AT1G08480	0	P	0.588
Ath_chr1	2688516	2688602	5P.capped.673	78	-	AT1G08490	0	P	0.258
Ath_chr1	2689002	2689168	5P.capped.674	97	+	AT1G08500	0	P	0.211
Ath_chr1	2694104	2694220	5P.capped.675	64	-	AT1G08510	0	P	0.306
Ath_chr1	2694309	2694711	5P.capped.676	56	-	AT1G08510	0	P	0.499
Ath_chr1	2696395	2696539	5P.capped.677	132	+	AT1G08520	0	P	0.456
Ath_chr1	2701185	2701261	5P.capped.678	30	+	AT1G08530	-10	U	0.224
Ath_chr1	2703303	2703415	5P.capped.679	63	+	AT1G08540	0	P	0.24
Ath_chr1	2706888	2707161	5P.capped.680	202	+	AT1G08550	0	P	0.319
Ath_chr1	2710845	2711058	5P.capped.681	63	-	AT1G08560	0	P	0.35
Ath_chr1	2712834	2713062	5P.capped.682	93	+	AT1G08570	0	P	0.229
Ath_chr1	2716323	2716460	5P.capped.683	42	-	AT1G08580	0	P	0.439
Ath_chr1	2721902	2721951	5P.capped.684	7	-	AT1G08592	-234	U	0.361
Ath_chr1	2723712	2723858	5P.capped.685	114	+	AT1G08600	0	P	0.285
Ath_chr1	2735714	2735822	5P.capped.686	76	-	AT1G08610	0	P	0.408
Ath_chr1	2736608	2737080	5P.capped.687	144	+	AT1G08620	-21	U	0.351
Ath_chr1	2746424	2746624	5P.capped.688	198	-	AT1G08630	-146	I	0.278
Ath_chr1	2746728	2746773	5P.capped.689	18	-	AT1G08630	0	P	0.543
Ath_chr1	2746896	2746967	5P.capped.690	64	-	AT1G08630	-22	U	0.294
Ath_chr1	2751155	2751321	5P.capped.691	53	-	AT1G08640	0	P	0.564
Ath_chr1	2752083	2752193	5P.capped.692	77	+	AT1G08650	0	P	0.358
Ath_chr1	2759713	2759911	5P.capped.693	72	-	AT1G08660	0	P	0.52
Ath_chr1	2762577	2762705	5P.capped.694	23	+	AT1G08680	0	P	0.238
Ath_chr1	2769439	2769569	5P.capped.695	82	-	AT1G08695	-39	U	0.492
Ath_chr1	2771375	2771478	5P.capped.696	67	-	AT1G08700	0	P	0.209
Ath_chr1	2771671	2771759	5P.capped.697	40	+	AT1G08710	0	P	0.247
Ath_chr1	2773948	2774087	5P.capped.698	80	+	AT1G08720	-1	U	0.326
Ath_chr1	2779511	2779628	5P.capped.699	70	+	AT1G08730	-381	U	0.263
Ath_chr1	2801022	2801103	5P.capped.700	46	+	AT1G08750	0	P	0.317
Ath_chr1	2805048	2805261	5P.capped.701	83	+	AT1G08760	-239	U	0.246
Ath_chr1	2805296	2805373	5P.capped.702	74	+	AT1G08760	0	P	0.457
Ath_chr1	2808852	2808941	5P.capped.703	19	+	AT1G08770	-11	U	0.379
Ath_chr1	2811110	2811249	5P.capped.704	67	-	AT1G08780	0	P	0.436
Ath_chr1	2817799	2817942	5P.capped.705	6	-	AT1G08800	0	P	0.187
Ath_chr1	2820303	2820404	5P.capped.706	47	-	AT1G08810	0	P	0.242
Ath_chr1	2825177	2825468	5P.capped.707	77	-	AT1G08820	0	P	0.28
Ath_chr1	2827049	2827172	5P.capped.708	68	+	AT1G08830	0	P	0.219
Ath_chr1	2831048	2831210	5P.capped.709	55	-	AT1G08840	-16	I	0.434
Ath_chr1	2838843	2838875	5P.capped.710	25	-	AT1G08840	-400	U	0.303
Ath_chr1	2839022	2839154	5P.capped.711	121	+	AT1G08845	0	P	0.162
Ath_chr1	2847718	2847867	5P.capped.712	59	-	AT1G08880	0	P	0.347
Ath_chr1	2848259	2848356	5P.capped.713	90	+	AT1G08890	0	P	0.531
Ath_chr1	2852434	2852521	5P.capped.714	25	+	AT1G08900	0	P	0.329
Ath_chr1	2856152	2856182	5P.capped.715	9	+	AT1G08910	-65	U	0.701
Ath_chr1	2867270	2867443	5P.capped.716	80	+	AT1G08920	0	P	0.256
Ath_chr1	2873427	2873587	5P.noncapped.92	64	+	AT1G08930	0	P	0.09
Ath_chr1	2877611	2877736	5P.capped.717	65	+	AT1G08940	-15	U	0.197
Ath_chr1	2879296	2879418	5P.noncapped.93	6	+	AT1G08950	0	P	0.066
Ath_chr1	2879563	2879686	5P.capped.718	78	+	AT1G08960	0	P	0.437
Ath_chr1	2882459	2882651	5P.capped.719	120	+	AT1G08970	0	P	0.376
Ath_chr1	2884356	2884460	5P.capped.720	57	+	AT1G08980	0	P	0.369
Ath_chr1	2899288	2899390	5P.capped.721	83	-	AT1G09010	0	P	0.367
Ath_chr1	2904768	2904902	5P.capped.722	52	-	AT1G09020	-6	U	0.365
Ath_chr1	2925719	2926026	5P.capped.723	179	-	AT1G09060	-137	U	0.26
Ath_chr1	2927568	2927754	5P.capped.724	134	+	AT1G09070	0	P	0.446
Ath_chr1	2939239	2939346	5P.capped.725	47	-	AT1G09100	0	P	0.534
Ath_chr1	2942215	2942287	5P.capped.726	38	-	AT1G09130	0	P	0.325
Ath_chr1	2945846	2945977	5P.capped.727	72	-	AT1G09140	0	P	0.332
Ath_chr1	2946146	2946310	5P.capped.728	134	+	AT1G09150	0	P	0.281
Ath_chr1	2948053	2948127	5P.capped.729	19	+	AT1G09150	-101	I	0.621
Ath_chr1	2950873	2951131	5P.capped.730	57	-	AT1G09155	0	P	0.319
Ath_chr1	2955629	2955706	5P.capped.731	60	-	AT1G09160	-1	U	0.53
Ath_chr1	2965009	2965065	5P.capped.732	1	+	AT1G09180	-12	U	0.296
Ath_chr1	2971395	2971536	5P.capped.733	80	-	AT1G09195	0	P	0.286
Ath_chr1	2972161	2972289	5P.capped.734	37	-	AT1G09200	0	P	0.339
Ath_chr1	2976648	2976804	5P.capped.735	47	-	AT1G09210	0	P	0.388
Ath_chr1	2982535	2982676	5P.capped.736	46	-	AT1G09230	0	P	0.498
Ath_chr1	2984879	2984892	5P.capped.737	1	+	AT1G09240	0	P	0.565
Ath_chr1	2987359	2987461	5P.capped.738	33	-	AT1G09245	0	P	0.333
Ath_chr1	2989369	2989436	5P.capped.739	7	+	AT1G09250	-1	U	0.787
Ath_chr1	2994261	2994463	5P.capped.740	161	+	AT1G09270	0	P	0.235
Ath_chr1	3001233	3001358	5P.capped.741	46	-	AT1G09280	0	P	0.317
Ath_chr1	3002066	3002072	5P.noncapped.94	4	-	AT1G09290	0	D	0.0
Ath_chr1	3003693	3003763	5P.capped.742	67	-	AT1G09290	0	P	0.216
Ath_chr1	3003824	3003929	5P.capped.743	79	+	AT1G09300	0	P	0.407
Ath_chr1	3008883	3008948	5P.capped.744	1	+	AT1G09310	-170	U	0.764
Ath_chr1	3009052	3009106	5P.capped.745	4	+	AT1G09310	0	P	0.289
Ath_chr1	3012335	3012414	5P.capped.746	29	-	AT1G09320	-2	U	0.336
Ath_chr1	3014978	3015131	5P.capped.747	82	-	AT1G09330	0	P	0.325
Ath_chr1	3015235	3015494	5P.capped.748	225	+	AT1G09340	0	P	0.34
Ath_chr1	3024854	3024903	5P.capped.749	1	+	AT1G09370	-40	U	0.119
Ath_chr1	3025152	3025453	5P.noncapped.95	67	+	AT1G09370	0	P	0.0
Ath_chr1	3026211	3026261	5P.noncapped.96	5	-	AT1G09380	0	D	0.0
Ath_chr1	3026282	3026311	5P.noncapped.97	13	-	AT1G09380	0	D	0.034
Ath_chr1	3026356	3026483	5P.noncapped.98	19	-	AT1G09380	0	D	0.0
Ath_chr1	3026521	3026564	5P.capped.750	1	-	AT1G09380	0	D	0.134
Ath_chr1	3026646	3026731	5P.noncapped.99	50	-	AT1G09380	0	D	0.0
Ath_chr1	3029387	3029566	5P.capped.751	100	-	AT1G09380	0	P	0.52
Ath_chr1	3031122	3031329	5P.capped.752	119	+	AT1G09390	0	P	0.322
Ath_chr1	3038273	3038470	5P.capped.753	114	-	AT1G09415	0	P	0.378
Ath_chr1	3041696	3041821	5P.capped.754	32	-	AT1G09420	0	P	0.389
Ath_chr1	3041936	3042093	5P.capped.755	109	+	AT1G09430	0	P	0.318
Ath_chr1	3047432	3047577	5P.capped.756	68	-	AT1G09440	-92	I	0.405
Ath_chr1	3047817	3047906	5P.capped.757	68	-	AT1G09440	0	P	0.26
Ath_chr1	3048973	3049043	5P.capped.758	60	+	AT1G09450	0	P	0.174
Ath_chr1	3053739	3053888	5P.capped.759	33	+	AT1G09460	-128	U	0.262
Ath_chr1	3056924	3056952	5P.capped.760	11	-	AT1G09470	0	P	0.638
Ath_chr1	3056982	3057244	5P.capped.761	43	-	AT1G09470	0	D	0.361
Ath_chr1	3063318	3063413	5P.capped.762	78	-	AT1G09486	0	P	0.318
Ath_chr1	3064095	3064182	5P.capped.763	65	+	AT1G09490	0	P	0.327
Ath_chr1	3066751	3066825	5P.capped.764	1	+	AT1G09500	0	P	0.367
Ath_chr1	3072031	3072101	5P.capped.765	18	-	AT1G09520	0	P	0.326
Ath_chr1	3076478	3076642	5P.capped.766	1	+	AT1G09530	-102	U	0.175
Ath_chr1	3093712	3093905	5P.capped.767	132	+	AT1G09560	0	P	0.315
Ath_chr1	3100231	3100309	5P.capped.768	36	-	AT1G09570	0	P	0.399
Ath_chr1	3100488	3100663	5P.capped.769	136	-	AT1G09570	-268	U	0.333
Ath_chr1	3102803	3102960	5P.capped.770	121	-	AT1G09575	0	P	0.234
Ath_chr1	3104551	3104660	5P.capped.771	31	+	AT1G09580	-5	U	0.383
Ath_chr1	3106455	3106573	5P.capped.772	79	+	AT1G09590	0	P	0.263
Ath_chr1	3107899	3108412	5P.capped.773	431	+	AT1G09600	-286	U	0.233
Ath_chr1	3111751	3111806	5P.capped.774	3	+	AT1G09610	0	P	0.413
Ath_chr1	3116605	3116720	5P.capped.775	84	-	AT1G09620	0	P	0.423
Ath_chr1	3119551	3119760	5P.capped.776	60	-	AT1G09630	0	P	0.304
Ath_chr1	3119866	3119988	5P.capped.777	56	+	AT1G09640	0	P	0.361
Ath_chr1	3122930	3123100	5P.capped.778	45	+	AT1G09645	0	P	0.436
Ath_chr1	3125169	3125324	5P.capped.779	122	+	.	.	N	0.39
Ath_chr1	3125448	3125498	5P.capped.780	46	+	AT1G09650	-312	U	0.219
Ath_chr1	3130651	3130655	5P.capped.781	2	-	AT1G09660	-469	I	0.498
Ath_chr1	3130954	3131099	5P.capped.782	110	-	AT1G09660	0	P	0.314
Ath_chr1	3137427	3137557	5P.capped.783	40	-	AT1G09690	0	P	0.273
Ath_chr1	3140193	3140321	5P.capped.784	45	-	AT1G09700	0	P	0.171
Ath_chr1	3140850	3140914	5P.capped.785	37	+	AT1G09710	0	P	0.261
Ath_chr1	3154287	3154410	5P.capped.786	103	-	AT1G09730	-11	U	0.268
Ath_chr1	3154529	3154588	5P.capped.787	7	+	AT1G09740	0	P	0.399
Ath_chr1	3157453	3157542	5P.capped.788	50	+	AT1G09750	0	P	0.248
Ath_chr1	3161626	3161709	5P.capped.789	28	-	AT1G09760	0	P	0.408
Ath_chr1	3161802	3161933	5P.capped.790	51	+	AT1G09770	0	P	0.24
Ath_chr1	3165417	3165436	5P.noncapped.100	11	-	AT1G09780	0	D	0.0
Ath_chr1	3167803	3167911	5P.capped.791	65	-	AT1G09780	0	P	0.537
Ath_chr1	3170997	3171083	5P.capped.792	60	-	AT1G09790	-239	U	0.883
Ath_chr1	3172058	3172162	5P.capped.793	59	+	AT1G09794	0	P	0.353
Ath_chr1	3173540	3173585	5P.capped.794	8	+	AT1G09795	0	P	0.171
Ath_chr1	3180343	3180475	5P.capped.795	18	-	AT1G09800	0	P	0.515
Ath_chr1	3180555	3180736	5P.noncapped.101	178	-	AT1G09800	-313	U	0.064
Ath_chr1	3184145	3184215	5P.capped.796	43	-	AT1G09810	0	P	0.161
Ath_chr1	3187406	3187463	5P.capped.797	48	+	AT1G09812	-362	U	0.685
Ath_chr1	3189317	3189453	5P.capped.798	77	+	AT1G09815	0	P	0.272
Ath_chr1	3192455	3192560	5P.capped.799	17	-	AT1G09820	-59	U	0.296
Ath_chr1	3192963	3192983	5P.noncapped.102	3	-	AT1G09830	0	D	0.0
Ath_chr1	3194913	3195058	5P.capped.800	111	-	AT1G09830	0	P	0.368
Ath_chr1	3195973	3196021	5P.noncapped.103	35	+	AT1G09840	0	A	0.054
Ath_chr1	3200072	3200333	5P.capped.801	154	-	AT1G09840	0	P	0.415
Ath_chr1	3201736	3201911	5P.capped.802	91	+	AT1G09850	0	P	0.204
Ath_chr1	3205709	3205814	5P.capped.803	57	+	AT1G09870	0	P	0.206
Ath_chr1	3217963	3218035	5P.capped.804	21	+	AT1G09900	-148	U	0.27
Ath_chr1	3219392	3219412	5P.noncapped.104	1	+	AT1G09900	0	P	0.0
Ath_chr1	3224532	3224595	5P.capped.805	6	-	AT1G09910	0	P	0.306
Ath_chr1	3226946	3227073	5P.capped.806	30	-	AT1G09920	0	P	0.426
Ath_chr1	3239379	3239528	5P.capped.807	53	-	AT1G09940	0	P	0.308
Ath_chr1	3244113	3244250	5P.capped.808	99	+	AT1G09960	0	P	0.372
Ath_chr1	3252238	3252280	5P.capped.809	1	+	AT1G09970	0	P	0.17
Ath_chr1	3261517	3261754	5P.capped.810	134	-	AT1G09980	-38	U	0.253
Ath_chr1	3263528	3263680	5P.capped.811	59	-	AT1G09995	0	P	0.234
Ath_chr1	3269752	3269764	5P.capped.812	10	-	AT1G10020	0	D	0.366
Ath_chr1	3271797	3271849	5P.capped.813	30	-	AT1G10020	0	P	0.547
Ath_chr1	3271928	3272064	5P.capped.814	36	-	AT1G10020	0	P	0.478
Ath_chr1	3273739	3273967	5P.capped.815	161	+	AT1G10030	0	P	0.348
Ath_chr1	3278929	3278981	5P.capped.816	22	+	AT1G10050	-318	U	0.18
Ath_chr1	3283699	3283750	5P.noncapped.105	3	-	.	.	N	0.064
Ath_chr1	3284058	3284342	5P.capped.817	252	+	AT1G10060	0	P	0.433
Ath_chr1	3285043	3285160	5P.capped.818	104	+	AT1G10060	0	P	0.288
Ath_chr1	3287876	3287969	5P.capped.819	6	+	AT1G10070	-204	U	0.287
Ath_chr1	3288084	3288291	5P.capped.820	176	+	AT1G10070	0	P	0.37
Ath_chr1	3295996	3296212	5P.capped.821	11	-	AT1G10090	0	P	0.618
Ath_chr1	3306018	3306291	5P.capped.822	52	-	AT1G10120	0	P	0.286
Ath_chr1	3306408	3306666	5P.capped.823	256	-	AT1G10120	0	P	0.331
Ath_chr1	3310929	3311029	5P.capped.824	56	+	AT1G10130	0	P	0.399
Ath_chr1	3321969	3321976	5P.noncapped.106	1	+	AT1G10130	0	D	0.0
Ath_chr1	3323500	3323667	5P.capped.825	47	-	AT1G10140	0	P	0.288
Ath_chr1	3325812	3326028	5P.capped.826	102	+	AT1G10150	0	P	0.379
Ath_chr1	3338056	3338189	5P.capped.827	3	-	.	.	N	0.328
Ath_chr1	3341534	3341632	5P.capped.828	39	-	AT1G10180	0	P	0.573
Ath_chr1	3347771	3347913	5P.capped.829	86	-	AT1G10200	0	P	0.359
Ath_chr1	3349179	3349261	5P.capped.830	34	+	AT1G10210	-5	U	0.422
Ath_chr1	3351985	3352135	5P.capped.831	66	+	AT1G10220	-107	U	0.221
Ath_chr1	3355535	3355649	5P.capped.832	35	+	AT1G10230	0	P	0.43
Ath_chr1	3359713	3359867	5P.capped.833	124	-	AT1G10240	0	P	0.541
Ath_chr1	3363391	3363531	5P.capped.834	81	+	AT1G10270	-31	U	0.24
Ath_chr1	3369069	3369167	5P.capped.835	36	-	AT1G10280	-11	U	0.415
Ath_chr1	3370400	3370591	5P.capped.836	160	+	AT1G10290	0	P	0.453
Ath_chr1	3383863	3383955	5P.capped.837	42	-	AT1G10310	0	P	0.329
Ath_chr1	3388356	3388403	5P.capped.838	34	-	AT1G10320	-18	U	0.298
Ath_chr1	3394972	3395099	5P.capped.839	83	-	AT1G10350	-1	U	0.414
Ath_chr1	3396772	3396908	5P.capped.840	78	-	AT1G10360	-2	U	0.343
Ath_chr1	3398268	3398419	5P.capped.841	83	-	AT1G10370	0	P	0.385
Ath_chr1	3400549	3400720	5P.capped.842	56	+	AT1G10380	0	P	0.326
Ath_chr1	3412781	3412873	5P.capped.843	7	-	AT1G10390	0	P	0.404
Ath_chr1	3419302	3419434	5P.capped.844	103	-	AT1G10410	0	P	0.423
Ath_chr1	3419488	3419728	5P.capped.845	137	-	AT1G10410	0	P	0.265
Ath_chr1	3430556	3430654	5P.capped.846	83	-	AT1G10430	-7	U	0.303
Ath_chr1	3435677	3435706	5P.noncapped.107	2	+	AT1G10450	0	D	0.0
Ath_chr1	3443802	3444005	5P.capped.847	44	-	AT1G10470	0	P	0.348
Ath_chr1	3453177	3453264	5P.noncapped.108	55	+	AT1G10490	0	P	0.0
Ath_chr1	3461346	3461515	5P.capped.848	138	-	AT1G10500	0	P	0.324
Ath_chr1	3461622	3461740	5P.capped.849	5	+	AT1G10510	-7	U	0.357
Ath_chr1	3469622	3469720	5P.capped.850	93	+	AT1G10522	0	P	0.116
Ath_chr1	3469913	3470019	5P.capped.851	79	+	AT1G10522	0	D	0.328
Ath_chr1	3477859	3478083	5P.capped.852	5	-	AT1G10540	0	P	0.288
Ath_chr1	3484550	3484600	5P.capped.853	1	+	AT1G10560	-28	U	0.353
Ath_chr1	3487570	3487684	5P.capped.854	4	+	AT1G10570	-9	U	0.384
Ath_chr1	3493668	3493791	5P.capped.855	71	-	AT1G10580	-3	U	0.334
Ath_chr1	3503327	3503463	5P.capped.856	104	-	AT1G10590	0	P	0.34
Ath_chr1	3503627	3503771	5P.capped.857	96	+	AT1G10600	0	P	0.434
Ath_chr1	3512241	3512455	5P.capped.858	212	-	AT1G10620	-479	U	0.315
Ath_chr1	3514671	3514800	5P.capped.859	39	-	AT1G10630	0	P	0.288
Ath_chr1	3517860	3518021	5P.capped.860	27	-	AT1G10640	0	P	0.424
Ath_chr1	3526108	3526171	5P.capped.861	30	-	AT1G10650	0	P	0.264
Ath_chr1	3526202	3526470	5P.capped.862	147	-	AT1G10650	-4	U	0.246
Ath_chr1	3530361	3530593	5P.capped.863	142	+	AT1G10657	0	P	0.38
Ath_chr1	3532423	3532604	5P.capped.864	145	+	AT1G10660	0	P	0.363
Ath_chr1	3535393	3535669	5P.capped.865	120	+	AT1G10670	0	P	0.321
Ath_chr1	3545398	3545599	5P.capped.866	72	-	AT1G10682	0	P	0.358
Ath_chr1	3550606	3550785	5P.capped.867	173	-	AT1G10690	-148	U	0.387
Ath_chr1	3554102	3554134	5P.capped.868	6	+	AT1G10700	0	P	0.377
Ath_chr1	3554196	3554266	5P.capped.869	52	+	AT1G10700	0	P	0.443
Ath_chr1	3558356	3558386	5P.capped.870	1	+	AT1G10710	0	P	0.172
Ath_chr1	3562860	3563043	5P.capped.871	96	+	AT1G10720	0	P	0.262
Ath_chr1	3565249	3565338	5P.capped.872	1	+	AT1G10730	-212	U	0.28
Ath_chr1	3570636	3570909	5P.capped.873	62	-	AT1G10740	0	P	0.393
Ath_chr1	3590493	3590574	5P.capped.874	79	-	AT1G10760	-30	I	0.381
Ath_chr1	3592368	3592484	5P.capped.875	45	-	AT1G10770	-3	U	0.339
Ath_chr1	3595057	3595182	5P.capped.876	29	-	AT1G10780	-10	U	0.376
Ath_chr1	3604982	3605078	5P.capped.877	71	-	AT1G10820	0	P	0.506
Ath_chr1	3607453	3607567	5P.capped.878	5	-	AT1G10830	0	P	0.373
Ath_chr1	3610374	3610555	5P.capped.879	77	-	AT1G10840	0	P	0.312
Ath_chr1	3611530	3611898	5P.capped.880	79	+	AT1G10850	-137	U	0.234
Ath_chr1	3611932	3611958	5P.capped.881	1	+	AT1G10850	0	P	0.344
Ath_chr1	3616098	3616199	5P.capped.882	39	-	AT1G10865	0	P	0.395
Ath_chr1	3623654	3623807	5P.capped.883	93	-	AT1G10870	0	P	0.457
Ath_chr1	3627638	3627766	5P.capped.884	69	+	AT1G10890	-18	U	0.28
Ath_chr1	3637128	3637222	5P.capped.885	48	-	AT1G10900	-36	U	0.287
Ath_chr1	3639830	3639941	5P.capped.886	70	+	AT1G10910	0	P	0.318
Ath_chr1	3647633	3647774	5P.capped.887	134	-	AT1G10920	0	P	0.407
Ath_chr1	3655523	3655685	5P.capped.888	160	-	AT1G10930	-94	U	0.15
Ath_chr1	3658357	3658666	5P.capped.889	182	-	AT1G10940	0	P	0.286
Ath_chr1	3659194	3659283	5P.capped.890	47	+	AT1G10950	0	P	0.349
Ath_chr1	3664227	3664435	5P.capped.891	162	+	AT1G10960	0	P	0.335
Ath_chr1	3665205	3665209	5P.noncapped.109	2	-	AT1G10970	0	D	0.0
Ath_chr1	3666956	3667025	5P.capped.892	6	-	AT1G10970	0	P	0.332
Ath_chr1	3667081	3667202	5P.capped.893	45	-	AT1G10970	0	P	0.53
Ath_chr1	3669860	3669923	5P.capped.894	3	-	AT1G10980	0	P	0.278
Ath_chr1	3675928	3676147	5P.capped.895	12	-	AT1G11000	0	P	0.357
Ath_chr1	3676599	3676832	5P.capped.896	156	+	AT1G11020	0	P	0.342
Ath_chr1	3678296	3678339	5P.noncapped.110	24	+	AT1G11020	0	D	0.038
Ath_chr1	3680901	3681109	5P.capped.897	137	-	AT1G11040	-115	U	0.301
Ath_chr1	3681753	3681954	5P.capped.898	67	+	AT1G11050	-67	U	0.309
Ath_chr1	3684644	3684737	5P.capped.899	30	+	AT1G11060	0	P	0.436
Ath_chr1	3702513	3702705	5P.capped.900	57	+	AT1G11090	-37	U	0.435
Ath_chr1	3709373	3709378	5P.noncapped.111	2	+	.	.	N	0.028
Ath_chr1	3713503	3713790	5P.capped.901	88	-	AT1G11112	0	P	0.158
Ath_chr1	3715043	3715191	5P.capped.902	66	+	AT1G11120	-74	U	0.359
Ath_chr1	3718733	3718813	5P.capped.903	44	+	AT1G11125	-5	U	0.269
Ath_chr1	3722788	3722972	5P.capped.904	68	+	AT1G11130	0	P	0.189
Ath_chr1	3728809	3728997	5P.capped.905	62	+	AT1G11150	-99	U	0.328
Ath_chr1	3740724	3740825	5P.capped.906	40	+	AT1G11170	0	P	0.305
Ath_chr1	3744826	3744960	5P.capped.907	62	+	AT1G11175	0	P	0.636
Ath_chr1	3745721	3745798	5P.capped.908	41	+	AT1G11180	-11	U	0.486
Ath_chr1	3751319	3751338	5P.capped.909	1	+	AT1G11190	33	IA	0.571
Ath_chr1	3752674	3752833	5P.capped.910	105	-	AT1G11190	0	P	0.526
Ath_chr1	3753239	3753441	5P.capped.911	130	+	AT1G11200	0	P	0.306
Ath_chr1	3761193	3761261	5P.capped.912	6	-	AT1G11220	-35	U	0.2
Ath_chr1	3761400	3761404	5P.capped.913	2	-	AT1G11220	-238	U	0.196
Ath_chr1	3768214	3768321	5P.capped.914	34	-	AT1G11240	0	P	0.316
Ath_chr1	3768437	3768601	5P.capped.915	89	+	AT1G11250	-197	U	0.272
Ath_chr1	3774979	3775030	5P.capped.916	41	-	.	.	N	0.11
Ath_chr1	3777281	3777372	5P.capped.917	48	+	AT1G11260	0	P	0.256
Ath_chr1	3786906	3787060	5P.capped.918	18	-	AT1G11270	0	P	0.312
Ath_chr1	3790606	3790929	5P.capped.919	211	-	AT1G11280	0	P	0.339
Ath_chr1	3797675	3797800	5P.capped.920	1	+	AT1G11300	-60	I	0.408
Ath_chr1	3803989	3804223	5P.capped.921	150	-	AT1G11310	0	P	0.411
Ath_chr1	3807078	3807188	5P.capped.922	68	+	AT1G11320	0	P	0.319
Ath_chr1	3810241	3810373	5P.capped.923	98	+	AT1G11330	0	P	0.451
Ath_chr1	3822885	3823006	5P.capped.924	13	-	AT1G11360	0	P	0.388
Ath_chr1	3832587	3832717	5P.capped.925	35	+	AT1G11380	0	P	0.31
Ath_chr1	3837102	3837109	5P.noncapped.112	3	+	AT1G11390	192	IA	0.026
Ath_chr1	3837434	3837630	5P.capped.926	110	-	AT1G11390	0	P	0.353
Ath_chr1	3837639	3837714	5P.noncapped.113	6	+	AT1G11400	-175	U	0.0
Ath_chr1	3837817	3837955	5P.capped.927	45	+	AT1G11400	0	P	0.456
Ath_chr1	3841228	3841302	5P.capped.928	48	+	AT1G11410	-9	U	0.489
Ath_chr1	3846947	3847053	5P.capped.929	85	-	AT1G11420	-161	U	0.645
Ath_chr1	3847190	3847292	5P.capped.930	66	+	AT1G11430	0	P	0.434
Ath_chr1	3849271	3849394	5P.capped.931	41	+	AT1G11440	-47	U	0.217
Ath_chr1	3853241	3853295	5P.capped.932	1	+	AT1G11450	0	P	0.446
Ath_chr1	3862393	3862500	5P.capped.933	44	+	AT1G11475	0	P	0.269
Ath_chr1	3866877	3866982	5P.capped.934	44	-	AT1G11480	0	P	0.213
Ath_chr1	3870694	3870826	5P.capped.935	90	+	AT1G11500	-48	U	0.368
Ath_chr1	3874390	3874565	5P.capped.936	97	+	AT1G11530	0	P	0.553
Ath_chr1	3880282	3880383	5P.capped.937	77	-	AT1G11545	0	P	0.447
Ath_chr1	3883226	3883264	5P.capped.938	8	+	AT1G11570	-45	U	0.301
Ath_chr1	3884323	3884504	5P.capped.939	83	+	AT1G11572	0	P	0.382
Ath_chr1	3888657	3888815	5P.capped.940	32	+	AT1G11580	0	P	0.292
Ath_chr1	3896885	3896995	5P.capped.941	54	-	AT1G11592	-6	U	0.27
Ath_chr1	3901974	3902045	5P.capped.942	42	+	AT1G11600	0	P	0.315
Ath_chr1	3907609	3907755	5P.capped.943	48	-	AT1G11610	0	D	0.384
Ath_chr1	3914365	3914471	5P.capped.944	48	-	AT1G11630	-7	U	0.527
Ath_chr1	3914710	3914884	5P.capped.945	132	+	AT1G11650	0	P	0.385
Ath_chr1	3920022	3920057	5P.noncapped.114	10	-	.	.	N	0.0
Ath_chr1	3920498	3920564	5P.capped.946	48	+	AT1G11660	0	P	0.505
Ath_chr1	3931532	3931590	5P.capped.947	55	-	AT1G11670	-12	U	0.343
Ath_chr1	3938476	3938612	5P.capped.948	55	+	AT1G11680	0	P	0.348
Ath_chr1	3945700	3945832	5P.capped.949	36	+	AT1G11700	0	P	0.447
Ath_chr1	3946559	3946571	5P.capped.950	10	-	AT1G11700	0	A	0.183
Ath_chr1	3947013	3947024	5P.capped.951	9	-	.	.	N	0.651
Ath_chr1	3951367	3951505	5P.capped.952	40	+	AT1G11720	-145	U	0.231
Ath_chr1	3957390	3957483	5P.capped.953	46	+	AT1G11730	-36	U	0.24
Ath_chr1	3963683	3963811	5P.capped.954	9	-	AT1G11740	0	D	0.366
Ath_chr1	3967457	3967606	5P.capped.955	90	+	AT1G11750	0	P	0.306
Ath_chr1	3971716	3971923	5P.capped.956	133	-	AT1G11755	-10	U	0.304
Ath_chr1	3973246	3973299	5P.capped.957	41	-	AT1G11760	-2	U	0.237
Ath_chr1	3973831	3973917	5P.capped.958	43	+	AT1G11765	0	P	0.356
Ath_chr1	3975640	3975683	5P.capped.959	22	+	AT1G11770	-16	U	0.275
Ath_chr1	3979176	3979294	5P.capped.960	20	-	AT1G11780	-2	U	0.237
Ath_chr1	3981231	3981449	5P.capped.961	13	+	AT1G11790	-3	U	0.434
Ath_chr1	3987156	3987291	5P.capped.962	76	-	AT1G11800	0	P	0.378
Ath_chr1	3993408	3993615	5P.capped.963	78	-	AT1G11820	0	P	0.315
Ath_chr1	3995284	3995459	5P.capped.964	127	+	AT1G11840	0	P	0.43
Ath_chr1	3995679	3995684	5P.noncapped.115	2	-	AT1G11840	210	IA	0.0
Ath_chr1	3999097	3999240	5P.capped.965	101	+	AT1G11850	0	P	0.385
Ath_chr1	4001175	4001447	5P.capped.966	234	+	AT1G11860	0	P	0.344
Ath_chr1	4003786	4003883	5P.capped.967	53	+	AT1G11870	-6	U	0.237
Ath_chr1	4010351	4010443	5P.capped.968	65	-	AT1G11880	0	P	0.467
Ath_chr1	4010678	4010842	5P.capped.969	109	+	AT1G11890	0	P	0.335
Ath_chr1	4014638	4014713	5P.capped.970	57	-	AT1G11900	-15	U	0.358
Ath_chr1	4014815	4014906	5P.capped.971	34	+	AT1G11905	0	P	0.309
Ath_chr1	4020879	4021025	5P.capped.972	38	-	AT1G11910	0	P	0.259
Ath_chr1	4021757	4021879	5P.capped.973	42	+	AT1G11915	-25	U	0.406
Ath_chr1	4028596	4028805	5P.capped.974	174	+	AT1G11930	0	P	0.473
Ath_chr1	4034041	4034149	5P.capped.975	51	-	AT1G11940	-15	U	0.263
Ath_chr1	4043837	4044080	5P.capped.976	16	-	AT1G11960	0	P	0.152
Ath_chr1	4045583	4045599	5P.capped.977	7	+	AT1G11980	-28	U	0.29
Ath_chr1	4049032	4049168	5P.capped.978	107	-	AT1G11990	-80	U	0.686
Ath_chr1	4053754	4053861	5P.capped.979	80	-	AT1G12000	0	P	0.45
Ath_chr1	4058145	4058249	5P.capped.980	15	+	AT1G12013	-126	U	0.5
Ath_chr1	4063303	4063353	5P.capped.981	33	-	AT1G12020	0	P	0.343
Ath_chr1	4072742	4072859	5P.capped.982	52	+	AT1G12050	0	P	0.373
Ath_chr1	4076270	4076380	5P.capped.983	4	+	AT1G12060	-59	U	0.312
Ath_chr1	4076918	4076941	5P.capped.984	18	-	AT1G12060	0	A	0.198
Ath_chr1	4080231	4080432	5P.capped.985	141	-	AT1G12070	-267	U	0.294
Ath_chr1	4080542	4080629	5P.capped.986	15	+	.	.	N	0.239
Ath_chr1	4084155	4084292	5P.capped.987	51	+	AT1G12080	0	P	0.354
Ath_chr1	4090604	4090772	5P.capped.988	42	-	AT1G12090	0	P	0.399
Ath_chr1	4105212	4105316	5P.capped.989	25	+	AT1G12110	0	P	0.302
Ath_chr1	4115011	4115058	5P.noncapped.116	25	-	AT1G12120	0	D	0.014
Ath_chr1	4117347	4117429	5P.capped.990	22	-	AT1G12120	0	P	0.42
Ath_chr1	4117521	4117620	5P.capped.991	85	-	AT1G12120	-13	U	0.245
Ath_chr1	4121367	4121389	5P.capped.992	1	+	AT1G12140	0	P	0.377
Ath_chr1	4125363	4125671	5P.capped.993	234	-	AT1G12150	0	P	0.492
Ath_chr1	4137531	4137600	5P.capped.994	3	+	AT1G12200	0	P	0.52
Ath_chr1	4140225	4140374	5P.capped.995	48	+	.	.	N	0.124
Ath_chr1	4147996	4148143	5P.capped.996	37	+	AT1G12230	0	P	0.456
Ath_chr1	4153382	4153693	5P.capped.997	269	+	AT1G12240	0	P	0.238
Ath_chr1	4157639	4157784	5P.capped.998	96	+	AT1G12244	0	P	0.315
Ath_chr1	4159223	4159346	5P.capped.999	43	+	AT1G12250	0	P	0.31
Ath_chr1	4165673	4165695	5P.capped.1000	11	-	AT1G12260	0	P	0.235
Ath_chr1	4171993	4172101	5P.capped.1001	81	+	AT1G12270	0	P	0.37
Ath_chr1	4177546	4177661	5P.capped.1002	97	-	AT1G12280	-85	U	0.461
Ath_chr1	4186135	4186179	5P.capped.1003	2	-	AT1G12300	-14	U	0.373
Ath_chr1	4187949	4188203	5P.capped.1004	77	-	AT1G12310	0	P	0.412
Ath_chr1	4189289	4189405	5P.capped.1005	65	+	AT1G12320	0	P	0.349
Ath_chr1	4194394	4194511	5P.capped.1006	60	+	AT1G12330	-203	U	0.332
Ath_chr1	4194576	4194677	5P.capped.1007	74	+	AT1G12330	-7	U	0.282
Ath_chr1	4196954	4197079	5P.capped.1008	68	+	AT1G12340	-373	U	0.358
Ath_chr1	4198377	4198539	5P.capped.1009	96	+	AT1G12350	0	P	0.448
Ath_chr1	4200874	4201088	5P.capped.1010	173	+	AT1G12360	0	P	0.272
Ath_chr1	4208900	4208997	5P.capped.1011	50	-	AT1G12370	0	P	0.411
Ath_chr1	4217060	4217217	5P.capped.1012	53	-	AT1G12380	0	P	0.491
Ath_chr1	4220096	4220265	5P.capped.1013	95	+	AT1G12390	0	P	0.283
Ath_chr1	4221004	4221009	5P.noncapped.117	1	-	AT1G12390	0	A	0.057
Ath_chr1	4221784	4221988	5P.capped.1014	134	+	AT1G12400	0	P	0.303
Ath_chr1	4223014	4223102	5P.capped.1015	37	+	AT1G12410	0	P	0.382
Ath_chr1	4228488	4228581	5P.capped.1016	74	-	AT1G12420	-191	I	0.414
Ath_chr1	4229087	4229196	5P.capped.1017	40	-	AT1G12420	0	P	0.322
Ath_chr1	4233963	4234032	5P.noncapped.118	52	-	AT1G12430	0	D	0.08
Ath_chr1	4238588	4238811	5P.capped.1018	171	-	AT1G12430	0	P	0.34
Ath_chr1	4242392	4242547	5P.capped.1019	110	-	AT1G12440	0	P	0.376
Ath_chr1	4242930	4243079	5P.capped.1020	44	-	AT1G12440	0	P	0.548
Ath_chr1	4244261	4244392	5P.capped.1021	27	+	AT1G12450	-19	U	0.401
Ath_chr1	4244409	4244531	5P.capped.1022	70	+	AT1G12450	0	P	0.47
Ath_chr1	4247175	4247378	5P.capped.1023	184	+	AT1G12460	0	P	0.275
Ath_chr1	4250936	4251047	5P.capped.1024	71	+	AT1G12470	-24	U	0.333
Ath_chr1	4259265	4259327	5P.capped.1025	55	-	AT1G12480	-21	U	0.554
Ath_chr1	4263390	4263419	5P.noncapped.119	9	-	AT1G12500	0	D	0.052
Ath_chr1	4264981	4265137	5P.capped.1026	75	-	AT1G12500	-13	U	0.35
Ath_chr1	4268854	4268945	5P.capped.1027	46	-	AT1G12520	0	P	0.441
Ath_chr1	4270712	4270892	5P.capped.1028	73	-	AT1G12530	0	P	0.203
Ath_chr1	4274510	4274656	5P.capped.1029	124	+	AT1G12550	0	P	0.193
Ath_chr1	4280740	4280922	5P.capped.1030	121	-	AT1G12570	0	P	0.46
Ath_chr1	4281090	4281200	5P.capped.1031	108	-	AT1G12570	-337	U	0.159
Ath_chr1	4282854	4283004	5P.capped.1032	44	+	AT1G12580	0	P	0.132
Ath_chr1	4288598	4288655	5P.capped.1033	24	+	AT1G12600	105	IA	0.69
Ath_chr1	4289053	4289102	5P.capped.1034	28	-	AT1G12600	-204	U	0.516
Ath_chr1	4290988	4291020	5P.capped.1035	25	-	AT1G12610	0	P	0.419
Ath_chr1	4297053	4297094	5P.capped.1036	13	-	AT1G12620	0	P	0.23
Ath_chr1	4305678	4305810	5P.capped.1037	44	-	AT1G12640	0	P	0.446
Ath_chr1	4305867	4305998	5P.capped.1038	65	+	AT1G12650	0	P	0.342
Ath_chr1	4306019	4306067	5P.capped.1039	3	+	AT1G12650	0	P	0.312
Ath_chr1	4322890	4322947	5P.capped.1040	54	-	AT1G12680	0	P	0.264
Ath_chr1	4328431	4328610	5P.capped.1041	115	-	AT1G12710	-66	U	0.472
Ath_chr1	4334577	4334656	5P.capped.1042	35	+	AT1G12730	-2	U	0.228
Ath_chr1	4339006	4339083	5P.capped.1043	29	+	.	.	N	0.344
Ath_chr1	4348278	4348376	5P.capped.1044	48	-	AT1G12750	0	P	0.365
Ath_chr1	4348491	4348626	5P.capped.1045	5	+	AT1G12760	-1	U	0.435
Ath_chr1	4351195	4351263	5P.capped.1046	19	+	AT1G12770	0	P	0.289
Ath_chr1	4353841	4353907	5P.capped.1047	38	+	AT1G12775	-26	U	0.248
Ath_chr1	4358179	4358497	5P.capped.1048	44	-	AT1G12780	0	P	0.333
Ath_chr1	4361215	4361332	5P.capped.1049	57	-	AT1G12790	-1	U	0.284
Ath_chr1	4365298	4365351	5P.capped.1050	23	-	AT1G12800	0	P	0.457
Ath_chr1	4366607	4366667	5P.capped.1051	1	+	AT1G12805	0	P	0.413
Ath_chr1	4367230	4367361	5P.capped.1052	64	+	AT1G12810	0	P	0.324
Ath_chr1	4371250	4371299	5P.capped.1053	18	-	AT1G12820	0	P	0.256
Ath_chr1	4375083	4375195	5P.capped.1054	65	-	AT1G12830	0	P	0.305
Ath_chr1	4375461	4375589	5P.capped.1055	53	+	AT1G12840	0	P	0.297
Ath_chr1	4379357	4379544	5P.capped.1056	52	-	AT1G12845	0	P	0.272
Ath_chr1	4381539	4381700	5P.capped.1057	64	-	AT1G12850	0	P	0.444
Ath_chr1	4384335	4384536	5P.capped.1058	175	+	AT1G12860	0	P	0.345
Ath_chr1	4384575	4384653	5P.capped.1059	47	+	AT1G12860	0	P	0.278
Ath_chr1	4384680	4384731	5P.capped.1060	6	+	AT1G12860	0	P	0.439
Ath_chr1	4389661	4389896	5P.capped.1061	73	+	AT1G12880	-16	U	0.334
Ath_chr1	4391641	4391729	5P.capped.1062	55	+	AT1G12890	-37	U	0.194
Ath_chr1	4394271	4394422	5P.capped.1063	39	-	AT1G12900	0	P	0.249
Ath_chr1	4396156	4396267	5P.capped.1064	62	-	AT1G12910	0	P	0.35
Ath_chr1	4398103	4398206	5P.capped.1065	46	-	AT1G12920	0	P	0.347
Ath_chr1	4405514	4405643	5P.capped.1066	93	-	AT1G12930	-3	U	0.39
Ath_chr1	4423560	4423731	5P.capped.1067	137	+	AT1G12970	0	P	0.21
Ath_chr1	4433611	4433743	5P.capped.1068	16	+	AT1G12990	-12	U	0.241
Ath_chr1	4439355	4439585	5P.capped.1069	157	-	AT1G13000	-37	U	0.382
Ath_chr1	4443652	4443773	5P.capped.1070	40	-	AT1G13020	-9	U	0.36
Ath_chr1	4447315	4447413	5P.capped.1071	90	-	AT1G13030	0	P	0.399
Ath_chr1	4447541	4447588	5P.capped.1072	41	+	AT1G13040	-64	U	0.408
Ath_chr1	4452228	4452380	5P.capped.1073	78	+	AT1G13060	0	P	0.319
Ath_chr1	4459034	4459245	5P.capped.1074	131	+	AT1G13080	0	P	0.422
Ath_chr1	4461731	4461942	5P.capped.1075	74	+	AT1G13090	0	P	0.379
Ath_chr1	4467218	4467235	5P.noncapped.120	1	+	AT1G13110	0	P	0.0
Ath_chr1	4472908	4472952	5P.capped.1076	18	-	AT1G13120	0	P	0.278
Ath_chr1	4473101	4473327	5P.capped.1077	97	-	AT1G13120	0	P	0.233
Ath_chr1	4474623	4474732	5P.capped.1078	71	+	AT1G13130	-25	U	0.243
Ath_chr1	4477187	4477273	5P.noncapped.121	1	+	AT1G13130	0	D	0.0
Ath_chr1	4480311	4480488	5P.capped.1079	141	-	AT1G13140	-126	U	0.569
Ath_chr1	4480618	4480879	5P.capped.1080	202	+	AT1G13145	-39	U	0.212
Ath_chr1	4483620	4483704	5P.capped.1081	79	-	AT1G13150	-4	U	0.261
Ath_chr1	4484573	4484605	5P.capped.1082	13	+	AT1G13160	0	P	0.531
Ath_chr1	4488725	4488817	5P.noncapped.122	3	-	AT1G13170	0	D	0.0
Ath_chr1	4492423	4492642	5P.capped.1083	134	-	AT1G13170	0	P	0.377
Ath_chr1	4494946	4495083	5P.capped.1084	81	+	AT1G13180	0	P	0.333
Ath_chr1	4498774	4498937	5P.capped.1085	68	+	AT1G13190	-38	U	0.341
Ath_chr1	4503438	4503593	5P.capped.1086	41	-	AT1G13195	0	P	0.281
Ath_chr1	4513832	4513994	5P.capped.1087	105	-	AT1G13210	0	P	0.317
Ath_chr1	4515514	4515663	5P.capped.1088	42	+	AT1G13220	-49	U	0.322
Ath_chr1	4522734	4522783	5P.noncapped.123	47	-	AT1G13240	0	P	0.0
Ath_chr1	4526039	4526175	5P.capped.1089	25	-	AT1G13245	-1	U	0.432
Ath_chr1	4529997	4530098	5P.capped.1090	65	-	AT1G13250	0	P	0.384
Ath_chr1	4533374	4533377	5P.noncapped.124	1	+	.	.	N	0.075
Ath_chr1	4542209	4542344	5P.capped.1091	97	+	AT1G13260	0	P	0.28
Ath_chr1	4544947	4545020	5P.capped.1092	5	+	AT1G13270	0	P	0.617
Ath_chr1	4547394	4547610	5P.capped.1093	150	+	AT1G13280	0	P	0.367
Ath_chr1	4551566	4551609	5P.capped.1094	27	-	AT1G13290	0	P	0.293
Ath_chr1	4567709	4567783	5P.capped.1095	33	-	AT1G13320	0	P	0.246
Ath_chr1	4567926	4567983	5P.capped.1096	8	+	AT1G13330	0	P	0.353
Ath_chr1	4575708	4575763	5P.noncapped.125	51	-	AT1G13350	0	D	0.0
Ath_chr1	4576149	4576190	5P.noncapped.126	1	-	AT1G13350	-156	I	0.0
Ath_chr1	4576565	4576771	5P.capped.1097	65	-	AT1G13350	0	P	0.352
Ath_chr1	4576899	4577015	5P.capped.1098	89	+	AT1G13360	0	A	0.197
Ath_chr1	4577788	4577834	5P.capped.1099	39	-	AT1G13360	0	P	0.289
Ath_chr1	4577867	4577925	5P.capped.1100	37	-	AT1G13360	0	P	0.226
Ath_chr1	4590360	4590481	5P.capped.1101	50	-	AT1G13380	0	P	0.353
Ath_chr1	4592685	4592755	5P.noncapped.127	65	-	AT1G13390	0	D	0.0
Ath_chr1	4593581	4593726	5P.capped.1102	117	-	AT1G13390	-16	U	0.603
Ath_chr1	4594173	4594299	5P.capped.1103	76	-	AT1G13390	0	P	0.419
Ath_chr1	4601166	4601293	5P.capped.1104	48	+	AT1G13410	-46	U	0.348
Ath_chr1	4610502	4610674	5P.capped.1105	62	-	AT1G13440	0	P	0.345
Ath_chr1	4615107	4615292	5P.capped.1106	78	-	AT1G13450	0	P	0.289
Ath_chr1	4615740	4615949	5P.capped.1107	166	+	AT1G13460	0	P	0.25
Ath_chr1	4641963	4642202	5P.capped.1108	31	-	AT1G13560	0	P	0.311
Ath_chr1	4644280	4644479	5P.capped.1109	97	-	AT1G13570	0	P	0.334
Ath_chr1	4646780	4646994	5P.capped.1110	72	-	AT1G13580	0	P	0.372
Ath_chr1	4647924	4647957	5P.noncapped.128	1	+	AT1G13590	-23	U	0.097
Ath_chr1	4674226	4674234	5P.capped.1111	2	+	AT1G13635	0	P	0.169
Ath_chr1	4679768	4679822	5P.capped.1112	42	-	AT1G13640	0	P	0.364
Ath_chr1	4682072	4682318	5P.capped.1113	23	-	AT1G13650	0	P	0.471
Ath_chr1	4693166	4693396	5P.capped.1114	163	+	AT1G13690	0	P	0.352
Ath_chr1	4695920	4696209	5P.capped.1115	102	-	AT1G13700	0	P	0.366
Ath_chr1	4704633	4704676	5P.capped.1116	40	-	AT1G13710	-17	U	0.482
Ath_chr1	4709767	4710047	5P.capped.1117	165	+	AT1G13730	0	P	0.26
Ath_chr1	4713552	4713771	5P.capped.1118	146	+	AT1G13740	0	P	0.302
Ath_chr1	4721628	4721731	5P.capped.1119	78	+	AT1G13770	0	P	0.19
Ath_chr1	4724537	4724686	5P.capped.1120	70	+	AT1G13780	0	P	0.666
Ath_chr1	4726749	4726800	5P.capped.1121	13	+	.	.	N	0.392
Ath_chr1	4733779	4733788	5P.noncapped.129	1	-	AT1G13800	-74	U	0.079
Ath_chr1	4734009	4734077	5P.capped.1122	26	+	AT1G13810	0	P	0.518
Ath_chr1	4735528	4735640	5P.capped.1123	78	+	AT1G13820	0	P	0.357
Ath_chr1	4740906	4741032	5P.capped.1124	30	-	AT1G13830	0	P	1.038
Ath_chr1	4746779	4746934	5P.noncapped.130	83	-	AT1G13860	0	P	0.065
Ath_chr1	4748597	4748684	5P.capped.1125	44	-	AT1G13870	0	P	0.528
Ath_chr1	4748863	4748998	5P.capped.1126	50	+	AT1G13880	0	P	0.273
Ath_chr1	4751415	4751607	5P.capped.1127	44	+	AT1G13890	-121	U	0.342
Ath_chr1	4753555	4753623	5P.noncapped.131	36	-	AT1G13900	0	D	0.0
Ath_chr1	4755516	4755660	5P.capped.1128	59	-	AT1G13900	0	P	0.25
Ath_chr1	4755779	4755979	5P.capped.1129	91	+	AT1G13910	0	P	0.701
Ath_chr1	4758156	4758208	5P.capped.1130	2	+	AT1G13920	-29	U	0.529
Ath_chr1	4759799	4759980	5P.capped.1131	101	-	.	.	N	0.34
Ath_chr1	4760893	4761097	5P.capped.1132	148	+	AT1G13930	0	P	0.424
Ath_chr1	4762356	4762486	5P.noncapped.132	31	-	AT1G13930	663	IA	0.0
Ath_chr1	4762576	4762618	5P.noncapped.133	10	-	AT1G13930	0	A	0.0
Ath_chr1	4766723	4766862	5P.capped.1133	9	-	AT1G13940	0	P	0.807
Ath_chr1	4773523	4773665	5P.capped.1134	71	+	AT1G13950	0	P	0.234
Ath_chr1	4776249	4776609	5P.capped.1135	281	+	AT1G13960	0	P	0.201
Ath_chr1	4782461	4782543	5P.capped.1136	78	-	AT1G13970	0	P	0.373
Ath_chr1	4788511	4788605	5P.capped.1137	49	+	AT1G13980	0	P	0.266
Ath_chr1	4794653	4794811	5P.capped.1138	110	+	AT1G13990	0	P	0.257
Ath_chr1	4797311	4797479	5P.capped.1139	75	+	AT1G14000	0	P	0.26
Ath_chr1	4801776	4801883	5P.capped.1140	64	-	AT1G14010	0	P	0.362
Ath_chr1	4802624	4802865	5P.capped.1141	47	+	AT1G14020	-48	U	0.197
Ath_chr1	4807455	4807534	5P.capped.1142	61	-	AT1G14030	0	P	0.636
Ath_chr1	4810385	4810506	5P.capped.1143	60	+	AT1G14040	-42	U	0.217
Ath_chr1	4811066	4811141	5P.capped.1144	28	-	AT1G14040	0	A	0.359
Ath_chr1	4811864	4811882	5P.noncapped.134	3	+	AT1G14040	0	D	0.068
Ath_chr1	4817981	4818044	5P.capped.1145	37	-	AT1G14060	0	P	0.307
Ath_chr1	4820414	4820576	5P.capped.1146	15	-	AT1G14071	0	P	0.332
Ath_chr1	4827412	4827499	5P.capped.1147	55	-	AT1G14090	-32	U	0.131
Ath_chr1	4837036	4837104	5P.capped.1148	12	-	AT1G14130	0	D	0.619
Ath_chr1	4837602	4837733	5P.capped.1149	89	-	AT1G14130	-76	U	0.446
Ath_chr1	4839591	4839677	5P.capped.1150	38	-	AT1G14140	0	P	0.384
Ath_chr1	4839793	4839896	5P.capped.1151	67	+	AT1G14150	0	P	0.468
Ath_chr1	4845744	4845853	5P.capped.1152	65	-	AT1G14170	0	P	0.16
Ath_chr1	4845868	4845872	5P.capped.1153	2	+	.	.	N	0.406
Ath_chr1	4847160	4847250	5P.capped.1154	1	+	AT1G14180	0	P	0.244
Ath_chr1	4849827	4849941	5P.capped.1155	69	-	AT1G14182	-71	U	0.483
Ath_chr1	4855151	4855335	5P.capped.1156	44	-	AT1G14200	0	P	0.359
Ath_chr1	4855386	4855583	5P.capped.1157	71	+	AT1G14205	-75	U	0.331
Ath_chr1	4857910	4858029	5P.capped.1158	46	-	AT1G14210	0	P	0.345
Ath_chr1	4861241	4861299	5P.capped.1159	32	+	AT1G14230	0	P	0.285
Ath_chr1	4872852	4872935	5P.capped.1160	3	+	AT1G14260	0	P	0.433
Ath_chr1	4873020	4873176	5P.capped.1161	20	+	AT1G14260	-120	I	0.278
Ath_chr1	4877144	4877268	5P.capped.1162	33	-	AT1G14270	0	P	0.324
Ath_chr1	4877501	4877709	5P.capped.1163	125	+	AT1G14280	0	P	0.278
Ath_chr1	4881912	4882015	5P.capped.1164	37	-	AT1G14290	0	P	0.343
Ath_chr1	4884712	4884819	5P.capped.1165	41	-	AT1G14300	0	P	0.226
Ath_chr1	4884954	4885092	5P.capped.1166	54	+	AT1G14310	-35	U	0.416
Ath_chr1	4888127	4888263	5P.capped.1167	99	+	AT1G14320	0	P	0.175
Ath_chr1	4892188	4892325	5P.capped.1168	62	-	AT1G14330	0	P	0.38
Ath_chr1	4896413	4896509	5P.noncapped.135	56	+	.	.	N	0.0
Ath_chr1	4897329	4897425	5P.capped.1169	12	+	AT1G14340	-4	U	0.226
Ath_chr1	4899042	4899205	5P.capped.1170	120	+	AT1G14345	0	P	0.275
Ath_chr1	4907628	4907988	5P.capped.1171	22	+	AT1G14350	-302	U	0.373
Ath_chr1	4908037	4908103	5P.capped.1172	52	+	AT1G14350	0	P	0.237
Ath_chr1	4908161	4908495	5P.capped.1173	257	+	AT1G14350	0	P	0.252
Ath_chr1	4913067	4913153	5P.capped.1174	55	-	AT1G14360	0	P	0.223
Ath_chr1	4915659	4915673	5P.capped.1175	1	+	AT1G14370	0	P	0.444
Ath_chr1	4921174	4921177	5P.capped.1176	1	+	AT1G14380	283	IA	0.441
Ath_chr1	4921486	4921633	5P.capped.1177	49	-	AT1G14380	0	P	0.293
Ath_chr1	4928571	4928733	5P.capped.1178	38	-	AT1G14400	0	P	0.408
Ath_chr1	4930844	4930968	5P.capped.1179	52	-	AT1G14410	0	P	0.275
Ath_chr1	4933443	4933630	5P.capped.1180	63	-	AT1G14420	0	P	0.386
Ath_chr1	4934145	4934349	5P.capped.1181	69	+	AT1G14430	0	P	0.154
Ath_chr1	4940050	4940076	5P.capped.1182	21	-	AT1G14440	0	D	0.261
Ath_chr1	4940732	4940920	5P.capped.1183	44	-	AT1G14440	0	P	0.359
Ath_chr1	4947525	4947635	5P.capped.1184	46	-	AT1G14450	0	P	0.27
Ath_chr1	4952765	4952952	5P.capped.1185	180	-	AT1G14460	-19	U	0.236
Ath_chr1	4953050	4953330	5P.capped.1186	217	-	AT1G14460	-341	U	0.364
Ath_chr1	4959352	4959409	5P.noncapped.136	27	-	AT1G14490	-55	U	0.085
Ath_chr1	4964237	4964524	5P.capped.1187	187	-	AT1G14510	0	P	0.396
Ath_chr1	4969995	4970235	5P.capped.1188	17	-	AT1G14520	0	D	0.257
Ath_chr1	4973566	4973613	5P.capped.1189	36	-	AT1G14530	0	P	0.124
Ath_chr1	4973654	4973791	5P.capped.1190	61	-	AT1G14530	0	P	0.31
Ath_chr1	4980608	4980870	5P.capped.1191	56	+	AT1G14560	-7	U	0.238
Ath_chr1	4983515	4983660	5P.capped.1192	50	+	AT1G14570	-1	U	0.285
Ath_chr1	4989559	4989720	5P.capped.1193	4	+	AT1G14580	0	P	0.23
Ath_chr1	5000533	5000711	5P.capped.1194	75	-	AT1G14590	0	P	0.428
Ath_chr1	5003430	5003543	5P.capped.1195	76	-	AT1G14600	-137	U	0.587
Ath_chr1	5014352	5014548	5P.capped.1196	146	-	AT1G14610	0	P	0.296
Ath_chr1	5016522	5016643	5P.capped.1197	51	-	AT1G14620	0	P	0.494
Ath_chr1	5019949	5019999	5P.capped.1198	6	+	AT1G14630	0	P	0.399
Ath_chr1	5023433	5023494	5P.capped.1199	4	+	AT1G14640	-218	U	0.286
Ath_chr1	5027645	5027739	5P.capped.1200	51	+	AT1G14650	0	P	0.354
Ath_chr1	5037541	5037669	5P.capped.1201	71	+	AT1G14670	0	P	0.308
Ath_chr1	5040754	5040851	5P.capped.1202	27	+	AT1G14680	-79	U	0.21
Ath_chr1	5042318	5042717	5P.capped.1203	52	+	AT1G14685	0	P	0.38
Ath_chr1	5047851	5048013	5P.capped.1204	118	+	AT1G14687	0	P	0.503
Ath_chr1	5055157	5055288	5P.capped.1205	102	-	AT1G14690	-8	U	0.368
Ath_chr1	5058693	5058747	5P.capped.1206	27	+	AT1G14700	0	P	0.433
Ath_chr1	5064976	5065215	5P.capped.1207	161	-	AT1G14710	0	P	0.4
Ath_chr1	5068469	5068657	5P.capped.1208	40	-	AT1G14720	0	P	0.277
Ath_chr1	5073065	5073127	5P.capped.1209	42	+	AT1G14730	0	P	0.133
Ath_chr1	5077728	5077895	5P.capped.1210	61	-	AT1G14740	0	P	0.474
Ath_chr1	5082448	5082501	5P.capped.1211	40	-	AT1G14750	0	P	0.499
Ath_chr1	5083650	5083747	5P.capped.1212	4	+	AT1G14755	-87	U	0.218
Ath_chr1	5085098	5085284	5P.capped.1213	137	-	AT1G14760	-23	U	0.522
Ath_chr1	5088633	5088894	5P.capped.1214	210	-	AT1G14770	0	P	0.328
Ath_chr1	5097980	5098122	5P.capped.1215	8	-	AT1G14790	0	P	0.601
Ath_chr1	5102846	5102868	5P.noncapped.137	9	-	AT1G14810	0	D	0.0
Ath_chr1	5104599	5104750	5P.capped.1216	89	-	AT1G14810	0	P	0.433
Ath_chr1	5106784	5107083	5P.capped.1217	24	-	AT1G14820	0	P	0.341
Ath_chr1	5107682	5107717	5P.noncapped.138	13	-	AT1G14830	0	D	0.0
Ath_chr1	5111593	5111708	5P.capped.1218	49	-	AT1G14830	0	P	0.463
Ath_chr1	5115319	5115493	5P.capped.1219	142	-	AT1G14840	0	P	0.408
Ath_chr1	5123443	5123589	5P.capped.1220	45	-	AT1G14850	-230	U	0.334
Ath_chr1	5124736	5124861	5P.capped.1221	5	+	AT1G14860	0	P	0.236
Ath_chr1	5129456	5129526	5P.capped.1222	65	-	AT1G14870	0	P	0.299
Ath_chr1	5136828	5137103	5P.capped.1223	227	+	AT1G14890	0	P	0.441
Ath_chr1	5139340	5139497	5P.capped.1224	40	-	AT1G14900	0	P	0.388
Ath_chr1	5143604	5143745	5P.capped.1225	80	-	AT1G14910	0	P	0.265
Ath_chr1	5149094	5149422	5P.capped.1226	202	+	AT1G14920	0	P	0.291
Ath_chr1	5149443	5149482	5P.capped.1227	37	+	AT1G14920	0	P	0.279
Ath_chr1	5151725	5151814	5P.capped.1228	7	-	.	.	N	0.968
Ath_chr1	5165039	5165244	5P.capped.1229	3	-	AT1G14970	-126	U	0.169
Ath_chr1	5166644	5166784	5P.capped.1230	38	-	AT1G14980	0	P	0.328
Ath_chr1	5168134	5168281	5P.capped.1231	108	-	AT1G14990	0	P	0.263
Ath_chr1	5168532	5168640	5P.capped.1232	70	+	AT1G15000	0	P	0.401
Ath_chr1	5170497	5170573	5P.capped.1233	74	-	AT1G15002	-137	U	0.343
Ath_chr1	5171173	5171265	5P.capped.1234	33	+	AT1G15010	0	P	0.142
Ath_chr1	5176159	5176259	5P.capped.1235	63	-	AT1G15020	0	P	0.211
Ath_chr1	5176772	5176777	5P.noncapped.139	2	+	.	.	N	0.048
Ath_chr1	5177507	5177620	5P.capped.1236	6	+	AT1G15030	-15	U	0.192
Ath_chr1	5186845	5187016	5P.capped.1237	44	-	AT1G15060	0	P	0.436
Ath_chr1	5187534	5187727	5P.capped.1238	101	+	AT1G15080	0	P	0.228
Ath_chr1	5192132	5192216	5P.capped.1239	1	+	.	.	N	0.344
Ath_chr1	5193257	5193400	5P.capped.1240	15	+	.	.	N	0.298
Ath_chr1	5194165	5194268	5P.capped.1241	27	-	AT1G15100	0	P	0.347
Ath_chr1	5199014	5199097	5P.capped.1242	56	+	AT1G15110	0	P	0.481
Ath_chr1	5199460	5199557	5P.capped.1243	95	+	AT1G15110	-12	I	0.131
Ath_chr1	5202769	5202914	5P.capped.1244	88	+	AT1G15120	0	P	0.337
Ath_chr1	5202957	5203032	5P.capped.1245	21	+	AT1G15120	-86	I	0.234
Ath_chr1	5209854	5209960	5P.capped.1246	34	-	AT1G15130	0	P	0.408
Ath_chr1	5212097	5212486	5P.capped.1247	128	-	AT1G15140	0	P	0.36
Ath_chr1	5220085	5220220	5P.capped.1248	26	-	AT1G15165	0	P	0.368
Ath_chr1	5220430	5220655	5P.capped.1249	203	+	AT1G15170	-7	U	0.126
Ath_chr1	5224043	5224140	5P.capped.1250	71	-	AT1G15175	0	P	0.339
Ath_chr1	5224239	5224450	5P.capped.1251	180	+	AT1G15180	0	P	0.193
Ath_chr1	5231006	5231139	5P.capped.1252	46	-	AT1G15200	0	P	0.367
Ath_chr1	5238032	5238107	5P.capped.1253	31	+	AT1G15215	-1	U	0.363
Ath_chr1	5241431	5241542	5P.capped.1254	30	-	AT1G15220	0	P	0.315
Ath_chr1	5243191	5243283	5P.capped.1255	35	-	AT1G15230	0	P	0.421
Ath_chr1	5243406	5243502	5P.capped.1256	43	+	AT1G15240	0	P	0.406
Ath_chr1	5249394	5249552	5P.capped.1257	67	-	AT1G15250	0	P	0.395
Ath_chr1	5249674	5249876	5P.capped.1258	149	+	AT1G15260	0	P	0.252
Ath_chr1	5252054	5252136	5P.capped.1259	41	-	AT1G15270	0	P	0.359
Ath_chr1	5252288	5252419	5P.capped.1260	54	+	AT1G15280	0	P	0.311
Ath_chr1	5264928	5265133	5P.capped.1261	13	-	AT1G15290	0	P	0.197
Ath_chr1	5268614	5268621	5P.capped.1262	1	+	.	.	N	0.153
Ath_chr1	5271923	5272078	5P.capped.1263	54	-	AT1G15310	0	P	0.296
Ath_chr1	5277495	5277840	5P.capped.1264	79	-	AT1G15340	0	P	0.344
Ath_chr1	5279791	5279905	5P.capped.1265	68	-	AT1G15350	0	P	0.34
Ath_chr1	5283251	5283498	5P.capped.1266	132	+	AT1G15360	-154	U	0.386
Ath_chr1	5283501	5283613	5P.capped.1267	39	+	AT1G15360	0	P	0.287
Ath_chr1	5283704	5283708	5P.noncapped.140	2	-	AT1G15360	19	IA	0.034
Ath_chr1	5283803	5283813	5P.capped.1268	8	+	AT1G15360	-175	I	0.653
Ath_chr1	5286813	5286919	5P.capped.1269	97	+	AT1G15370	-136	U	0.393
Ath_chr1	5286995	5287126	5P.capped.1270	67	+	AT1G15370	0	P	0.371
Ath_chr1	5290724	5290855	5P.capped.1271	21	+	AT1G15380	-1	U	0.201
Ath_chr1	5294621	5294707	5P.capped.1272	44	+	AT1G15390	0	P	0.341
Ath_chr1	5296809	5296988	5P.capped.1273	54	-	AT1G15400	0	P	0.441
Ath_chr1	5297974	5298180	5P.noncapped.141	203	-	AT1G15405	-12	U	0.016
Ath_chr1	5298229	5298334	5P.capped.1274	94	+	AT1G15410	0	P	0.452
Ath_chr1	5301378	5301489	5P.capped.1275	42	-	AT1G15415	-9	U	0.284
Ath_chr1	5303308	5303411	5P.capped.1276	39	-	AT1G15420	0	P	0.33
Ath_chr1	5304311	5304388	5P.capped.1277	6	+	AT1G15430	0	P	0.446
Ath_chr1	5309465	5309563	5P.capped.1278	50	-	AT1G15440	-2	U	0.445
Ath_chr1	5313384	5313407	5P.noncapped.142	13	-	AT1G15460	0	D	0.0
Ath_chr1	5314091	5314149	5P.capped.1279	50	-	AT1G15460	-48	U	0.512
Ath_chr1	5315467	5315688	5P.capped.1280	39	+	AT1G15470	0	P	0.288
Ath_chr1	5316343	5316479	5P.capped.1281	97	+	AT1G15470	-68	I	0.405
Ath_chr1	5317984	5318100	5P.capped.1282	51	+	AT1G15480	0	P	0.193
Ath_chr1	5323779	5323922	5P.capped.1283	106	-	AT1G15490	0	P	0.285
Ath_chr1	5326210	5326359	5P.capped.1284	121	+	AT1G15500	0	P	0.446
Ath_chr1	5329016	5329100	5P.capped.1285	65	+	AT1G15510	-29	U	0.234
Ath_chr1	5332296	5332396	5P.capped.1286	74	+	AT1G15520	0	A	0.129
Ath_chr1	5341929	5342142	5P.capped.1287	60	-	AT1G15530	-59	U	0.378
Ath_chr1	5346158	5346169	5P.capped.1288	7	-	AT1G15550	0	P	0.621
Ath_chr1	5361998	5362113	5P.capped.1289	21	+	AT1G15570	0	P	0.339
Ath_chr1	5366462	5366498	5P.capped.1290	34	-	AT1G15580	0	P	0.182
Ath_chr1	5381029	5381191	5P.capped.1291	83	+	AT1G15660	-57	U	0.36
Ath_chr1	5389977	5390088	5P.capped.1292	57	+	AT1G15670	0	P	0.404
Ath_chr1	5398882	5399049	5P.capped.1293	107	+	AT1G15690	0	P	0.359
Ath_chr1	5403791	5403873	5P.capped.1294	5	-	AT1G15700	0	P	0.264
Ath_chr1	5404340	5404421	5P.capped.1295	34	+	AT1G15710	0	P	0.276
Ath_chr1	5404459	5404476	5P.noncapped.143	9	+	AT1G15710	0	P	0.0
Ath_chr1	5405626	5405656	5P.noncapped.144	21	+	AT1G15710	0	P	0.0
Ath_chr1	5406000	5406105	5P.capped.1296	24	+	AT1G15720	0	P	0.153
Ath_chr1	5407555	5407592	5P.noncapped.145	3	-	AT1G15730	0	D	0.0
Ath_chr1	5407604	5407648	5P.noncapped.146	16	-	AT1G15730	0	D	0.054
Ath_chr1	5409911	5410000	5P.capped.1297	51	-	AT1G15730	0	P	0.458
Ath_chr1	5410869	5410972	5P.capped.1298	42	+	AT1G15740	0	P	0.358
Ath_chr1	5420567	5420656	5P.capped.1299	68	-	AT1G15750	0	P	0.147
Ath_chr1	5420869	5421077	5P.capped.1300	104	-	AT1G15750	0	P	0.2
Ath_chr1	5425681	5425704	5P.capped.1301	14	+	AT1G15760	-18	U	0.193
Ath_chr1	5429506	5429616	5P.capped.1302	80	-	AT1G15772	-26	U	0.306
Ath_chr1	5436504	5436601	5P.capped.1303	45	-	AT1G15780	-138	U	0.484
Ath_chr1	5440034	5440133	5P.capped.1304	41	-	AT1G15790	0	P	0.386
Ath_chr1	5443634	5443740	5P.capped.1305	48	-	AT1G15800	0	P	0.308
Ath_chr1	5444357	5444507	5P.capped.1306	101	+	AT1G15810	0	P	0.4
Ath_chr1	5447711	5447911	5P.capped.1307	50	-	AT1G15820	0	P	0.377
Ath_chr1	5447966	5448100	5P.capped.1308	1	+	.	.	N	0.458
Ath_chr1	5454767	5455031	5P.capped.1309	52	+	AT1G15860	0	P	0.326
Ath_chr1	5457084	5457151	5P.capped.1310	17	+	AT1G15870	0	P	0.143
Ath_chr1	5460293	5460379	5P.capped.1311	56	-	AT1G15880	-17	U	0.279
Ath_chr1	5460475	5460668	5P.capped.1312	122	+	AT1G15885	0	P	0.316
Ath_chr1	5461134	5461144	5P.capped.1313	1	-	AT1G15885	0	A	0.182
Ath_chr1	5464254	5464363	5P.capped.1314	73	+	AT1G15900	-28	U	0.325
Ath_chr1	5465325	5465440	5P.capped.1315	44	+	AT1G15910	0	P	0.195
Ath_chr1	5469240	5469502	5P.capped.1316	220	+	AT1G15920	0	P	0.322
Ath_chr1	5469553	5469580	5P.capped.1317	1	+	AT1G15920	0	P	0.461
Ath_chr1	5471393	5471552	5P.capped.1318	45	+	AT1G15930	0	P	0.425
Ath_chr1	5473532	5473638	5P.capped.1319	32	+	AT1G15940	0	P	0.253
Ath_chr1	5476352	5476358	5P.noncapped.147	1	+	AT1G15940	0	D	0.0
Ath_chr1	5478636	5478820	5P.capped.1320	149	+	AT1G15950	0	P	0.416
Ath_chr1	5485105	5485120	5P.capped.1321	7	-	AT1G15960	-31	U	0.101
Ath_chr1	5488772	5488975	5P.capped.1322	88	-	AT1G15970	0	P	0.374
Ath_chr1	5489240	5489427	5P.capped.1323	38	+	AT1G15980	-19	U	0.199
Ath_chr1	5489494	5489546	5P.noncapped.148	24	+	AT1G15980	0	P	0.0
Ath_chr1	5489865	5489935	5P.noncapped.149	48	+	AT1G15980	0	D	0.0
Ath_chr1	5489947	5489971	5P.noncapped.150	14	+	AT1G15980	0	D	0.0
Ath_chr1	5494496	5494598	5P.capped.1324	39	+	AT1G16000	0	P	0.316
Ath_chr1	5497662	5497769	5P.capped.1325	57	-	AT1G16010	0	P	0.279
Ath_chr1	5498090	5498252	5P.capped.1326	82	+	AT1G16020	0	P	0.339
Ath_chr1	5501862	5501892	5P.capped.1327	24	-	AT1G16022	0	P	0.327
Ath_chr1	5504464	5504565	5P.capped.1328	70	-	AT1G16030	0	P	0.313
Ath_chr1	5504678	5504775	5P.capped.1329	41	+	AT1G16040	-15	U	0.44
Ath_chr1	5508372	5508570	5P.capped.1330	150	+	AT1G16060	0	P	0.311
Ath_chr1	5511122	5511141	5P.capped.1331	5	+	AT1G16060	-18	I	0.403
Ath_chr1	5513800	5513990	5P.capped.1332	94	-	AT1G16070	0	P	0.278
Ath_chr1	5514241	5514448	5P.capped.1333	143	+	AT1G16080	0	P	0.37
Ath_chr1	5539677	5539959	5P.capped.1334	118	-	AT1G16170	0	P	0.339
Ath_chr1	5540427	5540605	5P.capped.1335	66	+	AT1G16180	0	P	0.393
Ath_chr1	5543134	5543230	5P.capped.1336	8	+	AT1G16190	-9	U	0.224
Ath_chr1	5547485	5547685	5P.capped.1337	18	-	AT1G16210	0	P	0.432
Ath_chr1	5548243	5548473	5P.capped.1338	89	+	AT1G16220	-320	U	0.488
Ath_chr1	5548621	5548663	5P.capped.1339	19	+	AT1G16220	-12	U	0.705
Ath_chr1	5556734	5556838	5P.capped.1340	40	-	AT1G16240	0	P	0.309
Ath_chr1	5556940	5557019	5P.capped.1341	52	+	AT1G16250	0	P	0.192
Ath_chr1	5562045	5562159	5P.capped.1342	63	-	AT1G16260	0	P	0.126
Ath_chr1	5563081	5563271	5P.capped.1343	95	+	AT1G16270	0	P	0.209
Ath_chr1	5570544	5570614	5P.capped.1344	10	-	AT1G16280	-68	U	0.333
Ath_chr1	5570877	5570911	5P.noncapped.151	9	-	AT1G16290	0	D	0.0
Ath_chr1	5573743	5573972	5P.capped.1345	18	-	AT1G16290	-224	U	0.355
Ath_chr1	5574247	5574346	5P.capped.1346	60	+	AT1G16300	-2	U	0.429
Ath_chr1	5578233	5578514	5P.capped.1347	81	+	AT1G16310	-116	U	0.314
Ath_chr1	5578806	5578898	5P.capped.1348	90	+	AT1G16310	-338	I	0.116
Ath_chr1	5580761	5580956	5P.capped.1349	93	+	AT1G16320	0	P	0.331
Ath_chr1	5587441	5587493	5P.capped.1350	20	-	AT1G16330	-71	U	0.15
Ath_chr1	5590581	5590740	5P.capped.1351	45	-	AT1G16340	0	P	0.485
Ath_chr1	5590829	5590971	5P.capped.1352	74	+	AT1G16350	-47	U	0.297
Ath_chr1	5595689	5595930	5P.capped.1353	121	-	.	.	N	0.386
Ath_chr1	5596602	5596700	5P.capped.1354	82	+	AT1G16370	-9	U	0.26
Ath_chr1	5614596	5614677	5P.capped.1355	31	+	AT1G16430	0	P	0.231
Ath_chr1	5617771	5617831	5P.capped.1356	58	+	AT1G16445	0	P	0.203
Ath_chr1	5622493	5622638	5P.capped.1357	76	-	AT1G16460	0	P	0.391
Ath_chr1	5622757	5622893	5P.capped.1358	112	+	AT1G16470	0	P	0.352
Ath_chr1	5628981	5629029	5P.capped.1359	39	-	AT1G16480	-365	U	0.936
Ath_chr1	5629181	5629288	5P.capped.1360	63	+	AT1G16489	0	P	0.379
Ath_chr1	5630861	5630896	5P.capped.1361	30	-	AT1G16490	0	P	0.396
Ath_chr1	5638954	5639069	5P.capped.1362	79	+	AT1G16500	0	P	0.235
Ath_chr1	5645185	5645335	5P.capped.1363	88	-	AT1G16510	0	P	0.386
Ath_chr1	5647853	5648068	5P.capped.1364	76	-	AT1G16515	-117	U	0.321
Ath_chr1	5648717	5648823	5P.capped.1365	42	+	AT1G16520	0	P	0.242
Ath_chr1	5651084	5651113	5P.capped.1366	1	+	AT1G16520	0	D	0.171
Ath_chr1	5659366	5659414	5P.capped.1367	43	+	AT1G16540	-5	U	0.857
Ath_chr1	5668373	5668455	5P.capped.1368	42	+	AT1G16560	0	P	0.46
Ath_chr1	5673477	5673662	5P.capped.1369	109	-	AT1G16570	0	P	0.334
Ath_chr1	5673726	5673853	5P.capped.1370	39	+	AT1G16590	-29	U	0.331
Ath_chr1	5678682	5678821	5P.capped.1371	28	-	AT1G16610	0	P	0.4
Ath_chr1	5684784	5684936	5P.capped.1372	71	-	AT1G16630	0	P	0.283
Ath_chr1	5686175	5686204	5P.capped.1373	2	-	AT1G16635	0	P	0.14
Ath_chr1	5686298	5686360	5P.capped.1374	39	-	AT1G16635	0	P	0.319
Ath_chr1	5686554	5686646	5P.capped.1375	43	+	AT1G16640	-5	U	0.61
Ath_chr1	5686641	5686647	5P.capped.1376	3	-	AT1G16635	-277	U	0.58
Ath_chr1	5687902	5688009	5P.capped.1377	45	+	AT1G16650	0	P	0.557
Ath_chr1	5697266	5697374	5P.capped.1378	57	+	AT1G16670	0	P	0.549
Ath_chr1	5702099	5702258	5P.capped.1379	56	+	.	.	N	0.345
Ath_chr1	5706015	5706191	5P.capped.1380	139	+	AT1G16690	0	P	0.331
Ath_chr1	5709716	5709831	5P.capped.1381	60	+	AT1G16700	0	P	0.21
Ath_chr1	5712033	5712233	5P.capped.1382	106	+	AT1G16705	0	P	0.401
Ath_chr1	5713938	5714077	5P.capped.1383	112	+	AT1G16710	-168	U	0.222
Ath_chr1	5722857	5723126	5P.capped.1384	61	+	AT1G16720	-169	U	0.378
Ath_chr1	5727065	5727430	5P.capped.1385	46	-	AT1G16730	0	P	0.342
Ath_chr1	5727601	5727754	5P.capped.1386	105	+	AT1G16740	0	P	0.244
Ath_chr1	5731693	5731887	5P.capped.1387	165	-	AT1G16750	0	P	0.338
Ath_chr1	5734069	5734163	5P.capped.1388	67	+	AT1G16760	-97	U	0.246
Ath_chr1	5738750	5738792	5P.noncapped.152	17	-	AT1G16770	0	A	0.041
Ath_chr1	5744175	5744238	5P.capped.1389	39	-	AT1G16780	-1	U	0.317
Ath_chr1	5744519	5744646	5P.capped.1390	33	+	AT1G16790	0	P	0.353
Ath_chr1	5755392	5755501	5P.capped.1391	88	-	AT1G16800	-218	U	0.145
Ath_chr1	5755574	5755717	5P.capped.1392	65	+	AT1G16810	0	P	0.368
Ath_chr1	5758227	5758378	5P.capped.1393	46	-	AT1G16820	0	P	0.489
Ath_chr1	5758776	5758901	5P.capped.1394	82	+	AT1G16825	0	P	0.271
Ath_chr1	5760613	5760734	5P.capped.1395	9	+	AT1G16830	-149	U	0.214
Ath_chr1	5763939	5764171	5P.capped.1396	133	-	AT1G16840	0	P	0.304
Ath_chr1	5765630	5765666	5P.capped.1397	20	-	AT1G16850	0	P	0.466
Ath_chr1	5767277	5767497	5P.capped.1398	65	+	AT1G16860	0	P	0.312
Ath_chr1	5773102	5773266	5P.capped.1399	109	-	AT1G16870	0	P	0.456
Ath_chr1	5773497	5773786	5P.capped.1400	210	+	AT1G16880	0	P	0.29
Ath_chr1	5778370	5778504	5P.capped.1401	53	-	AT1G16890	0	P	0.333
Ath_chr1	5782322	5782444	5P.capped.1402	96	-	AT1G16900	0	P	0.356
Ath_chr1	5787012	5787341	5P.capped.1403	44	-	AT1G16916	0	P	0.331
Ath_chr1	5789170	5789291	5P.capped.1404	53	-	AT1G16920	0	P	0.434
Ath_chr1	5789686	5789782	5P.capped.1405	25	+	AT1G16930	-275	U	0.11
Ath_chr1	5799720	5800007	5P.capped.1406	162	+	AT1G16960	-5	U	0.185
Ath_chr1	5805763	5805818	5P.capped.1407	35	-	AT1G16970	0	P	0.383
Ath_chr1	5822442	5822459	5P.capped.1408	6	+	AT1G17030	0	P	0.473
Ath_chr1	5824294	5824425	5P.noncapped.153	84	+	AT1G17030	0	D	0.015
Ath_chr1	5824802	5824889	5P.capped.1409	79	+	AT1G17040	0	P	0.753
Ath_chr1	5828899	5829004	5P.capped.1410	34	+	AT1G17050	-146	U	0.313
Ath_chr1	5829084	5829253	5P.capped.1411	88	+	AT1G17050	0	P	0.371
Ath_chr1	5837555	5837626	5P.capped.1412	36	+	AT1G17070	0	P	0.15
Ath_chr1	5841528	5841730	5P.capped.1413	37	-	AT1G17080	0	P	0.348
Ath_chr1	5842739	5842900	5P.capped.1414	45	-	AT1G17090	0	P	0.351
Ath_chr1	5844507	5844776	5P.capped.1415	236	+	AT1G17100	0	P	0.183
Ath_chr1	5845695	5845729	5P.noncapped.154	27	-	AT1G17110	0	D	0.0
Ath_chr1	5850731	5850905	5P.capped.1416	19	-	AT1G17110	0	P	0.299
Ath_chr1	5851878	5852006	5P.capped.1417	74	+	AT1G17120	0	P	0.495
Ath_chr1	5854135	5854237	5P.capped.1418	43	+	AT1G17130	0	P	0.277
Ath_chr1	5858137	5858211	5P.capped.1419	5	-	AT1G17140	-186	I	0.888
Ath_chr1	5858340	5858605	5P.capped.1420	105	-	AT1G17140	0	P	0.453
Ath_chr1	5862639	5862757	5P.capped.1421	37	-	AT1G17145	0	P	0.392
Ath_chr1	5863979	5864031	5P.capped.1422	24	-	AT1G17147	0	P	0.158
Ath_chr1	5867536	5867715	5P.capped.1423	74	+	AT1G17160	-24	U	0.241
Ath_chr1	5869694	5869910	5P.capped.1424	45	+	AT1G17170	-106	U	0.429
Ath_chr1	5872142	5872223	5P.capped.1425	12	+	AT1G17180	0	P	0.453
Ath_chr1	5875249	5875456	5P.capped.1426	130	+	AT1G17190	0	P	0.531
Ath_chr1	5878368	5878509	5P.capped.1427	78	+	AT1G17200	0	P	0.269
Ath_chr1	5884658	5884806	5P.capped.1428	94	-	AT1G17210	0	P	0.351
Ath_chr1	5885021	5885225	5P.capped.1429	95	+	AT1G17220	0	P	0.305
Ath_chr1	5895868	5895972	5P.capped.1430	28	+	.	.	N	0.577
Ath_chr1	5911631	5911713	5P.capped.1431	76	-	AT1G17270	-15	U	0.339
Ath_chr1	5919960	5920105	5P.capped.1432	78	-	AT1G17280	0	P	0.293
Ath_chr1	5922514	5922814	5P.capped.1433	260	+	AT1G17290	0	P	0.396
Ath_chr1	5922821	5922853	5P.capped.1434	7	+	AT1G17290	0	P	0.406
Ath_chr1	5929788	5929957	5P.capped.1435	120	+	AT1G17330	0	P	0.244
Ath_chr1	5933800	5933900	5P.capped.1436	79	+	AT1G17340	0	P	0.356
Ath_chr1	5941745	5941832	5P.capped.1437	39	+	AT1G17350	0	P	0.315
Ath_chr1	5946603	5946790	5P.capped.1438	124	+	AT1G17360	-36	U	0.442
Ath_chr1	5954833	5955076	5P.capped.1439	45	-	AT1G17370	0	P	0.403
Ath_chr1	5957037	5957257	5P.capped.1440	148	-	AT1G17380	0	P	0.281
Ath_chr1	5969905	5969990	5P.capped.1441	38	-	AT1G17410	0	P	0.533
Ath_chr1	5977277	5977449	5P.capped.1442	133	+	AT1G17420	0	P	0.311
Ath_chr1	5981081	5981103	5P.noncapped.155	1	+	AT1G17420	0	D	0.08
Ath_chr1	5981221	5981242	5P.noncapped.156	15	+	AT1G17420	0	D	0.0
Ath_chr1	5981386	5981425	5P.noncapped.157	2	+	AT1G17420	0	D	0.0
Ath_chr1	5982204	5982315	5P.capped.1443	62	+	AT1G17430	0	P	0.236
Ath_chr1	5987672	5987845	5P.capped.1444	95	-	AT1G17440	0	P	0.528
Ath_chr1	5996879	5996964	5P.capped.1445	27	-	AT1G17450	-122	U	0.145
Ath_chr1	5997146	5997357	5P.capped.1446	185	+	AT1G17455	0	P	0.627
Ath_chr1	5998734	5998818	5P.capped.1447	80	+	AT1G17460	0	P	0.116
Ath_chr1	6002883	6003010	5P.capped.1448	82	+	AT1G17470	0	P	0.327
Ath_chr1	6008068	6008298	5P.capped.1449	209	-	AT1G17480	-12	U	0.222
Ath_chr1	6008544	6008675	5P.capped.1450	76	+	AT1G17490	0	P	0.319
Ath_chr1	6017952	6018083	5P.capped.1451	110	+	.	.	N	0.294
Ath_chr1	6024206	6024345	5P.capped.1452	54	-	AT1G17510	0	P	0.424
Ath_chr1	6027314	6027475	5P.capped.1453	70	-	AT1G17520	0	P	0.362
Ath_chr1	6027569	6027688	5P.capped.1454	71	+	AT1G17530	0	P	0.359
Ath_chr1	6032748	6032811	5P.capped.1455	57	-	AT1G17540	-52	U	0.303
Ath_chr1	6034256	6034459	5P.capped.1456	105	+	AT1G17550	0	P	0.458
Ath_chr1	6038607	6038701	5P.capped.1457	61	-	AT1G17560	0	P	0.23
Ath_chr1	6039236	6039271	5P.capped.1458	7	+	AT1G17580	-59	U	0.191
Ath_chr1	6052416	6052562	5P.capped.1459	124	-	AT1G17590	0	P	0.374
Ath_chr1	6062176	6062314	5P.capped.1460	78	+	AT1G17620	0	P	0.393
Ath_chr1	6069274	6069368	5P.capped.1461	52	-	AT1G17640	-229	U	0.638
Ath_chr1	6071900	6072080	5P.capped.1462	49	-	AT1G17650	0	P	0.383
Ath_chr1	6075970	6076020	5P.noncapped.158	47	-	AT1G17670	0	P	0.011
Ath_chr1	6076073	6076144	5P.capped.1463	59	+	AT1G17680	0	P	0.654
Ath_chr1	6088265	6088359	5P.capped.1464	74	-	AT1G17690	0	P	0.447
Ath_chr1	6089458	6089652	5P.capped.1465	59	+	AT1G17700	0	P	0.123
Ath_chr1	6092021	6092118	5P.capped.1466	5	-	AT1G17710	0	P	0.252
Ath_chr1	6098224	6098253	5P.capped.1467	1	-	AT1G17720	0	P	0.339
Ath_chr1	6098282	6098458	5P.capped.1468	47	-	AT1G17720	0	P	0.424
Ath_chr1	6099045	6099181	5P.capped.1469	69	+	AT1G17730	0	P	0.268
Ath_chr1	6100948	6101181	5P.capped.1470	170	+	AT1G17745	0	P	0.417
Ath_chr1	6116559	6116618	5P.capped.1471	57	-	AT1G17760	0	P	0.282
Ath_chr1	6123583	6123745	5P.noncapped.159	73	+	AT1G17780	-44	U	0.085
Ath_chr1	6127425	6127531	5P.capped.1472	45	-	AT1G17790	-67	U	0.339
Ath_chr1	6131851	6131915	5P.capped.1473	32	-	AT1G17820	0	D	0.107
Ath_chr1	6135190	6135357	5P.capped.1474	94	-	AT1G17820	0	P	0.314
Ath_chr1	6138309	6138459	5P.capped.1475	1	-	AT1G17830	0	P	0.727
Ath_chr1	6142432	6142672	5P.capped.1476	168	+	AT1G17840	0	P	0.355
Ath_chr1	6142498	6142570	5P.capped.1477	5	-	.	.	N	0.14
Ath_chr1	6142736	6142771	5P.capped.1478	9	+	AT1G17840	0	P	0.44
Ath_chr1	6148789	6148853	5P.capped.1479	41	-	AT1G17850	0	P	0.497
Ath_chr1	6149297	6149406	5P.capped.1480	3	+	AT1G17860	0	P	0.253
Ath_chr1	6153901	6154030	5P.capped.1481	51	-	AT1G17880	0	P	0.336
Ath_chr1	6155602	6155834	5P.capped.1482	147	-	AT1G17890	0	P	0.328
Ath_chr1	6165484	6165599	5P.capped.1483	67	-	AT1G17920	-170	U	0.309
Ath_chr1	6168744	6168881	5P.capped.1484	91	-	AT1G17930	0	P	0.467
Ath_chr1	6172492	6172661	5P.noncapped.160	103	-	AT1G17940	-97	I	0.096
Ath_chr1	6173106	6173326	5P.capped.1485	116	-	AT1G17940	-1	U	0.38
Ath_chr1	6173546	6173634	5P.noncapped.161	46	-	AT1G17940	-371	U	0.038
Ath_chr1	6177556	6177619	5P.capped.1486	60	+	AT1G17950	0	P	0.572
Ath_chr1	6184905	6184996	5P.capped.1487	12	+	AT1G17970	0	P	0.302
Ath_chr1	6191606	6191740	5P.capped.1488	73	-	AT1G17980	0	P	0.267
Ath_chr1	6193769	6193867	5P.capped.1489	9	-	AT1G17990	0	P	0.146
Ath_chr1	6194864	6194905	5P.capped.1490	26	+	AT1G18000	0	A	0.262
Ath_chr1	6195733	6195758	5P.noncapped.162	4	+	AT1G18000	0	A	0.0
Ath_chr1	6196035	6196054	5P.capped.1491	15	-	AT1G18000	0	P	0.151
Ath_chr1	6196087	6196338	5P.capped.1492	41	-	AT1G18000	0	P	0.479
Ath_chr1	6199688	6199991	5P.capped.1493	183	+	AT1G18010	-26	U	0.214
Ath_chr1	6202229	6202403	5P.noncapped.163	108	+	AT1G18020	0	P	0.072
Ath_chr1	6209477	6209571	5P.capped.1494	22	-	AT1G18040	0	P	0.36
Ath_chr1	6213309	6213540	5P.capped.1495	43	-	AT1G18060	0	P	0.4
Ath_chr1	6218207	6218392	5P.capped.1496	111	-	AT1G18070	0	P	0.463
Ath_chr1	6220147	6220263	5P.capped.1497	86	+	AT1G18075	-414	U	0.224
Ath_chr1	6220358	6220455	5P.capped.1498	75	+	AT1G18075	-214	U	0.218
Ath_chr1	6222193	6222311	5P.capped.1499	70	+	AT1G18080	0	P	0.356
Ath_chr1	6224405	6224546	5P.capped.1500	98	+	AT1G18090	0	P	0.314
Ath_chr1	6232069	6232076	5P.capped.1501	1	+	AT1G18120	-21	U	0.458
Ath_chr1	6241368	6241448	5P.capped.1502	78	-	AT1G18140	-11	U	0.331
Ath_chr1	6247448	6247867	5P.capped.1503	112	-	AT1G18150	0	P	0.295
Ath_chr1	6248632	6248835	5P.capped.1504	68	+	AT1G18160	-92	U	0.389
Ath_chr1	6254189	6254330	5P.capped.1505	97	+	AT1G18170	0	P	0.215
Ath_chr1	6255714	6255899	5P.capped.1506	121	+	AT1G18180	0	P	0.318
Ath_chr1	6261395	6261551	5P.capped.1507	61	-	AT1G18190	0	P	0.45
Ath_chr1	6268772	6268883	5P.capped.1508	48	-	AT1G18210	0	P	0.257
Ath_chr1	6277993	6278255	5P.capped.1509	43	-	AT1G18250	0	P	0.528
Ath_chr1	6282044	6282104	5P.capped.1510	52	-	AT1G18260	0	P	0.338
Ath_chr1	6293794	6293934	5P.capped.1511	35	-	AT1G18270	0	P	0.174
Ath_chr1	6294226	6294376	5P.capped.1512	113	+	AT1G18280	0	P	0.509
Ath_chr1	6299681	6299769	5P.capped.1513	5	+	AT1G18300	0	P	0.44
Ath_chr1	6300952	6300972	5P.capped.1514	13	+	AT1G18300	0	D	0.105
Ath_chr1	6304252	6304366	5P.capped.1515	29	+	AT1G18320	-78	U	0.27
Ath_chr1	6307894	6308017	5P.capped.1516	116	-	AT1G18330	0	P	0.401
Ath_chr1	6309333	6309340	5P.noncapped.164	4	+	AT1G18335	56	IA	0.017
Ath_chr1	6311223	6311334	5P.capped.1517	47	-	AT1G18335	0	P	0.344
Ath_chr1	6313864	6313947	5P.capped.1518	66	-	AT1G18340	0	P	0.392
Ath_chr1	6319309	6319443	5P.capped.1519	72	-	AT1G18360	0	P	0.481
Ath_chr1	6324269	6324341	5P.noncapped.165	32	-	AT1G18370	-80	U	0.075
Ath_chr1	6331330	6331417	5P.capped.1520	67	+	AT1G18400	0	P	0.333
Ath_chr1	6341730	6341808	5P.capped.1521	38	-	AT1G18410	-39	I	0.314
Ath_chr1	6345611	6345711	5P.capped.1522	50	-	AT1G18415	0	P	0.333
Ath_chr1	6345897	6346005	5P.capped.1523	20	+	AT1G18440	-56	U	0.45
Ath_chr1	6348067	6348173	5P.capped.1524	41	+	AT1G18450	0	P	0.287
Ath_chr1	6352430	6352519	5P.capped.1525	83	+	AT1G18460	0	P	0.347
Ath_chr1	6355907	6355946	5P.noncapped.166	2	+	AT1G18460	0	D	0.027
Ath_chr1	6360062	6360340	5P.capped.1526	65	-	AT1G18470	0	P	0.451
Ath_chr1	6361548	6361699	5P.capped.1527	83	+	AT1G18480	0	P	0.489
Ath_chr1	6362638	6362643	5P.noncapped.167	1	+	AT1G18480	0	P	0.0
Ath_chr1	6363033	6363214	5P.noncapped.168	73	+	AT1G18485	-65	U	0.042
Ath_chr1	6367006	6367216	5P.capped.1528	83	+	AT1G18490	0	P	0.33
Ath_chr1	6369235	6369317	5P.capped.1529	30	+	AT1G18500	-81	U	0.204
Ath_chr1	6372789	6372824	5P.noncapped.169	11	+	AT1G18500	0	D	0.037
Ath_chr1	6374930	6375054	5P.capped.1530	1	+	AT1G18520	0	P	0.46
Ath_chr1	6376567	6376731	5P.capped.1531	112	+	AT1G18530	-103	U	0.231
Ath_chr1	6378529	6378629	5P.capped.1532	45	-	AT1G18540	0	P	0.252
Ath_chr1	6384373	6384590	5P.capped.1533	99	-	AT1G18550	-133	U	0.479
Ath_chr1	6385235	6385382	5P.capped.1534	58	+	AT1G18560	-155	U	0.443
Ath_chr1	6395854	6395982	5P.capped.1535	107	+	AT1G18580	0	P	0.274
Ath_chr1	6398542	6398587	5P.capped.1536	37	+	AT1G18590	0	P	0.392
Ath_chr1	6400364	6400589	5P.capped.1537	188	+	AT1G18600	0	P	0.345
Ath_chr1	6400627	6400637	5P.capped.1538	8	+	AT1G18600	0	P	0.326
Ath_chr1	6405571	6405703	5P.capped.1539	54	+	AT1G18610	-19	U	0.148
Ath_chr1	6405886	6405980	5P.capped.1540	25	+	AT1G18610	0	P	0.308
Ath_chr1	6409742	6410055	5P.capped.1541	229	+	AT1G18620	-6	U	0.397
Ath_chr1	6414678	6414807	5P.capped.1542	71	+	AT1G18630	0	P	0.257
Ath_chr1	6416166	6416217	5P.noncapped.170	6	+	AT1G18630	0	D	0.0
Ath_chr1	6418600	6418695	5P.capped.1543	41	-	AT1G18640	0	P	0.256
Ath_chr1	6420443	6420625	5P.capped.1544	31	-	AT1G18650	0	P	0.441
Ath_chr1	6420992	6421397	5P.capped.1545	130	+	AT1G18660	0	P	0.333
Ath_chr1	6430785	6430896	5P.capped.1546	8	-	AT1G18670	-98	U	0.298
Ath_chr1	6431380	6431384	5P.noncapped.171	2	+	.	.	N	0.0
Ath_chr1	6433389	6433497	5P.capped.1547	52	-	AT1G18680	0	P	0.216
Ath_chr1	6433567	6433633	5P.capped.1548	41	+	AT1G18690	0	P	0.378
Ath_chr1	6437491	6437587	5P.capped.1549	41	+	AT1G18700	0	P	0.24
Ath_chr1	6450590	6450595	5P.noncapped.172	3	+	AT1G18710	0	P	0.07
Ath_chr1	6459647	6459889	5P.capped.1550	71	-	AT1G18720	0	P	0.342
Ath_chr1	6460391	6460650	5P.capped.1551	182	+	AT1G18730	-24	U	0.369
Ath_chr1	6463784	6464070	5P.capped.1552	209	+	AT1G18740	0	P	0.304
Ath_chr1	6465837	6465875	5P.noncapped.173	31	-	AT1G18745	0	P	0.015
Ath_chr1	6465971	6466028	5P.noncapped.174	37	-	AT1G18745	0	P	0.0
Ath_chr1	6466142	6466241	5P.capped.1553	44	-	AT1G18745	0	P	0.199
Ath_chr1	6466334	6466501	5P.noncapped.175	36	-	AT1G18745	0	P	0.044
Ath_chr1	6466674	6466854	5P.capped.1554	146	+	AT1G18750	0	P	0.323
Ath_chr1	6474765	6474861	5P.capped.1555	75	+	AT1G18773	0	P	0.311
Ath_chr1	6483541	6483612	5P.capped.1556	54	-	AT1G18800	0	P	0.373
Ath_chr1	6486990	6487112	5P.capped.1557	39	-	AT1G18810	0	P	0.453
Ath_chr1	6500235	6500274	5P.capped.1558	32	-	.	.	N	0.508
Ath_chr1	6504005	6504211	5P.capped.1559	143	-	AT1G18840	0	P	0.351
Ath_chr1	6504270	6504428	5P.capped.1560	68	-	AT1G18840	0	P	0.265
Ath_chr1	6506358	6506442	5P.capped.1561	62	-	AT1G18850	0	P	0.364
Ath_chr1	6515424	6515492	5P.capped.1562	13	+	AT1G18870	0	P	0.424
Ath_chr1	6520748	6520771	5P.noncapped.176	4	+	AT1G18880	0	P	0.068
Ath_chr1	6525873	6525998	5P.capped.1563	44	-	AT1G18890	0	P	0.349
Ath_chr1	6528974	6529019	5P.capped.1564	9	+	AT1G18900	0	P	0.381
Ath_chr1	6546197	6546372	5P.capped.1565	110	+	AT1G18950	-91	U	0.307
Ath_chr1	6546415	6546456	5P.capped.1566	34	+	AT1G18950	0	P	0.164
Ath_chr1	6550858	6550889	5P.noncapped.177	5	+	AT1G18950	0	D	0.0
Ath_chr1	6552723	6552949	5P.capped.1567	53	+	AT1G18960	0	P	0.259
Ath_chr1	6560449	6560571	5P.capped.1568	31	-	AT1G18990	0	P	0.486
Ath_chr1	6562731	6562809	5P.capped.1569	48	-	AT1G19000	0	P	0.36
Ath_chr1	6565490	6565598	5P.capped.1570	3	+	AT1G19010	0	P	0.247
Ath_chr1	6565664	6565824	5P.capped.1571	21	+	AT1G19010	-97	U	0.234
Ath_chr1	6568012	6568288	5P.capped.1572	63	+	AT1G19020	0	P	0.166
Ath_chr1	6568353	6568382	5P.noncapped.178	12	+	AT1G19020	0	P	0.0
Ath_chr1	6579103	6579302	5P.capped.1573	63	-	AT1G19050	0	P	0.447
Ath_chr1	6584203	6584322	5P.capped.1574	46	+	AT1G19080	0	P	0.382
Ath_chr1	6594869	6594955	5P.capped.1575	67	+	AT1G19100	0	P	0.43
Ath_chr1	6602104	6602218	5P.capped.1576	3	+	AT1G19110	-18	U	0.332
Ath_chr1	6608050	6608199	5P.capped.1577	58	+	AT1G19120	-6	U	0.301
Ath_chr1	6610557	6610673	5P.capped.1578	55	-	AT1G19130	0	P	0.479
Ath_chr1	6612444	6612517	5P.capped.1579	26	-	AT1G19140	0	P	0.327
Ath_chr1	6612734	6612822	5P.capped.1580	32	+	AT1G19150	0	P	0.405
Ath_chr1	6616627	6616769	5P.capped.1581	15	+	AT1G19170	0	P	0.272
Ath_chr1	6621995	6622215	5P.capped.1582	126	+	AT1G19180	0	P	0.226
Ath_chr1	6625141	6625195	5P.noncapped.179	52	-	AT1G19200	0	D	0.0
Ath_chr1	6625928	6626097	5P.capped.1583	51	-	AT1G19200	-124	U	0.589
Ath_chr1	6633044	6633142	5P.capped.1584	29	-	AT1G19220	0	P	0.405
Ath_chr1	6650355	6650517	5P.capped.1585	64	-	AT1G19240	0	P	0.379
Ath_chr1	6662438	6662615	5P.capped.1586	134	+	AT1G19270	0	P	0.133
Ath_chr1	6662795	6662938	5P.capped.1587	104	+	AT1G19270	0	P	0.158
Ath_chr1	6666119	6666139	5P.capped.1588	7	+	AT1G19290	-122	U	0.552
Ath_chr1	6672496	6672605	5P.capped.1589	75	-	AT1G19300	0	P	0.63
Ath_chr1	6677486	6677699	5P.capped.1590	158	-	AT1G19310	0	P	0.362
Ath_chr1	6683404	6683592	5P.capped.1591	84	-	AT1G19330	0	P	0.248
Ath_chr1	6684740	6684812	5P.capped.1592	10	+	AT1G19340	0	P	0.338
Ath_chr1	6688514	6688531	5P.capped.1593	7	+	AT1G19350	0	P	0.968
Ath_chr1	6688669	6688831	5P.capped.1594	60	+	AT1G19350	0	P	0.421
Ath_chr1	6692382	6692512	5P.capped.1595	46	-	AT1G19360	0	P	0.305
Ath_chr1	6694834	6695072	5P.capped.1596	131	-	AT1G19370	-32	U	0.378
Ath_chr1	6696996	6697195	5P.capped.1597	181	+	AT1G19373	0	P	0.244
Ath_chr1	6697951	6698159	5P.capped.1598	106	+	AT1G19380	0	P	0.32
Ath_chr1	6709779	6709901	5P.capped.1599	93	+	AT1G19396	0	P	0.16
Ath_chr1	6712473	6712662	5P.capped.1600	53	-	AT1G19400	-90	I	0.362
Ath_chr1	6714056	6714394	5P.capped.1601	324	-	AT1G19400	-129	U	0.415
Ath_chr1	6714470	6714564	5P.capped.1602	85	-	AT1G19410	0	D	0.341
Ath_chr1	6718556	6718618	5P.capped.1603	21	+	.	.	N	0.204
Ath_chr1	6727643	6728093	5P.capped.1604	96	-	AT1G19430	0	P	0.283
Ath_chr1	6728764	6728890	5P.capped.1605	92	+	AT1G19440	-127	U	0.221
Ath_chr1	6729074	6729185	5P.noncapped.180	4	+	AT1G19440	0	P	0.068
Ath_chr1	6734779	6734968	5P.capped.1606	94	-	AT1G19450	0	P	0.401
Ath_chr1	6744389	6744505	5P.capped.1607	23	+	AT1G19480	0	P	0.484
Ath_chr1	6746770	6746899	5P.capped.1608	1	+	AT1G19485	-6	U	0.389
Ath_chr1	6748120	6748123	5P.noncapped.181	1	-	AT1G19485	0	A	0.0
Ath_chr1	6751181	6751195	5P.capped.1609	11	+	AT1G19485	0	D	0.163
Ath_chr1	6753934	6754097	5P.capped.1610	135	-	AT1G19490	-71	U	0.501
Ath_chr1	6755531	6755715	5P.capped.1611	41	-	AT1G19500	0	P	0.346
Ath_chr1	6757242	6757380	5P.capped.1612	54	-	AT1G19510	0	P	0.302
Ath_chr1	6759886	6760029	5P.capped.1613	78	+	AT1G19520	0	P	0.374
Ath_chr1	6765669	6765708	5P.capped.1614	1	+	AT1G19540	0	P	0.538
Ath_chr1	6774409	6774622	5P.capped.1615	45	-	AT1G19570	0	P	0.237
Ath_chr1	6774739	6774892	5P.capped.1616	76	+	AT1G19580	0	P	0.307
Ath_chr1	6778940	6779078	5P.capped.1617	82	+	AT1G19600	0	P	0.697
Ath_chr1	6788817	6788956	5P.capped.1618	1	+	.	.	N	0.593
Ath_chr1	6790433	6790513	5P.capped.1619	40	-	AT1G19640	0	D	0.408
Ath_chr1	6791698	6791770	5P.capped.1620	66	-	AT1G19640	0	P	0.323
Ath_chr1	6791897	6791941	5P.noncapped.182	6	-	AT1G19640	-58	U	0.087
Ath_chr1	6796259	6796292	5P.noncapped.183	1	-	AT1G19650	0	D	0.0
Ath_chr1	6799583	6799809	5P.capped.1621	15	-	AT1G19650	0	P	0.675
Ath_chr1	6802572	6802717	5P.capped.1622	80	-	AT1G19660	0	P	0.555
Ath_chr1	6804925	6805170	5P.capped.1623	44	-	AT1G19670	0	P	0.238
Ath_chr1	6805422	6805491	5P.capped.1624	35	+	AT1G19680	0	P	0.394
Ath_chr1	6808512	6808550	5P.noncapped.184	36	-	AT1G19690	0	D	0.0
Ath_chr1	6809531	6809663	5P.capped.1625	41	-	AT1G19690	-4	U	0.399
Ath_chr1	6812241	6812307	5P.capped.1626	25	-	AT1G19700	0	P	0.165
Ath_chr1	6812552	6812748	5P.capped.1627	64	-	AT1G19700	0	P	0.314
Ath_chr1	6814685	6814853	5P.capped.1628	135	+	AT1G19710	0	P	0.145
Ath_chr1	6819483	6819601	5P.capped.1629	20	-	AT1G19715	0	P	0.139
Ath_chr1	6822674	6822801	5P.capped.1630	71	-	AT1G19720	-35	U	0.368
Ath_chr1	6824025	6824200	5P.capped.1631	31	-	AT1G19730	0	P	0.236
Ath_chr1	6824299	6824407	5P.capped.1632	50	+	AT1G19740	0	P	0.259
Ath_chr1	6825568	6825646	5P.noncapped.185	1	+	.	.	N	0.0
Ath_chr1	6832253	6832407	5P.capped.1633	74	+	AT1G19770	-19	U	0.366
Ath_chr1	6836582	6836635	5P.noncapped.186	48	-	AT1G19780	-53	U	0.056
Ath_chr1	6839942	6839971	5P.capped.1634	27	-	AT1G19790	0	P	0.22
Ath_chr1	6846345	6846403	5P.capped.1635	23	+	AT1G19800	0	P	0.234
Ath_chr1	6852104	6852183	5P.capped.1636	22	+	AT1G19830	-28	U	0.42
Ath_chr1	6860170	6860227	5P.capped.1637	33	-	AT1G19835	0	P	0.537
Ath_chr1	6860250	6860393	5P.capped.1638	81	-	AT1G19835	0	P	0.376
Ath_chr1	6873284	6873385	5P.capped.1639	61	-	AT1G19840	-91	U	0.754
Ath_chr1	6886654	6886941	5P.capped.1640	212	+	AT1G19850	-12	U	0.354
Ath_chr1	6887082	6887149	5P.capped.1641	35	+	AT1G19850	0	P	0.142
Ath_chr1	6894651	6894741	5P.capped.1642	84	-	AT1G19860	0	P	0.339
Ath_chr1	6898540	6898769	5P.capped.1643	73	-	AT1G19870	0	P	0.364
Ath_chr1	6903983	6904139	5P.capped.1644	102	-	AT1G19880	-17	U	0.507
Ath_chr1	6904929	6904980	5P.capped.1645	30	+	AT1G19890	-74	U	0.477
Ath_chr1	6913158	6913318	5P.capped.1646	100	+	AT1G19910	0	P	0.28
Ath_chr1	6914694	6914743	5P.noncapped.187	28	-	AT1G19920	0	D	0.0
Ath_chr1	6916671	6916830	5P.capped.1647	100	-	AT1G19920	0	P	0.349
Ath_chr1	6920262	6920495	5P.capped.1648	119	-	AT1G19940	-5	U	0.326
Ath_chr1	6924067	6924230	5P.capped.1649	117	+	AT1G19950	0	P	0.293
Ath_chr1	6926847	6926890	5P.noncapped.188	40	-	.	.	N	0.0
Ath_chr1	6927875	6928090	5P.capped.1650	165	+	AT1G19960	0	P	0.426
Ath_chr1	6932604	6932821	5P.capped.1651	210	-	AT1G19970	-126	U	0.324
Ath_chr1	6933010	6933084	5P.capped.1652	5	+	AT1G19980	0	P	0.272
Ath_chr1	6935152	6935323	5P.capped.1653	98	+	AT1G19990	0	P	0.236
Ath_chr1	6939701	6939825	5P.noncapped.189	57	+	AT1G20010	326	IA	0.092
Ath_chr1	6940502	6940646	5P.capped.1654	79	-	AT1G20010	0	P	0.385
Ath_chr1	6941143	6941332	5P.capped.1655	30	+	AT1G20015	-111	U	0.256
Ath_chr1	6942658	6942864	5P.capped.1656	174	+	AT1G20020	0	P	0.359
Ath_chr1	6944829	6944867	5P.noncapped.190	21	+	AT1G20020	0	D	0.008
Ath_chr1	6945612	6945710	5P.capped.1657	61	+	AT1G20030	0	P	0.376
Ath_chr1	6948994	6949161	5P.capped.1658	105	+	AT1G20050	0	P	0.359
Ath_chr1	6956278	6956377	5P.capped.1659	58	-	AT1G20060	-44	U	0.252
Ath_chr1	6956510	6956519	5P.noncapped.191	7	+	AT1G20065	-3	U	0.071
Ath_chr1	6959090	6959235	5P.capped.1660	32	-	AT1G20070	0	P	0.449
Ath_chr1	6961963	6962157	5P.capped.1661	77	+	AT1G20080	-91	U	0.371
Ath_chr1	6966895	6967061	5P.capped.1662	57	+	AT1G20090	0	P	0.312
Ath_chr1	6970887	6971070	5P.capped.1663	66	-	AT1G20100	0	P	0.342
Ath_chr1	6971411	6971551	5P.capped.1664	73	+	AT1G20110	0	P	0.234
Ath_chr1	6972087	6972093	5P.noncapped.192	4	-	AT1G20110	0	A	0.016
Ath_chr1	6972373	6972423	5P.noncapped.193	48	+	AT1G20110	0	P	0.0
Ath_chr1	6975382	6975498	5P.capped.1665	5	+	AT1G20120	0	P	0.2
Ath_chr1	6977853	6977916	5P.capped.1666	34	+	AT1G20130	0	P	0.262
Ath_chr1	6981213	6981338	5P.capped.1667	37	+	AT1G20132	-13	U	0.661
Ath_chr1	6983916	6984134	5P.capped.1668	121	+	AT1G20135	-86	U	0.372
Ath_chr1	6985554	6985636	5P.noncapped.194	80	+	.	.	N	0.0
Ath_chr1	6986315	6986434	5P.capped.1669	45	+	AT1G20140	0	P	0.327
Ath_chr1	6990459	6990479	5P.noncapped.195	4	-	AT1G20150	-103	U	0.082
Ath_chr1	6996317	6996324	5P.capped.1670	5	+	AT1G20180	0	P	0.307
Ath_chr1	6999701	6999851	5P.capped.1671	49	-	AT1G20190	0	P	0.344
Ath_chr1	7004283	7004454	5P.capped.1672	50	-	AT1G20200	0	P	0.391
Ath_chr1	7007485	7007664	5P.capped.1673	75	-	AT1G20220	0	P	0.383
Ath_chr1	7009302	7009384	5P.capped.1674	27	-	AT1G20225	0	P	0.366
Ath_chr1	7009548	7009615	5P.capped.1675	16	+	AT1G20230	-5	U	0.584
Ath_chr1	7016628	7016860	5P.capped.1676	127	+	AT1G20260	0	P	0.339
Ath_chr1	7022945	7023119	5P.capped.1677	121	-	AT1G20270	0	P	0.365
Ath_chr1	7023776	7023854	5P.noncapped.196	76	+	AT1G20280	0	P	0.031
Ath_chr1	7029563	7029669	5P.capped.1678	82	+	AT1G20300	0	P	0.309
Ath_chr1	7032223	7032333	5P.capped.1679	68	+	AT1G20310	0	P	0.335
Ath_chr1	7032490	7032558	5P.noncapped.197	36	+	AT1G20310	0	P	0.0
Ath_chr1	7038621	7038672	5P.noncapped.198	37	+	.	.	N	0.082
Ath_chr1	7040054	7040204	5P.capped.1680	67	-	AT1G20330	0	P	0.423
Ath_chr1	7043267	7043436	5P.capped.1681	58	-	AT1G20340	0	P	0.349
Ath_chr1	7043643	7043755	5P.capped.1682	79	+	AT1G20350	0	P	0.305
Ath_chr1	7053557	7053711	5P.capped.1683	77	-	AT1G20370	0	P	0.385
Ath_chr1	7065466	7065494	5P.noncapped.199	23	+	AT1G20390	-4	U	0.0
Ath_chr1	7082480	7082599	5P.capped.1684	34	-	AT1G20410	0	P	0.362
Ath_chr1	7082661	7082686	5P.noncapped.200	6	+	AT1G20420	0	P	0.067
Ath_chr1	7083781	7083895	5P.capped.1685	57	-	AT1G20430	-4	U	0.346
Ath_chr1	7085702	7085805	5P.capped.1686	67	-	AT1G20440	0	P	0.277
Ath_chr1	7086898	7086941	5P.capped.1687	37	-	.	.	N	0.218
Ath_chr1	7089154	7089219	5P.capped.1688	56	-	AT1G20450	0	P	0.322
Ath_chr1	7091251	7091326	5P.capped.1689	42	+	AT1G20460	-67	U	0.369
Ath_chr1	7094254	7094304	5P.capped.1690	6	+	AT1G20470	0	P	0.374
Ath_chr1	7097090	7097146	5P.capped.1691	29	-	AT1G20480	-6	U	0.293
Ath_chr1	7098635	7098756	5P.noncapped.201	73	+	AT1G20490	0	A	0.08
Ath_chr1	7100810	7100853	5P.capped.1692	14	-	AT1G20500	0	D	0.264
Ath_chr1	7105790	7106005	5P.capped.1693	111	-	AT1G20510	-21	U	0.249
Ath_chr1	7106148	7106181	5P.capped.1694	23	+	AT1G20515	0	P	0.148
Ath_chr1	7112602	7112657	5P.capped.1695	18	+	AT1G20540	0	P	0.393
Ath_chr1	7118225	7118320	5P.capped.1696	27	-	AT1G20550	-92	U	0.643
Ath_chr1	7121728	7121916	5P.capped.1697	51	-	AT1G20560	0	P	0.413
Ath_chr1	7128661	7128759	5P.capped.1698	81	-	AT1G20575	0	P	0.443
Ath_chr1	7128842	7128932	5P.capped.1699	45	+	AT1G20580	0	P	0.231
Ath_chr1	7137651	7137829	5P.capped.1700	99	-	AT1G20610	0	P	0.317
Ath_chr1	7142955	7143123	5P.capped.1701	132	+	AT1G20620	0	P	0.192
Ath_chr1	7143882	7144012	5P.capped.1702	71	+	AT1G20620	-165	U	0.391
Ath_chr1	7144050	7144147	5P.capped.1703	68	+	AT1G20620	0	P	0.346
Ath_chr1	7146629	7146789	5P.capped.1704	44	+	AT1G20630	0	P	0.283
Ath_chr1	7154395	7154497	5P.capped.1705	6	+	AT1G20640	-8	U	0.305
Ath_chr1	7154558	7154606	5P.capped.1706	1	+	AT1G20640	0	P	0.717
Ath_chr1	7160233	7160421	5P.capped.1707	64	-	AT1G20650	0	P	0.387
Ath_chr1	7160458	7160736	5P.capped.1708	66	-	AT1G20650	0	P	0.346
Ath_chr1	7167944	7168066	5P.capped.1709	64	-	AT1G20670	0	P	0.189
Ath_chr1	7176328	7176441	5P.capped.1710	48	-	AT1G20691	0	P	0.439
Ath_chr1	7176691	7176922	5P.capped.1711	194	+	AT1G20693	0	P	0.295
Ath_chr1	7179347	7179676	5P.capped.1712	180	+	AT1G20696	0	P	0.295
Ath_chr1	7192767	7192875	5P.capped.1713	57	-	AT1G20720	-31	U	0.555
Ath_chr1	7197152	7197158	5P.noncapped.202	4	-	.	.	N	0.0
Ath_chr1	7209347	7209461	5P.capped.1714	22	+	AT1G20760	0	P	0.237
Ath_chr1	7216634	7216743	5P.capped.1715	74	-	AT1G20770	0	P	0.338
Ath_chr1	7217066	7217144	5P.capped.1716	63	+	AT1G20780	0	P	0.277
Ath_chr1	7231931	7232077	5P.capped.1717	76	+	AT1G20810	0	P	0.279
Ath_chr1	7233664	7233805	5P.capped.1718	89	+	AT1G20816	-14	U	0.256
Ath_chr1	7238759	7238829	5P.capped.1719	45	+	AT1G20823	0	P	0.371
Ath_chr1	7242916	7242952	5P.capped.1720	6	+	AT1G20830	0	P	0.513
Ath_chr1	7248048	7248436	5P.capped.1721	101	-	AT1G20840	-7	U	0.411
Ath_chr1	7252136	7252203	5P.capped.1722	38	+	AT1G20850	0	P	0.244
Ath_chr1	7252336	7252413	5P.noncapped.203	57	+	AT1G20850	0	P	0.029
Ath_chr1	7261489	7261547	5P.capped.1723	24	-	AT1G20875	0	A	0.32
Ath_chr1	7265322	7265468	5P.capped.1724	112	-	AT1G20880	0	P	0.377
Ath_chr1	7267266	7267379	5P.capped.1725	61	-	AT1G20890	-5	U	0.28
Ath_chr1	7281116	7281196	5P.capped.1726	34	-	AT1G20910	-13	U	0.411
Ath_chr1	7285037	7285112	5P.capped.1727	19	+	AT1G20920	-2	U	0.259
Ath_chr1	7285795	7285834	5P.noncapped.204	34	+	AT1G20920	0	D	0.062
Ath_chr1	7288057	7288075	5P.noncapped.205	8	+	AT1G20920	0	D	0.0
Ath_chr1	7294640	7294784	5P.capped.1728	102	-	AT1G20930	0	P	0.441
Ath_chr1	7301385	7301448	5P.capped.1729	19	-	AT1G20950	0	P	0.278
Ath_chr1	7309039	7309123	5P.noncapped.206	28	-	AT1G20960	0	D	0.0
Ath_chr1	7310170	7310282	5P.capped.1730	78	-	AT1G20960	0	P	0.338
Ath_chr1	7313942	7314082	5P.capped.1731	51	+	AT1G20970	0	P	0.23
Ath_chr1	7324377	7324651	5P.capped.1732	212	+	AT1G20980	0	P	0.245
Ath_chr1	7328971	7328986	5P.noncapped.207	13	+	AT1G20980	0	D	0.0
Ath_chr1	7337702	7337860	5P.capped.1733	26	+	AT1G21000	0	P	0.348
Ath_chr1	7341591	7341604	5P.capped.1734	11	-	.	.	N	0.317
Ath_chr1	7346152	7346211	5P.capped.1735	6	+	AT1G21010	0	P	0.329
Ath_chr1	7366773	7366812	5P.capped.1736	4	+	AT1G21050	0	P	0.408
Ath_chr1	7371521	7371816	5P.capped.1737	142	+	AT1G21060	-2	U	0.317
Ath_chr1	7374199	7374403	5P.capped.1738	85	+	AT1G21065	0	P	0.32
Ath_chr1	7378046	7378210	5P.capped.1739	83	-	AT1G21070	0	P	0.323
Ath_chr1	7382303	7382519	5P.capped.1740	31	-	AT1G21080	0	P	0.375
Ath_chr1	7384547	7384741	5P.capped.1741	158	+	AT1G21090	0	P	0.224
Ath_chr1	7384787	7384859	5P.capped.1742	3	+	AT1G21090	0	P	0.298
Ath_chr1	7404381	7404473	5P.capped.1743	6	+	AT1G21140	0	P	0.515
Ath_chr1	7407743	7407910	5P.capped.1744	73	-	AT1G21150	-53	U	0.331
Ath_chr1	7412751	7412841	5P.capped.1745	57	-	AT1G21160	0	P	0.281
Ath_chr1	7412876	7413009	5P.capped.1746	9	+	AT1G21170	-164	U	0.259
Ath_chr1	7413410	7413500	5P.capped.1747	16	-	AT1G21170	0	A	0.605
Ath_chr1	7420818	7420981	5P.capped.1748	42	-	AT1G21190	0	P	0.476
Ath_chr1	7421195	7421340	5P.capped.1749	41	+	AT1G21200	0	P	0.308
Ath_chr1	7422644	7422647	5P.noncapped.208	1	-	AT1G21200	0	A	0.0
Ath_chr1	7439243	7439326	5P.capped.1750	79	+	AT1G21250	0	P	0.296
Ath_chr1	7439424	7439463	5P.noncapped.209	24	+	AT1G21250	0	P	0.0
Ath_chr1	7442908	7443041	5P.capped.1751	60	-	AT1G21260	0	P	0.713
Ath_chr1	7444826	7445018	5P.capped.1752	128	+	AT1G21270	0	P	0.565
Ath_chr1	7448389	7448501	5P.capped.1753	67	-	AT1G21280	0	P	0.358
Ath_chr1	7454962	7455015	5P.capped.1754	48	-	AT1G21310	-2	U	0.381
Ath_chr1	7478998	7479052	5P.capped.1755	41	-	AT1G21350	0	P	0.371
Ath_chr1	7483764	7483921	5P.capped.1756	121	+	AT1G21370	0	P	0.35
Ath_chr1	7488543	7488580	5P.capped.1757	3	-	AT1G21380	0	P	0.264
Ath_chr1	7488608	7488747	5P.capped.1758	78	-	AT1G21380	0	P	0.237
Ath_chr1	7489308	7489332	5P.noncapped.210	11	-	AT1G21390	0	D	0.0
Ath_chr1	7490561	7490753	5P.capped.1759	77	-	AT1G21390	0	P	0.358
Ath_chr1	7493272	7493493	5P.capped.1760	166	+	AT1G21400	0	P	0.27
Ath_chr1	7497040	7497238	5P.capped.1761	102	+	AT1G21410	0	P	0.464
Ath_chr1	7504024	7504179	5P.capped.1762	126	-	AT1G21440	0	P	0.41
Ath_chr1	7508928	7509129	5P.capped.1763	62	+	AT1G21450	0	P	0.376
Ath_chr1	7513300	7513457	5P.capped.1764	60	-	AT1G21460	0	P	0.313
Ath_chr1	7519852	7519857	5P.noncapped.211	2	+	AT1G21480	100	IA	0.004
Ath_chr1	7521436	7521588	5P.capped.1765	60	-	AT1G21480	0	P	0.195
Ath_chr1	7530938	7531099	5P.capped.1766	40	-	AT1G21500	0	P	0.376
Ath_chr1	7550500	7550646	5P.capped.1767	65	-	AT1G21540	-1	U	0.402
Ath_chr1	7553812	7553878	5P.capped.1768	63	-	AT1G21550	0	P	0.626
Ath_chr1	7554767	7554906	5P.capped.1769	26	+	AT1G21560	0	P	0.311
Ath_chr1	7565675	7565808	5P.capped.1770	126	-	AT1G21580	0	P	0.271
Ath_chr1	7566437	7566507	5P.noncapped.212	13	-	AT1G21590	0	D	0.0
Ath_chr1	7567493	7567517	5P.noncapped.213	14	-	AT1G21590	0	D	0.0
Ath_chr1	7569822	7569929	5P.capped.1771	78	-	AT1G21590	0	P	0.377
Ath_chr1	7573749	7573849	5P.capped.1772	33	-	AT1G21600	0	P	0.351
Ath_chr1	7573901	7574021	5P.capped.1773	31	+	AT1G21610	0	P	0.293
Ath_chr1	7581031	7581217	5P.capped.1774	89	+	AT1G21630	0	P	0.324
Ath_chr1	7588575	7588752	5P.capped.1775	130	+	AT1G21640	0	P	0.349
Ath_chr1	7600691	7600739	5P.capped.1776	14	-	AT1G21650	-67	U	0.465
Ath_chr1	7604177	7604295	5P.capped.1777	1	-	AT1G21651	0	P	0.227
Ath_chr1	7605614	7605776	5P.capped.1778	101	+	AT1G21660	0	P	0.376
Ath_chr1	7610343	7610433	5P.capped.1779	49	+	AT1G21670	-5	U	0.221
Ath_chr1	7612983	7613034	5P.capped.1780	21	+	AT1G21680	0	P	0.189
Ath_chr1	7615551	7615661	5P.capped.1781	92	+	AT1G21690	0	P	0.339
Ath_chr1	7619242	7619294	5P.noncapped.214	33	+	AT1G21695	0	P	0.08
Ath_chr1	7624084	7624181	5P.capped.1782	42	-	AT1G21700	0	P	0.438
Ath_chr1	7624359	7624456	5P.noncapped.215	51	+	AT1G21710	0	P	0.07
Ath_chr1	7626197	7626366	5P.capped.1783	90	+	AT1G21720	0	P	0.389
Ath_chr1	7630170	7630335	5P.noncapped.216	94	+	AT1G21730	0	P	0.0
Ath_chr1	7630826	7630889	5P.capped.1784	33	-	AT1G21730	45	IA	0.14
[truncated: 21,475 more rows]
