# Supplementary material for: NanoPARE: parallel analysis of RNA 5′ ends from low-input RNA
Source: Genome Res. 2018 Dec;28(12):1931–42. doi: 10.1101/gr.239202.118 (PMC6280765; doi:10.1101/gr.239202.118)
Supplement: Supplemental Material [file supp_gr.239202.118_Supplemental_Code_S1.zip › supplemental_code_S1/data_tables/xrn4_fb.W.5P.bed]

080418_Consensus_Vector_Sequence_NIST_SEQUENCING_ASSEMBLY_noRestrict_rev	403	502	5P.capped.1	1	-	.	-1	U	0.147
Ath_chr1	3625	3698	5P.capped.2	5	+	AT1G01010	0	P	0.279
Ath_chr1	8642	8731	5P.capped.3	77	-	AT1G01020	0	P	0.15
Ath_chr1	11768	11772	5P.noncapped.1	2	-	AT1G01030	0	D	0.0
Ath_chr1	13451	13469	5P.noncapped.2	1	-	AT1G01030	0	P	0.073
Ath_chr1	13550	13772	5P.capped.4	81	-	AT1G01030	0	P	0.345
Ath_chr1	23094	23143	5P.capped.5	40	+	AT1G01040	-11	U	0.337
Ath_chr1	33073	33366	5P.capped.6	40	-	AT1G01050	0	P	0.388
Ath_chr1	37722	37889	5P.capped.7	130	-	AT1G01060	0	P	0.376
Ath_chr1	40935	40995	5P.capped.8	8	-	AT1G01070	0	P	0.451
Ath_chr1	46717	46850	5P.capped.9	108	-	AT1G01080	0	P	0.337
Ath_chr1	49205	49422	5P.capped.10	73	-	AT1G01090	0	P	0.302
Ath_chr1	51033	51090	5P.capped.11	52	-	AT1G01100	0	P	0.303
Ath_chr1	51143	51251	5P.capped.12	43	-	AT1G01100	0	P	0.413
Ath_chr1	51999	52242	5P.capped.13	210	+	AT1G01110	-29	U	0.398
Ath_chr1	52858	52885	5P.capped.14	1	+	AT1G01110	-9	U	0.262
Ath_chr1	59094	59166	5P.capped.15	32	-	AT1G01120	0	P	0.442
Ath_chr1	63762	63915	5P.capped.16	21	-	AT1G01130	0	P	0.3
Ath_chr1	63926	64074	5P.capped.17	115	-	AT1G01130	-231	U	0.316
Ath_chr1	67550	67647	5P.capped.18	74	-	AT1G01140	0	P	0.35
Ath_chr1	69887	70020	5P.capped.19	103	+	.	.	N	0.454
Ath_chr1	72285	72430	5P.capped.20	53	+	AT1G01160	0	P	0.323
Ath_chr1	72484	72503	5P.capped.21	5	+	AT1G01160	0	P	0.501
Ath_chr1	74685	74919	5P.capped.22	45	-	AT1G01170	0	P	0.357
Ath_chr1	75415	75659	5P.capped.23	169	+	AT1G01180	0	P	0.471
Ath_chr1	88141	88295	5P.capped.24	72	-	AT1G01200	-1	U	0.402
Ath_chr1	88867	88964	5P.capped.25	30	+	AT1G01210	0	P	0.315
Ath_chr1	89095	89129	5P.capped.26	5	+	AT1G01210	-72	I	0.415
Ath_chr1	91374	91466	5P.capped.27	8	+	AT1G01220	0	P	0.34
Ath_chr1	95969	96067	5P.capped.28	50	+	AT1G01225	0	P	0.353
Ath_chr1	97396	97540	5P.capped.29	79	+	AT1G01230	0	P	0.344
Ath_chr1	99846	100065	5P.capped.30	78	+	AT1G01240	0	P	0.387
Ath_chr1	105280	105407	5P.capped.31	41	-	AT1G01250	0	P	0.375
Ath_chr1	109003	109123	5P.capped.32	25	+	AT1G01260	0	P	0.31
Ath_chr1	112182	112283	5P.capped.33	74	+	AT1G01280	-6	U	0.448
Ath_chr1	114247	114326	5P.capped.34	38	+	AT1G01290	0	P	0.393
Ath_chr1	116863	117073	5P.capped.35	170	+	AT1G01300	0	P	0.395
Ath_chr1	120126	120242	5P.capped.36	14	+	AT1G01310	-13	U	0.438
Ath_chr1	130407	130424	5P.capped.37	14	-	AT1G01320	0	P	0.186
Ath_chr1	130466	130635	5P.capped.38	34	-	AT1G01320	0	P	0.354
Ath_chr1	135842	135915	5P.capped.39	11	-	AT1G01340	-23	U	0.706
Ath_chr1	136104	136180	5P.capped.40	52	+	AT1G01350	0	P	0.318
Ath_chr1	141914	142128	5P.capped.41	178	+	AT1G01360	0	P	0.417
Ath_chr1	143509	143751	5P.capped.42	54	+	AT1G01370	0	P	0.361
Ath_chr1	152212	152250	5P.capped.43	9	-	AT1G01400	-12	U	0.413
Ath_chr1	158561	158682	5P.capped.44	49	-	AT1G01430	0	P	0.334
Ath_chr1	162632	162836	5P.capped.45	75	-	AT1G01440	-136	U	0.413
Ath_chr1	163358	163462	5P.capped.46	54	+	AT1G01448	-6	U	0.229
Ath_chr1	172841	172993	5P.capped.47	40	-	AT1G01470	0	P	0.27
Ath_chr1	181512	181576	5P.capped.48	4	-	AT1G01490	-95	I	0.255
Ath_chr1	182131	182219	5P.capped.49	39	-	AT1G01490	0	P	0.327
Ath_chr1	182227	182272	5P.capped.50	22	-	AT1G01490	0	P	0.278
Ath_chr1	182293	182520	5P.capped.51	62	-	AT1G01490	0	P	0.273
Ath_chr1	185028	185175	5P.capped.52	108	+	AT1G01500	0	P	0.367
Ath_chr1	187073	187251	5P.capped.53	116	+	AT1G01510	-21	U	0.4
Ath_chr1	190508	190578	5P.capped.54	31	+	AT1G01520	-56	U	0.361
Ath_chr1	195629	195857	5P.capped.55	193	+	AT1G01540	0	P	0.431
Ath_chr1	199601	199876	5P.capped.56	115	+	AT1G01550	0	P	0.422
Ath_chr1	202202	202381	5P.capped.57	55	+	AT1G01560	0	P	0.285
Ath_chr1	204943	205016	5P.capped.58	1	+	AT1G01570	-231	U	0.455
Ath_chr1	214113	214180	5P.capped.59	31	+	AT1G01590	-84	U	0.404
Ath_chr1	215362	215436	5P.capped.60	40	+	AT1G01590	0	D	0.292
Ath_chr1	218893	219169	5P.capped.61	239	+	AT1G01600	0	P	0.328
Ath_chr1	223126	223233	5P.capped.62	8	-	AT1G01610	-39	I	0.539
Ath_chr1	224230	224380	5P.capped.63	43	-	AT1G01610	0	P	0.312
Ath_chr1	227191	227629	5P.capped.64	45	-	AT1G01620	0	P	0.44
Ath_chr1	228969	229213	5P.capped.65	195	+	AT1G01630	0	P	0.39
Ath_chr1	232374	232570	5P.capped.66	128	-	AT1G01640	0	P	0.412
Ath_chr1	237683	237844	5P.capped.67	56	-	AT1G01650	0	P	0.414
Ath_chr1	245940	246037	5P.capped.68	50	-	AT1G01670	-3	U	0.222
Ath_chr1	249037	249227	5P.capped.69	89	+	AT1G01690	-14	U	0.368
Ath_chr1	258718	258858	5P.capped.70	94	+	.	.	N	0.458
Ath_chr1	262809	262925	5P.capped.71	86	+	AT1G01710	0	P	0.256
Ath_chr1	266402	266533	5P.capped.72	87	+	AT1G01710	0	D	0.392
Ath_chr1	268327	268385	5P.capped.73	2	+	AT1G01720	0	P	0.402
Ath_chr1	270715	270811	5P.capped.74	59	-	AT1G01725	0	P	0.338
Ath_chr1	270905	271024	5P.capped.75	61	+	AT1G01730	0	P	0.381
Ath_chr1	274697	274806	5P.capped.76	4	-	AT1G01740	-133	U	0.322
Ath_chr1	275381	275522	5P.capped.77	118	+	AT1G01750	0	P	0.669
Ath_chr1	278411	278528	5P.capped.78	55	-	AT1G01760	-19	U	0.426
Ath_chr1	278582	278692	5P.capped.79	21	+	AT1G01770	-11	U	0.369
Ath_chr1	282564	282848	5P.capped.80	192	+	AT1G01770	0	D	0.374
Ath_chr1	284424	284567	5P.capped.81	62	+	AT1G01790	-123	U	0.295
Ath_chr1	293236	293489	5P.capped.82	142	+	AT1G01800	0	P	0.454
Ath_chr1	295206	295219	5P.capped.83	9	+	AT1G01810	-5	U	0.559
Ath_chr1	298056	298345	5P.capped.84	31	-	AT1G01820	0	P	0.356
Ath_chr1	300677	301055	5P.capped.85	183	-	AT1G01830	-15	U	0.445
Ath_chr1	302125	302422	5P.capped.86	17	-	AT1G01830	0	P	0.334
Ath_chr1	303518	303614	5P.capped.87	18	+	AT1G01840	0	P	0.303
Ath_chr1	306225	306347	5P.capped.88	56	-	AT1G01860	0	P	0.352
Ath_chr1	309021	309130	5P.capped.89	30	-	AT1G01880	0	P	0.214
Ath_chr1	310211	310329	5P.capped.90	112	+	AT1G01900	0	P	0.372
Ath_chr1	315849	316036	5P.capped.91	50	-	AT1G01910	0	P	0.393
Ath_chr1	316099	316216	5P.capped.92	76	+	AT1G01920	0	P	0.351
Ath_chr1	322823	322889	5P.capped.93	48	-	AT1G01930	-12	U	0.25
Ath_chr1	322944	323104	5P.capped.94	121	+	AT1G01940	0	P	0.375
Ath_chr1	325292	325450	5P.capped.95	85	+	AT1G01950	-1	U	0.291
Ath_chr1	337718	337860	5P.capped.96	61	-	AT1G01960	-198	U	0.242
Ath_chr1	338255	338319	5P.capped.97	11	+	AT1G01970	-24	U	0.379
Ath_chr1	342000	342131	5P.capped.98	48	-	AT1G01980	-50	U	0.214
Ath_chr1	344271	344362	5P.capped.99	71	-	AT1G01990	-2	U	0.362
Ath_chr1	345701	345890	5P.capped.100	108	+	AT1G02000	-2	U	0.31
Ath_chr1	347778	348049	5P.capped.101	165	+	AT1G02010	0	P	0.364
Ath_chr1	354756	354862	5P.capped.102	35	-	AT1G02020	0	P	0.221
Ath_chr1	354935	355083	5P.capped.103	27	-	AT1G02020	0	P	0.248
Ath_chr1	356215	356289	5P.capped.104	70	-	AT1G02030	0	P	0.407
Ath_chr1	358878	358933	5P.capped.105	32	-	AT1G02040	0	P	0.301
Ath_chr1	360473	360521	5P.capped.106	26	-	AT1G02050	0	P	0.309
Ath_chr1	363091	363174	5P.noncapped.3	25	-	AT1G02060	-23	U	0.09
Ath_chr1	365223	365623	5P.capped.107	343	+	AT1G02065	0	P	0.428
Ath_chr1	367282	367286	5P.noncapped.4	2	-	AT1G02065	0	A	0.0
Ath_chr1	370915	371001	5P.capped.108	51	-	AT1G02070	0	P	0.231
Ath_chr1	371072	371154	5P.capped.109	17	-	AT1G02070	-123	U	0.359
Ath_chr1	373471	373605	5P.capped.110	24	+	AT1G02080	-5	U	0.284
Ath_chr1	389586	389697	5P.capped.111	58	-	AT1G02090	0	P	0.272
Ath_chr1	389807	389887	5P.capped.112	7	+	AT1G02100	0	P	0.346
Ath_chr1	392823	392930	5P.capped.113	28	+	AT1G02110	0	P	0.333
Ath_chr1	395580	395793	5P.capped.114	118	+	AT1G02120	-62	U	0.397
Ath_chr1	401798	401904	5P.capped.115	46	-	AT1G02130	0	P	0.251
Ath_chr1	404391	404498	5P.capped.116	47	-	AT1G02140	0	P	0.386
Ath_chr1	404553	404730	5P.capped.117	64	+	AT1G02145	0	P	0.4
Ath_chr1	408700	408790	5P.capped.118	49	+	AT1G02150	0	P	0.412
Ath_chr1	410725	410818	5P.capped.119	27	+	AT1G02160	0	P	0.244
Ath_chr1	411649	411855	5P.capped.120	147	+	AT1G02170	0	P	0.303
Ath_chr1	414549	414682	5P.capped.121	68	-	AT1G02180	0	P	0.332
Ath_chr1	415072	415130	5P.capped.122	1	+	AT1G02190	-5	U	0.403
Ath_chr1	418704	418814	5P.capped.123	76	+	AT1G02205	0	P	0.343
Ath_chr1	430653	430671	5P.capped.124	15	-	AT1G02220	-22	U	0.468
Ath_chr1	442838	442997	5P.capped.125	39	-	AT1G02260	-1	U	0.285
Ath_chr1	446197	446261	5P.capped.126	14	-	AT1G02270	0	P	0.29
Ath_chr1	450280	450332	5P.capped.127	50	-	AT1G02280	-73	I	0.379
Ath_chr1	450370	450462	5P.capped.128	55	-	AT1G02280	0	P	0.38
Ath_chr1	452655	452768	5P.capped.129	42	-	AT1G02290	0	P	0.382
Ath_chr1	453145	453331	5P.capped.130	74	+	AT1G02300	-68	U	0.3
Ath_chr1	455651	455798	5P.capped.131	91	+	AT1G02305	0	P	0.347
Ath_chr1	463525	463644	5P.capped.132	34	-	AT1G02330	0	P	0.31
Ath_chr1	464174	464216	5P.noncapped.5	10	-	AT1G02335	0	D	0.0
Ath_chr1	464879	465014	5P.capped.133	44	-	AT1G02335	0	P	0.421
Ath_chr1	466806	466906	5P.capped.134	19	-	AT1G02340	-29	I	0.105
Ath_chr1	467716	467816	5P.capped.135	39	-	AT1G02340	0	P	0.264
Ath_chr1	469792	469867	5P.capped.136	13	+	AT1G02350	-12	U	0.397
Ath_chr1	471444	471638	5P.capped.137	65	-	.	.	N	0.289
Ath_chr1	474449	474529	5P.capped.138	57	+	AT1G02370	0	P	0.363
Ath_chr1	476918	477057	5P.capped.139	83	+	AT1G02380	0	P	0.231
Ath_chr1	477122	477189	5P.capped.140	6	+	AT1G02380	0	P	0.406
Ath_chr1	480812	480876	5P.capped.141	41	+	AT1G02390	0	P	0.416
Ath_chr1	490843	490963	5P.capped.142	28	+	AT1G02410	-53	U	0.487
Ath_chr1	493483	493622	5P.capped.143	99	+	AT1G02420	-100	U	0.345
Ath_chr1	498411	498522	5P.capped.144	105	-	AT1G02450	-1	U	0.192
Ath_chr1	507212	507226	5P.capped.145	9	-	AT1G02460	-18	U	0.429
Ath_chr1	513538	513814	5P.capped.146	62	-	AT1G02470	0	P	0.316
Ath_chr1	515277	515429	5P.capped.147	42	-	AT1G02475	0	P	0.374
Ath_chr1	518163	518296	5P.capped.148	90	+	AT1G02500	0	P	0.463
Ath_chr1	521625	521732	5P.capped.149	89	-	AT1G02510	-47	U	0.362
Ath_chr1	523819	523980	5P.noncapped.6	133	+	AT1G02520	-172	I	0.063
Ath_chr1	537734	537934	5P.capped.150	165	+	AT1G02560	0	P	0.266
Ath_chr1	555955	556017	5P.capped.151	29	-	AT1G02610	0	P	0.15
Ath_chr1	562418	562513	5P.capped.152	9	-	AT1G02630	-4	U	0.338
Ath_chr1	564171	564288	5P.capped.153	31	+	AT1G02640	-2	U	0.35
Ath_chr1	565685	565814	5P.capped.154	11	-	AT1G02640	0	A	0.114
Ath_chr1	566102	566165	5P.capped.155	1	+	AT1G02640	0	D	0.185
Ath_chr1	572189	572217	5P.noncapped.7	26	-	AT1G02660	0	D	0.0
Ath_chr1	574769	574985	5P.capped.156	7	-	AT1G02660	0	P	0.24
Ath_chr1	576471	576532	5P.capped.157	34	+	AT1G02670	-42	I	0.238
Ath_chr1	580612	580696	5P.capped.158	36	+	AT1G02680	0	P	0.18
Ath_chr1	582255	582348	5P.capped.159	41	+	AT1G02680	0	D	0.312
Ath_chr1	584195	584289	5P.capped.160	75	+	AT1G02690	0	P	0.38
Ath_chr1	588293	588354	5P.capped.161	32	+	AT1G02700	-3	U	0.436
Ath_chr1	589188	589325	5P.capped.162	35	-	AT1G02700	0	A	0.352
Ath_chr1	589475	589560	5P.capped.163	64	+	.	.	N	0.313
Ath_chr1	591820	591839	5P.capped.164	4	+	AT1G02720	-1	U	0.64
Ath_chr1	591909	591964	5P.capped.165	7	+	AT1G02720	0	P	0.465
Ath_chr1	592044	592084	5P.capped.166	25	+	AT1G02720	0	P	0.274
Ath_chr1	593240	593324	5P.capped.167	16	-	AT1G02720	0	A	0.24
Ath_chr1	598615	598679	5P.capped.168	41	-	AT1G02730	0	P	0.413
Ath_chr1	602058	602203	5P.capped.169	75	-	AT1G02740	-96	U	0.733
Ath_chr1	602420	602637	5P.capped.170	116	+	AT1G02750	0	P	0.323
Ath_chr1	606586	606694	5P.capped.171	106	-	AT1G02770	0	P	0.377
Ath_chr1	609386	609490	5P.capped.172	47	-	AT1G02780	0	P	0.331
Ath_chr1	612262	612325	5P.capped.173	31	-	AT1G02790	0	P	0.419
Ath_chr1	616143	616193	5P.capped.174	44	-	AT1G02800	0	P	0.293
Ath_chr1	618260	618299	5P.capped.175	2	+	AT1G02810	-2	U	0.525
Ath_chr1	619319	619404	5P.capped.176	3	-	AT1G02810	0	A	0.364
Ath_chr1	620534	620754	5P.capped.177	143	+	AT1G02813	0	P	0.312
Ath_chr1	621456	621628	5P.capped.178	134	+	AT1G02816	0	P	0.355
Ath_chr1	624438	624578	5P.capped.179	35	-	AT1G02820	0	P	0.326
Ath_chr1	626731	626849	5P.capped.180	48	+	AT1G02840	0	P	0.384
Ath_chr1	630378	630550	5P.capped.181	139	+	AT1G02850	0	P	0.433
Ath_chr1	635120	635366	5P.capped.182	163	+	AT1G02860	0	P	0.458
Ath_chr1	638590	638713	5P.capped.183	55	-	AT1G02870	0	P	0.349
Ath_chr1	641516	641586	5P.capped.184	29	+	.	.	N	0.276
Ath_chr1	644472	644629	5P.capped.185	87	-	AT1G02880	-21	U	0.354
Ath_chr1	651843	652001	5P.capped.186	62	-	AT1G02890	0	P	0.227
Ath_chr1	654333	654408	5P.capped.187	34	-	AT1G02900	-25	U	0.277
Ath_chr1	658097	658221	5P.capped.188	46	-	AT1G02910	0	P	0.275
Ath_chr1	662257	662281	5P.capped.189	8	-	AT1G02930	0	P	0.389
Ath_chr1	665349	665376	5P.capped.190	11	+	AT1G02952	0	P	0.301
Ath_chr1	666434	666468	5P.capped.191	10	-	AT1G02950	0	P	0.281
Ath_chr1	669748	669871	5P.capped.192	56	-	AT1G02960	0	P	0.349
Ath_chr1	673342	673438	5P.capped.193	59	+	AT1G02970	0	P	0.332
Ath_chr1	687201	687423	5P.capped.194	191	-	AT1G02990	-78	U	0.249
Ath_chr1	692475	692617	5P.capped.195	84	-	AT1G03000	0	P	0.349
Ath_chr1	701445	701578	5P.capped.196	25	+	AT1G03030	-7	U	0.393
Ath_chr1	706529	706673	5P.capped.197	101	-	AT1G03040	0	P	0.309
Ath_chr1	707478	707599	5P.capped.198	74	+	AT1G03050	-173	U	0.273
Ath_chr1	711752	711850	5P.capped.199	87	-	AT1G03055	-37	U	0.355
Ath_chr1	712658	712805	5P.noncapped.8	38	-	AT1G03060	0	D	0.0
Ath_chr1	727229	727577	5P.capped.200	303	-	.	.	N	0.224
Ath_chr1	729895	729981	5P.capped.201	39	+	AT1G03070	0	P	0.436
Ath_chr1	737917	738174	5P.capped.202	102	-	AT1G03080	0	P	0.32
Ath_chr1	739634	739721	5P.capped.203	52	+	AT1G03090	0	P	0.421
Ath_chr1	749228	749362	5P.capped.204	52	+	AT1G03110	0	P	0.386
Ath_chr1	752161	752321	5P.capped.205	88	+	AT1G03120	-21	U	0.362
Ath_chr1	754134	754339	5P.capped.206	40	-	AT1G03130	0	P	0.455
Ath_chr1	756239	756331	5P.capped.207	25	-	AT1G03140	0	P	0.345
Ath_chr1	756372	756477	5P.capped.208	45	+	AT1G03150	0	P	0.424
Ath_chr1	761214	761317	5P.capped.209	70	+	AT1G03160	0	P	0.16
Ath_chr1	769627	769660	5P.capped.210	4	+	AT1G03170	0	P	0.462
Ath_chr1	773357	773474	5P.capped.211	46	+	AT1G03180	-7	U	0.381
Ath_chr1	775474	775551	5P.capped.212	52	+	AT1G03190	0	P	0.479
Ath_chr1	780489	780582	5P.capped.213	85	+	AT1G03200	-27	U	0.421
Ath_chr1	782867	782974	5P.capped.214	72	+	AT1G03210	-8	U	0.312
Ath_chr1	782998	783016	5P.capped.215	9	+	AT1G03210	0	P	0.164
Ath_chr1	787116	787134	5P.capped.216	7	+	AT1G03220	0	P	0.513
Ath_chr1	789939	790111	5P.capped.217	137	+	AT1G03230	-14	U	0.343
Ath_chr1	795284	795416	5P.capped.218	55	-	AT1G03250	0	P	0.301
Ath_chr1	798408	798480	5P.capped.219	51	-	AT1G03260	0	P	0.184
Ath_chr1	798956	799155	5P.capped.220	159	+	AT1G03270	-75	U	0.311
Ath_chr1	803020	803089	5P.capped.221	47	+	AT1G03280	0	P	0.346
Ath_chr1	807350	807433	5P.capped.222	52	+	AT1G03290	0	P	0.24
Ath_chr1	813058	813224	5P.capped.223	81	-	AT1G03300	-54	U	0.377
Ath_chr1	813386	813531	5P.capped.224	92	+	AT1G03310	0	P	0.34
Ath_chr1	816334	816372	5P.noncapped.9	10	+	AT1G03310	0	D	0.034
Ath_chr1	819321	819436	5P.capped.225	54	-	AT1G03330	0	P	0.351
Ath_chr1	819564	819712	5P.capped.226	84	+	AT1G03340	-13	U	0.532
Ath_chr1	824299	824430	5P.capped.227	93	-	AT1G03350	0	P	0.294
Ath_chr1	824504	824610	5P.capped.228	41	+	AT1G03360	0	P	0.448
Ath_chr1	826563	826617	5P.capped.229	6	+	AT1G03365	0	P	0.493
Ath_chr1	830577	830719	5P.capped.230	33	+	AT1G03370	-16	U	0.316
Ath_chr1	835682	835891	5P.capped.231	143	+	AT1G03380	0	P	0.343
Ath_chr1	842442	842475	5P.capped.232	12	-	AT1G03390	-37	U	0.243
Ath_chr1	844087	844271	5P.capped.233	94	-	AT1G03400	0	P	0.357
Ath_chr1	846412	846506	5P.capped.234	30	-	AT1G03410	0	P	0.122
Ath_chr1	846736	846845	5P.capped.235	96	+	AT1G03420	0	P	0.425
Ath_chr1	847667	847765	5P.capped.236	45	-	AT1G03410	-30	U	0.376
Ath_chr1	847770	847946	5P.capped.237	104	+	AT1G03430	0	P	0.234
Ath_chr1	852273	852413	5P.capped.238	104	+	AT1G03440	0	P	0.22
Ath_chr1	852647	852675	5P.capped.239	8	+	AT1G03440	0	P	0.143
Ath_chr1	863991	864164	5P.capped.240	65	-	AT1G03457	0	P	0.259
Ath_chr1	867657	867807	5P.capped.241	87	-	AT1G03470	-12	U	0.33
Ath_chr1	871159	871309	5P.capped.242	42	-	AT1G03475	0	P	0.349
Ath_chr1	875166	875203	5P.noncapped.10	23	-	.	.	N	0.0
Ath_chr1	875575	875609	5P.noncapped.11	29	-	AT1G03506	-1	U	0.0
Ath_chr1	875849	875911	5P.capped.243	48	-	AT1G03506	-294	U	0.305
Ath_chr1	877481	877630	5P.capped.244	30	-	AT1G03510	0	P	0.307
Ath_chr1	879707	879754	5P.capped.245	30	-	AT1G03520	0	P	0.266
Ath_chr1	879822	879906	5P.capped.246	62	-	AT1G03520	0	P	0.24
Ath_chr1	880028	880234	5P.capped.247	76	-	AT1G03520	0	P	0.261
Ath_chr1	883387	883580	5P.capped.248	63	-	AT1G03530	-60	U	0.277
Ath_chr1	887836	887893	5P.capped.249	31	-	AT1G03550	0	P	0.399
Ath_chr1	889949	890082	5P.capped.250	84	-	.	.	N	0.298
Ath_chr1	892353	892471	5P.capped.251	69	-	AT1G03560	-13	U	0.325
Ath_chr1	896529	896579	5P.noncapped.12	47	-	AT1G03590	-95	I	0.066
Ath_chr1	897285	897606	5P.capped.252	115	-	AT1G03590	0	P	0.366
Ath_chr1	898754	898937	5P.capped.253	136	+	AT1G03600	0	P	0.394
Ath_chr1	899650	899674	5P.noncapped.13	1	-	AT1G03600	0	A	0.029
Ath_chr1	899736	899919	5P.capped.254	89	-	.	.	N	0.613
Ath_chr1	900671	900863	5P.capped.255	63	+	AT1G03610	-152	U	0.411
Ath_chr1	901039	901125	5P.capped.256	48	+	AT1G03610	0	P	0.33
Ath_chr1	901178	901212	5P.capped.257	2	+	AT1G03610	0	P	0.339
Ath_chr1	906538	906608	5P.capped.258	29	-	AT1G03620	-382	U	0.255
Ath_chr1	907212	907361	5P.capped.259	41	-	.	.	N	0.272
Ath_chr1	907534	907680	5P.capped.260	122	+	AT1G03630	0	P	0.366
Ath_chr1	909578	909660	5P.capped.261	14	-	.	.	N	0.216
Ath_chr1	911156	911204	5P.capped.262	36	-	AT1G03650	0	P	0.36
Ath_chr1	913745	913866	5P.capped.263	24	-	.	.	N	0.359
Ath_chr1	917894	918071	5P.capped.264	88	-	AT1G03680	0	P	0.363
Ath_chr1	918283	918391	5P.capped.265	10	+	AT1G03687	-5	U	0.33
Ath_chr1	920924	921066	5P.capped.266	61	+	AT1G03700	0	P	0.395
Ath_chr1	923339	923485	5P.capped.267	86	+	AT1G03710	0	P	0.377
Ath_chr1	927066	927178	5P.capped.268	106	-	.	.	N	0.373
Ath_chr1	930860	930906	5P.capped.269	28	+	AT1G03730	0	A	0.34
Ath_chr1	931561	931706	5P.capped.270	44	-	AT1G03730	0	P	0.276
Ath_chr1	933443	933553	5P.capped.271	48	+	AT1G03740	-20	U	0.297
Ath_chr1	937249	937291	5P.noncapped.14	37	-	AT1G03743	0	P	0.015
Ath_chr1	937454	937502	5P.noncapped.15	30	-	AT1G03746	0	P	0.017
Ath_chr1	937569	937583	5P.capped.272	1	-	AT1G03746	-86	U	0.548
Ath_chr1	937856	937926	5P.capped.273	38	+	AT1G03750	-25	U	0.366
Ath_chr1	943322	943420	5P.capped.274	79	-	AT1G03760	-25	U	0.25
Ath_chr1	944572	944677	5P.capped.275	22	+	AT1G03770	0	P	0.372
Ath_chr1	951758	951879	5P.capped.276	21	-	AT1G03780	0	P	0.34
Ath_chr1	957969	958018	5P.capped.277	47	-	AT1G03800	-19	U	0.275
Ath_chr1	958660	958737	5P.noncapped.16	18	+	AT1G03810	-80	U	0.045
Ath_chr1	960663	960868	5P.capped.278	64	-	AT1G03820	0	P	0.411
Ath_chr1	966653	966798	5P.capped.279	98	-	AT1G03830	0	P	0.28
Ath_chr1	977718	977828	5P.capped.280	42	-	AT1G03850	0	P	0.234
Ath_chr1	981808	981930	5P.capped.281	36	-	AT1G03860	0	P	0.293
Ath_chr1	983365	983610	5P.capped.282	38	-	AT1G03870	0	P	0.356
Ath_chr1	991131	991252	5P.capped.283	89	+	AT1G03900	0	P	0.386
Ath_chr1	993398	993485	5P.capped.284	1	+	AT1G03905	0	P	0.312
Ath_chr1	996039	996161	5P.capped.285	78	+	AT1G03910	0	P	0.312
Ath_chr1	1001103	1001417	5P.capped.286	61	+	AT1G03920	-156	U	0.545
Ath_chr1	1004655	1004966	5P.capped.287	139	+	AT1G03930	0	P	0.611
Ath_chr1	1005017	1005060	5P.capped.288	36	+	AT1G03930	0	P	0.512
Ath_chr1	1005090	1005128	5P.capped.289	20	+	AT1G03930	0	P	0.384
Ath_chr1	1005194	1005229	5P.capped.290	1	+	AT1G03930	0	P	0.505
Ath_chr1	1008475	1008619	5P.capped.291	33	+	AT1G03935	-301	U	0.365
Ath_chr1	1008804	1008812	5P.noncapped.17	4	+	AT1G03935	-1	U	0.0
Ath_chr1	1009039	1009092	5P.noncapped.18	32	+	.	.	N	0.0
Ath_chr1	1013223	1013391	5P.capped.292	142	-	AT1G03950	-1	U	0.264
Ath_chr1	1013642	1013764	5P.capped.293	77	+	AT1G03960	0	P	0.388
Ath_chr1	1018031	1018218	5P.capped.294	70	+	AT1G03970	0	P	0.323
Ath_chr1	1029086	1029120	5P.capped.295	20	-	AT1G04000	0	P	0.289
Ath_chr1	1036134	1036236	5P.capped.296	57	-	AT1G04010	0	P	0.25
Ath_chr1	1036479	1036587	5P.capped.297	54	+	AT1G04020	-3	U	0.248
Ath_chr1	1040377	1040584	5P.capped.298	167	+	AT1G04030	0	P	0.301
Ath_chr1	1043132	1043254	5P.capped.299	9	-	AT1G04040	0	D	0.352
Ath_chr1	1043815	1043938	5P.capped.300	48	-	AT1G04040	0	P	0.384
Ath_chr1	1046868	1046903	5P.capped.301	33	-	AT1G04050	-25	I	0.358
Ath_chr1	1049211	1049472	5P.capped.302	188	-	AT1G04050	-103	U	0.384
Ath_chr1	1049700	1049824	5P.capped.303	77	-	AT1G04050	-481	U	0.336
Ath_chr1	1051109	1051195	5P.capped.304	72	-	AT1G04070	0	P	0.347
Ath_chr1	1051269	1051420	5P.capped.305	110	+	AT1G04080	0	P	0.335
Ath_chr1	1056996	1057215	5P.capped.306	143	+	AT1G04090	-11	U	0.277
Ath_chr1	1058679	1058700	5P.capped.307	1	+	AT1G04090	0	D	0.182
Ath_chr1	1059449	1059570	5P.capped.308	18	+	AT1G04100	-38	U	0.341
Ath_chr1	1063806	1063838	5P.capped.309	24	-	AT1G04110	-47	U	0.442
Ath_chr1	1065756	1065787	5P.noncapped.19	20	-	AT1G04120	0	D	0.0
Ath_chr1	1070843	1071043	5P.capped.310	83	-	AT1G04120	0	P	0.398
Ath_chr1	1073113	1073447	5P.capped.311	305	+	AT1G04130	-8	U	0.381
Ath_chr1	1080496	1080629	5P.capped.312	37	-	AT1G04140	0	P	0.349
Ath_chr1	1086152	1086277	5P.capped.313	6	+	AT1G04160	-336	U	0.253
Ath_chr1	1096913	1097090	5P.capped.314	121	+	AT1G04170	0	P	0.332
Ath_chr1	1108541	1108732	5P.capped.315	117	-	AT1G04190	0	P	0.343
Ath_chr1	1109376	1109540	5P.capped.316	105	+	AT1G04200	0	P	0.491
Ath_chr1	1114350	1114483	5P.capped.317	54	+	AT1G04210	0	P	0.315
Ath_chr1	1119472	1119501	5P.noncapped.20	20	+	AT1G04210	0	D	0.0
Ath_chr1	1121637	1121673	5P.capped.318	13	+	AT1G04220	65	IA	0.375
Ath_chr1	1122419	1122478	5P.capped.319	50	-	AT1G04220	0	P	0.323
Ath_chr1	1122516	1122666	5P.capped.320	68	-	AT1G04220	-59	U	0.265
Ath_chr1	1125448	1125598	5P.capped.321	101	+	AT1G04230	0	P	0.453
Ath_chr1	1129330	1129575	5P.capped.322	84	-	AT1G04240	0	P	0.402
Ath_chr1	1136256	1136392	5P.capped.323	43	+	AT1G04250	0	P	0.494
Ath_chr1	1140442	1140457	5P.capped.324	4	+	.	.	N	0.223
Ath_chr1	1141288	1141401	5P.capped.325	76	-	AT1G04260	0	P	0.393
Ath_chr1	1142993	1143086	5P.capped.326	57	-	AT1G04270	0	P	0.328
Ath_chr1	1145698	1145912	5P.capped.327	10	-	AT1G04280	0	D	0.321
Ath_chr1	1146340	1146591	5P.capped.328	249	-	AT1G04280	0	P	0.417
Ath_chr1	1146605	1146720	5P.capped.329	81	-	AT1G04280	-33	U	0.307
Ath_chr1	1147907	1147915	5P.noncapped.21	4	+	AT1G04295	0	P	0.098
Ath_chr1	1148299	1148591	5P.capped.330	82	-	AT1G04290	0	P	0.327
Ath_chr1	1154558	1154757	5P.capped.331	22	-	AT1G04300	0	P	0.366
Ath_chr1	1157572	1157815	5P.capped.332	192	-	AT1G04310	-54	U	0.407
Ath_chr1	1161839	1161922	5P.capped.333	79	-	AT1G04330	0	P	0.174
Ath_chr1	1164746	1164903	5P.capped.334	67	-	AT1G04340	0	P	0.374
Ath_chr1	1165068	1165299	5P.capped.335	176	+	AT1G04350	0	P	0.415
Ath_chr1	1167026	1167113	5P.capped.336	40	-	.	.	N	0.258
Ath_chr1	1183631	1183737	5P.capped.337	18	-	AT1G04390	0	P	0.187
Ath_chr1	1188215	1188569	5P.capped.338	125	-	AT1G04400	0	P	0.266
Ath_chr1	1191297	1191473	5P.capped.339	51	-	AT1G04410	0	P	0.224
Ath_chr1	1191530	1191635	5P.capped.340	61	+	AT1G04420	-16	U	0.293
Ath_chr1	1194162	1194198	5P.capped.341	4	+	AT1G04425	-20	U	0.542
Ath_chr1	1198032	1198293	5P.capped.342	228	+	AT1G04430	0	P	0.372
Ath_chr1	1198562	1198774	5P.capped.343	54	+	AT1G04430	0	P	0.468
Ath_chr1	1202138	1202393	5P.capped.344	145	+	AT1G04440	0	P	0.359
Ath_chr1	1208545	1208713	5P.capped.345	134	+	AT1G04450	-1	I	0.504
Ath_chr1	1215789	1215838	5P.capped.346	42	-	.	.	N	0.154
Ath_chr1	1216027	1216170	5P.capped.347	70	+	AT1G04480	0	P	0.451
Ath_chr1	1216918	1216960	5P.noncapped.22	1	+	AT1G04480	-213	I	0.0
Ath_chr1	1224488	1224545	5P.capped.348	20	-	AT1G04500	-143	U	0.34
Ath_chr1	1226501	1226644	5P.capped.349	73	+	AT1G04510	0	P	0.369
Ath_chr1	1231470	1231677	5P.capped.350	155	+	AT1G04520	0	P	0.341
Ath_chr1	1231740	1231751	5P.capped.351	3	+	AT1G04520	0	P	0.519
Ath_chr1	1235880	1236141	5P.capped.352	74	-	AT1G04530	0	P	0.308
Ath_chr1	1236917	1236959	5P.noncapped.23	8	-	.	.	N	0.0
Ath_chr1	1237082	1237167	5P.capped.353	4	+	AT1G04540	-169	U	0.368
Ath_chr1	1240319	1240499	5P.capped.354	99	+	AT1G04550	0	P	0.446
Ath_chr1	1242559	1242777	5P.capped.355	145	+	AT1G04555	0	P	0.389
Ath_chr1	1246639	1246736	5P.capped.356	63	+	.	.	N	0.16
Ath_chr1	1248586	1248673	5P.capped.357	85	-	AT1G04570	0	P	0.275
Ath_chr1	1248724	1248847	5P.capped.358	69	-	AT1G04570	-19	U	0.314
Ath_chr1	1257696	1257721	5P.capped.359	9	-	AT1G04580	-196	U	0.243
Ath_chr1	1261380	1261519	5P.capped.360	43	-	AT1G04590	0	P	0.347
Ath_chr1	1286494	1286585	5P.capped.361	85	-	AT1G04620	0	P	0.306
Ath_chr1	1291008	1291128	5P.capped.362	69	-	AT1G04630	0	P	0.338
Ath_chr1	1291296	1291333	5P.capped.363	3	+	AT1G04635	-14	U	0.334
Ath_chr1	1292036	1292225	5P.capped.364	74	+	AT1G04640	0	P	0.285
Ath_chr1	1294222	1294339	5P.capped.365	40	-	AT1G04645	0	P	0.345
Ath_chr1	1301309	1301402	5P.capped.366	55	-	AT1G04660	0	P	0.429
Ath_chr1	1301824	1301916	5P.capped.367	39	+	AT1G04670	0	P	0.442
Ath_chr1	1307818	1307958	5P.capped.368	63	-	AT1G04680	0	P	0.387
Ath_chr1	1313543	1313645	5P.capped.369	39	+	AT1G04690	0	P	0.384
Ath_chr1	1316142	1316321	5P.capped.370	2	+	AT1G04700	-109	U	0.185
Ath_chr1	1321893	1321964	5P.capped.371	15	+	AT1G04710	0	P	0.4
Ath_chr1	1331075	1331165	5P.capped.372	85	-	AT1G04730	-75	U	0.414
Ath_chr1	1333466	1333642	5P.capped.373	43	-	AT1G04750	0	P	0.331
Ath_chr1	1334505	1334633	5P.capped.374	36	+	AT1G04760	-218	U	0.368
Ath_chr1	1334653	1334757	5P.capped.375	34	+	AT1G04760	-72	U	0.422
Ath_chr1	1336316	1336319	5P.noncapped.24	1	-	.	.	N	0.0
Ath_chr1	1337808	1337920	5P.capped.376	40	-	AT1G04770	0	P	0.32
Ath_chr1	1339698	1339805	5P.capped.377	27	+	AT1G04778	-166	U	0.243
Ath_chr1	1343531	1343759	5P.capped.378	146	-	AT1G04780	-94	U	0.303
Ath_chr1	1344980	1345090	5P.capped.379	59	+	AT1G04790	0	P	0.326
Ath_chr1	1349265	1349436	5P.capped.380	39	-	AT1G04800	-19	U	0.319
Ath_chr1	1350096	1350241	5P.capped.381	93	+	AT1G04810	0	P	0.433
Ath_chr1	1358308	1358419	5P.capped.382	66	-	AT1G04820	0	P	0.413
Ath_chr1	1361883	1361996	5P.capped.383	95	-	AT1G04830	0	P	0.304
Ath_chr1	1364963	1364991	5P.capped.384	26	-	AT1G04840	-28	U	0.438
Ath_chr1	1368368	1368482	5P.capped.385	31	-	AT1G04850	-466	I	0.501
Ath_chr1	1368713	1368853	5P.capped.386	73	-	AT1G04850	0	P	0.252
Ath_chr1	1373006	1373140	5P.capped.387	70	-	AT1G04860	0	P	0.27
Ath_chr1	1375666	1375777	5P.capped.388	49	-	AT1G04870	0	P	0.307
Ath_chr1	1379115	1379153	5P.capped.389	22	-	AT1G04880	0	P	0.517
Ath_chr1	1379187	1379397	5P.capped.390	52	-	AT1G04880	-55	U	0.236
Ath_chr1	1383048	1383174	5P.capped.391	28	-	AT1G04890	-478	U	0.327
Ath_chr1	1383839	1383938	5P.capped.392	14	+	AT1G04900	0	P	0.382
Ath_chr1	1389603	1389633	5P.noncapped.25	4	-	AT1G04910	0	D	0.0
Ath_chr1	1391049	1391200	5P.capped.393	138	-	AT1G04910	-1	U	0.334
Ath_chr1	1395839	1395974	5P.capped.394	24	-	AT1G04920	0	P	0.262
Ath_chr1	1398992	1399091	5P.capped.395	53	-	AT1G04930	0	P	0.432
Ath_chr1	1399179	1399268	5P.capped.396	55	+	AT1G04945	0	P	0.399
Ath_chr1	1400862	1400974	5P.capped.397	78	+	AT1G04945	0	P	0.395
Ath_chr1	1407457	1407524	5P.capped.398	39	-	AT1G04950	0	P	0.216
Ath_chr1	1410677	1410883	5P.capped.399	61	-	AT1G04960	0	P	0.344
Ath_chr1	1411101	1411215	5P.capped.400	77	+	AT1G04970	0	P	0.311
Ath_chr1	1416095	1416179	5P.capped.401	43	-	AT1G04980	0	P	0.204
Ath_chr1	1418316	1418490	5P.capped.402	124	-	AT1G04985	0	P	0.266
Ath_chr1	1418913	1419093	5P.capped.403	67	-	AT1G04985	-499	U	0.526
Ath_chr1	1421552	1421868	5P.capped.404	20	-	AT1G04990	0	P	0.324
Ath_chr1	1425499	1425607	5P.capped.405	90	+	AT1G05000	-3	U	0.209
Ath_chr1	1427998	1428167	5P.capped.406	89	+	AT1G05000	0	D	0.19
Ath_chr1	1432686	1432902	5P.capped.407	72	-	AT1G05010	0	P	0.321
Ath_chr1	1437364	1437522	5P.capped.408	129	-	AT1G05020	0	P	0.414
Ath_chr1	1438231	1438307	5P.noncapped.26	17	-	AT1G05030	0	D	0.0
Ath_chr1	1441404	1441466	5P.capped.409	35	-	AT1G05030	-23	U	0.477
Ath_chr1	1448449	1448532	5P.capped.410	53	-	AT1G05040	-55	U	0.471
Ath_chr1	1450814	1450914	5P.capped.411	41	-	AT1G05055	0	P	0.441
Ath_chr1	1452817	1453116	5P.capped.412	59	-	AT1G05060	-5	U	0.328
Ath_chr1	1455170	1455193	5P.capped.413	6	-	AT1G05065	0	P	0.529
Ath_chr1	1455224	1455334	5P.capped.414	91	-	AT1G05065	-96	U	0.165
Ath_chr1	1458556	1458825	5P.capped.415	64	-	AT1G05070	0	P	0.348
Ath_chr1	1463079	1463190	5P.capped.416	31	+	AT1G05090	-91	U	0.104
Ath_chr1	1469474	1469620	5P.capped.417	129	+	AT1G05100	-6	U	0.314
Ath_chr1	1476060	1476299	5P.capped.418	34	-	AT1G05120	-17	U	0.331
Ath_chr1	1477675	1478063	5P.noncapped.27	92	-	AT1G05135	0	P	0.0
Ath_chr1	1478843	1478914	5P.capped.419	35	-	AT1G05135	-58	U	0.521
Ath_chr1	1482505	1482721	5P.capped.420	86	+	AT1G05140	0	P	0.446
Ath_chr1	1486828	1487098	5P.capped.421	103	-	AT1G05150	0	P	0.353
Ath_chr1	1490838	1490972	5P.capped.422	70	-	AT1G05160	0	P	0.238
Ath_chr1	1494177	1494249	5P.capped.423	62	-	AT1G05170	0	P	0.403
Ath_chr1	1501765	1501909	5P.capped.424	52	-	AT1G05180	0	P	0.393
Ath_chr1	1503740	1503849	5P.capped.425	83	-	AT1G05190	0	P	0.428
Ath_chr1	1504929	1505040	5P.capped.426	1	+	AT1G05200	-29	U	0.324
Ath_chr1	1510234	1510294	5P.capped.427	46	-	AT1G05205	0	P	0.483
Ath_chr1	1510363	1510459	5P.capped.428	55	+	AT1G05210	0	P	0.353
Ath_chr1	1517201	1517333	5P.capped.429	56	-	AT1G05230	-10	U	0.281
Ath_chr1	1518696	1518874	5P.capped.430	105	-	AT1G05230	0	P	0.372
Ath_chr1	1523623	1523704	5P.capped.431	40	+	.	.	N	0.156
Ath_chr1	1524045	1524067	5P.capped.432	8	-	.	.	N	0.487
Ath_chr1	1529765	1529781	5P.capped.433	2	+	AT1G05260	0	P	0.268
Ath_chr1	1534301	1534450	5P.capped.434	88	-	AT1G05270	0	P	0.407
Ath_chr1	1540597	1540652	5P.capped.435	53	-	AT1G05290	-89	U	0.546
Ath_chr1	1552409	1552522	5P.capped.436	104	-	AT1G05310	0	P	0.415
Ath_chr1	1553545	1553671	5P.capped.437	57	+	AT1G05320	0	P	0.323
Ath_chr1	1558080	1558115	5P.capped.438	21	+	AT1G05330	-68	U	0.484
Ath_chr1	1559742	1559890	5P.capped.439	13	-	AT1G05340	0	P	0.322
Ath_chr1	1564041	1564164	5P.capped.440	38	-	AT1G05350	0	P	0.29
Ath_chr1	1564548	1564663	5P.capped.441	60	+	AT1G05360	0	P	0.289
Ath_chr1	1572427	1572472	5P.capped.442	41	-	AT1G05370	-189	U	0.446
Ath_chr1	1576839	1576931	5P.capped.443	20	+	AT1G05380	-3	U	0.37
Ath_chr1	1583625	1583734	5P.capped.444	36	-	AT1G05385	0	P	0.224
Ath_chr1	1584071	1584117	5P.noncapped.28	1	+	AT1G05400	0	P	0.096
Ath_chr1	1585229	1585283	5P.noncapped.29	52	+	AT1G05400	0	D	0.0
Ath_chr1	1587615	1587798	5P.capped.445	114	-	AT1G05410	0	P	0.337
Ath_chr1	1589988	1590109	5P.capped.446	57	+	AT1G05420	-27	U	0.441
Ath_chr1	1590875	1590878	5P.noncapped.30	1	-	.	.	N	0.0
Ath_chr1	1595751	1595890	5P.capped.447	31	-	AT1G05430	0	P	0.264
Ath_chr1	1597790	1597954	5P.capped.448	93	-	AT1G05440	-36	U	0.441
Ath_chr1	1599907	1599975	5P.capped.449	24	+	AT1G05450	0	P	0.27
Ath_chr1	1604947	1605044	5P.capped.450	92	-	AT1G05460	-13	U	0.506
Ath_chr1	1611502	1611859	5P.capped.451	62	-	AT1G05470	0	P	0.442
Ath_chr1	1623254	1623495	5P.capped.452	168	-	AT1G05490	0	P	0.354
Ath_chr1	1624913	1625066	5P.capped.453	104	+	AT1G05500	0	P	0.505
Ath_chr1	1635728	1635895	5P.capped.454	77	-	AT1G05520	-95	U	0.352
Ath_chr1	1639184	1639381	5P.capped.455	104	+	AT1G05540	0	P	0.465
Ath_chr1	1642589	1642830	5P.capped.456	129	-	AT1G05550	-57	U	0.31
Ath_chr1	1643846	1643925	5P.capped.457	42	-	AT1G05550	0	P	0.285
Ath_chr1	1644015	1644135	5P.capped.458	116	-	AT1G05550	-215	U	0.271
Ath_chr1	1645744	1645817	5P.capped.459	71	+	AT1G05562	-59	U	0.248
Ath_chr1	1647117	1647168	5P.capped.460	29	-	AT1G05560	0	P	0.331
Ath_chr1	1659419	1659483	5P.capped.461	21	-	AT1G05570	-4	U	0.212
Ath_chr1	1664428	1664786	5P.capped.462	6	-	AT1G05577	-37	U	0.165
Ath_chr1	1668849	1668937	5P.capped.463	9	-	AT1G05580	0	P	0.32
Ath_chr1	1669320	1669491	5P.capped.464	121	+	AT1G05590	0	P	0.324
Ath_chr1	1671902	1671996	5P.capped.465	23	+	AT1G05600	-10	U	0.324
Ath_chr1	1676029	1676092	5P.capped.466	29	-	AT1G05610	-125	U	0.658
Ath_chr1	1678946	1679248	5P.capped.467	219	+	AT1G05620	0	P	0.477
Ath_chr1	1682162	1682314	5P.capped.468	64	+	AT1G05630	-91	U	0.304
Ath_chr1	1689732	1689887	5P.capped.469	68	-	AT1G05640	-300	U	0.124
Ath_chr1	1700957	1701074	5P.capped.470	58	-	AT1G05670	0	P	0.279
Ath_chr1	1704646	1704707	5P.capped.471	44	-	AT1G05680	0	P	0.357
Ath_chr1	1706808	1706974	5P.capped.472	125	+	AT1G05690	-77	U	0.393
Ath_chr1	1706998	1707102	5P.capped.473	10	+	AT1G05690	-2	U	0.445
Ath_chr1	1714877	1714983	5P.capped.474	47	+	AT1G05710	-25	U	0.309
Ath_chr1	1715019	1715084	5P.capped.475	32	+	AT1G05710	0	P	0.279
Ath_chr1	1715276	1715317	5P.capped.476	13	+	AT1G05710	0	P	0.457
Ath_chr1	1715343	1715461	5P.capped.477	17	+	AT1G05710	0	P	0.347
Ath_chr1	1715631	1715946	5P.capped.478	133	+	AT1G05710	-15	U	0.385
Ath_chr1	1718809	1718960	5P.capped.479	71	-	AT1G05720	0	P	0.351
Ath_chr1	1719014	1719107	5P.capped.480	34	+	AT1G05730	0	P	0.298
Ath_chr1	1719073	1719078	5P.noncapped.31	2	-	AT1G05720	-167	U	0.033
Ath_chr1	1721469	1721560	5P.capped.481	39	+	AT1G05750	0	P	0.4
Ath_chr1	1724484	1724499	5P.capped.482	9	-	AT1G05760	-8	U	0.414
Ath_chr1	1726212	1726317	5P.capped.483	70	-	AT1G05770	0	P	0.37
Ath_chr1	1726557	1726648	5P.capped.484	71	+	AT1G05780	0	P	0.331
Ath_chr1	1730219	1730303	5P.capped.485	29	+	AT1G05785	0	P	0.259
Ath_chr1	1732793	1732916	5P.capped.486	83	+	AT1G05790	0	P	0.392
Ath_chr1	1744727	1744828	5P.capped.487	52	+	AT1G05805	0	P	0.459
Ath_chr1	1748265	1748424	5P.capped.488	68	+	AT1G05810	0	P	0.315
Ath_chr1	1749592	1749799	5P.capped.489	29	+	AT1G05820	-60	U	0.429
Ath_chr1	1754202	1754328	5P.capped.490	64	+	AT1G05830	0	P	0.177
Ath_chr1	1762034	1762261	5P.capped.491	189	+	AT1G05835	0	P	0.568
Ath_chr1	1764698	1764817	5P.capped.492	60	-	AT1G05840	-165	I	0.314
Ath_chr1	1766241	1766290	5P.capped.493	37	-	AT1G05840	0	P	0.182
Ath_chr1	1768596	1768767	5P.capped.494	66	-	AT1G05850	0	P	0.335
Ath_chr1	1768974	1769077	5P.capped.495	18	+	AT1G05860	-21	U	0.395
Ath_chr1	1773265	1773377	5P.capped.496	39	-	AT1G05870	-12	U	0.363
Ath_chr1	1779238	1779424	5P.capped.497	160	+	AT1G05890	0	P	0.29
Ath_chr1	1779544	1779550	5P.capped.498	1	+	AT1G05890	0	P	0.261
Ath_chr1	1786788	1786930	5P.capped.499	67	+	AT1G05900	0	P	0.342
Ath_chr1	1790161	1790244	5P.capped.500	69	+	AT1G05910	0	P	0.225
Ath_chr1	1803915	1803999	5P.capped.501	54	-	AT1G05940	0	P	0.356
Ath_chr1	1807437	1807687	5P.capped.502	103	-	AT1G05950	-70	U	0.287
Ath_chr1	1815422	1815538	5P.capped.503	39	-	AT1G05960	0	P	0.277
Ath_chr1	1817248	1817339	5P.capped.504	40	-	AT1G05970	-7	U	0.36
Ath_chr1	1821820	1821926	5P.capped.505	68	-	AT1G06000	0	P	0.432
Ath_chr1	1822554	1822650	5P.capped.506	49	+	AT1G06010	-14	U	0.306
Ath_chr1	1826730	1826833	5P.capped.507	92	+	AT1G06030	-57	U	0.489
Ath_chr1	1829752	1830011	5P.capped.508	54	-	AT1G06040	0	P	0.322
Ath_chr1	1832286	1832554	5P.capped.509	126	-	AT1G06050	0	P	0.321
Ath_chr1	1832897	1832998	5P.capped.510	45	+	AT1G06060	0	P	0.385
Ath_chr1	1837527	1837742	5P.capped.511	111	-	AT1G06070	0	P	0.254
Ath_chr1	1843469	1843615	5P.capped.512	95	+	AT1G06080	-3	U	0.353
Ath_chr1	1854943	1855122	5P.capped.513	65	-	AT1G06110	0	P	0.317
Ath_chr1	1860643	1860757	5P.capped.514	68	-	AT1G06130	0	P	0.37
Ath_chr1	1864760	1864808	5P.capped.515	5	+	AT1G06140	-30	U	0.198
Ath_chr1	1868808	1868901	5P.capped.516	22	-	AT1G06150	0	D	0.163
Ath_chr1	1873679	1873760	5P.capped.517	38	-	AT1G06150	0	P	0.327
Ath_chr1	1886726	1886989	5P.capped.518	170	-	AT1G06170	0	P	0.306
Ath_chr1	1888340	1888445	5P.capped.519	103	+	.	.	N	0.293
Ath_chr1	1889381	1889514	5P.capped.520	10	+	AT1G06180	-16	U	0.419
Ath_chr1	1894106	1894206	5P.capped.521	31	-	AT1G06190	0	P	0.331
Ath_chr1	1896886	1897038	5P.capped.522	48	-	AT1G06200	0	P	0.382
Ath_chr1	1897092	1897275	5P.capped.523	116	+	AT1G06210	0	P	0.401
Ath_chr1	1899929	1900056	5P.capped.524	34	+	AT1G06220	0	P	0.405
Ath_chr1	1907027	1907170	5P.capped.525	64	+	AT1G06230	0	P	0.326
Ath_chr1	1911080	1911209	5P.capped.526	90	+	AT1G06240	0	P	0.389
Ath_chr1	1914852	1915003	5P.capped.527	42	-	AT1G06250	0	P	0.281
Ath_chr1	1916189	1916280	5P.capped.528	7	-	AT1G06265	0	P	0.369
Ath_chr1	1916357	1916466	5P.capped.529	65	+	AT1G06260	-7	U	0.364
Ath_chr1	1919685	1919813	5P.capped.530	72	-	AT1G06270	0	P	0.205
Ath_chr1	1921092	1921245	5P.capped.531	88	-	AT1G06280	-232	U	0.401
Ath_chr1	1922225	1922408	5P.capped.532	126	+	AT1G06290	0	P	0.379
Ath_chr1	1933953	1934192	5P.capped.533	89	-	AT1G06340	-29	U	0.301
Ath_chr1	1936779	1936879	5P.capped.534	37	-	AT1G06350	0	P	0.391
Ath_chr1	1940423	1940532	5P.capped.535	35	-	AT1G06360	0	P	0.336
Ath_chr1	1944891	1944962	5P.capped.536	41	-	AT1G06370	0	P	0.219
Ath_chr1	1944961	1945104	5P.capped.537	12	+	AT1G06380	-150	U	0.405
Ath_chr1	1946738	1946856	5P.capped.538	78	+	AT1G06390	0	P	0.402
Ath_chr1	1952682	1952913	5P.capped.539	85	-	AT1G06400	0	P	0.363
Ath_chr1	1954714	1954928	5P.capped.540	135	+	AT1G06410	0	P	0.462
Ath_chr1	1958763	1959060	5P.capped.541	198	+	AT1G06420	0	P	0.31
Ath_chr1	1962915	1963074	5P.capped.542	95	-	AT1G06430	0	P	0.319
Ath_chr1	1965763	1965896	5P.capped.543	78	+	AT1G06450	0	P	0.425
Ath_chr1	1969415	1969640	5P.capped.544	111	-	AT1G06460	0	P	0.399
Ath_chr1	1969580	1969861	5P.capped.545	169	+	AT1G06470	0	P	0.345
Ath_chr1	1974257	1974449	5P.capped.546	45	-	AT1G06475	0	P	0.366
Ath_chr1	1989334	1989564	5P.capped.547	144	+	AT1G06500	0	P	0.3
Ath_chr1	1992109	1992247	5P.capped.548	96	-	AT1G06515	0	P	0.308
Ath_chr1	1992309	1992409	5P.capped.549	75	+	AT1G06510	0	P	0.212
Ath_chr1	1996057	1996173	5P.capped.550	52	-	AT1G06520	0	P	0.346
Ath_chr1	2001328	2001602	5P.capped.551	161	+	AT1G06530	-104	U	0.434
Ath_chr1	2006909	2007236	5P.capped.552	146	-	AT1G06550	0	P	0.339
Ath_chr1	2007603	2007667	5P.capped.553	49	+	AT1G06560	0	P	0.411
Ath_chr1	2010436	2010541	5P.noncapped.32	86	+	AT1G06560	-36	I	0.046
Ath_chr1	2013447	2013620	5P.capped.554	64	-	AT1G06570	0	P	0.335
Ath_chr1	2016025	2016119	5P.capped.555	28	-	AT1G06580	0	P	0.487
Ath_chr1	2024572	2024742	5P.capped.556	89	-	AT1G06590	0	P	0.353
Ath_chr1	2025525	2025638	5P.capped.557	73	+	AT1G06620	-2	U	0.474
Ath_chr1	2027718	2027784	5P.capped.558	14	+	AT1G06630	-6	U	0.415
Ath_chr1	2029363	2029377	5P.capped.559	12	+	AT1G06630	0	D	0.154
Ath_chr1	2029941	2030040	5P.capped.560	8	+	AT1G06630	-53	I	0.357
Ath_chr1	2032278	2032381	5P.capped.561	66	+	AT1G06640	0	P	0.485
Ath_chr1	2034126	2034256	5P.capped.562	29	+	AT1G06645	0	P	0.283
Ath_chr1	2035685	2035925	5P.capped.563	184	+	AT1G06650	0	P	0.38
Ath_chr1	2040146	2040330	5P.capped.564	86	-	AT1G06660	0	P	0.422
Ath_chr1	2040409	2040498	5P.capped.565	30	+	AT1G06670	0	P	0.321
Ath_chr1	2047782	2047932	5P.capped.566	100	+	AT1G06680	0	P	0.363
Ath_chr1	2052028	2052179	5P.capped.567	37	-	AT1G06690	0	P	0.379
Ath_chr1	2055209	2055473	5P.capped.568	64	-	AT1G06700	0	P	0.27
Ath_chr1	2067303	2067379	5P.capped.569	36	-	AT1G06720	-17	U	0.282
Ath_chr1	2067504	2067562	5P.capped.570	19	+	AT1G06730	-5	U	0.324
Ath_chr1	2070698	2070892	5P.capped.571	37	+	AT1G06740	-1	U	0.402
Ath_chr1	2073748	2073861	5P.capped.572	74	+	AT1G06750	0	P	0.411
Ath_chr1	2077646	2077750	5P.capped.573	47	-	AT1G06760	0	P	0.4
Ath_chr1	2081799	2082027	5P.capped.574	76	-	AT1G06770	0	P	0.319
Ath_chr1	2083388	2083485	5P.capped.575	35	+	AT1G06780	0	P	0.341
Ath_chr1	2087174	2087299	5P.capped.576	57	+	AT1G06790	0	P	0.31
Ath_chr1	2091014	2091029	5P.noncapped.33	1	-	AT1G06800	0	P	0.1
Ath_chr1	2091452	2091532	5P.capped.577	12	-	AT1G06800	0	P	0.373
Ath_chr1	2096207	2096329	5P.capped.578	32	-	AT1G06820	-8	U	0.34
Ath_chr1	2096418	2096592	5P.capped.579	88	-	AT1G06820	-275	U	0.386
Ath_chr1	2097148	2097206	5P.capped.580	2	+	AT1G06830	0	P	0.199
Ath_chr1	2103234	2103334	5P.capped.581	28	-	AT1G06840	0	P	0.336
Ath_chr1	2103447	2103516	5P.capped.582	28	-	AT1G06840	0	P	0.403
Ath_chr1	2104978	2105134	5P.capped.583	60	+	AT1G06850	-9	U	0.325
Ath_chr1	2107365	2107398	5P.noncapped.34	31	-	.	.	N	0.0
Ath_chr1	2108564	2108664	5P.capped.584	43	+	AT1G06870	0	P	0.348
Ath_chr1	2111084	2111153	5P.noncapped.35	62	-	.	.	N	0.0
Ath_chr1	2114324	2114395	5P.capped.585	39	-	AT1G06890	-109	U	0.177
Ath_chr1	2114456	2114607	5P.capped.586	82	-	AT1G06890	0	P	0.412
Ath_chr1	2120688	2120760	5P.capped.587	56	-	AT1G06900	0	P	0.28
Ath_chr1	2120892	2121044	5P.capped.588	78	+	AT1G06910	-20	U	0.412
Ath_chr1	2135612	2135704	5P.capped.589	27	-	AT1G06950	0	P	0.307
Ath_chr1	2135773	2135926	5P.capped.590	87	+	AT1G06960	0	P	0.325
Ath_chr1	2137812	2137998	5P.capped.591	118	+	AT1G06970	-178	U	0.376
Ath_chr1	2143765	2143826	5P.capped.592	55	-	AT1G06980	0	P	0.232
Ath_chr1	2148289	2148413	5P.capped.593	56	+	AT1G06990	-41	U	0.251
Ath_chr1	2152411	2152550	5P.capped.594	137	-	AT1G07000	-224	U	0.355
Ath_chr1	2152796	2152949	5P.capped.595	55	+	AT1G07010	0	P	0.301
Ath_chr1	2155912	2156043	5P.capped.596	90	-	AT1G07020	0	P	0.343
Ath_chr1	2160662	2160821	5P.capped.597	138	-	AT1G07030	0	P	0.403
Ath_chr1	2163068	2163381	5P.capped.598	50	-	AT1G07040	0	P	0.327
Ath_chr1	2165088	2165237	5P.capped.599	104	-	AT1G07050	0	P	0.592
Ath_chr1	2168292	2168401	5P.capped.600	78	-	AT1G07060	0	P	0.417
Ath_chr1	2168539	2168638	5P.capped.601	39	+	AT1G07070	0	P	0.368
Ath_chr1	2169961	2170071	5P.capped.602	78	+	AT1G07080	0	P	0.336
Ath_chr1	2174824	2174917	5P.capped.603	42	-	AT1G07090	0	P	0.278
Ath_chr1	2183988	2184174	5P.capped.604	159	-	AT1G07110	0	P	0.303
Ath_chr1	2184313	2184397	5P.capped.605	22	+	AT1G07119	-11	U	0.487
Ath_chr1	2188347	2188482	5P.capped.606	112	-	AT1G07128	-43	U	0.282
Ath_chr1	2188518	2188566	5P.capped.607	10	-	AT1G07128	-112	U	0.278
Ath_chr1	2190550	2190729	5P.capped.608	106	-	AT1G07135	0	P	0.44
Ath_chr1	2193738	2193845	5P.capped.609	41	-	AT1G07140	0	P	0.292
Ath_chr1	2195783	2195844	5P.capped.610	12	-	AT1G07150	0	P	0.39
Ath_chr1	2200107	2200188	5P.capped.611	51	+	AT1G07170	0	P	0.288
Ath_chr1	2204234	2204390	5P.capped.612	97	+	AT1G07180	0	P	0.384
Ath_chr1	2212330	2212598	5P.capped.613	92	-	AT1G07200	0	P	0.388
Ath_chr1	2215194	2215290	5P.capped.614	28	+	AT1G07210	0	P	0.303
Ath_chr1	2219375	2219660	5P.capped.615	89	-	AT1G07220	0	P	0.308
Ath_chr1	2222807	2223026	5P.capped.616	105	-	AT1G07230	0	P	0.433
Ath_chr1	2223814	2223898	5P.capped.617	40	+	AT1G07240	0	P	0.46
Ath_chr1	2224458	2224558	5P.capped.618	42	-	AT1G07240	0	A	0.138
Ath_chr1	2224702	2224747	5P.capped.619	18	+	AT1G07240	0	P	0.389
Ath_chr1	2225709	2225997	5P.capped.620	273	+	AT1G07250	0	P	0.438
Ath_chr1	2226904	2226922	5P.capped.621	11	-	AT1G07250	0	A	0.283
Ath_chr1	2229162	2229383	5P.capped.622	54	-	AT1G07260	0	P	0.37
Ath_chr1	2232936	2233054	5P.capped.623	21	-	AT1G07270	-61	U	0.13
Ath_chr1	2238023	2238230	5P.capped.624	63	+	AT1G07280	0	P	0.283
Ath_chr1	2244819	2244973	5P.capped.625	127	-	.	.	N	0.222
Ath_chr1	2248870	2248989	5P.capped.626	62	-	AT1G07310	0	P	0.361
Ath_chr1	2249079	2249190	5P.capped.627	61	+	AT1G07320	0	P	0.408
Ath_chr1	2250967	2251085	5P.capped.628	80	+	AT1G07330	-83	U	0.282
Ath_chr1	2254799	2254817	5P.capped.629	1	+	AT1G07340	-21	U	0.418
Ath_chr1	2260045	2260187	5P.capped.630	43	-	AT1G07350	0	P	0.409
Ath_chr1	2262787	2262926	5P.capped.631	36	-	AT1G07360	0	P	0.398
Ath_chr1	2262997	2263177	5P.capped.632	139	+	AT1G07370	-3	U	0.369
Ath_chr1	2268924	2269129	5P.capped.633	176	-	.	.	N	0.379
Ath_chr1	2269636	2269742	5P.capped.634	46	+	AT1G07390	-210	U	0.409
Ath_chr1	2274878	2275002	5P.capped.635	57	+	AT1G07400	-7	U	0.351
Ath_chr1	2275055	2275069	5P.capped.636	5	+	AT1G07400	0	P	0.227
Ath_chr1	2276025	2276181	5P.capped.637	52	+	AT1G07410	0	P	0.378
Ath_chr1	2277715	2277864	5P.capped.638	114	+	AT1G07420	0	P	0.459
Ath_chr1	2282753	2282918	5P.capped.639	74	-	AT1G07430	0	P	0.269
Ath_chr1	2287527	2287792	5P.capped.640	194	-	AT1G07440	0	P	0.361
Ath_chr1	2289173	2289408	5P.capped.641	40	-	AT1G07450	0	P	0.31
Ath_chr1	2291393	2291500	5P.capped.642	67	+	AT1G07470	0	P	0.309
Ath_chr1	2294697	2294701	5P.noncapped.36	2	-	AT1G07473	0	P	0.0
Ath_chr1	2295106	2295257	5P.capped.643	66	-	AT1G07473	0	P	0.352
Ath_chr1	2295818	2295961	5P.capped.644	105	+	AT1G07476	0	P	0.257
Ath_chr1	2299426	2299539	5P.capped.645	39	-	AT1G07480	0	P	0.263
Ath_chr1	2301306	2301427	5P.capped.646	73	+	AT1G07485	0	P	0.718
Ath_chr1	2301930	2301959	5P.capped.647	5	-	AT1G07490	0	P	0.192
Ath_chr1	2301984	2302086	5P.capped.648	25	-	AT1G07490	0	P	0.165
Ath_chr1	2305027	2305074	5P.capped.649	29	-	AT1G07500	-26	U	0.365
Ath_chr1	2305376	2305590	5P.capped.650	150	+	AT1G07510	0	P	0.335
Ath_chr1	2305675	2305702	5P.capped.651	5	+	AT1G07510	0	P	0.137
Ath_chr1	2312143	2312230	5P.capped.652	37	-	AT1G07520	-376	U	0.218
Ath_chr1	2316374	2316595	5P.capped.653	75	-	AT1G07530	0	P	0.326
Ath_chr1	2321641	2321792	5P.capped.654	14	-	.	.	N	0.324
Ath_chr1	2331156	2331159	5P.noncapped.37	1	+	.	.	N	0.0
Ath_chr1	2333237	2333265	5P.capped.655	7	-	AT1G07570	0	P	0.335
Ath_chr1	2333288	2333717	5P.capped.656	36	-	AT1G07570	0	P	0.34
Ath_chr1	2336187	2336262	5P.capped.657	51	+	.	.	N	0.328
Ath_chr1	2338356	2338520	5P.capped.658	57	-	AT1G07590	0	D	0.21
Ath_chr1	2339334	2339418	5P.capped.659	50	-	AT1G07590	0	P	0.292
Ath_chr1	2341530	2341589	5P.capped.660	11	+	AT1G07610	0	P	0.509
Ath_chr1	2344237	2344330	5P.capped.661	67	-	AT1G07615	-34	U	0.292
Ath_chr1	2348911	2349106	5P.capped.662	112	+	AT1G07630	-73	U	0.396
Ath_chr1	2355712	2355803	5P.capped.663	58	-	AT1G07640	0	P	0.327
Ath_chr1	2355831	2356052	5P.capped.664	133	-	AT1G07640	0	P	0.354
Ath_chr1	2356131	2356228	5P.capped.665	71	-	AT1G07640	0	P	0.38
Ath_chr1	2366444	2366629	5P.capped.666	87	-	AT1G07650	0	P	0.329
Ath_chr1	2368330	2368451	5P.capped.667	46	-	AT1G07645	0	P	0.294
Ath_chr1	2368792	2368973	5P.capped.668	43	+	AT1G07660	-1	U	0.333
Ath_chr1	2369021	2369073	5P.capped.669	8	+	AT1G07660	-159	I	0.441
Ath_chr1	2374490	2374694	5P.capped.670	49	-	AT1G07670	0	P	0.239
Ath_chr1	2378031	2378038	5P.capped.671	1	+	AT1G07690	-43	U	0.797
Ath_chr1	2379568	2379754	5P.capped.672	97	+	AT1G07700	0	P	0.461
Ath_chr1	2381559	2381703	5P.capped.673	92	+	AT1G07705	0	P	0.375
Ath_chr1	2392383	2392477	5P.capped.674	69	-	AT1G07720	0	P	0.259
Ath_chr1	2393699	2393812	5P.capped.675	66	+	.	.	N	0.389
Ath_chr1	2394214	2394219	5P.noncapped.38	3	-	.	.	N	0.0
Ath_chr1	2395431	2395492	5P.capped.676	13	+	AT1G07728	-6	U	0.288
Ath_chr1	2397104	2397179	5P.noncapped.39	30	+	AT1G07728	0	P	0.0
Ath_chr1	2399935	2400027	5P.capped.677	24	+	AT1G07740	0	A	0.357
Ath_chr1	2400436	2400608	5P.capped.678	71	-	AT1G07740	0	P	0.367
Ath_chr1	2402833	2402910	5P.capped.679	32	-	AT1G07745	0	P	0.331
Ath_chr1	2405869	2405976	5P.capped.680	72	-	AT1G07750	0	P	0.394
Ath_chr1	2407408	2407650	5P.capped.681	191	+	.	.	N	0.453
Ath_chr1	2409477	2409662	5P.capped.682	66	-	AT1G07770	0	P	0.4
Ath_chr1	2411903	2412022	5P.capped.683	27	-	AT1G07780	0	D	0.329
Ath_chr1	2412534	2412790	5P.capped.684	140	-	AT1G07780	0	P	0.323
Ath_chr1	2412913	2413039	5P.capped.685	82	+	AT1G07790	0	P	0.34
Ath_chr1	2414246	2414384	5P.capped.686	97	+	AT1G07795	0	P	0.319
Ath_chr1	2416176	2416284	5P.capped.687	81	+	AT1G07810	-7	U	0.332
Ath_chr1	2421846	2421972	5P.capped.688	94	-	AT1G07820	0	P	0.323
Ath_chr1	2422206	2422331	5P.capped.689	98	+	AT1G07830	0	P	0.384
Ath_chr1	2422372	2422398	5P.capped.690	20	+	AT1G07830	-115	I	0.469
Ath_chr1	2424013	2424100	5P.capped.691	39	+	AT1G07840	-1	U	0.294
Ath_chr1	2426684	2426739	5P.capped.692	7	+	AT1G07850	-53	U	0.377
Ath_chr1	2431941	2432111	5P.capped.693	74	-	AT1G07870	0	P	0.361
Ath_chr1	2435689	2435828	5P.capped.694	54	-	AT1G07880	0	P	0.65
Ath_chr1	2436815	2436879	5P.capped.695	28	-	AT1G07885	-76	I	0.612
Ath_chr1	2437219	2437527	5P.capped.696	258	+	AT1G07890	0	P	0.484
Ath_chr1	2437843	2437847	5P.capped.697	1	-	AT1G07890	12	IA	1.09
Ath_chr1	2443684	2443955	5P.capped.698	174	+	.	.	N	0.334
Ath_chr1	2444057	2444086	5P.capped.699	15	+	AT1G07901	0	A	0.36
Ath_chr1	2446004	2446253	5P.capped.700	219	+	AT1G07910	0	P	0.357
Ath_chr1	2454827	2454929	5P.capped.701	59	+	AT1G07920	0	P	0.454
Ath_chr1	2456710	2456739	5P.noncapped.40	17	+	AT1G07920	0	D	0.008
Ath_chr1	2456899	2456936	5P.noncapped.41	34	+	AT1G07920	0	D	0.015
Ath_chr1	2458241	2458318	5P.capped.702	35	+	AT1G07930	0	P	0.432
Ath_chr1	2465421	2465510	5P.capped.703	45	-	AT1G07940	0	P	0.403
Ath_chr1	2466955	2467079	5P.capped.704	46	-	AT1G07950	0	P	0.349
Ath_chr1	2467123	2467272	5P.capped.705	37	+	AT1G07960	0	P	0.446
Ath_chr1	2472526	2472674	5P.capped.706	83	-	AT1G07970	0	P	0.199
Ath_chr1	2474866	2474938	5P.capped.707	58	-	AT1G07980	0	P	0.394
Ath_chr1	2476966	2477215	5P.capped.708	191	+	AT1G07990	0	P	0.356
Ath_chr1	2480510	2480513	5P.noncapped.42	1	-	AT1G07990	3	IA	0.0
Ath_chr1	2484807	2484870	5P.capped.709	44	-	AT1G08000	-51	U	0.145
Ath_chr1	2484924	2485129	5P.capped.710	127	-	AT1G08000	0	P	0.323
Ath_chr1	2487755	2487861	5P.capped.711	64	-	AT1G08010	0	P	0.459
Ath_chr1	2487906	2488078	5P.capped.712	120	-	AT1G08010	0	P	0.32
Ath_chr1	2493171	2493339	5P.capped.713	75	-	AT1G08030	0	P	0.327
Ath_chr1	2494432	2494584	5P.capped.714	147	+	AT1G08035	-30	I	0.292
Ath_chr1	2498562	2498712	5P.capped.715	78	-	AT1G08040	0	P	0.34
Ath_chr1	2511018	2511092	5P.capped.716	56	-	AT1G08060	0	P	0.358
Ath_chr1	2513371	2513571	5P.capped.717	84	-	AT1G08065	-2	U	0.453
Ath_chr1	2516613	2516628	5P.capped.718	1	-	AT1G08070	-10	U	0.251
Ath_chr1	2535251	2535450	5P.capped.719	118	+	AT1G08110	0	P	0.362
Ath_chr1	2542233	2542374	5P.capped.720	58	-	AT1G08125	0	P	0.339
Ath_chr1	2547800	2547944	5P.capped.721	57	-	AT1G08130	0	P	0.175
Ath_chr1	2555071	2555257	5P.capped.722	161	-	AT1G08140	-72	U	0.387
Ath_chr1	2560361	2560408	5P.capped.723	41	-	AT1G08160	0	P	0.488
Ath_chr1	2562110	2562190	5P.capped.724	38	-	AT1G08165	-1	U	0.268
Ath_chr1	2563622	2563723	5P.capped.725	65	-	AT1G08170	-16	U	0.48
Ath_chr1	2564995	2565264	5P.capped.726	146	-	AT1G08180	-21	U	0.298
Ath_chr1	2567314	2567570	5P.capped.727	182	+	AT1G08190	0	P	0.439
Ath_chr1	2576624	2576817	5P.capped.728	68	-	AT1G08200	0	P	0.365
Ath_chr1	2580583	2580670	5P.capped.729	23	-	AT1G08210	0	P	0.416
Ath_chr1	2583260	2583364	5P.capped.730	69	-	AT1G08220	-7	U	0.359
Ath_chr1	2586667	2586890	5P.capped.731	65	-	AT1G08230	0	P	0.196
Ath_chr1	2590200	2590366	5P.capped.732	73	-	AT1G08250	0	P	0.31
Ath_chr1	2607415	2607724	5P.capped.733	103	-	AT1G08270	-12	U	0.28
Ath_chr1	2607883	2608123	5P.capped.734	219	+	AT1G08280	-305	U	0.451
Ath_chr1	2613210	2613250	5P.capped.735	28	-	AT1G08290	0	P	0.462
Ath_chr1	2614947	2615025	5P.capped.736	53	+	AT1G08300	-2	I	0.567
Ath_chr1	2621415	2621606	5P.capped.737	76	-	AT1G08315	0	P	0.311
Ath_chr1	2626044	2626113	5P.capped.738	8	-	AT1G08320	-190	U	0.242
Ath_chr1	2627656	2627874	5P.capped.739	187	-	AT1G08320	0	P	0.268
Ath_chr1	2631004	2631117	5P.capped.740	63	+	AT1G08340	0	P	0.28
Ath_chr1	2635631	2635893	5P.capped.741	50	-	AT1G08350	-60	I	0.278
Ath_chr1	2635979	2636144	5P.capped.742	56	+	AT1G08360	0	P	0.387
Ath_chr1	2638148	2638337	5P.capped.743	89	+	AT1G08370	0	P	0.381
Ath_chr1	2641722	2641960	5P.capped.744	67	-	AT1G08380	0	P	0.309
Ath_chr1	2642071	2642258	5P.capped.745	141	+	AT1G08390	-1	U	0.354
Ath_chr1	2645974	2646053	5P.capped.746	32	-	AT1G08400	0	P	0.251
Ath_chr1	2646186	2646311	5P.capped.747	53	+	AT1G08410	0	P	0.345
Ath_chr1	2649486	2649771	5P.capped.748	272	+	AT1G08420	0	P	0.517
Ath_chr1	2671779	2671870	5P.capped.749	45	-	AT1G08450	0	P	0.444
Ath_chr1	2672382	2672519	5P.capped.750	116	+	AT1G08460	0	P	0.401
Ath_chr1	2673973	2674006	5P.capped.751	6	+	AT1G08460	-187	I	0.31
Ath_chr1	2675791	2675895	5P.capped.752	53	+	AT1G08465	0	P	0.288
Ath_chr1	2683967	2684162	5P.capped.753	36	-	AT1G08470	0	P	0.338
Ath_chr1	2684155	2684336	5P.capped.754	134	+	AT1G08480	0	P	0.475
Ath_chr1	2688518	2688606	5P.capped.755	76	-	AT1G08490	0	P	0.327
Ath_chr1	2688966	2689101	5P.capped.756	99	+	AT1G08500	0	P	0.362
Ath_chr1	2694131	2694269	5P.capped.757	37	-	AT1G08510	0	P	0.273
Ath_chr1	2694323	2694717	5P.capped.758	42	-	AT1G08510	0	P	0.362
Ath_chr1	2696367	2696544	5P.capped.759	160	+	AT1G08520	0	P	0.479
Ath_chr1	2697364	2697436	5P.capped.760	1	+	AT1G08520	0	D	0.271
Ath_chr1	2701164	2701250	5P.capped.761	61	+	AT1G08530	0	P	0.186
Ath_chr1	2703252	2703404	5P.capped.762	114	+	AT1G08540	0	P	0.366
Ath_chr1	2706887	2707188	5P.capped.763	207	+	AT1G08550	0	P	0.336
Ath_chr1	2709658	2709661	5P.noncapped.43	1	+	AT1G08560	0	A	0.0
Ath_chr1	2710869	2711058	5P.capped.764	39	-	AT1G08560	0	P	0.355
Ath_chr1	2712801	2712971	5P.capped.765	125	+	AT1G08570	0	P	0.3
Ath_chr1	2716325	2716464	5P.capped.766	40	-	AT1G08580	0	P	0.29
Ath_chr1	2721885	2721943	5P.capped.767	24	-	AT1G08592	-234	U	0.198
Ath_chr1	2723740	2723838	5P.capped.768	86	+	AT1G08600	0	P	0.427
Ath_chr1	2735768	2735805	5P.capped.769	22	-	AT1G08610	0	P	0.335
Ath_chr1	2736622	2737180	5P.capped.770	146	+	AT1G08620	-5	U	0.375
Ath_chr1	2746495	2746642	5P.capped.771	115	-	AT1G08630	-134	I	0.383
Ath_chr1	2746689	2746774	5P.capped.772	57	-	AT1G08630	0	P	0.439
Ath_chr1	2746883	2747008	5P.capped.773	77	-	AT1G08630	-22	U	0.345
Ath_chr1	2747864	2747988	5P.capped.774	67	-	AT1G08630	0	P	0.316
Ath_chr1	2751171	2751319	5P.capped.775	37	-	AT1G08640	0	P	0.362
Ath_chr1	2752080	2752199	5P.capped.776	75	+	AT1G08650	0	P	0.377
Ath_chr1	2759686	2759896	5P.capped.777	99	-	AT1G08660	0	P	0.31
Ath_chr1	2761744	2761868	5P.capped.778	2	-	AT1G08670	-174	U	0.361
Ath_chr1	2762585	2762726	5P.capped.779	57	+	AT1G08680	0	P	0.334
Ath_chr1	2769479	2769569	5P.capped.780	36	-	AT1G08695	-33	U	0.428
Ath_chr1	2771362	2771478	5P.capped.781	80	-	AT1G08700	0	P	0.266
Ath_chr1	2771618	2771779	5P.capped.782	93	+	AT1G08710	0	P	0.331
Ath_chr1	2773967	2774074	5P.capped.783	61	+	AT1G08720	-1	U	0.331
Ath_chr1	2779517	2779637	5P.capped.784	71	+	AT1G08730	-374	U	0.37
Ath_chr1	2801022	2801116	5P.capped.785	46	+	AT1G08750	0	P	0.314
Ath_chr1	2805070	2805231	5P.capped.786	61	+	AT1G08760	-239	U	0.274
Ath_chr1	2805296	2805395	5P.capped.787	74	+	AT1G08760	0	P	0.456
Ath_chr1	2806362	2806383	5P.noncapped.44	11	+	AT1G08760	0	P	0.0
Ath_chr1	2808843	2808927	5P.capped.788	28	+	AT1G08770	-11	U	0.463
Ath_chr1	2811096	2811241	5P.capped.789	81	-	AT1G08780	0	P	0.367
Ath_chr1	2817766	2817935	5P.capped.790	39	-	AT1G08800	0	P	0.345
Ath_chr1	2820325	2820402	5P.capped.791	25	-	AT1G08810	0	P	0.3
Ath_chr1	2824885	2824918	5P.capped.792	11	-	AT1G08820	0	D	0.524
Ath_chr1	2825199	2825468	5P.capped.793	61	-	AT1G08820	0	P	0.341
Ath_chr1	2827023	2827158	5P.capped.794	94	+	AT1G08830	0	P	0.304
Ath_chr1	2831046	2831184	5P.capped.795	57	-	AT1G08840	-16	I	0.351
Ath_chr1	2839017	2839181	5P.capped.796	126	+	AT1G08845	0	P	0.273
Ath_chr1	2847729	2847856	5P.capped.797	48	-	AT1G08880	0	P	0.369
Ath_chr1	2852421	2852504	5P.capped.798	32	+	AT1G08900	0	P	0.319
Ath_chr1	2856159	2856198	5P.capped.799	2	+	AT1G08910	-65	U	0.37
Ath_chr1	2867257	2867421	5P.capped.800	97	+	AT1G08920	0	P	0.2
Ath_chr1	2873427	2873575	5P.capped.801	64	+	AT1G08930	0	P	0.196
Ath_chr1	2877639	2877736	5P.capped.802	37	+	AT1G08940	-15	U	0.182
Ath_chr1	2879530	2879686	5P.capped.803	111	+	AT1G08960	0	P	0.386
Ath_chr1	2882463	2882635	5P.capped.804	79	+	AT1G08970	0	P	0.37
Ath_chr1	2884336	2884471	5P.capped.805	74	+	AT1G08980	0	P	0.377
Ath_chr1	2890992	2891141	5P.capped.806	113	+	AT1G09000	0	P	0.247
Ath_chr1	2899300	2899443	5P.capped.807	71	-	AT1G09010	0	P	0.292
Ath_chr1	2904752	2904874	5P.capped.808	68	-	AT1G09020	-6	U	0.336
Ath_chr1	2916921	2917050	5P.capped.809	94	+	.	.	N	0.372
Ath_chr1	2921244	2921263	5P.noncapped.45	17	-	AT1G09060	0	D	0.0
Ath_chr1	2925717	2925795	5P.capped.810	38	-	AT1G09060	0	P	0.261
Ath_chr1	2925842	2926012	5P.capped.811	67	-	AT1G09060	-148	U	0.341
Ath_chr1	2927566	2927745	5P.capped.812	136	+	AT1G09070	0	P	0.464
Ath_chr1	2931837	2931852	5P.capped.813	9	-	AT1G09080	-6	U	0.359
Ath_chr1	2939247	2939346	5P.capped.814	39	-	AT1G09100	0	P	0.457
Ath_chr1	2942219	2942287	5P.capped.815	34	-	AT1G09130	0	P	0.26
Ath_chr1	2945869	2945999	5P.capped.816	81	-	AT1G09140	0	P	0.344
Ath_chr1	2946119	2946304	5P.capped.817	130	+	AT1G09150	0	P	0.337
Ath_chr1	2953977	2954040	5P.capped.818	1	-	AT1G09160	-8	I	0.201
Ath_chr1	2955654	2955706	5P.capped.819	35	-	AT1G09160	-1	U	0.413
Ath_chr1	2964616	2964734	5P.capped.820	98	-	.	.	N	0.506
Ath_chr1	2965009	2965047	5P.capped.821	1	+	AT1G09180	-12	U	0.504
Ath_chr1	2967706	2967779	5P.capped.822	22	-	AT1G09190	-11	U	0.332
Ath_chr1	2971338	2971546	5P.capped.823	133	-	AT1G09195	0	P	0.31
Ath_chr1	2972161	2972292	5P.capped.824	37	-	AT1G09200	0	P	0.402
Ath_chr1	2976658	2976852	5P.capped.825	37	-	AT1G09210	0	P	0.393
Ath_chr1	2977191	2977384	5P.capped.826	93	+	.	.	N	0.455
Ath_chr1	2982535	2982643	5P.capped.827	46	-	AT1G09230	0	P	0.36
Ath_chr1	2984878	2984912	5P.capped.828	2	+	AT1G09240	0	P	0.294
Ath_chr1	2987338	2987396	5P.capped.829	54	-	AT1G09245	0	P	0.311
Ath_chr1	2989314	2989417	5P.capped.830	62	+	AT1G09250	-1	U	0.601
Ath_chr1	2990336	2990489	5P.capped.831	99	-	.	.	N	0.262
Ath_chr1	2993372	2993407	5P.capped.832	14	+	AT1G09260	-17	U	0.194
Ath_chr1	2994258	2994466	5P.capped.833	161	+	AT1G09270	0	P	0.313
Ath_chr1	3001243	3001377	5P.capped.834	36	-	AT1G09280	0	P	0.283
Ath_chr1	3003707	3003811	5P.capped.835	54	-	AT1G09290	0	P	0.41
Ath_chr1	3003826	3003949	5P.capped.836	77	+	AT1G09300	0	P	0.249
Ath_chr1	3008905	3009094	5P.capped.837	151	+	AT1G09310	0	P	0.36
Ath_chr1	3012265	3012414	5P.capped.838	99	-	AT1G09320	-2	U	0.237
Ath_chr1	3014992	3015131	5P.capped.839	68	-	AT1G09330	0	P	0.299
Ath_chr1	3015235	3015486	5P.capped.840	217	+	AT1G09340	0	P	0.409
Ath_chr1	3029458	3029520	5P.capped.841	29	-	AT1G09380	0	P	0.45
Ath_chr1	3031122	3031274	5P.capped.842	119	+	AT1G09390	0	P	0.452
Ath_chr1	3038326	3038473	5P.capped.843	61	-	AT1G09415	0	P	0.353
Ath_chr1	3041697	3041833	5P.capped.844	100	-	AT1G09420	0	P	0.267
Ath_chr1	3041922	3042098	5P.capped.845	130	+	AT1G09430	0	P	0.458
Ath_chr1	3047432	3047605	5P.capped.846	72	-	AT1G09440	-96	I	0.333
Ath_chr1	3047783	3048071	5P.capped.847	102	-	AT1G09440	0	P	0.33
Ath_chr1	3048965	3049142	5P.capped.848	58	+	AT1G09450	0	P	0.452
Ath_chr1	3053500	3053701	5P.capped.849	54	+	AT1G09460	-346	U	0.366
Ath_chr1	3053728	3053796	5P.capped.850	44	+	AT1G09460	-128	U	0.399
Ath_chr1	3053814	3053901	5P.capped.851	66	+	AT1G09460	-20	U	0.21
Ath_chr1	3056927	3056959	5P.capped.852	8	-	AT1G09470	0	P	0.272
Ath_chr1	3056993	3057247	5P.capped.853	148	-	AT1G09470	-168	U	0.357
Ath_chr1	3057436	3057521	5P.capped.854	24	-	AT1G09470	-18	U	0.329
Ath_chr1	3058476	3058527	5P.capped.855	49	+	AT1G09480	0	D	0.394
Ath_chr1	3062421	3062511	5P.noncapped.46	1	-	.	.	N	0.0
Ath_chr1	3063318	3063411	5P.capped.856	78	-	AT1G09486	0	P	0.327
Ath_chr1	3064095	3064193	5P.capped.857	65	+	AT1G09490	0	P	0.293
Ath_chr1	3066695	3066826	5P.capped.858	57	+	AT1G09500	0	P	0.442
Ath_chr1	3072017	3072157	5P.capped.859	32	-	AT1G09520	0	P	0.311
Ath_chr1	3076477	3076589	5P.capped.860	72	+	AT1G09530	-32	U	0.49
Ath_chr1	3093673	3093897	5P.capped.861	171	+	AT1G09560	0	P	0.423
Ath_chr1	3100233	3100294	5P.capped.862	32	-	AT1G09570	0	P	0.145
Ath_chr1	3100471	3100514	5P.capped.863	22	-	AT1G09570	-137	U	0.318
Ath_chr1	3100590	3100809	5P.capped.864	34	-	AT1G09570	-268	U	0.32
Ath_chr1	3102822	3102960	5P.capped.865	102	-	AT1G09575	0	P	0.357
Ath_chr1	3103047	3103189	5P.capped.866	101	-	AT1G09575	-224	U	0.589
Ath_chr1	3103691	3103778	5P.capped.867	62	-	.	.	N	0.403
Ath_chr1	3104553	3104636	5P.capped.868	29	+	AT1G09580	-5	U	0.379
Ath_chr1	3106433	3106571	5P.capped.869	101	+	AT1G09590	0	P	0.355
Ath_chr1	3107905	3108041	5P.capped.870	106	+	.	.	N	0.3
Ath_chr1	3108204	3108278	5P.capped.871	30	+	AT1G09600	-382	U	0.321
Ath_chr1	3111705	3111804	5P.capped.872	49	+	AT1G09610	0	P	0.415
Ath_chr1	3116605	3116769	5P.capped.873	84	-	AT1G09620	0	P	0.305
Ath_chr1	3119566	3119764	5P.capped.874	45	-	AT1G09630	0	P	0.332
Ath_chr1	3119814	3119996	5P.capped.875	152	+	AT1G09640	0	P	0.481
Ath_chr1	3122905	3123060	5P.capped.876	121	+	AT1G09645	0	P	0.428
Ath_chr1	3125380	3125499	5P.capped.877	113	+	AT1G09650	-313	U	0.204
Ath_chr1	3125796	3125875	5P.capped.878	1	+	AT1G09650	-9	U	0.398
Ath_chr1	3125949	3125981	5P.capped.879	5	+	AT1G09650	0	P	0.268
Ath_chr1	3130987	3131116	5P.capped.880	77	-	AT1G09660	0	P	0.241
Ath_chr1	3135916	3135989	5P.capped.881	47	-	AT1G09680	-34	U	0.301
Ath_chr1	3137428	3137498	5P.capped.882	39	-	AT1G09690	0	P	0.317
Ath_chr1	3140198	3140321	5P.capped.883	40	-	AT1G09700	0	P	0.299
Ath_chr1	3140850	3140925	5P.capped.884	37	+	AT1G09710	0	P	0.237
Ath_chr1	3154259	3154410	5P.capped.885	120	-	AT1G09730	0	P	0.238
Ath_chr1	3154510	3154595	5P.capped.886	26	+	AT1G09740	0	P	0.436
Ath_chr1	3157499	3157545	5P.capped.887	4	+	AT1G09750	0	P	0.413
Ath_chr1	3161621	3161709	5P.capped.888	70	-	AT1G09760	0	P	0.377
Ath_chr1	3161814	3161917	5P.capped.889	7	+	AT1G09770	-19	U	0.364
Ath_chr1	3167821	3168011	5P.capped.890	47	-	AT1G09780	0	P	0.451
Ath_chr1	3170909	3171095	5P.capped.891	65	-	AT1G09790	-156	U	0.286
Ath_chr1	3172073	3172180	5P.capped.892	44	+	AT1G09794	0	P	0.378
Ath_chr1	3173522	3173585	5P.capped.893	26	+	AT1G09795	0	P	0.272
Ath_chr1	3180353	3180475	5P.capped.894	23	-	AT1G09800	0	P	0.365
Ath_chr1	3180677	3180738	5P.noncapped.47	56	-	AT1G09800	-313	U	0.096
Ath_chr1	3180960	3180963	5P.noncapped.48	1	+	AT1G09810	0	A	0.0
Ath_chr1	3184123	3184236	5P.capped.895	88	-	AT1G09810	0	P	0.239
Ath_chr1	3187453	3187503	5P.capped.896	2	+	AT1G09812	-361	U	0.336
Ath_chr1	3189365	3189461	5P.capped.897	35	+	AT1G09815	0	P	0.282
Ath_chr1	3192413	3192553	5P.capped.898	84	-	AT1G09820	-84	U	0.192
Ath_chr1	3194917	3195069	5P.capped.899	107	-	AT1G09830	0	P	0.392
Ath_chr1	3195988	3196024	5P.capped.900	20	+	AT1G09840	0	A	0.336
Ath_chr1	3200073	3200333	5P.capped.901	153	-	AT1G09840	0	P	0.381
Ath_chr1	3201735	3201851	5P.capped.902	92	+	AT1G09850	0	P	0.366
Ath_chr1	3205293	3205390	5P.capped.903	24	-	AT1G09860	-9	U	0.237
Ath_chr1	3205700	3205823	5P.capped.904	66	+	AT1G09870	0	P	0.297
Ath_chr1	3213141	3213180	5P.capped.905	32	-	.	.	N	0.265
Ath_chr1	3217566	3217638	5P.capped.906	13	-	AT1G09890	-42	U	0.452
Ath_chr1	3217963	3218053	5P.capped.907	36	+	AT1G09900	-133	U	0.354
Ath_chr1	3224125	3224163	5P.capped.908	3	+	AT1G09910	250	IA	0.341
Ath_chr1	3224461	3224650	5P.capped.909	129	-	AT1G09910	-50	U	0.329
Ath_chr1	3226946	3227103	5P.capped.910	30	-	AT1G09920	0	P	0.366
Ath_chr1	3230035	3230191	5P.capped.911	98	-	AT1G09930	-91	U	0.355
Ath_chr1	3239379	3239660	5P.capped.912	53	-	AT1G09940	0	P	0.372
Ath_chr1	3244063	3244265	5P.capped.913	144	+	AT1G09960	-5	U	0.441
Ath_chr1	3252148	3252280	5P.capped.914	91	+	AT1G09970	0	P	0.331
Ath_chr1	3261520	3261751	5P.capped.915	131	-	AT1G09980	-38	U	0.404
Ath_chr1	3263537	3263655	5P.capped.916	60	-	AT1G09995	0	P	0.296
Ath_chr1	3263867	3263969	5P.capped.917	45	+	AT1G10000	0	A	0.246
Ath_chr1	3271930	3272064	5P.capped.918	34	-	AT1G10020	0	P	0.359
Ath_chr1	3273739	3273959	5P.capped.919	115	+	AT1G10030	0	P	0.395
Ath_chr1	3278686	3278710	5P.capped.920	22	-	AT1G10040	-12	U	0.341
Ath_chr1	3278897	3279045	5P.capped.921	54	+	AT1G10050	-318	U	0.242
Ath_chr1	3284173	3284344	5P.capped.922	137	+	AT1G10060	0	P	0.438
Ath_chr1	3284820	3284981	5P.capped.923	75	+	AT1G10060	0	P	0.256
Ath_chr1	3285043	3285161	5P.capped.924	104	+	AT1G10060	0	P	0.343
Ath_chr1	3287876	3288270	5P.capped.925	345	+	AT1G10070	0	P	0.4
Ath_chr1	3296005	3296209	5P.capped.926	97	-	AT1G10090	0	P	0.428
Ath_chr1	3302602	3302743	5P.capped.927	126	+	AT1G10110	-13	U	0.43
Ath_chr1	3306032	3306106	5P.capped.928	38	-	AT1G10120	0	P	0.309
Ath_chr1	3306117	3306411	5P.capped.929	40	-	AT1G10120	0	P	0.297
Ath_chr1	3306462	3306639	5P.capped.930	175	-	AT1G10120	0	P	0.192
Ath_chr1	3306810	3306825	5P.capped.931	1	-	AT1G10120	0	P	0.596
Ath_chr1	3310928	3311010	5P.capped.932	57	+	AT1G10130	0	P	0.351
Ath_chr1	3323393	3323639	5P.capped.933	154	-	AT1G10140	0	P	0.269
Ath_chr1	3325804	3325939	5P.capped.934	41	+	AT1G10150	0	P	0.33
Ath_chr1	3325994	3326032	5P.capped.935	25	+	AT1G10150	0	P	0.317
Ath_chr1	3328455	3328534	5P.capped.936	22	-	AT1G10155	-30	U	0.235
Ath_chr1	3338055	3338208	5P.capped.937	4	-	.	.	N	0.382
Ath_chr1	3341511	3341723	5P.capped.938	62	-	AT1G10180	0	P	0.429
Ath_chr1	3347775	3347923	5P.capped.939	35	-	AT1G10200	0	P	0.338
Ath_chr1	3348055	3348099	5P.capped.940	35	-	AT1G10200	-206	U	0.263
Ath_chr1	3349194	3349261	5P.capped.941	22	+	AT1G10210	-2	U	0.289
Ath_chr1	3355514	3355635	5P.capped.942	79	+	AT1G10230	0	P	0.327
Ath_chr1	3359679	3359869	5P.capped.943	155	-	AT1G10240	0	P	0.271
Ath_chr1	3363409	3363502	5P.capped.944	63	+	AT1G10270	-31	U	0.35
Ath_chr1	3369054	3369167	5P.capped.945	51	-	AT1G10280	-11	U	0.33
Ath_chr1	3370424	3370597	5P.capped.946	136	+	AT1G10290	0	P	0.476
Ath_chr1	3383875	3383974	5P.capped.947	30	-	AT1G10310	0	P	0.331
Ath_chr1	3384056	3384138	5P.noncapped.49	59	-	AT1G10310	-202	U	0.034
Ath_chr1	3388357	3388410	5P.capped.948	33	-	AT1G10320	-18	U	0.235
Ath_chr1	3388551	3388592	5P.capped.949	13	+	AT1G10330	-182	U	0.231
Ath_chr1	3394978	3395172	5P.capped.950	70	-	AT1G10350	0	P	0.37
Ath_chr1	3396776	3396972	5P.capped.951	74	-	AT1G10360	-2	U	0.297
Ath_chr1	3398287	3398391	5P.capped.952	64	-	AT1G10370	0	P	0.332
Ath_chr1	3400528	3400705	5P.capped.953	77	+	AT1G10380	0	P	0.462
Ath_chr1	3403124	3403251	5P.capped.954	11	+	AT1G10385	-88	U	0.239
Ath_chr1	3412758	3412883	5P.capped.955	70	-	AT1G10390	0	P	0.308
Ath_chr1	3419236	3419279	5P.capped.956	41	-	AT1G10410	0	P	0.44
Ath_chr1	3419294	3419340	5P.capped.957	11	-	AT1G10410	0	P	0.305
Ath_chr1	3419368	3419448	5P.capped.958	37	-	AT1G10410	0	P	0.445
Ath_chr1	3419488	3419710	5P.capped.959	137	-	AT1G10410	0	P	0.364
Ath_chr1	3427503	3427564	5P.capped.960	38	-	AT1G10417	-85	U	0.278
Ath_chr1	3430539	3430658	5P.capped.961	62	-	AT1G10430	0	P	0.327
Ath_chr1	3431724	3431796	5P.capped.962	58	+	AT1G10450	0	P	0.152
Ath_chr1	3443800	3444066	5P.capped.963	46	-	AT1G10470	0	P	0.287
Ath_chr1	3453179	3453277	5P.capped.964	53	+	AT1G10490	0	P	0.361
Ath_chr1	3461353	3461570	5P.capped.965	131	-	AT1G10500	0	P	0.368
Ath_chr1	3461519	3461693	5P.capped.966	119	+	AT1G10510	0	P	0.283
Ath_chr1	3465891	3465985	5P.capped.967	49	+	AT1G10520	-23	U	0.252
Ath_chr1	3469570	3469720	5P.noncapped.50	53	+	AT1G10522	0	P	0.055
Ath_chr1	3469914	3470018	5P.capped.968	78	+	AT1G10522	0	D	0.459
Ath_chr1	3472520	3472751	5P.capped.969	143	-	AT1G10530	0	P	0.397
Ath_chr1	3477775	3478075	5P.capped.970	89	-	AT1G10540	0	P	0.31
Ath_chr1	3484548	3484611	5P.capped.971	3	+	AT1G10560	-28	U	0.51
Ath_chr1	3487544	3487672	5P.capped.972	38	+	AT1G10570	-1	U	0.474
Ath_chr1	3493661	3493779	5P.capped.973	78	-	AT1G10580	-3	U	0.383
Ath_chr1	3495100	3495136	5P.noncapped.51	34	-	AT1G10585	0	P	0.1
Ath_chr1	3503388	3503529	5P.capped.974	43	-	AT1G10590	0	P	0.33
Ath_chr1	3503614	3503768	5P.capped.975	112	+	AT1G10600	0	P	0.292
Ath_chr1	3506107	3506392	5P.capped.976	257	+	AT1G10610	0	P	0.273
Ath_chr1	3512427	3512455	5P.capped.977	1	-	AT1G10620	-454	U	0.384
Ath_chr1	3514672	3514798	5P.capped.978	38	-	AT1G10630	0	P	0.327
Ath_chr1	3517840	3518055	5P.capped.979	47	-	AT1G10640	0	P	0.436
Ath_chr1	3526093	3526520	5P.capped.980	45	-	AT1G10650	0	P	0.339
Ath_chr1	3530336	3530585	5P.capped.981	167	+	AT1G10657	0	P	0.307
Ath_chr1	3532382	3532596	5P.capped.982	92	+	AT1G10660	0	P	0.459
Ath_chr1	3535434	3535647	5P.capped.983	79	+	AT1G10670	0	P	0.35
Ath_chr1	3545427	3545570	5P.capped.984	43	-	AT1G10682	0	P	0.326
Ath_chr1	3550570	3550800	5P.capped.985	209	-	AT1G10690	-148	U	0.444
Ath_chr1	3554036	3554141	5P.capped.986	72	+	AT1G10700	0	P	0.358
Ath_chr1	3554225	3554283	5P.capped.987	23	+	AT1G10700	0	P	0.318
Ath_chr1	3558355	3558444	5P.capped.988	2	+	AT1G10710	0	P	0.199
Ath_chr1	3562843	3563025	5P.capped.989	113	+	AT1G10720	0	P	0.266
Ath_chr1	3565230	3565301	5P.capped.990	20	+	AT1G10730	-212	U	0.307
Ath_chr1	3570641	3570945	5P.capped.991	57	-	AT1G10740	0	P	0.314
Ath_chr1	3574275	3574349	5P.capped.992	15	+	AT1G10747	-21	U	0.345
Ath_chr1	3578383	3578621	5P.capped.993	78	-	AT1G10750	0	P	0.439
Ath_chr1	3590491	3590574	5P.capped.994	13	-	AT1G10760	0	D	0.317
Ath_chr1	3592379	3592486	5P.capped.995	34	-	AT1G10770	-3	U	0.387
Ath_chr1	3595073	3595200	5P.capped.996	13	-	AT1G10780	-10	U	0.469
Ath_chr1	3598839	3598912	5P.capped.997	1	-	AT1G10800	-250	U	0.508
Ath_chr1	3604983	3605080	5P.capped.998	70	-	AT1G10820	0	P	0.371
Ath_chr1	3607421	3607571	5P.capped.999	37	-	AT1G10830	0	P	0.438
Ath_chr1	3610372	3610550	5P.capped.1000	79	-	AT1G10840	0	P	0.343
Ath_chr1	3611457	3611897	5P.capped.1001	319	+	AT1G10850	0	P	0.366
Ath_chr1	3616092	3616221	5P.capped.1002	38	-	AT1G10865	0	P	0.386
Ath_chr1	3623666	3623814	5P.capped.1003	90	-	AT1G10870	0	P	0.291
Ath_chr1	3627633	3627729	5P.capped.1004	74	+	AT1G10890	-18	U	0.361
Ath_chr1	3637059	3637239	5P.capped.1005	150	-	AT1G10900	-69	U	0.177
Ath_chr1	3639794	3639936	5P.capped.1006	90	+	AT1G10910	0	P	0.253
Ath_chr1	3646530	3646544	5P.noncapped.52	6	-	AT1G10920	0	D	0.0
Ath_chr1	3647409	3647788	5P.capped.1007	268	-	AT1G10920	0	P	0.37
Ath_chr1	3655530	3655685	5P.capped.1008	60	-	AT1G10930	-1	U	0.156
Ath_chr1	3658356	3658667	5P.capped.1009	183	-	AT1G10940	0	P	0.38
Ath_chr1	3659134	3659281	5P.capped.1010	107	+	AT1G10950	0	P	0.433
Ath_chr1	3664215	3664430	5P.capped.1011	173	+	AT1G10960	0	P	0.413
Ath_chr1	3666937	3667232	5P.capped.1012	25	-	AT1G10970	0	P	0.345
Ath_chr1	3669837	3669983	5P.capped.1013	35	-	AT1G10980	0	P	0.328
Ath_chr1	3671093	3671220	5P.capped.1014	53	-	AT1G10990	0	P	0.292
Ath_chr1	3675915	3676151	5P.capped.1015	25	-	AT1G11000	0	P	0.303
Ath_chr1	3676631	3676803	5P.capped.1016	124	+	AT1G11020	0	P	0.395
Ath_chr1	3680957	3681040	5P.capped.1017	17	-	AT1G11040	-51	U	0.337
Ath_chr1	3681697	3681933	5P.capped.1018	100	+	AT1G11050	-90	U	0.309
Ath_chr1	3684636	3684736	5P.capped.1019	38	+	AT1G11060	0	P	0.456
Ath_chr1	3702443	3702663	5P.capped.1020	127	+	AT1G11090	-37	U	0.457
Ath_chr1	3709374	3709378	5P.noncapped.53	1	+	.	.	N	0.0
Ath_chr1	3713476	3713758	5P.capped.1021	132	-	AT1G11112	0	P	0.311
Ath_chr1	3715015	3715200	5P.capped.1022	94	+	AT1G11120	-74	U	0.403
Ath_chr1	3718733	3718848	5P.capped.1023	44	+	AT1G11125	-5	U	0.329
Ath_chr1	3722724	3722979	5P.capped.1024	183	+	AT1G11130	0	P	0.39
Ath_chr1	3723006	3723054	5P.capped.1025	39	+	AT1G11130	0	P	0.337
Ath_chr1	3728765	3728997	5P.capped.1026	106	+	AT1G11150	-99	U	0.379
Ath_chr1	3740698	3740831	5P.capped.1027	66	+	AT1G11170	0	P	0.394
Ath_chr1	3744818	3744966	5P.capped.1028	70	+	AT1G11175	0	P	0.633
Ath_chr1	3745713	3745797	5P.capped.1029	48	+	AT1G11180	-12	U	0.427
Ath_chr1	3749504	3749541	5P.capped.1030	3	+	AT1G11185	-2	U	0.309
Ath_chr1	3750143	3750146	5P.noncapped.54	1	+	AT1G11190	0	A	0.0
Ath_chr1	3752730	3752831	5P.capped.1031	49	-	AT1G11190	0	P	0.452
Ath_chr1	3753176	3753435	5P.capped.1032	193	+	AT1G11200	0	P	0.289
Ath_chr1	3761175	3761281	5P.capped.1033	24	-	AT1G11220	-35	U	0.333
Ath_chr1	3761392	3761407	5P.capped.1034	10	-	AT1G11220	-238	U	0.38
Ath_chr1	3768212	3768316	5P.capped.1035	36	-	AT1G11240	0	P	0.265
Ath_chr1	3768476	3768563	5P.capped.1036	50	+	AT1G11250	-197	U	0.421
Ath_chr1	3774996	3775032	5P.noncapped.55	24	-	.	.	N	0.007
Ath_chr1	3777259	3777378	5P.capped.1037	70	+	AT1G11260	0	P	0.387
Ath_chr1	3786916	3787169	5P.capped.1038	54	-	AT1G11270	0	P	0.267
Ath_chr1	3790621	3790901	5P.capped.1039	69	-	AT1G11280	0	P	0.382
Ath_chr1	3797690	3797832	5P.capped.1040	28	+	AT1G11300	-18	I	0.304
Ath_chr1	3804005	3804303	5P.capped.1041	134	-	AT1G11310	0	P	0.34
Ath_chr1	3807074	3807181	5P.capped.1042	72	+	AT1G11320	0	P	0.336
Ath_chr1	3810222	3810401	5P.capped.1043	66	+	AT1G11330	0	P	0.251
Ath_chr1	3820690	3820823	5P.capped.1044	67	-	AT1G11350	0	P	0.373
Ath_chr1	3822880	3822984	5P.capped.1045	18	-	AT1G11360	0	P	0.363
Ath_chr1	3832587	3832718	5P.capped.1046	35	+	AT1G11380	0	P	0.318
Ath_chr1	3837102	3837108	5P.noncapped.56	3	+	AT1G11390	192	IA	0.045
Ath_chr1	3837475	3837669	5P.capped.1047	97	-	AT1G11390	0	P	0.322
Ath_chr1	3837618	3837715	5P.capped.1048	73	+	AT1G11400	-129	U	0.538
Ath_chr1	3837821	3837954	5P.capped.1049	54	+	AT1G11400	0	P	0.332
Ath_chr1	3841097	3841302	5P.capped.1050	179	+	AT1G11410	-9	U	0.479
Ath_chr1	3846947	3847085	5P.capped.1051	61	-	AT1G11420	-137	U	0.662
Ath_chr1	3847152	3847299	5P.capped.1052	104	+	AT1G11430	0	P	0.437
Ath_chr1	3849271	3849378	5P.capped.1053	41	+	AT1G11440	-47	U	0.343
Ath_chr1	3853206	3853254	5P.capped.1054	36	+	AT1G11450	0	P	0.452
Ath_chr1	3862295	3862486	5P.capped.1055	142	+	AT1G11475	0	P	0.391
Ath_chr1	3866879	3866982	5P.capped.1056	42	-	AT1G11480	0	P	0.225
Ath_chr1	3870723	3870843	5P.capped.1057	94	+	AT1G11500	-15	U	0.328
Ath_chr1	3872890	3872941	5P.capped.1058	9	-	AT1G11510	-64	U	0.184
Ath_chr1	3874373	3874528	5P.capped.1059	114	+	AT1G11530	0	P	0.573
Ath_chr1	3880300	3880409	5P.capped.1060	59	-	AT1G11545	0	P	0.538
Ath_chr1	3883226	3883257	5P.capped.1061	7	+	AT1G11570	-46	U	0.474
Ath_chr1	3884300	3884516	5P.capped.1062	59	+	AT1G11572	0	P	0.346
Ath_chr1	3888662	3888747	5P.capped.1063	27	+	AT1G11580	0	P	0.328
Ath_chr1	3888790	3888821	5P.capped.1064	17	+	AT1G11580	0	P	0.5
Ath_chr1	3896886	3897041	5P.capped.1065	53	-	AT1G11592	-6	U	0.387
Ath_chr1	3901908	3902057	5P.capped.1066	108	+	AT1G11600	0	P	0.292
Ath_chr1	3907632	3907720	5P.capped.1067	25	-	AT1G11610	0	D	0.41
Ath_chr1	3910758	3910845	5P.capped.1068	77	+	AT1G11620	0	P	0.484
Ath_chr1	3914354	3914480	5P.capped.1069	52	-	AT1G11630	0	P	0.178
Ath_chr1	3914620	3914862	5P.capped.1070	196	+	AT1G11650	0	P	0.466
Ath_chr1	3920471	3920586	5P.capped.1071	84	+	AT1G11660	0	P	0.439
Ath_chr1	3931518	3931638	5P.capped.1072	69	-	AT1G11670	-12	U	0.369
Ath_chr1	3938476	3938603	5P.capped.1073	55	+	AT1G11680	0	P	0.373
Ath_chr1	3945627	3945755	5P.capped.1074	109	+	AT1G11700	0	P	0.458
Ath_chr1	3946551	3946572	5P.capped.1075	18	-	AT1G11700	0	A	0.333
Ath_chr1	3948687	3948736	5P.capped.1076	32	+	AT1G11710	0	P	0.299
Ath_chr1	3951348	3951462	5P.capped.1077	58	+	AT1G11720	-146	U	0.243
Ath_chr1	3957390	3957493	5P.capped.1078	1	+	AT1G11730	-81	U	0.647
Ath_chr1	3961330	3961386	5P.noncapped.57	19	-	AT1G11735	0	P	0.0
Ath_chr1	3961688	3961706	5P.noncapped.58	16	-	AT1G11735	-241	U	0.079
Ath_chr1	3963646	3963810	5P.capped.1079	46	-	AT1G11740	0	D	0.356
Ath_chr1	3967457	3967594	5P.capped.1080	90	+	AT1G11750	0	P	0.387
Ath_chr1	3971509	3971562	5P.capped.1081	23	-	AT1G11755	-41	I	0.269
Ath_chr1	3971709	3971921	5P.capped.1082	98	-	AT1G11755	0	P	0.345
Ath_chr1	3973193	3973302	5P.capped.1083	94	-	AT1G11760	-2	U	0.316
Ath_chr1	3973867	3973912	5P.capped.1084	6	+	AT1G11765	-1	U	0.359
Ath_chr1	3975655	3975692	5P.capped.1085	7	+	AT1G11770	-16	U	0.325
Ath_chr1	3979171	3979310	5P.capped.1086	25	-	AT1G11780	-2	U	0.277
Ath_chr1	3981169	3981346	5P.capped.1087	108	+	AT1G11790	0	P	0.399
Ath_chr1	3987150	3987307	5P.capped.1088	82	-	AT1G11800	0	P	0.318
Ath_chr1	3993445	3993634	5P.capped.1089	90	-	AT1G11820	0	P	0.328
Ath_chr1	3995301	3995455	5P.capped.1090	110	+	AT1G11840	0	P	0.389
Ath_chr1	3999165	3999233	5P.capped.1091	33	+	AT1G11850	0	P	0.449
Ath_chr1	4001163	4001524	5P.capped.1092	246	+	AT1G11860	0	P	0.358
Ath_chr1	4003813	4003883	5P.capped.1093	26	+	AT1G11870	-6	U	0.235
Ath_chr1	4010309	4010341	5P.capped.1094	14	-	AT1G11880	0	P	0.158
Ath_chr1	4010365	4010483	5P.capped.1095	51	-	AT1G11880	0	P	0.28
Ath_chr1	4010639	4010843	5P.capped.1096	139	+	AT1G11890	0	P	0.371
Ath_chr1	4014626	4014709	5P.capped.1097	69	-	AT1G11900	-15	U	0.41
Ath_chr1	4014800	4014887	5P.capped.1098	49	+	AT1G11905	0	P	0.51
Ath_chr1	4020779	4021015	5P.capped.1099	138	-	AT1G11910	0	P	0.304
Ath_chr1	4021798	4021819	5P.capped.1100	5	+	AT1G11915	-21	U	0.483
Ath_chr1	4025097	4025119	5P.capped.1101	20	-	AT1G11920	-21	U	0.274
Ath_chr1	4028566	4028805	5P.capped.1102	204	+	AT1G11930	0	P	0.406
Ath_chr1	4034029	4034151	5P.capped.1103	63	-	AT1G11940	-15	U	0.409
Ath_chr1	4038710	4038862	5P.capped.1104	112	-	AT1G11950	-65	U	0.288
Ath_chr1	4043206	4043301	5P.capped.1105	55	-	AT1G11960	-43	I	0.401
Ath_chr1	4043837	4044123	5P.capped.1106	99	-	AT1G11960	-57	U	0.369
Ath_chr1	4045557	4045593	5P.capped.1107	27	+	AT1G11980	-34	U	0.192
Ath_chr1	4049034	4049168	5P.capped.1108	105	-	AT1G11990	-80	U	0.131
Ath_chr1	4053775	4053874	5P.capped.1109	59	-	AT1G12000	0	P	0.461
Ath_chr1	4056205	4056290	5P.capped.1110	1	+	AT1G12010	0	P	0.422
Ath_chr1	4058132	4058278	5P.capped.1111	28	+	AT1G12013	-126	U	0.235
Ath_chr1	4058483	4058525	5P.noncapped.59	2	+	AT1G12015	-1	U	0.0
Ath_chr1	4062003	4062104	5P.capped.1112	38	-	.	.	N	0.695
Ath_chr1	4062589	4062634	5P.capped.1113	13	+	AT1G12020	0	A	0.267
Ath_chr1	4063303	4063402	5P.capped.1114	33	-	AT1G12020	0	P	0.383
Ath_chr1	4072721	4072854	5P.capped.1115	104	+	AT1G12050	0	P	0.413
Ath_chr1	4076227	4076346	5P.capped.1116	72	+	AT1G12060	-34	U	0.411
Ath_chr1	4076927	4076960	5P.capped.1117	9	-	AT1G12060	0	A	0.313
Ath_chr1	4080266	4080388	5P.capped.1118	106	-	AT1G12070	-267	U	0.36
Ath_chr1	4084179	4084245	5P.capped.1119	27	+	AT1G12080	0	P	0.413
Ath_chr1	4090608	4090875	5P.capped.1120	38	-	AT1G12090	0	P	0.418
Ath_chr1	4105162	4105271	5P.capped.1121	75	+	AT1G12110	0	P	0.274
Ath_chr1	4117373	4117445	5P.capped.1122	21	-	AT1G12120	0	P	0.185
Ath_chr1	4117551	4117627	5P.capped.1123	22	-	AT1G12120	0	P	0.382
Ath_chr1	4121367	4121380	5P.capped.1124	4	+	AT1G12140	0	P	0.406
Ath_chr1	4125348	4125672	5P.capped.1125	249	-	AT1G12150	0	P	0.41
Ath_chr1	4126006	4126075	5P.capped.1126	50	+	AT1G12160	-9	U	0.584
Ath_chr1	4137531	4137600	5P.capped.1127	3	+	AT1G12200	0	P	0.287
Ath_chr1	4140223	4140351	5P.capped.1128	82	+	.	.	N	0.278
Ath_chr1	4147971	4148075	5P.capped.1129	62	+	AT1G12230	0	P	0.422
Ath_chr1	4153380	4153693	5P.capped.1130	274	+	AT1G12240	0	P	0.331
Ath_chr1	4157637	4157743	5P.capped.1131	20	+	AT1G12244	0	P	0.385
Ath_chr1	4159163	4159320	5P.capped.1132	103	+	AT1G12250	0	P	0.399
Ath_chr1	4165655	4165772	5P.capped.1133	29	-	AT1G12260	0	P	0.288
Ath_chr1	4171985	4172106	5P.capped.1134	92	+	AT1G12270	0	P	0.39
Ath_chr1	4177551	4177662	5P.capped.1135	108	-	AT1G12280	-101	U	0.271
Ath_chr1	4182606	4182708	5P.capped.1136	70	-	AT1G12290	-84	U	0.283
Ath_chr1	4186108	4186213	5P.capped.1137	29	-	AT1G12300	-14	U	0.249
Ath_chr1	4187965	4188121	5P.capped.1138	51	-	AT1G12310	0	P	0.351
Ath_chr1	4189255	4189379	5P.capped.1139	99	+	AT1G12320	0	P	0.39
Ath_chr1	4194394	4194511	5P.capped.1140	60	+	AT1G12330	-203	U	0.231
Ath_chr1	4194588	4194686	5P.capped.1141	62	+	AT1G12330	-7	U	0.349
Ath_chr1	4196964	4197054	5P.capped.1142	54	+	AT1G12340	-377	U	0.352
Ath_chr1	4198304	4198539	5P.capped.1143	169	+	AT1G12350	0	P	0.387
Ath_chr1	4200874	4201133	5P.capped.1144	173	+	AT1G12360	0	P	0.418
Ath_chr1	4208875	4208984	5P.capped.1145	75	-	AT1G12370	0	P	0.311
Ath_chr1	4217050	4217207	5P.capped.1146	63	-	AT1G12380	0	P	0.372
Ath_chr1	4220069	4220239	5P.capped.1147	122	+	AT1G12390	0	P	0.349
Ath_chr1	4221777	4221963	5P.capped.1148	138	+	AT1G12400	0	P	0.321
Ath_chr1	4223009	4223093	5P.capped.1149	22	+	AT1G12410	0	P	0.417
Ath_chr1	4228502	4228571	5P.capped.1150	60	-	AT1G12420	-191	I	0.527
Ath_chr1	4229082	4229196	5P.capped.1151	45	-	AT1G12420	0	P	0.266
Ath_chr1	4238643	4238813	5P.capped.1152	116	-	AT1G12430	0	P	0.369
Ath_chr1	4242396	4242582	5P.capped.1153	106	-	AT1G12440	0	P	0.368
Ath_chr1	4242931	4243065	5P.capped.1154	48	-	AT1G12440	0	P	0.378
Ath_chr1	4243133	4243234	5P.capped.1155	94	-	AT1G12440	-220	U	0.314
Ath_chr1	4244255	4244407	5P.capped.1156	33	+	AT1G12450	-19	U	0.414
Ath_chr1	4244421	4244497	5P.capped.1157	58	+	AT1G12450	0	P	0.389
Ath_chr1	4247189	4247404	5P.capped.1158	170	+	AT1G12460	0	P	0.369
Ath_chr1	4247515	4247603	5P.capped.1159	28	+	AT1G12460	0	P	0.247
Ath_chr1	4247701	4247743	5P.capped.1160	40	+	AT1G12460	0	P	0.305
Ath_chr1	4250894	4251033	5P.capped.1161	113	+	AT1G12470	-24	U	0.297
Ath_chr1	4259270	4259327	5P.capped.1162	29	-	AT1G12480	0	P	0.354
Ath_chr1	4264981	4265098	5P.capped.1163	75	-	AT1G12500	-13	U	0.404
Ath_chr1	4268856	4268949	5P.capped.1164	44	-	AT1G12520	0	P	0.425
Ath_chr1	4270725	4270864	5P.capped.1165	115	-	AT1G12530	-54	U	0.199
Ath_chr1	4274535	4274671	5P.capped.1166	99	+	AT1G12550	0	P	0.327
Ath_chr1	4280745	4280933	5P.capped.1167	63	-	AT1G12570	0	P	0.424
Ath_chr1	4281043	4281269	5P.capped.1168	155	-	AT1G12570	-337	U	0.411
Ath_chr1	4282843	4282936	5P.capped.1169	55	+	AT1G12580	0	P	0.247
Ath_chr1	4288298	4288418	5P.capped.1170	82	-	AT1G12600	-101	I	0.317
Ath_chr1	4288591	4288647	5P.capped.1171	31	+	AT1G12600	105	IA	0.631
Ath_chr1	4288959	4289104	5P.capped.1172	134	-	AT1G12600	-216	U	0.676
Ath_chr1	4297009	4297167	5P.capped.1173	59	-	AT1G12620	0	P	0.283
Ath_chr1	4305687	4305831	5P.capped.1174	35	-	AT1G12640	0	P	0.306
Ath_chr1	4305885	4305998	5P.capped.1175	47	+	AT1G12650	0	P	0.37
Ath_chr1	4322900	4322948	5P.capped.1176	44	-	AT1G12680	0	P	0.335
Ath_chr1	4326223	4326388	5P.capped.1177	42	-	AT1G12700	0	P	0.339
Ath_chr1	4328433	4328604	5P.capped.1178	33	-	AT1G12710	0	P	0.293
Ath_chr1	4334581	4334655	5P.capped.1179	34	+	AT1G12730	0	P	0.455
Ath_chr1	4339006	4339066	5P.capped.1180	29	+	.	.	N	0.338
Ath_chr1	4348286	4348443	5P.capped.1181	40	-	AT1G12750	0	P	0.386
Ath_chr1	4348495	4348641	5P.capped.1182	1	+	AT1G12760	-1	U	0.49
Ath_chr1	4351150	4351255	5P.capped.1183	64	+	AT1G12770	0	P	0.406
Ath_chr1	4353829	4353912	5P.capped.1184	50	+	AT1G12775	-26	U	0.381
Ath_chr1	4358170	4358482	5P.capped.1185	53	-	AT1G12780	0	P	0.332
Ath_chr1	4361208	4361333	5P.capped.1186	64	-	AT1G12790	-1	U	0.373
Ath_chr1	4365284	4365406	5P.capped.1187	37	-	AT1G12800	0	P	0.452
Ath_chr1	4367230	4367340	5P.capped.1188	64	+	AT1G12810	0	P	0.466
Ath_chr1	4371251	4371346	5P.capped.1189	41	-	AT1G12820	0	P	0.276
Ath_chr1	4375084	4375281	5P.capped.1190	65	-	AT1G12830	0	P	0.277
Ath_chr1	4375465	4375584	5P.capped.1191	49	+	AT1G12840	0	P	0.302
Ath_chr1	4379359	4379499	5P.capped.1192	50	-	AT1G12845	0	P	0.311
Ath_chr1	4381542	4381676	5P.capped.1193	61	-	AT1G12850	0	P	0.339
Ath_chr1	4384332	4384538	5P.capped.1194	138	+	AT1G12860	0	P	0.345
Ath_chr1	4384685	4384702	5P.capped.1195	1	+	AT1G12860	0	P	0.497
Ath_chr1	4389730	4389884	5P.capped.1196	21	+	AT1G12880	0	P	0.298
Ath_chr1	4391632	4391790	5P.capped.1197	55	+	AT1G12890	-46	U	0.375
Ath_chr1	4394272	4394501	5P.capped.1198	38	-	AT1G12900	0	P	0.269
Ath_chr1	4396170	4396277	5P.capped.1199	48	-	AT1G12910	0	P	0.342
Ath_chr1	4398034	4398216	5P.capped.1200	115	-	AT1G12920	0	P	0.292
Ath_chr1	4405493	4405638	5P.capped.1201	46	-	AT1G12930	0	P	0.349
Ath_chr1	4423556	4423736	5P.capped.1202	83	+	AT1G12970	0	P	0.277
Ath_chr1	4433533	4433737	5P.capped.1203	166	+	AT1G12990	0	P	0.339
Ath_chr1	4439299	4439674	5P.capped.1204	144	-	AT1G13000	0	P	0.302
Ath_chr1	4442893	4442962	5P.noncapped.60	41	-	AT1G13020	0	P	0.0
Ath_chr1	4443640	4443839	5P.capped.1205	52	-	AT1G13020	-9	U	0.358
Ath_chr1	4447298	4447428	5P.capped.1206	107	-	AT1G13030	0	P	0.28
Ath_chr1	4452228	4452349	5P.capped.1207	78	+	AT1G13060	0	P	0.48
Ath_chr1	4459078	4459200	5P.capped.1208	87	+	AT1G13080	0	P	0.383
Ath_chr1	4461733	4461859	5P.capped.1209	72	+	AT1G13090	0	P	0.363
Ath_chr1	4467146	4467266	5P.capped.1210	78	+	AT1G13110	0	P	0.35
Ath_chr1	4472908	4472942	5P.capped.1211	18	-	AT1G13120	0	P	0.266
Ath_chr1	4473146	4473327	5P.capped.1212	66	-	AT1G13120	0	P	0.229
Ath_chr1	4474692	4474732	5P.capped.1213	2	+	AT1G13130	-25	U	0.344
Ath_chr1	4478109	4478191	5P.capped.1214	14	+	.	.	N	0.508
Ath_chr1	4480311	4480341	5P.capped.1215	26	-	AT1G13140	-11	U	0.284
Ath_chr1	4480421	4480632	5P.capped.1216	31	-	AT1G13140	-126	U	0.383
Ath_chr1	4480779	4480870	5P.capped.1217	41	+	AT1G13145	-39	U	0.295
Ath_chr1	4483645	4483704	5P.capped.1218	54	-	AT1G13150	-4	U	0.325
Ath_chr1	4484585	4484617	5P.capped.1219	1	+	AT1G13160	0	P	0.369
Ath_chr1	4492423	4492613	5P.capped.1220	102	-	AT1G13170	0	P	0.216
Ath_chr1	4494959	4495058	5P.capped.1221	68	+	AT1G13180	0	P	0.431
Ath_chr1	4498774	4498941	5P.capped.1222	98	+	AT1G13190	-8	U	0.33
Ath_chr1	4503374	4503622	5P.capped.1223	105	-	AT1G13195	0	P	0.403
Ath_chr1	4513874	4513952	5P.capped.1224	1	-	AT1G13210	0	P	0.261
Ath_chr1	4515541	4515655	5P.capped.1225	19	+	AT1G13220	-45	U	0.353
Ath_chr1	4520548	4520675	5P.capped.1226	65	+	AT1G13230	-17	U	0.28
Ath_chr1	4526021	4526158	5P.capped.1227	43	-	AT1G13245	-1	U	0.365
Ath_chr1	4529981	4530148	5P.capped.1228	81	-	AT1G13250	0	P	0.4
Ath_chr1	4542281	4542356	5P.capped.1229	25	+	AT1G13260	0	P	0.404
Ath_chr1	4544907	4545029	5P.capped.1230	45	+	AT1G13270	0	P	0.534
Ath_chr1	4547349	4547586	5P.capped.1231	195	+	AT1G13280	0	P	0.405
Ath_chr1	4551565	4551609	5P.noncapped.61	28	-	AT1G13290	0	P	0.077
Ath_chr1	4567701	4567789	5P.capped.1232	47	-	AT1G13320	0	P	0.308
Ath_chr1	4567857	4568012	5P.capped.1233	77	+	AT1G13330	0	P	0.254
Ath_chr1	4576565	4576737	5P.capped.1234	65	-	AT1G13350	0	P	0.266
Ath_chr1	4576899	4577003	5P.capped.1235	89	+	AT1G13360	0	A	0.37
Ath_chr1	4577863	4577917	5P.capped.1236	41	-	AT1G13360	0	P	0.2
Ath_chr1	4588580	4588614	5P.capped.1237	32	-	AT1G13370	0	P	0.618
Ath_chr1	4590367	4590455	5P.capped.1238	43	-	AT1G13380	0	P	0.362
Ath_chr1	4593582	4593737	5P.capped.1239	116	-	AT1G13390	-16	U	0.334
Ath_chr1	4594187	4594320	5P.capped.1240	62	-	AT1G13390	0	P	0.276
Ath_chr1	4594389	4594436	5P.capped.1241	22	-	AT1G13390	-21	U	0.257
Ath_chr1	4601189	4601302	5P.capped.1242	25	+	AT1G13410	-46	U	0.359
Ath_chr1	4604838	4604865	5P.capped.1243	2	+	AT1G13420	0	P	0.245
Ath_chr1	4610510	4610665	5P.capped.1244	54	-	AT1G13440	0	P	0.43
Ath_chr1	4612215	4612369	5P.capped.1245	141	+	AT1G13448	0	P	0.189
Ath_chr1	4615100	4615268	5P.capped.1246	85	-	AT1G13450	0	P	0.187
Ath_chr1	4615729	4615922	5P.capped.1247	177	+	AT1G13460	0	P	0.307
Ath_chr1	4641974	4642227	5P.capped.1248	20	-	AT1G13560	0	P	0.273
Ath_chr1	4644277	4644424	5P.capped.1249	100	-	AT1G13570	0	P	0.311
Ath_chr1	4646775	4647031	5P.capped.1250	77	-	AT1G13580	0	P	0.415
Ath_chr1	4673018	4673074	5P.capped.1251	1	-	AT1G13630	-63	U	0.462
Ath_chr1	4674226	4674239	5P.capped.1252	1	+	AT1G13635	0	P	0.398
Ath_chr1	4679718	4679822	5P.capped.1253	90	-	AT1G13640	0	P	0.321
Ath_chr1	4682088	4682128	5P.capped.1254	7	-	AT1G13650	0	P	0.54
Ath_chr1	4682183	4682318	5P.capped.1255	113	-	AT1G13650	-101	U	0.391
Ath_chr1	4688109	4688184	5P.capped.1256	44	+	AT1G13670	-2	U	0.411
Ath_chr1	4693257	4693380	5P.capped.1257	72	+	AT1G13690	0	P	0.391
Ath_chr1	4695876	4696210	5P.capped.1258	146	-	AT1G13700	0	P	0.438
Ath_chr1	4704627	4704677	5P.capped.1259	46	-	AT1G13710	-17	U	0.397
Ath_chr1	4709753	4710048	5P.capped.1260	259	+	AT1G13730	0	P	0.363
Ath_chr1	4713498	4713759	5P.capped.1261	196	+	AT1G13740	0	P	0.459
Ath_chr1	4718148	4718308	5P.capped.1262	71	-	AT1G13750	0	P	0.472
Ath_chr1	4721552	4721743	5P.capped.1263	140	+	AT1G13770	-2	U	0.281
Ath_chr1	4724518	4724648	5P.capped.1264	89	+	AT1G13780	0	P	0.509
Ath_chr1	4726752	4726856	5P.capped.1265	10	+	.	.	N	0.471
Ath_chr1	4733733	4733804	5P.capped.1266	47	-	AT1G13800	-74	U	0.195
Ath_chr1	4734026	4734075	5P.capped.1267	9	+	AT1G13810	0	P	0.41
Ath_chr1	4735545	4735640	5P.capped.1268	61	+	AT1G13820	0	P	0.271
Ath_chr1	4740821	4741147	5P.capped.1269	117	-	AT1G13830	0	P	0.426
Ath_chr1	4746782	4746949	5P.capped.1270	126	-	AT1G13860	0	P	0.327
Ath_chr1	4748610	4748684	5P.capped.1271	31	-	AT1G13870	0	P	0.373
Ath_chr1	4748863	4748983	5P.capped.1272	9	+	AT1G13880	0	P	0.331
Ath_chr1	4751412	4751515	5P.capped.1273	47	+	AT1G13890	-121	U	0.375
Ath_chr1	4755543	4755676	5P.capped.1274	32	-	AT1G13900	0	P	0.364
Ath_chr1	4755778	4755949	5P.capped.1275	158	+	AT1G13910	0	P	0.424
Ath_chr1	4758157	4758213	5P.capped.1276	1	+	AT1G13920	-29	U	0.315
Ath_chr1	4759867	4759961	5P.capped.1277	33	-	.	.	N	0.448
Ath_chr1	4760979	4761087	5P.capped.1278	62	+	AT1G13930	0	P	0.419
Ath_chr1	4766424	4766553	5P.capped.1279	113	-	AT1G13940	0	P	0.248
Ath_chr1	4766711	4766889	5P.capped.1280	21	-	AT1G13940	0	P	0.369
Ath_chr1	4773523	4773641	5P.capped.1281	71	+	AT1G13950	0	P	0.41
Ath_chr1	4776323	4776628	5P.capped.1282	207	+	AT1G13960	0	P	0.392
Ath_chr1	4782443	4782631	5P.capped.1283	82	-	AT1G13970	0	P	0.414
Ath_chr1	4788503	4788678	5P.capped.1284	52	+	AT1G13980	0	P	0.346
Ath_chr1	4794660	4794825	5P.capped.1285	103	+	AT1G13990	0	P	0.365
Ath_chr1	4797255	4797486	5P.capped.1286	169	+	AT1G14000	0	P	0.346
Ath_chr1	4801784	4801895	5P.capped.1287	56	-	AT1G14010	0	P	0.342
Ath_chr1	4802572	4802853	5P.capped.1288	244	+	AT1G14020	0	P	0.331
Ath_chr1	4807452	4807529	5P.capped.1289	64	-	AT1G14030	0	P	0.398
Ath_chr1	4810391	4810459	5P.capped.1290	54	+	AT1G14040	-42	U	0.415
Ath_chr1	4810893	4810955	5P.capped.1291	25	-	AT1G14040	0	A	0.634
Ath_chr1	4811054	4811169	5P.capped.1292	47	-	AT1G14040	0	A	0.233
Ath_chr1	4811820	4811895	5P.capped.1293	47	+	AT1G14040	0	D	0.258
Ath_chr1	4817981	4818050	5P.capped.1294	38	-	AT1G14060	0	P	0.323
Ath_chr1	4820398	4820560	5P.capped.1295	31	-	AT1G14071	0	P	0.348
Ath_chr1	4827418	4827472	5P.capped.1296	49	-	AT1G14090	-32	U	0.331
Ath_chr1	4827844	4827870	5P.capped.1297	14	+	AT1G14100	-102	U	0.189
Ath_chr1	4837023	4837149	5P.capped.1298	25	-	AT1G14130	0	D	0.583
Ath_chr1	4837445	4837733	5P.capped.1299	160	-	AT1G14130	0	P	0.262
Ath_chr1	4839582	4839695	5P.capped.1300	47	-	AT1G14140	0	P	0.273
Ath_chr1	4839786	4839890	5P.capped.1301	74	+	AT1G14150	0	P	0.472
Ath_chr1	4845743	4845853	5P.capped.1302	59	-	AT1G14170	0	P	0.321
Ath_chr1	4847146	4847249	5P.capped.1303	40	+	AT1G14180	0	P	0.288
Ath_chr1	4849817	4849936	5P.capped.1304	79	-	AT1G14182	-71	U	0.355
Ath_chr1	4852520	4852642	5P.capped.1305	51	+	AT1G14190	-230	U	0.503
Ath_chr1	4855160	4855371	5P.capped.1306	35	-	AT1G14200	0	P	0.308
Ath_chr1	4855386	4855569	5P.capped.1307	47	+	AT1G14205	-99	U	0.483
Ath_chr1	4857919	4858057	5P.capped.1308	37	-	AT1G14210	0	P	0.353
Ath_chr1	4861227	4861312	5P.capped.1309	46	+	AT1G14230	0	P	0.369
Ath_chr1	4868388	4868500	5P.capped.1310	110	+	AT1G14250	0	P	0.363
Ath_chr1	4872852	4872914	5P.capped.1311	3	+	AT1G14260	0	P	0.36
Ath_chr1	4877140	4877272	5P.capped.1312	37	-	AT1G14270	0	P	0.334
Ath_chr1	4877491	4877675	5P.capped.1313	135	+	AT1G14280	0	P	0.401
Ath_chr1	4881915	4882015	5P.capped.1314	34	-	AT1G14290	0	P	0.356
Ath_chr1	4884736	4884828	5P.capped.1315	18	-	AT1G14300	0	P	0.314
Ath_chr1	4884950	4885079	5P.capped.1316	58	+	AT1G14310	-35	U	0.365
Ath_chr1	4888134	4888263	5P.capped.1317	91	+	AT1G14320	0	P	0.262
Ath_chr1	4891940	4892044	5P.capped.1318	88	-	AT1G14330	0	P	0.38
Ath_chr1	4892167	4892308	5P.capped.1319	83	-	AT1G14330	0	P	0.292
Ath_chr1	4897314	4897426	5P.capped.1320	47	+	AT1G14340	0	P	0.302
Ath_chr1	4899041	4899200	5P.capped.1321	121	+	AT1G14345	0	P	0.344
Ath_chr1	4907563	4908002	5P.capped.1322	391	+	AT1G14350	0	P	0.341
Ath_chr1	4908054	4908109	5P.capped.1323	32	+	AT1G14350	0	P	0.317
Ath_chr1	4908161	4908199	5P.capped.1324	1	+	AT1G14350	0	P	0.639
Ath_chr1	4908362	4908454	5P.capped.1325	56	+	AT1G14350	0	P	0.265
Ath_chr1	4913065	4913256	5P.capped.1326	57	-	AT1G14360	0	P	0.276
Ath_chr1	4915573	4915673	5P.capped.1327	5	+	AT1G14370	0	P	0.213
Ath_chr1	4921294	4921430	5P.capped.1328	45	-	AT1G14380	-536	I	0.455
Ath_chr1	4921483	4921695	5P.capped.1329	52	-	AT1G14380	0	P	0.358
Ath_chr1	4928581	4928758	5P.capped.1330	28	-	AT1G14400	0	P	0.335
Ath_chr1	4930846	4930997	5P.capped.1331	50	-	AT1G14410	0	P	0.311
Ath_chr1	4933477	4933609	5P.capped.1332	29	-	AT1G14420	0	P	0.361
Ath_chr1	4934145	4934226	5P.capped.1333	69	+	AT1G14430	0	P	0.384
Ath_chr1	4934253	4934384	5P.capped.1334	31	+	AT1G14430	0	P	0.359
Ath_chr1	4940048	4940097	5P.capped.1335	23	-	AT1G14440	0	D	0.273
Ath_chr1	4940732	4940920	5P.capped.1336	44	-	AT1G14440	0	P	0.326
Ath_chr1	4947527	4947631	5P.capped.1337	44	-	AT1G14450	0	P	0.267
Ath_chr1	4952878	4952982	5P.capped.1338	67	-	AT1G14460	-19	U	0.345
Ath_chr1	4953056	4953269	5P.capped.1339	57	-	AT1G14460	-187	U	0.302
Ath_chr1	4959348	4959434	5P.capped.1340	59	-	AT1G14490	-83	U	0.261
Ath_chr1	4964251	4964548	5P.capped.1341	173	-	AT1G14510	0	P	0.381
Ath_chr1	4969998	4970239	5P.capped.1342	14	-	AT1G14520	0	D	0.339
Ath_chr1	4972059	4972124	5P.noncapped.62	1	-	AT1G14530	0	D	0.0
Ath_chr1	4973596	4973638	5P.capped.1343	6	-	AT1G14530	0	P	0.369
Ath_chr1	4973650	4973794	5P.capped.1344	65	-	AT1G14530	0	P	0.308
Ath_chr1	4980608	4980705	5P.capped.1345	65	+	AT1G14560	0	P	0.281
Ath_chr1	4980793	4980848	5P.capped.1346	36	+	AT1G14560	0	P	0.336
Ath_chr1	4983507	4983600	5P.capped.1347	52	+	AT1G14570	0	P	0.362
Ath_chr1	4983629	4983687	5P.capped.1348	21	+	AT1G14570	0	P	0.434
Ath_chr1	4989663	4989772	5P.capped.1349	8	+	AT1G14580	0	P	0.524
Ath_chr1	5000549	5000707	5P.capped.1350	100	-	AT1G14590	-7	U	0.369
Ath_chr1	5003396	5003619	5P.capped.1351	110	-	AT1G14600	-137	U	0.46
Ath_chr1	5014371	5014548	5P.capped.1352	127	-	AT1G14610	0	P	0.317
Ath_chr1	5016528	5016656	5P.capped.1353	39	-	AT1G14620	0	P	0.321
Ath_chr1	5019903	5019984	5P.capped.1354	52	+	AT1G14630	0	P	0.397
Ath_chr1	5023436	5023497	5P.capped.1355	1	+	AT1G14640	-218	U	0.205
Ath_chr1	5027650	5027737	5P.capped.1356	46	+	AT1G14650	0	P	0.442
Ath_chr1	5036419	5036520	5P.capped.1357	57	-	AT1G14660	0	P	0.248
Ath_chr1	5037552	5037658	5P.capped.1358	59	+	AT1G14670	0	P	0.481
Ath_chr1	5040754	5040805	5P.capped.1359	4	+	AT1G14680	-102	U	0.277
Ath_chr1	5042258	5042500	5P.capped.1360	189	+	AT1G14685	0	P	0.433
Ath_chr1	5042528	5042672	5P.capped.1361	27	+	AT1G14685	0	P	0.388
Ath_chr1	5046007	5046063	5P.capped.1362	16	-	AT1G14686	0	P	0.261
Ath_chr1	5047887	5048016	5P.capped.1363	87	+	AT1G14687	0	P	0.323
Ath_chr1	5055031	5055080	5P.capped.1364	6	-	AT1G14690	0	P	0.266
Ath_chr1	5055134	5055293	5P.capped.1365	121	-	AT1G14690	-4	U	0.257
Ath_chr1	5058693	5058789	5P.capped.1366	27	+	AT1G14700	0	P	0.453
Ath_chr1	5064997	5065228	5P.capped.1367	32	-	AT1G14710	0	P	0.375
Ath_chr1	5068422	5068657	5P.capped.1368	76	-	AT1G14720	0	P	0.397
Ath_chr1	5073062	5073139	5P.capped.1369	47	+	AT1G14730	0	P	0.241
Ath_chr1	5077730	5077803	5P.capped.1370	59	-	AT1G14740	0	P	0.332
Ath_chr1	5082448	5082524	5P.capped.1371	40	-	AT1G14750	0	P	0.244
Ath_chr1	5083641	5083747	5P.capped.1372	100	+	AT1G14755	0	P	0.696
Ath_chr1	5085157	5085301	5P.capped.1373	83	-	AT1G14760	-28	U	0.356
Ath_chr1	5088629	5088720	5P.capped.1374	1	-	AT1G14770	-5	U	0.488
Ath_chr1	5088765	5088894	5P.capped.1375	56	-	AT1G14770	0	P	0.284
Ath_chr1	5097957	5098106	5P.capped.1376	40	-	AT1G14790	0	P	0.363
Ath_chr1	5104643	5104756	5P.capped.1377	45	-	AT1G14810	0	P	0.462
Ath_chr1	5106770	5107079	5P.capped.1378	38	-	AT1G14820	0	P	0.308
Ath_chr1	5111594	5111710	5P.capped.1379	48	-	AT1G14830	0	P	0.329
Ath_chr1	5115322	5115493	5P.capped.1380	139	-	AT1G14840	0	P	0.379
Ath_chr1	5123438	5123590	5P.capped.1381	50	-	AT1G14850	-230	U	0.224
Ath_chr1	5124694	5124889	5P.capped.1382	47	+	AT1G14860	0	P	0.259
Ath_chr1	5128576	5128615	5P.noncapped.63	32	-	AT1G14870	0	D	0.1
Ath_chr1	5129443	5129526	5P.capped.1383	78	-	AT1G14870	0	P	0.329
Ath_chr1	5136998	5137102	5P.capped.1384	56	+	AT1G14890	0	P	0.377
Ath_chr1	5137718	5137732	5P.capped.1385	3	-	AT1G14890	0	A	0.3
Ath_chr1	5139341	5139547	5P.capped.1386	77	-	AT1G14900	0	P	0.375
Ath_chr1	5143616	5143741	5P.capped.1387	64	-	AT1G14910	0	P	0.288
Ath_chr1	5149094	5149400	5P.capped.1388	179	+	AT1G14920	0	P	0.351
Ath_chr1	5164905	5165133	5P.capped.1389	137	-	AT1G14970	-126	U	0.36
Ath_chr1	5166642	5166784	5P.capped.1390	40	-	AT1G14980	0	P	0.345
Ath_chr1	5168146	5168285	5P.capped.1391	96	-	AT1G14990	0	P	0.251
Ath_chr1	5168539	5168643	5P.capped.1392	63	+	AT1G15000	0	P	0.392
Ath_chr1	5170402	5170425	5P.noncapped.64	21	-	AT1G15002	0	P	0.0
Ath_chr1	5170554	5170573	5P.capped.1393	17	-	AT1G15002	-137	U	0.21
Ath_chr1	5171180	5171266	5P.capped.1394	26	+	AT1G15010	0	P	0.339
Ath_chr1	5176151	5176354	5P.capped.1395	71	-	AT1G15020	0	P	0.293
Ath_chr1	5177495	5177623	5P.capped.1396	65	+	AT1G15030	0	P	0.433
Ath_chr1	5186865	5186999	5P.capped.1397	24	-	AT1G15060	0	P	0.33
Ath_chr1	5187574	5187758	5P.capped.1398	61	+	AT1G15080	0	P	0.321
Ath_chr1	5192065	5192223	5P.capped.1399	68	+	.	.	N	0.254
Ath_chr1	5193271	5193426	5P.capped.1400	90	+	.	.	N	0.335
Ath_chr1	5194158	5194260	5P.capped.1401	40	-	AT1G15100	0	P	0.269
Ath_chr1	5198978	5199093	5P.capped.1402	37	+	AT1G15110	-2	U	0.322
Ath_chr1	5199162	5199205	5P.capped.1403	33	+	AT1G15110	0	P	0.31
Ath_chr1	5199444	5199573	5P.capped.1404	111	+	AT1G15110	-12	I	0.291
Ath_chr1	5202768	5202908	5P.capped.1405	89	+	AT1G15120	0	P	0.402
Ath_chr1	5202957	5203032	5P.capped.1406	12	+	AT1G15120	-95	I	0.471
Ath_chr1	5209863	5210022	5P.capped.1407	25	-	AT1G15130	0	P	0.459
Ath_chr1	5212117	5212423	5P.capped.1408	108	-	AT1G15140	0	P	0.367
Ath_chr1	5220063	5220226	5P.capped.1409	48	-	AT1G15165	0	P	0.318
Ath_chr1	5220383	5220702	5P.capped.1410	75	+	AT1G15170	-182	U	0.41
Ath_chr1	5224053	5224138	5P.capped.1411	61	-	AT1G15175	0	P	0.222
Ath_chr1	5224291	5224456	5P.capped.1412	128	+	AT1G15180	0	P	0.389
Ath_chr1	5227176	5227238	5P.capped.1413	58	+	AT1G15190	0	P	0.369
Ath_chr1	5227943	5227983	5P.capped.1414	38	-	AT1G15190	0	A	0.18
Ath_chr1	5231006	5231148	5P.capped.1415	46	-	AT1G15200	0	P	0.316
Ath_chr1	5238013	5238126	5P.capped.1416	20	+	AT1G15215	-31	U	0.5
Ath_chr1	5241426	5241543	5P.capped.1417	71	-	AT1G15220	0	P	0.283
Ath_chr1	5243192	5243275	5P.capped.1418	34	-	AT1G15230	0	P	0.387
Ath_chr1	5243411	5243505	5P.capped.1419	38	+	AT1G15240	0	P	0.403
Ath_chr1	5249396	5249576	5P.capped.1420	53	-	AT1G15250	0	P	0.288
Ath_chr1	5249672	5249863	5P.capped.1421	151	+	AT1G15260	0	P	0.348
Ath_chr1	5252054	5252146	5P.capped.1422	41	-	AT1G15270	0	P	0.353
Ath_chr1	5252259	5252384	5P.capped.1423	66	+	AT1G15280	0	P	0.338
Ath_chr1	5257388	5257409	5P.noncapped.65	7	-	AT1G15290	0	D	0.0
Ath_chr1	5257418	5257463	5P.noncapped.66	9	-	AT1G15290	0	D	0.056
Ath_chr1	5264940	5265134	5P.capped.1424	1	-	AT1G15290	0	P	0.279
Ath_chr1	5268377	5268606	5P.capped.1425	181	-	AT1G15300	0	P	0.459
Ath_chr1	5271949	5272090	5P.capped.1426	24	-	AT1G15310	0	P	0.365
Ath_chr1	5274024	5274103	5P.capped.1427	75	-	AT1G15320	-26	U	0.181
Ath_chr1	5277520	5277835	5P.capped.1428	54	-	AT1G15340	0	P	0.373
Ath_chr1	5279796	5279911	5P.capped.1429	63	-	AT1G15350	0	P	0.326
Ath_chr1	5281580	5281674	5P.capped.1430	1	-	.	.	N	0.215
Ath_chr1	5283295	5283410	5P.capped.1431	88	+	AT1G15360	-154	U	0.544
Ath_chr1	5283446	5283461	5P.capped.1432	6	+	AT1G15360	-85	U	0.463
Ath_chr1	5283510	5283597	5P.capped.1433	30	+	AT1G15360	0	P	0.395
Ath_chr1	5283704	5283741	5P.noncapped.67	1	-	AT1G15360	18	IA	0.0
Ath_chr1	5283805	5283815	5P.capped.1434	6	+	AT1G15360	-175	I	0.411
Ath_chr1	5283937	5283962	5P.capped.1435	12	+	AT1G15360	-37	I	0.552
Ath_chr1	5286806	5286926	5P.capped.1436	64	+	AT1G15370	-176	U	0.346
Ath_chr1	5286995	5287125	5P.capped.1437	62	+	AT1G15370	0	P	0.408
Ath_chr1	5290724	5290761	5P.capped.1438	24	+	AT1G15380	0	P	0.334
Ath_chr1	5290829	5290867	5P.capped.1439	5	+	AT1G15380	0	P	0.314
Ath_chr1	5291696	5291845	5P.capped.1440	114	+	AT1G15380	-213	I	0.339
Ath_chr1	5294550	5294702	5P.capped.1441	115	+	AT1G15390	0	P	0.367
Ath_chr1	5296809	5296988	5P.capped.1442	54	-	AT1G15400	0	P	0.354
Ath_chr1	5297848	5297909	5P.capped.1443	33	+	AT1G15410	-442	U	0.496
Ath_chr1	5297970	5298181	5P.noncapped.68	207	-	AT1G15405	-12	U	0.005
Ath_chr1	5298210	5298338	5P.capped.1444	113	+	AT1G15410	0	P	0.191
Ath_chr1	5298866	5298881	5P.capped.1445	9	+	AT1G15410	0	D	0.367
Ath_chr1	5299092	5299165	5P.capped.1446	67	+	AT1G15410	0	D	0.403
Ath_chr1	5299248	5299282	5P.capped.1447	3	+	AT1G15410	0	D	0.317
Ath_chr1	5301382	5301512	5P.capped.1448	38	-	AT1G15415	-9	U	0.269
Ath_chr1	5303339	5303443	5P.capped.1449	41	-	AT1G15420	0	P	0.404
Ath_chr1	5304292	5304384	5P.capped.1450	25	+	AT1G15430	0	P	0.39
Ath_chr1	5309461	5309570	5P.capped.1451	36	-	AT1G15440	0	P	0.416
Ath_chr1	5313387	5313681	5P.capped.1452	43	-	AT1G15460	0	D	0.385
Ath_chr1	5314070	5314149	5P.capped.1453	71	-	AT1G15460	-48	U	0.404
Ath_chr1	5314254	5314268	5P.capped.1454	10	-	AT1G15460	-171	U	0.344
Ath_chr1	5315453	5315600	5P.capped.1455	85	+	AT1G15470	0	P	0.468
Ath_chr1	5316347	5316479	5P.capped.1456	102	+	AT1G15470	-59	I	0.482
Ath_chr1	5317944	5318067	5P.capped.1457	91	+	AT1G15480	0	P	0.163
Ath_chr1	5323763	5323919	5P.capped.1458	122	-	AT1G15490	0	P	0.339
Ath_chr1	5326216	5326359	5P.capped.1459	115	+	AT1G15500	0	P	0.447
Ath_chr1	5329026	5329161	5P.capped.1460	18	+	AT1G15510	-66	U	0.315
Ath_chr1	5332296	5332383	5P.capped.1461	78	+	AT1G15520	0	A	0.225
Ath_chr1	5341948	5342027	5P.capped.1462	41	-	AT1G15530	-59	U	0.122
Ath_chr1	5342070	5342136	5P.capped.1463	64	-	AT1G15530	-204	U	0.291
Ath_chr1	5346164	5346168	5P.capped.1464	1	-	AT1G15550	0	P	0.267
Ath_chr1	5361961	5362080	5P.capped.1465	58	+	AT1G15570	0	P	0.346
Ath_chr1	5366462	5366513	5P.capped.1466	34	-	AT1G15580	0	P	0.328
Ath_chr1	5381029	5381191	5P.capped.1467	60	+	AT1G15660	-80	U	0.349
Ath_chr1	5390004	5390088	5P.capped.1468	30	+	AT1G15670	0	P	0.379
Ath_chr1	5398872	5399054	5P.capped.1469	117	+	AT1G15690	0	P	0.444
Ath_chr1	5403762	5403873	5P.capped.1470	34	-	AT1G15700	0	P	0.388
Ath_chr1	5404317	5404477	5P.capped.1471	57	+	AT1G15710	0	P	0.356
Ath_chr1	5405994	5406151	5P.capped.1472	33	+	AT1G15720	0	P	0.342
Ath_chr1	5409914	5410053	5P.capped.1473	36	-	AT1G15730	0	P	0.387
Ath_chr1	5410878	5410967	5P.capped.1474	33	+	AT1G15740	0	P	0.419
Ath_chr1	5414558	5414583	5P.noncapped.69	15	+	AT1G15740	0	D	0.007
Ath_chr1	5420544	5420685	5P.capped.1475	60	-	AT1G15750	0	P	0.224
Ath_chr1	5420855	5421068	5P.capped.1476	22	-	AT1G15750	0	P	0.323
Ath_chr1	5425680	5425703	5P.capped.1477	15	+	AT1G15760	-18	U	0.23
Ath_chr1	5429501	5429616	5P.capped.1478	81	-	AT1G15772	-22	U	0.243
Ath_chr1	5430364	5430390	5P.capped.1479	2	+	AT1G15780	0	A	0.358
Ath_chr1	5436518	5436617	5P.capped.1480	31	-	AT1G15780	-138	U	0.566
Ath_chr1	5440023	5440149	5P.capped.1481	53	-	AT1G15790	0	P	0.35
Ath_chr1	5443630	5443745	5P.capped.1482	52	-	AT1G15800	0	P	0.3
Ath_chr1	5444353	5444502	5P.capped.1483	126	+	AT1G15810	0	P	0.38
Ath_chr1	5447716	5447941	5P.capped.1484	45	-	AT1G15820	0	P	0.404
Ath_chr1	5450094	5450215	5P.noncapped.70	1	+	AT1G15830	0	P	0.0
Ath_chr1	5454743	5454946	5P.capped.1485	76	+	AT1G15860	0	P	0.354
Ath_chr1	5454977	5455020	5P.capped.1486	32	+	AT1G15860	0	P	0.347
Ath_chr1	5457063	5457146	5P.capped.1487	38	+	AT1G15870	0	P	0.432
Ath_chr1	5460293	5460437	5P.capped.1488	56	-	AT1G15880	-17	U	0.254
Ath_chr1	5460465	5460659	5P.capped.1489	169	+	AT1G15885	0	P	0.353
Ath_chr1	5464212	5464426	5P.capped.1490	115	+	AT1G15900	-28	U	0.277
Ath_chr1	5465290	5465440	5P.capped.1491	79	+	AT1G15910	0	P	0.394
Ath_chr1	5469236	5469488	5P.capped.1492	224	+	AT1G15920	0	P	0.299
Ath_chr1	5471349	5471521	5P.capped.1493	89	+	AT1G15930	0	P	0.449
Ath_chr1	5473464	5473659	5P.capped.1494	89	+	AT1G15940	-11	U	0.35
Ath_chr1	5478554	5478822	5P.capped.1495	231	+	AT1G15950	0	P	0.498
Ath_chr1	5481543	5481678	5P.capped.1496	127	+	AT1G15950	-37	I	0.258
Ath_chr1	5485069	5485120	5P.capped.1497	43	-	AT1G15960	-31	U	0.28
Ath_chr1	5488559	5488592	5P.capped.1498	20	-	AT1G15970	0	P	0.266
Ath_chr1	5488798	5488981	5P.capped.1499	67	-	AT1G15970	0	P	0.444
Ath_chr1	5489240	5489327	5P.capped.1500	38	+	AT1G15980	-19	U	0.378
Ath_chr1	5494507	5494586	5P.capped.1501	28	+	AT1G16000	0	P	0.316
Ath_chr1	5497679	5497860	5P.capped.1502	40	-	AT1G16010	0	P	0.365
Ath_chr1	5498150	5498253	5P.capped.1503	21	+	AT1G16020	0	P	0.345
Ath_chr1	5501883	5501892	5P.capped.1504	3	-	AT1G16022	0	P	0.485
Ath_chr1	5504489	5504545	5P.capped.1505	45	-	AT1G16030	0	P	0.221
Ath_chr1	5504669	5504763	5P.capped.1506	48	+	AT1G16040	-17	U	0.337
Ath_chr1	5508371	5508555	5P.capped.1507	151	+	AT1G16060	0	P	0.348
Ath_chr1	5511113	5511143	5P.capped.1508	14	+	AT1G16060	-18	I	0.665
Ath_chr1	5513779	5513899	5P.capped.1509	44	-	AT1G16070	0	P	0.359
Ath_chr1	5514241	5514442	5P.capped.1510	143	+	AT1G16080	0	P	0.411
Ath_chr1	5539704	5539963	5P.capped.1511	91	-	AT1G16170	0	P	0.353
Ath_chr1	5540413	5540588	5P.capped.1512	80	+	AT1G16180	0	P	0.402
Ath_chr1	5543069	5543227	5P.capped.1513	119	+	AT1G16190	0	P	0.394
Ath_chr1	5547476	5547685	5P.capped.1514	75	-	AT1G16210	0	P	0.42
Ath_chr1	5548243	5548443	5P.capped.1515	117	+	AT1G16220	-292	U	0.49
Ath_chr1	5548579	5548681	5P.capped.1516	43	+	AT1G16220	-30	U	0.404
Ath_chr1	5556732	5556851	5P.capped.1517	42	-	AT1G16240	0	P	0.328
Ath_chr1	5556967	5557040	5P.capped.1518	23	+	AT1G16250	0	P	0.329
Ath_chr1	5562014	5562167	5P.capped.1519	94	-	AT1G16260	0	P	0.294
Ath_chr1	5563078	5563296	5P.capped.1520	98	+	AT1G16270	0	P	0.433
Ath_chr1	5570514	5570614	5P.capped.1521	40	-	AT1G16280	-68	U	0.353
Ath_chr1	5573746	5573809	5P.capped.1522	15	-	AT1G16290	-224	U	0.167
Ath_chr1	5573837	5573976	5P.capped.1523	110	-	AT1G16290	-410	U	0.311
Ath_chr1	5574216	5574346	5P.capped.1524	91	+	AT1G16300	-2	U	0.371
Ath_chr1	5578226	5578501	5P.capped.1525	256	+	AT1G16310	0	P	0.305
Ath_chr1	5578787	5578905	5P.capped.1526	44	+	AT1G16310	-403	I	0.367
Ath_chr1	5580790	5580955	5P.capped.1527	64	+	AT1G16320	0	P	0.379
Ath_chr1	5587426	5587530	5P.capped.1528	35	-	AT1G16330	-71	U	0.191
Ath_chr1	5590557	5590723	5P.capped.1529	69	-	AT1G16340	0	P	0.335
Ath_chr1	5590821	5590957	5P.capped.1530	82	+	AT1G16350	-47	U	0.41
Ath_chr1	5595752	5595955	5P.capped.1531	58	-	.	.	N	0.342
Ath_chr1	5601418	5601462	5P.capped.1532	13	-	AT1G16380	-65	U	0.283
Ath_chr1	5614558	5614674	5P.capped.1533	60	+	AT1G16430	0	P	0.305
Ath_chr1	5617774	5617833	5P.capped.1534	32	+	AT1G16445	-4	U	0.338
Ath_chr1	5622508	5622654	5P.capped.1535	61	-	AT1G16460	0	P	0.314
Ath_chr1	5622747	5622911	5P.capped.1536	122	+	AT1G16470	0	P	0.401
Ath_chr1	5629009	5629085	5P.capped.1537	13	-	AT1G16480	-367	U	0.994
Ath_chr1	5629181	5629277	5P.capped.1538	63	+	AT1G16489	0	P	0.411
Ath_chr1	5630871	5630893	5P.capped.1539	20	-	AT1G16490	0	P	0.165
Ath_chr1	5638954	5639082	5P.capped.1540	79	+	AT1G16500	0	P	0.36
Ath_chr1	5645237	5645347	5P.capped.1541	36	-	AT1G16510	0	P	0.39
Ath_chr1	5647862	5647979	5P.capped.1542	67	-	AT1G16515	-117	U	0.377
Ath_chr1	5648516	5648822	5P.capped.1543	243	+	AT1G16520	0	P	0.185
Ath_chr1	5659359	5659450	5P.capped.1544	50	+	AT1G16540	-5	U	0.325
Ath_chr1	5665468	5665621	5P.capped.1545	129	+	AT1G16550	-309	U	0.416
Ath_chr1	5668373	5668461	5P.capped.1546	48	+	AT1G16560	0	P	0.514
Ath_chr1	5673502	5673658	5P.capped.1547	84	-	AT1G16570	0	P	0.26
Ath_chr1	5673714	5673844	5P.capped.1548	51	+	AT1G16590	-29	U	0.406
Ath_chr1	5678684	5678826	5P.capped.1549	26	-	AT1G16610	0	P	0.368
Ath_chr1	5684784	5684946	5P.capped.1550	71	-	AT1G16630	0	P	0.386
Ath_chr1	5686140	5686256	5P.noncapped.71	38	-	AT1G16635	0	P	0.014
Ath_chr1	5686330	5686344	5P.capped.1551	7	-	AT1G16635	0	P	0.318
Ath_chr1	5686549	5686735	5P.capped.1552	143	+	AT1G16640	0	P	0.499
Ath_chr1	5687875	5687968	5P.capped.1553	72	+	AT1G16650	0	P	0.245
Ath_chr1	5697205	5697378	5P.capped.1554	122	+	AT1G16670	0	P	0.304
Ath_chr1	5702088	5702231	5P.capped.1555	73	+	.	.	N	0.432
Ath_chr1	5702242	5702385	5P.capped.1556	115	+	AT1G16680	-395	U	0.508
Ath_chr1	5705953	5706171	5P.capped.1557	201	+	AT1G16690	0	P	0.343
Ath_chr1	5709691	5709826	5P.capped.1558	85	+	AT1G16700	0	P	0.293
Ath_chr1	5709876	5709936	5P.capped.1559	10	+	AT1G16700	-78	I	0.322
Ath_chr1	5712023	5712209	5P.capped.1560	114	+	AT1G16705	0	P	0.559
Ath_chr1	5713938	5714120	5P.capped.1561	65	+	AT1G16710	-215	U	0.292
Ath_chr1	5722835	5723127	5P.capped.1562	263	+	AT1G16720	0	P	0.403
Ath_chr1	5727074	5727207	5P.capped.1563	37	-	AT1G16730	0	P	0.32
Ath_chr1	5727297	5727416	5P.capped.1564	81	-	AT1G16730	-67	U	0.43
Ath_chr1	5727585	5727759	5P.capped.1565	120	+	AT1G16740	0	P	0.311
Ath_chr1	5731721	5732036	5P.capped.1566	148	-	AT1G16750	0	P	0.314
Ath_chr1	5734067	5734154	5P.capped.1567	69	+	AT1G16760	-97	U	0.292
Ath_chr1	5738758	5738792	5P.capped.1568	9	-	AT1G16770	0	A	0.31
Ath_chr1	5744163	5744243	5P.capped.1569	51	-	AT1G16780	-1	U	0.448
Ath_chr1	5744519	5744642	5P.capped.1570	45	+	AT1G16790	0	P	0.321
Ath_chr1	5755390	5755500	5P.capped.1571	16	-	AT1G16800	-144	U	0.225
Ath_chr1	5755573	5755720	5P.capped.1572	66	+	AT1G16810	0	P	0.45
Ath_chr1	5758200	5758358	5P.capped.1573	73	-	AT1G16820	0	P	0.431
Ath_chr1	5758725	5758901	5P.capped.1574	133	+	AT1G16825	0	P	0.29
Ath_chr1	5760620	5760711	5P.capped.1575	2	+	AT1G16830	-149	U	0.41
Ath_chr1	5762509	5762604	5P.noncapped.72	25	+	AT1G16830	0	P	0.0
Ath_chr1	5763941	5763957	5P.capped.1576	10	-	AT1G16840	0	P	0.413
Ath_chr1	5764008	5764172	5P.capped.1577	64	-	AT1G16840	0	P	0.279
Ath_chr1	5765591	5765696	5P.capped.1578	59	-	AT1G16850	0	P	0.414
Ath_chr1	5767250	5767444	5P.capped.1579	92	+	AT1G16860	0	P	0.349
Ath_chr1	5773161	5773264	5P.capped.1580	50	-	AT1G16870	0	P	0.396
Ath_chr1	5773507	5773744	5P.capped.1581	200	+	AT1G16880	0	P	0.35
Ath_chr1	5778379	5778501	5P.capped.1582	44	-	AT1G16890	0	P	0.277
Ath_chr1	5782323	5782440	5P.capped.1583	50	-	AT1G16900	0	P	0.382
Ath_chr1	5786998	5787164	5P.capped.1584	58	-	AT1G16916	0	P	0.253
Ath_chr1	5787254	5787341	5P.capped.1585	65	-	AT1G16916	-208	U	0.169
Ath_chr1	5789176	5789339	5P.capped.1586	47	-	AT1G16920	0	P	0.476
Ath_chr1	5789686	5789790	5P.capped.1587	27	+	AT1G16930	-273	U	0.491
Ath_chr1	5795982	5796000	5P.capped.1588	2	+	AT1G16950	-24	U	0.481
Ath_chr1	5799720	5799965	5P.capped.1589	162	+	AT1G16960	-5	U	0.319
Ath_chr1	5805720	5805818	5P.capped.1590	78	-	AT1G16970	0	P	0.304
Ath_chr1	5820099	5820279	5P.capped.1591	143	+	AT1G17020	0	P	0.259
Ath_chr1	5822252	5822483	5P.capped.1592	193	+	AT1G17030	0	P	0.424
Ath_chr1	5824782	5824997	5P.capped.1593	198	+	AT1G17040	0	P	0.311
Ath_chr1	5828899	5828979	5P.capped.1594	34	+	AT1G17050	-146	U	0.247
Ath_chr1	5829006	5829038	5P.capped.1595	14	+	AT1G17050	-59	U	0.372
Ath_chr1	5829066	5829202	5P.capped.1596	106	+	AT1G17050	0	P	0.329
Ath_chr1	5835261	5835366	5P.capped.1597	101	-	AT1G17060	0	P	0.367
Ath_chr1	5837555	5837628	5P.capped.1598	36	+	AT1G17070	0	P	0.28
Ath_chr1	5841532	5841733	5P.capped.1599	33	-	AT1G17080	0	P	0.415
Ath_chr1	5842754	5842927	5P.capped.1600	84	-	AT1G17090	0	P	0.329
Ath_chr1	5844189	5844388	5P.capped.1601	97	-	AT1G17090	-4	U	0.618
Ath_chr1	5844507	5844773	5P.capped.1602	236	+	AT1G17100	0	P	0.311
Ath_chr1	5850718	5850927	5P.capped.1603	95	-	AT1G17110	0	P	0.331
Ath_chr1	5851848	5852008	5P.capped.1604	104	+	AT1G17120	0	P	0.487
Ath_chr1	5854115	5854220	5P.capped.1605	63	+	AT1G17130	0	P	0.365
Ath_chr1	5858127	5858229	5P.capped.1606	15	-	AT1G17140	-186	I	0.528
Ath_chr1	5858328	5858650	5P.capped.1607	121	-	AT1G17140	-4	U	0.299
Ath_chr1	5862628	5862731	5P.capped.1608	48	-	AT1G17145	0	P	0.258
Ath_chr1	5867575	5867689	5P.capped.1609	64	+	AT1G17160	0	P	0.408
Ath_chr1	5869715	5869891	5P.capped.1610	24	+	AT1G17170	-106	U	0.289
Ath_chr1	5875247	5875448	5P.capped.1611	126	+	AT1G17190	0	P	0.38
Ath_chr1	5878371	5878498	5P.capped.1612	75	+	AT1G17200	0	P	0.337
Ath_chr1	5884657	5884806	5P.capped.1613	95	-	AT1G17210	0	P	0.319
Ath_chr1	5885044	5885190	5P.capped.1614	72	+	AT1G17220	0	P	0.358
Ath_chr1	5891031	5891128	5P.capped.1615	6	+	AT1G17230	-286	U	0.418
Ath_chr1	5895650	5895722	5P.capped.1616	66	-	.	.	N	0.628
Ath_chr1	5899947	5900109	5P.capped.1617	7	+	AT1G17255	-39	U	0.52
Ath_chr1	5911631	5911713	5P.capped.1618	76	-	AT1G17270	-15	U	0.331
Ath_chr1	5919907	5920142	5P.capped.1619	125	-	AT1G17280	0	P	0.308
Ath_chr1	5922511	5922844	5P.capped.1620	263	+	AT1G17290	0	P	0.4
Ath_chr1	5923040	5923108	5P.capped.1621	8	+	AT1G17290	-543	I	0.494
Ath_chr1	5929803	5929916	5P.capped.1622	105	+	AT1G17330	0	P	0.279
Ath_chr1	5933804	5933954	5P.capped.1623	75	+	AT1G17340	0	P	0.37
Ath_chr1	5934262	5934282	5P.capped.1624	3	-	AT1G17340	51	IA	0.525
Ath_chr1	5938506	5938542	5P.noncapped.73	1	+	AT1G17340	0	D	0.0
Ath_chr1	5941714	5941844	5P.capped.1625	105	+	AT1G17350	0	P	0.319
Ath_chr1	5946593	5946792	5P.capped.1626	134	+	AT1G17360	-36	U	0.42
Ath_chr1	5954839	5955083	5P.capped.1627	39	-	AT1G17370	0	P	0.365
Ath_chr1	5957042	5957295	5P.capped.1628	143	-	AT1G17380	0	P	0.294
Ath_chr1	5969903	5969992	5P.capped.1629	40	-	AT1G17410	0	P	0.305
Ath_chr1	5977310	5977502	5P.capped.1630	100	+	AT1G17420	0	P	0.462
Ath_chr1	5982204	5982320	5P.capped.1631	62	+	AT1G17430	0	P	0.308
Ath_chr1	5987672	5987707	5P.capped.1632	8	-	AT1G17440	0	P	0.478
Ath_chr1	5987725	5987947	5P.capped.1633	42	-	AT1G17440	0	P	0.359
Ath_chr1	5996844	5996929	5P.capped.1634	62	-	AT1G17450	-122	U	0.213
Ath_chr1	5997105	5997358	5P.capped.1635	225	+	AT1G17455	0	P	0.415
Ath_chr1	5998734	5998870	5P.capped.1636	80	+	AT1G17460	0	P	0.331
Ath_chr1	6002883	6003034	5P.capped.1637	82	+	AT1G17470	0	P	0.443
Ath_chr1	6008126	6008376	5P.capped.1638	151	-	AT1G17480	-12	U	0.374
Ath_chr1	6008475	6008676	5P.capped.1639	144	+	AT1G17490	0	P	0.353
Ath_chr1	6017932	6018124	5P.capped.1640	48	+	.	.	N	0.35
Ath_chr1	6024193	6024345	5P.capped.1641	67	-	AT1G17510	0	P	0.36
Ath_chr1	6027323	6027440	5P.capped.1642	61	-	AT1G17520	0	P	0.233
Ath_chr1	6027575	6027695	5P.capped.1643	84	+	AT1G17530	0	P	0.363
Ath_chr1	6034197	6034454	5P.capped.1644	164	+	AT1G17550	0	P	0.379
Ath_chr1	6038596	6038701	5P.capped.1645	70	-	AT1G17560	0	P	0.26
Ath_chr1	6039228	6039318	5P.capped.1646	21	+	AT1G17580	-53	U	0.208
Ath_chr1	6047654	6047710	5P.capped.1647	32	+	AT1G17580	0	D	0.429
Ath_chr1	6052467	6052609	5P.capped.1648	78	-	AT1G17590	-1	U	0.223
Ath_chr1	6056810	6056919	5P.capped.1649	17	+	AT1G17610	-67	U	0.311
Ath_chr1	6062180	6062303	5P.capped.1650	74	+	AT1G17620	0	P	0.51
Ath_chr1	6064487	6064591	5P.capped.1651	65	+	AT1G17630	0	P	0.611
Ath_chr1	6069239	6069368	5P.capped.1652	87	-	AT1G17640	-229	U	0.324
Ath_chr1	6071914	6072077	5P.capped.1653	35	-	AT1G17650	0	P	0.436
Ath_chr1	6076067	6076143	5P.capped.1654	65	+	AT1G17680	0	P	0.367
Ath_chr1	6088266	6088359	5P.capped.1655	73	-	AT1G17690	0	P	0.263
Ath_chr1	6089428	6089528	5P.capped.1656	85	+	AT1G17700	-3	U	0.425
Ath_chr1	6091958	6092032	5P.capped.1657	68	-	AT1G17710	0	P	0.338
Ath_chr1	6098272	6098468	5P.capped.1658	57	-	AT1G17720	0	P	0.439
Ath_chr1	6099025	6099154	5P.capped.1659	89	+	AT1G17730	0	P	0.327
Ath_chr1	6100923	6101178	5P.capped.1660	195	+	AT1G17745	0	P	0.407
Ath_chr1	6106321	6106533	5P.capped.1661	37	+	AT1G17750	-297	U	0.341
Ath_chr1	6116514	6116618	5P.capped.1662	102	-	AT1G17760	0	P	0.283
Ath_chr1	6123540	6123787	5P.capped.1663	116	+	AT1G17780	-44	U	0.414
Ath_chr1	6127402	6127541	5P.capped.1664	68	-	AT1G17790	-67	U	0.265
Ath_chr1	6135124	6135357	5P.capped.1665	91	-	AT1G17820	0	P	0.35
Ath_chr1	6138250	6138459	5P.capped.1666	60	-	AT1G17830	0	P	0.339
Ath_chr1	6142468	6142641	5P.capped.1667	95	+	AT1G17840	0	P	0.386
Ath_chr1	6142722	6142783	5P.capped.1668	20	+	AT1G17840	0	P	0.382
Ath_chr1	6148788	6148853	5P.capped.1669	42	-	AT1G17850	0	P	0.423
Ath_chr1	6149228	6149348	5P.capped.1670	77	+	AT1G17860	0	P	0.396
Ath_chr1	6152217	6152290	5P.capped.1671	64	-	AT1G17870	-60	U	0.13
Ath_chr1	6153906	6154052	5P.capped.1672	46	-	AT1G17880	0	P	0.374
Ath_chr1	6155613	6155767	5P.capped.1673	136	-	AT1G17890	0	P	0.326
Ath_chr1	6165279	6165432	5P.capped.1674	66	-	AT1G17920	0	P	0.215
Ath_chr1	6165504	6165599	5P.capped.1675	47	-	AT1G17920	-170	U	0.224
Ath_chr1	6168748	6168884	5P.capped.1676	41	-	AT1G17930	0	P	0.31
Ath_chr1	6172046	6172247	5P.capped.1677	116	-	AT1G17940	-107	I	0.248
Ath_chr1	6172464	6172711	5P.capped.1678	131	-	AT1G17940	-97	I	0.333
Ath_chr1	6173118	6173295	5P.capped.1679	65	-	AT1G17940	0	P	0.415
Ath_chr1	6177608	6177630	5P.capped.1680	8	+	AT1G17950	0	P	0.437
Ath_chr1	6177709	6177796	5P.capped.1681	25	+	AT1G17950	0	P	0.429
Ath_chr1	6181137	6181219	5P.capped.1682	20	-	AT1G17960	-36	I	0.189
Ath_chr1	6183672	6183811	5P.capped.1683	137	-	AT1G17960	-4	U	0.355
Ath_chr1	6184902	6184972	5P.capped.1684	15	+	AT1G17970	0	P	0.426
Ath_chr1	6185561	6185683	5P.capped.1685	18	-	AT1G17970	0	A	0.485
Ath_chr1	6191630	6191740	5P.capped.1686	49	-	AT1G17980	0	P	0.376
Ath_chr1	6193581	6193691	5P.capped.1687	103	-	AT1G17990	-227	I	0.123
Ath_chr1	6193868	6193959	5P.capped.1688	67	-	AT1G17990	0	P	0.381
Ath_chr1	6194859	6194915	5P.capped.1689	34	+	AT1G18000	0	A	0.26
Ath_chr1	6195734	6195742	5P.noncapped.74	3	+	AT1G18000	0	A	0.0
Ath_chr1	6196026	6196362	5P.capped.1690	128	-	AT1G18000	0	P	0.259
Ath_chr1	6199741	6199828	5P.capped.1691	77	+	AT1G18010	-79	U	0.749
Ath_chr1	6199861	6199912	5P.capped.1692	10	+	AT1G18010	-26	U	0.499
Ath_chr1	6201125	6201137	5P.capped.1693	7	-	AT1G18010	0	A	0.168
Ath_chr1	6202238	6202261	5P.capped.1694	9	+	AT1G18020	-1	U	0.298
Ath_chr1	6204286	6204410	5P.capped.1695	60	+	AT1G18030	0	P	0.338
Ath_chr1	6209346	6209571	5P.capped.1696	153	-	AT1G18040	0	P	0.268
Ath_chr1	6213312	6213559	5P.capped.1697	60	-	AT1G18060	0	P	0.371
Ath_chr1	6218246	6218409	5P.capped.1698	72	-	AT1G18070	0	P	0.297
Ath_chr1	6220149	6220247	5P.capped.1699	84	+	AT1G18075	-414	U	0.321
Ath_chr1	6220359	6220401	5P.capped.1700	1	+	AT1G18075	-287	U	0.426
Ath_chr1	6220761	6220790	5P.noncapped.75	1	+	AT1G18075	0	P	0.0
Ath_chr1	6222192	6222307	5P.capped.1701	71	+	AT1G18080	0	P	0.399
Ath_chr1	6224366	6224561	5P.capped.1702	137	+	AT1G18090	0	P	0.328
Ath_chr1	6232051	6232095	5P.capped.1703	19	+	AT1G18120	-21	U	0.486
Ath_chr1	6241394	6241492	5P.capped.1704	41	-	AT1G18140	0	P	0.461
Ath_chr1	6247465	6247504	5P.capped.1705	13	-	AT1G18150	0	P	0.481
Ath_chr1	6247527	6247834	5P.capped.1706	33	-	AT1G18150	0	P	0.288
Ath_chr1	6248632	6248889	5P.capped.1707	133	+	AT1G18160	-27	U	0.351
Ath_chr1	6254153	6254336	5P.capped.1708	133	+	AT1G18170	0	P	0.364
Ath_chr1	6255730	6255877	5P.capped.1709	82	+	AT1G18180	-17	U	0.277
Ath_chr1	6261390	6261509	5P.capped.1710	66	-	AT1G18190	0	P	0.331
Ath_chr1	6268770	6268939	5P.capped.1711	50	-	AT1G18210	0	P	0.352
Ath_chr1	6277995	6278295	5P.capped.1712	41	-	AT1G18250	0	P	0.437
Ath_chr1	6282025	6282144	5P.capped.1713	71	-	AT1G18260	0	P	0.42
Ath_chr1	6283220	6283400	5P.capped.1714	110	-	AT1G18265	-38	U	0.262
Ath_chr1	6293781	6293988	5P.capped.1715	48	-	AT1G18270	0	P	0.315
Ath_chr1	6294299	6294384	5P.capped.1716	40	+	AT1G18280	0	P	0.455
Ath_chr1	6299683	6299783	5P.capped.1717	3	+	AT1G18300	0	P	0.306
Ath_chr1	6300914	6300971	5P.noncapped.76	23	+	AT1G18300	0	D	0.031
Ath_chr1	6304252	6304372	5P.capped.1718	29	+	AT1G18320	-78	U	0.301
Ath_chr1	6307893	6308063	5P.capped.1719	117	-	AT1G18330	0	P	0.333
Ath_chr1	6309333	6309340	5P.noncapped.77	4	+	AT1G18335	56	IA	0.052
Ath_chr1	6311231	6311334	5P.capped.1720	44	-	AT1G18335	0	P	0.254
Ath_chr1	6313870	6314000	5P.capped.1721	60	-	AT1G18340	0	P	0.367
Ath_chr1	6319305	6319471	5P.capped.1722	76	-	AT1G18360	0	P	0.452
Ath_chr1	6324252	6324393	5P.capped.1723	49	-	AT1G18370	-80	U	0.256
Ath_chr1	6331303	6331415	5P.capped.1724	94	+	AT1G18400	0	P	0.367
Ath_chr1	6341750	6341864	5P.capped.1725	18	-	AT1G18410	-39	I	0.248
Ath_chr1	6345590	6345703	5P.capped.1726	48	-	AT1G18415	0	P	0.339
Ath_chr1	6345909	6346019	5P.capped.1727	8	+	AT1G18440	-56	U	0.422
Ath_chr1	6348051	6348165	5P.capped.1728	57	+	AT1G18450	0	P	0.318
Ath_chr1	6352369	6352558	5P.capped.1729	144	+	AT1G18460	0	P	0.402
Ath_chr1	6360034	6360043	5P.capped.1730	2	-	AT1G18470	0	P	0.485
Ath_chr1	6360068	6360279	5P.capped.1731	59	-	AT1G18470	0	P	0.35
Ath_chr1	6361575	6361671	5P.capped.1732	56	+	AT1G18480	0	P	0.444
Ath_chr1	6363014	6363234	5P.capped.1733	206	+	AT1G18485	0	P	0.218
Ath_chr1	6366953	6367181	5P.capped.1734	136	+	AT1G18490	0	P	0.346
Ath_chr1	6369207	6369308	5P.capped.1735	58	+	AT1G18500	-81	U	0.367
Ath_chr1	6374787	6375061	5P.capped.1736	144	+	AT1G18520	0	P	0.415
Ath_chr1	6376578	6376759	5P.capped.1737	53	+	AT1G18530	-151	U	0.51
Ath_chr1	6378529	6378629	5P.capped.1738	45	-	AT1G18540	0	P	0.31
Ath_chr1	6384371	6384398	5P.capped.1739	22	-	AT1G18550	-54	U	0.288
Ath_chr1	6384444	6384597	5P.capped.1740	29	-	AT1G18550	-134	U	0.364
Ath_chr1	6385230	6385334	5P.capped.1741	63	+	AT1G18560	-155	U	0.3
Ath_chr1	6395847	6395982	5P.capped.1742	16	+	AT1G18580	0	P	0.235
Ath_chr1	6398549	6398619	5P.capped.1743	30	+	AT1G18590	0	P	0.294
Ath_chr1	6400260	6400637	5P.capped.1744	282	+	AT1G18600	0	P	0.35
Ath_chr1	6405545	6405755	5P.capped.1745	131	+	AT1G18610	0	P	0.43
Ath_chr1	6405903	6406011	5P.capped.1746	4	+	AT1G18610	0	P	0.263
Ath_chr1	6409695	6410059	5P.capped.1747	276	+	AT1G18620	-6	U	0.356
Ath_chr1	6414694	6414783	5P.capped.1748	62	+	AT1G18630	0	P	0.181
Ath_chr1	6418606	6418718	5P.capped.1749	35	-	AT1G18640	0	P	0.263
Ath_chr1	6420448	6420638	5P.capped.1750	32	-	AT1G18650	0	P	0.391
Ath_chr1	6420997	6421169	5P.capped.1751	125	+	AT1G18660	0	P	0.407
Ath_chr1	6421194	6421238	5P.capped.1752	5	+	AT1G18660	0	P	0.371
Ath_chr1	6421261	6421402	5P.capped.1753	25	+	AT1G18660	0	P	0.353
Ath_chr1	6423878	6423946	5P.capped.1754	65	+	AT1G18660	-27	I	0.191
Ath_chr1	6430764	6430940	5P.capped.1755	29	-	AT1G18670	-98	U	0.425
Ath_chr1	6433424	6433512	5P.capped.1756	31	-	AT1G18680	0	P	0.413
Ath_chr1	6433566	6433637	5P.capped.1757	42	+	AT1G18690	0	P	0.308
Ath_chr1	6437480	6437596	5P.capped.1758	51	+	AT1G18700	0	P	0.27
Ath_chr1	6451892	6451987	5P.capped.1759	64	+	AT1G18710	-119	I	0.114
Ath_chr1	6459647	6460023	5P.capped.1760	71	-	AT1G18720	0	P	0.338
Ath_chr1	6460391	6460646	5P.capped.1761	182	+	AT1G18730	-24	U	0.34
Ath_chr1	6463841	6464062	5P.capped.1762	152	+	AT1G18740	0	P	0.414
Ath_chr1	6465832	6465872	5P.noncapped.78	36	-	AT1G18745	0	P	0.033
Ath_chr1	6466006	6466012	5P.noncapped.79	2	-	AT1G18745	0	P	0.0
Ath_chr1	6466155	6466229	5P.noncapped.80	29	-	AT1G18745	0	P	0.056
Ath_chr1	6466349	6466507	5P.noncapped.81	21	-	AT1G18745	0	P	0.052
Ath_chr1	6466611	6466758	5P.capped.1763	132	+	AT1G18750	-17	U	0.406
Ath_chr1	6466791	6466841	5P.capped.1764	29	+	AT1G18750	0	P	0.401
Ath_chr1	6474775	6474891	5P.capped.1765	65	+	AT1G18773	0	P	0.311
Ath_chr1	6483541	6483649	5P.capped.1766	54	-	AT1G18800	0	P	0.322
Ath_chr1	6487021	6487152	5P.capped.1767	8	-	AT1G18810	0	P	0.307
Ath_chr1	6500033	6500060	5P.capped.1768	23	-	.	.	N	0.562
Ath_chr1	6504019	6504450	5P.capped.1769	129	-	AT1G18840	0	P	0.294
Ath_chr1	6506349	6506527	5P.capped.1770	71	-	AT1G18850	0	P	0.314
Ath_chr1	6515422	6515492	5P.capped.1771	6	+	AT1G18870	0	P	0.582
Ath_chr1	6520748	6520797	5P.capped.1772	4	+	AT1G18880	0	P	0.295
Ath_chr1	6525886	6526001	5P.capped.1773	75	-	AT1G18890	0	P	0.437
Ath_chr1	6528970	6529062	5P.capped.1774	13	+	AT1G18900	0	P	0.285
Ath_chr1	6546197	6546455	5P.capped.1775	110	+	AT1G18950	-91	U	0.311
Ath_chr1	6552657	6552924	5P.capped.1776	119	+	AT1G18960	0	P	0.252
Ath_chr1	6560452	6560574	5P.capped.1777	28	-	AT1G18990	0	P	0.302
Ath_chr1	6562722	6562814	5P.capped.1778	57	-	AT1G19000	0	P	0.349
Ath_chr1	6565471	6565593	5P.capped.1779	22	+	AT1G19010	0	P	0.415
Ath_chr1	6565646	6565789	5P.capped.1780	133	+	AT1G19010	-3	U	0.315
Ath_chr1	6568070	6568077	5P.capped.1781	2	+	AT1G19020	0	P	0.179
Ath_chr1	6568717	6568855	5P.capped.1782	75	+	AT1G19025	-60	U	0.359
Ath_chr1	6577948	6577986	5P.noncapped.82	19	-	AT1G19050	0	D	0.0
Ath_chr1	6579058	6579336	5P.capped.1783	103	-	AT1G19050	0	P	0.336
Ath_chr1	6584196	6584287	5P.capped.1784	53	+	AT1G19080	0	P	0.311
Ath_chr1	6594867	6594984	5P.capped.1785	69	+	AT1G19100	0	P	0.283
Ath_chr1	6602104	6602226	5P.capped.1786	3	+	AT1G19110	-18	U	0.326
Ath_chr1	6608012	6608197	5P.capped.1787	96	+	AT1G19120	-6	U	0.371
Ath_chr1	6610564	6610670	5P.capped.1788	48	-	AT1G19130	0	P	0.41
Ath_chr1	6612422	6612576	5P.capped.1789	48	-	AT1G19140	0	P	0.323
Ath_chr1	6612729	6612822	5P.capped.1790	57	+	AT1G19150	0	P	0.41
Ath_chr1	6616620	6616778	5P.capped.1791	55	+	AT1G19170	0	P	0.377
Ath_chr1	6622050	6622155	5P.capped.1792	54	+	AT1G19180	0	P	0.298
Ath_chr1	6622177	6622197	5P.capped.1793	12	+	AT1G19180	0	P	0.3
Ath_chr1	6623736	6623852	5P.capped.1794	110	+	AT1G19190	-29	U	0.536
Ath_chr1	6625893	6626097	5P.capped.1795	46	-	AT1G19200	-84	U	0.346
Ath_chr1	6626848	6626961	5P.capped.1796	58	+	AT1G19210	0	A	0.498
Ath_chr1	6632929	6633152	5P.capped.1797	132	-	AT1G19220	0	P	0.389
Ath_chr1	6650355	6650493	5P.capped.1798	51	-	AT1G19240	0	P	0.318
Ath_chr1	6662401	6662615	5P.capped.1799	95	+	AT1G19270	-4	U	0.285
Ath_chr1	6662779	6662938	5P.capped.1800	120	+	AT1G19270	0	P	0.22
Ath_chr1	6666118	6666212	5P.capped.1801	8	+	AT1G19290	-122	U	0.387
Ath_chr1	6672510	6672661	5P.capped.1802	61	-	AT1G19300	0	P	0.462
Ath_chr1	6677588	6677699	5P.capped.1803	56	-	AT1G19310	0	P	0.24
Ath_chr1	6683425	6683639	5P.capped.1804	63	-	AT1G19330	0	P	0.319
Ath_chr1	6684737	6684841	5P.capped.1805	4	+	AT1G19340	-9	U	0.253
Ath_chr1	6688518	6688533	5P.capped.1806	3	+	AT1G19350	0	P	0.403
Ath_chr1	6688692	6688814	5P.capped.1807	11	+	AT1G19350	0	P	0.429
Ath_chr1	6692360	6692512	5P.capped.1808	68	-	AT1G19360	0	P	0.278
Ath_chr1	6694832	6695072	5P.capped.1809	128	-	AT1G19370	-27	U	0.312
Ath_chr1	6697014	6697056	5P.capped.1810	40	+	AT1G19373	-123	U	0.381
Ath_chr1	6697144	6697206	5P.noncapped.83	33	+	AT1G19373	0	P	0.097
Ath_chr1	6697434	6697459	5P.noncapped.84	3	+	AT1G19376	0	P	0.0
Ath_chr1	6697951	6698163	5P.capped.1811	173	+	AT1G19380	0	P	0.39
Ath_chr1	6709754	6709895	5P.capped.1812	31	+	AT1G19396	0	P	0.355
Ath_chr1	6712452	6712663	5P.capped.1813	60	-	AT1G19400	-76	I	0.345
Ath_chr1	6714056	6714399	5P.capped.1814	60	-	AT1G19400	0	P	0.348
Ath_chr1	6714436	6714557	5P.capped.1815	56	-	AT1G19410	0	D	0.215
Ath_chr1	6718563	6718616	5P.capped.1816	17	+	.	.	N	0.2
Ath_chr1	6727704	6728093	5P.capped.1817	50	-	AT1G19430	0	P	0.344
Ath_chr1	6728748	6728921	5P.capped.1818	108	+	AT1G19440	-127	U	0.356
Ath_chr1	6729055	6729116	5P.capped.1819	23	+	AT1G19440	0	P	0.527
Ath_chr1	6734756	6734814	5P.capped.1820	24	-	AT1G19450	0	P	0.47
Ath_chr1	6734838	6734999	5P.capped.1821	35	-	AT1G19450	0	P	0.334
Ath_chr1	6738407	6738440	5P.capped.1822	31	+	AT1G19460	-45	U	0.237
Ath_chr1	6744335	6744487	5P.capped.1823	77	+	AT1G19480	0	P	0.47
Ath_chr1	6746770	6746899	5P.capped.1824	1	+	AT1G19485	-6	U	0.271
Ath_chr1	6753977	6754097	5P.capped.1825	92	-	AT1G19490	-71	U	0.315
Ath_chr1	6755537	6755781	5P.capped.1826	35	-	AT1G19500	0	P	0.375
Ath_chr1	6757242	6757409	5P.capped.1827	54	-	AT1G19510	0	P	0.364
Ath_chr1	6759873	6760032	5P.capped.1828	87	+	AT1G19520	-4	U	0.309
Ath_chr1	6765629	6765684	5P.capped.1829	41	+	AT1G19540	0	P	0.376
Ath_chr1	6768076	6768230	5P.noncapped.85	102	-	AT1G19550	-196	U	0.077
Ath_chr1	6770741	6770785	5P.capped.1830	40	-	AT1G19560	-30	U	0.528
Ath_chr1	6774408	6774625	5P.capped.1831	46	-	AT1G19570	0	P	0.294
Ath_chr1	6774714	6774878	5P.capped.1832	101	+	AT1G19580	0	P	0.356
Ath_chr1	6778940	6779029	5P.capped.1833	82	+	AT1G19600	0	P	0.437
Ath_chr1	6788817	6788890	5P.capped.1834	6	+	.	.	N	0.437
Ath_chr1	6790436	6790477	5P.capped.1835	37	-	AT1G19640	0	D	0.304
Ath_chr1	6791717	6791909	5P.capped.1836	47	-	AT1G19640	0	P	0.326
Ath_chr1	6799575	6799788	5P.capped.1837	23	-	AT1G19650	0	P	0.448
Ath_chr1	6802292	6802432	5P.noncapped.86	138	-	AT1G19660	-106	I	0.049
Ath_chr1	6802578	6802738	5P.capped.1838	74	-	AT1G19660	0	P	0.357
Ath_chr1	6804932	6805131	5P.capped.1839	37	-	AT1G19670	0	P	0.211
Ath_chr1	6805315	6805501	5P.capped.1840	142	+	AT1G19680	0	P	0.42
Ath_chr1	6809555	6809663	5P.capped.1841	17	-	AT1G19690	-4	U	0.328
Ath_chr1	6812241	6812343	5P.capped.1842	31	-	AT1G19700	0	P	0.49
Ath_chr1	6812450	6812877	5P.capped.1843	166	-	AT1G19700	0	P	0.36
Ath_chr1	6814615	6814842	5P.capped.1844	205	+	AT1G19710	0	P	0.298
Ath_chr1	6819456	6819557	5P.capped.1845	52	-	AT1G19715	0	P	0.231
Ath_chr1	6822668	6822797	5P.capped.1846	77	-	AT1G19720	-35	U	0.233
Ath_chr1	6824025	6824194	5P.capped.1847	31	-	AT1G19730	0	P	0.238
Ath_chr1	6824251	6824399	5P.capped.1848	98	+	AT1G19740	0	P	0.36
Ath_chr1	6832253	6832371	5P.capped.1849	74	+	AT1G19770	-19	U	0.365
Ath_chr1	6839844	6840017	5P.capped.1850	125	-	AT1G19790	0	P	0.39
Ath_chr1	6846324	6846403	5P.capped.1851	44	+	AT1G19800	0	P	0.425
Ath_chr1	6848073	6848076	5P.noncapped.87	1	-	AT1G19800	0	A	0.0
Ath_chr1	6852101	6852225	5P.capped.1852	43	+	AT1G19830	-10	U	0.338
Ath_chr1	6860165	6860227	5P.capped.1853	38	-	AT1G19835	0	P	0.384
Ath_chr1	6860263	6860444	5P.capped.1854	68	-	AT1G19835	0	P	0.36
Ath_chr1	6873337	6873353	5P.capped.1855	8	-	AT1G19840	-91	U	0.315
Ath_chr1	6886654	6886905	5P.capped.1856	212	+	AT1G19850	-12	U	0.423
Ath_chr1	6894650	6894769	5P.capped.1857	85	-	AT1G19860	0	P	0.328
Ath_chr1	6898541	6898804	5P.capped.1858	72	-	AT1G19870	0	P	0.324
Ath_chr1	6903973	6904127	5P.capped.1859	88	-	AT1G19880	0	P	0.425
Ath_chr1	6904958	6904981	5P.capped.1860	1	+	AT1G19890	-74	U	0.372
Ath_chr1	6913074	6913308	5P.capped.1861	184	+	AT1G19910	0	P	0.354
Ath_chr1	6916665	6916824	5P.capped.1862	145	-	AT1G19920	-6	U	0.359
Ath_chr1	6920296	6920451	5P.capped.1863	85	-	AT1G19940	-5	U	0.381
Ath_chr1	6922596	6922725	5P.capped.1864	102	-	.	.	N	0.581
Ath_chr1	6924073	6924238	5P.capped.1865	110	+	AT1G19950	0	P	0.466
Ath_chr1	6926870	6926889	5P.noncapped.88	17	-	.	.	N	0.02
Ath_chr1	6927833	6928075	5P.capped.1866	205	+	AT1G19960	0	P	0.374
Ath_chr1	6932615	6932866	5P.capped.1867	199	-	AT1G19970	-126	U	0.309
Ath_chr1	6933003	6933084	5P.capped.1868	11	+	AT1G19980	-1	U	0.305
Ath_chr1	6935204	6935303	5P.capped.1869	46	+	AT1G19990	0	P	0.293
Ath_chr1	6940507	6940746	5P.capped.1870	74	-	AT1G20010	0	P	0.374
Ath_chr1	6941172	6941312	5P.capped.1871	112	+	AT1G20015	0	P	0.15
Ath_chr1	6942692	6942858	5P.capped.1872	140	+	AT1G20020	0	P	0.403
Ath_chr1	6945612	6945696	5P.capped.1873	61	+	AT1G20030	0	P	0.512
Ath_chr1	6948994	6949158	5P.capped.1874	105	+	AT1G20050	0	P	0.362
Ath_chr1	6956289	6956384	5P.capped.1875	87	-	AT1G20060	-84	U	0.192
Ath_chr1	6956488	6956538	5P.capped.1876	24	+	AT1G20065	-8	U	0.138
Ath_chr1	6959099	6959266	5P.capped.1877	23	-	AT1G20070	0	P	0.337
Ath_chr1	6961940	6962173	5P.capped.1878	222	+	AT1G20080	0	P	0.565
Ath_chr1	6966810	6967047	5P.capped.1879	146	+	AT1G20090	0	P	0.372
Ath_chr1	6970894	6971068	5P.capped.1880	59	-	AT1G20100	0	P	0.331
Ath_chr1	6971387	6971551	5P.capped.1881	91	+	AT1G20110	-6	U	0.324
Ath_chr1	6972089	6972093	5P.noncapped.89	2	-	AT1G20110	0	A	0.0
Ath_chr1	6975269	6975507	5P.capped.1882	118	+	AT1G20120	0	P	0.366
Ath_chr1	6977859	6977921	5P.capped.1883	28	+	AT1G20130	0	P	0.286
Ath_chr1	6981206	6981359	5P.capped.1884	58	+	AT1G20132	0	P	0.377
Ath_chr1	6983966	6984122	5P.capped.1885	71	+	AT1G20135	-86	U	0.329
Ath_chr1	6986315	6986400	5P.capped.1886	45	+	AT1G20140	0	P	0.437
Ath_chr1	6990430	6990485	5P.capped.1887	37	-	AT1G20150	-107	U	0.245
Ath_chr1	6993868	6993894	5P.capped.1888	22	-	AT1G20160	0	P	0.439
Ath_chr1	6999707	6999845	5P.capped.1889	43	-	AT1G20190	0	P	0.324
Ath_chr1	7004283	7004455	5P.capped.1890	50	-	AT1G20200	0	P	0.271
Ath_chr1	7007495	7007660	5P.capped.1891	65	-	AT1G20220	0	P	0.42
Ath_chr1	7009300	7009384	5P.capped.1892	29	-	AT1G20225	0	P	0.419
Ath_chr1	7009541	7009615	5P.capped.1893	23	+	AT1G20230	-5	U	0.415
Ath_chr1	7016509	7016568	5P.capped.1894	6	+	AT1G20250	0	P	0.176
Ath_chr1	7016643	7016842	5P.capped.1895	112	+	AT1G20260	0	P	0.377
Ath_chr1	7022977	7023125	5P.capped.1896	89	-	AT1G20270	0	P	0.288
Ath_chr1	7029563	7029736	5P.capped.1897	85	+	AT1G20300	0	P	0.239
Ath_chr1	7032206	7032323	5P.capped.1898	83	+	AT1G20310	0	P	0.23
Ath_chr1	7034840	7034947	5P.capped.1899	49	-	AT1G20320	-16	U	0.325
Ath_chr1	7038614	7038643	5P.capped.1900	4	+	.	.	N	0.317
Ath_chr1	7040045	7040320	5P.capped.1901	76	-	AT1G20330	0	P	0.39
Ath_chr1	7043278	7043436	5P.capped.1902	47	-	AT1G20340	0	P	0.314
Ath_chr1	7043643	7043755	5P.capped.1903	79	+	AT1G20350	0	P	0.221
Ath_chr1	7053596	7053722	5P.capped.1904	46	-	AT1G20370	-2	U	0.185
Ath_chr1	7062093	7062246	5P.capped.1905	53	+	AT1G20380	0	D	0.322
Ath_chr1	7065466	7065552	5P.capped.1906	26	+	AT1G20390	-1	U	0.211
Ath_chr1	7082470	7082569	5P.capped.1907	44	-	AT1G20410	0	P	0.363
Ath_chr1	7083785	7083926	5P.capped.1908	53	-	AT1G20430	-4	U	0.33
Ath_chr1	7085720	7085831	5P.capped.1909	49	-	AT1G20440	0	P	0.291
Ath_chr1	7089169	7089275	5P.capped.1910	41	-	AT1G20450	0	P	0.228
Ath_chr1	7091141	7091335	5P.capped.1911	152	+	AT1G20460	-67	U	0.392
[truncated: 22,465 more rows]
