# Supplementary material for: NanoPARE: parallel analysis of RNA 5′ ends from low-input RNA
Source: Genome Res. 2018 Dec;28(12):1931–42. doi: 10.1101/gr.239202.118 (PMC6280765; doi:10.1101/gr.239202.118)
Supplement: Supplemental Material [file supp_gr.239202.118_Supplemental_Code_S1.zip › supplemental_code_S1/data_tables/captype_metaplots/metaplot.noncapped.5UTR.fb.txt]

# 080418_Consensus_Vector_Sequence_NIST_SEQUENCING_ASSEMBLY_noRestrict_rev: 2732
# Ath_chr1: 30427671
# Ath_chr2: 19698289
# Ath_chr3: 23459830
# Ath_chr4: 18585056
# Ath_chr5: 26975502
# Ath_chrc: 154478
# Ath_chrm: 366924
# ERCC-00002: 1045
# ERCC-00003: 1007
# ERCC-00004: 507
# ERCC-00007: 1119
# ERCC-00009: 968
# ERCC-00012: 978
# ERCC-00013: 792
# ERCC-00014: 1957
# ERCC-00016: 834
# ERCC-00017: 1121
# ERCC-00018: 1018
# ERCC-00019: 627
# ERCC-00022: 735
# ERCC-00023: 257
# ERCC-00024: 519
# ERCC-00025: 1978
# ERCC-00028: 1120
# ERCC-00031: 1122
# ERCC-00033: 2014
# ERCC-00034: 1003
# ERCC-00035: 1114
# ERCC-00039: 724
# ERCC-00040: 728
# ERCC-00041: 1121
# ERCC-00042: 1007
# ERCC-00043: 1007
# ERCC-00044: 1149
# ERCC-00046: 506
# ERCC-00048: 976
# ERCC-00051: 258
# ERCC-00053: 1007
# ERCC-00054: 256
# ERCC-00057: 1014
# ERCC-00058: 1120
# ERCC-00059: 509
# ERCC-00060: 506
# ERCC-00061: 1120
# ERCC-00062: 1007
# ERCC-00067: 628
# ERCC-00069: 1121
# ERCC-00071: 626
# ERCC-00073: 587
# ERCC-00074: 506
# ERCC-00075: 1007
# ERCC-00076: 626
# ERCC-00077: 258
# ERCC-00078: 977
# ERCC-00079: 628
# ERCC-00081: 517
# ERCC-00083: 1013
# ERCC-00084: 978
# ERCC-00085: 828
# ERCC-00086: 1012
# ERCC-00092: 1108
# ERCC-00095: 513
# ERCC-00096: 1091
# ERCC-00097: 506
# ERCC-00098: 1126
# ERCC-00099: 1344
# ERCC-00104: 2013
# ERCC-00108: 1005
# ERCC-00109: 520
# ERCC-00111: 978
# ERCC-00112: 1120
# ERCC-00113: 825
# ERCC-00116: 1977
# ERCC-00117: 1120
# ERCC-00120: 520
# ERCC-00123: 1006
# ERCC-00126: 1111
# ERCC-00128: 1117
# ERCC-00130: 1051
# ERCC-00131: 755
# ERCC-00134: 257
# ERCC-00136: 1025
# ERCC-00137: 521
# ERCC-00138: 1005
# ERCC-00142: 478
# ERCC-00143: 767
# ERCC-00144: 521
# ERCC-00145: 1024
# ERCC-00147: 1007
# ERCC-00148: 478
# ERCC-00150: 727
# ERCC-00154: 521
# ERCC-00156: 478
# ERCC-00157: 1003
# ERCC-00158: 1012
# ERCC-00160: 727
# ERCC-00162: 507
# ERCC-00163: 527
# ERCC-00164: 1007
# ERCC-00165: 856
# ERCC-00168: 1007
# ERCC-00170: 1007
# ERCC-00171: 489
# 29066 reference features: TAIR10_protein_coding.gff
# 20304 picked features: picked_transcripts.tsv
11.0000000000
1.0000000000
1.0000000000
2.0000000000
2.0000000000
2.0000000000
0.0000000000
1.0000000000
1.0000000000
1.0000000000
2.0000000000
1.0000000000
1.0000000000
2.0000000000
1.0000000000
1.0000000000
1.0000000000
1.0000000000
2.0000000000
3.0000000000
