# Supplementary material for: NanoPARE: parallel analysis of RNA 5′ ends from low-input RNA
Source: Genome Res. 2018 Dec;28(12):1931–42. doi: 10.1101/gr.239202.118 (PMC6280765; doi:10.1101/gr.239202.118)
Supplement: Supplemental Material [file supp_gr.239202.118_Supplemental_Code_S1.zip › supplemental_code_S1/data_tables/captype_metaplots/metaplot.noncapped.CDS.fb.txt]

# 080418_Consensus_Vector_Sequence_NIST_SEQUENCING_ASSEMBLY_noRestrict_rev: 2732
# Ath_chr1: 30427671
# Ath_chr2: 19698289
# Ath_chr3: 23459830
# Ath_chr4: 18585056
# Ath_chr5: 26975502
# Ath_chrc: 154478
# Ath_chrm: 366924
# ERCC-00002: 1045
# ERCC-00003: 1007
# ERCC-00004: 507
# ERCC-00007: 1119
# ERCC-00009: 968
# ERCC-00012: 978
# ERCC-00013: 792
# ERCC-00014: 1957
# ERCC-00016: 834
# ERCC-00017: 1121
# ERCC-00018: 1018
# ERCC-00019: 627
# ERCC-00022: 735
# ERCC-00023: 257
# ERCC-00024: 519
# ERCC-00025: 1978
# ERCC-00028: 1120
# ERCC-00031: 1122
# ERCC-00033: 2014
# ERCC-00034: 1003
# ERCC-00035: 1114
# ERCC-00039: 724
# ERCC-00040: 728
# ERCC-00041: 1121
# ERCC-00042: 1007
# ERCC-00043: 1007
# ERCC-00044: 1149
# ERCC-00046: 506
# ERCC-00048: 976
# ERCC-00051: 258
# ERCC-00053: 1007
# ERCC-00054: 256
# ERCC-00057: 1014
# ERCC-00058: 1120
# ERCC-00059: 509
# ERCC-00060: 506
# ERCC-00061: 1120
# ERCC-00062: 1007
# ERCC-00067: 628
# ERCC-00069: 1121
# ERCC-00071: 626
# ERCC-00073: 587
# ERCC-00074: 506
# ERCC-00075: 1007
# ERCC-00076: 626
# ERCC-00077: 258
# ERCC-00078: 977
# ERCC-00079: 628
# ERCC-00081: 517
# ERCC-00083: 1013
# ERCC-00084: 978
# ERCC-00085: 828
# ERCC-00086: 1012
# ERCC-00092: 1108
# ERCC-00095: 513
# ERCC-00096: 1091
# ERCC-00097: 506
# ERCC-00098: 1126
# ERCC-00099: 1344
# ERCC-00104: 2013
# ERCC-00108: 1005
# ERCC-00109: 520
# ERCC-00111: 978
# ERCC-00112: 1120
# ERCC-00113: 825
# ERCC-00116: 1977
# ERCC-00117: 1120
# ERCC-00120: 520
# ERCC-00123: 1006
# ERCC-00126: 1111
# ERCC-00128: 1117
# ERCC-00130: 1051
# ERCC-00131: 755
# ERCC-00134: 257
# ERCC-00136: 1025
# ERCC-00137: 521
# ERCC-00138: 1005
# ERCC-00142: 478
# ERCC-00143: 767
# ERCC-00144: 521
# ERCC-00145: 1024
# ERCC-00147: 1007
# ERCC-00148: 478
# ERCC-00150: 727
# ERCC-00154: 521
# ERCC-00156: 478
# ERCC-00157: 1003
# ERCC-00158: 1012
# ERCC-00160: 727
# ERCC-00162: 507
# ERCC-00163: 527
# ERCC-00164: 1007
# ERCC-00165: 856
# ERCC-00168: 1007
# ERCC-00170: 1007
# ERCC-00171: 489
# 29066 reference features: TAIR10_protein_coding.gff
# 20304 picked features: picked_transcripts.tsv
1.0000000000
1.0000000000
3.0000000000
2.0000000000
1.0000000000
3.0000000000
3.0000000000
0.0000000000
0.0000000000
2.0000000000
0.0000000000
3.0000000000
6.0000000000
0.0000000000
4.0000000000
3.0000000000
4.0000000000
3.0000000000
11.0000000000
3.0000000000
5.0000000000
5.0000000000
10.0000000000
11.0000000000
10.0000000000
8.0000000000
10.0000000000
17.0000000000
15.0000000000
16.0000000000
19.0000000000
30.0000000000
32.0000000000
39.0000000000
42.0000000000
53.0000000000
64.0000000000
87.0000000000
104.0000000000
79.0000000000
