# Supplementary material for: NanoPARE: parallel analysis of RNA 5′ ends from low-input RNA
Source: Genome Res. 2018 Dec;28(12):1931–42. doi: 10.1101/gr.239202.118 (PMC6280765; doi:10.1101/gr.239202.118)
Supplement: Supplemental Material [file supp_gr.239202.118_Supplemental_Code_S1.zip › supplemental_code_S1/data_tables/detected_sites/anther_1.anno.mir.allen.detected.sites.tsv]

target.transcript	sRNA	slice.site	Allen.score	slice.site.rpm	fold.change	verified.	common.name	interaction	adj.p.val
AT1G10120.1	miR396a-5p	1316	5.5	2.7149	3.7149	yes	NA	miR396a-5p:AT1G10120.1	0
AT1G12820.1	miR393a-5p	1894	4	2.03618	2.72209635613955	yes	AFB3	miR393a-5p:AFB3	0
AT1G27370.4	miR156j	1324	0	0.678725	1	no	SPL10	miR156j:SPL10	0
AT1G30330.2	miR167a-5p	3246	5	19.683	12.3206600247211	no	ARF6	miR167a-5p:ARF6	0
AT1G31280.1	miR403-3p	3232	1	6.78725	4.63878836617075	yes	AGO2	miR403-3p:AGO2	0
AT1G33120.1	miR5630a	309	0	0.00678725	0.967391675118319	no	NA	miR5630a:AT1G33120.1	0
AT1G33140.1	miR5630a	309	0	0.671938	0.455050650757448	no	PGY2	miR5630a:PGY2	0
AT1G51760.1	miR167a-5p	862	3	11.5383	7.46894220316014	no	IAR3	miR167a-5p:IAR3	0
AT1G56010.2	miR164a	812	2	1.35745	2.35745	yes	anac021	miR164a:anac021	0
AT1G77850.1	miR160a-5p	1419	0.5	17.6469	11.1077752460945	yes	ARF17	miR160a-5p:ARF17	0
AT2G28350.1	miR160a-5p	1339	2	30.5426	18.7896171201358	yes	ARF10	miR160a-5p:ARF10	0
AT2G33770.1	miR399a	953	1.5	0.678725	1.678725	yes	ATUBC24	miR399a:ATUBC24	0
AT2G39681.1	miR173-5p	417	2.5	8.82343	5.85172080001191	yes	TAS2	miR173-5p:TAS2	0
AT2G45160.1	miR171a-3p	1013	0	60.4066	26.0478907293898	yes	ATHAM1	miR171a-3p:ATHAM1	0
AT3G23690.1	miR393a-5p	416	3	4.07235	5.07235	yes	NA	miR393a-5p:AT3G23690.1	0
AT3G26810.1	miR393a-5p	2009	4	3.01354	3.55508353720865	yes	AFB2	miR393a-5p:AFB2	0
AT3G60630.1	miR171a-3p	1055	0	12.2171	7.87329669838717	yes	ATHAM2	miR171a-3p:ATHAM2	0
AT3G62980.1	miR393a-5p	1721	2	3.77371	4.12912472634453	yes	AtTIR1	miR393a-5p:AtTIR1	0
AT4G00150.1	miR171a-3p	866	0	6.78725	3.30325139451526	yes	ATHAM3	miR171a-3p:ATHAM3	0
AT4G03190.1	miR393a-5p	1597	3	6.78725	4.63878836617075	yes	AFB1	miR393a-5p:AFB1	0
AT4G21400.1	miR866-3p	2174	2	0.678725	1	no	CRK28	miR866-3p:CRK28	0
AT4G36920.2	miR172c	1303	1	2.03618	1.80862261537774	yes	AP2	miR172c:AP2	0
AT5G07680.2	miR164a	661	2.5	6.78725	7.78725	yes	ANAC079	miR164a:ANAC079	0
AT5G37020.2	miR167a-5p	2380	4	4.75108	3.42586188923141	no	ARF8	miR167a-5p:ARF8	0
AT5G43270.3	miR156j	1111	0	1.35745	2.17990340719425	yes	SPL2	miR156j:SPL2	0
AT5G60120.2	miR172a	1820	1	0.678725	1.678725	yes	TOE2	miR172a:TOE2	0
AT4G30080.1	miR160a-5p	1518	2.5	4.07235	5.07235	yes	ARF16	miR160a-5p:ARF16	0.00134625728242848
AT5G61430.1	miR164a	850	2.5	3.39363	1.86372139387898	yes	ANAC100	miR164a:ANAC100	0.003323884108907
AT2G27400.1	miR173-5p	378	2.5	0.678725	1.678725	yes	TAS1a	miR173-5p:TAS1a	0.00600631883530776
AT2G39675.1	miR173-5p	378	2.5	2.7149	3.7149	yes	TAS1c	miR173-5p:TAS1c	0.00600631883530776
AT1G52150.3	miR166a-3p	1278	3	0.678725	1.678725	yes	ATHB-15	miR166a-3p:ATHB-15	0.007369737331249
AT4G36860.1	miR414	582	3	0.678725	1.678725	no	NA	miR414:AT4G36860.1	0.0136323238792074
AT3G18520.2	miR414	382	2.5	0.678725	1.65624233837769	no	ATHDA15	miR414:ATHDA15	0.0178431801436332
AT1G54440.2	miR414	1932	2.5	0.678725	1	no	NA	miR414:AT1G54440.2	0.0219269560285831
AT3G11440.1	miR159a	1165	3.5	0.678725	1.678725	yes	ATMYB65	miR159a:ATMYB65	0.0219269560285831
AT4G32880.1	miR165a-3p	944	3	0.678725	1.678725	no	ATHB-8	miR165a-3p:ATHB-8	0.0220443283981263
AT3G49880.1	miR5021	1809	4	1.35745	2.35745	no	NA	miR5021:AT3G49880.1	0.0307971841747589
AT3G30300.1	miR2938	1954	4	0.678725	1.678725	no	NA	miR2938:AT3G30300.1	0.0308373856779799
AT2G22840.1	miR396a-5p	791	4	1.35745	2.35745	yes	AtGRF1	miR396a-5p:AtGRF1	0.0329915789488041
AT1G14685.3	miR857	1644	4	0.678725	1.678725	no	ATBPC2	miR857:ATBPC2	0.0348706388504978
AT3G23270.1	miR5658	3024	1	0.678725	1	no	NA	miR5658:AT3G23270.1	0.0465689853333821
AT5G64640.1	miR866-3p	1669	3.5	0.678725	1.678725	no	NA	miR866-3p:AT5G64640.1	0.0554351019825983
AT1G48410.3	miR168a-5p	531	5	1.35745	2.35745	yes	AGO1	miR168a-5p:AGO1	0.0579723030167592
AT3G61310.1	miR167d	1217	2.5	0.678725	1	no	NA	miR167d:AT3G61310.1	0.0579723030167592
AT2G36400.1	miR396a-5p	756	4	0.678725	1.678725	yes	AtGRF3	miR396a-5p:AtGRF3	0.060948410824578
AT3G52910.1	miR396a-5p	752	4	0.678725	1.678725	yes	AtGRF4	miR396a-5p:AtGRF4	0.060948410824578
AT4G37740.1	miR396a-5p	920	4	0.678725	1.678725	yes	AtGRF2	miR396a-5p:AtGRF2	0.060948410824578
AT5G43060.1	miR396b-5p	518	3	2.7149	1.22354405865265	no	RD21B	miR396b-5p:RD21B	0.0751111742418509
AT1G50055.1	miR173-5p	373	4.5	3.39363	2.61724225230458	yes	TAS1b	miR173-5p:TAS1b	0.0792223922331947
AT4G04630.1	miR5658	662	4	0.678725	1.678725	no	NA	miR5658:AT4G04630.1	0.084144852879956
AT5G06100.3	miR159a	1259	3.5	0.678725	1.678725	yes	ATMYB33	miR159a:ATMYB33	0.084144852879956
AT5G37780.3	miR414	638	2.5	0.678725	0.451889687474764	no	ACAM-1	miR414:ACAM-1	0.089355840301577
AT1G63400.1	miR161.2	999	2	0.678725	1	yes	NA	miR161.2:AT1G63400.1	0.0909835037356115
AT3G56150.2	miR414	688	2.5	0.0339363	0.438582493796263	no	ATEIF3C-1	miR414:ATEIF3C-1	0.0909835037356115
AT2G23560.1	miR5595a	808	2	0.366512	0.814017781351919	no	ATMES7	miR5595a:ATMES7	0.127646436004276
AT1G08125.3	miR390a-3p	887	5	1.35745	2.35745	no	NA	miR390a-3p:AT1G08125.3	0.132417731627088
AT3G52420.1	miR834	205	4.5	0.678725	1.678725	no	ATOEP7	miR834:ATOEP7	0.139262796139559
AT4G27310.1	miR157a-3p	767	4	0.678725	1.678725	no	BBX28	miR157a-3p:BBX28	0.141023267147638
AT5G17770.1	miR159b-5p	354	3.5	0.678725	1	no	ATCBR	miR159b-5p:ATCBR	0.141023267147638
AT5G61440.1	miR396b-5p	718	5	2.03618	1.80862261537774	no	ACHT5	miR396b-5p:ACHT5	0.141023267147638
AT1G17840.1	miR1886.1	237	5	0.678725	1.678725	no	ABCG11	miR1886.1:ABCG11	0.143800875559525
AT1G19140.2	miR1886.3	1207	4.5	0.678725	1.678725	no	NA	miR1886.3:AT1G19140.2	0.144906833494783
AT3G20170.1	miR851-5p	777	6	0.678725	1.678725	no	NA	miR851-5p:AT3G20170.1	0.147729917971172
AT5G61590.1	miR5658	303	3	1.35745	1	no	NA	miR5658:AT5G61590.1	0.160731090207509
AT1G31335.1	miR5021	109	4.5	0.678725	1.678725	no	NA	miR5021:AT1G31335.1	0.16269446385304
AT1G32500.1	miR162a-3p	1470	3.5	0.678725	1	no	ABCI7	miR162a-3p:ABCI7	0.16269446385304
AT2G19740.1	miR847	414	3.5	0.678725	1	no	NA	miR847:AT2G19740.1	0.16269446385304
AT2G24650.1	miR822-3p	333	6	0.678725	1.678725	no	NA	miR822-3p:AT2G24650.1	0.16269446385304
AT5G01530.1	miR5662	896	5.5	5.4298	1.73081375003365	no	LHCB4.1	miR5662:LHCB4.1	0.16269446385304
AT5G60890.1	miR858a	638	4.5	0.678725	1.678725	no	ATMYB34	miR858a:ATMYB34	0.16269446385304
AT4G05390.2	miR773a	1177	3	0.678725	0.712093575685593	no	ATRFNR1	miR773a:ATRFNR1	0.168876341785516
AT3G09920.3	miR835-5p	1490	5	0.678725	1.678725	no	PIP5K9	miR835-5p:PIP5K9	0.172938795065211
AT2G25760.2	miR8170-5p	2275	3	0.678725	1	no	NA	miR8170-5p:AT2G25760.2	0.176173612352667
AT1G67140.3	miR414	3496	5.5	0.678725	1.678725	no	SWEETIE	miR414:SWEETIE	0.178534381058983
AT1G10560.1	miR8184	1274	6	0.678725	1.678725	no	ATPUB18	miR8184:ATPUB18	0.180194405909209
AT1G20760.1	miR171a-3p	1578	5.5	0.678725	1.678725	no	NA	miR171a-3p:AT1G20760.1	0.180194405909209
AT1G27170.2	miR866-3p	462	5.5	0.678725	1.678725	no	NA	miR866-3p:AT1G27170.2	0.180194405909209
AT1G50575.1	miR171b-3p	739	5.5	0.678725	1.678725	no	NA	miR171b-3p:AT1G50575.1	0.180194405909209
AT2G41620.1	miR169b-3p	1886	6	0.678725	1.678725	no	NA	miR169b-3p:AT2G41620.1	0.180194405909209
AT3G47730.1	miR5021	193	5	0.678725	1.678725	no	ABCA2	miR5021:ABCA2	0.180194405909209
AT3G49160.1	miR5021	76	5	0.678725	1.678725	no	NA	miR5021:AT3G49160.1	0.180194405909209
AT3G52100.1	miR172d-5p	1087	6	0.678725	1.678725	no	NA	miR172d-5p:AT3G52100.1	0.180194405909209
AT5G39610.1	miR164c-5p	780	3	0.678725	0.712093575685593	no	ANAC092	miR164c-5p:ANAC092	0.180194405909209
AT5G65060.2	miR2112-3p	717	5	2.03618	1.80862261537774	no	AGL70	miR2112-3p:AGL70	0.180194405909209
AT4G30600.1	miR5658	2024	2	1.35745	0.776452647734983	no	NA	miR5658:AT4G30600.1	0.192588422613497
AT2G23610.1	miR5595a	846	3	0.312214	1.312214	no	ATMES3	miR5595a:ATMES3	0.198128567953841
AT1G60630.1	miR773a	964	5	0.678725	1.678725	no	NA	miR773a:AT1G60630.1	0.211331830370876
AT1G09795.1	miR5021	118	3	0.678725	1	no	ATATP-PRT2	miR5021:ATATP-PRT2	0.214796094936631
AT2G19890.1	miR172a	838	6	0.678725	1.678725	no	NA	miR172a:AT2G19890.1	0.232650708990404
AT3G57870.1	miR397b	279	3.5	0.678725	1	no	AHUS5	miR397b:AHUS5	0.232665176716027
AT3G03650.1	miR5021	160	6	0.678725	1.678725	no	EDA5	miR5021:EDA5	0.237885524723519
AT4G21850.2	miR5021	22	6	0.678725	1.678725	no	ATMSRB9	miR5021:ATMSRB9	0.237885524723519
AT4G33230.1	miR397a	937	6	0.678725	1.678725	no	NA	miR397a:AT4G33230.1	0.245748043404127
AT1G44780.2	miR414	1414	6	0.678725	1.678725	no	NA	miR414:AT1G44780.2	0.248447115144005
AT3G48070.2	miR5021	51	2	0.678725	0.712093575685593	no	NA	miR5021:AT3G48070.2	0.248447115144005
AT5G22210.2	miR831-3p	115	5	0.678725	1.678725	no	NA	miR831-3p:AT5G22210.2	0.248447115144005
AT1G64390.1	miR771	1445	4.5	0.678725	1	no	AtGH9C2	miR771:AtGH9C2	0.248788281482927
AT3G49800.1	miR414	1286	4	0.678725	1	no	NA	miR414:AT3G49800.1	0.25087115739406
AT2G35840.3	miR771	546	5.5	0.678725	1.678725	no	NA	miR771:AT2G35840.3	0.255158302652317
AT4G32330.3	miR837-5p	833	5	0.678725	1.678725	no	NA	miR837-5p:AT4G32330.3	0.260919781210868
AT1G66360.1	miR866-5p	328	5.5	0.678725	1.678725	no	NA	miR866-5p:AT1G66360.1	0.281771545635113
AT3G01530.1	miR858a	992	5.5	0.678725	1.678725	no	ATMYB57	miR858a:ATMYB57	0.297767428958465
AT3G18090.1	miR774b-3p	645	6	0.678725	1.678725	no	NRPD2B	miR774b-3p:NRPD2B	0.297767428958465
AT5G09640.1	miR1886.1	1469	4	0.339363	1.339363	no	SCPL19	miR1886.1:SCPL19	0.297767428958465
AT5G20190.1	miR414	448	3.5	0.678725	0.712093575685593	no	NA	miR414:AT5G20190.1	0.297767428958465
AT5G40730.1	miR414	90	3.5	3.39363	0.763966072459434	no	AGP24	miR414:AGP24	0.297767428958465
AT1G19396.3	miR838	324	5.5	0.678725	1.678725	no	NA	miR838:AT1G19396.3	0.31557318847343
AT1G19397.1	miR838	596	5.5	0.678725	1.678725	no	NA	miR838:AT1G19397.1	0.31557318847343
AT5G52530.3	miR390a-5p	192	5.5	0.678725	1.678725	no	NA	miR390a-5p:AT5G52530.3	0.31560040184192
AT3G49010.5	miR5662	83	3.5	0.678725	0.712093575685593	no	ATBBC1	miR5662:ATBBC1	0.324006129126725
AT2G02090.1	miR5645a	2106	6	0.678725	1.678725	no	CHA19	miR5645a:CHA19	0.324514584114242
AT2G17880.1	miR5021	328	3	1.35745	1	no	NA	miR5021:AT2G17880.1	0.324514584114242
AT1G50490.1	miR159b-5p	640	6	0.678725	1.678725	no	UBC20	miR159b-5p:UBC20	0.335218689146472
AT5G62000.4	miR866-3p	317	6	0.678725	1.678725	no	ARF1-BP	miR866-3p:ARF1-BP	0.335218689146472
AT1G33790.2	miR773a	138	5.5	0.678725	1.678725	no	NA	miR773a:AT1G33790.2	0.340211771199107
AT5G23000.1	miR858b	401	4.5	0.678725	1	no	ATMYB37	miR858b:ATMYB37	0.343369934971448
AT3G28820.1	miR5998a	1362	3.5	2.7149	0.64594823928723	no	NA	miR5998a:AT3G28820.1	0.345692115444961
AT5G23940.1	miR3440b-3p	713	4.5	0.678725	1	no	DCR	miR3440b-3p:DCR	0.345692115444961
AT5G13180.1	miR1886.3	831	4	0.678725	1	no	ANAC083	miR1886.3:ANAC083	0.354229554543625
AT2G38950.1	miR840-3p	2146	4.5	0.678725	1	no	NA	miR840-3p:AT2G38950.1	0.356655208474773
AT4G36660.1	miR171a-3p	587	4.5	0.678725	1	no	NA	miR171a-3p:AT4G36660.1	0.373830182473693
AT2G37340.3	miR5655	1252	6	0.678725	1.678725	no	AT-RS2Z33	miR5655:AT-RS2Z33	0.375414946427301
AT3G16200.1	miR835-5p	515	6	0.678725	1.678725	no	NA	miR835-5p:AT3G16200.1	0.377311110147817
AT3G51050.1	miR156f-3p	679	6	0.678725	1.678725	no	NA	miR156f-3p:AT3G51050.1	0.396692346400689
AT1G70700.2	miR5021	98	4	0.678725	1	no	JAZ9	miR5021:JAZ9	0.405586981674716
AT2G35900.1	miR2934-5p	689	4.5	0.678725	1	no	NA	miR2934-5p:AT2G35900.1	0.405586981674716
AT4G29850.1	miR5021	580	4	0.678725	1	no	NA	miR5021:AT4G29850.1	0.405586981674716
AT1G69890.1	miR8165	1029	4.5	0.678725	1	no	NA	miR8165:AT1G69890.1	0.408886693244354
AT1G79530.1	miR447c-3p	1239	4	0.678725	0.712093575685593	no	GAPCP-1	miR447c-3p:GAPCP-1	0.408886693244354
AT4G28080.1	miR773a	5238	6	0.678725	1.678725	no	NA	miR773a:AT4G28080.1	0.460051862405274
AT3G56190.2	miR5663-5p	872	4.5	0.678725	1	no	ALPHA-SNAP2	miR5663-5p:ALPHA-SNAP2	0.469530661290358
AT3G61850.4	miR5015	1020	5	0.678725	1	no	DAG1	miR5015:DAG1	0.470646077722219
AT1G76070.1	miR414	926	5	0.678725	1	no	NA	miR414:AT1G76070.1	0.502787897270014
AT2G17760.1	miR5021	1688	3	0.678725	0.712093575685593	no	NA	miR5021:AT2G17760.1	0.502787897270014
AT2G23130.2	miR168a-5p	548	5	0.678725	1	no	AGP17	miR168a-5p:AGP17	0.502787897270014
AT2G25670.2	miR414	796	5	0.678725	1	no	NA	miR414:AT2G25670.2	0.502787897270014
AT2G30110.1	miR414	3313	5	1.35745	1	no	ATUBA1	miR414:ATUBA1	0.502787897270014
AT3G45090.2	miR858b	2073	5	0.678725	1	no	NA	miR858b:AT3G45090.2	0.502787897270014
AT4G10710.1	miR414	3172	5	0.678725	1	no	SPT16	miR414:SPT16	0.502787897270014
AT4G14750.1	miR5658	1081	5	0.678725	1	no	IQD19	miR5658:IQD19	0.502787897270014
AT5G11850.1	miR414	51	5	0.678725	1	no	NA	miR414:AT5G11850.1	0.502787897270014
AT5G20050.1	miR414	1313	5	0.678725	1	no	NA	miR414:AT5G20050.1	0.502787897270014
AT5G22080.2	miR158a-5p	762	5	0.678725	1	no	NA	miR158a-5p:AT5G22080.2	0.504761908767051
AT4G40020.1	miR835-5p	1271	5	0.678725	1	no	NA	miR835-5p:AT4G40020.1	0.507220155563085
AT1G23600.2	miR396b-5p	402	5	0.678725	1	no	NA	miR396b-5p:AT1G23600.2	0.514722325053069
AT2G36850.1	miR838	5971	5	0.678725	1	no	ATGSL08	miR838:ATGSL08	0.514722325053069
AT2G25737.1	miR5666	1333	5	0.678725	1	no	NA	miR5666:AT2G25737.1	0.524349257848019
AT1G20010.1	miR774a	135	5	0.678725	1	no	TUB5	miR774a:TUB5	0.529467786090154
AT1G62450.1	miR414	112	4	0.678725	0.712093575685593	no	NA	miR414:AT1G62450.1	0.529467786090154
AT2G31100.1	miR8174	539	5	0.678725	1	no	NA	miR8174:AT2G31100.1	0.529467786090154
AT3G26840.1	miR3434-3p	2088	5	0.678725	1	no	PES2	miR3434-3p:PES2	0.529467786090154
AT3G28770.1	miR3440b-5p	1009	5	4.07235	1.15447818773998	no	NA	miR3440b-5p:AT3G28770.1	0.529467786090154
AT1G27400.1	miR773a	591	5	0.678725	1	no	NA	miR773a:AT1G27400.1	0.529936110949093
AT5G07410.1	miR5654-5p	1349	3.5	1.35745	0.11035820951418	no	NA	miR5654-5p:AT5G07410.1	0.531656628450828
AT1G74950.1	miR5021	460	5	0.678725	1	no	JAZ2	miR5021:JAZ2	0.558172784717919
AT3G47350.2	miR5021	66	5	0.678725	1	no	ATHSD2	miR5021:ATHSD2	0.558172784717919
AT3G01330.1	miR162a-3p	1076	5	0.678725	1	no	DEL3	miR162a-3p:DEL3	0.598210528123135
AT3G46750.1	miR5998a	933	5.5	1.35745	1	no	NA	miR5998a:AT3G46750.1	0.626117028693303
AT1G68300.1	miR2939	621	6	1.35745	1.40430981846342	no	NA	miR2939:AT1G68300.1	0.630689338537864
AT2G47670.1	miR156i	102	5.5	1.35745	1.40430981846342	no	NA	miR156i:AT2G47670.1	0.630689338537864
AT5G20970.1	miR5997	999	5.5	0.678725	1	no	NA	miR5997:AT5G20970.1	0.630689338537864
AT5G23860.2	miR8167a	872	5.5	0.678725	1	no	TUB8	miR8167a:TUB8	0.630689338537864
AT5G55930.1	miR159a	2734	4	0.678725	0.451889687474764	no	ATOPT1	miR159a:ATOPT1	0.630689338537864
AT5G61510.1	miR8167a	999	5.5	0.678725	1	no	NA	miR8167a:AT5G61510.1	0.630689338537864
AT1G13350.2	miR4221	487	5.5	0.678725	1	no	NA	miR4221:AT1G13350.2	0.636354870022239
AT2G19480.3	miR414	1181	4	0.678725	0.55290694227615	no	NAP1;2	miR414:NAP1;2	0.636354870022239
AT2G35010.2	miR5660	468	5.5	0.678725	1	no	ATO1	miR5660:ATO1	0.636354870022239
AT4G17950.1	miR4221	1390	5.5	0.678725	1	no	NA	miR4221:AT4G17950.1	0.636354870022239
AT5G01810.3	miR5655	1728	3.5	0.678725	0.382081558984257	no	ATPK10	miR5655:ATPK10	0.646049483106033
AT5G64080.2	miR854a	151	5.5	1.35745	1	no	AtXYP1	miR854a:AtXYP1	0.652992152349705
AT1G10180.1	miR838	2266	5.5	0.678725	1	no	NA	miR838:AT1G10180.1	0.655805799304687
AT1G25380.1	miR172d-5p	908	5.5	0.678725	1	no	ATNDT2	miR172d-5p:ATNDT2	0.655805799304687
AT1G55570.1	miR5021	1991	3	0.678725	0.330956065728903	no	sks12	miR5021:sks12	0.655805799304687
AT1G56300.1	miR419	310	5.5	0.678725	1	no	NA	miR419:AT1G56300.1	0.655805799304687
AT2G39570.1	miR156f-3p	1310	4.5	0.678725	0.712093575685593	no	ACR9	miR156f-3p:ACR9	0.655805799304687
AT3G17580.1	miR5021	436	6	0.678725	1	no	NA	miR5021:AT3G17580.1	0.655805799304687
AT3G19580.2	miR5021	145	6	0.678725	1	no	AZF2	miR5021:AZF2	0.655805799304687
AT3G53580.1	miR858a	993	5.5	0.678725	1	no	NA	miR858a:AT3G53580.1	0.655805799304687
AT3G54540.1	miR838	2156	5.5	0.678725	1	no	ABCF4	miR838:ABCF4	0.655805799304687
AT4G04210.1	miR399c-5p	542	5.5	0.678725	1	no	PUX4	miR399c-5p:PUX4	0.655805799304687
AT4G12590.1	miR5021	504	6	0.678725	1	no	NA	miR5021:AT4G12590.1	0.655805799304687
AT4G18596.1	miR159b-5p	579	4	2.03618	0.126104491063975	no	NA	miR159b-5p:AT4G18596.1	0.655805799304687
AT1G13190.1	miR414	1606	6	1.35745	1.40430981846342	no	NA	miR414:AT1G13190.1	0.663922625420419
AT4G17170.1	miR156c-3p	526	4.5	0.678725	0.451889687474764	no	AT-RAB2	miR156c-3p:AT-RAB2	0.663922625420419
AT1G53910.3	miR396a-5p	591	6	1.35745	1.40430981846342	no	RAP2.12	miR396a-5p:RAP2.12	0.669062904311776
AT2G46030.1	miR414	561	4.5	0.678725	0.712093575685593	no	UBC6	miR414:UBC6	0.669062904311776
AT5G61240.2	miR5028	1191	4.5	0.678725	0.712093575685593	no	NA	miR5028:AT5G61240.2	0.681207665235204
AT1G01430.1	miR837-5p	1371	5	0.678725	1	no	TBL25	miR837-5p:TBL25	0.681556576745674
AT1G66580.1	miR158a-5p	795	5	0.678725	1	no	RPL10C	miR158a-5p:RPL10C	0.681556576745674
AT2G37990.1	miR838	954	5	0.678725	1	no	NA	miR838:AT2G37990.1	0.681556576745674
AT2G39770.2	miR865-3p	646	5	0.678725	1	no	CYT1	miR865-3p:CYT1	0.681556576745674
AT3G07810.2	miR167d	1749	5	0.678725	1	no	NA	miR167d:AT3G07810.2	0.681556576745674
AT1G24110.1	miR835-3p	35	4	1.35745	0.776452647734983	no	NA	miR835-3p:AT1G24110.1	0.689680234800903
AT2G34790.1	miR839-5p	1550	5	0.678725	1	no	EDA28	miR839-5p:EDA28	0.689680234800903
AT2G27600.1	miR3932b-5p	220	5.5	0.678725	1	no	ATSKD1	miR3932b-5p:ATSKD1	0.690559740728651
AT4G00760.1	miR5645a	3010	5.5	0.678725	1	no	APRR8	miR5645a:APRR8	0.690559740728651
AT4G27130.1	miR5632-3p	173	6	2.03618	1.28790854525016	no	NA	miR5632-3p:AT4G27130.1	0.690559740728651
AT4G33890.2	miR830-5p	1153	5.5	0.678725	1	no	NA	miR830-5p:AT4G33890.2	0.690559740728651
AT5G28050.2	miR5021	786	3	0.678725	0.183573545332269	no	NA	miR5021:AT5G28050.2	0.690559740728651
AT1G29760.1	miR5997	874	6	0.678725	1	no	NA	miR5997:AT1G29760.1	0.706931623178633
AT3G15790.1	miR415	880	6	0.678725	1	no	ATMBD11	miR415:ATMBD11	0.706931623178633
AT3G09970.1	miR5015	943	6	0.678725	1	no	NA	miR5015:AT3G09970.1	0.711992919912044
AT1G19660.2	miR414	506	6	0.678725	1	no	NA	miR414:AT1G19660.2	0.712865451942516
AT1G20090.1	miR5021	124	4	0.678725	0.712093575685593	no	ARAC4	miR5021:ARAC4	0.712865451942516
AT1G53850.2	miR5632-5p	954	6	0.678725	1	no	ATPAE1	miR5632-5p:ATPAE1	0.712865451942516
AT2G03820.1	miR414	1623	6	0.678725	1	no	AtNMD3	miR414:AtNMD3	0.712865451942516
AT2G11910.2	miR414	286	6	0.678725	1	no	NA	miR414:AT2G11910.2	0.712865451942516
AT2G32260.1	miR414	1042	6	1.35745	1	no	ATCCT1	miR414:ATCCT1	0.712865451942516
AT2G33490.1	miR414	739	6	0.678725	1	no	NA	miR414:AT2G33490.1	0.712865451942516
AT3G06170.1	miR860	1360	6	0.678725	1	no	NA	miR860:AT3G06170.1	0.712865451942516
AT4G14880.4	miR5998a	890	6	0.678725	1	no	ATCYS-3A	miR5998a:ATCYS-3A	0.712865451942516
AT4G18340.1	miR171b-3p	1201	6	0.678725	1	no	NA	miR171b-3p:AT4G18340.1	0.712865451942516
AT4G32020.1	miR5021	87	4	0.678725	0.712093575685593	no	NA	miR5021:AT4G32020.1	0.712865451942516
AT4G34588.1	miR1886.1	540	4.5	0.678725	0.712093575685593	no	CPuORF2	miR1886.1:CPuORF2	0.712865451942516
AT4G34590.1	miR1886.1	540	4.5	0.678725	0.712093575685593	no	ATB2	miR1886.1:ATB2	0.712865451942516
AT5G50920.1	miR5663-5p	1022	6	0.678725	1	no	ATHSP93-V	miR5663-5p:ATHSP93-V	0.712865451942516
AT1G32530.1	miR773a	1720	6	0.678725	1	no	NA	miR773a:AT1G32530.1	0.720487004735029
AT1G60940.2	miR858b	1019	6	0.678725	1	no	SNRK2-10	miR858b:SNRK2-10	0.720487004735029
AT1G73030.1	miR774b-3p	250	6	0.678725	1	no	CHMP1A	miR774b-3p:CHMP1A	0.720487004735029
AT2G16940.3	miR847	334	6	0.678725	1	no	NA	miR847:AT2G16940.3	0.720487004735029
AT2G32460.2	miR858a	394	6	0.678725	1	no	ATM1	miR858a:ATM1	0.720487004735029
AT2G36580.1	miR169f-3p	1402	6	0.678725	1	no	NA	miR169f-3p:AT2G36580.1	0.720487004735029
AT3G08520.1	miR831-3p	29	6	2.91173	1.05298392958088	no	NA	miR831-3p:AT3G08520.1	0.720487004735029
AT3G08560.1	miR838	61	6	0.678725	1	no	VHA-E2	miR838:VHA-E2	0.720487004735029
AT3G14560.1	miR824-5p	294	4.5	1.35745	0.634593124983176	no	NA	miR824-5p:AT3G14560.1	0.720487004735029
AT3G56020.1	miR831-3p	71	6	3.87552	1.23142825390732	no	NA	miR831-3p:AT3G56020.1	0.720487004735029
AT4G22220.1	miR5654-3p	444	6	1.35745	1	no	ATISU1	miR5654-3p:ATISU1	0.720487004735029
AT4G29670.2	miR169f-3p	704	6	1.35745	1	no	ACHT2	miR169f-3p:ACHT2	0.720487004735029
AT5G07090.2	miR5640	976	4.5	0.678725	0.55290694227615	no	NA	miR5640:AT5G07090.2	0.720487004735029
AT5G18460.1	miR838	1663	6	1.35745	1	no	NA	miR838:AT5G18460.1	0.720487004735029
AT5G19290.1	miR169a-3p	700	6	0.678725	1	no	NA	miR169a-3p:AT5G19290.1	0.720487004735029
AT5G30495.2	miR5996	198	6	0.678725	1	no	NA	miR5996:AT5G30495.2	0.720487004735029
AT5G30510.1	miR169f-3p	850	6	0.678725	1	no	ARRPS1	miR169f-3p:ARRPS1	0.720487004735029
AT5G48655.3	miR4221	578	6	0.678725	1	no	NA	miR4221:AT5G48655.3	0.720487004735029
AT5G05950.1	miR165a-5p	153	6	0.678725	1	no	MEE60	miR165a-5p:MEE60	0.726047326461948
AT5G55120.1	miR167a-5p	1659	6	0.678725	1	no	VTC5	miR167a-5p:VTC5	0.726047326461948
AT1G07920.1	miR414	1280	4.5	0.237554	0.458895509880192	no	NA	miR414:AT1G07920.1	0.730557470285243
AT1G07930.2	miR414	1061	4.5	0.210405	0.475136310643025	no	NA	miR414:AT1G07930.2	0.730557470285243
AT1G11840.6	miR156h	1209	4	0.678725	0.382081558984257	no	ATGLX1	miR156h:ATGLX1	0.730557470285243
AT1G35310.1	miR414	288	4.5	1.35745	0.409914311746663	no	MLP168	miR414:MLP168	0.730557470285243
AT1G45688.2	miR1886.1	740	6	0.678725	1	no	NA	miR1886.1:AT1G45688.2	0.730557470285243
AT3G16640.1	miR414	276	4.5	1.35745	0.409914311746663	no	TCTP	miR414:TCTP	0.730557470285243
AT3G28810.1	miR5998a	1295	4.5	4.07235	0.348029091907098	no	NA	miR5998a:AT3G28810.1	0.730557470285243
AT5G05750.1	miR157a-3p	1104	6	0.678725	1	no	NA	miR157a-3p:AT5G05750.1	0.730557470285243
AT5G35680.3	miR414	514	4.5	0.678725	0.451889687474764	no	NA	miR414:AT5G35680.3	0.730557470285243
AT5G66810.1	miR5645a	2101	6	0.678725	1	no	NA	miR5645a:AT5G66810.1	0.730557470285243
ATCG00860.1	miR5012	3828	5	0.339363	0.797845388613382	no	YCF2.1	miR5012:YCF2.1	0.730557470285243
ATCG01280.1	miR5012	3828	5	0.339363	0.797845388613382	no	YCF2.2	miR5012:YCF2.2	0.730557470285243
AT3G55620.1	miR5021	87	4	1.35745	0.634593124983176	no	eIF6A	miR5021:eIF6A	0.730591376713663
AT5G02110.1	miR414	941	4.5	0.678725	0.382081558984257	no	CYCD7	miR414:CYCD7	0.730591376713663
AT1G20190.1	miR5640	924	5	1.35745	1	no	ATEXP11	miR5640:ATEXP11	0.735951072403802
AT1G07320.4	miR865-3p	595	5	0.678725	0.712093575685593	no	EMB2784	miR865-3p:EMB2784	0.73972202234044
AT1G07940.2	miR414	1411	4.5	0.230767	0.331305553312337	no	NA	miR414:AT1G07940.2	0.740563123970642
ATCG00170.1	miR159c	373	5	0.678725	0.712093575685593	no	RPOC2	miR159c:RPOC2	0.742936788503472
AT3G46750.1	miR414	456	5	0.678725	0.712093575685593	no	NA	miR414:AT3G46750.1	0.745567561197693
AT3G02468.1	miR854a	813	5	0.678725	1	no	CPuORF9	miR854a:CPuORF9	0.751616121166431
AT3G02470.4	miR854a	866	5	0.678725	1	no	SAMDC	miR854a:SAMDC	0.751616121166431
AT1G23240.3	miR5021	569	3.5	2.7149	0.173903884504115	no	NA	miR5021:AT1G23240.3	0.763147285392567
AT1G05580.2	miR414	2683	4.5	1.35745	0.154554454147326	no	ATCHX23	miR414:ATCHX23	0.763600754901537
AT1G55330.1	miR414	96	4.5	2.03618	0.113325818540139	no	AGP21	miR414:AGP21	0.767326052183823
AT1G47270.2	miR854a	15	5	0.678725	0.712093575685593	no	AtTLP6	miR854a:AtTLP6	0.770055223610134
AT4G33970.1	miR854a	106	5	0.678725	0.712093575685593	no	NA	miR854a:AT4G33970.1	0.770055223610134
AT5G49920.1	miR5021	75	5	0.678725	1	no	NA	miR5021:AT5G49920.1	0.780849222725871
AT5G23670.2	miR2936	79	4.5	2.03618	0.527932144918867	no	LCB2	miR2936:LCB2	0.781458756288299
AT1G15670.1	miR5661	559	5	0.678725	1	no	NA	miR5661:AT1G15670.1	0.794743121437126
AT1G76490.1	miR781a	1146	5.5	0.678725	1	no	AtHMGR1	miR781a:AtHMGR1	0.815377651535982
AT2G42890.3	miR4221	2382	5.5	0.678725	1	no	AML2	miR4221:AML2	0.815377651535982
AT3G06490.1	miR858a	847	5.5	0.678725	1	no	AtMYB108	miR858a:AtMYB108	0.815377651535982
AT3G18820.1	miR472-3p	252	5.5	0.678725	1	no	ATRAB7B	miR472-3p:ATRAB7B	0.815377651535982
AT3G27360.1	miR856	370	5.5	0.678725	1	no	NA	miR856:AT3G27360.1	0.815377651535982
AT4G31290.1	miR167a-3p	649	5.5	0.678725	1	no	NA	miR167a-3p:AT4G31290.1	0.815377651535982
AT5G16110.1	miR5654-5p	422	5.5	0.678725	1	no	NA	miR5654-5p:AT5G16110.1	0.815377651535982
AT5G43330.1	miR171c-5p	640	5.5	0.678725	1	no	c-NAD-MDH2	miR171c-5p:c-NAD-MDH2	0.815377651535982
AT5G49360.1	miR417	1966	5.5	0.678725	1	no	ATBXL1	miR417:ATBXL1	0.815377651535982
AT2G44080.1	miR158a-3p	296	5.5	0.678725	1	no	ARL	miR158a-3p:ARL	0.826245851066527
AT3G08040.2	miR5021	1192	6	0.678725	1	no	ATFRD3	miR5021:ATFRD3	0.826245851066527
AT5G07370.4	miR5021	331	5	1.35745	0.776452647734983	no	ATIPK2A	miR5021:ATIPK2A	0.828341503719512
AT1G01550.2	miR5665	146	6	0.678725	1	no	BPS1	miR5665:BPS1	0.828917426392483
AT1G22640.1	miR164c-3p	613	6	1.35745	1	no	ATMYB3	miR164c-3p:ATMYB3	0.828917426392483
AT1G47250.1	miR414	779	6	0.678725	1	no	PAF2	miR414:PAF2	0.828917426392483
AT1G61680.2	miR393a-3p	1146	6	0.678725	1	no	ATTPS14	miR393a-3p:ATTPS14	0.828917426392483
AT1G69870.1	miR838	1244	5	0.678725	0.712093575685593	no	NRT1.7	miR838:NRT1.7	0.828917426392483
AT1G80440.1	miR2111a-5p	1074	6	0.678725	1	no	NA	miR2111a-5p:AT1G80440.1	0.828917426392483
AT2G23800.1	miR2937	1123	5	0.678725	0.712093575685593	no	GGPS2	miR2937:GGPS2	0.828917426392483
AT3G13229.1	miR414	1022	6	0.678725	1	no	NA	miR414:AT3G13229.1	0.828917426392483
AT4G20300.2	miR5016	920	6	0.678725	1	no	NA	miR5016:AT4G20300.2	0.828917426392483
AT4G26230.1	miR414	332	5	0.678725	0.712093575685593	no	NA	miR414:AT4G26230.1	0.828917426392483
AT4G34920.1	miR5665	938	5	0.678725	0.712093575685593	no	NA	miR5665:AT4G34920.1	0.828917426392483
AT5G12250.1	miR774a	171	6	0.678725	1	no	TUB6	miR774a:TUB6	0.828917426392483
AT5G20165.3	miR8172	536	6	0.678725	1	no	NA	miR8172:AT5G20165.3	0.828917426392483
AT4G36648.1	miR164c-5p	586	6	0.678725	1	no	NA	miR164c-5p:AT4G36648.1	0.830502778354851
AT4G03290.1	miR414	389	5	1.35745	0.634593124983176	no	NA	miR414:AT4G03290.1	0.851715240502139
AT3G48780.1	miR838	1726	5	0.678725	0.55290694227615	no	ATSPT1	miR838:ATSPT1	0.853749677996127
AT3G11120.1	miR831-3p	105	5	0.217192	0.400895862564143	no	NA	miR831-3p:AT3G11120.1	0.85910135845927
AT3G13227.1	miR414	61	5	0.678725	0.55290694227615	no	NA	miR414:AT3G13227.1	0.85910135845927
AT5G11670.1	miR156j	2112	5	0.678725	0.712093575685593	no	ATNADP-ME2	miR156j:ATNADP-ME2	0.860827409792256
AT5G27850.1	miR396b-5p	541	5	1.35745	0.536560884735401	no	NA	miR396b-5p:AT5G27850.1	0.870924856212809
AT1G01310.1	miR5021	846	4	0.678725	0.29189734797638	no	NA	miR5021:AT1G01310.1	0.871654128454275
AT2G33100.1	miR773b-5p	2711	5	0.678725	0.712093575685593	no	ATCSLD1	miR773b-5p:ATCSLD1	0.87904854545926
AT5G23270.1	miR414	1745	5	2.03618	0.527932144918867	no	ATSTP11	miR414:ATSTP11	0.891570293553151
AT2G32890.1	miR414	1008	5	0.678725	0.451889687474764	no	RALFL17	miR414:RALFL17	0.893732300998472
AT3G17820.1	miR851-5p	1014	5	0.678725	0.29189734797638	no	ATGSKB6	miR851-5p:ATGSKB6	0.893732300998472
AT1G35490.1	miR4243	895	5	0.678725	0.382081558984257	no	NA	miR4243:AT1G35490.1	0.90286552262065
AT1G63060.1	miR823	427	5	0.678725	0.451889687474764	no	NA	miR823:AT1G63060.1	0.90286552262065
AT4G00300.2	miR156i	179	5	0.678725	0.712093575685593	no	NA	miR156i:AT4G00300.2	0.90286552262065
AT1G01620.2	miR157c-3p	320	5.5	0.678725	0.712093575685593	no	PIP1;3	miR157c-3p:PIP1;3	0.904327864504002
AT1G20450.2	miR5632-5p	918	5	0.678725	0.159845841089682	no	ERD10	miR5632-5p:ERD10	0.904327864504002
AT1G32928.1	miR5021	238	4.5	1.35745	0.536560884735401	no	NA	miR5021:AT1G32928.1	0.904327864504002
AT1G65295.1	miR854a	115	5	0.678725	0.466374683291105	no	NA	miR854a:AT1G65295.1	0.904327864504002
AT1G76030.1	miR865-3p	1462	5.5	0.678725	0.712093575685593	no	AtVAB1	miR865-3p:AtVAB1	0.904327864504002
AT2G17450.1	miR5658	612	5.5	0.678725	0.712093575685593	no	RHA3A	miR5658:RHA3A	0.904327864504002
AT2G22795.1	miR831-3p	206	5.5	0.678725	0.712093575685593	no	NA	miR831-3p:AT2G22795.1	0.904327864504002
AT2G36190.1	miR5998a	1784	5.5	0.678725	0.712093575685593	no	AtCWIN4	miR5998a:AtCWIN4	0.904327864504002
AT3G15480.1	miR858b	227	5.5	0.678725	0.712093575685593	no	NA	miR858b:AT3G15480.1	0.904327864504002
AT3G19390.1	miR5657	1134	5.5	0.678725	0.712093575685593	no	NA	miR5657:AT3G19390.1	0.904327864504002
AT3G22510.1	miR8170-3p	484	5	1.35745	0.331636780037504	no	NA	miR8170-3p:AT3G22510.1	0.904327864504002
AT3G28830.1	miR854a	1623	5	12.8958	0.493651639489858	no	NA	miR854a:AT3G28830.1	0.904327864504002
AT3G52560.4	miR414	259	5.5	0.678725	0.712093575685593	no	MMZ4	miR414:MMZ4	0.904327864504002
AT3G56800.1	miR837-5p	536	5	0.678725	0.261085103735731	no	ACAM-3	miR837-5p:ACAM-3	0.904327864504002
AT4G02940.1	miR5021	1812	6	0.678725	0.976315668565919	no	NA	miR5021:AT4G02940.1	0.904327864504002
AT4G22220.1	miR172b-5p	545	5	0.678725	0.55290694227615	no	ATISU1	miR172b-5p:ATISU1	0.904327864504002
AT4G37830.2	miR390a-5p	282	5	0.678725	0.330956065728903	no	NA	miR390a-5p:AT4G37830.2	0.904327864504002
AT1G12640.1	miR5021	1579	5	0.678725	0.712093575685593	no	AtLPLAT1	miR5021:AtLPLAT1	0.906633030845146
AT1G45145.1	miR837-5p	390	5	0.678725	0.29189734797638	no	ATH5	miR837-5p:ATH5	0.906633030845146
AT3G28980.1	miR773a	1123	5	5.06329	0.344340769178347	no	NA	miR773a:AT3G28980.1	0.906633030845146
AT5G07430.1	miR5648-5p	563	5.5	3.39363	0.763966072459434	no	NA	miR5648-5p:AT5G07430.1	0.906633030845146
AT3G01130.2	miR829-5p	173	5.5	0.678725	0.712093575685593	no	NA	miR829-5p:AT3G01130.2	0.909477491103153
AT4G02380.2	miR2936	157	5	1.35745	0.257794132120244	no	AtLEA5	miR2936:AtLEA5	0.910418858143841
AT5G07530.2	miR164b-3p	1497	5	4.07235	0.137192879012453	no	ATGRP-7	miR164b-3p:ATGRP-7	0.910418858143841
AT5G16500.1	miR847	1913	5.5	0.678725	0.712093575685593	no	NA	miR847:AT5G16500.1	0.910418858143841
AT1G25240.1	miR866-3p	989	5	1.35745	0.409914311746663	no	NA	miR866-3p:AT1G25240.1	0.91670888447575
AT3G01390.2	miR837-5p	470	5.5	0.678725	0.712093575685593	no	AVMA10	miR837-5p:AVMA10	0.917493501158344
AT4G23820.1	miR870-5p	1356	5	0.678725	0.55290694227615	no	NA	miR870-5p:AT4G23820.1	0.917493501158344
AT1G10950.1	miR5024-5p	1797	5.5	0.678725	0.712093575685593	no	AtTMN1	miR5024-5p:AtTMN1	0.918137822028986
AT2G17500.4	miR844-5p	1417	5.5	0.678725	0.712093575685593	no	NA	miR844-5p:AT2G17500.4	0.925047290264746
AT4G23630.1	miR5021	723	6	0.678725	0.712093575685593	no	BTI1	miR5021:BTI1	0.926627631899525
AT5G15780.1	miR5021	503	6	0.678725	0.712093575685593	no	NA	miR5021:AT5G15780.1	0.926627631899525
AT1G67290.1	miR5661	610	5	0.678725	0.330956065728903	no	GLOX1	miR5661:GLOX1	0.937818109720243
AT3G17980.1	miR5640	761	5	0.678725	0.382081558984257	no	AtC2	miR5640:AtC2	0.940830517379933
AT1G06520.1	miR829-5p	1681	5.5	0.678725	0.712093575685593	no	ATGPAT1	miR829-5p:ATGPAT1	0.967983949361514
AT2G26450.1	miR837-5p	1796	5.5	1.35745	0.634593124983176	no	NA	miR837-5p:AT2G26450.1	0.975510842560847
AT5G55930.1	miR4227	2086	5.5	0.678725	0.55290694227615	no	ATOPT1	miR4227:ATOPT1	0.975510842560847
AT2G41690.1	miR414	688	5.5	0.00678725	0.599733279721217	no	AT-HSFB3	miR414:AT-HSFB3	0.976015170823935
AT4G13615.1	miR774b-5p	14	5.5	0.678725	0.55290694227615	no	NA	miR774b-5p:AT4G13615.1	0.976015170823935
AT5G17920.2	miR870-5p	816	6	0.678725	0.712093575685593	no	ATCIMS	miR870-5p:ATCIMS	0.976015170823935
AT5G60360.3	miR396b-5p	627	5.5	0.678725	0.55290694227615	no	AALP	miR396b-5p:AALP	0.976015170823935
AT2G16600.2	miR773b-5p	405	5	0.678725	0.451889687474764	no	ROC3	miR773b-5p:ROC3	0.98241955486882
AT2G43160.4	miR5641	137	6	0.678725	0.712093575685593	no	NA	miR5641:AT2G43160.4	0.982847487244764
AT1G49300.2	miR3434-5p	515	6	0.678725	0.712093575685593	no	ATRAB7	miR3434-5p:ATRAB7	0.991031930832834
AT1G71880.1	miR824-5p	349	6	0.678725	0.712093575685593	no	ATSUC1	miR824-5p:ATSUC1	0.991031930832834
AT2G20260.1	miR5631	141	5.5	0.678725	0.451889687474764	no	PSAE-2	miR5631:PSAE-2	0.991031930832834
AT2G37110.1	miR5014a-5p	463	6	0.678725	0.712093575685593	no	NA	miR5014a-5p:AT2G37110.1	0.991031930832834
AT3G01870.1	miR403-5p	226	6	0.678725	0.712093575685593	no	NA	miR403-5p:AT3G01870.1	0.991031930832834
AT3G05220.2	miR847	1234	6	0.678725	0.712093575685593	no	NA	miR847:AT3G05220.2	0.991031930832834
AT3G06450.2	miR159b-3p	2237	6	0.678725	0.712093575685593	no	NA	miR159b-3p:AT3G06450.2	0.991031930832834
AT4G15980.1	miR414	531	6	0.678725	0.712093575685593	no	NA	miR414:AT4G15980.1	0.991031930832834
AT5G53120.6	miR5640	191	6	0.678725	0.712093575685593	no	ATSPDS3	miR5640:ATSPDS3	0.991031930832834
AT5G64740.1	miR773b-3p	3248	6	0.678725	0.712093575685593	no	CESA6	miR773b-3p:CESA6	0.991031930832834
AT3G50390.1	miR164b-3p	1324	6	0.678725	0.712093575685593	no	NA	miR164b-3p:AT3G50390.1	0.991634926806146
AT1G01630.1	miR8171	978	6	0.678725	0.712093575685593	no	NA	miR8171:AT1G01630.1	1
AT1G04410.1	miR171c-5p	666	6	0.678725	0.712093575685593	no	c-NAD-MDH1	miR171c-5p:c-NAD-MDH1	1
AT1G11910.1	miR172d-5p	1558	6	0.678725	0.451889687474764	no	APA1	miR172d-5p:APA1	1
AT1G12080.2	miR4221	353	5.5	4.07235	0.245242469661074	no	NA	miR4221:AT1G12080.2	1
AT1G12080.2	miR838	461	5.5	3.39363	0.332420122417172	no	NA	miR838:AT1G12080.2	1
AT1G14320.2	miR447c-3p	453	6	0.678725	0.55290694227615	no	RPL10	miR447c-3p:RPL10	1
AT1G26480.1	miR414	192	6	0.678725	0.55290694227615	no	GF14 IOTA	miR414:GF14 IOTA	1
AT1G27350.1	miR835-3p	104	6	0.678725	0.29189734797638	no	NA	miR835-3p:AT1G27350.1	1
AT1G28270.1	miR838	391	6	1.35745	0.409914311746663	no	RALFL4	miR838:RALFL4	1
AT1G28960.5	miR5025	1084	6	0.678725	0.55290694227615	no	ATNUDT15	miR5025:ATNUDT15	1
AT1G52300.1	miR778	330	6	1.35745	0.536560884735401	no	NA	miR778:AT1G52300.1	1
AT1G62480.1	miR838	473	5.5	2.7149	0.522597499060987	no	NA	miR838:AT1G62480.1	1
AT1G72020.1	miR5651	278	6	1.35745	0.776452647734983	no	NA	miR5651:AT1G72020.1	1
AT2G04570.1	miR774b-3p	984	6	2.03618	0.527932144918867	no	NA	miR774b-3p:AT2G04570.1	1
AT2G10940.2	miR862-5p	726	6	2.7149	0.267339771729587	no	NA	miR862-5p:AT2G10940.2	1
AT2G16600.2	miR414	538	5.5	1.35745	0.302732029920704	no	ROC3	miR414:ROC3	1
AT2G17440.1	miR5021	130	5	0.00678725	0.229147026490624	no	PIRL5	miR5021:PIRL5	1
AT2G23120.1	miR8176	270	5.5	0.678725	0.101062869114486	no	NA	miR8176:AT2G23120.1	1
AT2G23900.1	miR845b	875	6	0.678725	0.55290694227615	no	NA	miR845b:AT2G23900.1	1
AT2G41430.5	miR3434-5p	702	5.5	0.678725	0.093428075311246	no	CID1	miR3434-5p:CID1	1
AT2G45580.1	miR447c-3p	1499	5.5	0.678725	0.330956065728903	no	CYP76C3	miR447c-3p:CYP76C3	1
AT2G45820.1	miR5021	738	6	0.678725	0.29189734797638	no	NA	miR5021:AT2G45820.1	1
AT2G46490.1	miR447a-3p	240	6	0.678725	0.451889687474764	no	NA	miR447a-3p:AT2G46490.1	1
AT3G01230.1	miR859	541	6	3.39363	0.219634278630095	no	NA	miR859:AT3G01230.1	1
AT3G07460.2	miR413	824	6	0.678725	0.451889687474764	no	NA	miR413:AT3G07460.2	1
AT3G07820.1	miR833a-5p	992	6	2.7149	0.378167300016389	no	NA	miR833a-5p:AT3G07820.1	1
AT3G07840.1	miR833a-5p	1018	6	0.00678725	0.599733279721217	no	NA	miR833a-5p:AT3G07840.1	1
AT3G07960.1	miR5021	128	5	0.678725	0.215573533660792	no	PIP5K6	miR5021:PIP5K6	1
AT3G13390.1	miR407	1945	6	3.39363	0.618078561953034	no	sks11	miR407:sks11	1
AT3G20530.1	miR5027	975	6	0.678725	0.712093575685593	no	NA	miR5027:AT3G20530.1	1
AT3G22910.1	miR5663-5p	1545	6	0.678725	0.712093575685593	no	NA	miR5663-5p:AT3G22910.1	1
AT3G27810.1	miR5654-3p	481	6	0.678725	0.451889687474764	no	ATMYB21	miR5654-3p:ATMYB21	1
AT3G27810.1	miR858b	498	6	0.678725	0.712093575685593	no	ATMYB21	miR858b:ATMYB21	1
AT3G28790.1	miR5021	1897	5	3.39363	0.187778817757149	no	NA	miR5021:AT3G28790.1	1
AT3G42640.1	miR5020a	1918	6	0.678725	0.55290694227615	no	AHA8	miR5020a:AHA8	1
AT3G52470.1	miR5632-3p	906	6	0.678725	0.451889687474764	no	NA	miR5632-3p:AT3G52470.1	1
AT3G52600.2	miR5644	865	6	0.678725	0.382081558984257	no	AtCWIN2	miR5644:AtCWIN2	1
AT3G58490.2	miR862-3p	1277	6	0.678725	0.019103164885385	no	AtSPP1	miR862-3p:AtSPP1	1
AT3G58730.1	miR168b-3p	814	6	0.678725	0.451889687474764	no	NA	miR168b-3p:AT3G58730.1	1
AT3G61580.1	miR5021	1144	6	0.678725	0.55290694227615	no	AtSLD1	miR5021:AtSLD1	1
AT3G62250.1	miR838	281	6	0.678725	0.55290694227615	no	UBQ5	miR838:UBQ5	1
AT4G03290.1	miR172b-5p	567	5.5	5.4298	0.51281274175925	no	NA	miR172b-5p:AT4G03290.1	1
AT4G13930.1	miR414	1592	5.5	0.678725	0.261085103735731	no	SHM4	miR414:SHM4	1
AT4G18596.1	miR5021	123	6	1.35745	0.634593124983176	no	NA	miR5021:AT4G18596.1	1
AT4G19110.3	miR5632-5p	1174	6	0.678725	0.55290694227615	no	NA	miR5632-5p:AT4G19110.3	1
AT4G19112.1	miR5632-5p	2258	6	0.678725	0.55290694227615	no	CPuORF25	miR5632-5p:CPuORF25	1
AT4G24640.1	miR413	549	6	4.75108	0.585445206002384	no	APPB1	miR413:APPB1	1
AT4G26965.2	miR847	391	6	0.00678725	0.599733279721217	no	NA	miR847:AT4G26965.2	1
AT4G27580.1	miR822-5p	654	6	2.03618	0.691041348497711	no	NA	miR822-5p:AT4G27580.1	1
AT4G34588.1	miR5021	107	6	0.678725	0.451889687474764	no	CPuORF2	miR5021:CPuORF2	1
AT4G34590.1	miR5021	107	6	0.678725	0.451889687474764	no	ATB2	miR5021:ATB2	1
AT4G38740.1	miR776	534	6	0.678725	0.55290694227615	no	ROC1	miR776:ROC1	1
AT5G01380.1	miR854a	29	6	2.03618	0.691041348497711	no	NA	miR854a:AT5G01380.1	1
AT5G14380.1	miR5021	573	6	4.07235	0.230137701050339	no	AGP6	miR5021:AGP6	1
AT5G21274.1	miR168b-3p	240	6	0.678725	0.712093575685593	no	ACAM-6	miR168b-3p:ACAM-6	1
AT5G21940.1	miR5658	806	6	0.678725	0.382081558984257	no	NA	miR5658:AT5G21940.1	1
AT5G27380.1	miR5021	1729	6	0.678725	0.55290694227615	no	GSH2	miR5021:GSH2	1
AT5G48180.1	miR396a-5p	697	5.5	0.678725	0.382081558984257	no	AtNSP5	miR396a-5p:AtNSP5	1
AT5G52360.1	miR5012	229	6	0.678725	0.55290694227615	no	ADF10	miR5012:ADF10	1
AT5G57685.1	miR414	435	6	0.291852	0.425485972504924	no	ATGDU3	miR414:ATGDU3	1
AT5G58170.1	miR844-5p	2160	6	0.678725	0.712093575685593	no	GDPDL7	miR844-5p:GDPDL7	1
AT5G63530.2	miR4221	68	6	0.678725	0.55290694227615	no	ATFP3	miR4221:ATFP3	1
AT5G64310.1	miR417	426	6	0.678725	0.29189734797638	no	AGP1	miR417:AGP1	1
