# Supplementary material for: NanoPARE: parallel analysis of RNA 5′ ends from low-input RNA
Source: Genome Res. 2018 Dec;28(12):1931–42. doi: 10.1101/gr.239202.118 (PMC6280765; doi:10.1101/gr.239202.118)
Supplement: Supplemental Material [file supp_gr.239202.118_Supplemental_Code_S1.zip › supplemental_code_S1/data_tables/detected_sites/anther_1.anno.tas.allen.detected.sites.tsv]

target.transcript	sRNA	slice.site	Allen.score	slice.site.rpm	fold.change	verified.	common.name	interaction	adj.p.val
AT2G33860.1	TAS3A-5'D8[+]	1804	1	0.678725	1	yes	ARF3	TAS3A-5'D8[+]:ARF3	0
AT5G18040.1	TAS1A-3'D2[+]	685	2	1.35745	2.35745	yes	NA	TAS1A-3'D2[+]:AT5G18040.1	0
AT5G18065.1	TAS1A-3'D2[+]	736	2	0.678725	1.678725	no	NA	TAS1A-3'D2[+]:AT5G18065.1	0
AT4G29770.2	TAS1A-3'D6[+]	780	3	2.03618	3.03618	yes	NA	TAS1A-3'D6[+]:AT4G29770.2	0.0477875577600939
AT2G27280.1	TAS3C-5'D3[+]	1090	5	2.03618	3.03618	no	NA	TAS3C-5'D3[+]:AT2G27280.1	0.180008154659484
AT5G51750.1	TAS2-3'D5[-]	928	5	0.678725	1.678725	no	ATSBT1.3	TAS2-3'D5[-]:ATSBT1.3	0.223017298791616
AT5G14270.2	TAS3B-5'D6[+]	2039	4	0.678725	1.678725	no	ATBET9	TAS3B-5'D6[+]:ATBET9	0.291089134130543
AT3G25110.1	TAS2-3'D4[-]	1579	5	0.678725	1.678725	no	AtFaTA	TAS2-3'D4[-]:AtFaTA	0.334541475266249
AT3G45140.1	TAS3A-5'D8[+]	698	3.5	0.678725	1	no	ATLOX2	TAS3A-5'D8[+]:ATLOX2	0.336960133699749
AT3G03080.1	TAS1A-3'D7[-]	959	4.5	0.678725	1.678725	no	NA	TAS1A-3'D7[-]:AT3G03080.1	0.391892267520924
AT4G08220.1	TAS1A-3'D8[-]	410	5	0.678725	1.678725	no	NA	TAS1A-3'D8[-]:AT4G08220.1	0.391892267520924
AT2G35630.1	TAS2-3'D7[+]	6075	5	0.678725	1.678725	no	GEM1	TAS2-3'D7[+]:GEM1	0.444666020394269
AT1G79250.2	TAS4-3'D2[-]	1270	4.5	0.678725	1.678725	no	AGC1.7	TAS4-3'D2[-]:AGC1.7	0.467388720299254
AT2G15550.1	TAS3B-5'D6[+]	744	5	0.678725	1.678725	no	NA	TAS3B-5'D6[+]:AT2G15550.1	0.467388720299254
AT2G25930.1	TAS3C-5'D10[+]	2440	5	2.03618	1.80862261537774	no	ELF3	TAS3C-5'D10[+]:ELF3	0.467388720299254
AT1G19650.2	TAS3A-5'D8[+]	2124	5	0.678725	1.678725	no	NA	TAS3A-5'D8[+]:AT1G19650.2	0.47200907981495
AT4G38360.2	TAS3C-5'D4[-]	769	4.5	0.678725	1.678725	no	LAZ1	TAS3C-5'D4[-]:LAZ1	0.47200907981495
AT2G26190.1	TAS3B-5'D7[-]	186	5	0.678725	1.678725	no	NA	TAS3B-5'D7[-]:AT2G26190.1	0.478794612329265
AT3G22880.1	TAS3A-5'D2[+]	1108	5	0.678725	1.678725	no	ARLIM15	TAS3A-5'D2[+]:ARLIM15	0.478794612329265
AT5G56360.1	TAS1C-3'D7[-]	1273	5.5	0.678725	1.678725	no	PSL4	TAS1C-3'D7[-]:PSL4	0.491274333210231
AT1G21400.1	TAS3A-5'D4[+]	993	5.5	0.678725	1.678725	no	NA	TAS3A-5'D4[+]:AT1G21400.1	0.49778724544472
AT1G07940.2	TAS1A-3'D8[+]	1853	6	0.678725	1.678725	no	NA	TAS1A-3'D8[+]:AT1G07940.2	0.523894925285456
AT1G80930.1	TAS3C-5'D9[+]	1981	5.5	0.678725	1.678725	no	NA	TAS3C-5'D9[+]:AT1G80930.1	0.523894925285456
AT2G01970.1	TAS1B-3'D2[-]	1507	4	0.678725	1	no	NA	TAS1B-3'D2[-]:AT2G01970.1	0.523894925285456
AT4G09432.1	TAS3B-5'D9[+]	231	6	1.35745	2.35745	no	NA	TAS3B-5'D9[+]:AT4G09432.1	0.523894925285456
AT4G15650.1	TAS1B-3'D4[-]	431	3	0.678725	0.712093575685593	no	NA	TAS1B-3'D4[-]:AT4G15650.1	0.523894925285456
AT4G25760.1	TAS3B-5'D7[+]	455	5.5	0.678725	1.678725	no	ATGDU2	TAS3B-5'D7[+]:ATGDU2	0.523894925285456
AT4G31340.2	TAS3C-5'D4[-]	1692	2	2.03618	0.691041348497711	no	NA	TAS3C-5'D4[-]:AT4G31340.2	0.523894925285456
AT5G08130.6	TAS3A-5'D1[+]	1002	4	0.678725	1	no	BIM1	TAS3A-5'D1[+]:BIM1	0.523894925285456
AT5G22000.3	TAS3A-5'D6[+]	1212	4	0.678725	1	no	RHF2A	TAS3A-5'D6[+]:RHF2A	0.523894925285456
AT5G42320.1	TAS1A-3'D6[-]	1138	6	0.678725	1.678725	no	NA	TAS1A-3'D6[-]:AT5G42320.1	0.523894925285456
AT5G47650.1	TAS1C-3'D5[+]	91	6	0.678725	1.678725	no	ATNUDT2	TAS1C-3'D5[+]:ATNUDT2	0.523894925285456
AT5G57360.2	TAS3B-5'D3[+]	1760	6	0.678725	1.678725	no	ADO1	TAS3B-5'D3[+]:ADO1	0.523894925285456
AT1G11750.2	TAS3A-5'D4[-]	167	6	0.678725	1.678725	no	CLPP6	TAS3A-5'D4[-]:CLPP6	0.523941600116225
AT3G53500.2	TAS3B-5'D7[+]	732	4	0.678725	1	no	At-RS2Z	TAS3B-5'D7[+]:At-RS2Z	0.523941600116225
ATCG01040.1	TAS1B-3'D9[+]	199	3.5	1.35745	0.464764852583122	no	YCF5	TAS1B-3'D9[+]:YCF5	0.539074325501014
AT5G56870.1	TAS1B-3'D7[-]	471	6	0.678725	1.678725	no	BGAL4	TAS1B-3'D7[-]:BGAL4	0.582300448579231
AT2G02180.1	TAS3C-5'D9[+]	1100	4.5	1.35745	1.40430981846342	no	TOM3	TAS3C-5'D9[+]:TOM3	0.603054389738687
AT2G01460.2	TAS3C-5'D2[+]	714	4.5	0.678725	1	no	NA	TAS3C-5'D2[+]:AT2G01460.2	0.605009207073827
AT3G14810.2	TAS3C-5'D7[-]	3062	4	0.678725	1	no	MSL5	TAS3C-5'D7[-]:MSL5	0.605009207073827
AT4G22980.1	TAS3B-5'D7[+]	23	6	0.678725	1.678725	no	NA	TAS3B-5'D7[+]:AT4G22980.1	0.605009207073827
AT3G47910.2	TAS3C-5'D3[+]	5340	4.5	0.678725	1	no	NA	TAS3C-5'D3[+]:AT3G47910.2	0.634930123395917
AT1G70690.1	TAS3B-5'D1[+]	863	4.5	0.678725	1	no	HWI1	TAS3B-5'D1[+]:HWI1	0.656507161013719
AT3G48330.2	TAS1C-3'D6[-]	582	4.5	0.678725	1	no	ATPIMT1	TAS1C-3'D6[-]:ATPIMT1	0.686599501674902
AT5G01410.1	TAS1C-3'D7[-]	1134	4.5	1.35745	1	no	ATPDX1	TAS1C-3'D7[-]:ATPDX1	0.693160536141194
AT1G04830.2	TAS1C-3'D6[-]	832	6	0.678725	1.2533756718679	no	NA	TAS1C-3'D6[-]:AT1G04830.2	0.744193555568859
AT1G08640.1	TAS3A-5'D5[-]	941	4.5	0.678725	0.712093575685593	no	CJD1	TAS3A-5'D5[-]:CJD1	0.744193555568859
AT1G11360.4	TAS1B-3'D4[-]	786	6	0.678725	1	no	NA	TAS1B-3'D4[-]:AT1G11360.4	0.744193555568859
AT1G12430.2	TAS3B-5'D9[+]	2560	6	0.678725	1	no	ARK3	TAS3B-5'D9[+]:ARK3	0.744193555568859
AT1G15690.2	TAS4-3'D4[-]	1074	4	0.678725	0.712093575685593	no	AtAVP1	TAS4-3'D4[-]:AtAVP1	0.744193555568859
AT1G27435.1	TAS3B-5'D6[+]	105	6	0.678725	1	no	NA	TAS3B-5'D6[+]:AT1G27435.1	0.744193555568859
AT1G47270.2	TAS3C-5'D4[+]	330	5.5	0.678725	1	no	AtTLP6	TAS3C-5'D4[+]:AtTLP6	0.744193555568859
AT1G50610.1	TAS1C-3'D4[+]	1721	5.5	0.678725	1	no	PRK5	TAS1C-3'D4[+]:PRK5	0.744193555568859
AT1G56070.1	TAS1C-3'D6[-]	2382	5	1.35745	0.776452647734983	no	LOS1	TAS1C-3'D6[-]:LOS1	0.744193555568859
AT1G61110.1	TAS3A-5'D9[+]	711	6	0.678725	1	no	anac025	TAS3A-5'D9[+]:anac025	0.744193555568859
AT1G63700.1	TAS3A-5'D2[-]	2735	6	0.678725	1	no	EMB71	TAS3A-5'D2[-]:EMB71	0.744193555568859
AT1G66400.1	TAS1A-3'D3[+]	638	4.5	0.678725	0.712093575685593	no	CML23	TAS1A-3'D3[+]:CML23	0.744193555568859
AT1G71710.2	TAS1B-3'D4[-]	1847	5	0.678725	1	no	NA	TAS1B-3'D4[-]:AT1G71710.2	0.744193555568859
AT1G72800.1	TAS1C-3'D5[-]	923	5.5	0.678725	1	no	NA	TAS1C-3'D5[-]:AT1G72800.1	0.744193555568859
AT1G73220.1	TAS3C-5'D7[-]	714	6	0.678725	1	no	AtOCT1	TAS3C-5'D7[-]:AtOCT1	0.744193555568859
AT1G75870.1	TAS1A-3'D7[-]	562	4.5	2.03618	0.817297908422838	no	NA	TAS1A-3'D7[-]:AT1G75870.1	0.744193555568859
AT1G75920.4	TAS1C-3'D7[-]	965	5.5	0.678725	1	no	NA	TAS1C-3'D7[-]:AT1G75920.4	0.744193555568859
AT1G75930.1	TAS3A-5'D5[+]	662	4.5	0.678725	0.451889687474764	no	EXL6	TAS3A-5'D5[+]:EXL6	0.744193555568859
AT1G76810.1	TAS1B-3'D10[+]	2709	6	0.678725	1	no	NA	TAS1B-3'D10[+]:AT1G76810.1	0.744193555568859
AT2G01480.1	TAS3A-5'D1[+]	2378	5.5	0.678725	1	no	NA	TAS3A-5'D1[+]:AT2G01480.1	0.744193555568859
AT2G07687.1	TAS1C-3'D4[-]	266	5	0.339363	1	no	NA	TAS1C-3'D4[-]:AT2G07687.1	0.744193555568859
AT2G19800.1	TAS3B-5'D7[+]	425	5.5	0.678725	1	no	MIOX2	TAS3B-5'D7[+]:MIOX2	0.744193555568859
AT2G31390.1	TAS2-3'D9[-]	1144	4	0.678725	0.382081558984257	no	NA	TAS2-3'D9[-]:AT2G31390.1	0.744193555568859
AT2G33480.2	TAS3C-5'D3[+]	726	5	0.678725	0.712093575685593	no	ANAC041	TAS3C-5'D3[+]:ANAC041	0.744193555568859
AT2G39510.1	TAS3C-5'D2[+]	1124	4	0.678725	0.451889687474764	no	UMAMIT14	TAS3C-5'D2[+]:UMAMIT14	0.744193555568859
AT2G46000.1	TAS3B-5'D6[+]	717	5	0.678725	1	no	NA	TAS3B-5'D6[+]:AT2G46000.1	0.744193555568859
AT2G48020.2	TAS3A-5'D4[-]	1700	5	0.678725	1	no	NA	TAS3A-5'D4[-]:AT2G48020.2	0.744193555568859
AT3G02230.1	TAS3A-5'D4[-]	1223	3.5	2.7149	0.223644999909697	no	ATRGP1	TAS3A-5'D4[-]:ATRGP1	0.744193555568859
AT3G05010.1	TAS2-3'D3[+]	690	5	0.678725	1	no	Cand2	TAS2-3'D3[+]:Cand2	0.744193555568859
AT3G06580.1	TAS3B-5'D9[+]	1561	5.5	0.678725	1	no	GAL1	TAS3B-5'D9[+]:GAL1	0.744193555568859
AT3G09740.1	TAS3C-5'D4[-]	938	4.5	0.678725	0.712093575685593	no	ATSYP71	TAS3C-5'D4[-]:ATSYP71	0.744193555568859
AT3G13390.1	TAS2-3'D3[+]	814	4	0.678725	0.261085103735731	no	sks11	TAS2-3'D3[+]:sks11	0.744193555568859
AT3G14230.3	TAS3C-5'D2[-]	1483	5	2.03618	1	no	RAP2.2	TAS3C-5'D2[-]:RAP2.2	0.744193555568859
AT3G16180.1	TAS4-3'D9[+]	1888	5	0.678725	0.712093575685593	no	NA	TAS4-3'D9[+]:AT3G16180.1	0.744193555568859
AT3G16630.2	TAS1C-3'D7[-]	2545	5.5	0.678725	1	no	ATKINESIN-13A	TAS1C-3'D7[-]:ATKINESIN-13A	0.744193555568859
AT3G22290.1	TAS3C-5'D2[+]	639	5.5	0.678725	1	no	NA	TAS3C-5'D2[+]:AT3G22290.1	0.744193555568859
AT3G23300.1	TAS3B-5'D9[+]	269	5.5	0.678725	1	no	NA	TAS3B-5'D9[+]:AT3G23300.1	0.744193555568859
AT3G28830.1	TAS3C-5'D4[+]	489	4.5	2.03618	0.289100803168875	no	NA	TAS3C-5'D4[+]:AT3G28830.1	0.744193555568859
AT3G45280.1	TAS3C-5'D8[-]	425	6	0.678725	1	no	ATSYP72	TAS3C-5'D8[-]:ATSYP72	0.744193555568859
AT3G47340.3	TAS3C-5'D9[-]	2225	3.5	0.678725	0.115182339016776	no	ASN1	TAS3C-5'D9[-]:ASN1	0.744193555568859
AT3G47470.1	TAS4-3'D4[-]	291	5.5	0.678725	1	no	CAB4	TAS4-3'D4[-]:CAB4	0.744193555568859
AT3G48570.1	TAS1A-3'D8[-]	194	4.5	0.678725	0.712093575685593	no	NA	TAS1A-3'D8[-]:AT3G48570.1	0.744193555568859
AT3G51090.1	TAS3A-5'D2[+]	325	6	0.678725	1	no	NA	TAS3A-5'D2[+]:AT3G51090.1	0.744193555568859
AT3G52540.1	TAS3B-5'D7[+]	1042	5.5	0.678725	1	no	ATOFP18	TAS3B-5'D7[+]:ATOFP18	0.744193555568859
AT3G54080.1	TAS1A-3'D10[-]	1213	5	0.678725	1	no	NA	TAS1A-3'D10[-]:AT3G54080.1	0.744193555568859
AT3G54690.1	TAS3B-5'D10[+]	789	4	0.678725	0.382081558984257	no	SETH3	TAS3B-5'D10[+]:SETH3	0.744193555568859
AT3G55350.1	TAS3B-5'D7[+]	159	4	0.14932	0.684638639443625	no	NA	TAS3B-5'D7[+]:AT3G55350.1	0.744193555568859
AT4G24590.1	TAS3A-5'D1[+]	302	6	0.678725	1	no	NA	TAS3A-5'D1[+]:AT4G24590.1	0.744193555568859
AT4G32390.1	TAS4-3'D9[+]	1111	5	1.35745	0.776452647734983	no	NA	TAS4-3'D9[+]:AT4G32390.1	0.744193555568859
AT4G32410.1	TAS3C-5'D5[+]	2267	6	0.678725	1	no	AtCESA1	TAS3C-5'D5[+]:AtCESA1	0.744193555568859
AT4G32410.1	TAS1B-3'D4[-]	3035	6	1.35745	1	no	AtCESA1	TAS1B-3'D4[-]:AtCESA1	0.744193555568859
AT4G37180.2	TAS3A-5'D1[+]	1077	5.5	0.678725	1	no	NA	TAS3A-5'D1[+]:AT4G37180.2	0.744193555568859
AT5G09920.1	TAS1A-3'D9[-]	402	6	0.678725	1	no	ATRPB15.9	TAS1A-3'D9[-]:ATRPB15.9	0.744193555568859
AT5G12010.1	TAS3A-5'D1[+]	95	5.5	0.678725	1	no	NA	TAS3A-5'D1[+]:AT5G12010.1	0.744193555568859
AT5G14950.1	TAS3A-5'D3[+]	2529	6	0.678725	1	no	ATGMII	TAS3A-5'D3[+]:ATGMII	0.744193555568859
AT5G16500.1	TAS3A-5'D1[+]	1812	4.5	0.678725	0.712093575685593	no	NA	TAS3A-5'D1[+]:AT5G16500.1	0.744193555568859
AT5G33370.2	TAS3C-5'D4[-]	1300	3.5	1.35745	0.366644374630626	no	NA	TAS3C-5'D4[-]:AT5G33370.2	0.744193555568859
AT5G35430.1	TAS1C-3'D5[-]	2218	6	0.678725	1	no	NA	TAS1C-3'D5[-]:AT5G35430.1	0.744193555568859
AT5G46840.2	TAS3C-5'D5[+]	534	5	0.678725	1	no	NA	TAS3C-5'D5[+]:AT5G46840.2	0.744193555568859
AT5G50460.1	TAS1A-3'D8[-]	189	4	0.678725	0.215573533660792	no	NA	TAS1A-3'D8[-]:AT5G50460.1	0.744193555568859
AT5G61790.1	TAS2-3'D5[+]	642	5.5	0.678725	1	no	ATCNX1	TAS2-3'D5[+]:ATCNX1	0.744193555568859
ATMG00730.1	TAS1C-3'D4[-]	915	5	0.339363	1	no	COX3	TAS1C-3'D4[-]:COX3	0.744193555568859
AT1G01780.1	TAS1C-3'D8[-]	799	4.5	1.35745	0.464764852583122	no	PLIM2b	TAS1C-3'D8[-]:PLIM2b	0.745003190501657
AT2G06530.1	TAS3A-5'D6[+]	623	5	0.678725	0.712093575685593	no	VPS2.1	TAS3A-5'D6[+]:VPS2.1	0.745003190501657
AT2G46820.2	TAS3B-5'D9[-]	803	4.5	0.678725	0.712093575685593	no	PSAP	TAS3B-5'D9[-]:PSAP	0.745003190501657
AT3G03940.1	TAS3B-5'D1[+]	2271	5	0.678725	0.712093575685593	no	NA	TAS3B-5'D1[+]:AT3G03940.1	0.745003190501657
AT4G25370.1	TAS3B-5'D10[+]	775	5	0.678725	0.712093575685593	no	NA	TAS3B-5'D10[+]:AT4G25370.1	0.745003190501657
AT5G57000.2	TAS2-3'D1[-]	618	5	0.678725	0.712093575685593	no	NA	TAS2-3'D1[-]:AT5G57000.2	0.745003190501657
ATMG00090.1	TAS1A-3'D3[-]	33	4.5	0.678725	0.29189734797638	no	NA	TAS1A-3'D3[-]:ATMG00090.1	0.745003190501657
AT2G01350.4	TAS1A-3'D7[-]	944	5	0.678725	0.712093575685593	no	QPT	TAS1A-3'D7[-]:QPT	0.773269057281141
AT2G39800.4	TAS1C-3'D7[-]	2235	5	0.678725	0.712093575685593	no	ATP5CS	TAS1C-3'D7[-]:ATP5CS	0.773269057281141
AT1G23190.1	TAS3B-5'D6[+]	1786	6	1.35745	1	no	PGM3	TAS3B-5'D6[+]:PGM3	0.83655361578057
AT1G26480.1	TAS3C-5'D10[+]	303	5.5	0.678725	1	no	GF14 IOTA	TAS3C-5'D10[+]:GF14 IOTA	0.83655361578057
AT1G56660.1	TAS3B-5'D7[+]	534	5.5	1.35745	1	no	NA	TAS3B-5'D7[+]:AT1G56660.1	0.83655361578057
AT1G63000.1	TAS3C-5'D2[-]	1161	4	0.678725	0.382081558984257	no	NRS/ER	TAS3C-5'D2[-]:NRS/ER	0.83655361578057
AT3G04920.1	TAS3A-5'D8[+]	255	5	0.678725	0.55290694227615	no	NA	TAS3A-5'D8[+]:AT3G04920.1	0.83655361578057
AT3G06483.1	TAS3A-5'D5[-]	1397	6	1.35745	1	no	ATPDHK	TAS3A-5'D5[-]:ATPDHK	0.83655361578057
AT3G12110.1	TAS3C-5'D1[+]	804	6	0.678725	1	no	ACT11	TAS3C-5'D1[+]:ACT11	0.83655361578057
AT3G17820.1	TAS3C-5'D2[-]	1272	6	0.678725	1	no	ATGSKB6	TAS3C-5'D2[-]:ATGSKB6	0.83655361578057
AT4G16155.1	TAS3B-5'D9[+]	1564	6	0.678725	1	no	NA	TAS3B-5'D9[+]:AT4G16155.1	0.83655361578057
AT4G20880.1	TAS3C-5'D3[+]	802	6	0.739811	1.03638833042934	no	NA	TAS3C-5'D3[+]:AT4G20880.1	0.83655361578057
AT4G29480.1	TAS2-3'D3[+]	150	6	0.678725	1	no	NA	TAS2-3'D3[+]:AT4G29480.1	0.83655361578057
AT4G38630.1	TAS3B-5'D7[+]	1203	6	0.678725	1	no	ATMCB1	TAS3B-5'D7[+]:ATMCB1	0.83655361578057
AT5G55125.2	TAS2-3'D3[+]	253	5.5	0.678725	1	no	NA	TAS2-3'D3[+]:AT5G55125.2	0.83655361578057
AT5G18190.1	TAS3B-5'D1[+]	2222	5	0.678725	0.55290694227615	no	NA	TAS3B-5'D1[+]:AT5G18190.1	0.881335407665519
AT1G66350.1	TAS1C-3'D7[-]	1591	5	0.678725	0.55290694227615	no	RGL	TAS1C-3'D7[-]:RGL	0.886273014286031
AT3G43860.1	TAS3C-5'D1[+]	1097	5	0.678725	0.451889687474764	no	AtGH9A4	TAS3C-5'D1[+]:AtGH9A4	0.886273014286031
AT4G03290.1	TAS3A-5'D1[+]	407	5	2.7149	0.64594823928723	no	NA	TAS3A-5'D1[+]:AT4G03290.1	0.886273014286031
AT1G11910.1	TAS4-3'D7[-]	1668	5	1.35745	0.409914311746663	no	APA1	TAS4-3'D7[-]:APA1	0.889875984846991
AT5G67490.1	TAS3C-5'D3[+]	693	5	0.515831	0.49925597296603	no	NA	TAS3C-5'D3[+]:AT5G67490.1	0.889875984846991
AT2G19760.1	TAS3C-5'D3[+]	93	5.5	0.678725	0.712093575685593	no	PFN1	TAS3C-5'D3[+]:PFN1	0.916909134917031
AT5G28540.1	TAS1B-3'D4[-]	1747	5	0.298639	0.456282390474082	no	BIP1	TAS1B-3'D4[-]:BIP1	0.917429999143247
AT2G28910.1	TAS3B-5'D7[+]	560	5.5	0.678725	0.712093575685593	no	CXIP4	TAS3B-5'D7[+]:CXIP4	0.94162006243018
AT3G06350.1	TAS3B-5'D7[+]	1744	5.5	0.678725	0.712093575685593	no	EMB3004	TAS3B-5'D7[+]:EMB3004	0.94162006243018
AT2G03680.2	TAS4-3'D2[-]	310	5.5	0.678725	0.712093575685593	no	SKU6	TAS4-3'D2[-]:SKU6	0.950829310555439
AT1G22640.1	TAS2-3'D9[+]	476	5.5	1.35745	0.776452647734983	no	ATMYB3	TAS2-3'D9[+]:ATMYB3	0.973869979056551
AT1G11770.1	TAS3C-5'D9[+]	1137	5.5	0.678725	0.261085103735731	no	NA	TAS3C-5'D9[+]:AT1G11770.1	0.999948365315959
AT1G12080.2	TAS3C-5'D8[-]	300	6	1.35745	0.11398008025915	no	NA	TAS3C-5'D8[-]:AT1G12080.2	0.999948365315959
AT1G12270.1	TAS3B-5'D9[+]	1573	6	0.339363	0.568140575621964	no	Hop1	TAS3B-5'D9[+]:Hop1	0.999948365315959
AT1G12310.1	TAS1B-3'D2[+]	499	5.5	0.678725	0.382081558984257	no	NA	TAS1B-3'D2[+]:AT1G12310.1	0.999948365315959
AT1G15270.1	TAS3B-5'D9[+]	207	6	2.03618	0.598574625173736	no	NA	TAS3B-5'D9[+]:AT1G15270.1	0.999948365315959
AT1G20440.1	TAS3C-5'D3[+]	485	5.5	2.7149	0.267339771729587	no	AtCOR47	TAS3C-5'D3[+]:AtCOR47	0.999948365315959
AT1G20450.2	TAS3C-5'D8[+]	1337	6	0.678725	0.0454048154839826	no	ERD10	TAS3C-5'D8[+]:ERD10	0.999948365315959
AT1G23149.1	TAS3C-5'D3[+]	721	5.5	0.678725	0.261085103735731	no	CPuORF29	TAS3C-5'D3[+]:CPuORF29	0.999948365315959
AT1G23150.1	TAS3C-5'D3[+]	721	5.5	0.678725	0.261085103735731	no	NA	TAS3C-5'D3[+]:AT1G23150.1	0.999948365315959
AT1G54280.1	TAS3B-5'D7[+]	39	5.5	0.0407235	0.23326762299675	no	NA	TAS3B-5'D7[+]:AT1G54280.1	0.999948365315959
AT1G64230.5	TAS3C-5'D9[+]	777	6	1.35745	0.409914311746663	no	UBC28	TAS3C-5'D9[+]:UBC28	0.999948365315959
AT1G70700.2	TAS1C-3'D5[-]	1014	6	0.678725	0.10536812703992	no	JAZ9	TAS1C-3'D5[-]:JAZ9	0.999948365315959
AT1G75940.1	TAS2-3'D3[+]	1613	6	2.03618	0.271550590739565	no	ATA27	TAS2-3'D3[+]:ATA27	0.999948365315959
AT1G75950.1	TAS4-3'D4[+]	215	6	1.35745	0.776452647734983	no	ASK1	TAS4-3'D4[+]:ASK1	0.999948365315959
AT1G80660.2	TAS3B-5'D9[+]	2833	5.5	0.678725	0.451889687474764	no	AHA9	TAS3B-5'D9[+]:AHA9	0.999948365315959
AT2G07180.2	TAS3B-5'D7[+]	1346	6	0.678725	0.29189734797638	no	NA	TAS3B-5'D7[+]:AT2G07180.2	0.999948365315959
AT2G21660.2	TAS4-3'D2[-]	542	5.5	12.2171	0.351040604283529	no	ATGRP7	TAS4-3'D2[-]:ATGRP7	0.999948365315959
AT2G26850.1	TAS3A-5'D6[+]	626	6	0.678725	0.712093575685593	no	NA	TAS3A-5'D6[+]:AT2G26850.1	0.999948365315959
AT2G30110.1	TAS4-3'D2[-]	3130	6	0.678725	0.712093575685593	no	ATUBA1	TAS4-3'D2[-]:ATUBA1	0.999948365315959
AT2G30570.1	TAS3B-5'D7[+]	263	6	1.35745	0.409914311746663	no	PSBW	TAS3B-5'D7[+]:PSBW	0.999948365315959
AT2G39770.2	TAS4-3'D10[-]	1243	6	2.7149	0.732382426291561	no	CYT1	TAS4-3'D10[-]:CYT1	0.999948365315959
AT2G41905.1	TAS4-3'D9[+]	92	6	4.75108	0.171271159183771	no	NA	TAS4-3'D9[+]:AT2G41905.1	0.999948365315959
AT3G11430.1	TAS2-3'D9[+]	1157	5.5	0.678725	0.451889687474764	no	ATGPAT5	TAS2-3'D9[+]:ATGPAT5	0.999948365315959
AT3G11690.1	TAS3A-5'D1[+]	1196	6	1.35745	0.409914311746663	no	NA	TAS3A-5'D1[+]:AT3G11690.1	0.999948365315959
AT3G20200.1	TAS4-3'D6[+]	218	6	0.678725	0.170889903017581	no	NA	TAS4-3'D6[+]:AT3G20200.1	0.999948365315959
AT3G46430.1	TAS3C-5'D3[+]	86	6	0.678725	0.403262420547412	no	NA	TAS3C-5'D3[+]:AT3G46430.1	0.999948365315959
AT3G48450.1	TAS1B-3'D5[-]	95	6	2.7149	0.522597499060987	no	NA	TAS1B-3'D5[-]:AT3G48450.1	0.999948365315959
AT3G51550.1	TAS2-3'D3[-]	2979	6	0.678725	0.451889687474764	no	FER	TAS2-3'D3[-]:FER	0.999948365315959
AT3G52300.2	TAS3B-5'D5[+]	377	6	0.678725	0.451889687474764	no	ATPQ	TAS3B-5'D5[+]:ATPQ	0.999948365315959
AT3G54240.1	TAS1A-3'D2[+]	804	6	0.678725	0.55290694227615	no	NA	TAS1A-3'D2[+]:AT3G54240.1	0.999948365315959
AT4G02380.2	TAS3A-5'D4[-]	157	5	1.35745	0.210846175173734	no	AtLEA5	TAS3A-5'D4[-]:AtLEA5	0.999948365315959
AT4G02380.2	TAS3B-5'D7[+]	351	6	0.678725	0.081164482908669	no	AtLEA5	TAS3B-5'D7[+]:AtLEA5	0.999948365315959
AT4G05330.1	TAS1A-3'D10[-]	943	6	0.678725	0.451889687474764	no	AGD13	TAS1A-3'D10[-]:AGD13	0.999948365315959
AT4G19120.2	TAS2-3'D3[+]	1851	6	1.35745	0.634593124983176	no	ERD3	TAS2-3'D3[+]:ERD3	0.999948365315959
AT4G25150.1	TAS3B-5'D7[+]	894	6	0.678725	0.382081558984257	no	NA	TAS3B-5'D7[+]:AT4G25150.1	0.999948365315959
AT4G28750.1	TAS3A-5'D7[+]	329	6	0.34615	0.571019533818321	no	PSAE-1	TAS3A-5'D7[+]:PSAE-1	0.999948365315959
AT4G30440.1	TAS3B-5'D3[+]	1118	5.5	1.35745	0.536560884735401	no	GAE1	TAS3B-5'D3[+]:GAE1	0.999948365315959
AT4G35010.1	TAS1C-3'D5[-]	2111	6	0.678725	0.261085103735731	no	BGAL11	TAS1C-3'D5[-]:BGAL11	0.999948365315959
AT5G07530.2	TAS3C-5'D3[+]	165	5.5	2.03618	0.527932144918867	no	ATGRP-7	TAS3C-5'D3[+]:ATGRP-7	0.999948365315959
AT5G07530.2	TAS3B-5'D6[+]	635	5.5	20.3618	0.00288575481256332	no	ATGRP-7	TAS3B-5'D6[+]:ATGRP-7	0.999948365315959
AT5G09810.1	TAS1C-3'D5[+]	1319	5.5	0.678725	0.150142206799095	no	ACT7	TAS1C-3'D5[+]:ACT7	0.999948365315959
AT5G10660.2	TAS3B-5'D9[+]	1090	6	0.678725	0.712093575685593	no	NA	TAS3B-5'D9[+]:AT5G10660.2	0.999948365315959
AT5G16500.1	TAS3A-5'D1[+]	1917	5.5	0.678725	0.451889687474764	no	NA	TAS3A-5'D1[+]:AT5G16500.1	0.999948365315959
AT5G16500.1	TAS1C-3'D8[+]	1940	6	0.678725	0.451889687474764	no	NA	TAS1C-3'D8[+]:AT5G16500.1	0.999948365315959
AT5G35630.3	TAS2-3'D4[+]	1421	6	0.678725	0.712093575685593	no	ATGSL1	TAS2-3'D4[+]:ATGSL1	0.999948365315959
AT5G42020.2	TAS3C-5'D8[+]	2013	5.5	0.678725	0.269329870029857	no	BIP	TAS3C-5'D8[+]:BIP	0.999948365315959
AT5G47120.1	TAS3C-5'D3[+]	773	6	0.678725	0.382081558984257	no	ATBI-1	TAS3C-5'D3[+]:ATBI-1	0.999948365315959
AT5G50790.1	TAS3C-5'D3[+]	984	6	2.03618	0.389891168255803	no	AtSWEET10	TAS3C-5'D3[+]:AtSWEET10	0.999948365315959
AT5G58170.1	TAS1A-3'D2[+]	2394	6	1.35745	0.409914311746663	no	GDPDL7	TAS1A-3'D2[+]:GDPDL7	0.999948365315959
AT5G66760.1	TAS1C-3'D5[-]	1777	6	0.678725	0.382081558984257	no	SDH1-1	TAS1C-3'D5[-]:SDH1-1	0.999948365315959
