# Supplementary material for: NanoPARE: parallel analysis of RNA 5′ ends from low-input RNA
Source: Genome Res. 2018 Dec;28(12):1931–42. doi: 10.1101/gr.239202.118 (PMC6280765; doi:10.1101/gr.239202.118)
Supplement: Supplemental Material [file supp_gr.239202.118_Supplemental_Code_S1.zip › supplemental_code_S1/data_tables/detected_sites/anther_2.anno.mir.allen.detected.sites.tsv]

target.transcript	sRNA	slice.site	Allen.score	slice.site.rpm	fold.change	verified.	common.name	interaction	adj.p.val
AT1G02860.2	miR827	268	1	1.38033	2.38033	yes	BAH1	miR827:BAH1	0
AT1G20190.1	miR5640	924	5	1.84044	1.94535894873746	no	ATEXP11	miR5640:ATEXP11	0
AT1G27340.1	miR394a	1382	1	1.84044	2.84044	yes	LCR	miR394a:LCR	0
AT1G27360.4	miR157a-5p	1310	2	0.920221	1.3151198778723	no	SPL11	miR157a-5p:SPL11	0
AT1G31280.1	miR403-3p	3232	1	1.84044	1.94535894873746	yes	AGO2	miR403-3p:AGO2	0
AT1G51760.1	miR167a-5p	862	3	5.52133	4.46632482051022	no	IAR3	miR167a-5p:IAR3	0
AT1G69170.1	miR156j	1306	0	0.460111	1.460111	yes	SPL6	miR156j:SPL6	0
AT1G77850.1	miR160a-5p	1419	0.5	17.0241	12.3443354649064	yes	ARF17	miR160a-5p:ARF17	0
AT2G28350.1	miR160a-5p	1339	2	46.4712	24.7217377583101	yes	ARF10	miR160a-5p:ARF10	0
AT2G45160.1	miR171a-3p	1013	0	28.987	12.5978330735654	yes	ATHAM1	miR171a-3p:ATHAM1	0
AT3G26810.1	miR393a-5p	2009	4	4.39866	3.69743122269471	yes	AFB2	miR393a-5p:AFB2	0
AT3G57230.2	miR824-5p	596	0.5	0.460111	1	yes	AGL16	miR824-5p:AGL16	0
AT3G59020.2	miR5658	3421	0	0.460111	1	no	NA	miR5658:AT3G59020.2	0
AT3G60630.1	miR171a-3p	1055	0	4.141	2.15978456768599	yes	ATHAM2	miR171a-3p:ATHAM2	0
AT3G62980.1	miR393a-5p	1721	2	4.32504	3.6470103985245	yes	AtTIR1	miR393a-5p:AtTIR1	0
AT4G00150.1	miR171a-3p	866	0	6.90166	7.90166	yes	ATHAM3	miR171a-3p:ATHAM3	0
AT4G30080.1	miR160a-5p	1518	2.5	6.44155	7.44155	yes	ARF16	miR160a-5p:ARF16	0
AT4G36920.2	miR172c	1303	1	3.68089	3.34278609665385	yes	AP2	miR172c:AP2	0
AT5G05100.1	miR854a	830	1	0.460111	1	no	NA	miR854a:AT5G05100.1	0
AT5G07680.2	miR164a	661	2.5	11.9629	8.87802365710552	yes	ANAC079	miR164a:ANAC079	0
AT5G08430.1	miR414	1685	1	0.460111	1	no	NA	miR414:AT5G08430.1	0
AT5G39610.1	miR164c-5p	780	3	1.84044	1.94535894873746	no	ANAC092	miR164c-5p:ANAC092	0
AT5G39740.2	miR414	997	1.5	0.920221	0.676029417977496	no	OLI7	miR414:OLI7	0
AT5G43270.3	miR157a-5p	1112	2	2.30055	2.26047882660976	no	SPL2	miR157a-5p:SPL2	0
AT5G60120.2	miR172a	1820	1	0.460111	1	yes	TOE2	miR172a:TOE2	0
AT5G61430.1	miR164a	850	2.5	7.36177	5.72680433199942	yes	ANAC100	miR164a:ANAC100	0
AT4G36780.1	miR5657	899	2.5	0.920221	1.920221	no	BEH2	miR5657:BEH2	0.000875653544479014
AT4G23030.1	miR414	1441	2	0.460111	1.460111	no	NA	miR414:AT4G23030.1	0.00519166045705809
AT2G27400.1	miR173-5p	378	2.5	1.84044	2.84044	yes	TAS1a	miR173-5p:TAS1a	0.00639266740677115
AT2G39675.1	miR173-5p	378	2.5	4.60111	5.60111	yes	TAS1c	miR173-5p:TAS1c	0.00639266740677115
AT2G39681.1	miR173-5p	417	2.5	3.68089	4.68089	yes	TAS2	miR173-5p:TAS2	0.00639266740677115
AT4G03190.1	miR393a-5p	1597	3	1.84044	1.94535894873746	yes	AFB1	miR393a-5p:AFB1	0.0076946658106622
AT4G21400.1	miR866-3p	2174	2	0.460111	1.460111	no	CRK28	miR866-3p:CRK28	0.00788046915148186
AT2G23560.1	miR5595a	808	2	0.460111	1.460111	no	ATMES7	miR5595a:ATMES7	0.0147679698795467
AT2G46060.2	miR861-3p	1323	3.5	0.460111	1.460111	no	NA	miR861-3p:AT2G46060.2	0.0178800388804773
AT2G16900.3	miR414	965	2.5	0.460111	1.460111	no	NA	miR414:AT2G16900.3	0.0179267532468274
AT3G45020.1	miR414	434	2	0.151837	1.151837	no	NA	miR414:AT3G45020.1	0.0199229307843228
AT5G05550.2	miR414	492	2	0.115028	1.10992113078593	no	NA	miR414:AT5G05550.2	0.0199229307843228
AT1G61215.1	miR829-5p	830	2.5	0.460111	1.460111	no	BRD4	miR829-5p:BRD4	0.0224370242339798
AT3G49601.1	miR1886.1	73	4	0.460111	1.460111	no	NA	miR1886.1:AT3G49601.1	0.0250683670644282
AT5G09640.1	miR1886.1	1469	4	0.460111	1.460111	no	SCPL19	miR1886.1:SCPL19	0.0250683670644282
AT1G12820.1	miR393a-5p	1894	4	2.30055	2.26047882660976	yes	AFB3	miR393a-5p:AFB3	0.0310212975135042
AT3G05690.1	miR169d	1194	3	0.460111	1.460111	yes	ATHAP2B	miR169d:ATHAP2B	0.0382372031511635
AT1G30490.1	miR165a-3p	805	3	0.460111	1.460111	no	ATHB9	miR165a-3p:ATHB9	0.0385314809317023
AT3G29070.1	miR414	138	2.5	0.460111	1	no	NA	miR414:AT3G29070.1	0.0487750034311322
AT3G23690.1	miR393a-5p	416	3	0.920221	1	yes	NA	miR393a-5p:AT3G23690.1	0.0573806794844434
AT1G48410.3	miR168a-5p	531	5	1.84044	2.84044	yes	AGO1	miR168a-5p:AGO1	0.0574840675424879
AT5G06100.3	miR159a	1259	3.5	0.460111	1.460111	yes	ATMYB33	miR159a:ATMYB33	0.0578824343238619
AT3G19470.2	miR5658	445	2	0.460111	1.21894514162064	no	NA	miR5658:AT3G19470.2	0.0579849272769143
AT1G04530.1	miR414	809	2.5	0.115028	1.10992113078593	no	TPR4	miR414:TPR4	0.0675496971963054
AT1G08125.3	miR390a-3p	887	5	4.60111	5.60111	no	NA	miR390a-3p:AT1G08125.3	0.0709673617956137
AT2G36400.1	miR396a-5p	756	4	1.84044	1.94535894873746	yes	AtGRF3	miR396a-5p:AtGRF3	0.0838123804513554
AT2G22840.1	miR396a-5p	791	4	0.920221	1.920221	yes	AtGRF1	miR396a-5p:AtGRF1	0.0849140464439587
AT4G24150.1	miR396a-5p	847	4	0.920221	1.920221	yes	AtGRF8	miR396a-5p:AtGRF8	0.0849140464439587
AT5G60690.1	miR165a-3p	1272	3	0.460111	1	no	IFL	miR165a-3p:IFL	0.0849140464439587
AT3G55780.1	miR854a	41	4.5	0.920221	1.920221	no	NA	miR854a:AT3G55780.1	0.0877682044160882
AT1G50055.1	miR173-5p	373	4.5	2.76066	3.76066	yes	TAS1b	miR173-5p:TAS1b	0.0913547761397937
AT5G49130.1	miR831-5p	691	3	0.460111	1	no	NA	miR831-5p:AT5G49130.1	0.100094076118153
AT5G43060.1	miR396b-5p	518	3	2.30055	1.38659345552928	no	RD21B	miR396b-5p:RD21B	0.103567369291638
AT2G39020.1	miR414	909	2.5	0.460111	0.760386955459814	no	NA	miR414:AT2G39020.1	0.107607225265015
AT3G25910.1	miR414	1319	2.5	0.460111	0.760386955459814	no	NA	miR414:AT3G25910.1	0.107607225265015
AT5G37780.3	miR414	638	2.5	2.76066	0.803407044386858	no	ACAM-1	miR414:ACAM-1	0.107607225265015
AT3G22890.1	miR395a	452	3.5	0.460111	1	yes	APS1	miR395a:APS1	0.115085047567098
AT3G24760.1	miR414	906	3	0.460111	1	no	NA	miR414:AT3G24760.1	0.115085047567098
AT3G56150.2	miR414	682	3	0.460111	1	no	ATEIF3C-1	miR414:ATEIF3C-1	0.115085047567098
AT5G23150.1	miR414	3237	3	0.460111	1	no	HUA2	miR414:HUA2	0.115085047567098
AT5G41340.1	miR414	697	3	0.920221	1	no	ATUBC4	miR414:ATUBC4	0.115085047567098
AT5G46070.1	miR844-5p	1450	5.5	0.460111	1.460111	no	NA	miR844-5p:AT5G46070.1	0.115085047567098
AT5G44200.2	miR414	905	3.5	0.920221	1.3151198778723	no	ATCBP20	miR414:ATCBP20	0.124076465104234
AT3G11200.2	miR414	1081	2.5	0.460111	0.760386955459814	no	AL2	miR414:AL2	0.129095887852381
AT5G63020.1	miR472-3p	552	2.5	0.460111	0.760386955459814	no	NA	miR472-3p:AT5G63020.1	0.135234412360185
AT1G62910.1	miR161.2	996	3	0.230055	1	yes	RFL9	miR161.2:RFL9	0.144345619062453
AT1G62930.1	miR161.2	984	3	0.230055	1	no	RPF3	miR161.2:RPF3	0.144345619062453
AT3G11440.1	miR159a	1165	3.5	1.38033	1.2396125237668	yes	ATMYB65	miR159a:ATMYB65	0.144345619062453
AT3G44110.2	miR414	1237	2.5	0.460111	0.514043950937179	no	ATJ	miR414:ATJ	0.144345619062453
AT5G63640.1	miR5021	136	4	0.460111	1.460111	no	NA	miR5021:AT5G63640.1	0.144345619062453
AT3G15040.1	miR156i	502	3	0.460111	1	no	NA	miR156i:AT3G15040.1	0.145151877485748
AT1G63010.5	miR827	214	5	0.460111	1.460111	no	NA	miR827:AT1G63010.5	0.146040757532917
AT1G47960.1	miR414	122	3.5	0.920221	1	no	ATC/VIF1	miR414:ATC/VIF1	0.154982438900432
AT2G10256.1	miR781a	1362	5.5	0.460111	1.460111	no	NA	miR781a:AT2G10256.1	0.154982438900432
AT3G23900.3	miR414	427	3.5	0.460111	1	no	NA	miR414:AT3G23900.3	0.154982438900432
AT4G07947.1	miR835-5p	2187	4.5	0.460111	1.460111	no	NA	miR835-5p:AT4G07947.1	0.154982438900432
AT3G49010.5	miR5662	83	3.5	1.38033	1	no	ATBBC1	miR5662:ATBBC1	0.157293868541589
AT3G12920.1	miR414	1299	5	0.920221	1.920221	no	BRG3	miR414:BRG3	0.159573954826072
AT2G45690.1	miR2938	1132	5	0.920221	1.920221	no	ATPEX16	miR2938:ATPEX16	0.161902721714263
AT5G38610.1	miR156h	588	3	0.460111	1	no	NA	miR156h:AT5G38610.1	0.163369213676298
AT4G12650.1	miR4227	625	3.5	0.460111	1	no	NA	miR4227:AT4G12650.1	0.17967975383707
AT3G48070.2	miR5021	51	2	0.920221	0.806703692345179	no	NA	miR5021:AT3G48070.2	0.192172637615488
AT2G23130.2	miR168a-5p	548	5	0.460111	1.460111	no	AGP17	miR168a-5p:AGP17	0.192934885200504
AT5G67180.1	miR5658	1384	2	0.0460111	0.716391493523438	no	TOE3	miR5658:TOE3	0.195901831799798
AT1G10120.1	miR396a-5p	1316	5.5	2.30055	2.26047882660976	yes	NA	miR396a-5p:AT1G10120.1	0.210200102980825
AT5G25590.1	miR825	1729	5	0.460111	1.460111	no	NA	miR825:AT5G25590.1	0.210200102980825
AT3G11130.1	miR399e	1251	4.5	0.460111	1.460111	no	NA	miR399e:AT3G11130.1	0.211452145199866
AT1G44608.1	miR5021	621	5	0.460111	1.460111	no	NA	miR5021:AT1G44608.1	0.212941347627876
AT1G52827.1	miR1887	256	3.5	0.460111	1	no	ATCDT1	miR1887:ATCDT1	0.217417856690536
AT5G61440.1	miR396b-5p	718	5	3.22077	2.19806470192754	no	ACHT5	miR396b-5p:ACHT5	0.218412640301757
AT4G30600.1	miR5658	2024	2	0.4141	0.594077291804078	no	NA	miR5658:AT4G30600.1	0.222657425391217
AT3G56780.1	miR5658	305	6	0.460111	1.460111	no	NA	miR5658:AT3G56780.1	0.223429375286675
AT1G48540.2	miR169a-3p	2658	5	0.920221	1.920221	no	NA	miR169a-3p:AT1G48540.2	0.231317990542068
AT4G36900.1	miR5658	614	2.5	0.216252	0.832985985312076	no	DEAR4	miR5658:DEAR4	0.231317990542068
AT5G11430.1	miR5021	2219	5.5	0.460111	1.460111	no	NA	miR5021:AT5G11430.1	0.237745794442061
AT1G52000.1	miR414	1424	5	0.460111	1.460111	no	NA	miR414:AT1G52000.1	0.247004095182069
AT3G30708.1	miR826a	130	5.5	0.460111	1.460111	no	NA	miR826a:AT3G30708.1	0.248616532263529
AT1G32500.1	miR162a-3p	1470	3.5	0.460111	1	no	ABCI7	miR162a-3p:ABCI7	0.248903785292964
AT1G73090.2	miR4239	528	4.5	0.460111	1.460111	no	NA	miR4239:AT1G73090.2	0.248903785292964
AT4G32260.1	miR5021	895	3	0.460111	1	no	PDE334	miR5021:PDE334	0.248906857914805
AT5G64130.3	miR5021	119	3	0.920221	1	no	NA	miR5021:AT5G64130.3	0.248906857914805
AT1G67480.2	miR866-3p	73	5	0.460111	1.460111	no	NA	miR866-3p:AT1G67480.2	0.251351787634745
AT2G18193.1	miR838	1512	4	0.460111	1	no	NA	miR838:AT2G18193.1	0.25356302685505
AT5G01090.1	miR838	1282	4	0.920221	1	no	NA	miR838:AT5G01090.1	0.25356302685505
AT5G61710.1	miR5658	678	2	0.395695	0.371130333505289	no	NA	miR5658:AT5G61710.1	0.25356302685505
AT3G14930.3	miR831-3p	573	4	0.460111	1	no	HEME1	miR831-3p:HEME1	0.254964365362596
AT1G79530.1	miR773b-3p	412	4.5	0.460111	1.460111	no	GAPCP-1	miR773b-3p:GAPCP-1	0.261185734853293
AT3G23810.1	miR172d-5p	976	3.5	1.38033	1.2396125237668	no	ATSAHH2	miR172d-5p:ATSAHH2	0.261185734853293
AT3G28345.1	miR5021	153	6	0.460111	1.460111	no	ABCB15	miR5021:ABCB15	0.270513636519657
AT4G09460.1	miR858a	353	4	0.920221	1	no	AtMYB6	miR858a:AtMYB6	0.273741790403175
AT5G65060.2	miR2112-3p	717	5	1.84044	1.47922556830698	no	AGL70	miR2112-3p:AGL70	0.274917110464373
AT2G20800.1	miR836	1258	5.5	1.38033	2.38033	no	NDB4	miR836:NDB4	0.275787137362509
AT3G14560.1	miR824-5p	294	4.5	2.76066	1.32397093408064	no	NA	miR824-5p:AT3G14560.1	0.275787137362509
AT5G01600.1	miR164c-5p	534	3.5	0.460111	0.760386955459814	no	ATFER1	miR164c-5p:ATFER1	0.280963967544025
AT2G37440.1	miR3440b-5p	375	4.5	0.460111	1.460111	no	NA	miR3440b-5p:AT2G37440.1	0.287695364397222
AT3G15010.2	miR172a	1383	6	0.460111	1.460111	no	NA	miR172a:AT3G15010.2	0.287730547710211
AT4G08460.3	miR847	780	4	0.460111	1	no	NA	miR847:AT4G08460.3	0.287730547710211
AT3G54730.4	miR830-3p	94	5.5	0.460111	1.460111	no	NA	miR830-3p:AT3G54730.4	0.29854059243027
AT5G46030.1	miR414	453	3	0.0276066	0.703786629920602	no	NA	miR414:AT5G46030.1	0.307788023746702
AT5G08139.1	miR4221	1225	5.5	3.22077	2.19806470192754	no	NA	miR4221:AT5G08139.1	0.308553122073771
AT1G30330.2	miR167c-5p	3245	3	0.920221	0.316804372717044	no	ARF6	miR167c-5p:ARF6	0.310462785526646
AT4G02930.1	miR1886.2	871	6	0.460111	1.460111	no	NA	miR1886.2:AT4G02930.1	0.316239007421484
AT4G02760.3	miR5658	1800	4.5	0.460111	1.30410251967393	no	NA	miR5658:AT4G02760.3	0.326579372611224
AT2G23980.1	miR776	2047	5.5	0.460111	1.460111	no	ATCNGC6	miR776:ATCNGC6	0.32953937683944
AT1G49300.2	miR165a-5p	464	5.5	0.460111	1.460111	no	ATRAB7	miR165a-5p:ATRAB7	0.3418710838501
AT2G27050.1	miR5021	1226	6	0.460111	1.460111	no	AtEIL1	miR5021:AtEIL1	0.3418710838501
AT4G27310.1	miR414	624	4	0.115028	1.115028	no	BBX28	miR414:BBX28	0.3418710838501
AT2G20950.4	miR776	981	6	0.460111	1.460111	no	NA	miR776:AT2G20950.4	0.344433680945227
AT2G34585.1	miR8170-5p	433	4	0.920221	1	no	NA	miR8170-5p:AT2G34585.1	0.359068530969174
AT5G61980.1	miR173-5p	1349	4.5	0.920221	1.3151198778723	no	AGD1	miR173-5p:AGD1	0.359068530969174
AT1G48380.2	miR396a-5p	1173	6	1.38033	1.63023907086516	no	HYP7	miR396a-5p:HYP7	0.359096898923861
AT1G44125.1	miR3434-5p	3245	6	0.460111	1.460111	no	NA	miR3434-5p:AT1G44125.1	0.363011213016926
AT1G06750.2	miR5645a	896	4	0.460111	1	no	NA	miR5645a:AT1G06750.2	0.366520727253878
AT1G09780.1	miR824-3p	1272	4.5	0.920221	1	no	iPGAM1	miR824-3p:iPGAM1	0.372976572084401
AT5G37020.2	miR167c-5p	2379	3.5	0.920221	0.581788186817349	no	ARF8	miR167c-5p:ARF8	0.372976572084401
AT2G16750.1	miR5021	2149	2	0.0276066	0.219532311163048	no	NA	miR5021:AT2G16750.1	0.374977256711166
AT4G35080.3	miR169d	703	4.5	0.460111	1	no	NA	miR169d:AT4G35080.3	0.375695947421742
AT1G72770.3	miR156i	166	3	0.460111	0.604065548540837	no	HAB1	miR156i:HAB1	0.391236195557476
AT2G39350.1	miR4221	1360	4.5	0.460111	1	no	ABCG1	miR4221:ABCG1	0.391236195557476
AT2G43710.2	miR5632-5p	1274	6	1.38033	1.63023907086516	no	FAB2	miR5632-5p:FAB2	0.391236195557476
AT1G61850.2	miR8180	265	6	0.460111	1.460111	no	NA	miR8180:AT1G61850.2	0.39206612833539
AT1G50200.2	miR160a-5p	1150	5	0.460111	1.460111	no	ACD	miR160a-5p:ACD	0.393372102235376
AT1G53645.1	miR774b-5p	136	6	0.460111	1.460111	no	NA	miR774b-5p:AT1G53645.1	0.399113120672512
AT1G71030.1	miR858a	342	4.5	0.460111	1	no	ATMYBL2	miR858a:ATMYBL2	0.400180913471644
AT3G14110.3	miR396b-5p	773	4.5	0.460111	1	no	FLU	miR396b-5p:FLU	0.400180913471644
AT2G40430.3	miR414	951	5.5	0.460111	1.460111	no	NA	miR414:AT2G40430.3	0.40022533838374
AT3G25520.2	miR414	699	3.5	0.920221	0.676029417977496	no	ATL5	miR414:ATL5	0.40022533838374
AT5G47480.1	miR156i	4178	5.5	0.460111	1.460111	no	NA	miR156i:AT5G47480.1	0.401540992465986
AT2G32940.1	miR870-3p	2308	6	0.460111	1.460111	no	AGO6	miR870-3p:AGO6	0.403158598639207
AT2G35900.1	miR2934-5p	689	4.5	0.460111	1	no	NA	miR2934-5p:AT2G35900.1	0.403158598639207
AT1G06530.1	miR414	827	4.5	0.460111	1	no	PMD2	miR414:PMD2	0.404990521763991
AT3G05670.1	miR414	830	4.5	0.460111	1	no	NA	miR414:AT3G05670.1	0.404990521763991
AT3G18090.1	miR774b-3p	645	6	0.460111	1.460111	no	NRPD2B	miR774b-3p:NRPD2B	0.404990521763991
AT5G66960.1	miR847	1833	5.5	0.460111	1.460111	no	NA	miR847:AT5G66960.1	0.408547322982372
AT5G02570.1	miR4243	142	3.5	0.460111	0.442384148096529	no	NA	miR4243:AT5G02570.1	0.409413391299743
AT3G26030.1	miR5021	58	4	0.460111	1	no	ATB' DELTA	miR5021:ATB' DELTA	0.421921064304632
AT3G28820.1	miR5998a	1362	3.5	2.76066	0.386021494339003	no	NA	miR5998a:AT3G28820.1	0.421921064304632
AT5G56270.1	miR5021	2684	4	0.460111	1	no	ATWRKY2	miR5021:ATWRKY2	0.421921064304632
AT5G64030.1	miR162a-5p	2071	5	0.460111	1	no	NA	miR162a-5p:AT5G64030.1	0.421921064304632
AT1G23600.2	miR396b-5p	402	5	0.920221	1.3151198778723	no	NA	miR396b-5p:AT1G23600.2	0.438478001125473
AT1G67230.1	miR838	1015	5	0.920221	1.3151198778723	no	CRWN1	miR838:CRWN1	0.438478001125473
AT5G40730.1	miR414	90	3.5	0.460111	0.284013032483953	no	AGP24	miR414:AGP24	0.438478001125473
AT1G05150.1	miR824-3p	1814	6	0.460111	1.460111	no	NA	miR824-3p:AT1G05150.1	0.443138804539554
AT1G69670.1	miR858b	1750	5.5	0.460111	1.460111	no	ATCUL3B	miR858b:ATCUL3B	0.448015075135226
AT4G21510.1	miR858a	454	6	0.920221	1.920221	no	AtFBS2	miR858a:AtFBS2	0.448015075135226
AT4G02940.1	miR415	1936	3	0.460111	0.613406964580541	no	NA	miR415:AT4G02940.1	0.469484400030102
AT2G43320.2	miR167c-5p	419	6	0.460111	1.460111	no	NA	miR167c-5p:AT2G43320.2	0.478875061966546
AT1G49010.1	miR5658	914	5	0.460111	1	no	NA	miR5658:AT1G49010.1	0.482874610033269
AT3G59670.1	miR5998a	1959	5.5	0.920221	1.3151198778723	no	NA	miR5998a:AT3G59670.1	0.482874610033269
AT2G16130.1	miR5661	1435	5.5	0.920221	1.3151198778723	no	ATPMT2	miR5661:ATPMT2	0.492332465289747
AT3G48740.1	miR156j	58	4	0.00460111	1.00460111	no	AtSWEET11	miR156j:AtSWEET11	0.50371397158077
AT3G20780.1	miR5632-3p	1696	5	0.460111	1	no	ATTOP6B	miR5632-3p:ATTOP6B	0.504026964515275
AT1G35310.1	miR414	288	4.5	1.38033	1	no	MLP168	miR414:MLP168	0.513953060022599
AT5G11340.1	miR171b-3p	343	4.5	0.460111	1	no	NA	miR171b-3p:AT5G11340.1	0.513953060022599
AT1G74260.1	miR5028	3488	5.5	0.920221	1.3151198778723	no	PUR4	miR5028:PUR4	0.517010978653879
AT4G17800.1	miR847	1015	6	0.460111	1.460111	no	NA	miR847:AT4G17800.1	0.517010978653879
AT5G49890.1	miR831-5p	2172	5	0.460111	1	no	ATCLC-C	miR831-5p:ATCLC-C	0.517010978653879
AT1G48160.1	miR782	883	4	0.460111	0.79866086788145	no	NA	miR782:AT1G48160.1	0.519295143942252
AT3G49601.1	miR840-3p	859	5	0.460111	1	no	NA	miR840-3p:AT3G49601.1	0.519295143942252
AT4G39010.1	miR417	401	5	0.460111	1	no	AtGH9B18	miR417:AtGH9B18	0.52356480467652
AT5G12250.1	miR774a	171	6	0.460111	1.460111	no	TUB6	miR774a:TUB6	0.542197697432426
AT1G06380.1	miR4227	798	5	0.460111	1	no	NA	miR4227:AT1G06380.1	0.561614366153352
AT1G47970.1	miR414	206	5	0.460111	1	no	NA	miR414:AT1G47970.1	0.561614366153352
AT2G25670.2	miR414	796	5	0.460111	1	no	NA	miR414:AT2G25670.2	0.561614366153352
AT1G14670.1	miR5658	1537	4	0.460111	0.760386955459814	no	NA	miR5658:AT1G14670.1	0.566980647659615
AT3G32899.1	miR773b-3p	4796	6	0.460111	1.460111	no	NA	miR773b-3p:AT3G32899.1	0.566980647659615
AT3G18360.1	miR156i	804	5.5	0.920221	1.3151198778723	no	NA	miR156i:AT3G18360.1	0.575492983479083
AT3G13450.1	miR5654-5p	335	5	0.460111	1	no	DIN4	miR5654-5p:DIN4	0.576845424713263
AT2G25490.1	miR5021	161	4.5	0.460111	1.37174909610016	no	EBF1	miR5021:EBF1	0.57697892289281
AT1G12070.1	miR414	109	4	0.460111	0.760386955459814	no	NA	miR414:AT1G12070.1	0.578630155824492
AT3G51880.4	miR414	542	4	0.460111	0.760386955459814	no	AtHMGB1	miR414:AtHMGB1	0.578630155824492
AT4G28770.2	miR414	887	4	0.460111	0.760386955459814	no	NA	miR414:AT4G28770.2	0.578630155824492
AT1G67070.1	miR158a-5p	1511	5	1.38033	1	no	DIN9	miR158a-5p:DIN9	0.580164491146304
AT1G69640.1	miR5021	750	5	0.460111	1	no	SBH1	miR5021:SBH1	0.586071106313483
AT2G19480.3	miR414	1205	4	0.460111	0.723959758830646	no	NAP1;2	miR414:NAP1;2	0.586071106313483
AT4G17040.1	miR5021	177	5	0.460111	1	no	CLPR4	miR5021:CLPR4	0.586071106313483
AT1G09720.1	miR157a-3p	1623	5	0.230055	1.230055	no	NET2B	miR157a-3p:NET2B	0.586236773114708
AT5G13220.4	miR841a-5p	464	4	0.460111	0.760386955459814	no	JAS1	miR841a-5p:JAS1	0.586236773114708
AT5G33383.1	miR834	1473	5.5	0.460111	1	no	NA	miR834:AT5G33383.1	0.588301815107884
AT2G18670.1	miR169f-3p	711	6	0.460111	1.460111	no	NA	miR169f-3p:AT2G18670.1	0.5960368788673
AT3G55470.2	miR5021	56	4	0.460111	1	no	NA	miR5021:AT3G55470.2	0.5960368788673
AT5G06760.1	miR5021	690	4	0.460111	1	no	AtLEA4-5	miR5021:AtLEA4-5	0.5960368788673
AT3G28770.1	miR3440b-5p	1009	5	2.76066	1	no	NA	miR3440b-5p:AT3G28770.1	0.608271485349177
AT2G38640.1	miR831-3p	533	6	0.460111	1.460111	no	NA	miR831-3p:AT2G38640.1	0.61362448702025
AT4G17170.1	miR156c-3p	526	4.5	0.460111	0.760386955459814	no	AT-RAB2	miR156c-3p:AT-RAB2	0.619669868130798
AT5G18280.2	miR171c-5p	346	5.5	0.460111	1	no	APY2	miR171c-5p:APY2	0.619669868130798
AT5G55930.1	miR159a	2734	4	0.460111	0.388259241728845	no	ATOPT1	miR159a:ATOPT1	0.620225985551462
AT5G23370.1	miR5646	691	5	0.460111	1	no	NA	miR5646:AT5G23370.1	0.629795640066959
AT5G07410.1	miR5654-5p	1349	3.5	0.920221	0.12580558722172	no	NA	miR5654-5p:AT5G07410.1	0.635033489312219
AT4G32717.1	miR776	100	4.5	1.84044	0.860595961279181	no	SCRL24	miR776:SCRL24	0.635285632612113
AT2G16730.1	miR865-3p	2179	4	0.920221	0.581788186817349	no	BGAL13	miR865-3p:BGAL13	0.638819878938047
AT5G53750.1	miR5020b	726	5.5	0.460111	1	no	NA	miR5020b:AT5G53750.1	0.638819878938047
AT4G30780.1	miR1886.1	1531	6	0.920221	1.3151198778723	no	NA	miR1886.1:AT4G30780.1	0.639371068729793
AT4G34100.2	miR8175	930	5.5	0.460111	1	no	CER9	miR8175:CER9	0.64825873541725
AT1G06250.1	miR414	1255	5.5	0.460111	1	no	NA	miR414:AT1G06250.1	0.650985360974838
AT1G07920.1	miR414	1280	4.5	0.865008	0.783508169035386	no	NA	miR414:AT1G07920.1	0.650985360974838
AT1G07940.2	miR414	1411	4.5	1.21469	0.820921414035829	no	NA	miR414:AT1G07940.2	0.650985360974838
AT1G14510.1	miR390a-5p	477	4.5	0.312875	0.899161091177315	no	AL7	miR390a-5p:AL7	0.650985360974838
AT1G15690.2	miR414	2086	4	1.38033	0.284668198240325	no	AtAVP1	miR414:AtAVP1	0.650985360974838
AT1G32361.1	miR5021	275	6	0.460111	1	no	ATL1F	miR5021:ATL1F	0.650985360974838
AT1G62480.1	miR838	428	4	1.84044	0.255591548788828	no	NA	miR838:AT1G62480.1	0.650985360974838
AT1G77885.1	miR414	731	5.5	1.38033	1	no	NA	miR414:AT1G77885.1	0.650985360974838
AT2G23940.1	miR396b-5p	664	5.5	0.460111	1	no	NA	miR396b-5p:AT2G23940.1	0.650985360974838
AT2G38250.1	miR4239	161	5.5	0.460111	1	no	NA	miR4239:AT2G38250.1	0.650985360974838
AT2G47670.1	miR5021	91	6	0.460111	1	no	NA	miR5021:AT2G47670.1	0.650985360974838
AT3G14810.2	miR398a-5p	2508	5.5	0.460111	1	no	MSL5	miR398a-5p:MSL5	0.650985360974838
AT3G23750.1	miR838	2602	5.5	0.460111	1	no	NA	miR838:AT3G23750.1	0.650985360974838
AT3G47660.1	miR8170-3p	2116	5.5	0.460111	1	no	NA	miR8170-3p:AT3G47660.1	0.650985360974838
AT3G50550.2	miR414	93	4.5	0.460111	0.760386955459814	no	NA	miR414:AT3G50550.2	0.650985360974838
AT3G50690.1	miR414	577	5.5	0.460111	1	no	NA	miR414:AT3G50690.1	0.650985360974838
AT3G51260.2	miR5662	133	5.5	0.460111	1	no	PAD1	miR5662:PAD1	0.650985360974838
AT3G52010.1	miR865-3p	533	5.5	0.460111	1	no	scpl37	miR865-3p:scpl37	0.650985360974838
AT3G52560.4	miR5652	453	4.5	0.460111	0.760386955459814	no	MMZ4	miR5652:MMZ4	0.650985360974838
AT3G55020.1	miR863-5p	2846	5.5	0.460111	1	no	NA	miR863-5p:AT3G55020.1	0.650985360974838
AT3G61580.1	miR5021	1144	6	0.920221	1	no	AtSLD1	miR5021:AtSLD1	0.650985360974838
AT4G08310.1	miR414	1506	4.5	0.460111	0.760386955459814	no	NA	miR414:AT4G08310.1	0.650985360974838
AT4G18596.1	miR159b-5p	579	4	1.84044	0.118324550623815	no	NA	miR159b-5p:AT4G18596.1	0.650985360974838
AT4G33230.1	miR837-5p	1622	5.5	0.460111	1	no	NA	miR837-5p:AT4G33230.1	0.650985360974838
AT5G11850.1	miR5658	2924	6	0.460111	1	no	NA	miR5658:AT5G11850.1	0.650985360974838
AT5G15580.1	miR5014b	3006	5.5	0.460111	1	no	LNG1	miR5014b:LNG1	0.650985360974838
AT5G34853.1	miR5632-5p	3321	4.5	0.460111	0.760386955459814	no	MUG8	miR5632-5p:MUG8	0.650985360974838
AT5G48950.2	miR156g	513	5.5	0.460111	1	no	DHNAT2	miR156g:DHNAT2	0.650985360974838
AT5G57350.2	miR840-3p	2854	5.5	0.460111	1	no	AHA3	miR840-3p:AHA3	0.650985360974838
AT2G21188.1	miR167a-3p	251	5	0.404897	1.404897	no	NA	miR167a-3p:AT2G21188.1	0.653203187026242
AT2G02160.1	miR838	1952	6	0.920221	1.3151198778723	no	NA	miR838:AT2G02160.1	0.654206707909318
AT3G19580.2	miR5641	144	6	0.460111	1	no	AZF2	miR5641:AZF2	0.654206707909318
AT5G01810.3	miR5655	1728	3.5	0.920221	0.316804372717044	no	ATPK10	miR5655:ATPK10	0.654255538406046
AT5G58460.1	miR831-3p	2352	5.5	0.460111	1	no	ATCHX25	miR831-3p:ATCHX25	0.654605922312791
AT5G65710.1	miR831-3p	2865	5.5	0.460111	1	no	HSL2	miR831-3p:HSL2	0.654605922312791
AT1G58440.1	miR831-5p	107	6	0.460111	1	no	SQE1	miR831-5p:SQE1	0.670480387244319
AT3G52470.1	miR5632-3p	906	6	1.38033	1.2396125237668	no	NA	miR5632-3p:AT3G52470.1	0.670480387244319
AT5G01820.1	miR1888a	1706	4	0.460111	0.613406964580541	no	ATCIPK14	miR1888a:ATCIPK14	0.670480387244319
AT1G55570.1	miR5021	1991	3	0.920221	0.316804372717044	no	sks12	miR5021:sks12	0.674825803783964
AT3G06260.1	miR5658	1255	4	0.460111	0.760386955459814	no	GATL4	miR5658:GATL4	0.675141600399342
AT3G49870.1	miR5658	109	4	0.460111	0.760386955459814	no	ARLA1C	miR5658:ARLA1C	0.675141600399342
AT3G57870.1	miR172b-5p	207	4	0.460111	0.760386955459814	no	AHUS5	miR172b-5p:AHUS5	0.675141600399342
AT1G53720.1	miR156a-3p	1313	6	0.920221	1.3151198778723	no	ATCYP59	miR156a-3p:ATCYP59	0.675494564717039
AT2G26850.1	miR3440b-5p	56	5.5	0.460111	1	no	NA	miR3440b-5p:AT2G26850.1	0.675494564717039
AT2G33150.1	miR5021	215	4	0.460111	0.760386955459814	no	KAT2	miR5021:KAT2	0.675494564717039
AT4G14905.2	miR5021	95	4	0.460111	0.760386955459814	no	NA	miR5021:AT4G14905.2	0.675494564717039
AT5G16020.1	miR5021	53	4	0.460111	0.760386955459814	no	GEX3	miR5021:GEX3	0.675494564717039
AT5G42220.1	miR3440b-5p	2428	5.5	0.460111	1	no	NA	miR3440b-5p:AT5G42220.1	0.675494564717039
AT4G22220.1	miR5654-3p	444	6	1.38033	1	no	ATISU1	miR5654-3p:ATISU1	0.675619936110768
AT5G42620.2	miR868-3p	2540	6	0.460111	1	no	NA	miR868-3p:AT5G42620.2	0.676893618013848
AT2G02090.1	miR5021	150	4.5	0.460111	1	no	CHA19	miR5021:CHA19	0.684840076706042
AT3G56150.2	miR838	1477	5	0.460111	1	no	ATEIF3C-1	miR838:ATEIF3C-1	0.684840076706042
AT4G31480.2	miR4228-5p	3241	4.5	0.460111	0.760386955459814	no	NA	miR4228-5p:AT4G31480.2	0.684840076706042
AT5G23270.1	miR414	1745	5	1.84044	1	no	ATSTP11	miR414:ATSTP11	0.684840076706042
AT5G50920.1	miR173-3p	1539	5	0.460111	1	no	ATHSP93-V	miR173-3p:ATHSP93-V	0.684840076706042
AT4G34920.1	miR5665	938	5	0.920221	1	no	NA	miR5665:AT4G34920.1	0.696534383181228
AT1G67190.2	miR829-3p.2	604	6	0.460111	1	no	NA	miR829-3p.2:AT1G67190.2	0.699347767182539
AT4G27130.1	miR5632-3p	173	6	1.84044	1	no	NA	miR5632-3p:AT4G27130.1	0.706484657700101
AT1G60240.1	miR5658	22	4	0.460111	0.442384148096529	no	NA	miR5658:AT1G60240.1	0.707038436936554
AT1G70780.1	miR172d-5p	414	4	0.920221	0.454945661573599	no	NA	miR172d-5p:AT1G70780.1	0.707038436936554
AT1G70782.1	miR172d-5p	414	4	0.920221	0.454945661573599	no	CPuORF28	miR172d-5p:CPuORF28	0.707038436936554
AT1G73230.1	miR157a-3p	238	5.5	0.460111	1	no	NA	miR157a-3p:AT1G73230.1	0.707038436936554
AT3G07565.4	miR774b-5p	616	6	0.460111	1	no	NA	miR774b-5p:AT3G07565.4	0.707038436936554
AT3G53630.1	miR838	560	4.5	0.0230055	0.700635431141879	no	NA	miR838:AT3G53630.1	0.707038436936554
AT5G15948.1	miR5021	1625	3.5	0.920221	0.581788186817349	no	CPuORF10	miR5021:CPuORF10	0.707038436936554
AT5G15950.2	miR5021	1704	3.5	0.920221	0.581788186817349	no	NA	miR5021:AT5G15950.2	0.707038436936554
AT5G53160.2	miR156i	214	6	0.460111	1	no	PYL8	miR156i:PYL8	0.707038436936554
AT4G11030.1	miR167d	1097	6	0.460111	1	no	NA	miR167d:AT4G11030.1	0.709597677241491
AT4G31330.1	miR1886.1	461	6	0.460111	1	no	NA	miR1886.1:AT4G31330.1	0.710718842885793
AT3G53370.2	miR866-3p	263	5	0.920221	1	no	NA	miR866-3p:AT3G53370.2	0.710873849732141
AT1G14380.3	miR417	1951	6	0.460111	1	no	IQD28	miR417:IQD28	0.711494551471628
AT4G01610.2	miR2111a-5p	295	6	0.460111	1	no	NA	miR2111a-5p:AT4G01610.2	0.71489717414648
AT1G29930.1	miR842	223	4.5	0.920221	0.676029417977496	no	AB140	miR842:AB140	0.717326749436499
AT3G22440.1	miR162a-3p	523	6	0.460111	1	no	NA	miR162a-3p:AT3G22440.1	0.717326749436499
AT5G09590.1	miR5638a	2225	4	0.920221	0.0527120523765733	no	HSC70-5	miR5638a:HSC70-5	0.717326749436499
AT5G30510.1	miR167a-5p	616	6	0.460111	1	no	ARRPS1	miR167a-5p:ARRPS1	0.717326749436499
AT5G43940.2	miR839-5p	372	6	0.460111	1	no	ADH2	miR839-5p:ADH2	0.717326749436499
AT5G47540.1	miR775	244	6	0.460111	1	no	NA	miR775:AT5G47540.1	0.717326749436499
AT5G63850.1	miR414	1720	4.5	0.460111	0.613406964580541	no	AAP4	miR414:AAP4	0.717326749436499
ATMG00830.1	miR837-5p	416	6	0.230055	1	no	CCB382	miR837-5p:CCB382	0.717326749436499
AT4G39080.1	miR865-3p	431	6	0.460111	1	no	VHA-A3	miR865-3p:VHA-A3	0.720219824109686
AT5G15220.1	miR5662	222	6	0.460111	1	no	NA	miR5662:AT5G15220.1	0.720219824109686
AT2G14910.2	miR393a-3p	723	6	0.460111	1	no	NA	miR393a-3p:AT2G14910.2	0.7243751202129
AT5G45605.1	miR845a	800	4.5	0.0644155	0.554319268459203	no	NA	miR845a:AT5G45605.1	0.7243751202129
AT1G70290.1	miR8170-3p	2146	6	0.460111	1	no	ATTPS8	miR8170-3p:ATTPS8	0.735082288323953
AT3G56920.1	miR159b-5p	1025	6	0.460111	1	no	NA	miR159b-5p:AT3G56920.1	0.735082288323953
AT5G62910.1	miR414	750	6	0.460111	1	no	NA	miR414:AT5G62910.1	0.735082288323953
AT5G63610.1	miR159b-5p	988	6	0.460111	1	no	ATCDK8	miR159b-5p:ATCDK8	0.735082288323953
AT3G09930.1	miR2112-3p	1019	6	0.920221	1	no	NA	miR2112-3p:AT3G09930.1	0.74135330813347
AT1G07930.2	miR414	1061	4.5	0.220853	0.593150977772379	no	NA	miR414:AT1G07930.2	0.750018266279834
AT1G10740.4	miR838	360	5	0.16564	0.798322867234067	no	NA	miR838:AT1G10740.4	0.750245117621101
AT1G37669.1	miR396a-5p	564	6	0.0506122	1	no	NA	miR396a-5p:AT1G37669.1	0.750245117621101
AT1G37735.1	miR396a-5p	732	6	0.0506122	1	no	NA	miR396a-5p:AT1G37735.1	0.750245117621101
AT1G63000.1	miR396a-5p	683	4.5	0.460111	0.407713293235266	no	NRS/ER	miR396a-5p:NRS/ER	0.750245117621101
AT2G12800.1	miR396a-5p	736	6	0.0506122	1	no	NA	miR396a-5p:AT2G12800.1	0.750245117621101
AT2G16940.3	miR847	334	6	0.460111	1	no	NA	miR847:AT2G16940.3	0.750245117621101
AT2G34790.1	miR839-5p	1550	5	0.460111	0.760386955459814	no	EDA28	miR839-5p:EDA28	0.750245117621101
AT2G40460.1	miR8166	1325	6	0.460111	1	no	NA	miR8166:AT2G40460.1	0.750245117621101
AT3G03050.1	miR158a-5p	3989	6	0.460111	1	no	ATCSLD3	miR158a-5p:ATCSLD3	0.750245117621101
AT4G06532.1	miR396a-5p	702	6	0.0506122	1	no	NA	miR396a-5p:AT4G06532.1	0.750245117621101
AT4G15080.1	miR780.1	2604	6	0.460111	1	no	NA	miR780.1:AT4G15080.1	0.750245117621101
AT4G23470.3	miR4245	1039	6	0.920221	1	no	NA	miR4245:AT4G23470.3	0.750245117621101
AT4G28000.1	miR824-5p	468	5	0.460111	0.760386955459814	no	NA	miR824-5p:AT4G28000.1	0.750245117621101
AT4G29670.2	miR169f-3p	704	6	0.460111	1	no	ACHT2	miR169f-3p:ACHT2	0.750245117621101
AT5G16500.1	miR414	1906	4.5	0.345083	0.473547408148033	no	NA	miR414:AT5G16500.1	0.750245117621101
AT5G29032.1	miR396a-5p	732	6	0.0506122	1	no	NA	miR396a-5p:AT5G29032.1	0.750245117621101
AT5G32254.1	miR396a-5p	714	6	0.0506122	1	no	NA	miR396a-5p:AT5G32254.1	0.750245117621101
AT5G35057.1	miR396a-5p	730	6	0.0506122	1	no	NA	miR396a-5p:AT5G35057.1	0.750245117621101
AT1G15670.1	miR414	1019	4.5	0.460111	0.442384148096529	no	NA	miR414:AT1G15670.1	0.755569392346128
AT5G57020.1	miR3440b-5p	1483	6	0.460111	1	no	ATNMT1	miR3440b-5p:ATNMT1	0.761719755123263
AT5G56350.1	miR835-5p	1654	4.5	0.460111	0.0200627256026261	no	NA	miR835-5p:AT5G56350.1	0.763632886760451
AT3G54140.1	miR414	1668	5	0.460111	0.760386955459814	no	ATPTR1	miR414:ATPTR1	0.765804728055901
AT2G46030.1	miR414	561	4.5	0.460111	0.388259241728845	no	UBC6	miR414:UBC6	0.767213945789973
AT3G28810.1	miR5998a	1295	4.5	2.30055	0.284960069069717	no	NA	miR5998a:AT3G28810.1	0.767213945789973
AT5G23670.2	miR2936	79	4.5	1.38033	0.563956339720004	no	LCB2	miR2936:LCB2	0.767213945789973
AT1G48210.2	miR774b-5p	1179	5	0.460111	0.760386955459814	no	NA	miR774b-5p:AT1G48210.2	0.770539176711844
AT4G29260.1	miR5021	232	5	1.38033	1	no	NA	miR5021:AT4G29260.1	0.773016681831774
AT1G05580.2	miR414	2683	4.5	0.460111	0.284013032483953	no	ATCHX23	miR414:ATCHX23	0.792123190419669
AT1G40104.1	miR5643a	844	5	0.087421	0.744752282531944	no	NA	miR5643a:AT1G40104.1	0.793312857307192
AT3G26840.1	miR3434-3p	2088	5	0.920221	0.806703692345179	no	PES2	miR3434-3p:PES2	0.804793989166296
AT3G51400.1	miR1886.1	155	5	0.460111	0.760386955459814	no	NA	miR1886.1:AT3G51400.1	0.804793989166296
AT1G10950.1	miR5024-5p	1797	5.5	0.920221	1	no	AtTMN1	miR5024-5p:AtTMN1	0.805030927369736
AT1G55330.1	miR414	96	4.5	0.920221	0.153583277345875	no	AGP21	miR414:AGP21	0.806500255538821
AT1G07210.1	miR414	857	5.5	0.460111	1	no	NA	miR414:AT1G07210.1	0.8067105192494
AT1G20090.1	miR5021	124	4	0.460111	0.760386955459814	no	ARAC4	miR5021:ARAC4	0.8067105192494
AT1G20980.1	miR831-5p	3804	4.5	0.460111	0.760386955459814	no	ATSPL14	miR831-5p:ATSPL14	0.8067105192494
AT1G31130.1	miR776	1216	5.5	0.460111	1	no	NA	miR776:AT1G31130.1	0.8067105192494
AT2G17190.1	miR5662	1924	5.5	0.460111	1	no	NA	miR5662:AT2G17190.1	0.8067105192494
AT2G21185.1	miR167a-3p	579	5.5	0.0598144	1.0598144	no	NA	miR167a-3p:AT2G21185.1	0.8067105192494
AT1G23240.3	miR5021	569	3.5	0.460111	0.143117128543717	no	NA	miR5021:AT1G23240.3	0.813565683058963
AT1G71950.1	miR5021	99	5	0.460111	0.760386955459814	no	NA	miR5021:AT1G71950.1	0.813565683058963
AT5G18670.1	miR5021	1125	5	0.460111	0.760386955459814	no	BAM9	miR5021:BAM9	0.813565683058963
AT3G07850.1	miR5632-3p	1445	4.5	1.2423	0.0333398259483555	no	NA	miR5632-3p:AT3G07850.1	0.825987553500044
AT4G30440.1	miR161.1	695	5.5	0.460111	1	no	GAE1	miR161.1:GAE1	0.827978733898982
AT5G62640.3	miR827	1369	5	0.460111	0.760386955459814	no	AtELF5	miR827:AtELF5	0.829697923684932
AT1G24260.3	miR398a-5p	743	6	0.920221	1.3151198778723	no	AGL9	miR398a-5p:AGL9	0.83251618006789
AT1G53910.3	miR2936	1322	5.5	0.460111	1	no	RAP2.12	miR2936:RAP2.12	0.83251618006789
AT3G27810.1	miR858a	499	5	1.84044	0.75530359032723	no	ATMYB21	miR858a:ATMYB21	0.836854236386874
AT4G00720.1	miR5021	1908	4	0.460111	0.514043950937179	no	ASKTHETA	miR5021:ASKTHETA	0.836854236386874
AT5G15780.1	miR5021	503	6	0.460111	1	no	NA	miR5021:AT5G15780.1	0.837452543332514
AT1G01310.1	miR5021	846	4	1.38033	0.721191922558362	no	NA	miR5021:AT1G01310.1	0.857477239391361
AT1G18530.1	miR837-5p	371	6	0.460111	1	no	NA	miR837-5p:AT1G18530.1	0.857477239391361
AT1G22640.1	miR164c-3p	613	6	0.460111	1	no	ATMYB3	miR164c-3p:ATMYB3	0.857477239391361
AT1G27210.1	miR5632-5p	1858	6	0.460111	1	no	NA	miR5632-5p:AT1G27210.1	0.857477239391361
AT1G53210.1	miR852	1134	6	0.460111	1	no	NA	miR852:AT1G53210.1	0.857477239391361
AT1G53440.1	miR167a-3p	2853	6	0.460111	1	no	NA	miR167a-3p:AT1G53440.1	0.857477239391361
AT1G61215.1	miR414	537	5	0.460111	0.760386955459814	no	BRD4	miR414:BRD4	0.857477239391361
AT2G03470.2	miR5013	978	6	0.460111	1	no	NA	miR5013:AT2G03470.2	0.857477239391361
AT2G21600.1	miR159a	913	5	0.460111	0.760386955459814	no	ATRER1B	miR159a:ATRER1B	0.857477239391361
AT2G28350.1	miR172d-5p	1768	6	0.460111	1	no	ARF10	miR172d-5p:ARF10	0.857477239391361
AT2G37340.3	miR5655	1252	6	0.460111	1	no	AT-RS2Z33	miR5655:AT-RS2Z33	0.857477239391361
AT3G02468.1	miR854a	813	5	0.920221	0.806703692345179	no	CPuORF9	miR854a:CPuORF9	0.857477239391361
AT3G02470.4	miR854a	866	5	0.920221	0.806703692345179	no	SAMDC	miR854a:SAMDC	0.857477239391361
AT3G08690.2	miR156i	900	6	0.460111	1	no	ATUBC11	miR156i:ATUBC11	0.857477239391361
AT3G09970.1	miR5015	943	6	0.460111	1	no	NA	miR5015:AT3G09970.1	0.857477239391361
AT3G11690.1	miR414	1007	5	0.460111	0.760386955459814	no	NA	miR414:AT3G11690.1	0.857477239391361
AT3G13460.4	miR830-5p	2060	6	0.460111	1	no	ECT2	miR830-5p:ECT2	0.857477239391361
AT3G17630.1	miR169a-3p	1359	6	0.460111	1	no	ATCHX19	miR169a-3p:ATCHX19	0.857477239391361
AT3G18850.5	miR5662	1004	6	0.460111	1	no	LPAT5	miR5662:LPAT5	0.857477239391361
AT3G48780.1	miR838	1726	5	0.920221	0.806703692345179	no	ATSPT1	miR838:ATSPT1	0.857477239391361
AT3G49720.2	miR837-5p	513	5	0.460111	0.760386955459814	no	NA	miR837-5p:AT3G49720.2	0.857477239391361
AT3G62640.1	miR5653	162	5	0.460111	0.442384148096529	no	NA	miR5653:AT3G62640.1	0.857477239391361
AT4G01470.1	miR397b	586	6	1.38033	1	no	ATTIP1.3	miR397b:ATTIP1.3	0.857477239391361
AT4G03290.1	miR414	389	5	1.38033	0.838014532959682	no	NA	miR414:AT4G03290.1	0.857477239391361
AT4G17530.1	miR826b	902	6	0.460111	1	no	ATRAB1C	miR826b:ATRAB1C	0.857477239391361
AT4G17640.2	miR5640	1227	4.5	0.00920221	0.310090584230029	no	CKB2	miR5640:CKB2	0.857477239391361
AT4G26230.1	miR414	332	5	0.460111	0.760386955459814	no	NA	miR414:AT4G26230.1	0.857477239391361
AT4G37980.2	miR5630a	1064	6	0.460111	1	no	ATCAD7	miR5630a:ATCAD7	0.857477239391361
AT4G40020.1	miR838	1257	6	0.460111	1	no	NA	miR838:AT4G40020.1	0.857477239391361
AT5G07600.1	miR849	437	6	0.460111	1	no	NA	miR849:AT5G07600.1	0.857477239391361
AT5G20810.2	miR5658	130	4.5	0.460111	0.131276612961231	no	NA	miR5658:AT5G20810.2	0.857477239391361
AT5G40450.1	miR3440b-5p	6647	5	0.460111	0.760386955459814	no	NA	miR3440b-5p:AT5G40450.1	0.857477239391361
AT5G41330.1	miR781a	2174	6	0.460111	1	no	NA	miR781a:AT5G41330.1	0.857477239391361
AT5G52650.1	miR866-3p	155	5	0.460111	0.760386955459814	no	NA	miR866-3p:AT5G52650.1	0.857477239391361
AT5G66540.1	miR847	569	6	0.151837	1.14133420298396	no	NA	miR847:AT5G66540.1	0.857477239391361
AT1G20010.1	miR847	1426	5	0.920221	0.676029417977496	no	TUB5	miR847:TUB5	0.865821291372425
AT3G15500.1	miR837-5p	941	5	0.460111	0.613406964580541	no	ANAC055	miR837-5p:ANAC055	0.866393509696919
AT1G10200.1	miR394a	660	5	0.920221	0.676029417977496	no	WLIM1	miR394a:WLIM1	0.870774225463604
AT1G12240.1	miR775	1483	5	0.920221	0.676029417977496	no	ATBETAFRUCT4	miR775:ATBETAFRUCT4	0.871825880629848
AT1G78040.2	miR415	511	4.5	1.84044	0.468981048835819	no	NA	miR415:AT1G78040.2	0.871825880629848
AT5G58170.1	miR162a-5p	2271	5	0.460111	0.514043950937179	no	GDPDL7	miR162a-5p:GDPDL7	0.871825880629848
AT1G07920.1	miR861-5p	491	6	0.230055	1	no	NA	miR861-5p:AT1G07920.1	0.884875217327831
AT1G07940.2	miR861-5p	622	6	0.230055	1	no	NA	miR861-5p:AT1G07940.2	0.884875217327831
AT2G27030.3	miR837-5p	445	5	0.460111	0.514043950937179	no	ACAM-2	miR837-5p:ACAM-2	0.884875217327831
AT5G49920.1	miR5021	75	5	0.460111	0.760386955459814	no	NA	miR5021:AT5G49920.1	0.884875217327831
AT5G65380.1	miR5649a	250	5	0.460111	0.613406964580541	no	NA	miR5649a:AT5G65380.1	0.884875217327831
AT5G66880.1	miR8166	1216	6	0.460111	1	no	SNRK2-3	miR8166:SNRK2-3	0.884875217327831
AT2G46140.1	miR844-3p	416	5	1.38033	0.563956339720004	no	NA	miR844-3p:AT2G46140.1	0.887854643489902
AT3G53460.4	miR403-5p	1385	5	0.460111	0.388259241728845	no	CP29	miR403-5p:CP29	0.887854643489902
AT4G37610.1	miR167c-5p	1109	5	0.460111	0.613406964580541	no	BT5	miR167c-5p:BT5	0.891051599398005
AT1G75780.1	miR414	1350	5	0.460111	0.59724348092852	no	TUB1	miR414:TUB1	0.895277022368477
AT1G45145.1	miR837-5p	390	5	0.460111	0.442384148096529	no	ATH5	miR837-5p:ATH5	0.89836295997274
AT3G23810.1	miR5021	1697	4	0.460111	0.311930209853254	no	ATSAHH2	miR5021:ATSAHH2	0.89836295997274
AT5G27850.1	miR396b-5p	541	5	0.460111	0.388259241728845	no	NA	miR396b-5p:AT5G27850.1	0.89836295997274
AT1G20450.2	miR5632-5p	918	5	0.920221	0.454945661573599	no	ERD10	miR5632-5p:ERD10	0.899639427738754
AT3G13227.1	miR414	61	5	0.460111	0.514043950937179	no	NA	miR414:AT3G13227.1	0.899639427738754
AT1G26480.1	miR5638b	896	5	0.460111	0.388259241728845	no	GF14 IOTA	miR5638b:GF14 IOTA	0.900419302744028
AT1G75270.1	miR832-3p	731	5	0.460111	0.514043950937179	no	DHAR2	miR832-3p:DHAR2	0.900419302744028
AT3G29075.1	miR842	423	5	0.460111	0.514043950937179	no	NA	miR842:AT3G29075.1	0.900419302744028
AT1G67290.1	miR5661	610	5	0.920221	0.581788186817349	no	GLOX1	miR5661:GLOX1	0.903094649036248
AT2G05220.2	miR847	336	5	0.460111	0.464394170705953	no	NA	miR847:AT2G05220.2	0.903094649036248
AT2G31960.2	miR860	5964	5	0.460111	0.613406964580541	no	ATGSL03	miR860:ATGSL03	0.903094649036248
AT3G28980.1	miR773a	1123	5	6.37253	0.39202448115791	no	NA	miR773a:AT3G28980.1	0.903094649036248
AT4G39130.1	miR4221	279	5.5	0.920221	0.806703692345179	no	NA	miR4221:AT4G39130.1	0.903094649036248
AT5G37780.3	miR414	560	5	1.38033	0.508520815485944	no	ACAM-1	miR414:ACAM-1	0.9032353070433
AT1G67350.2	miR854a	355	5	0.460111	0.613406964580541	no	NA	miR854a:AT1G67350.2	0.913343196889067
AT5G55930.1	miR4227	2086	5.5	0.920221	0.806703692345179	no	ATOPT1	miR4227:ATOPT1	0.922955279738628
AT3G16350.1	miR397a	1208	5.5	0.460111	0.760386955459814	no	NA	miR397a:AT3G16350.1	0.9230539076652
AT3G28980.1	miR3434-5p	345	5	0.920221	0.316804372717044	no	NA	miR3434-5p:AT3G28980.1	0.9230539076652
AT4G02380.2	miR847	350	5	0.460111	0.3459347465036	no	AtLEA5	miR847:AtLEA5	0.9230539076652
AT5G60360.3	miR167a-5p	738	5.5	0.460111	0.760386955459814	no	AALP	miR167a-5p:AALP	0.9230539076652
AT4G09040.2	miR393b-3p	688	5.5	0.460111	0.760386955459814	no	NA	miR393b-3p:AT4G09040.2	0.923822066598262
AT1G34418.1	miR5628	200	5.5	0.460111	0.760386955459814	no	NA	miR5628:AT1G34418.1	0.923903382862687
AT3G15020.2	miR827	680	5.5	0.460111	0.760386955459814	no	mMDH2	miR827:mMDH2	0.923903382862687
AT2G32240.1	miR2938	1291	5.5	0.460111	0.760386955459814	no	NA	miR2938:AT2G32240.1	0.92539753257448
AT4G20780.1	miR782	462	5	0.460111	0.514043950937179	no	CML42	miR782:CML42	0.927150826239586
AT5G07530.2	miR164b-3p	1497	5	4.60111	0.318897176041904	no	ATGRP-7	miR164b-3p:ATGRP-7	0.927150826239586
AT1G53750.1	miR172a	1064	5.5	0.460111	0.760386955459814	no	RPT1A	miR172a:RPT1A	0.928875990314537
AT2G26850.1	miR5021	388	6	0.460111	0.760386955459814	no	NA	miR5021:AT2G26850.1	0.929356270870147
AT3G19820.3	miR397b	1251	5.5	0.460111	0.760386955459814	no	CBB1	miR397b:CBB1	0.929356270870147
AT5G24890.1	miR390b-3p	440	5.5	0.460111	0.760386955459814	no	NA	miR390b-3p:AT5G24890.1	0.929356270870147
AT4G02380.2	miR2936	157	5	0.460111	0.223897732517753	no	AtLEA5	miR2936:AtLEA5	0.936850620520525
AT3G28830.1	miR854a	1623	5	6.90166	0.517686753934248	no	NA	miR854a:AT3G28830.1	0.938170225600519
AT2G46030.1	miR172b-5p	328	5.5	0.460111	0.760386955459814	no	UBC6	miR172b-5p:UBC6	0.941412580466865
AT5G01350.1	miR172b-5p	447	5.5	0.460111	0.760386955459814	no	NA	miR172b-5p:AT5G01350.1	0.941412580466865
AT4G00720.1	miR826b	1747	5.5	0.460111	0.760386955459814	no	ASKTHETA	miR826b:ASKTHETA	0.941445607340026
AT4G37830.2	miR390a-5p	282	5	0.460111	0.3459347465036	no	NA	miR390a-5p:AT4G37830.2	0.941445607340026
AT1G01800.2	miR171c-5p	925	5.5	0.460111	0.613406964580541	no	NA	miR171c-5p:AT1G01800.2	0.949502110927267
AT1G09970.2	miR838	2837	6	0.460111	0.760386955459814	no	LRR XI-23	miR838:LRR XI-23	0.949502110927267
AT1G10670.4	miR162a-5p	939	5.5	0.460111	0.613406964580541	no	ACLA-1	miR162a-5p:ACLA-1	0.949502110927267
AT1G16890.3	miR5998a	491	5.5	0.460111	0.514043950937179	no	UBC13B	miR5998a:UBC13B	0.949502110927267
AT1G17290.1	miR156h	1903	6	0.460111	0.760386955459814	no	AlaAT1	miR156h:AlaAT1	0.949502110927267
AT1G17440.2	miR5658	213	6	0.460111	0.760386955459814	no	CKH1	miR5658:CKH1	0.949502110927267
AT1G19730.1	miR8170-3p	366	6	0.460111	0.760386955459814	no	ATH4	miR8170-3p:ATH4	0.949502110927267
AT1G20630.1	miR391-3p	1474	5.5	0.920221	0.581788186817349	no	CAT1	miR391-3p:CAT1	0.949502110927267
AT1G20693.3	miR390a-3p	589	5.5	0.460111	0.514043950937179	no	HMG BETA 1	miR390a-3p:HMG BETA 1	0.949502110927267
AT1G28270.1	miR838	391	6	3.68089	0.83570756510763	no	RALFL4	miR838:RALFL4	0.949502110927267
AT1G32450.1	miR5649a	1419	5.5	0.920221	0.676029417977496	no	NRT1.5	miR5649a:NRT1.5	0.949502110927267
AT1G64690.1	miR157a-3p	386	6	0.460111	0.760386955459814	no	BLT	miR157a-3p:BLT	0.949502110927267
AT1G73760.1	miR414	787	6	0.460111	0.760386955459814	no	NA	miR414:AT1G73760.1	0.949502110927267
AT1G74060.1	miR835-3p	810	5.5	0.460111	0.71257948805544	no	NA	miR835-3p:AT1G74060.1	0.949502110927267
AT1G75180.3	miR414	1321	5.5	0.768385	0.707365317845085	no	NA	miR414:AT1G75180.3	0.949502110927267
AT1G80920.1	miR8176	122	5.5	0.460111	0.613406964580541	no	AtJ8	miR8176:AtJ8	0.949502110927267
AT2G02090.1	miR5645a	2106	6	0.234656	0.845590506475193	no	CHA19	miR5645a:CHA19	0.949502110927267
AT2G15880.1	miR8180	1783	5.5	0.460111	0.613406964580541	no	NA	miR8180:AT2G15880.1	0.949502110927267
AT2G16600.2	miR773b-5p	405	5	0.460111	0.260682436159975	no	ROC3	miR773b-5p:ROC3	0.949502110927267
AT2G23800.1	miR2937	1123	5	0.460111	0.196210601286022	no	GGPS2	miR2937:GGPS2	0.949502110927267
AT2G38170.3	miR5636	1179	6	0.460111	0.760386955459814	no	ATCAX1	miR5636:ATCAX1	0.949502110927267
AT2G40475.1	miR5021	665	6	0.460111	0.613406964580541	no	ASG8	miR5021:ASG8	0.949502110927267
AT2G47110.2	miR838	303	6	0.460111	0.760386955459814	no	UBI6	miR838:UBI6	0.949502110927267
AT3G02080.1	miR5021	569	5.5	0.460111	0.514043950937179	no	NA	miR5021:AT3G02080.1	0.949502110927267
AT3G08040.2	miR5656	1349	5.5	0.460111	0.613406964580541	no	ATFRD3	miR5656:ATFRD3	0.949502110927267
AT3G17980.1	miR5640	761	5	0.460111	0.3459347465036	no	AtC2	miR5640:AtC2	0.949502110927267
AT3G22440.1	miR2936	1793	6	0.460111	0.760386955459814	no	NA	miR2936:AT3G22440.1	0.949502110927267
AT3G29075.1	miR414	489	5.5	0.460111	0.613406964580541	no	NA	miR414:AT3G29075.1	0.949502110927267
AT3G46030.1	miR4243	261	5.5	0.220853	0.635787755680206	no	HTB11	miR4243:HTB11	0.949502110927267
AT4G05330.1	miR829-5p	1047	5.5	0.460111	0.613406964580541	no	AGD13	miR829-5p:AGD13	0.949502110927267
AT4G06720.1	miR398b-3p	1805	6	0.317476	0.902312221468094	no	NA	miR398b-3p:AT4G06720.1	0.949502110927267
AT4G13250.2	miR156i	1600	5	0.920221	0.294452358644632	no	NYC1	miR156i:NYC1	0.949502110927267
AT4G19110.3	miR5632-5p	1174	6	0.920221	0.806703692345179	no	NA	miR5632-5p:AT4G19110.3	0.949502110927267
AT4G19112.1	miR5632-5p	2258	6	0.920221	0.806703692345179	no	CPuORF25	miR5632-5p:CPuORF25	0.949502110927267
AT4G20550.1	miR5638a	714	5.5	0.24846	0.606563828495081	no	NA	miR5638a:AT4G20550.1	0.949502110927267
AT4G20560.1	miR5638a	714	5.5	0.24846	0.606563828495081	no	NA	miR5638a:AT4G20560.1	0.949502110927267
AT4G20570.1	miR5638a	714	5.5	0.24846	0.606563828495081	no	NA	miR5638a:AT4G20570.1	0.949502110927267
AT4G20580.1	miR5638a	714	5.5	0.24846	0.606563828495081	no	NA	miR5638a:AT4G20580.1	0.949502110927267
AT4G20590.1	miR5638a	714	5.5	0.24846	0.606563828495081	no	NA	miR5638a:AT4G20590.1	0.949502110927267
AT4G20600.1	miR5638a	714	5.5	0.24846	0.606563828495081	no	NA	miR5638a:AT4G20600.1	0.949502110927267
AT4G20610.1	miR5638a	714	5.5	0.24846	0.606563828495081	no	NA	miR5638a:AT4G20610.1	0.949502110927267
AT4G20620.1	miR5638a	714	5.5	0.24846	0.606563828495081	no	NA	miR5638a:AT4G20620.1	0.949502110927267
AT4G20640.1	miR5638a	714	5.5	0.24846	0.606563828495081	no	NA	miR5638a:AT4G20640.1	0.949502110927267
AT4G20670.1	miR5638a	756	5.5	0.0460111	0.686122178303289	no	NA	miR5638a:AT4G20670.1	0.949502110927267
AT4G26630.2	miR414	2451	6	0.460111	0.760386955459814	no	NA	miR414:AT4G26630.2	0.949502110927267
AT4G29340.1	miR171b-3p	118	6	1.38033	0.838014532959682	no	PRF4	miR171b-3p:PRF4	0.949502110927267
AT4G38920.1	miR156a-5p	404	5	0.460111	0.514043950937179	no	ATVHA-C3	miR156a-5p:ATVHA-C3	0.949502110927267
AT5G01530.1	miR5662	896	5.5	1.84044	0.606816225119582	no	LHCB4.1	miR5662:LHCB4.1	0.949502110927267
AT5G03040.3	miR5021	595	6	0.0322077	0.706937828699325	no	iqd2	miR5021:iqd2	0.949502110927267
AT5G03590.1	miR2112-3p	548	6	0.460111	0.760386955459814	no	NA	miR2112-3p:AT5G03590.1	0.949502110927267
AT5G03660.2	miR840-3p	491	5.5	0.460111	0.613406964580541	no	NA	miR840-3p:AT5G03660.2	0.949502110927267
AT5G05010.2	miR841b-3p	1436	6	0.460111	0.760386955459814	no	NA	miR841b-3p:AT5G05010.2	0.949502110927267
AT5G09550.1	miR824-3p	520	5.5	0.460111	0.613406964580541	no	GDI	miR824-3p:GDI	0.949502110927267
AT5G12000.1	miR870-3p	2100	5.5	0.460111	0.514043950937179	no	NA	miR870-3p:AT5G12000.1	0.949502110927267
AT5G16500.1	miR847	1913	5.5	0.460111	0.514043950937179	no	NA	miR847:AT5G16500.1	0.949502110927267
AT5G18460.1	miR838	1663	6	0.460111	0.760386955459814	no	NA	miR838:AT5G18460.1	0.949502110927267
AT5G25880.1	miR4221	264	6	0.460111	0.760386955459814	no	ATNADP-ME3	miR4221:ATNADP-ME3	0.949502110927267
AT5G39320.1	miR5645a	1515	5.5	0.920221	0.676029417977496	no	UDG4	miR5645a:UDG4	0.949502110927267
AT5G56190.2	miR837-5p	1361	5.5	0.460111	0.613406964580541	no	NA	miR837-5p:AT5G56190.2	0.949502110927267
AT5G57490.1	miR156d-3p	1242	6	0.460111	0.760386955459814	no	ATVDAC4	miR156d-3p:ATVDAC4	0.949502110927267
AT5G59300.1	miR824-3p	198	6	0.174842	0.804625127815625	no	ATUBC7	miR824-3p:ATUBC7	0.949502110927267
AT5G67520.1	miR5021	985	6	0.00460111	0.688030642875781	no	APK4	miR5021:APK4	0.949502110927267
ATCG00190.1	miR5023	396	5.5	0.460111	0.613406964580541	no	RPOB	miR5023:RPOB	0.949502110927267
AT1G60950.1	miR773b-3p	423	5.5	0.460111	0.442384148096529	no	ATFD2	miR773b-3p:ATFD2	0.956302606569592
AT1G12080.2	miR4221	353	5.5	0.920221	0.133876749958168	no	NA	miR4221:AT1G12080.2	0.970928940581201
AT1G12080.2	miR838	461	5.5	2.30055	0.338792457478367	no	NA	miR838:AT1G12080.2	0.970928940581201
AT1G30820.1	miR166a-5p	1990	6	0.460111	0.760386955459814	no	NA	miR166a-5p:AT1G30820.1	0.970928940581201
AT1G62480.1	miR838	473	5.5	4.141	0.650622780529661	no	NA	miR838:AT1G62480.1	0.970928940581201
AT1G66360.1	miR866-5p	328	5.5	0.460111	0.514043950937179	no	NA	miR866-5p:AT1G66360.1	0.970928940581201
AT1G70490.3	miR866-5p	435	6	0.460111	0.802701158935391	no	ARFA1D	miR866-5p:ARFA1D	0.970928940581201
AT2G16600.2	miR414	538	5.5	0.920221	0.258040462000524	no	ROC3	miR414:ROC3	0.970928940581201
AT2G23120.1	miR8176	270	5.5	1.84044	0.406855892194161	no	NA	miR8176:AT2G23120.1	0.970928940581201
AT2G26450.1	miR837-5p	1796	5.5	0.460111	0.311930209853254	no	NA	miR837-5p:AT2G26450.1	0.970928940581201
AT2G29700.1	miR831-3p	205	6	0.460111	0.760386955459814	no	ATPH1	miR831-3p:ATPH1	0.970928940581201
AT2G35680.1	miR414	1517	5.5	0.460111	0.442384148096529	no	NA	miR414:AT2G35680.1	0.970928940581201
AT2G37620.2	miR845b	858	6	0.460111	0.760386955459814	no	AAc1	miR845b:AAc1	0.970928940581201
AT2G44100.2	miR156i	1564	6	0.460111	0.760386955459814	no	AT-GDI1	miR156i:AT-GDI1	0.970928940581201
AT2G45820.1	miR5021	738	6	0.920221	0.676029417977496	no	NA	miR5021:AT2G45820.1	0.970928940581201
AT3G15450.3	miR2933a	170	5.5	0.920221	0.676029417977496	no	NA	miR2933a:AT3G15450.3	0.970928940581201
AT3G19390.1	miR5657	1134	5.5	0.920221	0.676029417977496	no	NA	miR5657:AT3G19390.1	0.970928940581201
AT3G27416.1	miR8180	225	6	0.920221	0.806703692345179	no	NA	miR8180:AT3G27416.1	0.970928940581201
AT3G52600.2	miR5644	865	6	0.460111	0.760386955459814	no	AtCWIN2	miR5644:AtCWIN2	0.970928940581201
AT3G62250.1	miR838	281	6	0.460111	0.760386955459814	no	UBQ5	miR838:UBQ5	0.970928940581201
AT4G03290.1	miR172b-5p	567	5.5	4.60111	0.574938668254278	no	NA	miR172b-5p:AT4G03290.1	0.970928940581201
AT4G27580.1	miR774b-5p	677	5.5	0.920221	0.676029417977496	no	NA	miR774b-5p:AT4G27580.1	0.970928940581201
AT4G38740.1	miR776	534	6	0.460111	0.760386955459814	no	ROC1	miR776:ROC1	0.970928940581201
AT5G07430.1	miR5648-5p	563	5.5	0.920221	0.676029417977496	no	NA	miR5648-5p:AT5G07430.1	0.970928940581201
AT5G25590.1	miR414	779	6	0.00460111	0.986446160287603	no	NA	miR414:AT5G25590.1	0.970928940581201
AT5G39650.1	miR5638a	618	6	0.460111	0.760386955459814	no	DAU2	miR5638a:DAU2	0.970928940581201
AT5G43300.1	miR414	1204	6	0.920221	0.806703692345179	no	AtGDPD3	miR414:AtGDPD3	0.970928940581201
AT5G50830.2	miR414	783	5.5	0.460111	0.514043950937179	no	NA	miR414:AT5G50830.2	0.970928940581201
AT2G17440.1	miR5021	130	5	0.0184044	0.289961961163943	no	PIRL5	miR5021:PIRL5	0.97225351552723
AT2G41430.5	miR3434-5p	702	5.5	0.460111	0.157305814809109	no	CID1	miR3434-5p:CID1	0.975034040222564
AT2G05710.1	miR5021	140	6	0.460111	0.613406964580541	no	ACO3	miR5021:ACO3	0.975292992095181
AT3G28790.1	miR5021	1897	5	3.68089	0.181106941112745	no	NA	miR5021:AT3G28790.1	0.985700163805303
AT3G21970.1	miR5638a	738	6	1.38033	0.721191922558362	no	NA	miR5638a:AT3G21970.1	0.998911535174927
AT3G27810.1	miR5654-3p	481	6	1.84044	0.672967254790003	no	ATMYB21	miR5654-3p:ATMYB21	0.998911535174927
AT4G21660.2	miR847	1356	6	0.101224	0.754205673404282	no	NA	miR847:AT4G21660.2	0.998911535174927
AT4G27580.1	miR822-5p	654	6	2.76066	0.731503598521688	no	NA	miR822-5p:AT4G27580.1	0.998911535174927
AT5G11440.1	miR857	486	6	0.920221	0.676029417977496	no	CID5	miR857:CID5	0.998911535174927
AT1G11910.1	miR172d-5p	1558	6	0.460111	0.388259241728845	no	APA1	miR172d-5p:APA1	0.999909681834741
AT1G14320.2	miR447c-3p	453	6	0.460111	0.311930209853254	no	RPL10	miR447c-3p:RPL10	0.999909681834741
AT1G22400.1	miR157a-3p	1371	6	0.460111	0.549657807559103	no	ATUGT85A1	miR157a-3p:ATUGT85A1	0.999909681834741
AT1G26480.1	miR414	192	6	0.142634	0.480031760302143	no	GF14 IOTA	miR414:GF14 IOTA	0.999909681834741
AT1G47380.1	miR835-5p	1967	6	0.460111	0.613406964580541	no	NA	miR835-5p:AT1G47380.1	0.999909681834741
AT1G50010.1	miR5641	96	6	0.920221	0.24301488547976	no	TUA2	miR5641:TUA2	0.999909681834741
AT1G52300.1	miR778	330	6	0.920221	0.581788186817349	no	NA	miR778:AT1G52300.1	0.999909681834741
AT1G55560.1	miR865-3p	726	6	0.460111	0.613406964580541	no	sks14	miR865-3p:sks14	0.999909681834741
AT1G67290.1	miR8180	1073	6	0.460111	0.514043950937179	no	GLOX1	miR8180:GLOX1	0.999909681834741
AT1G69530.5	miR162a-3p	941	6	0.460111	0.514043950937179	no	AT-EXP1	miR162a-3p:AT-EXP1	0.999909681834741
AT1G80940.2	miR825	235	6	0.460111	0.240893912446669	no	NA	miR825:AT1G80940.2	0.999909681834741
AT2G10940.2	miR862-5p	726	6	0.460111	0.209141810285557	no	NA	miR862-5p:AT2G10940.2	0.999909681834741
AT2G22795.1	miR4221	656	6	0.759183	0.369288432755143	no	NA	miR4221:AT2G22795.1	0.999909681834741
AT2G22795.1	miR4221	722	6	0.161039	0.375315661871666	no	NA	miR4221:AT2G22795.1	0.999909681834741
AT2G23900.1	miR845b	875	6	0.460111	0.514043950937179	no	NA	miR845b:AT2G23900.1	0.999909681834741
AT2G31425.1	miR5028	697	6	0.460111	0.284013032483953	no	NA	miR5028:AT2G31425.1	0.999909681834741
AT2G33830.2	miR823	129	6	0.460111	0.365035050701014	no	NA	miR823:AT2G33830.2	0.999909681834741
AT3G01230.1	miR859	541	6	3.68089	0.220330055683952	no	NA	miR859:AT3G01230.1	0.999909681834741
AT3G05220.2	miR847	1234	6	0.460111	0.613406964580541	no	NA	miR847:AT3G05220.2	0.999909681834741
AT3G05670.1	miR164b-3p	891	6	0.460111	0.613406964580541	no	NA	miR164b-3p:AT3G05670.1	0.999909681834741
AT3G07820.1	miR833a-5p	992	6	1.38033	0.340951150478984	no	NA	miR833a-5p:AT3G07820.1	0.999909681834741
AT3G08520.1	miR831-3p	29	6	0.662559	0.473987626867374	no	NA	miR831-3p:AT3G08520.1	0.999909681834741
AT3G12610.1	miR3932a	1000	6	0.460111	0.3459347465036	no	DRT100	miR3932a:DRT100	0.999909681834741
AT3G13390.1	miR407	1945	6	0.920221	0.410225619486892	no	sks11	miR407:sks11	0.999909681834741
AT3G25400.1	miR414	462	6	0.460111	0.613406964580541	no	NA	miR414:AT3G25400.1	0.999909681834741
AT3G42450.1	miR164b-3p	731	6	0.460111	0.613406964580541	no	NA	miR164b-3p:AT3G42450.1	0.999909681834741
AT3G52560.4	miR414	784	6	0.460111	0.514043950937179	no	MMZ4	miR414:MMZ4	0.999909681834741
AT3G56020.1	miR831-3p	71	6	0.717773	0.522635734388073	no	NA	miR831-3p:AT3G56020.1	0.999909681834741
AT4G23490.1	miR164c-3p	1848	6	0.460111	0.613406964580541	no	NA	miR164c-3p:AT4G23490.1	0.999909681834741
AT4G24640.1	miR413	549	6	2.76066	0.538665375624513	no	APPB1	miR413:APPB1	0.999909681834741
AT4G30660.2	miR2111b-3p	224	6	0.460111	0.613406964580541	no	NA	miR2111b-3p:AT4G30660.2	0.999909681834741
AT5G10740.1	miR826a	1238	6	0.460111	0.613406964580541	no	NA	miR826a:AT5G10740.1	0.999909681834741
AT5G11420.1	miR393b-3p	1440	6	0.920221	0.581788186817349	no	NA	miR393b-3p:AT5G11420.1	0.999909681834741
AT5G14380.1	miR5021	573	6	3.68089	0.22535698810842	no	AGP6	miR5021:AGP6	0.999909681834741
AT5G20240.1	miR840-3p	402	6	1.38033	0.632955385490845	no	PI	miR840-3p:PI	0.999909681834741
AT5G21940.1	miR5658	806	6	0.920221	0.51060744656523	no	NA	miR5658:AT5G21940.1	0.999909681834741
AT5G52360.1	miR5012	229	6	0.920221	0.454945661573599	no	ADF10	miR5012:ADF10	0.999909681834741
AT5G57685.1	miR414	435	6	0.759183	0.532996924754965	no	ATGDU3	miR414:ATGDU3	0.999909681834741
AT5G57685.1	miR4239	490	6	0.460111	0.442384148096529	no	ATGDU3	miR4239:ATGDU3	0.999909681834741
AT5G64790.1	miR408-5p	1420	6	0.920221	0.51060744656523	no	NA	miR408-5p:AT5G64790.1	0.999909681834741
