# Supplementary material for: NanoPARE: parallel analysis of RNA 5′ ends from low-input RNA
Source: Genome Res. 2018 Dec;28(12):1931–42. doi: 10.1101/gr.239202.118 (PMC6280765; doi:10.1101/gr.239202.118)
Supplement: Supplemental Material [file supp_gr.239202.118_Supplemental_Code_S1.zip › supplemental_code_S1/data_tables/detected_sites/anther_2.anno.tas.allen.detected.sites.tsv]

target.transcript	sRNA	slice.site	Allen.score	slice.site.rpm	fold.change	verified.	common.name	interaction	adj.p.val
AT4G39820.1	TAS3B-5'D3[+]	1312	6	1.38033	2.38033	no	NA	TAS3B-5'D3[+]:AT4G39820.1	0
AT5G60450.1	TAS3C-5'D5[+]	1885	1	0.460111	1.460111	yes	ARF4	TAS3C-5'D5[+]:ARF4	0
AT5G18040.1	TAS1A-3'D2[+]	685	2	1.38033	2.38033	yes	NA	TAS1A-3'D2[+]:AT5G18040.1	0.010793136316305
AT2G33860.1	TAS3A-5'D7[+]	1684	1.5	0.460111	1.460111	yes	ARF3	TAS3A-5'D7[+]:ARF3	0.0181072081690408
AT3G43955.1	TAS1A-3'D3[+]	610	3	0.460111	1.460111	no	NA	TAS1A-3'D3[+]:AT3G43955.1	0.194637763724095
AT3G63240.1	TAS2-3'D5[+]	1901	3.5	0.460111	1.460111	no	NA	TAS2-3'D5[+]:AT3G63240.1	0.284287742892478
AT2G25930.1	TAS3C-5'D10[+]	2440	5	10.5825	7.93261608192802	no	ELF3	TAS3C-5'D10[+]:ELF3	0.322374250984481
AT5G40450.1	TAS3A-5'D1[+]	6543	3	0.460111	1	no	NA	TAS3A-5'D1[+]:AT5G40450.1	0.561303425715403
AT4G24290.2	TAS3C-5'D3[+]	2072	5	0.920221	1.920221	no	NA	TAS3C-5'D3[+]:AT4G24290.2	0.618105555111571
AT1G13630.2	TAS1C-3'D7[-]	1529	5	0.460111	1.460111	no	NA	TAS1C-3'D7[-]:AT1G13630.2	0.633692053429174
AT1G32640.1	TAS4-3'D7[-]	2149	5	0.460111	1.460111	no	ATMYC2	TAS4-3'D7[-]:ATMYC2	0.633692053429174
AT1G62360.1	TAS1A-3'D8[-]	1053	3.5	0.460111	1	no	BUM	TAS1A-3'D8[-]:BUM	0.633692053429174
AT1G68050.1	TAS3B-5'D5[+]	116	4.5	0.460111	1.460111	no	ADO3	TAS3B-5'D5[+]:ADO3	0.633692053429174
AT1G73220.1	TAS3C-5'D7[-]	714	6	2.30055	1.71883861284717	no	AtOCT1	TAS3C-5'D7[-]:AtOCT1	0.633692053429174
AT2G01950.1	TAS3C-5'D9[-]	3531	4.5	0.460111	1.460111	no	BRL2	TAS3C-5'D9[-]:BRL2	0.633692053429174
AT2G05920.1	TAS3C-5'D3[+]	2460	3	0.460111	0.613406964580541	no	NA	TAS3C-5'D3[+]:AT2G05920.1	0.633692053429174
AT2G46020.2	TAS1B-3'D7[-]	4939	4	0.460111	1.3658450205544	no	ATBRM	TAS1B-3'D7[-]:ATBRM	0.633692053429174
AT3G11980.1	TAS3B-5'D7[+]	1817	5.5	1.38033	2.38033	no	FAR2	TAS3B-5'D7[+]:FAR2	0.633692053429174
AT3G16340.2	TAS3C-5'D9[+]	3767	5	0.460111	1.460111	no	ABCG29	TAS3C-5'D9[+]:ABCG29	0.633692053429174
AT3G62725.1	TAS1C-3'D8[-]	809	5	0.460111	1.460111	no	NA	TAS1C-3'D8[-]:AT3G62725.1	0.633692053429174
AT5G11450.1	TAS3B-5'D7[+]	299	4.5	0.460111	1.460111	no	PPD5	TAS3B-5'D7[+]:PPD5	0.633692053429174
AT5G16970.1	TAS1A-3'D7[-]	995	3.5	0.460111	1	no	AER	TAS1A-3'D7[-]:AER	0.633692053429174
AT5G46330.1	TAS3C-5'D7[-]	3422	5	0.460111	1.460111	no	FLS2	TAS3C-5'D7[-]:FLS2	0.633692053429174
AT1G67590.2	TAS3C-5'D3[+]	984	5.5	0.460111	1.460111	no	NA	TAS3C-5'D3[+]:AT1G67590.2	0.642139461179777
AT2G17730.2	TAS3C-5'D5[+]	405	4	0.460111	1	no	NIP2	TAS3C-5'D5[+]:NIP2	0.642139461179777
AT3G10510.1	TAS3B-5'D1[+]	407	5	0.460111	1.460111	no	NA	TAS3B-5'D1[+]:AT3G10510.1	0.642139461179777
AT3G26940.1	TAS1B-3'D4[-]	1502	5	0.460111	1.460111	no	CDG1	TAS1B-3'D4[-]:CDG1	0.642139461179777
AT4G30080.1	TAS3C-5'D3[+]	936	5.5	0.460111	1.460111	no	ARF16	TAS3C-5'D3[+]:ARF16	0.642139461179777
AT4G31340.2	TAS3C-5'D4[-]	1692	2	1.38033	0.721191922558362	no	NA	TAS3C-5'D4[-]:AT4G31340.2	0.642139461179777
AT5G22000.3	TAS3A-5'D6[+]	1212	4	0.460111	1	no	RHF2A	TAS3A-5'D6[+]:RHF2A	0.642139461179777
AT5G48205.1	TAS3C-5'D3[+]	546	6	0.699368	1.699368	no	NA	TAS3C-5'D3[+]:AT5G48205.1	0.642139461179777
AT5G40200.1	TAS1A-3'D8[-]	358	4	0.460111	1	no	DEG9	TAS1A-3'D8[-]:DEG9	0.706684545009998
AT1G13860.4	TAS1B-3'D1[-]	1487	5.5	0.460111	1.460111	no	QUL1	TAS1B-3'D1[-]:QUL1	0.713373077247076
AT2G39725.2	TAS3B-5'D7[+]	191	4	0.460111	1	no	NA	TAS3B-5'D7[+]:AT2G39725.2	0.713373077247076
AT5G52530.3	TAS1C-3'D4[-]	367	6	0.460111	1.460111	no	NA	TAS1C-3'D4[-]:AT5G52530.3	0.713373077247076
AT1G70090.2	TAS3C-5'D5[+]	765	5.5	0.460111	1.460111	no	GATL9	TAS3C-5'D5[+]:GATL9	0.735777878003052
AT3G10500.1	TAS3C-5'D8[-]	1779	6	0.460111	1.460111	no	ANAC053	TAS3C-5'D8[-]:ANAC053	0.735777878003052
AT5G13750.3	TAS3C-5'D8[-]	914	6	0.460111	1.460111	no	ZIFL1	TAS3C-5'D8[-]:ZIFL1	0.735777878003052
AT5G27560.1	TAS3B-5'D9[+]	1106	4.5	0.920221	1.3151198778723	no	NA	TAS3B-5'D9[+]:AT5G27560.1	0.737546227992674
AT1G11190.1	TAS1A-3'D8[+]	320	4.5	0.460111	1	no	BFN1	TAS1A-3'D8[+]:BFN1	0.767829439281206
AT1G62200.1	TAS1A-3'D1[-]	1357	4.5	0.460111	1	no	AtPTR6	TAS1A-3'D1[-]:AtPTR6	0.767829439281206
AT2G02180.1	TAS3C-5'D9[+]	1100	4.5	1.38033	1.2396125237668	no	TOM3	TAS3C-5'D9[+]:TOM3	0.767829439281206
AT1G02640.1	TAS3C-5'D4[+]	2488	4.5	0.460111	0.760386955459814	no	ATBXL2	TAS3C-5'D4[+]:ATBXL2	0.775144151044925
AT1G04920.1	TAS4-3'D4[+]	1221	5.5	0.460111	1	no	ATSPS3F	TAS4-3'D4[+]:ATSPS3F	0.775144151044925
AT1G09770.1	TAS3C-5'D7[+]	2133	5	0.460111	1	no	ATCDC5	TAS3C-5'D7[+]:ATCDC5	0.775144151044925
AT1G13350.2	TAS3B-5'D6[+]	760	5.5	0.460111	1	no	NA	TAS3B-5'D6[+]:AT1G13350.2	0.775144151044925
AT1G15690.2	TAS4-3'D4[-]	1074	4	0.460111	0.613406964580541	no	AtAVP1	TAS4-3'D4[-]:AtAVP1	0.775144151044925
AT1G24460.2	TAS3C-5'D7[-]	2583	5	0.460111	1	no	TNO1	TAS3C-5'D7[-]:TNO1	0.775144151044925
AT1G29120.5	TAS2-3'D9[-]	1087	5	0.460111	1	no	NA	TAS2-3'D9[-]:AT1G29120.5	0.775144151044925
AT1G34350.2	TAS3C-5'D8[+]	786	5.5	0.460111	1	no	NA	TAS3C-5'D8[+]:AT1G34350.2	0.775144151044925
AT1G34620.1	TAS3B-5'D7[+]	3030	5.5	0.230055	1.230055	no	NA	TAS3B-5'D7[+]:AT1G34620.1	0.775144151044925
AT1G34904.1	TAS1A-3'D7[-]	56	5	0.151837	1.151837	no	NA	TAS1A-3'D7[-]:AT1G34904.1	0.775144151044925
AT1G34967.1	TAS1A-3'D7[-]	2840	5	0.151837	1.151837	no	NA	TAS1A-3'D7[-]:AT1G34967.1	0.775144151044925
AT1G48800.1	TAS3A-5'D9[+]	1291	6	0.460111	1.460111	no	NA	TAS3A-5'D9[+]:AT1G48800.1	0.775144151044925
AT1G56660.1	TAS3B-5'D9[+]	1212	5	0.460111	1	no	NA	TAS3B-5'D9[+]:AT1G56660.1	0.775144151044925
AT1G65440.3	TAS1B-3'D4[-]	4568	5.5	0.920221	1	no	GTB1	TAS1B-3'D4[-]:GTB1	0.775144151044925
AT1G70540.1	TAS2-3'D4[+]	676	4.5	0.920221	1	no	EDA24	TAS2-3'D4[+]:EDA24	0.775144151044925
AT1G76810.1	TAS3B-5'D9[-]	4210	6	0.460111	1	no	NA	TAS3B-5'D9[-]:AT1G76810.1	0.775144151044925
AT1G79830.4	TAS1C-3'D7[-]	1182	5.5	0.920221	1	no	GC5	TAS1C-3'D7[-]:GC5	0.775144151044925
AT1G80840.1	TAS1C-3'D2[+]	221	5.5	0.460111	1	no	ATWRKY40	TAS1C-3'D2[+]:ATWRKY40	0.775144151044925
AT2G01070.2	TAS3B-5'D7[+]	1678	4.5	0.460111	1	no	NA	TAS3B-5'D7[+]:AT2G01070.2	0.775144151044925
AT2G01480.1	TAS3A-5'D1[+]	2378	5.5	0.460111	1	no	NA	TAS3A-5'D1[+]:AT2G01480.1	0.775144151044925
AT2G16750.1	TAS3C-5'D3[+]	1998	4.5	0.920221	0.806703692345179	no	NA	TAS3C-5'D3[+]:AT2G16750.1	0.775144151044925
AT2G30240.1	TAS1A-3'D8[+]	171	5	0.460111	1	no	ATCHX13	TAS1A-3'D8[+]:ATCHX13	0.775144151044925
AT2G30520.3	TAS1A-3'D10[-]	1670	5.5	0.460111	1	no	RPT2	TAS1A-3'D10[-]:RPT2	0.775144151044925
AT2G33480.2	TAS3C-5'D3[+]	726	5	1.38033	1	no	ANAC041	TAS3C-5'D3[+]:ANAC041	0.775144151044925
AT2G39510.1	TAS3C-5'D2[+]	1124	4	0.920221	0.581788186817349	no	UMAMIT14	TAS3C-5'D2[+]:UMAMIT14	0.775144151044925
AT2G41490.1	TAS3C-5'D7[-]	1261	5	0.460111	1	no	GPT	TAS3C-5'D7[-]:GPT	0.775144151044925
AT2G43760.3	TAS3C-5'D9[+]	549	5.5	0.460111	1	no	NA	TAS3C-5'D9[+]:AT2G43760.3	0.775144151044925
AT3G01430.1	TAS3B-5'D7[+]	51	5.5	0.460111	1.460111	no	NA	TAS3B-5'D7[+]:AT3G01430.1	0.775144151044925
AT3G02230.1	TAS3A-5'D4[-]	1223	3.5	3.68089	0.220330055683952	no	ATRGP1	TAS3A-5'D4[-]:ATRGP1	0.775144151044925
AT3G05530.1	TAS3C-5'D3[+]	311	5.5	0.460111	1	no	ATS6A.2	TAS3C-5'D3[+]:ATS6A.2	0.775144151044925
AT3G09165.1	TAS3B-5'D7[+]	2931	5.5	0.230055	1.230055	no	NA	TAS3B-5'D7[+]:AT3G09165.1	0.775144151044925
AT3G13060.2	TAS3C-5'D6[+]	2182	5.5	0.460111	1	no	ECT5	TAS3C-5'D6[+]:ECT5	0.775144151044925
AT3G13390.1	TAS2-3'D3[+]	814	4	0.920221	0.51060744656523	no	sks11	TAS2-3'D3[+]:sks11	0.775144151044925
AT3G14230.3	TAS3C-5'D2[-]	1483	5	0.920221	1	no	RAP2.2	TAS3C-5'D2[-]:RAP2.2	0.775144151044925
AT3G18390.1	TAS3C-5'D9[+]	2852	6	0.920221	1.3151198778723	no	EMB1865	TAS3C-5'D9[+]:EMB1865	0.775144151044925
AT3G22910.1	TAS3C-5'D3[+]	1776	4	0.460111	0.514043950937179	no	NA	TAS3C-5'D3[+]:AT3G22910.1	0.775144151044925
AT3G47340.3	TAS3C-5'D9[-]	2225	3.5	3.68089	0.306674135513713	no	ASN1	TAS3C-5'D9[-]:ASN1	0.775144151044925
AT3G48330.2	TAS1C-3'D6[-]	582	4.5	0.460111	0.760386955459814	no	ATPIMT1	TAS1C-3'D6[-]:ATPIMT1	0.775144151044925
AT3G54000.3	TAS1A-3'D7[-]	1530	5.5	0.460111	1	no	NA	TAS1A-3'D7[-]:AT3G54000.3	0.775144151044925
AT3G54050.2	TAS3B-5'D7[+]	1280	5.5	0.460111	1	no	HCEF1	TAS3B-5'D7[+]:HCEF1	0.775144151044925
AT3G63150.1	TAS3B-5'D7[+]	1744	5.5	0.460111	1	no	ATCBG	TAS3B-5'D7[+]:ATCBG	0.775144151044925
AT4G08180.3	TAS3B-5'D7[+]	1176	4.5	0.460111	0.760386955459814	no	ORP1C	TAS3B-5'D7[+]:ORP1C	0.775144151044925
AT4G21680.1	TAS3C-5'D2[-]	1981	6	0.460111	1	no	NRT1.8	TAS3C-5'D2[-]:NRT1.8	0.775144151044925
AT4G25080.5	TAS1A-3'D9[-]	1012	5	0.460111	1	no	CHLM	TAS1A-3'D9[-]:CHLM	0.775144151044925
AT4G36730.2	TAS2-3'D1[-]	1135	5	0.460111	1	no	AtGBF1	TAS2-3'D1[-]:AtGBF1	0.775144151044925
AT5G06560.1	TAS3A-5'D5[+]	647	5.5	0.460111	1	no	NA	TAS3A-5'D5[+]:AT5G06560.1	0.775144151044925
AT5G12010.1	TAS3A-5'D1[+]	95	5.5	0.460111	1	no	NA	TAS3A-5'D1[+]:AT5G12010.1	0.775144151044925
AT5G15470.1	TAS3B-5'D5[+]	412	5	0.460111	1	no	GAUT14	TAS3B-5'D5[+]:GAUT14	0.775144151044925
AT5G16500.1	TAS3A-5'D1[+]	1917	5.5	1.84044	1.19329672776464	no	NA	TAS3A-5'D1[+]:AT5G16500.1	0.775144151044925
AT5G17125.1	TAS1A-3'D7[-]	2840	5	0.151837	1.151837	no	NA	TAS1A-3'D7[-]:AT5G17125.1	0.775144151044925
AT5G20490.2	TAS1C-3'D7[-]	1034	6	0.920221	1.3151198778723	no	ATXIK	TAS1C-3'D7[-]:ATXIK	0.775144151044925
AT5G20680.3	TAS3B-5'D9[+]	2040	4.5	0.460111	1	no	TBL16	TAS3B-5'D9[+]:TBL16	0.775144151044925
AT5G23200.1	TAS3C-5'D3[+]	1319	5	0.460111	1	no	NA	TAS3C-5'D3[+]:AT5G23200.1	0.775144151044925
AT5G50460.1	TAS1A-3'D8[-]	189	4	0.920221	0.410225619486892	no	NA	TAS1A-3'D8[-]:AT5G50460.1	0.775144151044925
AT5G54650.2	TAS3C-5'D10[+]	2561	5.5	0.460111	1	no	ATFH5	TAS3C-5'D10[+]:ATFH5	0.775144151044925
AT5G61790.1	TAS2-3'D5[+]	642	5.5	0.460111	1	no	ATCNX1	TAS2-3'D5[+]:ATCNX1	0.775144151044925
AT5G65110.2	TAS3A-5'D9[-]	1115	5	0.920221	1	no	ACX2	TAS3A-5'D9[-]:ACX2	0.775144151044925
ATMG00516.1	TAS3B-5'D9[-]	284	3	0.460111	0.760386955459814	no	NAD1	TAS3B-5'D9[-]:NAD1	0.775144151044925
AT1G34260.1	TAS1A-3'D8[-]	355	6	0.460111	1	no	FAB1D	TAS1A-3'D8[-]:FAB1D	0.798619678460611
AT1G34550.1	TAS3B-5'D9[+]	2461	6	0.460111	1	no	EMB2756	TAS3B-5'D9[+]:EMB2756	0.798619678460611
AT1G54570.1	TAS3C-5'D4[+]	1791	5	1.38033	0.838014532959682	no	PES1	TAS3C-5'D4[+]:PES1	0.798619678460611
AT1G64460.1	TAS3C-5'D9[+]	989	6	0.460111	1	no	NA	TAS3C-5'D9[+]:AT1G64460.1	0.798619678460611
AT2G04630.1	TAS3C-5'D3[+]	171	6	0.460111	1	no	NRPB6B	TAS3C-5'D3[+]:NRPB6B	0.798619678460611
AT2G13350.1	TAS3B-5'D8[-]	451	6	0.460111	1	no	NA	TAS3B-5'D8[-]:AT2G13350.1	0.798619678460611
AT2G25730.2	TAS3B-5'D9[+]	823	6	0.460111	1	no	NA	TAS3B-5'D9[+]:AT2G25730.2	0.798619678460611
AT2G42270.1	TAS3B-5'D9[+]	1057	6	0.460111	1	no	NA	TAS3B-5'D9[+]:AT2G42270.1	0.798619678460611
AT3G02200.2	TAS3C-5'D4[+]	1119	6	0.460111	1	no	NA	TAS3C-5'D4[+]:AT3G02200.2	0.798619678460611
AT3G10320.1	TAS1A-3'D6[+]	1030	6	0.460111	1	no	NA	TAS1A-3'D6[+]:AT3G10320.1	0.798619678460611
AT3G13350.1	TAS4-3'D6[+]	680	6	0.460111	1	no	NA	TAS4-3'D6[+]:AT3G13350.1	0.798619678460611
AT3G22910.1	TAS3C-5'D3[+]	1275	4.5	0.460111	0.613406964580541	no	NA	TAS3C-5'D3[+]:AT3G22910.1	0.798619678460611
AT3G25290.2	TAS4-3'D7[+]	1246	4	0.460111	0.514043950937179	no	NA	TAS4-3'D7[+]:AT3G25290.2	0.798619678460611
AT3G57950.1	TAS3A-5'D6[+]	530	6	0.460111	1	no	NA	TAS3A-5'D6[+]:AT3G57950.1	0.798619678460611
AT4G20880.1	TAS3C-5'D3[+]	802	6	0.460111	1	no	NA	TAS3C-5'D3[+]:AT4G20880.1	0.798619678460611
AT5G47420.1	TAS1A-3'D8[-]	828	6	0.460111	1	no	NA	TAS1A-3'D8[-]:AT5G47420.1	0.798619678460611
AT5G48020.1	TAS1C-3'D2[+]	844	6	0.460111	1	no	NA	TAS1C-3'D2[+]:AT5G48020.1	0.798619678460611
AT5G67490.1	TAS3C-5'D3[+]	693	5	0.91562	0.997603921631937	no	NA	TAS3C-5'D3[+]:AT5G67490.1	0.798619678460611
AT3G56960.1	TAS1B-3'D7[-]	36	6	0.460111	1	no	PIP5K4	TAS1B-3'D7[-]:PIP5K4	0.801345003178667
AT4G36500.1	TAS1B-3'D10[+]	626	5	0.460111	0.760386955459814	no	NA	TAS1B-3'D10[+]:AT4G36500.1	0.801345003178667
AT1G71080.1	TAS1C-3'D7[-]	469	6	0.460111	1	no	NA	TAS1C-3'D7[-]:AT1G71080.1	0.822082618296304
AT2G01100.3	TAS4-3'D8[-]	952	6	0.460111	1	no	NA	TAS4-3'D8[-]:AT2G01100.3	0.822082618296304
AT3G04920.1	TAS3A-5'D8[+]	255	5	0.460111	0.760386955459814	no	NA	TAS3A-5'D8[+]:AT3G04920.1	0.822082618296304
AT4G17550.1	TAS3C-5'D3[+]	873	5	0.460111	0.760386955459814	no	AtG3Pp4	TAS3C-5'D3[+]:AtG3Pp4	0.822082618296304
AT1G76890.2	TAS1A-3'D9[-]	862	6	0.460111	1	no	AT-GT2	TAS1A-3'D9[-]:AT-GT2	0.824790414175419
AT2G02870.3	TAS1B-3'D2[+]	264	6	0.460111	1	no	NA	TAS1B-3'D2[+]:AT2G02870.3	0.824790414175419
AT2G46000.1	TAS3B-5'D6[+]	717	5	0.460111	0.760386955459814	no	NA	TAS3B-5'D6[+]:AT2G46000.1	0.824790414175419
AT3G02080.1	TAS1C-3'D7[-]	447	5	0.920221	0.806703692345179	no	NA	TAS1C-3'D7[-]:AT3G02080.1	0.824790414175419
AT3G04520.2	TAS1A-3'D7[-]	1042	6	0.460111	1	no	THA2	TAS1A-3'D7[-]:THA2	0.824790414175419
AT3G08550.1	TAS1B-3'D5[+]	1300	6	0.460111	1	no	ABI8	TAS1B-3'D5[+]:ABI8	0.824790414175419
AT3G21670.1	TAS1B-3'D2[+]	297	6	0.460111	1	no	NA	TAS1B-3'D2[+]:AT3G21670.1	0.824790414175419
AT3G28830.1	TAS3C-5'D4[+]	489	4.5	1.38033	0.256446085376088	no	NA	TAS3C-5'D4[+]:AT3G28830.1	0.824790414175419
AT4G34480.1	TAS3A-5'D1[+]	1379	6	0.920221	1	no	NA	TAS3A-5'D1[+]:AT4G34480.1	0.824790414175419
AT3G07810.2	TAS3C-5'D3[-]	2005	5	0.460111	0.760386955459814	no	NA	TAS3C-5'D3[-]:AT3G07810.2	0.83810013744016
AT3G54080.1	TAS1A-3'D10[-]	1213	5	0.460111	0.760386955459814	no	NA	TAS1A-3'D10[-]:AT3G54080.1	0.83810013744016
AT2G30110.1	TAS4-3'D2[-]	3130	6	0.460111	1	no	ATUBA1	TAS4-3'D2[-]:ATUBA1	0.847352218688478
AT5G23450.3	TAS3C-5'D8[+]	2872	5	0.460111	0.760386955459814	no	ATLCBK1	TAS3C-5'D8[+]:ATLCBK1	0.85277606113536
AT2G30050.1	TAS4-3'D4[-]	98	5	0.460111	0.760386955459814	no	NA	TAS4-3'D4[-]:AT2G30050.1	0.860265904993095
AT3G61260.1	TAS3B-5'D7[+]	609	4.5	0.460111	0.388259241728845	no	NA	TAS3B-5'D7[+]:AT3G61260.1	0.860265904993095
AT5G11560.1	TAS3B-5'D6[-]	2384	5	0.460111	0.760386955459814	no	NA	TAS3B-5'D6[-]:AT5G11560.1	0.860265904993095
ATCG00830.1	TAS3B-5'D9[+]	771	4.5	0.460111	0.311930209853254	no	RPL2.1	TAS3B-5'D9[+]:RPL2.1	0.860265904993095
ATMG00090.1	TAS1A-3'D3[-]	33	4.5	0.450908	0.148931749828066	no	NA	TAS1A-3'D3[-]:ATMG00090.1	0.860265904993095
AT1G01780.1	TAS1C-3'D8[-]	799	4.5	1.38033	0.284668198240325	no	PLIM2b	TAS1C-3'D8[-]:PLIM2b	0.928512828972559
AT1G48590.3	TAS4-3'D7[-]	617	5	0.460111	0.613406964580541	no	NA	TAS4-3'D7[-]:AT1G48590.3	0.934063645206711
AT1G53910.3	TAS3A-5'D4[-]	1322	6	0.460111	1	no	RAP2.12	TAS3A-5'D4[-]:RAP2.12	0.934063645206711
AT1G61110.1	TAS3A-5'D9[+]	711	6	0.460111	1	no	anac025	TAS3A-5'D9[+]:anac025	0.934063645206711
AT1G72150.1	TAS1C-3'D8[-]	1004	6	0.460111	1	no	PATL1	TAS1C-3'D8[-]:PATL1	0.934063645206711
AT1G74160.1	TAS3C-5'D9[+]	524	6	0.460111	1	no	TRM4	TAS3C-5'D9[+]:TRM4	0.934063645206711
AT3G05910.2	TAS3C-5'D3[+]	373	5	0.0552133	0.722693891080884	no	NA	TAS3C-5'D3[+]:AT3G05910.2	0.934063645206711
AT3G43860.1	TAS3C-5'D1[+]	1097	5	0.460111	0.613406964580541	no	AtGH9A4	TAS3C-5'D1[+]:AtGH9A4	0.934063645206711
AT4G07960.1	TAS3C-5'D4[+]	1179	6	0.460111	1	no	ATCSLC12	TAS3C-5'D4[+]:ATCSLC12	0.934063645206711
AT4G19960.2	TAS1B-3'D2[+]	1156	6	0.460111	1	no	ATKUP9	TAS1B-3'D2[+]:ATKUP9	0.934063645206711
AT4G29950.2	TAS1C-3'D5[-]	712	5.5	0.460111	1	no	NA	TAS1C-3'D5[-]:AT4G29950.2	0.934063645206711
AT4G30080.1	TAS1B-3'D5[+]	2211	6	0.460111	1	no	ARF16	TAS1B-3'D5[+]:ARF16	0.934063645206711
AT5G06440.4	TAS3B-5'D7[+]	1744	6	0.460111	1	no	NA	TAS3B-5'D7[+]:AT5G06440.4	0.934063645206711
AT5G14030.4	TAS1A-3'D2[-]	645	5	0.920221	0.676029417977496	no	NA	TAS1A-3'D2[-]:AT5G14030.4	0.934063645206711
AT5G18190.1	TAS3B-5'D1[+]	2222	5	0.460111	0.760386955459814	no	NA	TAS3B-5'D1[+]:AT5G18190.1	0.934063645206711
AT5G18650.1	TAS3B-5'D7[-]	313	6	0.920221	1	no	NA	TAS3B-5'D7[-]:AT5G18650.1	0.934063645206711
AT5G24880.1	TAS4-3'D9[+]	1129	5	0.460111	0.613406964580541	no	NA	TAS4-3'D9[+]:AT5G24880.1	0.934063645206711
AT5G47120.1	TAS3C-5'D3[+]	773	6	1.38033	1	no	ATBI-1	TAS3C-5'D3[+]:ATBI-1	0.934063645206711
AT5G60640.3	TAS3C-5'D3[+]	246	6	0.460111	1	no	ATPDI2	TAS3C-5'D3[+]:ATPDI2	0.934063645206711
AT1G47380.1	TAS3C-5'D3[+]	1959	5	0.460111	0.613406964580541	no	NA	TAS3C-5'D3[+]:AT1G47380.1	0.939086296533366
AT1G23190.1	TAS3C-5'D9[+]	1230	5	0.460111	0.613406964580541	no	PGM3	TAS3C-5'D9[+]:PGM3	0.943152857986747
AT1G11910.1	TAS4-3'D7[-]	1668	5	0.920221	0.581788186817349	no	APA1	TAS4-3'D7[-]:APA1	0.977221108480332
AT1G78110.1	TAS3C-5'D3[+]	625	5.5	0.460111	0.760386955459814	no	NA	TAS3C-5'D3[+]:AT1G78110.1	0.986051885942539
AT4G25370.1	TAS3B-5'D10[+]	775	5	0.460111	0.514043950937179	no	NA	TAS3B-5'D10[+]:AT4G25370.1	0.989847026309439
ATMG00690.1	TAS1A-3'D3[-]	168	5	0.00920221	0.525565656244776	no	ORF240A	TAS1A-3'D3[-]:ORF240A	0.989847026309439
AT1G01090.1	TAS3C-5'D5[+]	1001	5.5	0.460111	0.514043950937179	no	PDH-E1 ALPHA	TAS3C-5'D5[+]:PDH-E1 ALPHA	0.999944249661344
AT1G01630.1	TAS3C-5'D9[+]	856	5.5	0.460111	0.760386955459814	no	NA	TAS3C-5'D9[+]:AT1G01630.1	0.999944249661344
AT1G01820.1	TAS1A-3'D2[-]	823	6	0.460111	0.760386955459814	no	PEX11C	TAS1A-3'D2[-]:PEX11C	0.999944249661344
AT1G05120.1	TAS3B-5'D6[+]	74	5.5	0.00460111	0.688030642875781	no	NA	TAS3B-5'D6[+]:AT1G05120.1	0.999944249661344
AT1G11770.1	TAS3C-5'D9[+]	1137	5.5	0.460111	0.388259241728845	no	NA	TAS3C-5'D9[+]:AT1G11770.1	0.999944249661344
AT1G12080.2	TAS3C-5'D8[-]	300	6	1.38033	0.165955295889341	no	NA	TAS3C-5'D8[-]:AT1G12080.2	0.999944249661344
AT1G15270.1	TAS3B-5'D9[+]	207	6	0.920221	0.275046552000733	no	NA	TAS3B-5'D9[+]:AT1G15270.1	0.999944249661344
AT1G20440.1	TAS3C-5'D3[+]	485	5.5	1.84044	0.339693629458835	no	AtCOR47	TAS3C-5'D3[+]:AtCOR47	0.999944249661344
AT1G22640.1	TAS2-3'D9[+]	476	5.5	0.460111	0.760386955459814	no	ATMYB3	TAS2-3'D9[+]:ATMYB3	0.999944249661344
AT1G23190.1	TAS3B-5'D6[+]	1786	6	0.920221	0.581788186817349	no	PGM3	TAS3B-5'D6[+]:PGM3	0.999944249661344
AT1G25230.1	TAS3A-5'D3[+]	250	5.5	0.460111	0.209141810285557	no	NA	TAS3A-5'D3[+]:AT1G25230.1	0.999944249661344
AT1G30360.1	TAS2-3'D3[+]	2344	5.5	0.920221	0.454945661573599	no	ERD4	TAS2-3'D3[+]:ERD4	0.999944249661344
AT1G43710.1	TAS3C-5'D1[-]	1563	5.5	0.460111	0.3459347465036	no	ATSDC1	TAS3C-5'D1[-]:ATSDC1	0.999944249661344
AT1G45000.2	TAS3C-5'D5[+]	1032	6	0.460111	0.514043950937179	no	NA	TAS3C-5'D5[+]:AT1G45000.2	0.999944249661344
AT1G51980.2	TAS1B-3'D7[+]	1838	5.5	0.920221	0.51060744656523	no	NA	TAS1B-3'D7[+]:AT1G51980.2	0.999944249661344
AT1G53190.2	TAS3C-5'D9[+]	1675	6	0.460111	0.514043950937179	no	NA	TAS3C-5'D9[+]:AT1G53190.2	0.999944249661344
AT1G54280.1	TAS3B-5'D7[+]	39	5.5	0.0598144	0.206149465084614	no	NA	TAS3B-5'D7[+]:AT1G54280.1	0.999944249661344
AT1G56280.2	TAS3B-5'D7[+]	853	5.5	0.920221	0.51060744656523	no	ATDI19	TAS3B-5'D7[+]:ATDI19	0.999944249661344
AT1G57720.2	TAS3B-5'D8[+]	1181	6	0.312875	0.551551675608004	no	NA	TAS3B-5'D8[+]:AT1G57720.2	0.999944249661344
AT1G58120.1	TAS3C-5'D1[-]	732	5	0.460111	0.613406964580541	no	NA	TAS3C-5'D1[-]:AT1G58120.1	0.999944249661344
AT1G58122.1	TAS3C-5'D1[-]	732	5	0.460111	0.613406964580541	no	CPuORF45	TAS3C-5'D1[-]:CPuORF45	0.999944249661344
AT1G59640.2	TAS3C-5'D3[+]	635	5.5	0.460111	0.613406964580541	no	BPE	TAS3C-5'D3[+]:BPE	0.999944249661344
AT1G65960.2	TAS3B-5'D6[+]	1452	6	0.460111	0.388259241728845	no	GAD2	TAS3B-5'D6[+]:GAD2	0.999944249661344
AT1G70700.2	TAS1C-3'D5[-]	1014	6	0.460111	0.0433680449330074	no	JAZ9	TAS1C-3'D5[-]:JAZ9	0.999944249661344
AT1G76280.3	TAS3B-5'D1[+]	596	6	0.460111	0.388259241728845	no	NA	TAS3B-5'D1[+]:AT1G76280.3	0.999944249661344
AT1G79400.1	TAS1B-3'D7[-]	2232	6	0.460111	0.388259241728845	no	ATCHX2	TAS1B-3'D7[-]:ATCHX2	0.999944249661344
AT1G80500.1	TAS4-3'D9[+]	156	6	0.460111	0.388259241728845	no	NA	TAS4-3'D9[+]:AT1G80500.1	0.999944249661344
AT1G80660.2	TAS3B-5'D9[+]	2833	5.5	0.920221	0.410225619486892	no	AHA9	TAS3B-5'D9[+]:AHA9	0.999944249661344
AT2G01690.2	TAS3B-5'D5[-]	2729	6	0.460111	0.760386955459814	no	NA	TAS3B-5'D5[-]:AT2G01690.2	0.999944249661344
AT2G07180.2	TAS3B-5'D7[+]	1346	6	0.460111	0.3459347465036	no	NA	TAS3B-5'D7[+]:AT2G07180.2	0.999944249661344
AT2G16730.1	TAS3C-5'D8[-]	50	6	0.460111	0.613406964580541	no	BGAL13	TAS3C-5'D8[-]:BGAL13	0.999944249661344
AT2G16750.1	TAS3C-5'D3[+]	2350	5.5	0.460111	0.311930209853254	no	NA	TAS3C-5'D3[+]:AT2G16750.1	0.999944249661344
AT2G20280.1	TAS3B-5'D1[+]	410	6	0.460111	0.760386955459814	no	NA	TAS3B-5'D1[+]:AT2G20280.1	0.999944249661344
AT2G20580.1	TAS3B-5'D7[+]	2900	5.5	0.460111	0.514043950937179	no	ATRPN1A	TAS3B-5'D7[+]:ATRPN1A	0.999944249661344
AT2G21660.2	TAS4-3'D2[-]	542	5.5	11.5028	0.229945855280581	no	ATGRP7	TAS4-3'D2[-]:ATGRP7	0.999944249661344
AT2G22795.1	TAS3C-5'D3[+]	814	6	0.460111	0.0956609274473577	no	NA	TAS3C-5'D3[+]:AT2G22795.1	0.999944249661344
AT2G26410.1	TAS3C-5'D8[-]	1687	6	0.460111	0.514043950937179	no	Iqd4	TAS3C-5'D8[-]:Iqd4	0.999944249661344
AT2G26490.1	TAS2-3'D2[-]	1540	6	0.460111	0.442384148096529	no	NA	TAS2-3'D2[-]:AT2G26490.1	0.999944249661344
AT2G30570.1	TAS3B-5'D7[+]	263	6	0.460111	0.240893912446669	no	PSBW	TAS3B-5'D7[+]:PSBW	0.999944249661344
AT2G31360.1	TAS3B-5'D9[+]	1005	6	0.460111	0.613406964580541	no	ADS2	TAS3B-5'D9[+]:ADS2	0.999944249661344
AT2G33150.1	TAS3B-5'D7[-]	1589	5	0.460111	0.196210601286022	no	KAT2	TAS3B-5'D7[-]:KAT2	0.999944249661344
AT2G35260.1	TAS3C-5'D3[+]	1038	6	0.460111	0.760386955459814	no	NA	TAS3C-5'D3[+]:AT2G35260.1	0.999944249661344
AT2G39770.2	TAS4-3'D10[-]	1243	6	0.920221	0.454945661573599	no	CYT1	TAS4-3'D10[-]:CYT1	0.999944249661344
AT2G41905.1	TAS4-3'D9[+]	92	6	10.1224	0.349459899332022	no	NA	TAS4-3'D9[+]:AT2G41905.1	0.999944249661344
AT2G45070.4	TAS3C-5'D8[-]	201	5.5	0.460111	0.447373565296255	no	SEC61 BETA	TAS3C-5'D8[-]:SEC61 BETA	0.999944249661344
AT2G46860.1	TAS3C-5'D3[-]	812	4.5	0.460111	0.209141810285557	no	AtPPa3	TAS3C-5'D3[-]:AtPPa3	0.999944249661344
AT3G04400.2	TAS3C-5'D8[+]	574	5.5	0.460111	0.442384148096529	no	emb2171	TAS3C-5'D8[+]:emb2171	0.999944249661344
AT3G05020.1	TAS3C-5'D3[+]	258	5.5	0.460111	0.514043950937179	no	ACP	TAS3C-5'D3[+]:ACP	0.999944249661344
AT3G05550.1	TAS4-3'D2[-]	209	6	0.460111	0.760386955459814	no	NA	TAS4-3'D2[-]:AT3G05550.1	0.999944249661344
AT3G05820.1	TAS1A-3'D7[-]	1509	6	0.460111	0.613406964580541	no	A/N-InvH	TAS1A-3'D7[-]:A/N-InvH	0.999944249661344
AT3G06483.1	TAS3A-5'D5[-]	1397	6	0.460111	0.442384148096529	no	ATPDHK	TAS3A-5'D5[-]:ATPDHK	0.999944249661344
AT3G07850.1	TAS3C-5'D8[-]	86	6	0.561335	0.266286282462134	no	NA	TAS3C-5'D8[-]:AT3G07850.1	0.999944249661344
AT3G11430.1	TAS2-3'D9[+]	1157	5.5	0.460111	0.760386955459814	no	ATGPAT5	TAS2-3'D9[+]:ATGPAT5	0.999944249661344
AT3G11690.1	TAS3A-5'D1[+]	1196	6	1.84044	0.860595961279181	no	NA	TAS3A-5'D1[+]:AT3G11690.1	0.999944249661344
AT3G14040.1	TAS3C-5'D8[-]	89	6	0.358886	0.342883745341411	no	NA	TAS3C-5'D8[-]:AT3G14040.1	0.999944249661344
AT3G17820.1	TAS3C-5'D2[-]	1272	6	0.460111	0.442384148096529	no	ATGSKB6	TAS3C-5'D2[-]:ATGSKB6	0.999944249661344
AT3G20090.1	TAS3C-5'D9[+]	127	6	0.0322077	0.706937828699325	no	CYP705A18	TAS3C-5'D9[+]:CYP705A18	0.999944249661344
AT3G22320.1	TAS3B-5'D2[+]	823	5.5	0.460111	0.760386955459814	no	ATRPABC24.3	TAS3B-5'D2[+]:ATRPABC24.3	0.999944249661344
AT3G23450.1	TAS4-3'D2[-]	317	5.5	0.0782188	0.738449884974498	no	NA	TAS4-3'D2[-]:AT3G23450.1	0.999944249661344
AT3G24620.1	TAS3C-5'D6[-]	1017	6	0.460111	0.760386955459814	no	ATROPGEF8	TAS3C-5'D6[-]:ATROPGEF8	0.999944249661344
AT3G26110.1	TAS1B-3'D10[-]	528	5.5	4.60111	0.503588254333597	no	NA	TAS1B-3'D10[-]:AT3G26110.1	0.999944249661344
AT3G29040.1	TAS3A-5'D1[+]	578	6	0.920221	0.676029417977496	no	NA	TAS3A-5'D1[+]:AT3G29040.1	0.999944249661344
AT3G46430.1	TAS3C-5'D3[+]	86	6	0.920221	0.735606939959163	no	NA	TAS3C-5'D3[+]:AT3G46430.1	0.999944249661344
AT3G48570.1	TAS3C-5'D4[-]	367	6	0.460111	0.613406964580541	no	NA	TAS3C-5'D4[-]:AT3G48570.1	0.999944249661344
AT3G52300.2	TAS3B-5'D5[+]	377	6	0.460111	0.3459347465036	no	ATPQ	TAS3B-5'D5[+]:ATPQ	0.999944249661344
AT3G55430.1	TAS4-3'D6[+]	568	6	0.460111	0.388259241728845	no	NA	TAS4-3'D6[+]:AT3G55430.1	0.999944249661344
AT3G60030.1	TAS1B-3'D4[-]	371	6	0.303673	0.892858830595756	no	SPL12	TAS1B-3'D4[-]:SPL12	0.999944249661344
AT3G62600.1	TAS3A-5'D1[+]	480	6	0.460111	0.760386955459814	no	ATERDJ3B	TAS3A-5'D1[+]:ATERDJ3B	0.999944249661344
AT4G02380.2	TAS3A-5'D4[-]	157	5	0.460111	0.223897732517753	no	AtLEA5	TAS3A-5'D4[-]:AtLEA5	0.999944249661344
AT4G02380.2	TAS3B-5'D7[+]	351	6	2.30055	0.355586463678586	no	AtLEA5	TAS3B-5'D7[+]:AtLEA5	0.999944249661344
AT4G03290.1	TAS3A-5'D1[+]	407	5	1.84044	0.55250729430072	no	NA	TAS3A-5'D1[+]:AT4G03290.1	0.999944249661344
AT4G12790.5	TAS1B-3'D4[-]	708	5.5	0.234656	0.642975990784394	no	NA	TAS1B-3'D4[-]:AT4G12790.5	0.999944249661344
AT4G17870.1	TAS3C-5'D4[+]	145	6	0.460111	0.613406964580541	no	PYR1	TAS3C-5'D4[+]:PYR1	0.999944249661344
AT4G19120.2	TAS2-3'D3[+]	1851	6	1.38033	0.269821171904401	no	ERD3	TAS2-3'D3[+]:ERD3	0.999944249661344
AT4G23710.1	TAS1A-3'D3[+]	89	6	0.225454	0.839288245893634	no	VAG2	TAS1A-3'D3[+]:VAG2	0.999944249661344
AT4G26630.2	TAS3C-5'D3[+]	836	6	0.460111	0.760386955459814	no	NA	TAS3C-5'D3[+]:AT4G26630.2	0.999944249661344
AT4G31340.2	TAS1C-3'D7[+]	1503	6	0.460111	0.442384148096529	no	NA	TAS1C-3'D7[+]:AT4G31340.2	0.999944249661344
AT4G33150.3	TAS3C-5'D3[+]	1710	6	1.84044	0.153668538535614	no	LKR	TAS3C-5'D3[+]:LKR	0.999944249661344
AT4G35010.1	TAS1C-3'D5[-]	2111	6	0.920221	0.294452358644632	no	BGAL11	TAS1C-3'D5[-]:BGAL11	0.999944249661344
AT5G04180.1	TAS1A-3'D3[-]	626	5	0.460111	0.260682436159975	no	ACA3	TAS1A-3'D3[-]:ACA3	0.999944249661344
AT5G07430.1	TAS3C-5'D3[-]	66	5	0.460111	0.260682436159975	no	NA	TAS3C-5'D3[-]:AT5G07430.1	0.999944249661344
AT5G07530.2	TAS3B-5'D6[+]	635	5.5	6.44155	0.00287569462156167	no	ATGRP-7	TAS3B-5'D6[+]:ATGRP-7	0.999944249661344
AT5G09810.1	TAS1C-3'D5[+]	1319	5.5	1.38033	0.407565629515989	no	ACT7	TAS1C-3'D5[+]:ACT7	0.999944249661344
AT5G13850.1	TAS3B-5'D7[+]	572	5.5	0.460111	0.70155146401699	no	NACA3	TAS3B-5'D7[+]:NACA3	0.999944249661344
AT5G20885.1	TAS3C-5'D3[-]	614	5.5	0.460111	0.514043950937179	no	NA	TAS3C-5'D3[-]:AT5G20885.1	0.999944249661344
AT5G27980.1	TAS3B-5'D9[+]	210	6	0.460111	0.613406964580541	no	NA	TAS3B-5'D9[+]:AT5G27980.1	0.999944249661344
AT5G28540.1	TAS1B-3'D4[-]	1747	5	0.377291	0.497786636692533	no	BIP1	TAS1B-3'D4[-]:BIP1	0.999944249661344
AT5G28770.3	TAS3A-5'D8[+]	935	6	0.460111	0.760386955459814	no	AtbZIP63	TAS3A-5'D8[+]:AtbZIP63	0.999944249661344
AT5G35630.3	TAS2-3'D4[+]	1421	6	0.460111	0.760386955459814	no	ATGSL1	TAS2-3'D4[+]:ATGSL1	0.999944249661344
AT5G38270.1	TAS1A-3'D9[-]	635	5.5	0.460111	0.613406964580541	no	NA	TAS1A-3'D9[-]:AT5G38270.1	0.999944249661344
AT5G39880.1	TAS3C-5'D3[+]	668	6	0.460111	0.260682436159975	no	NA	TAS3C-5'D3[+]:AT5G39880.1	0.999944249661344
AT5G53880.1	TAS3B-5'D9[+]	241	6	0.460111	0.514043950937179	no	NA	TAS3B-5'D9[+]:AT5G53880.1	0.999944249661344
AT5G56190.2	TAS3C-5'D2[+]	1347	5.5	0.460111	0.613406964580541	no	NA	TAS3C-5'D2[+]:AT5G56190.2	0.999944249661344
AT5G56270.1	TAS3B-5'D9[+]	325	6	0.00460111	0.688030642875781	no	ATWRKY2	TAS3B-5'D9[+]:ATWRKY2	0.999944249661344
AT5G61820.1	TAS1C-3'D5[-]	1236	6	0.460111	0.760386955459814	no	NA	TAS1C-3'D5[-]:AT5G61820.1	0.999944249661344
AT5G65690.1	TAS1B-3'D5[+]	1667	6	0.460111	0.514043950937179	no	PCK2	TAS1B-3'D5[+]:PCK2	0.999944249661344
AT5G67590.1	TAS3A-5'D7[+]	448	5	0.156438	0.350377361348866	no	FRO1	TAS3A-5'D7[+]:FRO1	0.999944249661344
ATCG00380.1	TAS3B-5'D8[+]	235	6	0.460111	0.3459347465036	no	RPS4	TAS3B-5'D8[+]:RPS4	0.999944249661344
ATCG01130.1	TAS3C-5'D4[+]	4586	6	0.460111	0.3459347465036	no	YCF1.2	TAS3C-5'D4[+]:YCF1.2	0.999944249661344
