# Supplementary material for: NanoPARE: parallel analysis of RNA 5′ ends from low-input RNA
Source: Genome Res. 2018 Dec;28(12):1931–42. doi: 10.1101/gr.239202.118 (PMC6280765; doi:10.1101/gr.239202.118)
Supplement: Supplemental Material [file supp_gr.239202.118_Supplemental_Code_S1.zip › supplemental_code_S1/data_tables/detected_sites/anther_3.anno.mir.allen.detected.sites.tsv]

target.transcript	sRNA	slice.site	Allen.score	slice.site.rpm	fold.change	verified.	common.name	interaction	adj.p.val
AT1G27340.1	miR394a	1382	1	0.356158	0.792001714635783	yes	LCR	miR394a:LCR	0
AT1G27370.4	miR156j	1324	0	0.712317	1.712317	no	SPL10	miR156j:SPL10	0
AT1G31280.1	miR403-3p	3232	1	1.06848	1.52525000774246	yes	AGO2	miR403-3p:AGO2	0
AT1G77850.1	miR160a-5p	1419	0.5	6.41085	5.46459188383654	yes	ARF17	miR160a-5p:ARF17	0
AT2G28350.1	miR160a-5p	1339	2	3.20543	4.20543	yes	ARF10	miR160a-5p:ARF10	0
AT2G45160.1	miR171a-3p	1013	0	14.9587	7.71518216274752	yes	ATHAM1	miR171a-3p:ATHAM1	0
AT3G23690.1	miR393a-5p	416	3	1.78079	2.78079	yes	NA	miR393a-5p:AT3G23690.1	0
AT3G49140.1	miR414	813	1.5	0.0142463	0.587436600923337	no	NA	miR414:AT3G49140.1	0
AT3G57230.2	miR824-5p	596	0.5	0.356158	1	yes	AGL16	miR824-5p:AGL16	0
AT3G60630.1	miR171a-3p	1055	0	3.56158	3.36360512565645	yes	ATHAM2	miR171a-3p:ATHAM2	0
AT4G00150.1	miR171a-3p	866	0	1.06848	1.52525000774246	yes	ATHAM3	miR171a-3p:ATHAM3	0
AT4G29520.1	miR414	779	1.5	0.356158	0.792001714635783	no	NA	miR414:AT4G29520.1	0
AT4G36920.2	miR172c	1303	1	0.356158	0.792001714635783	yes	AP2	miR172c:AP2	0
AT5G20670.1	miR8175	466	2.5	0.356158	1	no	NA	miR8175:AT5G20670.1	0
AT5G39740.2	miR414	997	1.5	1.42463	0.694117849137302	no	OLI7	miR414:OLI7	0
AT5G43270.3	miR157a-5p	1112	2	1.06848	1.52525000774246	no	SPL2	miR157a-5p:SPL2	0
AT2G27400.1	miR173-5p	378	2.5	2.13695	3.13695	yes	TAS1a	miR173-5p:TAS1a	0.0063122790746607
AT2G39675.1	miR173-5p	378	2.5	4.63006	5.63006	yes	TAS1c	miR173-5p:TAS1c	0.0063122790746607
AT2G39681.1	miR173-5p	417	2.5	1.78079	2.78079	yes	TAS2	miR173-5p:TAS2	0.0063122790746607
AT4G30080.1	miR160a-5p	1518	2.5	2.13695	3.13695	yes	ARF16	miR160a-5p:ARF16	0.0063122790746607
AT3G15170.1	miR164a	674	2.5	0.356158	1.356158	yes	ANAC054	miR164a:ANAC054	0.00679264844129759
AT2G38080.1	miR397a	759	2.5	0.712317	1.26262352911681	yes	ATLMCO4	miR397a:ATLMCO4	0.0217642571499771
AT5G07680.2	miR164a	661	2.5	0.712317	1	yes	ANAC079	miR164a:ANAC079	0.0355819379088032
AT5G61430.1	miR164a	850	2.5	0.712317	1	yes	ANAC100	miR164a:ANAC100	0.0355819379088032
AT1G30490.1	miR165a-3p	805	3	0.356158	1	no	ATHB9	miR165a-3p:ATHB9	0.0445368370016605
AT1G59710.1	miR414	926	2.5	0.356158	1	no	NA	miR414:AT1G59710.1	0.0542238291739168
AT1G62910.1	miR161.1	987	2.5	0.178079	1.178079	yes	RFL9	miR161.1:RFL9	0.0542238291739168
AT1G62930.1	miR161.1	975	2.5	0.178079	1.178079	no	RPF3	miR161.1:RPF3	0.0542238291739168
AT4G01037.1	miR414	1596	2.5	0.356158	1	no	AtWTF1	miR414:AtWTF1	0.0542238291739168
AT4G31510.1	miR414	502	2.5	0.712317	1	no	NA	miR414:AT4G31510.1	0.0542238291739168
AT1G12820.1	miR393a-5p	1894	4	1.78079	2.05049116695842	yes	AFB3	miR393a-5p:AFB3	0.0617716902156123
AT2G35670.1	miR414	211	2.5	0.0142463	1.0142463	no	FIE2	miR414:FIE2	0.0850394610601565
AT3G05670.1	miR414	677	2.5	0.356158	1	no	NA	miR414:AT3G05670.1	0.0850394610601565
AT5G37020.2	miR167a-5p	2380	4	1.06848	1.52525000774246	no	ARF8	miR167a-5p:ARF8	0.0902882399021731
AT3G01500.3	miR5658	1175	2	0.356158	1	no	ATBCA1	miR5658:ATBCA1	0.0911871353239648
AT4G33740.3	miR1886.2	1415	4	0.356158	1.356158	no	NA	miR1886.2:AT4G33740.3	0.096234355702727
AT5G39610.1	miR164c-5p	780	3	0.356158	1	no	ANAC092	miR164c-5p:ANAC092	0.0983692486978265
AT3G05310.1	miR8172	1203	4	0.356158	1.356158	no	MIRO3	miR8172:MIRO3	0.107233856845414
AT1G50055.1	miR173-5p	373	4.5	1.78079	2.05049116695842	yes	TAS1b	miR173-5p:TAS1b	0.113196327498082
AT1G48410.3	miR168a-5p	531	5	1.78079	2.05049116695842	yes	AGO1	miR168a-5p:AGO1	0.11527512515465
AT2G13370.1	miR774b-3p	451	3.5	0.356158	1.356158	no	CHR5	miR774b-3p:CHR5	0.122213481357083
AT5G05550.2	miR414	492	2	0.00712317	0.742629671468959	no	NA	miR414:AT5G05550.2	0.122629580028803
AT3G25910.1	miR414	1319	2.5	0.356158	0.792001714635783	no	NA	miR414:AT3G25910.1	0.13192566921051
AT2G05170.1	miR390b-3p	701	3.5	0.356158	1.356158	no	ATVPS11	miR390b-3p:ATVPS11	0.135019618683583
AT5G62680.1	miR158a-5p	2178	4.5	3.56158	1.64038996112615	no	GTR2	miR158a-5p:GTR2	0.135019618683583
AT1G08125.3	miR390a-3p	887	5	2.49311	2.57573969994647	no	NA	miR390a-3p:AT1G08125.3	0.135776692307629
AT5G35890.1	miR844-5p	558	6	0.712317	1.712317	no	NA	miR844-5p:AT5G35890.1	0.13601499810138
AT1G70700.2	miR169a-5p	786	3	1.78079	0.722420095238837	no	JAZ9	miR169a-5p:JAZ9	0.137937985904267
AT2G36400.1	miR396a-5p	756	4	0.356158	1.356158	yes	AtGRF3	miR396a-5p:AtGRF3	0.137963945073183
AT4G19180.1	miR5020c	216	4.5	0.356158	1.356158	no	NA	miR5020c:AT4G19180.1	0.137963945073183
AT2G11910.2	miR414	313	3	0.356158	1	no	NA	miR414:AT2G11910.2	0.138528935981594
AT3G55940.1	miR414	901	2.5	0.0178079	0.750508347847375	no	NA	miR414:AT3G55940.1	0.14799349810107
AT5G37780.3	miR414	638	2.5	4.2739	0.679012902004761	no	ACAM-1	miR414:ACAM-1	0.152041672428511
AT3G23270.1	miR5658	3024	1	0.356158	0.655630221225248	no	NA	miR5658:AT3G23270.1	0.169313080151348
AT1G04530.1	miR414	809	2.5	0.00712317	0.588163973142823	no	TPR4	miR414:TPR4	0.173069880370176
AT2G44190.1	miR869.2	1532	3.5	0.356158	1	no	EDE1	miR869.2:EDE1	0.173069880370176
AT3G26810.1	miR393a-5p	2009	4	0.356158	1.356158	yes	AFB2	miR393a-5p:AFB2	0.177633421634201
AT3G26850.2	miR838	122	4	0.356158	1.356158	no	NA	miR838:AT3G26850.2	0.177633421634201
AT4G36900.1	miR5658	614	2.5	0.356158	1	no	DEAR4	miR5658:DEAR4	0.177633421634201
AT1G07990.1	miR414	2351	3.5	0.712317	1.26262352911681	no	NA	miR414:AT1G07990.1	0.17873259905085
AT1G10720.1	miR5021	765	4	0.356158	1.356158	no	NA	miR5021:AT1G10720.1	0.195454454333977
AT1G32090.1	miR5658	2274	3	0.712317	1	no	NA	miR5658:AT1G32090.1	0.204590931680255
AT4G12650.1	miR4227	625	3.5	0.356158	1	no	NA	miR4227:AT4G12650.1	0.204590931680255
AT4G35120.1	miR854a	336	4.5	0.356158	1.356158	no	NA	miR854a:AT4G35120.1	0.204590931680255
AT1G76810.1	miR771	3496	4	0.712317	1.26262352911681	no	NA	miR771:AT1G76810.1	0.211926255926541
AT4G21430.1	miR847	183	4	0.356158	1.356158	no	B160	miR847:B160	0.220125265756828
AT1G12010.1	miR407	1065	5	0.356158	1.356158	no	NA	miR407:AT1G12010.1	0.225090946401375
AT2G38780.1	miR5023	131	6	0.356158	1.356158	no	NA	miR5023:AT2G38780.1	0.225090946401375
AT3G23810.1	miR172d-5p	976	3.5	1.51011	1.03525486362868	no	ATSAHH2	miR172d-5p:ATSAHH2	0.225090946401375
AT2G21300.2	miR5028	2559	4	0.712317	1.26262352911681	no	NA	miR5028:AT2G21300.2	0.248377799655696
AT1G73090.2	miR4239	528	4.5	0.356158	1.356158	no	NA	miR4239:AT1G73090.2	0.252696274594857
AT4G30600.1	miR5658	2024	2	1.06848	0.537369423293248	no	NA	miR5658:AT4G30600.1	0.255193980809511
AT1G15670.1	miR414	1019	4.5	1.42463	1.41599365070837	no	NA	miR414:AT1G15670.1	0.261078558194579
AT1G32500.1	miR162a-3p	1470	3.5	0.356158	1	no	ABCI7	miR162a-3p:ABCI7	0.261078558194579
AT4G08310.1	miR414	1506	4.5	0.356158	1.356158	no	NA	miR414:AT4G08310.1	0.262971430061639
AT1G51760.1	miR167a-5p	862	3	0.712317	0.827814143719059	no	IAR3	miR167a-5p:IAR3	0.270836968382984
AT5G42950.1	miR2938	2516	4.5	0.356158	1.356158	no	NA	miR2938:AT5G42950.1	0.273649899168337
AT1G10120.1	miR396a-5p	1316	5.5	0.712317	1.712317	yes	NA	miR396a-5p:AT1G10120.1	0.274876734797182
AT2G05920.1	miR5021	38	4	0.356158	1.356158	no	NA	miR5021:AT2G05920.1	0.282268215138342
AT2G48110.1	miR167d	3382	5	0.356158	1.356158	no	MED33B	miR167d:MED33B	0.282268215138342
AT3G19340.1	miR5021	97	4	0.356158	1.356158	no	NA	miR5021:AT3G19340.1	0.282268215138342
AT4G32700.2	miR868-5p	6936	4.5	0.356158	1.356158	no	NA	miR868-5p:AT4G32700.2	0.283335986058008
AT3G09760.1	miR5021	502	5	0.356158	1.356158	no	NA	miR5021:AT3G09760.1	0.286236588838824
AT5G10200.1	miR870-3p	1396	5	0.356158	1.356158	no	NA	miR870-3p:AT5G10200.1	0.288535499101864
AT5G53000.1	miR414	1239	4	0.712317	1.26262352911681	no	TAP46	miR414:TAP46	0.288535499101864
AT1G47900.2	miR414	2767	5	0.356158	1.356158	no	NA	miR414:AT1G47900.2	0.29459601374654
AT2G20800.1	miR836	1258	5.5	1.06848	2.06848	no	NDB4	miR836:NDB4	0.298468607519463
AT2G32920.1	miR832-5p	123	5	0.356158	1.356158	no	ATPDI9	miR832-5p:ATPDI9	0.305673172893316
AT3G20720.2	miR858a	3025	4.5	0.356158	1.356158	no	NA	miR858a:AT3G20720.2	0.305673172893316
AT5G43415.1	miR5630a	703	6	0.356158	1.356158	no	NA	miR5630a:AT5G43415.1	0.315772106423784
AT2G44130.1	miR414	1246	3	0.712317	0.827814143719059	no	NA	miR414:AT2G44130.1	0.330086120175835
AT1G72175.1	miR156h	724	5	0.356158	1.356158	no	NA	miR156h:AT1G72175.1	0.335831115341353
AT1G25300.1	miR5636	42	5	0.356158	1.356158	no	NA	miR5636:AT1G25300.1	0.340361069631389
AT1G47970.1	miR414	206	5	0.356158	1.356158	no	NA	miR414:AT1G47970.1	0.340361069631389
AT1G11240.1	miR414	356	4	0.356158	1	no	NA	miR414:AT1G11240.1	0.342877507160386
AT1G19140.2	miR1886.3	1207	4.5	0.712317	1.26262352911681	no	NA	miR1886.3:AT1G19140.2	0.342877507160386
AT1G79180.1	miR858a	320	4	0.356158	1	no	ATMYB63	miR858a:ATMYB63	0.342877507160386
AT2G22840.1	miR396a-5p	791	4	0.356158	1	yes	AtGRF1	miR396a-5p:AtGRF1	0.342877507160386
AT3G01320.2	miR837-5p	2592	5	0.356158	1.356158	no	SNL1	miR837-5p:SNL1	0.342877507160386
AT3G26720.2	miR5021	98	6	0.356158	1.356158	no	NA	miR5021:AT3G26720.2	0.342877507160386
AT4G28770.2	miR414	887	4	0.712317	1	no	NA	miR414:AT4G28770.2	0.342877507160386
AT5G26000.2	miR4227	851	4	0.712317	1	no	AtTGG1	miR4227:AtTGG1	0.342877507160386
AT5G38600.1	miR156f-3p	1222	4	0.356158	1	no	NA	miR156f-3p:AT5G38600.1	0.342877507160386
AT3G09000.1	miR400	212	5.5	0.356158	1.356158	no	NA	miR400:AT3G09000.1	0.347771492604085
AT3G13200.1	miR414	505	3	0.356158	0.655630221225248	no	EMB2769	miR414:EMB2769	0.347771492604085
AT3G11250.1	miR5662	764	4	0.356158	1	no	NA	miR5662:AT3G11250.1	0.354076359592976
AT1G19770.1	miR854a	393	5	0.356158	1.356158	no	ATPUP14	miR854a:ATPUP14	0.366579109396172
AT2G48010.1	miR5025	2017	5	0.356158	1.356158	no	RKF3	miR5025:RKF3	0.366579109396172
AT4G23470.3	miR4245	1039	6	1.06848	1.52525000774246	no	NA	miR4245:AT4G23470.3	0.373260746601144
AT5G09640.1	miR1886.1	1469	4	0.178079	1.178079	no	SCPL19	miR1886.1:SCPL19	0.375588848246806
AT3G22550.1	miR5021	243	5	0.356158	1.356158	no	NA	miR5021:AT3G22550.1	0.380367664221572
AT3G59910.1	miR5647	334	5	0.356158	1.356158	no	NA	miR5647:AT3G59910.1	0.386340787397083
AT1G16710.2	miR399c-5p	2200	5.5	0.356158	1.356158	no	HAC12	miR399c-5p:HAC12	0.387575073885164
AT2G11910.2	miR414	502	3	0.356158	0.559325752795272	no	NA	miR414:AT2G11910.2	0.387575073885164
AT3G21060.1	miR414	2009	3.5	0.356158	0.994774375367679	no	RBL	miR414:RBL	0.387575073885164
AT3G57870.1	miR397b	279	3.5	0.712317	0.827814143719059	no	AHUS5	miR397b:AHUS5	0.387575073885164
AT4G25370.1	miR824-3p	564	4	0.712317	1	no	NA	miR824-3p:AT4G25370.1	0.388817955583581
AT1G01630.1	miR8171	978	6	1.06848	1.52525000774246	no	NA	miR8171:AT1G01630.1	0.398337672964899
AT2G32430.1	miR426	591	5.5	0.356158	1.356158	no	NA	miR426:AT2G32430.1	0.401402656574773
AT3G11220.2	miR5021	1359	3.5	0.356158	1	no	ELO1	miR5021:ELO1	0.409695201983328
AT4G30720.1	miR773b-5p	2245	5.5	0.356158	1.356158	no	PDE327	miR773b-5p:PDE327	0.409695201983328
AT4G31420.2	miR414	543	3.5	0.103286	0.813537950592778	no	NA	miR414:AT4G31420.2	0.409695201983328
AT4G36860.1	miR156h	169	4	0.356158	1	no	NA	miR156h:AT4G36860.1	0.409695201983328
AT5G08139.1	miR4221	1225	5.5	1.06848	1.52525000774246	no	NA	miR4221:AT5G08139.1	0.409695201983328
AT1G30330.2	miR167a-5p	3246	5	1.42463	1.41599365070837	no	ARF6	miR167a-5p:ARF6	0.411720342911039
AT1G42160.1	miR5021	1465	5.5	0.356158	1.356158	no	NA	miR5021:AT1G42160.1	0.411720342911039
AT5G46030.1	miR414	453	3	0.0356158	0.427123231173416	no	NA	miR414:AT5G46030.1	0.416971532029474
AT1G09600.1	miR781a	1484	4.5	0.356158	1	no	NA	miR781a:AT1G09600.1	0.417665026936802
AT4G34810.1	miR5658	90	6	0.356158	1.356158	no	NA	miR5658:AT4G34810.1	0.417665026936802
AT1G54740.1	miR5658	870	3	0.356158	0.792001714635783	no	NA	miR5658:AT1G54740.1	0.432145252517942
AT1G08450.3	miR835-5p	1058	4.5	0.356158	1	no	AtCRT3	miR835-5p:AtCRT3	0.433678079582404
AT5G39710.1	miR774b-3p	2172	6	0.356158	1.356158	no	EMB2745	miR774b-3p:EMB2745	0.433678079582404
AT3G28820.1	miR5998a	1362	3.5	5.34238	0.66427658727665	no	NA	miR5998a:AT3G28820.1	0.43472026601339
AT1G78930.1	miR5654-5p	1355	6	0.356158	1.356158	no	NA	miR5654-5p:AT1G78930.1	0.441837609662317
AT2G41620.1	miR169b-3p	1886	6	1.06848	1.52525000774246	no	NA	miR169b-3p:AT2G41620.1	0.441837609662317
AT4G02510.1	miR838	883	4.5	0.356158	1	no	ATTOC159	miR838:ATTOC159	0.443228985446682
AT5G20190.1	miR414	448	3.5	0.356158	0.792001714635783	no	NA	miR414:AT5G20190.1	0.445024974655972
AT2G16750.1	miR5021	2149	2	0.406021	0.128141259502225	no	NA	miR5021:AT2G16750.1	0.445027449186571
AT5G42270.1	miR390b-3p	1256	5	0.356158	1.356158	no	FTSH5	miR390b-3p:FTSH5	0.445027449186571
AT3G48860.2	miR2934-3p	1729	5.5	0.356158	1.356158	no	NA	miR2934-3p:AT3G48860.2	0.445404458056521
AT4G20980.4	miR5651	1477	5.5	0.356158	1.356158	no	NA	miR5651:AT4G20980.4	0.445404458056521
AT5G02050.1	miR414	500	4.5	0.356158	1	no	NA	miR414:AT5G02050.1	0.454601117693043
AT1G19500.1	miR397b	281	3.5	1.06848	0.743846173209771	no	NA	miR397b:AT1G19500.1	0.457541975691836
AT1G71840.1	miR5650	1410	4.5	0.356158	1	no	NA	miR5650:AT1G71840.1	0.457541975691836
AT1G59980.1	miR773a	1393	4.5	0.356158	1	no	ARL2	miR773a:ARL2	0.463652543336247
AT3G05400.2	miR829-5p	695	4.5	0.356158	1	no	NA	miR829-5p:AT3G05400.2	0.463652543336247
AT3G49010.5	miR5662	83	3.5	0.712317	0.717814174205394	no	ATBBC1	miR5662:ATBBC1	0.463652543336247
AT5G41770.1	miR829-5p	1968	4.5	0.356158	1	no	NA	miR829-5p:AT5G41770.1	0.463652543336247
AT1G68790.1	miR837-5p	1834	4.5	0.356158	1	no	CRWN3	miR837-5p:CRWN3	0.4655832599492
AT3G09200.2	miR5662	663	3.5	0.356158	0.655630221225248	no	NA	miR5662:AT3G09200.2	0.4655832599492
AT4G31860.2	miR395b	1238	4	0.356158	0.792001714635783	no	NA	miR395b:AT4G31860.2	0.4655832599492
AT1G32630.1	miR8169	777	4.5	0.356158	1	no	NA	miR8169:AT1G32630.1	0.48004370557956
AT1G20090.1	miR5021	124	4	0.712317	1	no	ARAC4	miR5021:ARAC4	0.480652871546521
AT2G37630.1	miR838	443	6	0.356158	1.356158	no	AS1	miR838:AS1	0.480652871546521
AT4G33960.1	miR5021	274	4	0.356158	1	no	NA	miR5021:AT4G33960.1	0.480652871546521
AT5G01810.3	miR5655	1728	3.5	1.06848	0.853111608781546	no	ATPK10	miR5655:ATPK10	0.480652871546521
AT5G02570.1	miR4243	142	3.5	0.356158	0.655630221225248	no	NA	miR4243:AT5G02570.1	0.481765059158358
AT2G16990.2	miR414	707	6	0.356158	1.356158	no	NA	miR414:AT2G16990.2	0.517675744554278
AT4G02910.1	miR414	139	6	0.356158	1.356158	no	NA	miR414:AT4G02910.1	0.517675744554278
AT3G01610.1	miR396b-5p	2542	6	0.356158	1.356158	no	CDC48C	miR396b-5p:CDC48C	0.518302421092561
AT1G68710.1	miR840-3p	836	6	0.356158	1.356158	no	NA	miR840-3p:AT1G68710.1	0.518719348348477
AT1G74930.1	miR5640	576	6	0.356158	1.356158	no	ORA47	miR5640:ORA47	0.518719348348477
AT2G25670.2	miR414	655	4.5	0.356158	1	no	NA	miR414:AT2G25670.2	0.518719348348477
AT3G24070.1	miR5595a	1444	6	0.356158	1.356158	no	NA	miR5595a:AT3G24070.1	0.518719348348477
AT3G28007.1	miR414	782	3.5	0.356158	0.487688031099076	no	AtSWEET4	miR414:AtSWEET4	0.518719348348477
AT4G24680.1	miR3434-5p	2238	6	0.356158	1.356158	no	MOS1	miR3434-5p:MOS1	0.518719348348477
AT4G26080.1	miR838	1104	6	0.356158	1.356158	no	ABI1	miR838:ABI1	0.518719348348477
AT4G31340.2	miR413	404	4.5	0.356158	1	no	NA	miR413:AT4G31340.2	0.518719348348477
AT5G11450.1	miR5655	168	6	0.356158	1.356158	no	PPD5	miR5655:PPD5	0.518719348348477
AT3G32110.1	miR3440b-5p	1510	5.5	0.356158	1.356158	no	NA	miR3440b-5p:AT3G32110.1	0.520720135225444
AT3G56050.2	miR831-3p	1524	4	0.356158	0.792001714635783	no	NA	miR831-3p:AT3G56050.2	0.520720135225444
AT2G46330.2	miR156i	540	4	0.356158	1	no	AGP16	miR156i:AGP16	0.526999074598249
AT5G22080.2	miR847	594	4.5	0.356158	1	no	NA	miR847:AT5G22080.2	0.526999074598249
AT3G17185.2	miR390a-5p	863	4.5	0.356158	1	yes	TAS3a	miR390a-5p:TAS3a	0.530479806140107
AT5G40730.1	miR414	90	3.5	0.712317	0.304138321794084	no	AGP24	miR414:AGP24	0.533351610766232
AT1G12070.1	miR414	109	4	0.933135	0.934567895266089	no	NA	miR414:AT1G12070.1	0.543763750998347
AT3G06470.1	miR5646	911	5	0.356158	1	no	NA	miR5646:AT3G06470.1	0.546828017521735
AT2G21187.3	miR855	766	4	0.356158	1	no	NA	miR855:AT2G21187.3	0.554409436699999
AT1G14310.1	miR829-5p	770	4.5	0.356158	1	no	NA	miR829-5p:AT1G14310.1	0.558884811642426
AT3G58640.2	miR390b-3p	2487	6	0.569853	1.569853	no	NA	miR390b-3p:AT3G58640.2	0.558884811642426
AT5G13180.1	miR1886.3	831	4	0.356158	0.792001714635783	no	ANAC083	miR1886.3:ANAC083	0.559213199152325
AT4G15670.1	miR4221	198	6	0.356158	1.356158	no	NA	miR4221:AT4G15670.1	0.56434749787543
AT1G54570.1	miR829-5p	1250	6	0.356158	1.356158	no	PES1	miR829-5p:PES1	0.580431014048963
AT5G16880.3	miR844-3p	1434	4	0.356158	0.792001714635783	no	NA	miR844-3p:AT5G16880.3	0.580431014048963
AT5G59290.2	miR2112-5p	630	4.5	0.356158	1	no	ATUXS3	miR2112-5p:ATUXS3	0.580431014048963
AT1G79530.1	miR447c-3p	1239	4	0.356158	0.655630221225248	no	GAPCP-1	miR447c-3p:GAPCP-1	0.583926172428765
AT2G22080.1	miR414	598	4	0.356158	0.792001714635783	no	NA	miR414:AT2G22080.1	0.594867173020574
AT3G55470.2	miR5021	56	4	0.356158	1	no	NA	miR5021:AT3G55470.2	0.599732854097787
AT3G62660.1	miR5021	461	4	0.356158	1	no	GATL7	miR5021:GATL7	0.599732854097787
AT4G08330.2	miR5021	265	4	0.356158	1	no	NA	miR5021:AT4G08330.2	0.599732854097787
AT4G16442.1	miR5021	763	4	0.356158	1	no	NA	miR5021:AT4G16442.1	0.599732854097787
AT4G18030.1	miR5999	2119	3.5	0.712317	0.615766382934346	no	NA	miR5999:AT4G18030.1	0.599732854097787
AT5G07410.1	miR5654-5p	1349	3.5	0.712317	0.0121466765978577	no	NA	miR5654-5p:AT5G07410.1	0.599732854097787
AT5G16510.2	miR865-3p	1065	4	0.356158	0.792001714635783	no	RGP5	miR865-3p:RGP5	0.599732854097787
AT3G23750.1	miR4227	1369	5	0.356158	1	no	NA	miR4227:AT3G23750.1	0.600301026011046
AT1G55170.1	miR841b-5p	843	5	0.356158	1	no	NA	miR841b-5p:AT1G55170.1	0.60439864595554
AT5G18620.2	miR838	2614	5	0.356158	1	no	CHR17	miR838:CHR17	0.60439864595554
AT1G16270.2	miR829-5p	3882	5	0.356158	1	no	NA	miR829-5p:AT1G16270.2	0.62057659535129
AT1G34320.1	miR1886.1	100	5	0.356158	1	no	NA	miR1886.1:AT1G34320.1	0.62057659535129
AT1G76810.1	miR158a-5p	4352	5	0.356158	1	no	NA	miR158a-5p:AT1G76810.1	0.62057659535129
AT2G30260.1	miR5662	749	4	0.356158	0.792001714635783	no	U2B''	miR5662:U2B''	0.62057659535129
AT2G40300.1	miR5655	886	3.5	0.356158	0.655630221225248	no	ATFER4	miR5655:ATFER4	0.62057659535129
AT3G02750.3	miR5024-5p	2114	4	0.356158	0.792001714635783	no	NA	miR5024-5p:AT3G02750.3	0.62057659535129
AT4G26770.1	miR844-5p	746	5	0.356158	1	no	NA	miR844-5p:AT4G26770.1	0.62057659535129
AT2G18570.1	miR394a	1269	6	0.356158	1.356158	no	NA	miR394a:AT2G18570.1	0.627660873751322
AT1G20190.1	miR5640	924	5	1.06848	1	no	ATEXP11	miR5640:ATEXP11	0.627980537162363
AT1G35320.1	miR5658	262	5	0.356158	1	no	NA	miR5658:AT1G35320.1	0.627980537162363
AT1G36360.1	miR5665	5170	5.5	0.356158	1	no	NA	miR5665:AT1G36360.1	0.627980537162363
AT1G62870.1	miR5658	689	5	0.356158	1	no	NA	miR5658:AT1G62870.1	0.627980537162363
AT2G17440.1	miR5021	130	5	0.0178079	1.01060915915578	no	PIRL5	miR5021:PIRL5	0.627980537162363
AT2G24440.1	miR847	271	5.5	0.356158	1.33243021595725	no	NA	miR847:AT2G24440.1	0.627980537162363
AT2G29410.1	miR5658	695	5	0.356158	1	no	ATMTPB1	miR5658:ATMTPB1	0.627980537162363
AT2G33100.1	miR773b-5p	2711	5	0.712317	1	no	ATCSLD1	miR773b-5p:ATCSLD1	0.627980537162363
AT2G42910.1	miR3434-3p	1124	4	0.356158	0.792001714635783	no	NA	miR3434-3p:AT2G42910.1	0.627980537162363
AT2G43160.4	miR5021	135	5	0.356158	1	no	NA	miR5021:AT2G43160.4	0.627980537162363
AT3G02260.1	miR167d	1127	5.5	0.356158	1	no	ASA1	miR167d:ASA1	0.627980537162363
AT3G07700.3	miR391-3p	1845	5.5	0.356158	1	no	NA	miR391-3p:AT3G07700.3	0.627980537162363
AT3G21420.1	miR5658	254	5	0.356158	1	no	LBO1	miR5658:LBO1	0.627980537162363
AT3G61820.1	miR172b-5p	1746	5	0.356158	1	no	NA	miR172b-5p:AT3G61820.1	0.627980537162363
AT4G27310.1	miR414	624	4	0.00712317	0.742629671468959	no	BBX28	miR414:BBX28	0.627980537162363
AT4G39350.1	miR414	582	4	0.00356158	0.740003436177791	no	ATCESA2	miR414:ATCESA2	0.627980537162363
AT5G02570.1	miR838	102	4	0.712317	0.706217855920285	no	NA	miR838:AT5G02570.1	0.627980537162363
AT5G41400.1	miR403-3p	562	5	0.356158	1	no	NA	miR403-3p:AT5G41400.1	0.627980537162363
AT5G12240.2	miR8176	126	6	0.712317	1.26262352911681	no	NA	miR8176:AT5G12240.2	0.637425149060014
AT1G25380.1	miR172d-5p	908	5.5	0.356158	1	no	ATNDT2	miR172d-5p:ATNDT2	0.652939262931576
AT3G06490.1	miR172b-5p	1391	5	1.78079	1.26795493199218	no	AtMYB108	miR172b-5p:AtMYB108	0.653048967767856
AT5G45940.2	miR1886.3	538	5.5	0.356158	1	no	AtNUDT11	miR1886.3:AtNUDT11	0.662873702431221
AT1G01300.1	miR8170-3p	1681	4	0.356158	0.559325752795272	no	NA	miR8170-3p:AT1G01300.1	0.664350050903368
AT1G18740.1	miR5662	1041	5.5	0.356158	1	no	NA	miR5662:AT1G18740.1	0.664350050903368
AT1G31240.1	miR842	790	5.5	0.356158	1	no	NA	miR842:AT1G31240.1	0.664350050903368
AT1G34418.1	miR5628	200	5.5	0.712317	1	no	NA	miR5628:AT1G34418.1	0.664350050903368
AT1G36060.1	miR5654-3p	15	6	0.356158	1	no	NA	miR5654-3p:AT1G36060.1	0.664350050903368
AT1G47750.1	miR829-5p	224	5.5	0.356158	1	no	PEX11A	miR829-5p:PEX11A	0.664350050903368
AT1G47760.1	miR865-3p	283	5.5	0.356158	1	no	AGL102	miR865-3p:AGL102	0.664350050903368
AT1G63000.1	miR396a-5p	683	4.5	0.712317	0.827814143719059	no	NRS/ER	miR396a-5p:NRS/ER	0.664350050903368
AT2G17190.1	miR5662	1924	5.5	1.06848	1	no	NA	miR5662:AT2G17190.1	0.664350050903368
AT2G21520.2	miR866-5p	288	5.5	0.356158	1	no	NA	miR866-5p:AT2G21520.2	0.664350050903368
AT2G39570.1	miR156f-3p	1310	4.5	0.356158	0.792001714635783	no	ACR9	miR156f-3p:ACR9	0.664350050903368
AT3G07630.2	miR417	1103	5.5	0.356158	1	no	ADT2	miR417:ADT2	0.664350050903368
AT3G14560.1	miR824-5p	294	4.5	1.06848	0.853111608781546	no	NA	miR824-5p:AT3G14560.1	0.664350050903368
AT3G16560.1	miR156h	640	5.5	0.356158	1	no	NA	miR156h:AT3G16560.1	0.664350050903368
AT3G27200.1	miR398a-3p	268	5.5	0.712317	1	no	NA	miR398a-3p:AT3G27200.1	0.664350050903368
AT3G29075.1	miR414	867	4.5	0.712317	0.887407213927641	no	NA	miR414:AT3G29075.1	0.664350050903368
AT3G57140.2	miR5013	1360	6	0.712317	1.26262352911681	no	SDP1-LIKE	miR5013:SDP1-LIKE	0.664350050903368
AT3G58690.1	miR396a-5p	777	5.5	0.356158	1	no	NA	miR396a-5p:AT3G58690.1	0.664350050903368
AT4G26400.2	miR414	518	4.5	0.356158	0.792001714635783	no	NA	miR414:AT4G26400.2	0.664350050903368
AT4G34450.1	miR840-3p	1524	5.5	0.356158	1	no	NA	miR840-3p:AT4G34450.1	0.664350050903368
AT4G35090.2	miR5629	858	6	0.356158	1	no	CAT2	miR5629:CAT2	0.664350050903368
AT4G37080.3	miR1886.2	1786	5.5	0.356158	1	no	NA	miR1886.2:AT4G37080.3	0.664350050903368
AT5G02560.2	miR857	532	5.5	0.356158	1	no	HTA12	miR857:HTA12	0.664350050903368
AT5G04280.1	miR847	909	5.5	0.356158	1	no	AtRZ-1c	miR847:AtRZ-1c	0.664350050903368
AT5G18600.1	miR414	204	5.5	0.356158	1	no	NA	miR414:AT5G18600.1	0.664350050903368
AT5G20350.1	miR5021	1437	5.5	0.356158	1	no	TIP1	miR5021:TIP1	0.664350050903368
AT5G24930.1	miR847	1463	4.5	0.356158	0.792001714635783	no	ATCOL4	miR847:ATCOL4	0.664350050903368
AT5G40790.1	miR847	578	5.5	0.356158	1	no	NA	miR847:AT5G40790.1	0.664350050903368
AT5G55260.1	miR413	1175	5.5	0.356158	1	no	PPX-2	miR413:PPX-2	0.664350050903368
AT5G65020.2	miR837-5p	54	5.5	0.356158	1	no	ANNAT2	miR837-5p:ANNAT2	0.664350050903368
ATMG00470.1	miR5649a	23	4.5	0.178079	0.868688604130197	no	ORF122A	miR5649a:ORF122A	0.664350050903368
AT5G61440.1	miR396b-5p	718	5	1.06848	1.20800062138027	no	ACHT5	miR396b-5p:ACHT5	0.674486298392564
AT1G62480.1	miR838	428	4	0.712317	0.304138321794084	no	NA	miR838:AT1G62480.1	0.676178896097428
AT1G14670.1	miR5658	1537	4	0.356158	0.655630221225248	no	NA	miR5658:AT1G14670.1	0.68072377474583
AT1G49760.2	miR8183	2090	5	0.356158	1	no	PAB8	miR8183:PAB8	0.684078850675856
AT3G45090.2	miR414	1910	5	0.356158	1	no	NA	miR414:AT3G45090.2	0.688311095615656
AT3G54140.1	miR414	1668	5	0.356158	1	no	ATPTR1	miR414:ATPTR1	0.688311095615656
AT3G45930.1	miR172d-5p	506	4.5	0.356158	0.792001714635783	no	NA	miR172d-5p:AT3G45930.1	0.689903482893791
AT5G64030.1	miR162a-5p	2071	5	0.356158	1	no	NA	miR162a-5p:AT5G64030.1	0.692807737349214
AT2G38760.1	miR5024-5p	1095	6	0.356158	1	no	ANN3	miR5024-5p:ANN3	0.693019074551483
AT1G10670.4	miR162a-5p	939	5.5	0.712317	1	no	ACLA-1	miR162a-5p:ACLA-1	0.695871355485181
AT1G55500.3	miR830-5p	1882	6	0.356158	1	no	ECT4	miR830-5p:ECT4	0.695871355485181
AT1G61150.7	miR156h	920	6	0.356158	1	no	NA	miR156h:AT1G61150.7	0.695871355485181
AT3G20050.1	miR5645a	1735	4.5	0.712317	0.827814143719059	no	ATTCP-1	miR5645a:ATTCP-1	0.695871355485181
AT3G56190.2	miR5663-5p	872	4.5	0.356158	0.792001714635783	no	ALPHA-SNAP2	miR5663-5p:ALPHA-SNAP2	0.695871355485181
AT5G16730.1	miR157c-3p	2352	5.5	0.356158	1	no	NA	miR157c-3p:AT5G16730.1	0.695871355485181
AT1G15690.2	miR414	2086	4	0.302735	0.17578752774648	no	AtAVP1	miR414:AtAVP1	0.701247226210465
AT2G32760.2	miR5998a	923	6	0.356158	1	no	NA	miR5998a:AT2G32760.2	0.701247226210465
AT2G42790.1	miR8178	1264	4.5	0.356158	0.792001714635783	no	CSY3	miR8178:CSY3	0.701247226210465
AT4G14905.2	miR5021	95	4	0.356158	0.792001714635783	no	NA	miR5021:AT4G14905.2	0.701247226210465
AT4G36750.1	miR3440b-5p	802	5.5	0.356158	1	no	NA	miR3440b-5p:AT4G36750.1	0.701247226210465
AT5G65670.2	miR5998a	817	6	0.356158	1	no	IAA9	miR5998a:IAA9	0.701247226210465
AT5G66200.1	miR5021	47	4	0.356158	0.792001714635783	no	ARO2	miR5021:ARO2	0.701247226210465
AT5G01820.1	miR1888a	1706	4	0.356158	0.559325752795272	no	ATCIPK14	miR1888a:ATCIPK14	0.705546620263413
AT2G34790.1	miR839-5p	1550	5	0.712317	1	no	EDA28	miR839-5p:EDA28	0.707545886425717
AT1G04090.1	miR1886.3	1870	6	0.356158	1	no	NA	miR1886.3:AT1G04090.1	0.708480563798237
AT2G30320.1	miR8171	1176	6	0.356158	1	no	NA	miR8171:AT2G30320.1	0.715626305822629
AT3G07940.1	miR832-5p	1090	6	0.356158	1	no	NA	miR832-5p:AT3G07940.1	0.715626305822629
AT1G07930.2	miR414	1061	4.5	0.534238	0.741722424195544	no	NA	miR414:AT1G07930.2	0.718458235568716
AT1G09010.1	miR172e-3p	1069	6	0.356158	1	no	NA	miR172e-3p:AT1G09010.1	0.718458235568716
AT1G18280.1	miR774b-5p	223	6	0.712317	1	no	NA	miR774b-5p:AT1G18280.1	0.718458235568716
AT1G55570.1	miR5021	1991	3	1.06848	0.0619112611641884	no	sks12	miR5021:sks12	0.718458235568716
AT1G70780.1	miR172d-5p	414	4	0.356158	0.432317378345208	no	NA	miR172d-5p:AT1G70780.1	0.718458235568716
AT1G70782.1	miR172d-5p	414	4	0.356158	0.432317378345208	no	CPuORF28	miR172d-5p:CPuORF28	0.718458235568716
AT2G03470.2	miR414	1122	4.5	0.0356158	0.763639487434355	no	NA	miR414:AT2G03470.2	0.718458235568716
AT2G11320.1	miR5649a	4104	6	0.0712317	1.0712317	no	NA	miR5649a:AT2G11320.1	0.718458235568716
AT2G23760.3	miR5658	791	6	0.356158	1	no	BLH4	miR5658:BLH4	0.718458235568716
AT2G33420.1	miR847	326	6	0.356158	1	no	NA	miR847:AT2G33420.1	0.718458235568716
AT3G01540.4	miR781a	466	6	0.356158	1	no	ATDRH1	miR781a:ATDRH1	0.718458235568716
AT3G07250.1	miR4240	331	6	0.356158	1	no	NA	miR4240:AT3G07250.1	0.718458235568716
AT3G08560.1	miR838	61	6	0.712317	1	no	VHA-E2	miR838:VHA-E2	0.718458235568716
AT3G11330.1	miR776	467	6	0.356158	1	no	PIRL9	miR776:PIRL9	0.718458235568716
AT3G22440.1	miR166a-5p	1373	6	0.356158	1	no	NA	miR166a-5p:AT3G22440.1	0.718458235568716
AT3G51550.1	miR4221	1794	6	0.356158	1	no	FER	miR4221:FER	0.718458235568716
AT4G02600.2	miR829-5p	1722	6	1.42463	1.17217957147277	no	ATMLO1	miR829-5p:ATMLO1	0.718458235568716
AT4G17170.1	miR156c-3p	526	4.5	0.356158	0.487688031099076	no	AT-RAB2	miR156c-3p:AT-RAB2	0.718458235568716
AT4G18596.1	miR159b-5p	579	4	1.06848	0.0236272152513236	no	NA	miR159b-5p:AT4G18596.1	0.718458235568716
AT4G23000.1	miR169f-3p	3698	6	0.356158	1	no	NA	miR169f-3p:AT4G23000.1	0.718458235568716
AT4G27130.1	miR5632-3p	173	6	1.06848	1	no	NA	miR5632-3p:AT4G27130.1	0.718458235568716
AT4G29670.2	miR169f-3p	704	6	0.356158	1	no	ACHT2	miR169f-3p:ACHT2	0.718458235568716
AT4G31560.1	miR173-3p	150	6	0.356158	1	no	HCF153	miR173-3p:HCF153	0.718458235568716
AT4G32285.2	miR3440b-3p	2005	6	0.356158	1	no	NA	miR3440b-3p:AT4G32285.2	0.718458235568716
AT4G32630.2	miR172c	1545	6	0.356158	1	no	NA	miR172c:AT4G32630.2	0.718458235568716
AT5G03630.1	miR856	577	6	0.356158	1	no	ATMDAR2	miR856:ATMDAR2	0.718458235568716
AT5G13010.1	miR773a	3992	4.5	0.356158	0.655630221225248	no	EMB3011	miR773a:EMB3011	0.718458235568716
AT5G25880.1	miR4221	264	6	0.356158	1	no	ATNADP-ME3	miR4221:ATNADP-ME3	0.718458235568716
AT5G38470.2	miR5021	1273	3.5	0.356158	0.559325752795272	no	RAD23D	miR5021:RAD23D	0.718458235568716
AT5G43190.1	miR5637	1217	6	0.356158	1	no	NA	miR5637:AT5G43190.1	0.718458235568716
AT5G60070.1	miR829-5p	1771	6	0.356158	1	no	NA	miR829-5p:AT5G60070.1	0.718458235568716
AT5G28141.1	miR864-5p	1357	5	0.356158	1	no	NA	miR864-5p:AT5G28141.1	0.724363267673798
AT3G03540.1	miR398a-5p	1545	6	0.712317	1	no	NPC5	miR398a-5p:NPC5	0.727773344876093
AT5G66810.1	miR5645a	2101	6	0.356158	1	no	NA	miR5645a:AT5G66810.1	0.727773344876093
AT1G15030.1	miR413	1261	6	0.356158	1	no	NA	miR413:AT1G15030.1	0.727816494102466
AT1G17145.1	miR159b-5p	1106	6	0.356158	1	no	NA	miR159b-5p:AT1G17145.1	0.727816494102466
AT1G17745.2	miR839-5p	1917	6	0.712317	1	no	PGDH	miR839-5p:PGDH	0.727816494102466
AT1G31910.2	miR413	1839	6	0.356158	1	no	NA	miR413:AT1G31910.2	0.727816494102466
AT1G48750.1	miR5658	469	4	0.356158	0.297300058313128	no	NA	miR5658:AT1G48750.1	0.727816494102466
AT1G68430.1	miR831-3p	282	5	0.356158	0.792001714635783	no	NA	miR831-3p:AT1G68430.1	0.727816494102466
AT1G71410.1	miR778	2700	6	0.356158	1	no	NA	miR778:AT1G71410.1	0.727816494102466
AT3G06778.1	miR5595a	263	6	0.356158	1	no	NA	miR5595a:AT3G06778.1	0.727816494102466
AT3G45090.2	miR858a	2074	6	0.356158	1	no	NA	miR858a:AT3G45090.2	0.727816494102466
AT4G10010.1	miR5650	818	6	0.356158	1	no	NA	miR5650:AT4G10010.1	0.727816494102466
AT5G43170.1	miR778	295	6	0.356158	1	no	AZF3	miR778:AZF3	0.727816494102466
AT5G47540.1	miR775	244	6	0.712317	1	no	NA	miR775:AT5G47540.1	0.727816494102466
AT5G62690.1	miR774a	179	5	0.356158	0.858035681521102	no	TUB2	miR774a:TUB2	0.727816494102466
AT3G07790.1	miR156a-3p	907	6	0.356158	1	no	NA	miR156a-3p:AT3G07790.1	0.728182824261948
AT4G32717.1	miR776	100	4.5	1.06848	0.491859334241683	no	SCRL24	miR776:SCRL24	0.728182824261948
AT3G60260.4	miR156f-3p	296	5	0.0106848	0.9964885255189	no	NA	miR156f-3p:AT3G60260.4	0.736314301799007
AT1G35310.1	miR414	288	4.5	0.356158	0.559325752795272	no	MLP168	miR414:MLP168	0.741777997983353
AT3G28810.1	miR5998a	1295	4.5	2.49311	0.495147199947836	no	NA	miR5998a:AT3G28810.1	0.741777997983353
AT4G15460.1	miR408-3p	204	6	0.356158	1.08552474123737	no	NA	miR408-3p:AT4G15460.1	0.741819526137482
AT5G60030.1	miR773a	424	4.5	0.356158	0.487688031099076	no	NA	miR773a:AT5G60030.1	0.741819526137482
AT1G07920.1	miR414	1280	4.5	0.352597	0.497234435196894	no	NA	miR414:AT1G07920.1	0.743677046071595
AT1G07940.2	miR414	1411	4.5	0.537799	0.490221074610689	no	NA	miR414:AT1G07940.2	0.743677046071595
AT1G10630.1	miR2111a-5p	455	4.5	0.356158	0.559325752795272	no	ARFA1F	miR2111a-5p:ARFA1F	0.743677046071595
AT1G70700.2	miR5021	98	4	0.356158	0.655630221225248	no	JAZ9	miR5021:JAZ9	0.743677046071595
AT1G74560.3	miR414	863	5	0.356158	0.792001714635783	no	NRP1	miR414:NRP1	0.743677046071595
AT1G75388.1	miR5658	1062	4	0.356158	0.0796470332587463	no	CPuORF5	miR5658:CPuORF5	0.743677046071595
AT1G75390.2	miR5658	992	4	0.356158	0.0796470332587463	no	AtbZIP44	miR5658:AtbZIP44	0.743677046071595
AT3G24860.1	miR2934-5p	795	6	0.356158	1	no	NA	miR2934-5p:AT3G24860.1	0.743677046071595
AT3G29075.1	miR164b-3p	496	6	1.06848	1	no	NA	miR164b-3p:AT3G29075.1	0.743677046071595
AT3G48760.1	miR779.1	1498	5	0.356158	0.792001714635783	no	NA	miR779.1:AT3G48760.1	0.743677046071595
AT3G55400.2	miR173-3p	1820	5	0.356158	0.792001714635783	no	OVA1	miR173-3p:OVA1	0.743677046071595
AT4G10480.2	miR414	216	5	0.356158	0.792001714635783	no	NA	miR414:AT4G10480.2	0.743677046071595
AT5G58250.1	miR4245	718	5	0.356158	0.792001714635783	no	EMB3143	miR4245:EMB3143	0.743677046071595
AT5G65060.2	miR2112-3p	717	5	0.356158	0.792001714635783	no	AGL70	miR2112-3p:AGL70	0.743677046071595
AT5G65650.1	miR5658	806	4.5	0.356158	0.655630221225248	no	NA	miR5658:AT5G65650.1	0.743677046071595
AT2G40000.1	miR5027	1085	5	0.356158	0.792001714635783	no	ATHSPRO2	miR5027:ATHSPRO2	0.758229606302548
AT4G32250.3	miR396a-5p	1759	5	0.356158	0.792001714635783	no	NA	miR396a-5p:AT4G32250.3	0.758229606302548
AT1G12450.1	miR5641	623	5	0.356158	0.792001714635783	no	NA	miR5641:AT1G12450.1	0.766909303492335
AT1G20696.3	miR414	569	4.5	0.712317	0.444842009004305	no	HMGB3	miR414:HMGB3	0.766909303492335
AT1G58030.1	miR782	1725	5	0.356158	0.792001714635783	no	CAT2	miR782:CAT2	0.785053129715817
AT2G35520.2	miR1886.1	270	5	0.356158	0.792001714635783	no	DAD2	miR1886.1:DAD2	0.785053129715817
AT3G53510.1	miR5021	2038	5	0.356158	1	no	ABCG20	miR5021:ABCG20	0.787127908025879
AT5G56350.1	miR835-5p	1654	4.5	0.356158	0.0282457006346211	no	NA	miR835-5p:AT5G56350.1	0.791263643863909
AT3G58730.1	miR861-3p	884	4.5	0.356158	0.352315633873436	no	NA	miR861-3p:AT3G58730.1	0.800114954837271
AT1G22760.1	miR855	2010	5	0.356158	1	no	PAB3	miR855:PAB3	0.801034437464875
AT5G03520.2	miR8182	770	5.5	0.356158	1	no	ATRAB-E1D	miR8182:ATRAB-E1D	0.802829978352828
AT1G74840.2	miR5998a	394	5.5	0.356158	1	no	NA	miR5998a:AT1G74840.2	0.803502754743622
AT4G17090.1	miR5645a	1469	5	0.356158	0.792001714635783	no	AtBAM3	miR5645a:AtBAM3	0.804360907564998
AT1G06250.1	miR414	1255	5.5	0.356158	1	no	NA	miR414:AT1G06250.1	0.804747302964066
AT1G11080.2	miR859	555	5.5	0.178079	1.178079	no	scpl31	miR859:scpl31	0.804747302964066
AT2G42890.3	miR4221	2382	5.5	0.356158	1	no	AML2	miR4221:AML2	0.804747302964066
AT3G17510.2	miR414	688	5.5	0.356158	1	no	CIPK1	miR414:CIPK1	0.804747302964066
AT4G01290.2	miR4221	3405	5.5	0.356158	1	no	NA	miR4221:AT4G01290.2	0.804747302964066
AT4G27580.1	miR774b-5p	677	5.5	2.13695	1.12807871144531	no	NA	miR774b-5p:AT4G27580.1	0.804747302964066
AT5G03660.2	miR840-3p	491	5.5	0.356158	1	no	NA	miR840-3p:AT5G03660.2	0.804747302964066
AT1G61130.1	miR5661	1309	5.5	0.356158	1	no	SCPL32	miR5661:SCPL32	0.809891400671317
AT2G16130.1	miR5661	1435	5.5	0.356158	1	no	ATPMT2	miR5661:ATPMT2	0.809891400671317
AT1G23240.3	miR5021	569	3.5	0.356158	0.174604899440068	no	NA	miR5021:AT1G23240.3	0.816448437848467
AT5G16500.1	miR414	1906	4.5	0.124655	0.24654944120239	no	NA	miR414:AT5G16500.1	0.816448437848467
AT4G00720.1	miR5021	1908	4	0.356158	0.559325752795272	no	ASKTHETA	miR5021:ASKTHETA	0.819946078743069
AT1G05360.1	miR3434-3p	1342	5.5	0.356158	1	no	KMS2	miR3434-3p:KMS2	0.825947536483386
AT1G13190.1	miR414	1606	6	0.356158	1	no	NA	miR414:AT1G13190.1	0.825947536483386
AT1G15670.1	miR5661	559	5	0.213695	0.894951030779599	no	NA	miR5661:AT1G15670.1	0.825947536483386
AT1G26480.1	miR414	192	6	1.11121	1.23295511286754	no	GF14 IOTA	miR414:GF14 IOTA	0.825947536483386
AT1G55330.1	miR414	96	4.5	1.42463	0.298483227606956	no	AGP21	miR414:AGP21	0.825947536483386
AT1G72020.1	miR5651	278	6	1.42463	1	no	NA	miR5651:AT1G72020.1	0.825947536483386
AT1G74340.1	miR3932b-5p	139	6	0.356158	1	no	DPMS2	miR3932b-5p:DPMS2	0.825947536483386
AT1G75380.3	miR414	477	6	0.356158	1	no	ATBBD1	miR414:ATBBD1	0.825947536483386
AT1G75780.1	miR414	1350	5	0.356158	0.792001714635783	no	TUB1	miR414:TUB1	0.825947536483386
AT2G03680.2	miR5646	249	6	0.356158	1	no	SKU6	miR5646:SKU6	0.825947536483386
AT2G23350.1	miR854a	2192	5.5	0.356158	1	no	PAB4	miR854a:PAB4	0.825947536483386
AT2G26850.1	miR5021	388	6	0.356158	1	no	NA	miR5021:AT2G26850.1	0.825947536483386
AT2G28370.1	miR5021	934	6	0.356158	1	no	NA	miR5021:AT2G28370.1	0.825947536483386
AT2G37620.2	miR845b	858	6	0.712317	1	no	AAc1	miR845b:AAc1	0.825947536483386
AT3G01870.1	miR403-5p	226	6	0.356158	1	no	NA	miR403-5p:AT3G01870.1	0.825947536483386
AT3G03720.2	miR832-3p	2046	5	0.356158	0.792001714635783	no	CAT4	miR832-3p:CAT4	0.825947536483386
AT3G07850.1	miR5632-3p	1445	4.5	0.961628	0.0920908877517488	no	NA	miR5632-3p:AT3G07850.1	0.825947536483386
AT3G09970.1	miR5015	943	6	0.356158	1	no	NA	miR5015:AT3G09970.1	0.825947536483386
AT3G11120.1	miR831-3p	105	5	1.42463	0.871921288554691	no	NA	miR831-3p:AT3G11120.1	0.825947536483386
AT3G17630.1	miR169a-3p	1359	6	0.356158	1	no	ATCHX19	miR169a-3p:ATCHX19	0.825947536483386
AT3G26100.2	miR169f-3p	2070	6	0.712317	1	no	NA	miR169f-3p:AT3G26100.2	0.825947536483386
AT3G29200.1	miR833a-5p	1182	6	1.06848	1.20800062138027	no	ATCM1	miR833a-5p:ATCM1	0.825947536483386
AT3G43300.2	miR773a	4894	6	0.356158	1	no	ATMIN7	miR773a:ATMIN7	0.825947536483386
AT3G50060.1	miR779.1	849	6	0.356158	1	no	MYB77	miR779.1:MYB77	0.825947536483386
AT3G51300.1	miR414	350	6	0.712317	1	no	ARAC11	miR414:ARAC11	0.825947536483386
AT3G55170.2	miR5015	336	6	0.356158	1	no	NA	miR5015:AT3G55170.2	0.825947536483386
AT4G26230.1	miR414	332	5	0.712317	0.827814143719059	no	NA	miR414:AT4G26230.1	0.825947536483386
AT4G36648.1	miR164c-5p	586	6	0.356158	1	no	NA	miR164c-5p:AT4G36648.1	0.825947536483386
AT5G04170.1	miR773a	1048	6	0.356158	1	no	NA	miR773a:AT5G04170.1	0.825947536483386
AT5G07090.2	miR5640	976	4.5	0.356158	0.559325752795272	no	NA	miR5640:AT5G07090.2	0.825947536483386
AT5G14910.1	miR5647	548	5	0.356158	0.792001714635783	no	NA	miR5647:AT5G14910.1	0.825947536483386
AT5G36880.2	miR857	1913	6	0.712317	1	no	ACS	miR857:ACS	0.825947536483386
AT5G60980.2	miR829-5p	1306	5	0.356158	0.792001714635783	no	NA	miR829-5p:AT5G60980.2	0.825947536483386
AT5G62530.1	miR5017-5p	1483	6	0.356158	1	no	ALDH12A1	miR5017-5p:ALDH12A1	0.825947536483386
AT5G65940.3	miR169a-3p	1165	6	0.356158	1	no	CHY1	miR169a-3p:CHY1	0.825947536483386
AT3G48680.1	miR5660	767	6	0.356158	1	no	AtCAL2	miR5660:AtCAL2	0.826487256427327
AT5G23670.2	miR2936	79	4.5	1.06848	0.392210697965452	no	LCB2	miR2936:LCB2	0.826487256427327
AT4G31340.2	miR156j	1410	5	0.712317	0.827814143719059	no	NA	miR156j:AT4G31340.2	0.829624849829874
AT3G18810.1	miR2111a-5p	1681	6	0.356158	1	no	AtPERK6	miR2111a-5p:AtPERK6	0.830488904984396
AT5G06760.1	miR5021	690	4	0.356158	0.559325752795272	no	AtLEA4-5	miR5021:AtLEA4-5	0.835532986370411
AT2G42680.1	miR869.1	79	5	0.356158	0.655630221225248	no	ATMBF1A	miR869.1:ATMBF1A	0.838575846418534
AT4G20440.4	miR5633	960	6	0.356158	1	no	smB	miR5633:smB	0.838575846418534
AT4G33680.1	miR5645a	1492	5	0.356158	0.792001714635783	no	AGD2	miR5645a:AGD2	0.838575846418534
AT2G38110.1	miR8178	876	5	0.356158	0.792001714635783	no	ATGPAT6	miR8178:ATGPAT6	0.841531790137182
AT5G64030.1	miR168a-5p	276	5.5	0.712317	0.827814143719059	no	NA	miR168a-5p:AT5G64030.1	0.860173847713619
AT4G17640.2	miR5640	1227	4.5	0.00712317	0.304131751155831	no	CKB2	miR5640:CKB2	0.86085715855743
AT5G66070.2	miR2938	612	5	0.356158	0.655630221225248	no	NA	miR2938:AT5G66070.2	0.86085715855743
AT2G44100.2	miR5014a-5p	870	5	0.356158	0.775863834597779	no	AT-GDI1	miR5014a-5p:AT-GDI1	0.86422739879204
AT2G32890.1	miR414	1008	5	1.06848	0.659392084668229	no	RALFL17	miR414:RALFL17	0.881475554990298
AT3G13227.1	miR414	61	5	0.356158	0.655630221225248	no	NA	miR414:AT3G13227.1	0.881475554990298
AT3G02360.2	miR859	1605	5	0.356158	0.655630221225248	no	NA	miR859:AT3G02360.2	0.885824589025548
AT2G22795.1	miR831-3p	206	5.5	0.356158	0.792001714635783	no	NA	miR831-3p:AT2G22795.1	0.89909590343263
AT2G45290.1	miR3434-5p	2260	5	0.356158	0.655630221225248	no	NA	miR3434-5p:AT2G45290.1	0.89909590343263
AT3G14200.1	miR4221	879	5.5	0.356158	0.792001714635783	no	NA	miR4221:AT3G14200.1	0.89909590343263
AT3G19390.1	miR5657	1134	5.5	1.42463	0.871921288554691	no	NA	miR5657:AT3G19390.1	0.89909590343263
AT4G26230.1	miR398a-3p	115	5.5	0.356158	0.792001714635783	no	NA	miR398a-3p:AT4G26230.1	0.89909590343263
AT4G39130.1	miR4221	279	5.5	0.712317	0.827814143719059	no	NA	miR4221:AT4G39130.1	0.89909590343263
AT5G66720.2	miR3932b-5p	1240	5.5	0.356158	0.792001714635783	no	NA	miR3932b-5p:AT5G66720.2	0.89909590343263
AT5G52840.1	miR838	281	5.5	0.356158	0.792001714635783	no	NA	miR838:AT5G52840.1	0.901323590141865
AT1G32928.1	miR5021	238	4.5	0.356158	0.559325752795272	no	NA	miR5021:AT1G32928.1	0.901684337259069
AT2G29550.1	miR8167a	891	5.5	0.356158	0.792001714635783	no	TUB7	miR8167a:TUB7	0.901684337259069
AT3G09300.1	miR414	1143	5.5	0.356158	0.792001714635783	no	ORP3B	miR414:ORP3B	0.901684337259069
AT3G27810.1	miR858a	499	5	0.356158	0.559325752795272	no	ATMYB21	miR858a:ATMYB21	0.901684337259069
AT3G46320.1	miR2112-5p	462	5.5	0.356158	0.792001714635783	no	NA	miR2112-5p:AT3G46320.1	0.901684337259069
AT3G52010.1	miR865-3p	533	5.5	0.356158	0.792001714635783	no	scpl37	miR865-3p:scpl37	0.901684337259069
AT4G05180.1	miR8171	365	5.5	0.356158	0.792001714635783	no	PSBQ	miR8171:PSBQ	0.901684337259069
AT1G01310.1	miR5021	846	4	1.06848	0.420615974004319	no	NA	miR5021:AT1G01310.1	0.902003898747417
AT3G23810.1	miR5021	1697	4	0.356158	0.388237988497356	no	ATSAHH2	miR5021:ATSAHH2	0.902003898747417
AT3G48780.1	miR838	1726	5	0.712317	0.615766382934346	no	ATSPT1	miR838:ATSPT1	0.907330607058257
AT3G53370.2	miR866-3p	263	5	0.712317	0.706217855920285	no	NA	miR866-3p:AT3G53370.2	0.908111199788981
AT1G27400.1	miR773a	591	5	0.356158	0.487688031099076	no	NA	miR773a:AT1G27400.1	0.908594370950733
AT1G31130.1	miR776	1216	5.5	0.712317	0.827814143719059	no	NA	miR776:AT1G31130.1	0.908594370950733
AT1G35490.1	miR4243	895	5	0.712317	0.304138321794084	no	NA	miR4243:AT1G35490.1	0.908594370950733
AT1G45145.1	miR837-5p	390	5	0.712317	0.444842009004305	no	ATH5	miR837-5p:ATH5	0.908594370950733
AT1G63060.1	miR823	427	5	0.356158	0.432317378345208	no	NA	miR823:AT1G63060.1	0.908594370950733
AT1G75930.1	miR5021	178	4	0.356158	0.0796470332587463	no	EXL6	miR5021:EXL6	0.908594370950733
AT1G78040.2	miR415	511	4.5	0.356158	0.166949355978023	no	NA	miR415:AT1G78040.2	0.908594370950733
AT2G23940.1	miR396b-5p	664	5.5	0.356158	0.792001714635783	no	NA	miR396b-5p:AT2G23940.1	0.908594370950733
AT2G46140.1	miR844-3p	416	5	0.712317	0.545854093944755	no	NA	miR844-3p:AT2G46140.1	0.908594370950733
AT3G22750.1	miR415	1916	5	0.712317	0.706217855920285	no	NA	miR415:AT3G22750.1	0.908594370950733
AT3G28830.1	miR854a	1623	5	6.76701	0.661686629977339	no	NA	miR854a:AT3G28830.1	0.908594370950733
AT3G56800.1	miR837-5p	536	5	0.836972	0.34831377159218	no	ACAM-3	miR837-5p:ACAM-3	0.908594370950733
AT3G61160.2	miR5021	166	5.5	0.356158	0.792001714635783	no	NA	miR5021:AT3G61160.2	0.908594370950733
AT4G20530.1	miR5638a	669	5.5	0.509306	0.839531759739014	no	NA	miR5638a:AT4G20530.1	0.908594370950733
AT4G20540.1	miR5638a	669	5.5	0.509306	0.839531759739014	no	NA	miR5638a:AT4G20540.1	0.908594370950733
AT4G20550.1	miR5638a	714	5.5	0.512868	0.839849535572091	no	NA	miR5638a:AT4G20550.1	0.908594370950733
AT4G20560.1	miR5638a	714	5.5	0.512868	0.839849535572091	no	NA	miR5638a:AT4G20560.1	0.908594370950733
AT4G20570.1	miR5638a	714	5.5	0.512868	0.839849535572091	no	NA	miR5638a:AT4G20570.1	0.908594370950733
AT4G20580.1	miR5638a	714	5.5	0.512868	0.839849535572091	no	NA	miR5638a:AT4G20580.1	0.908594370950733
AT4G20590.1	miR5638a	714	5.5	0.512868	0.839849535572091	no	NA	miR5638a:AT4G20590.1	0.908594370950733
AT4G20600.1	miR5638a	714	5.5	0.512868	0.839849535572091	no	NA	miR5638a:AT4G20600.1	0.908594370950733
AT4G20610.1	miR5638a	714	5.5	0.512868	0.839849535572091	no	NA	miR5638a:AT4G20610.1	0.908594370950733
AT4G20620.1	miR5638a	714	5.5	0.512868	0.839849535572091	no	NA	miR5638a:AT4G20620.1	0.908594370950733
AT4G20630.1	miR5638a	669	5.5	0.509306	0.839531759739014	no	NA	miR5638a:AT4G20630.1	0.908594370950733
AT4G20640.1	miR5638a	714	5.5	0.512868	0.839849535572091	no	NA	miR5638a:AT4G20640.1	0.908594370950733
AT4G20650.1	miR5638a	669	5.5	0.509306	0.839531759739014	no	NA	miR5638a:AT4G20650.1	0.908594370950733
AT4G20670.1	miR5638a	756	5.5	0.306296	0.857401088114427	no	NA	miR5638a:AT4G20670.1	0.908594370950733
AT4G22220.1	miR172b-5p	545	5	0.356158	0.559325752795272	no	ATISU1	miR172b-5p:ATISU1	0.908594370950733
AT4G23820.1	miR870-5p	1356	5	0.712317	0.706217855920285	no	NA	miR870-5p:AT4G23820.1	0.908594370950733
AT4G38920.1	miR156a-5p	404	5	0.356158	0.655630221225248	no	ATVHA-C3	miR156a-5p:ATVHA-C3	0.908594370950733
AT4G39850.3	miR838	4600	5.5	0.356158	0.792001714635783	no	ABCD1	miR838:ABCD1	0.908594370950733
AT5G07430.1	miR5648-5p	563	5.5	1.78079	0.796078566091534	no	NA	miR5648-5p:AT5G07430.1	0.908594370950733
AT5G23270.1	miR414	1745	5	0.712317	0.446494933533593	no	ATSTP11	miR414:ATSTP11	0.908594370950733
AT5G37780.3	miR838	530	5	0.712317	0.490198419173745	no	ACAM-1	miR838:ACAM-1	0.908594370950733
AT5G50830.2	miR414	783	5.5	1.42463	0.871921288554691	no	NA	miR414:AT5G50830.2	0.908594370950733
AT5G56360.1	miR776	2115	5.5	0.356158	0.792001714635783	no	PSL4	miR776:PSL4	0.908594370950733
AT5G56340.1	miR5021	1342	6	0.712317	0.827814143719059	no	ATCRT1	miR5021:ATCRT1	0.91027964131257
AT2G05220.2	miR847	336	5	0.356158	0.388634064564199	no	NA	miR847:AT2G05220.2	0.911380846019276
AT3G28980.1	miR773a	1123	5	3.13063	0.207815801654223	no	NA	miR773a:AT3G28980.1	0.911380846019276
AT1G19570.2	miR842	467	5	0.356158	0.388237988497356	no	ATDHAR1	miR842:ATDHAR1	0.911770471971221
AT1G20450.2	miR5632-5p	918	5	1.42463	0.430657932597521	no	ERD10	miR5632-5p:ERD10	0.911770471971221
AT2G23800.1	miR2937	1123	5	0.712317	0.444842009004305	no	GGPS2	miR2937:GGPS2	0.911770471971221
AT5G07530.2	miR164b-3p	1497	5	7.12317	0.440237266824917	no	ATGRP-7	miR164b-3p:ATGRP-7	0.911770471971221
AT5G27850.1	miR396b-5p	541	5	0.356158	0.297300058313128	no	NA	miR396b-5p:AT5G27850.1	0.911770471971221
AT4G12420.2	miR414	2007	5	0.356158	0.352315633873436	no	SKU5	miR414:SKU5	0.915494165741925
AT3G01130.2	miR829-5p	173	5.5	0.356158	0.792001714635783	no	NA	miR829-5p:AT3G01130.2	0.915981738646574
AT3G22510.1	miR8170-3p	484	5	0.356158	0.127743239628194	no	NA	miR8170-3p:AT3G22510.1	0.915981738646574
AT2G19800.1	miR407	797	5.5	0.356158	0.792001714635783	no	MIOX2	miR407:MIOX2	0.919468331334168
AT2G31090.1	miR5021	384	6	0.356158	0.792001714635783	no	NA	miR5021:AT2G31090.1	0.922644806827457
AT5G58190.2	miR5021	77	6	0.356158	0.792001714635783	no	ECT10	miR5021:ECT10	0.922644806827457
AT4G03290.1	miR414	389	5	0.712317	0.242720374672735	no	NA	miR414:AT4G03290.1	0.926190249391478
AT1G10650.2	miR5014a-3p	1416	5.5	0.356158	0.792001714635783	no	NA	miR5014a-3p:AT1G10650.2	0.926309625633045
AT4G02380.2	miR847	350	5	0.712317	0.146542260030125	no	AtLEA5	miR847:AtLEA5	0.926309625633045
AT5G37780.3	miR414	560	5	0.356158	0.202456061255231	no	ACAM-1	miR414:ACAM-1	0.926309625633045
AT1G65295.1	miR854a	115	5	0.356158	0.521056129956853	no	NA	miR854a:AT1G65295.1	0.937995930260065
AT3G27810.1	miR5654-3p	481	6	1.06848	0.853111608781546	no	ATMYB21	miR5654-3p:ATMYB21	0.949462365275472
AT4G02380.2	miR2936	157	5	1.06848	0.279115081265982	no	AtLEA5	miR2936:AtLEA5	0.951022436347807
AT1G25240.1	miR866-3p	989	5	0.356158	0.388237988497356	no	NA	miR866-3p:AT1G25240.1	0.953005698262676
AT4G19640.1	miR156f-3p	742	5.5	1.06848	0.743846173209771	no	ARA-7	miR156f-3p:ARA-7	0.958309452582598
AT1G07920.1	miR861-5p	491	6	0.149587	0.807391763611897	no	NA	miR861-5p:AT1G07920.1	0.960017428282875
AT1G07940.2	miR861-5p	622	6	0.149587	0.807391763611897	no	NA	miR861-5p:AT1G07940.2	0.960017428282875
AT1G22380.1	miR157a-3p	1302	6	0.459444	0.852321153150964	no	AtUGT85A3	miR157a-3p:AtUGT85A3	0.960017428282875
AT1G22640.1	miR858b	393	6	0.356158	0.792001714635783	no	ATMYB3	miR858b:ATMYB3	0.960017428282875
AT1G29970.3	miR861-3p	942	5.5	0.356158	0.655630221225248	no	RPL18AA	miR861-3p:RPL18AA	0.960017428282875
AT1G75180.3	miR414	1321	5.5	0.356158	0.741131098795584	no	NA	miR414:AT1G75180.3	0.960017428282875
AT2G02160.1	miR838	1952	6	0.356158	0.792001714635783	no	NA	miR838:AT2G02160.1	0.960017428282875
AT2G34870.1	miR390a-5p	332	6	0.356158	0.792001714635783	no	MEE26	miR390a-5p:MEE26	0.960017428282875
AT3G05220.2	miR847	1234	6	0.356158	0.792001714635783	no	NA	miR847:AT3G05220.2	0.960017428282875
AT3G18850.5	miR5662	1004	6	0.356158	0.792001714635783	no	LPAT5	miR5662:LPAT5	0.960017428282875
AT3G19820.3	miR5658	126	6	0.356158	0.792001714635783	no	CBB1	miR5658:CBB1	0.960017428282875
AT3G46030.1	miR4243	261	5.5	0.324104	0.773282049994248	no	HTB11	miR4243:HTB11	0.960017428282875
AT3G52470.1	miR5632-3p	906	6	1.06848	0.853111608781546	no	NA	miR5632-3p:AT3G52470.1	0.960017428282875
AT4G24040.1	miR5021	208	5	0.356158	0.559325752795272	no	ATTRE1	miR5021:ATTRE1	0.960017428282875
AT5G03500.3	miR168a-5p	624	6	0.29205	0.815636639101067	no	NA	miR168a-5p:AT5G03500.3	0.960017428282875
AT5G07370.4	miR5021	331	5	0.712317	0.615766382934346	no	ATIPK2A	miR5021:ATIPK2A	0.960017428282875
AT5G12150.2	miR2937	2773	6	0.356158	0.792001714635783	no	NA	miR2937:AT5G12150.2	0.960017428282875
AT5G22090.2	miR847	1124	6	0.356158	0.792001714635783	no	NA	miR847:AT5G22090.2	0.960017428282875
AT5G23390.1	miR838	2403	6	0.356158	0.792001714635783	no	NA	miR838:AT5G23390.1	0.960017428282875
AT5G24130.1	miR865-3p	982	5.5	0.356158	0.655630221225248	no	NA	miR865-3p:AT5G24130.1	0.960017428282875
AT5G47560.1	miR840-3p	1259	5.5	0.356158	0.655630221225248	no	ATSDAT	miR840-3p:ATSDAT	0.960017428282875
AT5G59370.2	miR159c	704	6	0.356158	0.792001714635783	no	ACT4	miR159c:ACT4	0.960017428282875
AT5G60360.3	miR167a-5p	738	5.5	0.356158	0.655630221225248	no	AALP	miR167a-5p:AALP	0.960017428282875
AT5G63530.2	miR4221	68	6	0.356158	0.792001714635783	no	ATFP3	miR4221:ATFP3	0.960017428282875
AT5G65530.1	miR824-3p	1249	6	0.712317	0.804274736733333	no	NA	miR824-3p:AT5G65530.1	0.960017428282875
AT3G17820.1	miR851-5p	1014	5	0.712317	0.0877202590137396	no	ATGSKB6	miR851-5p:ATGSKB6	0.961121890625686
AT1G22640.1	miR164c-3p	613	6	0.712317	0.827814143719059	no	ATMYB3	miR164c-3p:ATMYB3	0.962368271143092
AT1G53910.3	miR396a-5p	591	6	0.356158	0.792001714635783	no	RAP2.12	miR396a-5p:RAP2.12	0.962368271143092
AT1G72120.1	miR844-5p	1521	6	0.356158	0.792001714635783	no	NA	miR844-5p:AT1G72120.1	0.962368271143092
AT5G01380.1	miR854a	29	6	0.356158	0.792001714635783	no	NA	miR854a:AT5G01380.1	0.962368271143092
AT5G38650.1	miR866-3p	315	6	0.356158	0.792001714635783	no	NA	miR866-3p:AT5G38650.1	0.962368271143092
AT5G38660.2	miR866-3p	1157	6	0.356158	0.792001714635783	no	APE1	miR866-3p:APE1	0.962368271143092
AT2G28350.1	miR8168	2064	6	0.356158	0.792001714635783	no	ARF10	miR8168:ARF10	0.964406429285745
AT3G03540.1	miR414	1489	5.5	0.0534238	0.615203726880011	no	NPC5	miR414:NPC5	0.964406429285745
AT3G03780.3	miR159b-5p	1204	6	0.356158	0.792001714635783	no	ATMS2	miR159b-5p:ATMS2	0.964461547538248
AT5G59870.1	miR5654-3p	348	5.5	0.356158	0.487688031099076	no	HTA6	miR5654-3p:HTA6	0.964461547538248
ATCG00190.1	miR5023	396	5.5	1.06848	0.59215999496151	no	RPOB	miR5023:RPOB	0.964461547538248
AT3G01390.2	miR837-5p	470	5.5	0.356158	0.559325752795272	no	AVMA10	miR837-5p:AVMA10	0.965677289848369
AT5G02880.1	miR5021	4746	5	0.356158	0.432317378345208	no	UPL4	miR5021:UPL4	0.967195911242818
AT5G11740.1	miR5020b	190	5	0.356158	0.0780149913997918	no	AGP15	miR5020b:AGP15	0.968845838662898
AT2G24615.1	miR831-3p	94	5.5	0.356158	0.655630221225248	no	NA	miR831-3p:AT2G24615.1	0.969057547362891
AT2G16600.2	miR773b-5p	405	5	0.712317	0.348191852354944	no	ROC3	miR773b-5p:ROC3	0.970843099730015
AT1G50480.1	miR829-5p	2037	5.5	0.356158	0.559325752795272	no	THFS	miR829-5p:THFS	0.972357952889524
AT1G77885.1	miR414	731	5.5	0.356158	0.655630221225248	no	NA	miR414:AT1G77885.1	0.976447229116432
AT2G35680.1	miR414	1517	5.5	0.356158	0.655630221225248	no	NA	miR414:AT2G35680.1	0.976447229116432
AT4G24960.3	miR414	695	5.5	0.356158	0.655630221225248	no	ATHVA22D	miR414:ATHVA22D	0.976447229116432
AT1G07930.2	miR861-5p	503	6	0.0569853	0.865800881048608	no	NA	miR861-5p:AT1G07930.2	0.982199009280116
AT1G12080.2	miR4221	353	5.5	1.78079	0.415134365301044	no	NA	miR4221:AT1G12080.2	0.982199009280116
AT1G20630.1	miR391-3p	1474	5.5	0.356158	0.487688031099076	no	CAT1	miR391-3p:CAT1	0.982199009280116
AT1G20693.3	miR414	583	5.5	0.356158	0.559325752795272	no	HMG BETA 1	miR414:HMG BETA 1	0.982199009280116
AT1G53910.3	miR156i	1315	6	0.356158	0.792001714635783	no	RAP2.12	miR156i:RAP2.12	0.982199009280116
AT1G55670.1	miR157d	654	5.5	0.356158	0.655630221225248	no	PSAG	miR157d:PSAG	0.982199009280116
AT1G64090.2	miR5658	1173	6	0.356158	0.792001714635783	no	RTNLB3	miR5658:RTNLB3	0.982199009280116
AT1G66260.2	miR394a	983	5.5	0.356158	0.559325752795272	no	NA	miR394a:AT1G66260.2	0.982199009280116
AT1G76030.1	miR865-3p	1462	5.5	0.356158	0.559325752795272	no	AtVAB1	miR865-3p:AtVAB1	0.982199009280116
AT2G15880.1	miR8180	1783	5.5	0.356158	0.487688031099076	no	NA	miR8180:AT2G15880.1	0.982199009280116
AT2G16600.2	miR414	538	5.5	2.13695	0.524028518831583	no	ROC3	miR414:ROC3	0.982199009280116
AT2G18160.1	miR5633	829	5.5	0.356158	0.655630221225248	no	ATBZIP2	miR5633:ATBZIP2	0.982199009280116
AT2G18162.1	miR5633	829	5.5	0.356158	0.655630221225248	no	CPuORF1	miR5633:CPuORF1	0.982199009280116
AT2G32060.3	miR5666	435	5.5	0.356158	0.432317378345208	no	NA	miR5666:AT2G32060.3	0.982199009280116
AT2G47110.2	miR5024-3p	149	6	0.356158	0.792001714635783	no	UBI6	miR5024-3p:UBI6	0.982199009280116
AT3G01390.2	miR4221	411	6	0.356158	0.792001714635783	no	AVMA10	miR4221:AVMA10	0.982199009280116
AT3G07700.3	miR160a-3p	2070	6	0.356158	0.792001714635783	no	NA	miR160a-3p:AT3G07700.3	0.982199009280116
AT3G08520.1	miR831-3p	29	6	0.911765	0.853683749882783	no	NA	miR831-3p:AT3G08520.1	0.982199009280116
AT3G09930.1	miR2112-3p	1019	6	0.712317	0.827814143719059	no	NA	miR2112-3p:AT3G09930.1	0.982199009280116
AT3G13850.1	miR5021	820	5.5	0.356158	0.655630221225248	no	LBD22	miR5021:LBD22	0.982199009280116
AT4G13250.2	miR156i	1600	5	0.712317	0.142208389738309	no	NYC1	miR156i:NYC1	0.982199009280116
AT4G23710.1	miR837-5p	324	5.5	0.356158	0.487688031099076	no	VAG2	miR837-5p:VAG2	0.982199009280116
AT5G03220.1	miR168a-5p	467	6	0.0641085	0.943177154749485	no	NA	miR168a-5p:AT5G03220.1	0.982199009280116
AT5G04250.2	miR838	1302	6	0.356158	0.792001714635783	no	NA	miR838:AT5G04250.2	0.982199009280116
AT5G12000.1	miR870-3p	2100	5.5	0.356158	0.487688031099076	no	NA	miR870-3p:AT5G12000.1	0.982199009280116
AT5G43300.1	miR4239	1473	6	0.356158	0.792001714635783	no	AtGDPD3	miR4239:AtGDPD3	0.982199009280116
AT5G53120.6	miR5640	191	6	0.356158	0.792001714635783	no	ATSPDS3	miR5640:ATSPDS3	0.982199009280116
AT1G10950.1	miR5024-5p	1797	5.5	0.356158	0.487688031099076	no	AtTMN1	miR5024-5p:AtTMN1	0.982381283430546
AT1G62480.1	miR838	473	5.5	0.712317	0.375378048833957	no	NA	miR838:AT1G62480.1	0.982862443575079
AT2G26410.1	miR5021	1607	5	0.356158	0.352315633873436	no	Iqd4	miR5021:Iqd4	0.982862443575079
AT3G49910.1	miR172b-5p	606	5.5	0.356158	0.432317378345208	no	NA	miR172b-5p:AT3G49910.1	0.982862443575079
AT4G05330.1	miR829-5p	1047	5.5	0.712317	0.444842009004305	no	AGD13	miR829-5p:AGD13	0.982862443575079
AT5G05010.2	miR841b-3p	1436	6	0.356158	0.792001714635783	no	NA	miR841b-3p:AT5G05010.2	0.982862443575079
AT5G55930.1	miR4227	2086	5.5	0.356158	0.352315633873436	no	ATOPT1	miR4227:ATOPT1	0.982862443575079
AT5G67520.1	miR5021	985	6	0.00712317	0.742629671468959	no	APK4	miR5021:APK4	0.982862443575079
AT1G12080.2	miR838	461	5.5	1.06848	0.279115081265982	no	NA	miR838:AT1G12080.2	0.988976503928629
AT5G16500.1	miR847	1913	5.5	0.356158	0.297300058313128	no	NA	miR847:AT5G16500.1	0.988976503928629
AT1G64950.1	miR157c-3p	1253	5.5	0.356158	0.166949355978023	no	CYP89A5	miR157c-3p:CYP89A5	0.992718248560171
AT2G23120.1	miR8176	270	5.5	0.356158	0.226546635439392	no	NA	miR8176:AT2G23120.1	0.992718248560171
AT2G41430.5	miR3434-5p	702	5.5	0.712317	0.193800110463721	no	CID1	miR3434-5p:CID1	0.994439115285761
AT4G13930.1	miR414	1592	5.5	0.356158	0.132177596363395	no	SHM4	miR414:SHM4	0.994439115285761
AT5G01530.1	miR5662	896	5.5	0.712317	0.375378048833957	no	LHCB4.1	miR5662:LHCB4.1	0.994439115285761
AT1G14360.1	miR832-3p	1128	6	0.712317	0.706217855920285	no	ATUTR3	miR832-3p:ATUTR3	0.995737154459211
AT1G26570.1	miR5645a	1535	6	0.356158	0.655630221225248	no	ATUGD1	miR5645a:ATUGD1	0.995737154459211
AT1G30230.2	miR5665	662	6	1.06848	0.743846173209771	no	eEF-1Bb1	miR5665:eEF-1Bb1	0.995737154459211
AT1G48598.1	miR5641	172	6	0.356158	0.655630221225248	no	CPuORF31	miR5641:CPuORF31	0.995737154459211
AT1G48600.2	miR5641	165	6	0.356158	0.655630221225248	no	AtPMEAMT	miR5641:AtPMEAMT	0.995737154459211
AT2G22230.1	miR3434-3p	667	6	0.712317	0.706217855920285	no	NA	miR3434-3p:AT2G22230.1	0.995737154459211
AT2G38360.1	miR4228-3p	317	6	0.356158	0.655630221225248	no	PRA1.B4	miR4228-3p:PRA1.B4	0.995737154459211
AT2G40460.1	miR8166	1325	6	0.356158	0.655630221225248	no	NA	miR8166:AT2G40460.1	0.995737154459211
AT3G03920.1	miR1886.3	404	6	0.356158	0.655630221225248	no	NA	miR1886.3:AT3G03920.1	0.995737154459211
AT3G52560.4	miR414	784	6	0.712317	0.706217855920285	no	MMZ4	miR414:MMZ4	0.995737154459211
AT4G03290.1	miR172b-5p	567	5.5	3.91774	0.139743458591921	no	NA	miR172b-5p:AT4G03290.1	0.995737154459211
AT4G23490.1	miR164c-3p	1848	6	0.712317	0.706217855920285	no	NA	miR164c-3p:AT4G23490.1	0.995737154459211
AT5G36230.1	miR865-3p	548	6	0.356158	0.655630221225248	no	NA	miR865-3p:AT5G36230.1	0.995737154459211
AT3G28790.1	miR5021	1897	5	1.78079	0.0606153544336908	no	NA	miR5021:AT3G28790.1	0.99917004606252
AT1G02205.3	miR774b-3p	1614	6	0.178079	0.569538501701733	no	CER1	miR774b-3p:CER1	0.999808011102705
AT1G04980.1	miR169a-3p	1357	6	0.712317	0.490198419173745	no	ATPDI10	miR169a-3p:ATPDI10	0.999808011102705
AT1G14320.2	miR447c-3p	453	6	0.356158	0.159936928979058	no	RPL10	miR447c-3p:RPL10	0.999808011102705
AT1G22400.1	miR157a-3p	1371	6	0.252872	0.605696936881188	no	ATUGT85A1	miR157a-3p:ATUGT85A1	0.999808011102705
AT1G28270.1	miR838	391	6	1.78079	0.186753032195672	no	RALFL4	miR838:RALFL4	0.999808011102705
AT1G50010.1	miR5641	96	6	0.356158	0.352315633873436	no	TUA2	miR5641:TUA2	0.999808011102705
AT1G52300.1	miR778	330	6	1.06848	0.491859334241683	no	NA	miR778:AT1G52300.1	0.999808011102705
AT1G53580.2	miR5632-5p	815	6	0.356158	0.487688031099076	no	ETHE1	miR5632-5p:ETHE1	0.999808011102705
AT1G68300.1	miR2939	621	6	0.356158	0.559325752795272	no	NA	miR2939:AT1G68300.1	0.999808011102705
AT2G01490.1	miR5655	1039	6	1.06848	0.491859334241683	no	PAHX	miR5655:PAHX	0.999808011102705
AT2G04570.1	miR774b-3p	984	6	0.712317	0.324677563093726	no	NA	miR774b-3p:AT2G04570.1	0.999808011102705
AT2G07698.1	miR867	1295	6	0.356158	0.257145186673998	no	NA	miR867:AT2G07698.1	0.999808011102705
AT2G10940.2	miR862-5p	726	6	1.42463	0.312170320367812	no	NA	miR862-5p:AT2G10940.2	0.999808011102705
AT2G17730.2	miR396b-5p	635	6	0.356158	0.432317378345208	no	NIP2	miR396b-5p:NIP2	0.999808011102705
AT2G19730.3	miR8168	455	6	0.712317	0.324677563093726	no	NA	miR8168:AT2G19730.3	0.999808011102705
AT2G22795.1	miR4221	722	6	0.356158	0.69386299541981	no	NA	miR4221:AT2G22795.1	0.999808011102705
AT2G31425.1	miR5028	697	6	0.356158	0.202456061255231	no	NA	miR5028:AT2G31425.1	0.999808011102705
AT3G01230.1	miR859	541	6	2.13695	0.221256321458044	no	NA	miR859:AT3G01230.1	0.999808011102705
AT3G07820.1	miR833a-5p	992	6	3.56158	0.537964674095713	no	NA	miR833a-5p:AT3G07820.1	0.999808011102705
AT3G07830.1	miR833a-5p	983	6	0.356158	0.429876757661439	no	NA	miR833a-5p:AT3G07830.1	0.999808011102705
AT3G12610.1	miR3932a	1000	6	0.712317	0.545854093944755	no	DRT100	miR3932a:DRT100	0.999808011102705
AT3G13390.1	miR407	1945	6	1.06848	0.182589199018414	no	sks11	miR407:sks11	0.999808011102705
AT3G21970.1	miR5638a	738	6	0.712317	0.407168113605505	no	NA	miR5638a:AT3G21970.1	0.999808011102705
AT3G52600.2	miR5644	865	6	0.356158	0.559325752795272	no	AtCWIN2	miR5644:AtCWIN2	0.999808011102705
AT3G56020.1	miR831-3p	71	6	1.58134	0.754363098647527	no	NA	miR831-3p:AT3G56020.1	0.999808011102705
AT3G56180.1	miR5021	74	6	0.356158	0.297300058313128	no	NA	miR5021:AT3G56180.1	0.999808011102705
AT3G61130.1	miR774b-5p	2340	6	0.356158	0.655630221225248	no	GAUT1	miR774b-5p:GAUT1	0.999808011102705
AT3G62250.1	miR838	281	6	0.356158	0.627537157347252	no	UBQ5	miR838:UBQ5	0.999808011102705
AT4G01470.1	miR397b	586	6	0.356158	0.388237988497356	no	ATTIP1.3	miR397b:ATTIP1.3	0.999808011102705
AT4G02940.1	miR8172	1827	6	0.356158	0.655630221225248	no	NA	miR8172:AT4G02940.1	0.999808011102705
AT4G07990.2	miR173-5p	1191	6	0.356158	0.655630221225248	no	NA	miR173-5p:AT4G07990.2	0.999808011102705
AT4G17090.1	miR5998a	1652	6	0.356158	0.487688031099076	no	AtBAM3	miR5998a:AtBAM3	0.999808011102705
AT4G17530.1	miR826b	902	6	0.356158	0.655630221225248	no	ATRAB1C	miR826b:ATRAB1C	0.999808011102705
AT4G19110.3	miR5632-5p	1174	6	0.356158	0.487688031099076	no	NA	miR5632-5p:AT4G19110.3	0.999808011102705
AT4G19112.1	miR5632-5p	2258	6	0.356158	0.487688031099076	no	CPuORF25	miR5632-5p:CPuORF25	0.999808011102705
AT4G22220.1	miR5654-3p	444	6	0.356158	0.432317378345208	no	ATISU1	miR5654-3p:ATISU1	0.999808011102705
AT4G24640.1	miR413	549	6	0.712317	0.201940129703644	no	APPB1	miR413:APPB1	0.999808011102705
AT4G25010.1	miR5641	1129	6	0.356158	0.202456061255231	no	AtSWEET14	miR5641:AtSWEET14	0.999808011102705
AT4G27580.1	miR822-5p	654	6	0.356158	0.213824778710831	no	NA	miR822-5p:AT4G27580.1	0.999808011102705
AT4G38740.1	miR776	534	6	0.712317	0.615766382934346	no	ROC1	miR776:ROC1	0.999808011102705
AT4G39670.1	miR838	13	6	0.445198	0.375447292603533	no	NA	miR838:AT4G39670.1	0.999808011102705
AT5G11440.1	miR857	486	6	0.356158	0.559325752795272	no	CID5	miR857:CID5	0.999808011102705
AT5G12140.1	miR846-5p	430	6	0.356158	0.275768544087325	no	ATCYS1	miR846-5p:ATCYS1	0.999808011102705
AT5G14380.1	miR5021	573	6	3.56158	0.142612659367594	no	AGP6	miR5021:AGP6	0.999808011102705
AT5G46910.1	miR838	2257	6	0.356158	0.559325752795272	no	NA	miR838:AT5G46910.1	0.999808011102705
AT5G52360.1	miR5012	229	6	0.356158	0.559325752795272	no	ADF10	miR5012:ADF10	0.999808011102705
AT5G57685.1	miR414	435	6	0.160271	0.560929281404703	no	ATGDU3	miR414:ATGDU3	0.999808011102705
AT5G58170.1	miR844-5p	2160	6	0.712317	0.706217855920285	no	GDPDL7	miR844-5p:GDPDL7	0.999808011102705
AT5G59300.1	miR824-3p	198	6	0.0320543	0.761013318507136	no	ATUBC7	miR824-3p:ATUBC7	0.999808011102705
AT5G64310.1	miR417	426	6	0.356158	0.322477844120577	no	AGP1	miR417:AGP1	0.999808011102705
