# Supplementary material for: NanoPARE: parallel analysis of RNA 5′ ends from low-input RNA
Source: Genome Res. 2018 Dec;28(12):1931–42. doi: 10.1101/gr.239202.118 (PMC6280765; doi:10.1101/gr.239202.118)
Supplement: Supplemental Material [file supp_gr.239202.118_Supplemental_Code_S1.zip › supplemental_code_S1/data_tables/detected_sites/anther_3.anno.tas.allen.detected.sites.tsv]

target.transcript	sRNA	slice.site	Allen.score	slice.site.rpm	fold.change	verified.	common.name	interaction	adj.p.val
AT2G33860.1	TAS3A-5'D7[+]	1684	1.5	0.712317	1.26262352911681	yes	ARF3	TAS3A-5'D7[+]:ARF3	0
AT1G01040.2	TAS3C-5'D8[-]	4335	6	0.356158	1.356158	no	ASU1	TAS3C-5'D8[-]:ASU1	0.684868312677875
AT1G12620.1	TAS2-3'D9[-]	2075	4	0.356158	1	no	NA	TAS2-3'D9[-]:AT1G12620.1	0.684868312677875
AT1G34260.1	TAS3C-5'D7[-]	4004	6	0.356158	1.356158	no	FAB1D	TAS3C-5'D7[-]:FAB1D	0.684868312677875
AT1G76780.1	TAS3C-5'D8[-]	3864	6	0.356158	1.356158	no	NA	TAS3C-5'D8[-]:AT1G76780.1	0.684868312677875
AT1G77420.1	TAS3B-5'D5[-]	1340	6	0.356158	1.356158	no	NA	TAS3B-5'D5[-]:AT1G77420.1	0.684868312677875
AT1G79060.1	TAS1A-3'D7[-]	1110	5.5	0.712317	1.712317	no	NA	TAS1A-3'D7[-]:AT1G79060.1	0.684868312677875
AT1G79640.2	TAS1A-3'D7[-]	1382	4.5	0.356158	1.356158	no	NA	TAS1A-3'D7[-]:AT1G79640.2	0.684868312677875
AT2G02180.1	TAS3C-5'D9[+]	1100	4.5	2.84927	1.86091719523515	no	TOM3	TAS3C-5'D9[+]:TOM3	0.684868312677875
AT2G10650.1	TAS3C-5'D2[-]	2173	2.5	0.356158	1.356158	no	NA	TAS3C-5'D2[-]:AT2G10650.1	0.684868312677875
AT2G20580.1	TAS1C-3'D8[+]	861	6	0.356158	1.356158	no	ATRPN1A	TAS1C-3'D8[+]:ATRPN1A	0.684868312677875
AT2G25930.1	TAS3C-5'D10[+]	2440	5	6.05469	3.41056717976485	no	ELF3	TAS3C-5'D10[+]:ELF3	0.684868312677875
AT2G26170.2	TAS3C-5'D4[+]	953	6	0.356158	1.356158	no	CYP711A1	TAS3C-5'D4[+]:CYP711A1	0.684868312677875
AT2G26800.3	TAS2-3'D4[+]	1037	6	0.356158	1.356158	no	NA	TAS2-3'D4[+]:AT2G26800.3	0.684868312677875
AT2G40800.1	TAS3C-5'D4[+]	1157	6	0.356158	1.356158	no	NA	TAS3C-5'D4[+]:AT2G40800.1	0.684868312677875
AT2G47320.1	TAS3B-5'D5[-]	413	4	0.356158	1	no	NA	TAS3B-5'D5[-]:AT2G47320.1	0.684868312677875
AT3G16857.2	TAS3A-5'D1[+]	949	4.5	0.356158	1.356158	no	ARR1	TAS3A-5'D1[+]:ARR1	0.684868312677875
AT3G50370.1	TAS2-3'D3[+]	4185	6	0.356158	1.356158	no	NA	TAS2-3'D3[+]:AT3G50370.1	0.684868312677875
AT3G51250.1	TAS4-3'D6[+]	387	4	0.356158	1	no	NA	TAS4-3'D6[+]:AT3G51250.1	0.684868312677875
AT3G51890.1	TAS3C-5'D8[-]	440	5.5	0.356158	1.356158	no	NA	TAS3C-5'D8[-]:AT3G51890.1	0.684868312677875
AT3G54760.2	TAS3A-5'D2[+]	2594	5	1.06848	1.52525000774246	no	NA	TAS3A-5'D2[+]:AT3G54760.2	0.684868312677875
AT4G01000.1	TAS3A-5'D4[+]	964	5.5	0.356158	1.356158	no	NA	TAS3A-5'D4[+]:AT4G01000.1	0.684868312677875
AT4G02200.3	TAS3B-5'D7[+]	693	4.5	0.356158	1.356158	no	NA	TAS3B-5'D7[+]:AT4G02200.3	0.684868312677875
AT4G18030.1	TAS1C-3'D7[-]	1758	4	0.712317	1	no	NA	TAS1C-3'D7[-]:AT4G18030.1	0.684868312677875
AT4G31340.2	TAS3C-5'D4[-]	1692	2	0.712317	0.615766382934346	no	NA	TAS3C-5'D4[-]:AT4G31340.2	0.684868312677875
AT4G36960.2	TAS3A-5'D4[-]	358	4.5	0.356158	1.356158	no	NA	TAS3A-5'D4[-]:AT4G36960.2	0.684868312677875
AT5G03260.1	TAS1C-3'D6[-]	202	5	0.356158	1.356158	no	LAC11	TAS1C-3'D6[-]:LAC11	0.684868312677875
AT5G05987.1	TAS3B-5'D7[+]	56	4.5	0.356158	1.356158	no	PRA1.A2	TAS3B-5'D7[+]:PRA1.A2	0.684868312677875
AT5G11030.3	TAS3B-5'D3[+]	424	5.5	0.356158	1.356158	no	ALF4	TAS3B-5'D3[+]:ALF4	0.684868312677875
AT5G22000.3	TAS3A-5'D6[+]	1212	4	0.712317	1	no	RHF2A	TAS3A-5'D6[+]:RHF2A	0.684868312677875
AT5G23750.2	TAS3A-5'D9[+]	466	6	0.712317	1.712317	no	NA	TAS3A-5'D9[+]:AT5G23750.2	0.684868312677875
AT5G25480.1	TAS1C-3'D7[-]	915	5	0.356158	1.356158	no	AtDNMT2	TAS1C-3'D7[-]:AtDNMT2	0.684868312677875
AT5G26150.1	TAS1A-3'D2[-]	576	5.5	0.356158	1.356158	no	NA	TAS1A-3'D2[-]:AT5G26150.1	0.684868312677875
AT5G38840.1	TAS3B-5'D10[-]	2388	4	0.356158	1.356158	no	NA	TAS3B-5'D10[-]:AT5G38840.1	0.684868312677875
AT5G40200.1	TAS1A-3'D8[-]	358	4	0.356158	1	no	DEG9	TAS1A-3'D8[-]:DEG9	0.684868312677875
AT5G40450.1	TAS3A-5'D6[+]	2042	6	0.356158	1.356158	no	NA	TAS3A-5'D6[+]:AT5G40450.1	0.684868312677875
AT5G40450.1	TAS3A-5'D1[+]	6543	3	0.356158	1	no	NA	TAS3A-5'D1[+]:AT5G40450.1	0.684868312677875
AT5G43960.2	TAS4-3'D3[-]	362	4.5	0.356158	1.356158	no	NA	TAS4-3'D3[-]:AT5G43960.2	0.684868312677875
AT5G49170.1	TAS4-3'D8[-]	733	5	0.356158	1.356158	no	NA	TAS4-3'D8[-]:AT5G49170.1	0.684868312677875
AT5G62340.1	TAS3B-5'D7[-]	118	5.5	0.356158	1.356158	no	NA	TAS3B-5'D7[-]:AT5G62340.1	0.684868312677875
AT5G64572.1	TAS3B-5'D3[+]	993	5.5	0.356158	1.356158	no	NA	TAS3B-5'D3[+]:AT5G64572.1	0.684868312677875
AT5G66520.1	TAS4-3'D9[+]	1627	5	0.356158	1.356158	no	NA	TAS4-3'D9[+]:AT5G66520.1	0.684868312677875
ATMG00516.1	TAS3B-5'D9[-]	284	3	0.712317	1	no	NAD1	TAS3B-5'D9[-]:NAD1	0.684868312677875
AT2G43340.1	TAS4-3'D6[+]	643	3.5	0.356158	0.655630221225248	no	NA	TAS4-3'D6[+]:AT2G43340.1	0.696668235257025
AT5G01410.1	TAS1C-3'D7[-]	1134	4.5	2.84927	1.22707406876106	no	ATPDX1	TAS1C-3'D7[-]:ATPDX1	0.696668235257025
AT5G10090.1	TAS3C-5'D1[+]	328	6	0.356158	1.356158	no	TPR13	TAS3C-5'D1[+]:TPR13	0.696668235257025
AT5G47010.1	TAS4-3'D9[+]	1831	6	0.356158	1.356158	no	ATUPF1	TAS4-3'D9[+]:ATUPF1	0.696668235257025
AT5G66650.1	TAS1A-3'D9[-]	493	5.5	0.356158	1.356158	no	NA	TAS1A-3'D9[-]:AT5G66650.1	0.696668235257025
AT3G02770.1	TAS2-3'D9[-]	342	4.5	0.356158	1	no	NA	TAS2-3'D9[-]:AT3G02770.1	0.706680586365002
AT3G47910.2	TAS3C-5'D3[+]	5340	4.5	0.712317	1	no	NA	TAS3C-5'D3[+]:AT3G47910.2	0.706680586365002
AT1G04880.1	TAS3C-5'D4[+]	1060	4	0.356158	0.792001714635783	no	NA	TAS3C-5'D4[+]:AT1G04880.1	0.729956889056423
AT1G07725.1	TAS3B-5'D3[-]	1129	6	0.356158	1.356158	no	ATEXO70H6	TAS3B-5'D3[-]:ATEXO70H6	0.729956889056423
AT1G64330.1	TAS3C-5'D7[-]	1902	3.5	0.356158	0.792001714635783	no	NA	TAS3C-5'D7[-]:AT1G64330.1	0.729956889056423
AT1G67140.3	TAS2-3'D2[-]	1568	6	0.356158	1.356158	no	SWEETIE	TAS2-3'D2[-]:SWEETIE	0.729956889056423
AT1G70690.1	TAS3B-5'D1[+]	863	4.5	0.712317	1	no	HWI1	TAS3B-5'D1[+]:HWI1	0.729956889056423
AT1G71080.1	TAS1C-3'D7[-]	469	6	0.356158	1.356158	no	NA	TAS1C-3'D7[-]:AT1G71080.1	0.729956889056423
AT2G39510.1	TAS3C-5'D2[+]	1124	4	1.78079	0.886462965619471	no	UMAMIT14	TAS3C-5'D2[+]:UMAMIT14	0.729956889056423
AT2G47620.1	TAS1C-3'D9[+]	1485	4.5	0.356158	1	no	ATSWI3A	TAS1C-3'D9[+]:ATSWI3A	0.729956889056423
AT4G17230.1	TAS3B-5'D7[+]	1570	4.5	0.356158	1	no	SCL13	TAS3B-5'D7[+]:SCL13	0.729956889056423
AT4G24100.1	TAS3C-5'D2[-]	2625	4	0.356158	1	no	NA	TAS3C-5'D2[-]:AT4G24100.1	0.729956889056423
AT3G52300.2	TAS3B-5'D5[+]	377	6	2.84927	1.38423613433593	no	ATPQ	TAS3B-5'D5[+]:ATPQ	0.742987026961311
AT4G11810.1	TAS3C-5'D9[-]	13	4.5	0.356158	1	no	NA	TAS3C-5'D9[-]:AT4G11810.1	0.785163767911727
AT3G03940.1	TAS3B-5'D1[+]	2271	5	0.712317	1.26262352911681	no	NA	TAS3B-5'D1[+]:AT3G03940.1	0.809104893862538
AT2G38120.1	TAS1A-3'D2[-]	974	5	0.712317	1.26262352911681	no	AtAUX1	TAS1A-3'D2[-]:AtAUX1	0.821855604132365
AT5G67070.1	TAS3A-5'D4[-]	137	5	0.712317	1.26262352911681	no	RALFL34	TAS3A-5'D4[-]:RALFL34	0.821855604132365
AT3G44370.1	TAS1C-3'D8[+]	1533	5	0.356158	1	no	NA	TAS1C-3'D8[+]:AT3G44370.1	0.837779444866942
AT4G04460.2	TAS1C-3'D7[-]	904	5	1.06848	1	no	NA	TAS1C-3'D7[-]:AT4G04460.2	0.837779444866942
AT4G32800.1	TAS1B-3'D8[+]	889	5	0.356158	1	no	NA	TAS1B-3'D8[+]:AT4G32800.1	0.837779444866942
AT4G40010.1	TAS3A-5'D6[+]	136	5	0.356158	1	no	SNRK2-7	TAS3A-5'D6[+]:SNRK2-7	0.837779444866942
AT1G20190.1	TAS3B-5'D9[-]	824	5.5	1.42463	1	no	ATEXP11	TAS3B-5'D9[-]:ATEXP11	0.838667912369954
AT1G22380.1	TAS3C-5'D4[+]	583	6	0.356158	1	no	AtUGT85A3	TAS3C-5'D4[+]:AtUGT85A3	0.838667912369954
AT1G34620.1	TAS3B-5'D7[+]	3030	5.5	0.178079	1.178079	no	NA	TAS3B-5'D7[+]:AT1G34620.1	0.838667912369954
AT1G55860.2	TAS1A-3'D5[+]	5353	5.5	0.356158	1	no	UPL1	TAS1A-3'D5[+]:UPL1	0.838667912369954
AT1G59890.4	TAS3C-5'D4[+]	3570	5.5	0.356158	1	no	SNL5	TAS3C-5'D4[+]:SNL5	0.838667912369954
AT1G80790.1	TAS3C-5'D2[+]	1100	6	0.356158	1	no	FDM5	TAS3C-5'D2[+]:FDM5	0.838667912369954
AT2G26850.1	TAS3A-5'D6[+]	626	6	0.712317	1.26262352911681	no	NA	TAS3A-5'D6[+]:AT2G26850.1	0.838667912369954
AT3G02230.1	TAS3A-5'D4[-]	1223	3.5	3.56158	0.197626701557071	no	ATRGP1	TAS3A-5'D4[-]:ATRGP1	0.838667912369954
AT3G09165.1	TAS3B-5'D7[+]	2931	5.5	0.178079	1.178079	no	NA	TAS3B-5'D7[+]:AT3G09165.1	0.838667912369954
AT3G13390.1	TAS2-3'D3[+]	814	4	0.712317	0.490198419173745	no	sks11	TAS2-3'D3[+]:sks11	0.838667912369954
AT3G24100.1	TAS3C-5'D2[+]	156	6	0.712317	1	no	NA	TAS3C-5'D2[+]:AT3G24100.1	0.838667912369954
AT3G25410.1	TAS4-3'D7[-]	1600	6	0.356158	1	no	NA	TAS4-3'D7[-]:AT3G25410.1	0.838667912369954
AT3G47340.3	TAS3C-5'D9[-]	2225	3.5	0.712317	0.201940129703644	no	ASN1	TAS3C-5'D9[-]:ASN1	0.838667912369954
AT3G47350.2	TAS3B-5'D6[-]	537	6	0.712317	1.26262352911681	no	ATHSD2	TAS3B-5'D6[-]:ATHSD2	0.838667912369954
AT3G60360.1	TAS3C-5'D2[+]	640	5.5	0.356158	1	no	EDA14	TAS3C-5'D2[+]:EDA14	0.838667912369954
AT3G60740.1	TAS3C-5'D3[+]	3587	6	0.356158	1	no	CHO	TAS3C-5'D3[+]:CHO	0.838667912369954
AT4G03620.1	TAS3C-5'D2[+]	819	4.5	0.356158	0.792001714635783	no	NA	TAS3C-5'D2[+]:AT4G03620.1	0.838667912369954
AT4G07410.2	TAS1C-3'D7[-]	2686	5.5	0.712317	1	no	PCN	TAS1C-3'D7[-]:PCN	0.838667912369954
AT4G09160.1	TAS1A-3'D7[-]	1866	6	0.712317	1.26262352911681	no	NA	TAS1A-3'D7[-]:AT4G09160.1	0.838667912369954
AT4G23710.1	TAS1A-3'D3[+]	89	6	0.530676	1.12868559563119	no	VAG2	TAS1A-3'D3[+]:VAG2	0.838667912369954
AT4G29950.2	TAS1C-3'D5[-]	712	5.5	0.712317	1.26262352911681	no	NA	TAS1C-3'D5[-]:AT4G29950.2	0.838667912369954
AT4G37870.1	TAS3A-5'D4[-]	515	6	0.356158	1	no	PCK1	TAS3A-5'D4[-]:PCK1	0.838667912369954
AT4G38100.1	TAS2-3'D2[+]	606	5	0.356158	1	no	NA	TAS2-3'D2[+]:AT4G38100.1	0.838667912369954
AT4G39820.1	TAS3B-5'D3[+]	1312	6	1.06848	1.20800062138027	no	NA	TAS3B-5'D3[+]:AT4G39820.1	0.838667912369954
AT5G06530.3	TAS3C-5'D1[+]	2474	6	0.356158	1	no	ABCG22	TAS3C-5'D1[+]:ABCG22	0.838667912369954
AT5G08630.1	TAS3C-5'D8[-]	944	5.5	0.356158	1	no	NA	TAS3C-5'D8[-]:AT5G08630.1	0.838667912369954
AT5G27330.1	TAS3B-5'D7[+]	771	5.5	0.356158	1	no	NA	TAS3B-5'D7[+]:AT5G27330.1	0.838667912369954
AT5G33370.2	TAS3C-5'D4[-]	1300	3.5	5.69853	0.630967721273365	no	NA	TAS3C-5'D4[-]:AT5G33370.2	0.838667912369954
AT5G35390.1	TAS1C-3'D9[-]	1993	5	0.356158	1	no	PRK1	TAS1C-3'D9[-]:PRK1	0.838667912369954
AT5G39870.1	TAS3C-5'D3[+]	702	4	0.356158	0.322477844120577	no	NA	TAS3C-5'D3[+]:AT5G39870.1	0.838667912369954
AT5G42110.1	TAS2-3'D10[-]	335	4	0.356158	0.275768544087325	no	NA	TAS2-3'D10[-]:AT5G42110.1	0.838667912369954
AT5G50460.1	TAS1A-3'D8[-]	189	4	1.42463	0.22838790988934	no	NA	TAS1A-3'D8[-]:AT5G50460.1	0.838667912369954
AT5G52920.1	TAS4-3'D1[-]	1531	6	0.356158	1	no	PKP-BETA1	TAS4-3'D1[-]:PKP-BETA1	0.838667912369954
AT5G62020.1	TAS1C-3'D8[-]	928	5	0.356158	1	no	AT-HSFB2A	TAS1C-3'D8[-]:AT-HSFB2A	0.838667912369954
AT1G03970.1	TAS3A-5'D6[+]	408	6	0.356158	1	no	GBF4	TAS3A-5'D6[+]:GBF4	0.839234223043548
AT1G05350.1	TAS3C-5'D5[+]	1340	6	0.356158	1	no	NA	TAS3C-5'D5[+]:AT1G05350.1	0.839234223043548
AT1G12240.1	TAS1C-3'D1[-]	478	5	0.27068	0.929645906662287	no	ATBETAFRUCT4	TAS1C-3'D1[-]:ATBETAFRUCT4	0.839234223043548
AT1G22400.1	TAS3C-5'D3[+]	1400	4.5	0.712317	0.706217855920285	no	ATUGT85A1	TAS3C-5'D3[+]:ATUGT85A1	0.839234223043548
AT1G65960.2	TAS3B-5'D6[+]	1452	6	1.06848	1.05831453913627	no	GAD2	TAS3B-5'D6[+]:GAD2	0.839234223043548
AT1G75930.1	TAS3A-5'D5[+]	662	4.5	0.712317	0.706217855920285	no	EXL6	TAS3A-5'D5[+]:EXL6	0.839234223043548
AT2G37650.1	TAS3A-5'D1[+]	991	6	0.356158	1	no	NA	TAS3A-5'D1[+]:AT2G37650.1	0.839234223043548
AT2G41630.1	TAS3B-5'D7[+]	80	6	0.356158	1	no	TFIIB	TAS3B-5'D7[+]:TFIIB	0.839234223043548
AT2G48160.1	TAS1C-3'D5[-]	3213	6	0.356158	1	no	NA	TAS1C-3'D5[-]:AT2G48160.1	0.839234223043548
AT3G09860.1	TAS3A-5'D4[-]	455	4	0.356158	0.655630221225248	no	NA	TAS3A-5'D4[-]:AT3G09860.1	0.839234223043548
AT3G19370.3	TAS3C-5'D9[+]	2185	6	0.598346	1.17858391131417	no	NA	TAS3C-5'D9[+]:AT3G19370.3	0.839234223043548
AT3G29040.1	TAS3A-5'D1[+]	578	6	1.06848	1	no	NA	TAS3A-5'D1[+]:AT3G29040.1	0.839234223043548
AT3G53720.1	TAS3C-5'D10[+]	2090	6	0.356158	1	no	ATCHX20	TAS3C-5'D10[+]:ATCHX20	0.839234223043548
AT4G31540.1	TAS2-3'D3[+]	2401	6	0.356158	1	no	ATEXO70G1	TAS2-3'D3[+]:ATEXO70G1	0.839234223043548
AT4G34480.1	TAS3A-5'D1[+]	1379	6	0.356158	1	no	NA	TAS3A-5'D1[+]:AT4G34480.1	0.839234223043548
AT4G37820.1	TAS3C-5'D3[+]	1734	5	0.712317	0.827814143719059	no	NA	TAS3C-5'D3[+]:AT4G37820.1	0.839234223043548
AT5G22950.1	TAS3A-5'D2[+]	720	6	1.06848	1	no	VPS24.1	TAS3A-5'D2[+]:VPS24.1	0.839234223043548
AT5G46570.1	TAS3C-5'D10[+]	1509	6	0.356158	1	no	BSK2	TAS3C-5'D10[+]:BSK2	0.839234223043548
AT5G67490.1	TAS3C-5'D3[+]	693	5	0.356158	0.792001714635783	no	NA	TAS3C-5'D3[+]:AT5G67490.1	0.839234223043548
AT2G46000.1	TAS3B-5'D6[+]	717	5	1.42463	0.871921288554691	no	NA	TAS3B-5'D6[+]:AT2G46000.1	0.848048807954934
AT3G60100.1	TAS3C-5'D5[+]	1333	5	0.181641	0.871315141746021	no	CSY5	TAS3C-5'D5[+]:CSY5	0.848048807954934
AT3G05820.1	TAS1A-3'D7[-]	1509	6	0.356158	1	no	A/N-InvH	TAS1A-3'D7[-]:A/N-InvH	0.848972286888713
AT1G01780.1	TAS1C-3'D8[-]	799	4.5	0.712317	0.348191852354944	no	PLIM2b	TAS1C-3'D8[-]:PLIM2b	0.85887050184731
AT1G10670.4	TAS4-3'D4[+]	690	5.5	0.356158	1	no	ACLA-1	TAS4-3'D4[+]:ACLA-1	0.85887050184731
AT1G13020.1	TAS3B-5'D7[+]	1893	5	0.356158	1	no	EIF4B2	TAS3B-5'D7[+]:EIF4B2	0.85887050184731
AT1G20220.1	TAS3B-5'D7[+]	691	5	0.356158	0.792001714635783	no	NA	TAS3B-5'D7[+]:AT1G20220.1	0.85887050184731
AT1G24530.1	TAS3C-5'D4[-]	1375	5.5	0.356158	1	no	NA	TAS3C-5'D4[-]:AT1G24530.1	0.85887050184731
AT1G32700.2	TAS3A-5'D4[+]	1209	5	0.356158	0.792001714635783	no	NA	TAS3A-5'D4[+]:AT1G32700.2	0.85887050184731
AT1G47200.1	TAS3B-5'D7[+]	622	5	0.712317	0.827814143719059	no	WPP2	TAS3B-5'D7[+]:WPP2	0.85887050184731
AT1G47380.1	TAS3A-5'D6[+]	1946	5	0.356158	0.792001714635783	no	NA	TAS3A-5'D6[+]:AT1G47380.1	0.85887050184731
AT1G47380.1	TAS3C-5'D3[+]	1959	5	0.356158	0.792001714635783	no	NA	TAS3C-5'D3[+]:AT1G47380.1	0.85887050184731
AT1G51640.1	TAS3B-5'D7[+]	1904	6	0.356158	1	no	ATEXO70G2	TAS3B-5'D7[+]:ATEXO70G2	0.85887050184731
AT1G70540.1	TAS2-3'D4[+]	676	4.5	0.356158	0.655630221225248	no	EDA24	TAS2-3'D4[+]:EDA24	0.85887050184731
AT1G71710.2	TAS1B-3'D4[-]	1847	5	0.356158	1	no	NA	TAS1B-3'D4[-]:AT1G71710.2	0.85887050184731
AT1G73760.1	TAS4-3'D4[+]	1036	6	0.356158	1	no	NA	TAS4-3'D4[+]:AT1G73760.1	0.85887050184731
AT1G75870.1	TAS1A-3'D7[-]	562	4.5	0.356158	0.655630221225248	no	NA	TAS1A-3'D7[-]:AT1G75870.1	0.85887050184731
AT2G01350.4	TAS1A-3'D7[-]	944	5	0.356158	0.792001714635783	no	QPT	TAS1A-3'D7[-]:QPT	0.85887050184731
AT2G16750.1	TAS3C-5'D3[+]	1998	4.5	0.356158	0.352315633873436	no	NA	TAS3C-5'D3[+]:AT2G16750.1	0.85887050184731
AT2G19760.1	TAS2-3'D3[-]	645	4	0.356158	0.559325752795272	no	PFN1	TAS2-3'D3[-]:PFN1	0.85887050184731
AT2G25210.1	TAS3C-5'D4[-]	298	4	1.06848	0.659392084668229	no	NA	TAS3C-5'D4[-]:AT2G25210.1	0.85887050184731
AT2G26430.3	TAS3B-5'D7[+]	1221	6	0.356158	1	no	ATRCY1	TAS3B-5'D7[+]:ATRCY1	0.85887050184731
AT2G30630.2	TAS3B-5'D7[+]	1290	6	0.356158	1	no	NA	TAS3B-5'D7[+]:AT2G30630.2	0.85887050184731
AT2G32980.1	TAS3C-5'D3[+]	932	5.5	0.356158	1	no	AUG2	TAS3C-5'D3[+]:AUG2	0.85887050184731
AT2G35880.1	TAS3B-5'D7[+]	1485	5	0.13534	0.837173839626356	no	NA	TAS3B-5'D7[+]:AT2G35880.1	0.85887050184731
AT2G40205.1	TAS3B-5'D9[-]	105	4	0.356158	0.655630221225248	no	NA	TAS3B-5'D9[-]:AT2G40205.1	0.85887050184731
AT2G46950.1	TAS1A-3'D3[-]	1179	6	0.356158	1	no	CYP709B2	TAS1A-3'D3[-]:CYP709B2	0.85887050184731
AT3G03050.1	TAS3C-5'D8[+]	4078	4.5	0.356158	0.655630221225248	no	ATCSLD3	TAS3C-5'D8[+]:ATCSLD3	0.85887050184731
AT3G06760.2	TAS3C-5'D8[-]	858	6	0.712317	1.26262352911681	no	NA	TAS3C-5'D8[-]:AT3G06760.2	0.85887050184731
AT3G17820.1	TAS3C-5'D2[-]	1272	6	1.06848	1.20800062138027	no	ATGSKB6	TAS3C-5'D2[-]:ATGSKB6	0.85887050184731
AT3G22320.1	TAS3B-5'D2[+]	823	5.5	0.356158	1	no	ATRPABC24.3	TAS3B-5'D2[+]:ATRPABC24.3	0.85887050184731
AT3G22910.1	TAS3C-5'D3[+]	1275	4.5	0.356158	0.792001714635783	no	NA	TAS3C-5'D3[+]:AT3G22910.1	0.85887050184731
AT3G28830.1	TAS3C-5'D4[+]	489	4.5	0.712317	0.186435110381381	no	NA	TAS3C-5'D4[+]:AT3G28830.1	0.85887050184731
AT3G46430.1	TAS3C-5'D3[+]	86	6	1.42463	1.12380939138173	no	NA	TAS3C-5'D3[+]:AT3G46430.1	0.85887050184731
AT3G48930.1	TAS3B-5'D9[+]	175	5.5	0.356158	1	no	EMB1080	TAS3B-5'D9[+]:EMB1080	0.85887050184731
AT3G61260.1	TAS3B-5'D7[+]	609	4.5	0.356158	0.559325752795272	no	NA	TAS3B-5'D7[+]:AT3G61260.1	0.85887050184731
AT3G61480.1	TAS1C-3'D5[-]	2647	5.5	0.227941	1.227941	no	NA	TAS1C-3'D5[-]:AT3G61480.1	0.85887050184731
AT4G00830.4	TAS3C-5'D3[+]	475	5.5	0.00712317	1	no	LIF2	TAS3C-5'D3[+]:LIF2	0.85887050184731
AT4G01690.2	TAS2-3'D4[-]	1185	5.5	0.356158	1	no	HEMG1	TAS2-3'D4[-]:HEMG1	0.85887050184731
AT4G11560.1	TAS1A-3'D7[-]	1693	6	0.356158	1	no	NA	TAS1A-3'D7[-]:AT4G11560.1	0.85887050184731
AT4G26190.1	TAS4-3'D3[+]	2024	5.5	0.712317	1.26262352911681	no	NA	TAS4-3'D3[+]:AT4G26190.1	0.85887050184731
AT4G31300.3	TAS3B-5'D1[+]	411	5	0.356158	0.792001714635783	no	PBA1	TAS3B-5'D1[+]:PBA1	0.85887050184731
AT5G04870.1	TAS4-3'D8[-]	2263	6	0.712317	1	no	ATCPK1	TAS4-3'D8[-]:ATCPK1	0.85887050184731
AT5G18130.2	TAS1B-3'D7[-]	173	6	0.356158	1	no	NA	TAS1B-3'D7[-]:AT5G18130.2	0.85887050184731
AT5G18910.1	TAS3A-5'D4[-]	172	5	0.356158	1	no	NA	TAS3A-5'D4[-]:AT5G18910.1	0.85887050184731
AT5G20620.1	TAS3C-5'D3[-]	1388	4	0.352597	0.997374199761385	no	UBQ4	TAS3C-5'D3[-]:UBQ4	0.85887050184731
AT5G24880.1	TAS3A-5'D1[+]	1047	5	0.356158	0.792001714635783	no	NA	TAS3A-5'D1[+]:AT5G24880.1	0.85887050184731
AT5G28350.2	TAS1C-3'D5[-]	2761	5.5	0.128217	1.128217	no	NA	TAS1C-3'D5[-]:AT5G28350.2	0.85887050184731
AT5G40450.1	TAS3B-5'D9[+]	2738	6	0.356158	1	no	NA	TAS3B-5'D9[+]:AT5G40450.1	0.85887050184731
ATCG00830.1	TAS3B-5'D9[+]	771	4.5	0.356158	0.226546635439392	no	RPL2.1	TAS3B-5'D9[+]:RPL2.1	0.85887050184731
ATMG00090.1	TAS1A-3'D3[-]	33	4.5	0.352597	0.256469974781471	no	NA	TAS1A-3'D3[-]:ATMG00090.1	0.85887050184731
AT5G58170.1	TAS1A-3'D2[+]	2394	6	2.13695	1.00113614966538	no	GDPDL7	TAS1A-3'D2[+]:GDPDL7	0.867679532342488
AT5G42320.1	TAS1A-3'D6[-]	1138	6	0.356158	1	no	NA	TAS1A-3'D6[-]:AT5G42320.1	0.897422750085929
AT2G46300.1	TAS3A-5'D10[+]	889	5	0.712317	0.706217855920285	no	NA	TAS3A-5'D10[+]:AT2G46300.1	0.902289906210962
AT3G05910.2	TAS3C-5'D3[+]	373	5	0.00712317	0.742629671468959	no	NA	TAS3C-5'D3[+]:AT3G05910.2	0.902289906210962
AT5G62000.4	TAS1B-3'D10[+]	3081	5	0.356158	0.655630221225248	no	ARF1-BP	TAS1B-3'D10[+]:ARF1-BP	0.902289906210962
AT1G48590.3	TAS4-3'D7[-]	617	5	0.356158	0.655630221225248	no	NA	TAS4-3'D7[-]:AT1G48590.3	0.910436929512623
AT3G02080.1	TAS1C-3'D7[-]	447	5	1.06848	0.743846173209771	no	NA	TAS1C-3'D7[-]:AT3G02080.1	0.910436929512623
AT3G09740.1	TAS3C-5'D4[-]	938	4.5	0.356158	0.559325752795272	no	ATSYP71	TAS3C-5'D4[-]:ATSYP71	0.910436929512623
AT5G65300.1	TAS4-3'D3[-]	242	5	0.356158	0.792001714635783	no	NA	TAS4-3'D3[-]:AT5G65300.1	0.910436929512623
AT5G13940.1	TAS3A-5'D1[+]	2305	5	0.352597	0.789922076344509	no	NA	TAS3A-5'D1[+]:AT5G13940.1	0.927904353847429
AT5G28540.1	TAS1B-3'D4[-]	1747	5	0.117532	0.672217894619704	no	BIP1	TAS1B-3'D4[-]:BIP1	0.938952964740785
AT1G56070.1	TAS1C-3'D6[-]	2382	5	0.712317	0.490198419173745	no	LOS1	TAS1C-3'D6[-]:LOS1	0.947220767565308
AT1G59640.2	TAS3C-5'D3[+]	635	5.5	0.712317	0.827814143719059	no	BPE	TAS3C-5'D3[+]:BPE	0.947220767565308
AT2G16730.1	TAS3C-5'D3[+]	47	5	0.356158	0.559325752795272	no	BGAL13	TAS3C-5'D3[+]:BGAL13	0.947220767565308
AT2G33480.2	TAS3C-5'D3[+]	726	5	0.356158	0.629614429304301	no	ANAC041	TAS3C-5'D3[+]:ANAC041	0.947220767565308
AT2G42010.1	TAS3B-5'D1[+]	3511	5	0.712317	0.615766382934346	no	PLDBETA	TAS3B-5'D1[+]:PLDBETA	0.947220767565308
AT3G16180.1	TAS4-3'D9[+]	1888	5	0.356158	0.487688031099076	no	NA	TAS4-3'D9[+]:AT3G16180.1	0.947220767565308
AT5G67590.1	TAS3A-5'D7[+]	448	5	0.185202	0.572982093131188	no	FRO1	TAS3A-5'D7[+]:FRO1	0.947220767565308
ATMG00690.1	TAS1A-3'D3[-]	168	5	0.00356158	0.740003436177791	no	ORF240A	TAS1A-3'D3[-]:ORF240A	0.947220767565308
AT1G01300.1	TAS3B-5'D7[-]	150	5.5	0.356158	0.792001714635783	no	NA	TAS3B-5'D7[-]:AT1G01300.1	0.949679297382734
AT2G19760.1	TAS3C-5'D3[+]	93	5.5	0.356158	0.792001714635783	no	PFN1	TAS3C-5'D3[+]:PFN1	0.952711403937384
AT3G05020.1	TAS3C-5'D3[+]	258	5.5	0.356158	0.792001714635783	no	ACP	TAS3C-5'D3[+]:ACP	0.952711403937384
AT5G64260.1	TAS3C-5'D2[+]	330	5.5	0.356158	0.792001714635783	no	EXL2	TAS3C-5'D2[+]:EXL2	0.952711403937384
AT3G54080.1	TAS1A-3'D10[-]	1213	5	0.356158	0.655630221225248	no	NA	TAS1A-3'D10[-]:AT3G54080.1	0.955651114478026
AT1G22100.1	TAS1C-3'D7[+]	807	5.5	0.356158	0.792001714635783	no	NA	TAS1C-3'D7[+]:AT1G22100.1	0.962669269970107
AT1G50610.1	TAS1C-3'D4[+]	1721	5.5	0.356158	0.792001714635783	no	PRK5	TAS1C-3'D4[+]:PRK5	0.962669269970107
AT2G26410.1	TAS1A-3'D9[-]	928	5.5	0.356158	0.792001714635783	no	Iqd4	TAS1A-3'D9[-]:Iqd4	0.962669269970107
AT3G03540.1	TAS3B-5'D9[+]	1443	5.5	0.356158	0.792001714635783	no	NPC5	TAS3B-5'D9[+]:NPC5	0.962669269970107
AT4G21326.1	TAS3B-5'D2[+]	2876	5.5	0.356158	0.792001714635783	no	ATSBT3.12	TAS3B-5'D2[+]:ATSBT3.12	0.962669269970107
AT5G02800.1	TAS3C-5'D9[+]	1335	5.5	0.356158	0.792001714635783	no	CDL1	TAS3C-5'D9[+]:CDL1	0.962669269970107
AT5G61430.1	TAS3C-5'D9[+]	575	5.5	0.356158	0.792001714635783	no	ANAC100	TAS3C-5'D9[+]:ANAC100	0.962669269970107
AT1G11910.1	TAS4-3'D7[-]	1668	5	0.356158	0.297300058313128	no	APA1	TAS4-3'D7[-]:APA1	0.967754155817606
AT1G26480.1	TAS3C-5'D10[+]	303	5.5	0.356158	0.792001714635783	no	GF14 IOTA	TAS3C-5'D10[+]:GF14 IOTA	0.967754155817606
AT1G80460.2	TAS3A-5'D9[-]	1087	5.5	0.356158	0.792001714635783	no	GLI1	TAS3A-5'D9[-]:GLI1	0.967754155817606
AT4G10790.1	TAS3A-5'D6[+]	1076	5	0.356158	0.432317378345208	no	NA	TAS3A-5'D6[+]:AT4G10790.1	0.967754155817606
AT5G14030.4	TAS1A-3'D2[-]	645	5	0.712317	0.415975405634549	no	NA	TAS1A-3'D2[-]:AT5G14030.4	0.967754155817606
AT5G40340.1	TAS3B-5'D7[+]	2199	5.5	0.356158	0.792001714635783	no	NA	TAS3B-5'D7[+]:AT5G40340.1	0.967754155817606
AT1G62660.1	TAS1C-3'D1[-]	617	5.5	0.085478	0.800406737268076	no	NA	TAS1C-3'D1[-]:AT1G62660.1	0.969364732398486
AT1G76490.1	TAS3A-5'D4[+]	2170	5	0.356158	0.0670402886944486	no	AtHMGR1	TAS3A-5'D4[+]:AtHMGR1	0.971596513724559
AT4G03290.1	TAS3A-5'D1[+]	407	5	1.06848	0.293206363426316	no	NA	TAS3A-5'D1[+]:AT4G03290.1	0.982992593349576
AT5G04180.1	TAS1A-3'D3[-]	626	5	0.712317	0.242720374672735	no	ACA3	TAS1A-3'D3[-]:ACA3	0.982992593349576
AT1G20440.1	TAS3C-5'D3[+]	485	5.5	2.84927	0.643021806749501	no	AtCOR47	TAS3C-5'D3[+]:AtCOR47	0.999538681311725
AT1G56280.2	TAS3B-5'D7[+]	853	5.5	0.712317	0.615766382934346	no	ATDI19	TAS3B-5'D7[+]:ATDI19	0.999538681311725
AT1G67140.3	TAS3C-5'D3[+]	6105	5.5	0.00356158	0.586083990289181	no	SWEETIE	TAS3C-5'D3[+]:SWEETIE	0.999538681311725
AT1G80000.2	TAS3C-5'D10[+]	357	5.5	0.00712317	0.742629671468959	no	NA	TAS3C-5'D10[+]:AT1G80000.2	0.999538681311725
AT2G19110.1	TAS3C-5'D9[+]	3121	6	0.356158	0.792001714635783	no	ATHMA4	TAS3C-5'D9[+]:ATHMA4	0.999538681311725
AT2G22795.1	TAS3B-5'D9[+]	1697	5.5	0.519991	0.626896062492009	no	NA	TAS3B-5'D9[+]:AT2G22795.1	0.999538681311725
AT2G28910.1	TAS3B-5'D7[+]	560	5.5	0.356158	0.655630221225248	no	CXIP4	TAS3B-5'D7[+]:CXIP4	0.999538681311725
AT2G46860.1	TAS3C-5'D3[-]	812	4.5	0.356158	0.0616063016449147	no	AtPPa3	TAS3C-5'D3[-]:AtPPa3	0.999538681311725
AT3G10500.1	TAS3C-5'D8[-]	1779	6	0.356158	0.792001714635783	no	ANAC053	TAS3C-5'D8[-]:ANAC053	0.999538681311725
AT3G11690.1	TAS3A-5'D1[+]	1196	6	1.42463	0.871921288554691	no	NA	TAS3A-5'D1[+]:AT3G11690.1	0.999538681311725
AT3G19090.1	TAS4-3'D2[-]	246	6	0.356158	0.792001714635783	no	AtLARP6c	TAS4-3'D2[-]:AtLARP6c	0.999538681311725
AT3G22740.1	TAS1A-3'D7[-]	718	5.5	0.356158	0.559325752795272	no	HMT3	TAS1A-3'D7[-]:HMT3	0.999538681311725
AT4G04640.1	TAS4-3'D9[-]	1325	6	0.356158	0.655630221225248	no	ATPC1	TAS4-3'D9[-]:ATPC1	0.999538681311725
AT4G13270.1	TAS4-3'D7[-]	693	6	0.356158	0.792001714635783	no	NA	TAS4-3'D7[-]:AT4G13270.1	0.999538681311725
AT4G27900.2	TAS3C-5'D2[+]	877	6	0.356158	0.792001714635783	no	NA	TAS3C-5'D2[+]:AT4G27900.2	0.999538681311725
AT4G30440.1	TAS3B-5'D3[+]	1118	5.5	0.356158	0.655630221225248	no	GAE1	TAS3B-5'D3[+]:GAE1	0.999538681311725
AT4G40030.3	TAS3C-5'D9[-]	826	5	0.712317	0.375378048833957	no	NA	TAS3C-5'D9[-]:AT4G40030.3	0.999538681311725
AT5G07420.1	TAS3C-5'D3[-]	41	5.5	0.356158	0.655630221225248	no	NA	TAS3C-5'D3[-]:AT5G07420.1	0.999538681311725
AT5G13850.1	TAS3B-5'D7[+]	572	5.5	0.356158	0.655630221225248	no	NACA3	TAS3B-5'D7[+]:NACA3	0.999538681311725
AT5G16210.1	TAS3B-5'D10[+]	3479	6	0.356158	0.792001714635783	no	NA	TAS3B-5'D10[+]:AT5G16210.1	0.999538681311725
AT5G27980.1	TAS3B-5'D9[+]	210	6	0.712317	0.827814143719059	no	NA	TAS3B-5'D9[+]:AT5G27980.1	0.999538681311725
AT5G35700.1	TAS1B-3'D10[+]	1745	5.5	0.356158	0.655630221225248	no	FIM2	TAS1B-3'D10[+]:FIM2	0.999538681311725
AT5G48180.1	TAS1B-3'D7[-]	657	5.5	0.356158	0.559325752795272	no	AtNSP5	TAS1B-3'D7[-]:AtNSP5	0.999538681311725
AT5G48970.1	TAS3A-5'D2[-]	1260	5.5	0.356158	0.655630221225248	no	NA	TAS3A-5'D2[-]:AT5G48970.1	0.999538681311725
AT1G02000.1	TAS4-3'D10[-]	1389	6	0.356158	0.487688031099076	no	GAE2	TAS4-3'D10[-]:GAE2	0.999968673354056
AT1G02500.2	TAS3B-5'D7[-]	1326	6	0.356158	0.354943637015575	no	AtSAM1	TAS3B-5'D7[-]:AtSAM1	0.999968673354056
AT1G12090.1	TAS4-3'D7[+]	784	5.5	0.356158	0.213824778710831	no	ELP	TAS4-3'D7[+]:ELP	0.999968673354056
AT1G12310.1	TAS1B-3'D2[+]	499	5.5	0.712317	0.286043112348026	no	NA	TAS1B-3'D2[+]:AT1G12310.1	0.999968673354056
AT1G15270.1	TAS3B-5'D9[+]	207	6	1.78079	0.609611143507294	no	NA	TAS3B-5'D9[+]:AT1G15270.1	0.999968673354056
AT1G23149.1	TAS3C-5'D3[+]	721	5.5	0.712317	0.242720374672735	no	CPuORF29	TAS3C-5'D3[+]:CPuORF29	0.999968673354056
AT1G23150.1	TAS3C-5'D3[+]	721	5.5	0.712317	0.242720374672735	no	NA	TAS3C-5'D3[+]:AT1G23150.1	0.999968673354056
AT1G30360.1	TAS2-3'D3[+]	2344	5.5	0.356158	0.352315633873436	no	ERD4	TAS2-3'D3[+]:ERD4	0.999968673354056
AT1G53190.2	TAS3C-5'D9[+]	1675	6	0.712317	0.706217855920285	no	NA	TAS3C-5'D9[+]:AT1G53190.2	0.999968673354056
AT1G54280.1	TAS3B-5'D7[+]	39	5.5	0.398897	0.400473217276295	no	NA	TAS3B-5'D7[+]:AT1G54280.1	0.999968673354056
AT1G57720.2	TAS3B-5'D8[+]	1181	6	0.356158	0.559325752795272	no	NA	TAS3B-5'D8[+]:AT1G57720.2	0.999968673354056
AT1G64230.5	TAS3C-5'D9[+]	777	6	0.712317	0.286043112348026	no	UBC28	TAS3C-5'D9[+]:UBC28	0.999968673354056
AT1G69940.1	TAS3C-5'D2[+]	93	6	0.356158	0.388237988497356	no	ATPPME1	TAS3C-5'D2[+]:ATPPME1	0.999968673354056
AT1G70700.2	TAS1C-3'D5[-]	1014	6	1.06848	0.0421438671268546	no	JAZ9	TAS1C-3'D5[-]:JAZ9	0.999968673354056
AT1G79400.1	TAS1B-3'D7[-]	2232	6	0.356158	0.352315633873436	no	ATCHX2	TAS1B-3'D7[-]:ATCHX2	0.999968673354056
AT1G80660.2	TAS3B-5'D9[+]	2833	5.5	1.06848	0.188516126327532	no	AHA9	TAS3B-5'D9[+]:AHA9	0.999968673354056
AT2G16750.1	TAS3C-5'D3[+]	2350	5.5	0.356158	0.142038794277216	no	NA	TAS3C-5'D3[+]:AT2G16750.1	0.999968673354056
AT2G18020.1	TAS3C-5'D10[-]	425	6	0.274242	0.525540804163934	no	EMB2296	TAS3C-5'D10[-]:EMB2296	0.999968673354056
AT2G18470.1	TAS3A-5'D6[+]	1781	6	0.356158	0.297300058313128	no	AtPERK4	TAS3A-5'D6[+]:AtPERK4	0.999968673354056
AT2G21660.2	TAS4-3'D2[-]	542	5.5	15.671	0.147748019214067	no	ATGRP7	TAS4-3'D2[-]:ATGRP7	0.999968673354056
AT2G22430.1	TAS3C-5'D9[-]	1209	6	0.356158	0.655630221225248	no	ATHB6	TAS3C-5'D9[-]:ATHB6	0.999968673354056
AT2G22950.1	TAS1A-3'D7[-]	2839	6	0.356158	0.487688031099076	no	ACA7	TAS1A-3'D7[-]:ACA7	0.999968673354056
AT2G26410.1	TAS3C-5'D8[-]	1687	6	0.356158	0.153490019783871	no	Iqd4	TAS3C-5'D8[-]:Iqd4	0.999968673354056
AT2G26490.1	TAS2-3'D2[-]	1540	6	0.356158	0.487688031099076	no	NA	TAS2-3'D2[-]:AT2G26490.1	0.999968673354056
AT2G30570.1	TAS3B-5'D7[+]	263	6	0.356158	0.202456061255231	no	PSBW	TAS3B-5'D7[+]:PSBW	0.999968673354056
AT2G31360.1	TAS3B-5'D9[+]	1005	6	0.712317	0.375378048833957	no	ADS2	TAS3B-5'D9[+]:ADS2	0.999968673354056
AT2G39770.2	TAS4-3'D10[-]	1243	6	0.356158	0.352315633873436	no	CYT1	TAS4-3'D10[-]:CYT1	0.999968673354056
AT2G41905.1	TAS4-3'D9[+]	92	6	15.3148	0.176313886874586	no	NA	TAS4-3'D9[+]:AT2G41905.1	0.999968673354056
AT3G06580.1	TAS3B-5'D9[+]	1561	5.5	0.356158	0.559325752795272	no	GAL1	TAS3B-5'D9[+]:GAL1	0.999968673354056
AT3G07460.2	TAS3A-5'D4[-]	963	6	0.356158	0.322477844120577	no	NA	TAS3A-5'D4[-]:AT3G07460.2	0.999968673354056
AT3G10570.1	TAS4-3'D9[+]	1554	6	0.356158	0.352315633873436	no	CYP77A6	TAS4-3'D9[+]:CYP77A6	0.999968673354056
AT3G12110.1	TAS3C-5'D1[+]	804	6	0.356158	0.559325752795272	no	ACT11	TAS3C-5'D1[+]:ACT11	0.999968673354056
AT3G23060.1	TAS3C-5'D9[-]	19	6	0.356158	0.174604899440068	no	NA	TAS3C-5'D9[-]:AT3G23060.1	0.999968673354056
AT3G26110.1	TAS1B-3'D10[-]	528	5.5	2.49311	0.234591207639924	no	NA	TAS1B-3'D10[-]:AT3G26110.1	0.999968673354056
AT3G55430.1	TAS4-3'D6[+]	568	6	0.712317	0.255625786553169	no	NA	TAS4-3'D6[+]:AT3G55430.1	0.999968673354056
AT3G55610.2	TAS3C-5'D4[+]	1851	6	0.356158	0.487688031099076	no	P5CS2	TAS3C-5'D4[+]:P5CS2	0.999968673354056
AT4G02380.2	TAS3A-5'D4[-]	157	5	1.06848	0.194840377231949	no	AtLEA5	TAS3A-5'D4[-]:AtLEA5	0.999968673354056
AT4G02380.2	TAS3B-5'D7[+]	351	6	2.84927	0.0554790552070842	no	AtLEA5	TAS3B-5'D7[+]:AtLEA5	0.999968673354056
AT4G19120.2	TAS2-3'D3[+]	1851	6	0.712317	0.286043112348026	no	ERD3	TAS2-3'D3[+]:ERD3	0.999968673354056
AT4G30060.1	TAS2-3'D3[+]	1686	6	0.356158	0.655630221225248	no	NA	TAS2-3'D3[+]:AT4G30060.1	0.999968673354056
AT4G33150.3	TAS3C-5'D3[+]	1710	6	0.712317	0.0529442302400292	no	LKR	TAS3C-5'D3[+]:LKR	0.999968673354056
AT4G35010.1	TAS1C-3'D5[-]	2111	6	1.06848	0.254639506498079	no	BGAL11	TAS1C-3'D5[-]:BGAL11	0.999968673354056
AT4G38630.1	TAS3B-5'D7[+]	1203	6	0.356158	0.559325752795272	no	ATMCB1	TAS3B-5'D7[+]:ATMCB1	0.999968673354056
AT5G07530.2	TAS3C-5'D3[+]	165	5.5	1.42463	0.36196449071662	no	ATGRP-7	TAS3C-5'D3[+]:ATGRP-7	0.999968673354056
AT5G07530.2	TAS3B-5'D6[+]	635	5.5	8.19164	0.00101479638138937	no	ATGRP-7	TAS3B-5'D6[+]:ATGRP-7	0.999968673354056
AT5G09810.1	TAS1C-3'D5[+]	1319	5.5	0.712317	0.324677563093726	no	ACT7	TAS1C-3'D5[+]:ACT7	0.999968673354056
AT5G10450.4	TAS4-3'D9[+]	519	6	0.356158	0.559325752795272	no	14-3-3lambda	TAS4-3'D9[+]:14-3-3lambda	0.999968673354056
AT5G10660.2	TAS3B-5'D9[+]	1090	6	0.356158	0.655630221225248	no	NA	TAS3B-5'D9[+]:AT5G10660.2	0.999968673354056
AT5G10730.1	TAS3B-5'D5[+]	862	6	0.356158	0.213824778710831	no	NA	TAS3B-5'D5[+]:AT5G10730.1	0.999968673354056
AT5G10860.1	TAS3C-5'D7[-]	800	5.5	0.356158	0.432317378345208	no	CBSX3	TAS3C-5'D7[-]:CBSX3	0.999968673354056
AT5G16500.1	TAS3A-5'D1[+]	1917	5.5	0.712317	0.375378048833957	no	NA	TAS3A-5'D1[+]:AT5G16500.1	0.999968673354056
AT5G17910.2	TAS3C-5'D3[+]	1244	6	0.0391774	0.766265730099295	no	NA	TAS3C-5'D3[+]:AT5G17910.2	0.999968673354056
AT5G20190.1	TAS1A-3'D6[+]	644	5.5	0.356158	0.487688031099076	no	NA	TAS1A-3'D6[+]:AT5G20190.1	0.999968673354056
AT5G27670.1	TAS3B-5'D7[+]	143	6	0.356158	0.559325752795272	no	HTA7	TAS3B-5'D7[+]:HTA7	0.999968673354056
AT5G48543.1	TAS3B-5'D7[+]	178	6	0.712317	0.172892156268806	no	LCR1	TAS3B-5'D7[+]:LCR1	0.999968673354056
ATCG00380.1	TAS3B-5'D8[+]	235	6	1.06848	0.453456916243933	no	RPS4	TAS3B-5'D8[+]:RPS4	0.999968673354056
