# Supplementary material for: NanoPARE: parallel analysis of RNA 5′ ends from low-input RNA
Source: Genome Res. 2018 Dec;28(12):1931–42. doi: 10.1101/gr.239202.118 (PMC6280765; doi:10.1101/gr.239202.118)
Supplement: Supplemental Material [file supp_gr.239202.118_Supplemental_Code_S1.zip › supplemental_code_S1/data_tables/detected_sites/d234_fb4.anno.mir.allen.detected.sites.tsv]

target.transcript	sRNA	slice.site	Allen.score	slice.site.rpm	fold.change	verified.	common.name	interaction	adj.p.val
AT1G27340.1	miR394a	1382	1	0.420033	1.420033	yes	LCR	miR394a:LCR	0
AT1G27360.4	miR156j	1309	0	0.618382	0.774004744	no	SPL11	miR156j:SPL11	0
AT1G27370.4	miR156j	1324	0	0.653385	1.096743702	no	SPL10	miR156j:SPL10	0
AT1G50055.1	miR173-5p	373	4.5	56.1328	35.55876431	yes	TAS1b	miR173-5p:TAS1b	0
AT1G56010.2	miR164a	812	2	4.15366	5.15366	yes	anac021	miR164a:anac021	0
AT1G62590.1	miR161.2	1049	1	0.933407	1.933407	no	NA	miR161.2:AT1G62590.1	0
AT1G63330.1	miR161.2	774	1	0.75256	1.75256	no	NA	miR161.2:AT1G63330.1	0
AT1G77850.1	miR160a-5p	1419	0.5	14.5612	11.8333872	yes	ARF17	miR160a-5p:ARF17	0
AT2G27400.1	miR173-5p	378	2.5	44.2785	45.2785	yes	TAS1a	miR173-5p:TAS1a	0
AT2G28350.1	miR160a-5p	1339	2	6.32383	7.32383	yes	ARF10	miR160a-5p:ARF10	0
AT2G33770.1	miR399a	953	1.5	0.472537	0.851559428	yes	ATUBC24	miR399a:ATUBC24	0
AT2G39675.1	miR173-5p	378	2.5	442.266	261.6339535	yes	TAS1c	miR173-5p:TAS1c	0
AT2G39681.1	miR173-5p	417	2.5	197.34	100.1677712	yes	TAS2	miR173-5p:TAS2	0
AT2G45160.1	miR171a-3p	1013	0	38.1414	17.27387872	yes	ATHAM1	miR171a-3p:ATHAM1	0
AT2G46800.2	miR856	435	2	0.834233	1.009633787	no	ATCDF1	miR856:ATCDF1	0
AT3G57920.1	miR156j	854	0	0.63005	1.63005	yes	SPL15	miR156j:SPL15	0
AT3G60630.1	miR171a-3p	1055	0	22.1918	4.92364589	yes	ATHAM2	miR171a-3p:ATHAM2	0
AT4G00150.1	miR171a-3p	866	0	10.2383	7.754819549	yes	ATHAM3	miR171a-3p:ATHAM3	0
AT4G04630.1	miR414	465	0	0.437535	0.921470805	no	NA	miR414:AT4G04630.1	0
AT4G36920.2	miR172c	1303	1	1.12592	1.181572117	yes	AP2	miR172c:AP2	0
AT5G39610.1	miR164c-5p	780	3	3.51778	2.560770241	no	ANAC092	miR164c-5p:ANAC092	0
AT5G43270.3	miR156j	1111	0	1.68597	1.73470027	yes	SPL2	miR156j:SPL2	0
AT5G50570.2	miR156j	976	0	0.96841	1.96841	no	SPL13	miR156j:SPL13	0
AT5G50670.1	miR156j	1111	0	0.96841	1.96841	no	SPL13	miR156j:SPL13	0
AT5G60120.2	miR172a	1820	1	1.80848	2.80848	yes	TOE2	miR172a:TOE2	0
AT5G60760.1	miR447a-3p	1290	2.5	0.758393	1.153012835	yes	NA	miR447a-3p:AT5G60760.1	0
AT4G30080.1	miR160a-5p	1518	2.5	7.37975	5.411957165	yes	ARF16	miR160a-5p:ARF16	0.003575446
AT3G11810.1	miR414	1101	2.5	1.39428	1.7889656	no	NA	miR414:AT3G11810.1	0.004509624
AT1G30490.1	miR165a-3p	805	3	1.11425	2.11425	no	ATHB9	miR165a-3p:ATHB9	0.004659523
AT3G23690.1	miR393a-5p	416	3	3.82114	3.022569241	yes	NA	miR393a-5p:AT3G23690.1	0.009011257
AT2G34710.1	miR165a-3p	880	3	1.83181	1.849798318	no	ATHB-14	miR165a-3p:ATHB-14	0.011816951
AT2G22840.1	miR396a-5p	791	4	3.57612	3.607917342	yes	AtGRF1	miR396a-5p:AtGRF1	0.014615245
AT3G62980.1	miR393a-5p	1721	2	2.28685	1.960285558	yes	AtTIR1	miR393a-5p:AtTIR1	0.027644878
AT5G37020.2	miR167a-5p	2380	4	7.1989	3.856636186	no	ARF8	miR167a-5p:ARF8	0.027828307
AT5G07680.2	miR164a	661	2.5	1.95432	1.879682792	yes	ANAC079	miR164a:ANAC079	0.032011616
AT1G31280.1	miR403-3p	3232	1	2.071	1.258116717	yes	AGO2	miR403-3p:AGO2	0.034502662
AT1G06180.1	miR858a	402	3	1.20176	2.20176	yes	ATMYB13	miR858a:ATMYB13	0.036873782
AT4G13495.2	miR863-3p	755	3	1.18426	2.18426	no	NA	miR863-3p:AT4G13495.2	0.044443008
AT1G63130.1	miR161.1	1102	2.5	0.513374	0.984814952	yes	TAS8	miR161.1:TAS8	0.046942004
AT1G12820.1	miR393a-5p	1894	4	7.46142	3.822763765	yes	AFB3	miR393a-5p:AFB3	0.048142292
AT3G26810.1	miR393a-5p	2009	4	3.62862	3.082241131	yes	AFB2	miR393a-5p:AFB2	0.048142292
AT5G60020.1	miR397a	752	2.5	0.618382	0.86579911	yes	ATLAC17	miR397a:ATLAC17	0.053279735
AT2G36400.1	miR396a-5p	756	4	2.35685	2.393421327	yes	AtGRF3	miR396a-5p:AtGRF3	0.053449769
AT2G45480.1	miR396a-5p	524	4	1.35927	2.35927	yes	AtGRF9	miR396a-5p:AtGRF9	0.053449769
AT3G17185.2	miR390a-5p	863	4.5	3.48278	2.831146029	yes	TAS3a	miR390a-5p:TAS3a	0.053712911
AT1G69170.1	miR157a-5p	1307	2.5	0.635884	1.181118099	no	SPL6	miR157a-5p:SPL6	0.056333053
AT1G10120.1	miR396a-5p	1316	5.5	3.88531	3.228091668	yes	NA	miR396a-5p:AT1G10120.1	0.060266149
AT3G15030.3	miR319c	1310	3	0.892571	1.079889419	yes	MEE35	miR319c:MEE35	0.060266149
AT5G37780.3	miR414	638	2.5	0.600881	0.395174855	no	ACAM-1	miR414:ACAM-1	0.062966141
AT3G11440.1	miR159a	1165	3.5	0.735058	1.735058	yes	ATMYB65	miR159a:ATMYB65	0.064980572
AT1G30330.2	miR167a-5p	3246	5	4.45119	2.424442833	no	ARF6	miR167a-5p:ARF6	0.069879447
AT3G52910.1	miR396a-5p	752	4	2.36852	1.981418248	yes	AtGRF4	miR396a-5p:AtGRF4	0.07643879
AT1G48410.3	miR168a-5p	531	5	1.61013	2.61013	yes	AGO1	miR168a-5p:AGO1	0.086064464
AT5G06100.3	miR319a	1258	4	0.758393	1.758393	no	ATMYB33	miR319a:ATMYB33	0.088905247
AT4G03190.1	miR393a-5p	1597	3	1.2951	1.155691267	yes	AFB1	miR393a-5p:AFB1	0.098036806
AT1G08125.3	miR390a-3p	887	5	7.1639	8.1639	no	NA	miR390a-3p:AT1G08125.3	0.107190246
AT4G12610.2	miR414	898	3	0.665053	1.266175928	no	ATRAP74	miR414:ATRAP74	0.107190246
AT3G04260.1	miR414	2008	3	0.606715	0.935465315	no	PDE324	miR414:PDE324	0.111987635
AT4G24150.1	miR396a-5p	847	4	0.694222	1.694222	yes	AtGRF8	miR396a-5p:AtGRF8	0.115487734
AT1G02860.2	miR827	268	1	0.309191	0.744538337	yes	BAH1	miR827:BAH1	0.12045144
AT4G37740.1	miR396a-5p	920	4	0.600881	1.600881	yes	AtGRF2	miR396a-5p:AtGRF2	0.147295088
AT1G36370.1	miR824-5p	1170	4	0.659219	1.659219	no	SHM7	miR824-5p:SHM7	0.156775377
AT2G43850.2	miR5014a-3p	1687	5	1.46428	2.46428	no	NA	miR5014a-3p:AT2G43850.2	0.156775377
AT5G03495.1	miR414	963	5.5	1.2776	2.251332355	no	NA	miR414:AT5G03495.1	0.158777472
AT5G61430.1	miR164a	850	2.5	0.775895	0.826282069	yes	ANAC100	miR164a:ANAC100	0.166618152
AT5G57735.1	miR390a-5p	428	4.5	0.781729	1.781729	yes	TAS3c	miR390a-5p:TAS3c	0.168054604
AT2G11910.2	miR414	502	3	0.805064	0.622045475	no	NA	miR414:AT2G11910.2	0.201260863
AT3G25900.3	miR852	543	5	1.18426	2.18426	no	ATHMT-1	miR852:ATHMT-1	0.201260863
AT5G01600.1	miR164c-5p	534	3.5	1.44678	0.633160732	no	ATFER1	miR164c-5p:ATFER1	0.219356601
AT5G43470.2	miR172d-5p	1436	4	0.770061	1.770061	no	HRT	miR172d-5p:HRT	0.220471071
AT2G44130.1	miR414	1246	3	0.641717	0.531558038	no	NA	miR414:AT2G44130.1	0.223396044
AT4G23680.1	miR5658	557	2	2.141	0.677750326	no	NA	miR5658:AT4G23680.1	0.22490473
AT1G20980.1	miR831-5p	3804	4.5	1.21343	2.21343	no	ATSPL14	miR831-5p:ATSPL14	0.238725091
AT1G51760.1	miR167a-5p	862	3	0.390864	0.692230434	no	IAR3	miR167a-5p:IAR3	0.238898438
AT4G02725.2	miR4240	351	4	0.408366	1.408366	no	NA	miR4240:AT4G02725.2	0.238898438
AT5G19950.3	miR167a-5p	1209	4	0.443368	1.443368	no	NA	miR167a-5p:AT5G19950.3	0.238898438
AT1G63670.3	miR172d-5p	2209	4.5	0.875069	1.875069	no	TRM12	miR172d-5p:TRM12	0.239133947
AT1G17840.1	miR1886.1	237	5	1.02675	2.02675	no	ABCG11	miR1886.1:ABCG11	0.24379444
AT3G29020.2	miR5658	838	4	0.472537	1.472537	no	AtMYB110	miR5658:AtMYB110	0.251606511
AT1G69490.1	miR781a	421	3.5	0.554211	0.847335644	no	ANAC029	miR781a:ANAC029	0.257907241
AT2G33430.1	miR414	783	3.5	0.688388	1	no	DAL	miR414:DAL	0.259582852
AT3G25520.2	miR414	699	3.5	1.64513	0.822275898	no	ATL5	miR414:ATL5	0.260491068
AT3G28007.1	miR414	782	3.5	0.67672	0.820212792	no	AtSWEET4	miR414:AtSWEET4	0.260491068
AT1G11950.1	miR844-5p	1441	4	1.12592	1.609498061	no	NA	miR844-5p:AT1G11950.1	0.266970523
AT1G32500.1	miR162a-3p	1470	3.5	0.595047	0.98914699	no	ABCI7	miR162a-3p:ABCI7	0.266970523
AT1G47960.1	miR414	122	3.5	0.670886	0.969533901	no	ATC/VIF1	miR414:ATC/VIF1	0.266970523
AT5G38840.1	miR414	1153	3.5	0.600881	0.78987591	no	NA	miR414:AT5G38840.1	0.277063024
AT3G54190.1	miR841b-3p	755	4	1.19009	1.221197103	no	NA	miR841b-3p:AT3G54190.1	0.287257303
AT1G17760.1	miR858a	1731	4	0.536709	1.536709	no	ATCSTF77	miR858a:ATCSTF77	0.307133471
AT5G58880.1	miR5656	1066	5	0.63005	1.63005	no	NA	miR5656:AT5G58880.1	0.315840972
AT5G42490.1	miR779.1	2099	5	0.717557	1.717557	no	NA	miR779.1:AT5G42490.1	0.324430491
AT5G08280.1	miR397b	652	3.5	0.50754	0.809025642	no	HEMC	miR397b:HEMC	0.32647584
AT2G32070.1	miR5658	149	3	0.495873	0.595739859	no	NA	miR5658:AT2G32070.1	0.33533218
AT1G06040.2	miR1886.1	706	3.5	1.23676	0.872555062	no	BBX24	miR1886.1:BBX24	0.346589087
AT5G64816.2	miR5021	491	2.5	0.560044	0.829412256	no	NA	miR5021:AT5G64816.2	0.347432846
AT3G57200.1	miR8180	144	5.5	0.781729	1.781729	no	NA	miR8180:AT3G57200.1	0.348176563
AT5G01350.1	miR172b-5p	447	5.5	2.87606	1.858941341	no	NA	miR172b-5p:AT5G01350.1	0.364406738
AT1G68910.3	miR403-5p	1315	4	0.612548	0.917057791	no	WIT2	miR403-5p:WIT2	0.369490851
AT1G73090.2	miR4239	528	4.5	1.2951	1.359343942	no	NA	miR4239:AT1G73090.2	0.37071322
AT1G14670.1	miR396a-5p	404	4.5	0.653385	1.653385	no	NA	miR396a-5p:AT1G14670.1	0.38560759
AT1G47550.2	miR837-5p	1763	4.5	1.32427	1.381394	no	SEC3A	miR837-5p:SEC3A	0.397363342
AT1G35310.1	miR414	288	4.5	8.26649	1.298345978	no	MLP168	miR414:MLP168	0.406086296
AT1G68440.1	miR414	419	4.5	1.31844	1.296984384	no	NA	miR414:AT1G68440.1	0.406086296
AT4G29840.1	miR162a-5p	1245	4.5	0.705889	1.010365508	no	MTO2	miR162a-5p:MTO2	0.426988996
AT2G27100.1	miR833b	625	4.5	0.758393	1.114638179	no	SE	miR833b:SE	0.453634156
AT1G62390.1	miR866-3p	1222	4	0.425867	1.425867	no	CLMP1	miR866-3p:CLMP1	0.458817925
AT5G09640.1	miR1886.1	1469	4	0.390864	1.030248262	no	SCPL19	miR1886.1:SCPL19	0.46265958
AT1G74260.1	miR401	3410	4	0.577546	0.90921802	no	PUR4	miR401:PUR4	0.468316153
AT4G02510.1	miR5644	3748	4	0.513374	0.912100211	no	ATTOC159	miR5644:ATTOC159	0.482863693
AT5G04590.1	miR172e-3p	376	4.5	0.478371	1.478371	no	SIR	miR172e-3p:SIR	0.492540257
AT2G39770.2	miR773b-3p	378	4	1.23676	0.876545484	no	CYT1	miR773b-3p:CYT1	0.494087905
AT2G41720.2	miR161.2	962	4.5	0.659219	1.154211202	no	EMB2654	miR161.2:EMB2654	0.49524756
AT4G09010.1	miR5630a	977	4	0.560044	0.693837033	no	APX4	miR5630a:APX4	0.49524756
AT1G20370.1	miR5014b	645	5	0.758393	1.758393	no	NA	miR5014b:AT1G20370.1	0.503055112
AT3G02950.1	miR837-5p	599	4.5	0.530875	1.530875	no	AtTHO7	miR837-5p:AtTHO7	0.503261276
AT1G69670.1	miR858b	1750	5.5	1.01508	2.01508	no	ATCUL3B	miR858b:ATCUL3B	0.50574195
AT3G14560.1	miR824-5p	294	4.5	3.02774	1.252079681	no	NA	miR824-5p:AT3G14560.1	0.509146585
AT5G65060.2	miR2112-3p	717	5	0.67672	1.67672	no	AGL70	miR2112-3p:AGL70	0.510438286
AT3G07370.1	miR837-5p	1123	5	0.711723	1.711723	no	ATCHIP	miR837-5p:ATCHIP	0.513711746
AT1G12920.1	miR856	1359	4	0.58338	0.844438258	no	ERF1-2	miR856:ERF1-2	0.537720699
AT1G65440.3	miR414	246	4	0.740892	0.747128676	no	GTB1	miR414:GTB1	0.537720699
AT3G51400.1	miR1886.1	155	5	2.37435	1.481537583	no	NA	miR1886.1:AT3G51400.1	0.537720699
AT4G13110.1	miR5021	184	4	1.14342	1.324421552	no	NA	miR5021:AT4G13110.1	0.537720699
AT5G20840.1	miR5644	2302	5.5	1.38261	1.510326799	no	NA	miR5644:AT5G20840.1	0.537720699
AT5G55490.1	miR5021	207	4.5	0.624216	1.624216	no	ATGEX1	miR5021:ATGEX1	0.538122024
AT5G64920.1	miR5666	99	5	0.723391	1.723391	no	CIP8	miR5666:CIP8	0.538122024
AT1G69030.1	miR414	856	4	0.478371	0.713010871	no	NA	miR414:AT1G69030.1	0.556160015
AT5G15870.1	miR414	2152	4.5	0.974244	1	no	NA	miR414:AT5G15870.1	0.556160015
AT3G61490.3	miR157a-3p	1262	6	1.19009	2.19009	no	NA	miR157a-3p:AT3G61490.3	0.574397443
AT2G40300.1	miR5655	886	3.5	0.810898	0.693796094	no	ATFER4	miR5655:ATFER4	0.580844397
AT1G20910.1	miR831-3p	866	5	0.554211	1.554211	no	NA	miR831-3p:AT1G20910.1	0.596933737
AT3G08040.2	miR5021	1192	6	0.75256	1.75256	no	ATFRD3	miR5021:ATFRD3	0.596933737
AT3G23810.1	miR172d-5p	976	3.5	0.110842	0.376005984	no	ATSAHH2	miR172d-5p:ATSAHH2	0.601323165
AT3G27830.1	miR418	201	4	1.44095	0.96762493	no	RPL12	miR418:RPL12	0.601323165
AT1G56190.2	miR164c-5p	217	4.5	0.525042	0.932243362	no	NA	miR164c-5p:AT1G56190.2	0.606480815
AT5G40440.1	miR419	1362	5	0.536709	1.536709	no	ATMKK3	miR419:ATMKK3	0.629549898
AT1G19870.1	miR4227	2242	4	0.542543	0.895062699	no	iqd32	miR4227:iqd32	0.629883381
AT1G02070.1	miR5636	71	5	0.863402	1.123059705	no	NA	miR5636:AT1G02070.1	0.634677935
AT3G02750.3	miR5024-5p	2114	4	0.682554	0.872887304	no	NA	miR5024-5p:AT3G02750.3	0.634677935
AT1G29320.1	miR396b-3p	1053	6	0.723391	1.723391	no	NA	miR396b-3p:AT1G29320.1	0.637974015
AT1G74260.1	miR5028	3488	5.5	0.659219	1.659219	no	PUR4	miR5028:PUR4	0.637974015
AT2G11910.2	miR414	442	4	0.350028	0.575064853	no	NA	miR414:AT2G11910.2	0.64160183
AT1G01230.1	miR156g	264	4	0.670886	0.976142752	no	NA	miR156g:AT1G01230.1	0.64976854
AT2G47850.3	miR846-5p	1757	6	0.793396	1.793396	no	NA	miR846-5p:AT2G47850.3	0.64976854
AT3G55620.1	miR776	658	4.5	1.06175	1.079409572	no	eIF6A	miR776:eIF6A	0.64976854
AT5G51340.1	miR5636	1035	5.5	0.653385	1.653385	no	NA	miR5636:AT5G51340.1	0.6514629
AT4G31750.1	miR5021	140	5	0.466704	1.466704	no	WIN2	miR5021:WIN2	0.652559763
AT4G25370.1	miR824-3p	564	4	0.344194	0.712443759	no	NA	miR824-3p:AT4G25370.1	0.658254966
AT3G08620.1	miR5021	106	6	0.589213	1.589213	no	NA	miR5021:AT3G08620.1	0.659228881
AT3G60750.2	miR5021	274	3	1.07342	0.679030621	no	NA	miR5021:AT3G60750.2	0.659922674
AT1G75388.1	miR5658	1062	4	0.595047	0.784740084	no	CPuORF5	miR5658:CPuORF5	0.67455926
AT1G75390.2	miR5658	992	4	0.595047	0.784740084	no	AtbZIP44	miR5658:AtbZIP44	0.67455926
AT3G01720.1	miR858a	2001	5	0.455036	1.455036	no	NA	miR858a:AT3G01720.1	0.67455926
AT3G07630.2	miR417	1103	5.5	0.595047	1.595047	no	ADT2	miR417:ADT2	0.67455926
AT5G42540.2	miR5652	1499	5	0.46087	1.46087	no	AtXRN2	miR5652:AtXRN2	0.67455926
AT5G55490.1	miR5021	174	5	0.589213	1.589213	no	ATGEX1	miR5021:ATGEX1	0.67455926
AT1G48540.2	miR870-3p	799	6	0.612548	1.612548	no	NA	miR870-3p:AT1G48540.2	0.684580979
AT2G36130.1	miR168a-3p	269	5	1.07925	1.148187253	no	NA	miR168a-3p:AT2G36130.1	0.684580979
AT4G20300.2	miR5016	920	6	1.44095	1.588426957	no	NA	miR5016:AT4G20300.2	0.684580979
AT4G25730.1	miR414	1554	4.5	0.530875	0.856403862	no	NA	miR414:AT4G25730.1	0.684580979
AT5G64990.2	miR413	392	6	0.554211	1.554211	no	AtRABH1a	miR413:AtRABH1a	0.684580979
AT3G50690.1	miR414	898	5	0.355862	1.355862	no	NA	miR414:AT3G50690.1	0.708307169
AT3G49210.1	miR5012	1332	6	0.735058	1.735058	no	NA	miR5012:AT3G49210.1	0.710220342
AT3G03050.1	miR773b-5p	3531	6	0.50754	1.50754	no	ATCSLD3	miR773b-5p:ATCSLD3	0.721116388
AT2G24615.1	miR831-3p	94	5.5	0.379197	1.379197	no	NA	miR831-3p:AT2G24615.1	0.727273384
AT5G04140.2	miR773b-3p	3494	6	0.735058	1.735058	no	FD-GOGAT	miR773b-3p:FD-GOGAT	0.74878481
AT1G62480.1	miR838	428	4	0.647551	0.219707155	no	NA	miR838:AT1G62480.1	0.750476922
AT2G43790.1	miR5662	340	5	0.898404	1.359208648	no	ATMAPK6	miR5662:ATMAPK6	0.750476922
AT3G52570.1	miR824-5p	624	5	0.396698	1.396698	no	NA	miR824-5p:AT3G52570.1	0.750476922
AT5G16510.2	miR865-3p	1065	4	1.05008	0.571949882	no	RGP5	miR865-3p:RGP5	0.750476922
AT1G47750.1	miR829-5p	224	5.5	1.2251	1.336353858	no	PEX11A	miR829-5p:PEX11A	0.751473457
AT2G47390.1	miR391-5p	1613	4.5	0.548377	0.963691134	no	NA	miR391-5p:AT2G47390.1	0.768099151
AT1G53280.1	miR5642a	1320	4.5	0.455036	0.793266722	no	AtDJ1B	miR5642a:AtDJ1B	0.769507682
AT3G14110.3	miR396b-5p	773	4.5	0.490039	0.777720306	no	FLU	miR396b-5p:FLU	0.770815345
AT1G35490.1	miR4243	895	5	0.950909	1.227594413	no	NA	miR4243:AT1G35490.1	0.778802504
AT4G25340.2	miR5634	1533	5.5	0.519208	1.519208	no	ATFKBP53	miR5634:ATFKBP53	0.778802504
AT5G26000.2	miR4227	851	4	0.513374	0.520480113	no	AtTGG1	miR4227:AtTGG1	0.778802504
AT5G62210.1	miR2112-5p	659	6	1.49345	1.653985964	no	NA	miR2112-5p:AT5G62210.1	0.778802504
AT1G30080.1	miR5658	1116	4	0.58338	0.490436765	no	NA	miR5658:AT1G30080.1	0.779171191
AT2G43430.2	miR8170-3p	1492	6	0.688388	1.688388	no	GLX2-1	miR8170-3p:GLX2-1	0.779171191
AT3G22170.2	miR5021	215	6	0.600881	1.600881	no	FHY3	miR5021:FHY3	0.779171191
AT5G61440.1	miR396b-5p	718	5	1.2951	1.212688982	no	ACHT5	miR396b-5p:ACHT5	0.779171191
AT1G20696.3	miR414	569	4.5	0.875069	0.812854771	no	HMGB3	miR414:HMGB3	0.780438202
AT1G70780.1	miR172d-5p	414	4	0.729224	0.576217848	no	NA	miR172d-5p:AT1G70780.1	0.780438202
AT1G70782.1	miR172d-5p	414	4	0.729224	0.576217848	no	CPuORF28	miR172d-5p:CPuORF28	0.780438202
AT2G39570.1	miR156f-3p	1310	4.5	0.659219	0.807044535	no	ACR9	miR156f-3p:ACR9	0.780438202
AT3G01500.3	miR5658	1200	4	0.764227	0.449744693	no	ATBCA1	miR5658:ATBCA1	0.780438202
AT1G07930.2	miR414	1061	4.5	0.501706	0.798396302	no	NA	miR414:AT1G07930.2	0.780513104
AT2G17970.3	miR847	755	6	0.647551	1.647551	no	NA	miR847:AT2G17970.3	0.780513104
AT4G34110.1	miR5021	229	4.5	1.06175	1.196333276	no	ATPAB2	miR5021:ATPAB2	0.780513104
AT1G71950.1	miR5021	99	5	2.5377	1.181138904	no	NA	miR5021:AT1G71950.1	0.781296905
AT2G40300.1	miR5021	91	5	1.02675	1.184040876	no	ATFER4	miR5021:ATFER4	0.781296905
AT2G22720.3	miR414	280	5	0.717557	0.986595952	no	NA	miR414:AT2G22720.3	0.782377999
AT3G55620.1	miR5021	87	4	1.10842	0.923356529	no	eIF6A	miR5021:eIF6A	0.782377999
AT4G37000.1	miR838	799	4.5	0.641717	0.776500887	no	ACD2	miR838:ACD2	0.782457224
AT1G16750.1	miR5658	841	6	0.466704	1.466704	no	NA	miR5658:AT1G16750.1	0.78776748
AT1G50575.1	miR171b-3p	739	5.5	0.443368	1.443368	no	NA	miR171b-3p:AT1G50575.1	0.804264603
AT1G07920.1	miR414	1280	4.5	0.612548	0.754376658	no	NA	miR414:AT1G07920.1	0.805605447
AT1G69980.1	miR831-3p	128	4.5	0.624216	0.604703701	no	NA	miR831-3p:AT1G69980.1	0.809128973
AT4G14815.1	miR861-3p	588	5	0.746726	0.917283449	no	NA	miR861-3p:AT4G14815.1	0.809128973
AT5G15948.1	miR5021	1625	3.5	0.688388	0.652696199	no	CPuORF10	miR5021:CPuORF10	0.809128973
AT5G15950.2	miR5021	1704	3.5	0.688388	0.652696199	no	NA	miR5021:AT5G15950.2	0.809128973
AT5G02190.1	miR5021	196	4	0.560044	0.996274295	no	ATASP38	miR5021:ATASP38	0.809751835
AT5G47840.1	miR835-5p	394	5	0.58338	1.071030208	no	AMK2	miR835-5p:AMK2	0.809751835
AT3G13340.2	miR5657	1442	6	0.548377	1.548377	no	NA	miR5657:AT3G13340.2	0.809933129
AT4G13540.1	miR156a-3p	297	5	0.705889	0.98984444	no	NA	miR156a-3p:AT4G13540.1	0.811637574
AT5G40690.1	miR414	626	4.5	0.717557	0.643648608	no	NA	miR414:AT5G40690.1	0.820049156
AT5G66400.2	miR847	597	4.5	0.8459	0.64388641	no	ATDI8	miR847:ATDI8	0.820049156
AT2G46030.1	miR414	561	4.5	1.34177	0.658688681	no	UBC6	miR414:UBC6	0.82055481
AT3G26370.1	miR5643a	552	6	0.589213	1.589213	no	NA	miR5643a:AT3G26370.1	0.82055481
AT4G17170.1	miR156c-3p	526	4.5	0.495873	0.601326971	no	AT-RAB2	miR156c-3p:AT-RAB2	0.82055481
AT5G01075.1	miR5021	360	6	0.560044	1.560044	no	NA	miR5021:AT5G01075.1	0.820751017
AT5G58800.2	miR839-5p	609	5	0.705889	1.042793377	no	NA	miR839-5p:AT5G58800.2	0.820751017
AT1G08600.4	miR832-5p	2059	5.5	0.367529	1.367529	no	ATRX	miR832-5p:ATRX	0.820841423
AT1G80040.3	miR5021	142	4	0.606715	0.831027818	no	NA	miR5021:AT1G80040.3	0.828971919
AT1G23580.1	miR396b-5p	512	5	1.13759	0.882044193	no	NA	miR396b-5p:AT1G23580.1	0.83074005
AT1G53910.3	miR396a-5p	591	6	2.25184	1.262791637	no	RAP2.12	miR396a-5p:RAP2.12	0.83074005
AT1G72175.1	miR156h	724	5	0.484205	0.951386628	no	NA	miR156h:AT1G72175.1	0.83074005
AT2G22980.4	miR846-5p	1289	5.5	1.03842	1.051143205	no	SCPL13	miR846-5p:SCPL13	0.83074005
AT3G05400.2	miR829-5p	695	4.5	0.600881	0.753029747	no	NA	miR829-5p:AT3G05400.2	0.83074005
AT3G55470.2	miR5021	56	4	0.589213	0.807358731	no	NA	miR5021:AT3G55470.2	0.83074005
AT4G17260.1	miR172b-5p	967	5	0.495873	0.966090946	no	NA	miR172b-5p:AT4G17260.1	0.83074005
AT5G43760.1	miR8180	1055	4.5	1.41761	0.595068845	no	KCS20	miR8180:KCS20	0.83074005
AT5G49990.1	miR2934-5p	1534	5	0.478371	0.83246532	no	NA	miR2934-5p:AT5G49990.1	0.83074005
AT2G43560.1	miR773a	631	5	0.682554	0.894545864	no	NA	miR773a:AT2G43560.1	0.830860171
AT3G27810.1	miR858a	499	5	1.93682	0.870336509	no	ATMYB21	miR858a:ATMYB21	0.830860171
AT1G57820.2	miR3440b-5p	558	5	0.431701	0.89432069	no	ORTH2	miR3440b-5p:ORTH2	0.836709018
AT2G38610.2	miR5021	1209	4.5	0.50754	0.880714929	no	NA	miR5021:AT2G38610.2	0.836709018
AT3G03920.1	miR1886.3	404	6	1.30094	1.165479039	no	NA	miR1886.3:AT3G03920.1	0.836709018
AT3G20050.1	miR5645a	1735	4.5	0.408366	0.63628215	no	ATTCP-1	miR5645a:ATTCP-1	0.836709018
AT5G11650.1	miR2936	190	6	0.624216	1.158059852	no	NA	miR2936:AT5G11650.1	0.836709018
AT5G52650.1	miR866-3p	155	5	1.15509	0.904508081	no	NA	miR866-3p:AT5G52650.1	0.836709018
AT1G29930.1	miR842	223	4.5	3.10941	0.513266279	no	AB140	miR842:AB140	0.841778715
AT1G71030.1	miR858a	342	4.5	0.600881	0.495857532	no	ATMYBL2	miR858a:ATMYBL2	0.841778715
AT3G20520.1	miR5017-5p	2205	5	0.449202	0.84663348	no	GDPDL5	miR5017-5p:GDPDL5	0.841778715
AT3G26030.1	miR5021	58	4	0.577546	0.722233617	no	ATB' DELTA	miR5021:ATB' DELTA	0.841778715
AT3G59020.2	miR414	2829	5.5	0.688388	0.983017158	no	NA	miR414:AT3G59020.2	0.841778715
AT4G27700.1	miR835-3p	561	4	0.606715	0.344520994	no	NA	miR835-3p:AT4G27700.1	0.841778715
AT4G33010.2	miR5662	815	5.5	0.665053	0.989598551	no	AtGLDP1	miR5662:AtGLDP1	0.841778715
AT4G35910.1	miR829-5p	558	6	1.00925	1.190040441	no	NA	miR829-5p:AT4G35910.1	0.841778715
AT1G07940.2	miR414	1411	4.5	0.857568	0.365819978	no	NA	miR414:AT1G07940.2	0.844056667
AT4G19880.3	miR8179	907	5.5	0.58338	1	no	NA	miR8179:AT4G19880.3	0.844056667
AT5G22000.3	miR5021	209	3.5	0.624216	0.342700645	no	RHF2A	miR5021:RHF2A	0.844056667
AT5G35840.1	miR776	3437	6	0.542543	1.542543	no	PHYC	miR776:PHYC	0.845821358
AT1G67580.2	miR169f-3p	2334	5.5	0.67672	0.95039924	no	NA	miR169f-3p:AT1G67580.2	0.850484184
AT1G09570.2	miR866-3p	2920	5	0.700055	1.013917052	no	FHY2	miR866-3p:FHY2	0.851338518
AT1G47550.2	miR414	1721	5	0.600881	0.951458913	no	SEC3A	miR414:SEC3A	0.851338518
AT2G21520.2	miR866-5p	288	5.5	0.344194	1.344194	no	NA	miR866-5p:AT2G21520.2	0.851338518
AT2G40490.1	miR5021	156	6	0.519208	1.519208	no	HEME2	miR5021:HEME2	0.851338518
AT3G15480.1	miR858b	227	5.5	1.16676	1.270164706	no	NA	miR858b:AT3G15480.1	0.851338518
AT3G48680.1	miR5660	767	6	0.495873	1.495873	no	AtCAL2	miR5660:AtCAL2	0.851338518
AT4G04320.2	miR842	1448	5.5	1.09092	1.213259208	no	NA	miR842:AT4G04320.2	0.851338518
AT1G33040.1	miR414	204	5	0.577546	0.918482472	no	NACA5	miR414:NACA5	0.852413531
AT5G08230.1	miR834	4863	6	0.513374	1.513374	no	NA	miR834:AT5G08230.1	0.852413531
AT5G56350.1	miR835-5p	1654	4.5	0.320859	0.040056376	no	NA	miR835-5p:AT5G56350.1	0.852413531
AT1G49780.1	miR5999	1026	5	0.501706	0.962604901	no	PUB26	miR5999:PUB26	0.854019769
AT2G23940.1	miR396b-5p	664	5.5	0.536709	0.949534164	no	NA	miR396b-5p:AT2G23940.1	0.865525654
AT1G02750.2	miR835-5p	335	5.5	0.63005	1.186903972	no	NA	miR835-5p:AT1G02750.2	0.867610198
AT1G77810.2	miR5658	175	6	0.495873	1.495873	no	NA	miR5658:AT1G77810.2	0.869082505
AT1G25380.1	miR172d-5p	908	5.5	0.326693	0.930446528	no	ATNDT2	miR172d-5p:ATNDT2	0.870267207
AT1G80830.1	miR398b-5p	1326	5	0.758393	0.7565356	no	ATNRAMP1	miR398b-5p:ATNRAMP1	0.870267207
AT3G07850.1	miR5632-3p	1445	4.5	0.233352	0.484434948	no	NA	miR5632-3p:AT3G07850.1	0.873283955
AT4G38620.1	miR858a	615	5.5	0.595047	0.944715907	no	ATMYB4	miR858a:ATMYB4	0.878883278
AT4G17720.1	miR5016	317	6	0.472537	1.472537	no	NA	miR5016:AT4G17720.1	0.881222833
AT1G66730.1	miR172d-5p	2882	5.5	0.373363	0.921696009	no	AtLIG6	miR172d-5p:AtLIG6	0.884283082
AT1G41830.1	miR390b-3p	1502	5	0.46087	0.710567532	no	SKS6	miR390b-3p:SKS6	0.886277954
AT1G74800.1	miR5637	1961	5.5	0.350028	0.954623783	no	NA	miR5637:AT1G74800.1	0.886277954
AT2G32770.3	miR834	124	6	0.425867	1.084288892	no	ATPAP13	miR834:ATPAP13	0.886277954
AT2G33150.1	miR5021	215	4	1.15509	0.615265367	no	KAT2	miR5021:KAT2	0.886277954
AT5G22000.3	miR2937	305	5.5	1.27177	0.93069092	no	RHF2A	miR2937:RHF2A	0.886277954
AT5G63930.1	miR835-3p	3330	5.5	0.542543	0.926422763	no	NA	miR835-3p:AT5G63930.1	0.886277954
AT4G04210.1	miR399c-5p	542	5.5	0.50754	1.019730501	no	PUX4	miR399c-5p:PUX4	0.890430675
AT1G01610.1	miR774b-5p	330	5.5	1.24843	0.905974744	no	ATGPAT4	miR774b-5p:ATGPAT4	0.900309382
AT2G16600.2	miR414	538	5.5	2.5727	0.898738189	no	ROC3	miR414:ROC3	0.900309382
AT3G26720.2	miR5021	98	6	0.466704	1.020290984	no	NA	miR5021:AT3G26720.2	0.900309382
AT3G61620.2	miR2934-5p	999	5	0.355862	0.614179199	no	RRP41	miR2934-5p:RRP41	0.900309382
AT5G05090.1	miR8165	651	5	0.478371	0.715024812	no	NA	miR8165:AT5G05090.1	0.900309382
AT5G45670.1	miR167a-3p	1107	5	0.466704	0.650633686	no	NA	miR167a-3p:AT5G45670.1	0.900309382
AT5G62320.1	miR858b	470	5	0.577546	0.628266592	no	ATMYB99	miR858b:ATMYB99	0.900309382
AT3G11130.1	miR390b-3p	3787	5	0.490039	0.669650353	no	NA	miR390b-3p:AT3G11130.1	0.900504849
AT4G36980.4	miR4221	759	6	1.76764	1.053283758	no	NA	miR4221:AT4G36980.4	0.904373262
AT1G07210.1	miR414	857	5.5	0.700055	1.046692681	no	NA	miR414:AT1G07210.1	0.907437529
AT5G62700.1	miR774a	138	5	0.303357	0.832349008	no	TUB3	miR774a:TUB3	0.907437529
AT3G52940.2	miR838	1219	5	0.554211	0.650722229	no	ELL1	miR838:ELL1	0.920734054
AT4G17640.2	miR5640	1227	4.5	0.0116676	0.433088007	no	CKB2	miR5640:CKB2	0.926979905
AT1G20190.1	miR5640	924	5	0.548377	0.6958685	no	ATEXP11	miR5640:ATEXP11	0.932067439
AT5G18040.1	miR854a	96	6	0.344194	1	no	NA	miR854a:AT5G18040.1	0.932067439
AT5G19010.1	miR856	1301	5	0.449202	0.629830417	no	MPK16	miR856:MPK16	0.932067439
AT5G50920.1	miR173-3p	1539	5	0.606715	0.725893749	no	ATHSP93-V	miR173-3p:ATHSP93-V	0.943967068
AT1G32200.2	miR834	104	5.5	0.606715	0.938653626	no	ACT1	miR834:ACT1	0.947491627
AT1G52600.1	miR868-5p	592	5.5	0.875069	1.077073707	no	NA	miR868-5p:AT1G52600.1	0.947491627
AT2G37340.3	miR5655	1252	6	0.816731	1.300732871	no	AT-RS2Z33	miR5655:AT-RS2Z33	0.947491627
AT3G19820.3	miR397b	1251	5.5	0.659219	0.940479315	no	CBB1	miR397b:CBB1	0.947491627
ATCG01280.1	miR5012	3828	5	0.670886	0.670110088	no	YCF2.2	miR5012:YCF2.2	0.947491627
AT1G67230.1	miR838	1015	5	0.501706	0.698708393	no	CRWN1	miR838:CRWN1	0.951242361
AT1G06250.1	miR414	1255	5.5	0.408366	0.879744341	no	NA	miR414:AT1G06250.1	0.952025784
AT1G07670.1	miR829-5p	2854	5	0.682554	0.614413888	no	ATECA4	miR829-5p:ATECA4	0.952025784
AT1G18280.1	miR774b-5p	223	6	1.16676	1.05093246	no	NA	miR774b-5p:AT1G18280.1	0.952025784
AT1G19570.2	miR842	467	5	0.595047	0.298027657	no	ATDHAR1	miR842:ATDHAR1	0.952025784
AT1G20693.3	miR414	583	5.5	1.72097	0.84893157	no	HMG BETA 1	miR414:HMG BETA 1	0.952025784
AT1G27400.1	miR773a	591	5	0.554211	0.508023325	no	NA	miR773a:AT1G27400.1	0.952025784
AT1G45145.1	miR837-5p	390	5	0.612548	0.336921061	no	ATH5	miR837-5p:ATH5	0.952025784
AT1G67290.1	miR5661	610	5	0.245019	0.546636372	no	GLOX1	miR5661:GLOX1	0.952025784
AT1G75780.1	miR414	1350	5	0.262521	0.278020352	no	TUB1	miR414:TUB1	0.952025784
AT1G75930.1	miR5021	178	4	1.7093	0.113537502	no	EXL6	miR5021:EXL6	0.952025784
AT1G78040.2	miR415	511	4.5	1.43511	0.400429847	no	NA	miR415:AT1G78040.2	0.952025784
AT2G01970.1	miR156i	1804	5	0.694222	0.761413869	no	NA	miR156i:AT2G01970.1	0.952025784
AT2G05710.1	miR832-3p	2914	5	0.495873	0.541627773	no	ACO3	miR832-3p:ACO3	0.952025784
AT2G18960.1	miR419	2243	5.5	0.618382	0.945469565	no	AHA1	miR419:AHA1	0.952025784
AT2G21950.1	miR865-3p	1036	5	0.600881	0.483623549	no	SKIP6	miR865-3p:SKIP6	0.952025784
AT2G22720.3	miR847	296	5.5	0.542543	0.898102945	no	NA	miR847:AT2G22720.3	0.952025784
AT2G23800.1	miR2937	1123	5	1.38261	0.409063361	no	GGPS2	miR2937:GGPS2	0.952025784
AT2G32600.1	miR5021	1138	5.5	0.472537	0.943907351	no	NA	miR5021:AT2G32600.1	0.952025784
AT2G36990.1	miR390a-3p	1611	5	0.332526	0.512813744	no	ATSIG6	miR390a-3p:ATSIG6	0.952025784
AT2G38110.1	miR8178	876	5	0.647551	0.583001649	no	ATGPAT6	miR8178:ATGPAT6	0.952025784
AT2G41500.1	miR5645a	1726	6	0.764227	1.102035067	no	EMB2776	miR5645a:EMB2776	0.952025784
AT2G42890.3	miR4221	2382	5.5	0.659219	0.79575414	no	AML2	miR4221:AML2	0.952025784
AT2G45580.1	miR447c-3p	1499	5.5	0.367529	0.83298705	no	CYP76C3	miR447c-3p:CYP76C3	0.952025784
AT2G47670.1	miR156i	102	5.5	0.67672	1	no	NA	miR156i:AT2G47670.1	0.952025784
AT3G02360.2	miR859	1605	5	0.79923	0.671321913	no	NA	miR859:AT3G02360.2	0.952025784
AT3G02468.1	miR854a	813	5	0.501706	0.642870108	no	CPuORF9	miR854a:CPuORF9	0.952025784
AT3G02470.4	miR854a	866	5	0.501706	0.642870108	no	SAMDC	miR854a:SAMDC	0.952025784
AT3G07410.1	miR158a-5p	557	6	0.79923	1.236553597	no	AtRABA5b	miR158a-5p:AtRABA5b	0.952025784
AT3G18490.1	miR847	1195	5	0.560044	0.279601328	no	ASPG1	miR847:ASPG1	0.952025784
AT3G22910.1	miR830-5p	2796	5	0.46087	0.590024031	no	NA	miR830-5p:AT3G22910.1	0.952025784
AT3G49470.1	miR414	244	5	0.63005	0.644683502	no	NACA2	miR414:NACA2	0.952025784
AT3G53460.4	miR403-5p	1385	5	0.571712	0.224997316	no	CP29	miR403-5p:CP29	0.952025784
AT3G55290.2	miR773b-5p	175	5	1.40011	0.680683375	no	NA	miR773b-5p:AT3G55290.2	0.952025784
AT3G56800.1	miR837-5p	536	5	0.962576	0.586685958	no	ACAM-3	miR837-5p:ACAM-3	0.952025784
AT4G03290.1	miR414	389	5	0.402532	0.383183479	no	NA	miR414:AT4G03290.1	0.952025784
AT4G09460.1	miR858b	352	5	0.420033	0.462400847	no	AtMYB6	miR858b:AtMYB6	0.952025784
AT4G23710.1	miR837-5p	324	5.5	0.67672	0.899816572	no	VAG2	miR837-5p:VAG2	0.952025784
AT4G23820.1	miR870-5p	1356	5	0.816731	0.79561493	no	NA	miR870-5p:AT4G23820.1	0.952025784
AT4G29340.1	miR834	140	5.5	0.402532	0.776998489	no	PRF4	miR834:PRF4	0.952025784
AT4G39130.1	miR4221	279	5.5	0.46087	0.915878968	no	NA	miR4221:AT4G39130.1	0.952025784
AT5G08530.1	miR172b-5p	483	5.5	0.402532	0.857354189	no	CI51	miR172b-5p:CI51	0.952025784
AT5G12000.1	miR870-3p	2100	5.5	0.58338	0.925021163	no	NA	miR870-3p:AT5G12000.1	0.952025784
AT5G12250.1	miR774a	171	6	0.904238	1.193844445	no	TUB6	miR774a:TUB6	0.952025784
AT5G15220.1	miR5662	222	6	0.490039	1.032334789	no	NA	miR5662:AT5G15220.1	0.952025784
AT5G21930.3	miR408-3p	2211	6	0.729224	1.142628326	no	ATHMA8	miR408-3p:ATHMA8	0.952025784
AT5G45390.1	miR5640	372	5	0.437535	0.600403879	no	CLPP4	miR5640:CLPP4	0.952025784
AT5G58250.1	miR4245	718	5	0.635884	0.599928121	no	EMB3143	miR4245:EMB3143	0.952025784
AT5G66720.2	miR3932b-5p	1240	5.5	0.437535	0.866392562	no	NA	miR3932b-5p:AT5G66720.2	0.952025784
AT3G60450.1	miR774b-5p	231	5.5	0.75256	0.826644152	no	NA	miR774b-5p:AT3G60450.1	0.963204603
AT4G31290.1	miR167a-3p	649	5.5	0.92174	0.753094886	no	NA	miR167a-3p:AT4G31290.1	0.96388313
AT5G23860.2	miR8167a	872	5.5	0.245019	0.737401	no	TUB8	miR8167a:TUB8	0.96388313
AT5G45190.2	miR5021	109	6	0.548377	0.920253971	no	NA	miR5021:AT5G45190.2	0.96388313
AT1G26480.1	miR414	192	6	0.618382	0.92962803	no	GF14 IOTA	miR414:GF14 IOTA	0.966516305
AT1G68300.1	miR2939	621	6	1.09675	0.954834626	no	NA	miR2939:AT1G68300.1	0.966516305
AT3G13470.1	miR5012	1294	6	0.635884	0.939681497	no	Cpn60beta2	miR5012:Cpn60beta2	0.966516305
AT2G36060.3	miR414	299	5.5	0.390864	0.783190448	no	MMZ3	miR414:MMZ3	0.969935773
AT5G07530.2	miR164b-3p	1497	5	7.53143	0.246553882	no	ATGRP-7	miR164b-3p:ATGRP-7	0.969935773
AT4G38740.1	miR776	534	6	1.06758	1	no	ROC1	miR776:ROC1	0.970599652
AT1G01800.2	miR171c-5p	925	5.5	0.542543	0.731610874	no	NA	miR171c-5p:AT1G01800.2	0.970608198
AT1G05570.2	miR5650	5830	6	0.822565	0.948393123	no	ATGSL06	miR5650:ATGSL06	0.970608198
AT3G27260.2	miR414	2540	6	0.624216	0.911595422	no	GTE8	miR414:GTE8	0.970608198
AT4G17950.1	miR4221	1390	5.5	0.67672	0.690212738	no	NA	miR4221:AT4G17950.1	0.970608198
AT4G35335.1	miR865-5p	608	6	0.641717	0.924444857	no	NA	miR865-5p:AT4G35335.1	0.970608198
AT3G28850.1	miR838	1048	6	0.670886	0.902335865	no	NA	miR838:AT3G28850.1	0.977194878
AT1G70620.3	miR865-3p	1317	6	0.554211	1.059662345	no	NA	miR865-3p:AT1G70620.3	0.97991752
AT5G43960.2	miR390a-3p	1535	6	0.431701	0.935217441	no	NA	miR390a-3p:AT5G43960.2	0.984614325
AT4G27580.1	miR822-5p	654	6	0.939241	0.88310693	no	NA	miR822-5p:AT4G27580.1	0.985583892
AT1G73080.1	miR845a	2168	6	0.466704	0.84250143	no	ATPEPR1	miR845a:ATPEPR1	0.986849651
AT1G80920.1	miR5658	210	5	0.875069	0.314984655	no	AtJ8	miR5658:AtJ8	0.990463941
AT3G07820.1	miR833a-5p	992	6	2.04183	1.003851282	no	NA	miR833a-5p:AT3G07820.1	0.990463941
AT3G26740.1	miR5658	208	5	1.77931	0.30030946	no	CCL	miR5658:CCL	0.990463941
AT4G16155.1	miR158a-5p	1815	5.5	0.548377	0.724356401	no	NA	miR158a-5p:AT4G16155.1	0.990463941
AT4G32060.2	miR419	780	6	0.58338	0.981911856	no	NA	miR419:AT4G32060.2	0.990463941
AT4G36910.1	miR5654-5p	633	6	0.554211	0.953474433	no	CBSX1	miR5654-5p:CBSX1	0.990463941
AT3G12610.1	miR172d-5p	646	5.5	0.367529	0.645033466	no	DRT100	miR172d-5p:DRT100	0.996705997
AT5G56910.1	miR5017-5p	775	6	0.670886	0.874776448	no	NA	miR5017-5p:AT5G56910.1	0.996947283
AT1G02280.2	miR5650	645	6	0.571712	0.735272901	no	ATTOC33	miR5650:ATTOC33	0.99986552
AT1G02305.1	miR5014b	956	6	0.600881	0.382505466	no	NA	miR5014b:AT1G02305.1	0.99986552
AT1G04410.1	miR171c-5p	666	6	1.51095	0.548707202	no	c-NAD-MDH1	miR171c-5p:c-NAD-MDH1	0.99986552
AT1G06760.1	miR834	682	6	1.85515	0.850544409	no	NA	miR834:AT1G06760.1	0.99986552
AT1G07320.4	miR1886.1	100	6	0.880903	0.572250939	no	EMB2784	miR1886.1:EMB2784	0.99986552
AT1G07920.1	miR861-5p	491	6	0.315025	0.6863724	no	NA	miR861-5p:AT1G07920.1	0.99986552
AT1G07940.2	miR861-5p	622	6	0.361695	0.468314618	no	NA	miR861-5p:AT1G07940.2	0.99986552
AT1G11910.1	miR172d-5p	1558	6	0.950909	0.381136665	no	APA1	miR172d-5p:APA1	0.99986552
AT1G12810.2	miR5640	395	6	0.443368	0.565629617	no	NA	miR5640:AT1G12810.2	0.99986552
AT1G14280.1	miR5021	136	6	0.525042	0.640072022	no	PKS2	miR5021:PKS2	0.99986552
AT1G21560.3	miR5633	432	6	0.431701	0.756484697	no	NA	miR5633:AT1G21560.3	0.99986552
AT1G30820.1	miR166a-5p	1990	6	0.875069	0.544388217	no	NA	miR166a-5p:AT1G30820.1	0.99986552
AT1G50010.1	miR5641	96	6	0.589213	0.290292665	no	TUA2	miR5641:TUA2	0.99986552
AT1G51070.2	miR840-3p	715	6	0.519208	0.675675027	no	bHLH115	miR840-3p:bHLH115	0.99986552
AT1G52300.1	miR778	330	6	0.46087	0.140413184	no	NA	miR778:AT1G52300.1	0.99986552
AT1G53210.1	miR852	1134	6	0.600881	0.71015495	no	NA	miR852:AT1G53210.1	0.99986552
AT1G55670.1	miR157d	654	5.5	0.50754	0.213316542	no	PSAG	miR157d:PSAG	0.99986552
AT1G56290.1	miR865-3p	472	6	0.449202	0.712986451	no	NA	miR865-3p:AT1G56290.1	0.99986552
AT1G65220.1	miR847	1319	6	0.635884	0.698567323	no	NA	miR847:AT1G65220.1	0.99986552
AT1G65295.1	miR854a	115	5	1.10259	0.214607813	no	NA	miR854a:AT1G65295.1	0.99986552
AT1G68010.2	miR5646	1243	5.5	0.810898	0.530248097	no	ATHPR1	miR5646:ATHPR1	0.99986552
AT1G74060.1	miR835-3p	810	5.5	0.764227	0.398221102	no	NA	miR835-3p:AT1G74060.1	0.99986552
AT1G75380.3	miR414	477	6	0.554211	0.39040032	no	ATBBD1	miR414:ATBBD1	0.99986552
AT1G76030.1	miR859	1241	6	0.495873	0.651768115	no	AtVAB1	miR859:AtVAB1	0.99986552
AT1G79010.1	miR156a-5p	147	6	0.513374	0.773415197	no	NA	miR156a-5p:AT1G79010.1	0.99986552
AT1G80440.1	miR2111a-5p	1074	6	2.42102	0.854315253	no	NA	miR2111a-5p:AT1G80440.1	0.99986552
AT1G80920.1	miR8176	122	5.5	0.548377	0.1729748	no	AtJ8	miR8176:AtJ8	0.99986552
AT2G02160.1	miR838	1952	6	0.46087	0.702594686	no	NA	miR838:AT2G02160.1	0.99986552
AT2G04030.2	miR831-5p	1986	6	0.344194	0.553330205	no	AtHsp90.5	miR831-5p:AtHsp90.5	0.99986552
AT2G06050.3	miR5646	286	6	0.274188	0.719855417	no	AtOPR3	miR5646:AtOPR3	0.99986552
AT2G07698.1	miR867	1295	6	2.1235	0.101859461	no	NA	miR867:AT2G07698.1	0.99986552
AT2G10940.2	miR862-5p	726	6	0.379197	0.129371358	no	NA	miR862-5p:AT2G10940.2	0.99986552
AT2G13360.2	miR5021	1381	5.5	0.904238	0.377613716	no	AGT	miR5021:AGT	0.99986552
AT2G14878.1	miR5655	646	6	0.490039	0.537247203	no	NA	miR5655:AT2G14878.1	0.99986552
AT2G20260.1	miR834	241	6	0.834233	0.316817887	no	PSAE-2	miR834:PSAE-2	0.99986552
AT2G23120.1	miR8176	270	5.5	0.670886	0.524171574	no	NA	miR8176:AT2G23120.1	0.99986552
AT2G23900.1	miR845b	875	6	0.618382	0.698047825	no	NA	miR845b:AT2G23900.1	0.99986552
AT2G27020.1	miR773b-3p	231	6	0.834233	0.605325461	no	PAG1	miR773b-3p:PAG1	0.99986552
AT2G29550.1	miR8167a	891	5.5	0.105008	0.501874864	no	TUB7	miR8167a:TUB7	0.99986552
AT2G30700.1	miR159b-5p	1237	6	0.571712	0.830463956	no	NA	miR159b-5p:AT2G30700.1	0.99986552
AT2G36580.1	miR169f-3p	1402	6	0.495873	0.834100779	no	NA	miR169f-3p:AT2G36580.1	0.99986552
AT2G37270.2	miR8166	403	6	0.910072	0.441608597	no	ATRPS5B	miR8166:ATRPS5B	0.99986552
AT2G37620.2	miR845b	858	6	0.577546	0.677026406	no	AAc1	miR845b:AAc1	0.99986552
AT2G39730.3	miR863-5p	420	6	0.880903	0.364964511	no	RCA	miR863-5p:RCA	0.99986552
AT2G41430.5	miR3434-5p	702	5.5	0.793396	0.163569534	no	CID1	miR3434-5p:CID1	0.99986552
AT3G01230.1	miR859	541	6	0.665053	0.667770759	no	NA	miR859:AT3G01230.1	0.99986552
AT3G01500.3	miR5024-3p	748	6	1.07925	0.423589833	no	ATBCA1	miR5024-3p:ATBCA1	0.99986552
AT3G05220.2	miR847	1234	6	1.17259	0.824994494	no	NA	miR847:AT3G05220.2	0.99986552
AT3G05970.1	miR5021	69	6	0.233352	0.632193506	no	ATLACS6	miR5021:ATLACS6	0.99986552
AT3G07700.3	miR391-3p	1845	5.5	0.344194	0.495073551	no	NA	miR391-3p:AT3G07700.3	0.99986552
AT3G08520.1	miR831-3p	29	6	0.980078	0.305940576	no	NA	miR831-3p:AT3G08520.1	0.99986552
AT3G13750.1	miR5014a-5p	2675	6	0.694222	0.363739456	no	BGAL1	miR5014a-5p:BGAL1	0.99986552
AT3G15450.3	miR2933a	170	5.5	2.04766	0.170366934	no	NA	miR2933a:AT3G15450.3	0.99986552
AT3G19820.3	miR5658	126	6	0.880903	0.570226344	no	CBB1	miR5658:CBB1	0.99986552
AT3G20770.1	miR5021	225	6	0.577546	0.561708113	no	AtEIN3	miR5021:AtEIN3	0.99986552
AT3G22420.2	miR5016	314	6	0.758393	0.745312321	no	ATWNK2	miR5016:ATWNK2	0.99986552
AT3G23810.1	miR408-5p	709	5	0.0641717	0.310538423	no	ATSAHH2	miR408-5p:ATSAHH2	0.99986552
AT3G24080.2	miR414	552	5.5	0.420033	0.476895616	no	NA	miR414:AT3G24080.2	0.99986552
AT3G27810.1	miR5654-3p	481	6	0.536709	0.473414746	no	ATMYB21	miR5654-3p:ATMYB21	0.99986552
AT3G28830.1	miR854a	1623	5	1.24843	0.330710318	no	NA	miR854a:AT3G28830.1	0.99986552
AT3G50820.1	miR782	1083	6	0.589213	0.117298077	no	OEC33	miR782:OEC33	0.99986552
AT3G55460.1	miR834	740	6	0.501706	0.78143037	no	At-SCL30	miR834:At-SCL30	0.99986552
AT3G56020.1	miR831-3p	71	6	1.41761	0.342091225	no	NA	miR831-3p:AT3G56020.1	0.99986552
AT3G58730.1	miR168b-3p	814	6	0.571712	0.45477383	no	NA	miR168b-3p:AT3G58730.1	0.99986552
AT3G59910.1	miR5630a	1676	6	0.770061	0.791350435	no	NA	miR5630a:AT3G59910.1	0.99986552
AT3G60210.1	miR397b	626	6	0.472537	0.325522536	no	NA	miR397b:AT3G60210.1	0.99986552
AT3G61580.1	miR5021	1144	6	0.455036	0.551296177	no	AtSLD1	miR5021:AtSLD1	0.99986552
AT4G01150.2	miR3440b-3p	252	5.5	0.618382	0.310510744	no	NA	miR3440b-3p:AT4G01150.2	0.99986552
AT4G04640.1	miR5021	1310	6	1.06175	0.651557671	no	ATPC1	miR5021:ATPC1	0.99986552
AT4G13615.1	miR774b-5p	14	5.5	0.484205	0.552576909	no	NA	miR774b-5p:AT4G13615.1	0.99986552
AT4G14270.2	miR831-3p	273	6	0.408366	0.303508186	no	NA	miR831-3p:AT4G14270.2	0.99986552
AT4G16720.1	miR5644	520	5.5	0.472537	0.34276214	no	NA	miR5644:AT4G16720.1	0.99986552
AT4G22220.1	miR5654-3p	444	6	0.612548	0.260176092	no	ATISU1	miR5654-3p:ATISU1	0.99986552
AT4G27430.2	miR5661	700	6	0.595047	0.728302033	no	CIP7	miR5661:CIP7	0.99986552
AT4G29030.1	miR841b-5p	609	6	0.501706	0.490861071	no	NA	miR841b-5p:AT4G29030.1	0.99986552
AT4G35090.2	miR169a-3p	957	6	0.414199	0.638917427	no	CAT2	miR169a-3p:CAT2	0.99986552
AT4G36900.1	miR157c-3p	334	6	0.641717	0.590692294	no	DEAR4	miR157c-3p:DEAR4	0.99986552
AT5G01530.1	miR5662	896	5.5	2.35102	0.452503609	no	LHCB4.1	miR5662:LHCB4.1	0.99986552
AT5G04040.1	miR5021	517	6	0.589213	0.238873432	no	SDP1	miR5021:SDP1	0.99986552
AT5G11070.1	miR5658	378	6	1.04425	0.668201861	no	NA	miR5658:AT5G11070.1	0.99986552
AT5G14410.1	miR847	181	6	0.670886	0.606278733	no	NA	miR847:AT5G14410.1	0.99986552
AT5G15530.1	miR3434-3p	762	6	0.46087	0.643053654	no	BCCP2	miR3434-3p:BCCP2	0.99986552
AT5G15780.1	miR5021	503	6	0.670886	0.582838067	no	NA	miR5021:AT5G15780.1	0.99986552
AT5G20240.1	miR840-3p	402	6	0.606715	0.337760881	no	PI	miR840-3p:PI	0.99986552
AT5G21274.1	miR168b-3p	240	6	0.641717	0.355584748	no	ACAM-6	miR168b-3p:ACAM-6	0.99986552
AT5G21940.1	miR5658	806	6	1.05592	0.433787815	no	NA	miR5658:AT5G21940.1	0.99986552
AT5G24690.1	miR414	662	5.5	0.478371	0.618969285	no	NA	miR414:AT5G24690.1	0.99986552
AT5G30510.1	miR167a-5p	616	6	0.484205	0.326417709	no	ARRPS1	miR167a-5p:ARRPS1	0.99986552
AT5G36880.2	miR857	1913	6	0.425867	0.792487342	no	ACS	miR857:ACS	0.99986552
AT5G38650.1	miR866-3p	315	6	0.530875	0.595835815	no	NA	miR866-3p:AT5G38650.1	0.99986552
AT5G38660.2	miR866-3p	1157	6	0.530875	0.595835815	no	APE1	miR866-3p:APE1	0.99986552
AT5G40770.1	miR842	254	6	1.33011	0.537271757	no	ATPHB3	miR842:ATPHB3	0.99986552
AT5G43930.4	miR3440b-3p	1232	6	0.297524	0.74782745	no	NA	miR3440b-3p:AT5G43930.4	0.99986552
AT5G45960.1	miR2934-5p	706	6	0.414199	0.56983254	no	NA	miR2934-5p:AT5G45960.1	0.99986552
AT5G48160.2	miR865-3p	1655	5.5	0.659219	0.65470763	no	OBE2	miR865-3p:OBE2	0.99986552
AT5G49360.1	miR417	1966	5.5	1.62763	0.501344166	no	ATBXL1	miR417:ATBXL1	0.99986552
AT5G49360.1	miR782	2163	5.5	1.01508	0.262990085	no	ATBXL1	miR782:ATBXL1	0.99986552
AT5G50920.1	miR858b	387	5.5	0.618382	0.49857579	no	ATHSP93-V	miR858b:ATHSP93-V	0.99986552
AT5G57020.1	miR3440b-5p	1483	6	0.443368	0.42923017	no	ATNMT1	miR3440b-5p:ATNMT1	0.99986552
AT5G59850.1	miR776	311	6	0.344194	0.24371827	no	NA	miR776:AT5G59850.1	0.99986552
AT5G60340.1	miR397b	369	6	0.490039	0.499428186	no	AAK6	miR397b:AAK6	0.99986552
AT5G60360.3	miR167a-5p	738	5.5	0.904238	0.557578934	no	AALP	miR167a-5p:AALP	0.99986552
AT5G64740.1	miR773b-3p	3248	6	0.96841	0.785754774	no	CESA6	miR773b-3p:CESA6	0.99986552
ATCG00500.1	miR5638a	1234	6	0.530875	0.391422019	no	ACCD	miR5638a:ACCD	0.99986552
