# Supplementary material for: NanoPARE: parallel analysis of RNA 5′ ends from low-input RNA
Source: Genome Res. 2018 Dec;28(12):1931–42. doi: 10.1101/gr.239202.118 (PMC6280765; doi:10.1101/gr.239202.118)
Supplement: Supplemental Material [file supp_gr.239202.118_Supplemental_Code_S1.zip › supplemental_code_S1/data_tables/detected_sites/d234_fb4.anno.tas.allen.detected.sites.tsv]

target.transcript	sRNA	slice.site	Allen.score	slice.site.rpm	fold.change	verified.	common.name	interaction	adj.p.val
AT3G48060.1	TAS3C-5'D4[+]	2734	2	0.408366	1.408366	no	NA	TAS3C-5'D4[+]:AT3G48060.1	0.231839058
AT1G66330.2	TAS3C-5'D3[+]	603	3	0.560044	0.957052851	no	NA	TAS3C-5'D3[+]:AT1G66330.2	0.930140663
AT1G71440.1	TAS3B-5'D5[+]	1289	4.5	0.705889	1.705889	no	PFI	TAS3B-5'D5[+]:PFI	0.930140663
AT1G78895.1	TAS3A-5'D9[-]	218	3.5	0.542543	1.542543	no	NA	TAS3A-5'D9[-]:AT1G78895.1	0.930140663
AT2G25840.3	TAS3B-5'D7[+]	1261	4	0.735058	1.735058	no	OVA4	TAS3B-5'D7[+]:OVA4	0.930140663
AT2G25930.1	TAS3C-5'D10[+]	2440	5	17.163	3.989430634	no	ELF3	TAS3C-5'D10[+]:ELF3	0.930140663
AT2G33990.1	TAS1A-3'D9[-]	803	4	0.67672	1.67672	no	iqd9	TAS1A-3'D9[-]:iqd9	0.930140663
AT2G39675.1	TAS1A-3'D10[-]	492	3	1.2076	1.055803187	no	TAS1c	TAS1A-3'D10[-]:TAS1c	0.930140663
AT3G24490.1	TAS3A-5'D4[-]	117	2.5	0.484205	0.809169282	no	NA	TAS3A-5'D4[-]:AT3G24490.1	0.930140663
AT4G21430.1	TAS3C-5'D1[+]	1639	5	1.03842	2.03842	no	B160	TAS3C-5'D1[+]:B160	0.930140663
AT5G23080.2	TAS3B-5'D7[+]	2408	3	0.758393	0.772037671	no	TGH	TAS3B-5'D7[+]:TGH	0.930140663
AT1G14570.4	TAS3B-5'D4[-]	1530	3	0.542543	0.874344968	no	NA	TAS3B-5'D4[-]:AT1G14570.4	0.969447291
AT1G61100.2	TAS3A-5'D7[+]	823	4	0.577546	0.967789945	no	NA	TAS3A-5'D7[+]:AT1G61100.2	0.969447291
AT2G40460.1	TAS3A-5'D6[+]	336	6	0.933407	1.933407	no	NA	TAS3A-5'D6[+]:AT2G40460.1	0.969447291
AT3G56230.1	TAS3C-5'D1[+]	112	5.5	2.31018	1.738322626	no	NA	TAS3C-5'D1[+]:AT3G56230.1	0.969447291
AT4G22590.1	TAS3B-5'D10[+]	902	5	0.58338	1.58338	no	TPPG	TAS3B-5'D10[+]:TPPG	0.969447291
AT4G22592.1	TAS3B-5'D10[+]	902	5	0.58338	1.58338	no	CPuORF27	TAS3B-5'D10[+]:CPuORF27	0.969447291
AT5G12010.1	TAS3A-5'D1[+]	95	5.5	0.775895	1.775895	no	NA	TAS3A-5'D1[+]:AT5G12010.1	0.969447291
ATCG01040.1	TAS1B-3'D9[+]	199	3.5	1.23676	0.074530097	no	YCF5	TAS1B-3'D9[+]:YCF5	0.99579883
AT5G46730.2	TAS4-3'D2[-]	597	4	0.443368	0.831884583	no	NA	TAS4-3'D2[-]:AT5G46730.2	0.999088145
AT1G01090.1	TAS3C-5'D5[+]	1001	5.5	1.14926	0.479448021	no	PDH-E1 ALPHA	TAS3C-5'D5[+]:PDH-E1 ALPHA	0.999877062
AT1G03080.1	TAS1A-3'D9[-]	5175	5.5	0.624216	0.414052458	no	NET1D	TAS1A-3'D9[-]:NET1D	0.999877062
AT1G03970.1	TAS3A-5'D6[+]	408	6	0.355862	0.423794283	no	GBF4	TAS3A-5'D6[+]:GBF4	0.999877062
AT1G07320.4	TAS1B-3'D4[-]	853	6	0.38503	0.118741963	no	EMB2784	TAS1B-3'D4[-]:EMB2784	0.999877062
AT1G08820.2	TAS3A-5'D1[+]	111	5.5	1.09675	1.359281394	no	VAP27-2	TAS3A-5'D1[+]:VAP27-2	0.999877062
AT1G09770.1	TAS3A-5'D8[+]	2825	6	0.653385	0.927966599	no	ATCDC5	TAS3A-5'D8[+]:ATCDC5	0.999877062
AT1G10670.4	TAS4-3'D4[+]	690	5.5	0.402532	0.674537453	no	ACLA-1	TAS4-3'D4[+]:ACLA-1	0.999877062
AT1G11910.1	TAS4-3'D7[-]	1668	5	1.6743	0.616634347	no	APA1	TAS4-3'D7[-]:APA1	0.999877062
AT1G12240.1	TAS1C-3'D1[-]	478	5	0.711723	0.479894978	no	ATBETAFRUCT4	TAS1C-3'D1[-]:ATBETAFRUCT4	0.999877062
AT1G12310.1	TAS1B-3'D2[+]	499	5.5	1.54012	0.606076224	no	NA	TAS1B-3'D2[+]:AT1G12310.1	0.999877062
AT1G14740.1	TAS2-3'D1[-]	1668	6	1.43511	0.972053235	no	TTA1	TAS2-3'D1[-]:TTA1	0.999877062
AT1G15270.1	TAS3B-5'D9[+]	207	6	0.536709	0.171447809	no	NA	TAS3B-5'D9[+]:AT1G15270.1	0.999877062
AT1G15340.2	TAS3B-5'D9[+]	861	6	0.635884	0.452709531	no	MBD10	TAS3B-5'D9[+]:MBD10	0.999877062
AT1G17210.1	TAS3A-5'D2[-]	2836	4.5	0.939241	1.027827938	no	ATILP1	TAS3A-5'D2[-]:ATILP1	0.999877062
AT1G20440.1	TAS3C-5'D3[+]	485	5.5	0.600881	0.198935906	no	AtCOR47	TAS3C-5'D3[+]:AtCOR47	0.999877062
AT1G20840.1	TAS3A-5'D1[+]	802	5.5	0.956742	0.662332449	no	AtTMT1	TAS3A-5'D1[+]:AtTMT1	0.999877062
AT1G22160.1	TAS1A-3'D3[+]	327	5.5	0.396698	0.288655077	no	NA	TAS1A-3'D3[+]:AT1G22160.1	0.999877062
AT1G22380.1	TAS4-3'D7[+]	903	5.5	0.408366	0.34815388	no	AtUGT85A3	TAS4-3'D7[+]:AtUGT85A3	0.999877062
AT1G25230.1	TAS3A-5'D3[+]	250	5.5	1.16093	0.281596224	no	NA	TAS3A-5'D3[+]:AT1G25230.1	0.999877062
AT1G31330.1	TAS3C-5'D1[+]	358	5	0.67672	0.144255074	no	PSAF	TAS3C-5'D1[+]:PSAF	0.999877062
AT1G34030.1	TAS3C-5'D2[+]	355	6	0.635884	0.331689098	no	NA	TAS3C-5'D2[+]:AT1G34030.1	0.999877062
AT1G43170.9	TAS2-3'D8[-]	1172	5	0.455036	0.29259835	no	ARP1	TAS2-3'D8[-]:ARP1	0.999877062
AT1G48920.1	TAS4-3'D9[+]	1286	6	1.24843	0.857590205	no	ATNUC-L1	TAS4-3'D9[+]:ATNUC-L1	0.999877062
AT1G52280.1	TAS3A-5'D10[-]	391	6	0.688388	0.743203757	no	AtRABG3d	TAS3A-5'D10[-]:AtRABG3d	0.999877062
AT1G52670.1	TAS2-3'D3[-]	1010	4.5	0.892571	1.051878303	no	NA	TAS2-3'D3[-]:AT1G52670.1	0.999877062
AT1G55480.1	TAS1A-3'D9[-]	972	5	0.595047	0.726365139	no	ZKT	TAS1A-3'D9[-]:ZKT	0.999877062
AT1G56070.1	TAS1C-3'D6[-]	2382	5	0.700055	0.36453549	no	LOS1	TAS1C-3'D6[-]:LOS1	0.999877062
AT1G57610.3	TAS1A-3'D7[-]	892	6	0.390864	0.804328416	no	NA	TAS1A-3'D7[-]:AT1G57610.3	0.999877062
AT1G60420.1	TAS3A-5'D6[+]	1529	6	0.46087	0.774283856	no	NA	TAS3A-5'D6[+]:AT1G60420.1	0.999877062
AT1G65295.1	TAS4-3'D9[+]	215	4.5	1.54596	1.144200261	no	NA	TAS4-3'D9[+]:AT1G65295.1	0.999877062
AT1G65960.2	TAS3B-5'D6[+]	1452	6	0.606715	0.387136919	no	GAD2	TAS3B-5'D6[+]:GAD2	0.999877062
AT1G67230.1	TAS1C-3'D5[-]	1584	6	0.641717	0.63753029	no	CRWN1	TAS1C-3'D5[-]:CRWN1	0.999877062
AT1G72150.1	TAS1C-3'D8[-]	1004	6	0.431701	0.434813283	no	PATL1	TAS1C-3'D8[-]:PATL1	0.999877062
AT1G73220.1	TAS3C-5'D7[-]	714	6	0.355862	0.583349611	no	AtOCT1	TAS3C-5'D7[-]:AtOCT1	0.999877062
AT1G74050.1	TAS4-3'D8[+]	822	4.5	0.723391	0.367242301	no	NA	TAS4-3'D8[+]:AT1G74050.1	0.999877062
AT1G75940.1	TAS2-3'D3[+]	1613	6	3.7628	1.093782654	no	ATA27	TAS2-3'D3[+]:ATA27	0.999877062
AT1G75950.1	TAS4-3'D4[+]	215	6	1.79681	0.935600739	no	ASK1	TAS4-3'D4[+]:ASK1	0.999877062
AT1G76400.1	TAS1A-3'D3[-]	1879	5	0.437535	0.532888128	no	NA	TAS1A-3'D3[-]:AT1G76400.1	0.999877062
AT1G79060.1	TAS1A-3'D7[-]	1110	5.5	1.01508	0.89854633	no	NA	TAS1A-3'D7[-]:AT1G79060.1	0.999877062
AT1G80600.1	TAS3C-5'D4[+]	675	6	0.315025	0.546574312	no	WIN1	TAS3C-5'D4[+]:WIN1	0.999877062
AT2G01100.3	TAS4-3'D8[-]	952	6	0.484205	0.806603781	no	NA	TAS4-3'D8[-]:AT2G01100.3	0.999877062
AT2G01250.2	TAS3B-5'D7[+]	156	5.5	0.641717	0.575002014	no	NA	TAS3B-5'D7[+]:AT2G01250.2	0.999877062
AT2G02180.1	TAS3C-5'D9[+]	1100	4.5	0.431701	1.038068528	no	TOM3	TAS3C-5'D9[+]:TOM3	0.999877062
AT2G07687.1	TAS1C-3'D4[-]	266	5	0.746726	0.871876451	no	NA	TAS1C-3'D4[-]:AT2G07687.1	0.999877062
AT2G10410.1	TAS3A-5'D4[-]	62	5	0.565878	0.147771878	no	SADHU1-1	TAS3A-5'D4[-]:SADHU1-1	0.999877062
AT2G16640.1	TAS3B-5'D8[+]	865	6	0.694222	1.054463299	no	ATTOC132	TAS3B-5'D8[+]:ATTOC132	0.999877062
AT2G16730.1	TAS3C-5'D3[+]	47	5	0.565878	0.864696963	no	BGAL13	TAS3C-5'D3[+]:BGAL13	0.999877062
AT2G17020.1	TAS3C-5'D4[-]	2139	4	0.600881	0.813286358	no	NA	TAS3C-5'D4[-]:AT2G17020.1	0.999877062
AT2G18900.1	TAS1A-3'D7[-]	2340	6	0.379197	0.382291537	no	NA	TAS1A-3'D7[-]:AT2G18900.1	0.999877062
AT2G19110.1	TAS3C-5'D9[+]	3121	6	0.466704	0.4331646	no	ATHMA4	TAS3C-5'D9[+]:ATHMA4	0.999877062
AT2G21270.3	TAS4-3'D5[+]	345	5.5	0.647551	0.979196507	no	UFD1	TAS4-3'D5[+]:UFD1	0.999877062
AT2G21660.2	TAS4-3'D2[-]	542	5.5	11.4692	0.296680157	no	ATGRP7	TAS4-3'D2[-]:ATGRP7	0.999877062
AT2G22795.1	TAS3B-5'D9[+]	1697	5.5	1.05592	0.767097118	no	NA	TAS3B-5'D9[+]:AT2G22795.1	0.999877062
AT2G24150.1	TAS1C-3'D8[+]	291	6	0.694222	0.989775799	no	HHP3	TAS1C-3'D8[+]:HHP3	0.999877062
AT2G25900.2	TAS3C-5'D3[+]	1415	6	0.781729	0.579079442	no	ATCTH	TAS3C-5'D3[+]:ATCTH	0.999877062
AT2G27510.1	TAS3A-5'D7[+]	268	6	0.612548	0.692048015	no	ATFD3	TAS3A-5'D7[+]:ATFD3	0.999877062
AT2G28930.3	TAS3A-5'D2[-]	1489	6	0.437535	0.455132183	no	APK1B	TAS3A-5'D2[-]:APK1B	0.999877062
AT2G29090.2	TAS3C-5'D3[+]	1000	5.5	1.07342	0.908028711	no	CYP707A2	TAS3C-5'D3[+]:CYP707A2	0.999877062
AT2G29960.2	TAS3B-5'D1[+]	277	5	1.16676	0.934576698	no	ATCYP5	TAS3B-5'D1[+]:ATCYP5	0.999877062
AT2G30050.1	TAS1C-3'D6[-]	181	6	0.320859	0.758725412	no	NA	TAS1C-3'D6[-]:AT2G30050.1	0.999877062
AT2G30520.3	TAS1A-3'D10[-]	1670	5.5	0.635884	0.525698383	no	RPT2	TAS1A-3'D10[-]:RPT2	0.999877062
AT2G30570.1	TAS3B-5'D7[+]	263	6	6.27133	0.242237976	no	PSBW	TAS3B-5'D7[+]:PSBW	0.999877062
AT2G31360.1	TAS3B-5'D9[+]	1005	6	0.624216	0.731872786	no	ADS2	TAS3B-5'D9[+]:ADS2	0.999877062
AT2G36160.1	TAS1B-3'D4[-]	536	5.5	0.490039	0.319902572	no	NA	TAS1B-3'D4[-]:AT2G36160.1	0.999877062
AT2G37340.3	TAS4-3'D5[+]	442	6	0.548377	0.212601538	no	AT-RS2Z33	TAS4-3'D5[+]:AT-RS2Z33	0.999877062
AT2G39730.3	TAS2-3'D8[-]	283	5	1.07342	0.397372088	no	RCA	TAS2-3'D8[-]:RCA	0.999877062
AT2G39770.2	TAS4-3'D10[-]	1243	6	0.361695	0.408485625	no	CYT1	TAS4-3'D10[-]:CYT1	0.999877062
AT2G40000.1	TAS3C-5'D3[+]	471	6	0.612548	0.668613223	no	ATHSPRO2	TAS3C-5'D3[+]:ATHSPRO2	0.999877062
AT2G40205.1	TAS3B-5'D9[-]	105	4	1.09092	0.485384515	no	NA	TAS3B-5'D9[-]:AT2G40205.1	0.999877062
AT2G41905.1	TAS4-3'D9[+]	92	6	0.770061	0.384841883	no	NA	TAS4-3'D9[+]:AT2G41905.1	0.999877062
AT2G42600.2	TAS2-3'D9[+]	2642	6	0.548377	0.261901435	no	ATPPC2	TAS2-3'D9[+]:ATPPC2	0.999877062
AT2G46820.2	TAS3B-5'D9[-]	803	4.5	1.16676	0.913882258	no	PSAP	TAS3B-5'D9[-]:PSAP	0.999877062
AT3G02230.1	TAS3A-5'D4[-]	1223	3.5	1.26593	0.64583458	no	ATRGP1	TAS3A-5'D4[-]:ATRGP1	0.999877062
AT3G03940.1	TAS3A-5'D3[+]	1130	4	0.589213	0.694200771	no	NA	TAS3A-5'D3[+]:AT3G03940.1	0.999877062
AT3G04610.1	TAS3C-5'D2[+]	560	6	0.379197	0.774077876	no	FLK	TAS3C-5'D2[+]:FLK	0.999877062
AT3G04920.1	TAS3B-5'D8[+]	253	6	1.77931	0.617586017	no	NA	TAS3B-5'D8[+]:AT3G04920.1	0.999877062
AT3G05020.1	TAS3C-5'D3[+]	258	5.5	0.606715	0.313893675	no	ACP	TAS3C-5'D3[+]:ACP	0.999877062
AT3G07850.1	TAS3C-5'D8[-]	86	6	0.274188	0.268186305	no	NA	TAS3C-5'D8[-]:AT3G07850.1	0.999877062
AT3G08510.3	TAS1A-3'D7[-]	1515	6	0.548377	0.701384762	no	ATPLC2	TAS1A-3'D7[-]:ATPLC2	0.999877062
AT3G09150.3	TAS3B-5'D9[+]	241	5	0.402532	1.034420907	no	ATHY2	TAS3B-5'D9[+]:ATHY2	0.999877062
AT3G10320.1	TAS1A-3'D6[+]	1030	6	0.501706	1.048896383	no	NA	TAS1A-3'D6[+]:AT3G10320.1	0.999877062
AT3G11450.1	TAS3C-5'D2[+]	1187	5.5	1.16093	0.961083956	no	NA	TAS3C-5'D2[+]:AT3G11450.1	0.999877062
AT3G11560.4	TAS3A-5'D6[+]	1251	5	0.688388	1.382016954	no	NA	TAS3A-5'D6[+]:AT3G11560.4	0.999877062
AT3G11980.1	TAS3B-5'D7[+]	1817	5.5	0.525042	0.455890996	no	FAR2	TAS3B-5'D7[+]:FAR2	0.999877062
AT3G12020.2	TAS4-3'D8[-]	3302	5	0.600881	0.938443826	no	NA	TAS4-3'D8[-]:AT3G12020.2	0.999877062
AT3G12260.1	TAS3A-5'D4[-]	259	6	0.449202	0.502441477	no	NA	TAS3A-5'D4[-]:AT3G12260.1	0.999877062
AT3G13700.2	TAS3B-5'D9[+]	1476	6	0.344194	1.344194	no	NA	TAS3B-5'D9[+]:AT3G13700.2	0.999877062
AT3G13710.1	TAS3B-5'D9[+]	1570	6	0.344194	1.344194	no	PRA1.F4	TAS3B-5'D9[+]:PRA1.F4	0.999877062
AT3G14040.1	TAS3C-5'D8[-]	89	6	0.140011	0.396849947	no	NA	TAS3C-5'D8[-]:AT3G14040.1	0.999877062
AT3G15530.2	TAS4-3'D4[-]	423	5.5	0.700055	1.006910142	no	NA	TAS4-3'D4[-]:AT3G15530.2	0.999877062
AT3G18990.1	TAS1B-3'D4[+]	1033	5.5	0.466704	0.887091633	no	REM39	TAS1B-3'D4[+]:REM39	0.999877062
AT3G20660.1	TAS1A-3'D3[-]	1712	5	0.565878	0.964082363	no	AtOCT4	TAS1A-3'D3[-]:AtOCT4	0.999877062
AT3G26590.1	TAS3B-5'D1[+]	1513	6	0.711723	0.720185713	no	NA	TAS3B-5'D1[+]:AT3G26590.1	0.999877062
AT3G29575.4	TAS3B-5'D7[+]	272	6	0.600881	0.563000619	no	AFP3	TAS3B-5'D7[+]:AFP3	0.999877062
AT3G43610.1	TAS3C-5'D3[+]	3234	6	0.705889	1	no	NA	TAS3C-5'D3[+]:AT3G43610.1	0.999877062
AT3G46430.1	TAS3C-5'D3[+]	86	6	1.6743	0.940502483	no	NA	TAS3C-5'D3[+]:AT3G46430.1	0.999877062
AT3G47470.1	TAS4-3'D4[-]	291	5.5	0.840067	0.095510495	no	CAB4	TAS4-3'D4[-]:CAB4	0.999877062
AT3G52300.2	TAS3B-5'D5[+]	377	6	0.443368	0.465577049	no	ATPQ	TAS3B-5'D5[+]:ATPQ	0.999877062
AT3G57000.1	TAS1C-3'D10[+]	307	6	0.326693	0.470435156	no	NA	TAS1C-3'D10[+]:AT3G57000.1	0.999877062
AT3G57550.2	TAS3C-5'D9[+]	915	5.5	0.320859	0.756191297	no	AGK2	TAS3C-5'D9[+]:AGK2	0.999877062
AT3G57800.2	TAS3C-5'D6[+]	163	5.5	0.449202	0.885883107	no	NA	TAS3C-5'D6[+]:AT3G57800.2	0.999877062
AT3G58800.1	TAS4-3'D8[-]	620	5	0.63005	1.068855809	no	NA	TAS4-3'D8[-]:AT3G58800.1	0.999877062
AT3G62130.1	TAS1B-3'D4[-]	1266	4.5	0.350028	0.733684154	no	AtLCD	TAS1B-3'D4[-]:AtLCD	0.999877062
AT4G01250.1	TAS2-3'D9[+]	695	6	0.770061	1.04837336	no	AtWRKY22	TAS2-3'D9[+]:AtWRKY22	0.999877062
AT4G04040.1	TAS1B-3'D10[+]	933	5.5	0.326693	0.543515025	no	MEE51	TAS1B-3'D10[+]:MEE51	0.999877062
AT4G07410.2	TAS1C-3'D7[-]	2686	5.5	0.910072	1.163459963	no	PCN	TAS1C-3'D7[-]:PCN	0.999877062
AT4G11260.1	TAS3B-5'D9[-]	1239	6	0.565878	0.692835715	no	ATSGT1B	TAS3B-5'D9[-]:ATSGT1B	0.999877062
AT4G13270.1	TAS4-3'D7[-]	693	6	1.34177	1.04694737	no	NA	TAS4-3'D7[-]:AT4G13270.1	0.999877062
AT4G15260.1	TAS3A-5'D4[+]	1272	6	0.63005	1.63005	no	NA	TAS3A-5'D4[+]:AT4G15260.1	0.999877062
AT4G17210.1	TAS3A-5'D1[+]	63	6	0.571712	1.571712	no	NA	TAS3A-5'D1[+]:AT4G17210.1	0.999877062
AT4G17870.1	TAS3C-5'D4[+]	145	6	0.735058	0.739074207	no	PYR1	TAS3C-5'D4[+]:PYR1	0.999877062
AT4G18593.1	TAS1B-3'D4[-]	340	5.5	0.985911	0.949778566	no	NA	TAS1B-3'D4[-]:AT4G18593.1	0.999877062
AT4G21660.2	TAS3B-5'D7[+]	1739	6	0.58338	0.711599479	no	NA	TAS3B-5'D7[+]:AT4G21660.2	0.999877062
AT4G22220.1	TAS3C-5'D3[+]	643	5.5	0.560044	0.481468313	no	ATISU1	TAS3C-5'D3[+]:ATISU1	0.999877062
AT4G22670.1	TAS3C-5'D3[-]	1568	4.5	0.606715	1.007315145	no	AtHip1	TAS3C-5'D3[-]:AtHip1	0.999877062
AT4G23710.1	TAS1A-3'D3[+]	89	6	0.180848	0.5145083	no	VAG2	TAS1A-3'D3[+]:VAG2	0.999877062
AT4G26630.2	TAS3B-5'D9[+]	2186	6	0.758393	0.469922339	no	NA	TAS3B-5'D9[+]:AT4G26630.2	0.999877062
AT4G28740.1	TAS2-3'D9[-]	1176	5.5	0.694222	0.993160751	no	NA	TAS2-3'D9[-]:AT4G28740.1	0.999877062
AT4G28750.1	TAS3A-5'D7[+]	329	6	0.513374	0.135224097	no	PSAE-1	TAS3A-5'D7[+]:PSAE-1	0.999877062
AT4G28760.2	TAS3A-5'D9[+]	2193	4.5	0.542543	0.874344968	no	TRM20	TAS3A-5'D9[+]:TRM20	0.999877062
AT4G29950.2	TAS1C-3'D5[-]	712	5.5	0.682554	1.039651949	no	NA	TAS1C-3'D5[-]:AT4G29950.2	0.999877062
AT4G30080.1	TAS1B-3'D5[+]	2211	6	0.659219	0.451871793	no	ARF16	TAS1B-3'D5[+]:ARF16	0.999877062
AT4G30920.1	TAS1A-3'D3[-]	555	4.5	0.781729	0.856909463	no	AtLAP2	TAS1A-3'D3[-]:AtLAP2	0.999877062
AT4G31300.3	TAS3B-5'D1[+]	411	5	0.857568	1.05640093	no	PBA1	TAS3B-5'D1[+]:PBA1	0.999877062
AT4G32120.1	TAS1A-3'D5[-]	855	6	0.886737	1.44759801	no	NA	TAS1A-3'D5[-]:AT4G32120.1	0.999877062
AT4G33150.3	TAS3C-5'D3[+]	1710	6	1.08509	0.297495581	no	LKR	TAS3C-5'D3[+]:LKR	0.999877062
AT4G34860.2	TAS1C-3'D10[+]	1507	5.5	0.665053	0.734821023	no	A/N-InvB	TAS1C-3'D10[+]:A/N-InvB	0.999877062
AT4G39080.1	TAS3A-5'D1[+]	1992	6	0.635884	0.886225689	no	VHA-A3	TAS3A-5'D1[+]:VHA-A3	0.999877062
AT5G01210.1	TAS3B-5'D5[+]	1449	6	0.320859	0.711068989	no	NA	TAS3B-5'D5[+]:AT5G01210.1	0.999877062
AT5G04930.1	TAS1C-3'D2[-]	2981	5.5	0.997579	1.36738998	no	ALA1	TAS1C-3'D2[-]:ALA1	0.999877062
AT5G05690.3	TAS4-3'D9[+]	702	5.5	0.746726	0.673727451	no	CBB3	TAS4-3'D9[+]:CBB3	0.999877062
AT5G07530.2	TAS3C-5'D3[+]	165	5.5	0.956742	0.166673083	no	ATGRP-7	TAS3C-5'D3[+]:ATGRP-7	0.999877062
AT5G07530.2	TAS3B-5'D6[+]	635	5.5	9.87078	0.001970983	no	ATGRP-7	TAS3B-5'D6[+]:ATGRP-7	0.999877062
AT5G10450.4	TAS4-3'D9[+]	519	6	2.141	0.729149256	no	14-3-3lambda	TAS4-3'D9[+]:14-3-3lambda	0.999877062
AT5G10730.1	TAS3B-5'D5[+]	862	6	0.834233	0.151495602	no	NA	TAS3B-5'D5[+]:AT5G10730.1	0.999877062
AT5G10860.1	TAS3C-5'D7[-]	800	5.5	0.379197	0.259963923	no	CBSX3	TAS3C-5'D7[-]:CBSX3	0.999877062
AT5G13400.1	TAS1A-3'D9[-]	1750	6	0.50754	0.193219613	no	NA	TAS1A-3'D9[-]:AT5G13400.1	0.999877062
AT5G16010.1	TAS3C-5'D9[-]	749	6	0.653385	0.986082948	no	NA	TAS3C-5'D9[-]:AT5G16010.1	0.999877062
AT5G16510.2	TAS2-3'D7[+]	977	5.5	0.536709	0.531705621	no	RGP5	TAS2-3'D7[+]:RGP5	0.999877062
AT5G17910.2	TAS3C-5'D9[+]	573	6	0.542543	1.132810945	no	NA	TAS3C-5'D9[+]:AT5G17910.2	0.999877062
AT5G19990.1	TAS3B-5'D6[+]	963	4.5	0.373363	0.914535202	no	ATSUG1	TAS3B-5'D6[+]:ATSUG1	0.999877062
AT5G20190.1	TAS1A-3'D6[+]	644	5.5	0.735058	0.709118924	no	NA	TAS1A-3'D6[+]:AT5G20190.1	0.999877062
AT5G22000.3	TAS3A-5'D6[+]	1212	4	0.443368	0.498403995	no	RHF2A	TAS3A-5'D6[+]:RHF2A	0.999877062
AT5G24280.1	TAS3C-5'D9[+]	1689	5	0.33836	1.33836	no	GMI1	TAS3C-5'D9[+]:GMI1	0.999877062
AT5G25560.4	TAS3A-5'D4[-]	2523	5	0.449202	0.422895012	no	NA	TAS3A-5'D4[-]:AT5G25560.4	0.999877062
AT5G28540.1	TAS1B-3'D4[-]	1747	5	0.525042	0.65123475	no	BIP1	TAS1B-3'D4[-]:BIP1	0.999877062
AT5G28770.3	TAS3A-5'D8[+]	935	6	0.320859	0.731751894	no	AtbZIP63	TAS3A-5'D8[+]:AtbZIP63	0.999877062
AT5G35170.2	TAS3C-5'D4[+]	985	5.5	0.600881	0.667003179	no	NA	TAS3C-5'D4[+]:AT5G35170.2	0.999877062
AT5G43850.1	TAS3B-5'D5[+]	136	5.5	0.245019	0.053495364	no	ARD4	TAS3B-5'D5[+]:ARD4	0.999877062
AT5G46210.1	TAS3A-5'D9[+]	1071	4.5	0.478371	0.926851058	no	ATCUL4	TAS3A-5'D9[+]:ATCUL4	0.999877062
AT5G47120.1	TAS3C-5'D3[+]	773	6	0.554211	0.584993601	no	ATBI-1	TAS3C-5'D3[+]:ATBI-1	0.999877062
AT5G48180.1	TAS1B-3'D7[-]	657	5.5	1.94265	0.703100173	no	AtNSP5	TAS1B-3'D7[-]:AtNSP5	0.999877062
AT5G49600.1	TAS3B-5'D9[+]	196	6	0.408366	0.585370375	no	NA	TAS3B-5'D9[+]:AT5G49600.1	0.999877062
AT5G52660.2	TAS1A-3'D9[-]	407	6	0.717557	0.688827528	no	NA	TAS1A-3'D9[-]:AT5G52660.2	0.999877062
AT5G55820.1	TAS1A-3'D7[-]	5161	6	0.542543	1.542543	no	WYR	TAS1A-3'D7[-]:WYR	0.999877062
AT5G56870.1	TAS1B-3'D7[-]	471	6	0.927573	0.631266743	no	BGAL4	TAS1B-3'D7[-]:BGAL4	0.999877062
AT5G62890.4	TAS2-3'D3[+]	1253	5.5	0.659219	0.676511553	no	NA	TAS2-3'D3[+]:AT5G62890.4	0.999877062
AT5G65620.1	TAS2-3'D5[+]	1820	5	0.542543	0.672102741	no	NA	TAS2-3'D5[+]:AT5G65620.1	0.999877062
AT5G66400.2	TAS3A-5'D1[+]	453	6	0.577546	0.571200046	no	ATDI8	TAS3A-5'D1[+]:ATDI8	0.999877062
AT5G66460.1	TAS3A-5'D5[+]	1252	5.5	1.42928	0.985797069	no	AtMAN7	TAS3A-5'D5[+]:AtMAN7	0.999877062
ATCG00380.1	TAS3B-5'D8[+]	235	6	3.66946	0.083399001	no	RPS4	TAS3B-5'D8[+]:RPS4	0.999877062
ATCG00830.1	TAS3B-5'D9[+]	771	4.5	1.23093	0.061182385	no	RPL2.1	TAS3B-5'D9[+]:RPL2.1	0.999877062
ATMG00516.1	TAS3B-5'D9[-]	284	3	0.63005	0.541066699	no	NAD1	TAS3B-5'D9[-]:NAD1	0.999877062
