# Supplementary material for: NanoPARE: parallel analysis of RNA 5′ ends from low-input RNA
Source: Genome Res. 2018 Dec;28(12):1931–42. doi: 10.1101/gr.239202.118 (PMC6280765; doi:10.1101/gr.239202.118)
Supplement: Supplemental Material [file supp_gr.239202.118_Supplemental_Code_S1.zip › supplemental_code_S1/data_tables/detected_sites/d234_fb5.anno.mir.allen.detected.sites.tsv]

target.transcript	sRNA	slice.site	Allen.score	slice.site.rpm	fold.change	verified.	common.name	interaction	adj.p.val
AT1G12820.1	miR393a-5p	1894	4	15.0735	7.228918372	yes	AFB3	miR393a-5p:AFB3	0
AT1G27360.4	miR156j	1309	0	3.1811	2.510292192	no	SPL11	miR156j:SPL11	0
AT1G27370.4	miR156j	1324	0	1.24307	1.217890211	no	SPL10	miR156j:SPL10	0
AT1G31280.1	miR403-3p	3232	1	1.69332	1.284821539	yes	AGO2	miR403-3p:AGO2	0
AT1G50055.1	miR173-5p	373	4.5	54.6561	55.6561	yes	TAS1b	miR173-5p:TAS1b	0
AT1G54160.1	miR169h	1294	1.5	1.04732	1.440877651	yes	NF-YA5	miR169h:NF-YA5	0
AT1G70700.2	miR169d	787	2.5	1.31159	0.343181764	no	JAZ9	miR169d:JAZ9	0
AT1G72830.3	miR169h	1423	2.5	1.03753	1.506638726	yes	ATHAP2C	miR169h:ATHAP2C	0
AT1G77850.1	miR160a-5p	1419	0.5	11.6281	12.6281	yes	ARF17	miR160a-5p:ARF17	0
AT2G02850.1	miR408-3p	107	1	0.685159	0.630260496	yes	ARPN	miR408-3p:ARPN	0
AT2G27400.1	miR173-5p	378	2.5	42.7539	43.7539	yes	TAS1a	miR173-5p:TAS1a	0
AT2G28350.1	miR160a-5p	1339	2	6.65583	7.65583	yes	ARF10	miR160a-5p:ARF10	0
AT2G39675.1	miR173-5p	378	2.5	536.49	177.6174693	yes	TAS1c	miR173-5p:TAS1c	0
AT2G39681.1	miR173-5p	417	2.5	221.982	93.30220219	yes	TAS2	miR173-5p:TAS2	0
AT2G42200.1	miR156j	946	0	1.09626	2.09626	no	AtSPL9	miR156j:AtSPL9	0
AT2G45160.1	miR171a-3p	1013	0	26.7799	7.33060128	yes	ATHAM1	miR171a-3p:ATHAM1	0
AT3G57230.2	miR824-5p	596	0.5	0.841767	1.841767	yes	AGL16	miR824-5p:AGL16	0
AT3G60630.1	miR171a-3p	1055	0	26.222	8.398093446	yes	ATHAM2	miR171a-3p:ATHAM2	0
AT4G00150.1	miR171a-3p	866	0	15.6999	16.6999	yes	ATHAM3	miR171a-3p:ATHAM3	0
AT4G30080.1	miR160a-5p	1518	2.5	3.56283	4.56283	yes	ARF16	miR160a-5p:ARF16	0
AT4G36920.2	miR172c	1303	1	1.24307	2.24307	yes	AP2	miR172c:AP2	0
AT5G43270.3	miR156j	1111	0	3.70965	2.844343654	yes	SPL2	miR156j:SPL2	0
AT5G57580.1	miR414	2139	1	0.831979	0.611321932	no	NA	miR414:AT5G57580.1	0
AT5G60020.1	miR397a	752	2.5	0.773251	0.754337358	yes	ATLAC17	miR397a:ATLAC17	0
AT5G60120.2	miR172a	1820	1	2.66233	3.66233	yes	TOE2	miR172a:TOE2	0
AT1G63130.1	miR161.1	1102	2.5	1.67375	2.67375	yes	TAS8	miR161.1:TAS8	0.009966777
AT5G40520.2	miR414	1352	2.5	0.978799	1.978799	no	NA	miR414:AT5G40520.2	0.0132792
AT1G52150.3	miR166a-3p	1278	3	0.920071	1.920071	yes	ATHB-15	miR166a-3p:ATHB-15	0.022399051
AT3G15170.1	miR164a	674	2.5	0.929859	1.929859	yes	ANAC054	miR164a:ANAC054	0.031190884
AT3G52910.1	miR396a-5p	752	4	2.85809	2.772572439	yes	AtGRF4	miR396a-5p:AtGRF4	0.049144664
AT1G06180.1	miR858a	402	3	0.880919	1.880919	yes	ATMYB13	miR858a:ATMYB13	0.053918764
AT1G64583.1	miR161.1	738	2.5	0.753675	1.753675	no	NA	miR161.1:AT1G64583.1	0.054903815
AT1G49870.2	miR8170-3p	1801	4	2.88746	3.88746	no	NA	miR8170-3p:AT1G49870.2	0.066742525
AT2G47460.1	miR858b	400	2.5	0.802615	1.802615	yes	ATMYB12	miR858b:ATMYB12	0.067879519
AT3G56150.2	miR414	688	2.5	0.665583	0.837571099	no	ATEIF3C-1	miR414:ATEIF3C-1	0.073343201
AT3G23690.1	miR393a-5p	416	3	0.636219	1.636219	yes	NA	miR393a-5p:AT3G23690.1	0.082591748
AT2G36400.1	miR396a-5p	756	4	3.75859	3.054458649	yes	AtGRF3	miR396a-5p:AtGRF3	0.083789691
AT4G17940.1	miR414	808	2.5	0.792827	0.928993776	no	NA	miR414:AT4G17940.1	0.087596913
AT5G61430.1	miR164a	850	2.5	2.72106	1.165559387	yes	ANAC100	miR164a:ANAC100	0.094415812
AT5G44200.2	miR414	905	3.5	1.44862	2.44862	no	ATCBP20	miR414:ATCBP20	0.104012672
AT5G37780.3	miR414	638	2.5	0.959223	0.581597891	no	ACAM-1	miR414:ACAM-1	0.117388676
AT3G44110.2	miR414	1237	2.5	1.07668	0.468185743	no	ATJ	miR414:ATJ	0.11938445
AT5G39610.1	miR164c-5p	780	3	1.06689	0.659551723	no	ANAC092	miR164c-5p:ANAC092	0.12169433
AT3G26810.1	miR393a-5p	2009	4	2.84831	1.888713295	yes	AFB2	miR393a-5p:AFB2	0.126059341
AT1G08125.3	miR390a-3p	887	5	9.82714	6.424996098	no	NA	miR390a-3p:AT1G08125.3	0.135231642
AT5G07680.2	miR164a	661	2.5	1.0571	0.893691893	yes	ANAC079	miR164a:ANAC079	0.137771105
AT5G02570.1	miR4243	142	3.5	2.35891	1.350169027	no	NA	miR4243:AT5G02570.1	0.163550054
AT3G61070.3	miR862-3p	679	3.5	2.56445	1.174099937	no	PEX11E	miR862-3p:PEX11E	0.183549484
AT2G01720.1	miR838	419	3	0.743887	0.812925135	no	NA	miR838:AT2G01720.1	0.202861566
AT1G48410.3	miR168a-5p	531	5	2.23166	3.23166	yes	AGO1	miR168a-5p:AGO1	0.211450432
AT3G56110.2	miR854a	472	3.5	1.07668	2.07668	no	PRA1.B1	miR854a:PRA1.B1	0.211450432
AT1G30330.2	miR167a-5p	3246	5	9.27902	2.598356408	no	ARF6	miR167a-5p:ARF6	0.217881777
AT4G01037.1	miR157a-3p	916	5	2.77979	3.77979	no	AtWTF1	miR157a-3p:AtWTF1	0.239590584
AT2G22840.1	miR396a-5p	791	4	2.08484	1.558945603	yes	AtGRF1	miR396a-5p:AtGRF1	0.247062565
AT5G49740.1	miR5658	165	2	0.411096	0.600277359	no	ATFRO7	miR5658:ATFRO7	0.266227668
AT4G30490.1	miR844-5p	944	4.5	1.16477	2.16477	no	NA	miR844-5p:AT4G30490.1	0.271903822
AT4G03190.1	miR393a-5p	1597	3	0.890707	0.731230832	yes	AFB1	miR393a-5p:AFB1	0.281086608
AT4G31420.2	miR414	957	3	0.636219	0.795400807	no	NA	miR414:AT4G31420.2	0.286842916
AT5G54980.1	miR5021	600	4.5	1.74226	2.74226	no	NA	miR5021:AT5G54980.1	0.294971558
AT1G51760.1	miR167a-5p	862	3	0.655795	0.707317542	no	IAR3	miR167a-5p:IAR3	0.295840024
AT4G36520.1	miR4221	1469	6	3.0147	4.0147	no	NA	miR4221:AT4G36520.1	0.295840024
AT5G50570.2	miR157a-5p	977	3	0.548128	0.96345161	no	SPL13	miR157a-5p:SPL13	0.295840024
AT5G50670.1	miR157a-5p	1112	3	0.548128	0.96345161	no	SPL13	miR157a-5p:SPL13	0.295840024
AT1G68910.3	miR5632-5p	1821	5.5	1.53671	2.53671	no	WIT2	miR5632-5p:WIT2	0.302913357
AT1G53165.3	miR414	1893	3.5	0.822191	0.973844696	no	ATMAP4K ALPHA1	miR414:ATMAP4K ALPHA1	0.308280864
AT5G06100.3	miR159a	1259	3.5	1.06689	0.864847336	yes	ATMYB33	miR159a:ATMYB33	0.308280864
AT5G60840.1	miR838	507	4.5	1.18435	2.18435	no	NA	miR838:AT5G60840.1	0.309255152
AT1G30970.2	miR838	148	5	1.56608	2.56608	no	SUF4	miR838:SUF4	0.3480114
AT5G44650.1	miR414	524	4	0.841767	1.841767	no	AtCEST	miR414:AtCEST	0.360924761
AT1G01300.1	miR8170-3p	1681	4	2.83852	1.324143546	no	NA	miR8170-3p:AT1G01300.1	0.371113311
AT1G70320.1	miR414	6613	3.5	0.802615	0.876289437	no	UPL2	miR414:UPL2	0.371113311
AT2G19740.1	miR847	414	3.5	1.23329	0.789050824	no	NA	miR847:AT2G19740.1	0.371113311
AT2G24500.1	miR414	904	3.5	1.40947	0.828378016	no	FZF	miR414:FZF	0.371113311
AT3G20770.1	miR5015	1976	3.5	1.18435	0.635500886	no	AtEIN3	miR5015:AtEIN3	0.371113311
AT4G00450.1	miR5633	6797	3	0.665583	0.850124258	no	CCT	miR5633:CCT	0.371113311
AT4G31040.1	miR773a	461	5.5	2.25124	2.571622019	no	NA	miR773a:AT4G31040.1	0.371113311
AT2G47900.3	miR5013	1440	4.5	0.959223	1.959223	no	AtTLP3	miR5013:AtTLP3	0.373447303
AT5G17770.1	miR159b-5p	354	3.5	1.10604	0.811438523	no	ATCBR	miR159b-5p:ATCBR	0.373447303
AT4G18060.1	miR841b-5p	929	5.5	1.19414	2.19414	no	NA	miR841b-5p:AT4G18060.1	0.40512227
AT3G09200.2	miR5662	663	3.5	2.02611	0.668948732	no	NA	miR5662:AT3G09200.2	0.432482182
AT5G37020.2	miR167a-5p	2380	4	2.81894	1.120630309	no	ARF8	miR167a-5p:ARF8	0.440050142
AT5G35670.1	miR166e-5p	1013	4	0.714523	1.121664817	no	iqd33	miR166e-5p:iqd33	0.453902968
AT5G02390.2	miR5654-3p	294	5	0.812403	1.812403	no	DAU1	miR5654-3p:DAU1	0.475025483
AT1G26760.1	miR414	1490	5	0.861343	1.861343	no	ATXR1	miR414:ATXR1	0.476564748
AT3G48460.1	miR394a	811	4	0.822191	0.949022718	no	NA	miR394a:AT3G48460.1	0.476564748
AT5G60040.2	miR4221	2472	5	0.851555	1.851555	no	NRPC1	miR4221:NRPC1	0.482415238
AT1G34380.2	miR5021	97	5	1.00816	2.00816	no	NA	miR5021:AT1G34380.2	0.490350856
AT5G41860.1	miR403-3p	602	6	1.56608	2.56608	no	NA	miR403-3p:AT5G41860.1	0.496102954
AT1G20696.3	miR5021	727	2.5	0.812403	0.50157968	no	HMGB3	miR5021:HMGB3	0.497427587
AT1G29930.1	miR842	223	4.5	6.03919	1.091024208	no	AB140	miR842:AB140	0.497427587
AT1G30210.2	miR159c	1023	4.5	2.15336	1.076882622	no	ATTCP24	miR159c:ATTCP24	0.497427587
AT2G20990.3	miR5014a-5p	2069	4	2.6917	0.917308777	no	ATSYTA	miR5014a-5p:ATSYTA	0.497427587
AT4G32260.1	miR5021	895	3	1.65417	0.879933562	no	PDE334	miR5021:PDE334	0.497427587
AT1G69060.1	miR5021	137	5.5	0.998375	1.998375	no	NA	miR5021:AT1G69060.1	0.517770919
AT2G15880.1	miR390a-5p	590	4	1.60523	1.015256734	no	NA	miR390a-5p:AT2G15880.1	0.52117628
AT5G58050.1	miR162a-5p	2202	5	2.27081	2.060638325	no	GDPDL6	miR162a-5p:GDPDL6	0.52117628
AT1G06040.2	miR1886.1	706	3.5	1.63459	0.586205669	no	BBX24	miR1886.1:BBX24	0.522489871
AT2G32920.1	miR832-5p	123	5	0.920071	1.920071	no	ATPDI9	miR832-5p:ATPDI9	0.522489871
AT5G13220.4	miR841a-5p	464	4	0.743887	0.794792948	no	JAS1	miR841a-5p:JAS1	0.524113427
AT1G53320.1	miR5013	959	4.5	1.67375	0.985568948	no	AtTLP7	miR5013:AtTLP7	0.536094419
AT2G44830.1	miR865-3p	194	6	1.13541	2.13541	no	NA	miR865-3p:AT2G44830.1	0.536094419
AT3G02750.3	miR5024-5p	2114	4	0.499188	0.850138619	no	NA	miR5024-5p:AT3G02750.3	0.536094419
AT3G59470.2	miR858a	923	4	0.694947	0.712129691	no	NA	miR858a:AT3G59470.2	0.536094419
AT5G63750.1	miR172b-5p	707	5	0.792827	1.792827	no	ARI13	miR172b-5p:ARI13	0.536094419
AT3G16620.1	miR172d-5p	2998	4.5	0.685159	1.029910422	no	ATTOC120	miR172d-5p:ATTOC120	0.539412534
AT2G25930.1	miR399c-5p	2016	5	0.636219	1.636219	no	ELF3	miR399c-5p:ELF3	0.542691717
AT5G23670.2	miR2936	79	4.5	2.87767	1.429344981	no	LCB2	miR2936:LCB2	0.544050453
AT1G70530.1	miR5021	18	6	0.998375	1.998375	no	CRK3	miR5021:CRK3	0.546899167
AT2G42700.2	miR5651	1103	5	0.743887	1.743887	no	NA	miR5651:AT2G42700.2	0.546899167
AT5G55230.2	miR172c	2003	4	1.3018	0.810453006	no	ATMAP65-1	miR172c:ATMAP65-1	0.546899167
AT5G01400.1	miR414	4300	5.5	0.802615	1.802615	no	ESP4	miR414:ESP4	0.560483634
AT3G23300.1	miR414	2102	4	0.783039	0.761673252	no	NA	miR414:AT3G23300.1	0.56155268
AT4G03180.1	miR414	458	5.5	0.763463	1.763463	no	NA	miR414:AT4G03180.1	0.56155268
AT5G15790.2	miR156h	200	6	0.969011	1.969011	no	NA	miR156h:AT5G15790.2	0.56155268
AT5G24350.2	miR2936	152	6	1.1452	2.1452	no	NA	miR2936:AT5G24350.2	0.56155268
AT5G43310.4	miR5632-5p	1787	5	1.56608	1.415844048	no	NA	miR5632-5p:AT5G43310.4	0.56155268
AT5G65910.1	miR414	171	4.5	1.10604	1.059063546	no	NA	miR414:AT5G65910.1	0.56155268
AT4G18600.1	miR167a-3p	5591	5	0.606856	1.606856	no	ATSCAR-LIKE	miR167a-3p:ATSCAR-LIKE	0.575346225
AT1G67230.1	miR414	3610	4	0.753675	0.69669347	no	CRWN1	miR414:CRWN1	0.587057522
AT4G36980.4	miR838	830	4.5	0.920071	0.89505454	no	NA	miR838:AT4G36980.4	0.595710306
AT5G28050.2	miR5021	786	3	0.890707	0.528981546	no	NA	miR5021:AT5G28050.2	0.595710306
AT1G20090.1	miR5021	124	4	1.86951	1.081132708	no	ARAC4	miR5021:ARAC4	0.596602757
AT1G14740.1	miR857	1883	5	2.01633	1.262120851	no	TTA1	miR857:TTA1	0.599669299
AT2G47250.1	miR870-3p	134	5.5	1.28223	2.28223	no	NA	miR870-3p:AT2G47250.1	0.604483112
AT1G55960.1	miR5012	1176	4.5	0.920071	0.871207213	no	NA	miR5012:AT1G55960.1	0.611370553
AT5G08139.1	miR4221	1225	5.5	2.24145	1.68819278	no	NA	miR4221:AT5G08139.1	0.660766479
AT5G64080.2	miR854a	151	5.5	3.16152	1.922384364	no	AtXYP1	miR854a:AtXYP1	0.660766479
AT2G39950.2	miR156f-3p	2023	6	0.900495	1.900495	no	NA	miR156f-3p:AT2G39950.2	0.666708614
AT3G19340.1	miR5021	97	4	0.831979	1.831979	no	NA	miR5021:AT3G19340.1	0.668266806
AT3G55410.1	miR840-3p	2449	5.5	2.01633	1.570947116	no	NA	miR840-3p:AT3G55410.1	0.671122018
AT4G18395.1	miR774b-5p	54	6	0.988587	1.988587	no	NA	miR774b-5p:AT4G18395.1	0.671540984
AT3G52230.1	miR414	512	4	0.831979	0.865844137	no	NA	miR414:AT3G52230.1	0.67878612
AT2G36050.1	miR5641	799	4.5	0.694947	1.694947	no	ATOFP15	miR5641:ATOFP15	0.686596256
AT5G20970.1	miR5997	999	5.5	1.03753	2.03753	no	NA	miR5997:AT5G20970.1	0.688041788
AT1G14510.1	miR390a-5p	477	4.5	1.67375	0.686060684	no	AL7	miR390a-5p:AL7	0.707353752
AT1G31580.1	miR5021	173	4	0.998375	0.980783105	no	CXC750	miR5021:CXC750	0.707353752
AT3G20650.2	miR776	1063	6	0.783039	1.783039	no	NA	miR776:AT3G20650.2	0.707353752
AT5G07800.1	miR4239	761	5.5	0.479612	1.479612	no	NA	miR4239:AT5G07800.1	0.707353752
AT5G60160.1	miR393a-3p	1282	5	1.39968	1.055992677	no	NA	miR393a-3p:AT5G60160.1	0.707353752
AT1G24440.1	miR5658	265	4.5	1.03753	0.941222393	no	NA	miR5658:AT1G24440.1	0.718839795
AT3G51880.4	miR414	542	4	0.861343	0.389552254	no	AtHMGB1	miR414:AtHMGB1	0.718839795
AT2G35960.1	miR5021	888	6	1.17456	2.17456	no	NHL12	miR5021:NHL12	0.720701467
AT1G17070.1	miR390a-3p	2361	6	0.665583	1.665583	no	STIPL1	miR390a-3p:STIPL1	0.720719903
AT2G05710.1	miR832-3p	2914	5	0.969011	1.010041884	no	ACO3	miR832-3p:ACO3	0.720719903
AT3G05530.1	miR414	408	5	0.851555	1.016114666	no	ATS6A.2	miR414:ATS6A.2	0.720719903
AT3G46750.1	miR414	456	5	0.822191	1.021958017	no	NA	miR414:AT3G46750.1	0.720719903
AT3G56800.1	miR837-5p	536	5	3.39643	1.044168571	no	ACAM-3	miR837-5p:ACAM-3	0.720719903
AT4G00270.1	miR414	791	4	0.0783039	0.231360437	no	NA	miR414:AT4G00270.1	0.720719903
AT5G16340.1	miR2936	212	5	0.508976	1.006528868	no	NA	miR2936:AT5G16340.1	0.720719903
AT5G16370.1	miR2936	242	5	0.508976	1.006528868	no	AAE5	miR2936:AAE5	0.720719903
AT5G51950.2	miR5024-3p	972	6	0.724311	1.724311	no	NA	miR5024-3p:AT5G51950.2	0.720719903
AT2G38300.1	miR847	360	6	0.802615	1.802615	no	NA	miR847:AT2G38300.1	0.725660148
AT3G48230.1	miR1886.1	51	6	0.665583	1.665583	no	NA	miR1886.1:AT3G48230.1	0.735535528
AT3G06580.1	miR397a	1212	6	0.959223	1.959223	no	GAL1	miR397a:GAL1	0.736960089
AT3G62770.3	miR8181	1147	5	0.597068	1.597068	no	AtATG18a	miR8181:AtATG18a	0.736960089
AT1G11840.6	miR156h	1209	4	1.09626	0.650634569	no	ATGLX1	miR156h:ATGLX1	0.73862067
AT1G58030.1	miR782	1725	5	2.13378	1.009457483	no	CAT2	miR782:CAT2	0.73862067
AT2G31010.2	miR5021	50	4	0.910283	0.870629495	no	NA	miR5021:AT2G31010.2	0.73862067
AT3G28770.1	miR3440b-5p	1009	5	0.851555	0.969256911	no	NA	miR3440b-5p:AT3G28770.1	0.73862067
AT4G27120.2	miR776	882	5.5	1.76184	1.220621837	no	NA	miR776:AT4G27120.2	0.73862067
AT5G03910.1	miR156b-3p	1577	5	1.06689	0.861319009	no	ABCB29	miR156b-3p:ABCB29	0.73862067
AT5G26000.2	miR4227	851	4	0.665583	0.303777745	no	AtTGG1	miR4227:AtTGG1	0.73862067
AT5G27700.1	miR417	258	5.5	4.16968	1.353695004	no	NA	miR417:AT5G27700.1	0.73862067
AT5G44070.1	miR773b-3p	843	5.5	1.1452	1.216470093	no	ARA8	miR773b-3p:ARA8	0.73862067
AT1G71030.1	miR858a	342	4.5	1.07668	0.564022477	no	ATMYBL2	miR858a:ATMYBL2	0.740815106
AT5G55820.1	miR5666	2457	6	0.606856	1.606856	no	WYR	miR5666:WYR	0.740815106
AT2G32240.1	miR2938	1291	5.5	0.920071	1.920071	no	NA	miR2938:AT2G32240.1	0.749181909
AT3G50060.1	miR779.1	849	6	1.2235	2.2235	no	MYB77	miR779.1:MYB77	0.749181909
AT1G17840.1	miR1886.1	237	5	0.734099	1.734099	no	ABCG11	miR1886.1:ABCG11	0.749461542
AT2G34560.2	miR5021	40	4	0.959223	1.211907507	no	AtCCP1	miR5021:AtCCP1	0.749461542
AT2G48010.1	miR5025	2017	5	0.646007	1.646007	no	RKF3	miR5025:RKF3	0.749461542
AT5G18670.1	miR8170-5p	799	5	1.73247	0.996429952	no	BAM9	miR8170-5p:BAM9	0.75513931
AT3G01500.3	miR5658	1200	4	1.69332	0.312629279	no	ATBCA1	miR5658:ATBCA1	0.758425894
AT5G20570.3	miR773b-5p	592	4.5	1.10604	0.770745882	no	ATRBX1	miR773b-5p:ATRBX1	0.758521327
AT5G23940.1	miR3440b-3p	713	4.5	0.920071	0.538672446	no	DCR	miR3440b-3p:DCR	0.770467188
AT3G04910.3	miR847	2120	4.5	1.15498	0.527764852	no	ATWNK1	miR847:ATWNK1	0.779847924
AT5G24735.1	miR849	477	4.5	0.469824	0.555829344	no	NA	miR849:AT5G24735.1	0.779847924
AT4G02450.2	miR414	735	4.5	1.25286	0.916389048	no	NA	miR414:AT4G02450.2	0.788745587
AT4G22745.1	miR838	313	5	0.988587	0.84243242	no	MBD1	miR838:MBD1	0.792106659
AT1G22070.1	miR8170-3p	1275	5	1.35074	0.875987971	no	TGA3	miR8170-3p:TGA3	0.797430381
AT1G50600.1	miR867	786	5.5	0.783039	1.783039	no	SCL5	miR867:SCL5	0.806141029
AT3G02360.2	miR859	1605	5	1.43883	1.068617098	no	NA	miR859:AT3G02360.2	0.806141029
AT3G07760.2	miR172d-5p	266	4.5	0.34258	0.646503072	no	NA	miR172d-5p:AT3G07760.2	0.806141029
AT4G08310.1	miR414	1506	4.5	0.831979	0.865844137	no	NA	miR414:AT4G08310.1	0.806141029
AT4G35300.5	miR837-5p	2294	5.5	0.743887	1.743887	no	TMT2	miR837-5p:TMT2	0.806141029
AT5G54750.2	miR838	245	6	0.910283	1.910283	no	NA	miR838:AT5G54750.2	0.806141029
ATCG00860.1	miR5012	3828	5	1.24307	1.186365735	no	YCF2.1	miR5012:YCF2.1	0.806141029
ATCG01280.1	miR5012	3828	5	0.548128	1.060335499	no	YCF2.2	miR5012:YCF2.2	0.806141029
AT5G26710.1	miR414	2123	5	0.724311	0.862856571	no	NA	miR414:AT5G26710.1	0.812559874
AT1G56450.1	miR172d-5p	637	4.5	0.626431	0.617337423	no	PBG1	miR172d-5p:PBG1	0.822575814
AT2G25670.2	miR408-3p	1316	5.5	1.84993	1.359530783	no	NA	miR408-3p:AT2G25670.2	0.822575814
AT3G20520.1	miR835-3p	2187	5.5	0.626431	1.626431	no	GDPDL5	miR835-3p:GDPDL5	0.822575814
AT4G04210.1	miR399c-5p	542	5.5	0.567704	1.567704	no	PUX4	miR399c-5p:PUX4	0.822575814
AT4G18030.1	miR166e-5p	2047	6	0.900495	1.900495	no	NA	miR166e-5p:AT4G18030.1	0.822575814
AT3G08930.1	miR869.2	254	6	0.822191	1.822191	no	NA	miR869.2:AT3G08930.1	0.827692504
AT4G02760.3	miR5658	1530	5	0.734099	0.921942412	no	NA	miR5658:AT4G02760.3	0.845495609
AT1G24560.1	miR3434-5p	1996	5	1.24307	0.773773919	no	NA	miR3434-5p:AT1G24560.1	0.849107247
AT1G70700.2	miR5021	98	4	2.02611	0.673320265	no	JAZ9	miR5021:JAZ9	0.849107247
AT3G23590.1	miR172b-5p	3945	6	1.37032	1.266784635	no	MED33A	miR172b-5p:MED33A	0.849107247
AT1G69910.1	miR5029	825	6	1.39968	1.324032238	no	NA	miR5029:AT1G69910.1	0.858258931
AT1G47970.1	miR414	206	5	0.812403	0.929706812	no	NA	miR414:AT1G47970.1	0.86144502
AT1G03365.1	miR393a-3p	2497	6	1.56608	1.322962374	no	NA	miR393a-3p:AT1G03365.1	0.861833976
AT1G07920.1	miR414	1280	4.5	0.205548	0.3674779	no	NA	miR414:AT1G07920.1	0.861833976
AT1G07930.2	miR414	1061	4.5	0.14682	0.37653865	no	NA	miR414:AT1G07930.2	0.861833976
AT1G07940.2	miR414	1411	4.5	0.274064	0.347883451	no	NA	miR414:AT1G07940.2	0.861833976
AT1G21160.1	miR840-3p	3584	6	1.5465	1.237907734	no	NA	miR840-3p:AT1G21160.1	0.861833976
AT1G49510.1	miR5021	184	6	1.00816	1.090344218	no	emb1273	miR5021:emb1273	0.861833976
AT3G14560.1	miR824-5p	294	4.5	0.792827	0.361869266	no	NA	miR824-5p:AT3G14560.1	0.861833976
AT3G51430.2	miR5021	128	6	1.02774	1.169333469	no	SSL5	miR5021:SSL5	0.861833976
AT4G26710.2	miR413	445	5	0.763463	0.737884589	no	NA	miR413:AT4G26710.2	0.861833976
AT1G55330.1	miR414	96	4.5	0.939647	0.302466801	no	AGP21	miR414:AGP21	0.866181973
AT5G57685.1	miR414	435	6	1.58565	1.178434375	no	ATGDU3	miR414:ATGDU3	0.866181973
AT1G06820.1	miR5028	1798	6	0.880919	1.880919	no	CCR2	miR5028:CCR2	0.8678182
AT2G05220.2	miR847	336	5	0.313216	0.694563462	no	NA	miR847:AT2G05220.2	0.868285671
AT2G36990.1	miR390a-3p	1611	5	0.548128	0.786246496	no	ATSIG6	miR390a-3p:ATSIG6	0.87776658
AT3G16640.1	miR414	276	4.5	0.831979	0.181861762	no	TCTP	miR414:TCTP	0.87776658
AT3G60210.1	miR397b	626	6	1.92823	1.615661638	no	NA	miR397b:AT3G60210.1	0.87776658
AT4G34588.1	miR5021	107	6	1.0571	1.060553802	no	CPuORF2	miR5021:CPuORF2	0.886456412
AT4G34590.1	miR5021	107	6	1.0571	1.060553802	no	ATB2	miR5021:ATB2	0.886456412
AT3G11964.1	miR413	4767	6	0.646007	1.646007	no	NA	miR413:AT3G11964.1	0.894582965
AT2G16600.2	miR773b-5p	405	5	2.59382	0.780929078	no	ROC3	miR773b-5p:ROC3	0.902661249
AT4G24040.1	miR5021	208	5	3.41601	0.870698766	no	ATTRE1	miR5021:ATTRE1	0.904213492
AT5G61640.1	miR413	486	5	0.665583	0.574562847	no	ATMSRA1	miR413:ATMSRA1	0.904213492
AT1G67230.1	miR838	1015	5	0.714523	0.564749498	no	CRWN1	miR838:CRWN1	0.906412815
AT1G07320.4	miR865-3p	595	5	0.969011	0.648575711	no	EMB2784	miR865-3p:EMB2784	0.907104336
AT2G23290.1	miR414	867	6	1.12562	1.084930097	no	AtMYB70	miR414:AtMYB70	0.907104336
AT1G13280.1	miR172b-5p	973	6	1.52693	1.591987551	no	AOC4	miR172b-5p:AOC4	0.909839025
AT2G41620.1	miR169b-3p	1886	6	0.734099	1.734099	no	NA	miR169b-3p:AT2G41620.1	0.909839025
AT5G37780.3	miR838	530	5	1.02774	0.657324205	no	ACAM-1	miR838:ACAM-1	0.909839025
AT4G22820.2	miR394a	1026	5	0.773251	0.550379438	no	NA	miR394a:AT4G22820.2	0.9165882
AT3G53370.2	miR866-3p	263	5	0.606856	0.605408094	no	NA	miR866-3p:AT3G53370.2	0.926016799
AT5G24930.1	miR5636	238	6	2.27081	1.002999052	no	ATCOL4	miR5636:ATCOL4	0.926016799
AT2G19480.3	miR5012	1319	5.5	1.16477	1.02788646	no	NAP1;2	miR5012:NAP1;2	0.927407567
AT3G22530.1	miR414	806	6	1.82057	1.476519448	no	NA	miR414:AT3G22530.1	0.927407567
AT1G32928.1	miR5021	238	4.5	0.998375	0.556058734	no	NA	miR5021:AT1G32928.1	0.929256945
AT5G59220.1	miR869.2	1188	6	1.20392	1.04647585	no	HAI1	miR869.2:HAI1	0.932826844
AT3G15480.1	miR858b	227	5.5	1.29201	0.804233788	no	NA	miR858b:AT3G15480.1	0.934562192
AT3G49790.1	miR3933	798	5.5	0.665583	0.783575145	no	NA	miR3933:AT3G49790.1	0.934562192
AT5G66950.1	miR414	2461	5.5	0.812403	0.818717447	no	NA	miR414:AT5G66950.1	0.934562192
AT1G53910.3	miR396a-5p	591	6	2.6917	0.971661091	no	RAP2.12	miR396a-5p:RAP2.12	0.943447029
AT1G19570.2	miR842	467	5	2.16315	0.343003781	no	ATDHAR1	miR842:ATDHAR1	0.945899951
AT1G19660.2	miR414	506	6	1.99675	0.980778797	no	NA	miR414:AT1G19660.2	0.945899951
AT1G48900.2	miR3932a	1543	6	0.763463	0.957484307	no	NA	miR3932a:AT1G48900.2	0.945899951
AT1G55160.3	miR8181	246	6	1.10604	0.938909619	no	NA	miR8181:AT1G55160.3	0.945899951
AT1G75930.1	miR5021	178	4	2.22187	0.07556317	no	EXL6	miR5021:EXL6	0.945899951
AT1G78040.2	miR415	511	4.5	1.29201	0.431112574	no	NA	miR415:AT1G78040.2	0.945899951
AT2G04390.1	miR847	328	5	0.773251	0.413463767	no	NA	miR847:AT2G04390.1	0.945899951
AT2G32060.3	miR5666	435	5.5	1.80099	0.699389	no	NA	miR5666:AT2G32060.3	0.945899951
AT3G27810.1	miR858a	499	5	0.606856	0.358310904	no	ATMYB21	miR858a:ATMYB21	0.945899951
AT4G22740.2	miR838	531	5.5	0.694947	0.749098181	no	NA	miR838:AT4G22740.2	0.945899951
AT5G27850.1	miR396b-5p	541	5	1.12562	0.391879311	no	NA	miR396b-5p:AT5G27850.1	0.945899951
AT1G26920.1	miR3434-3p	78	6	0.831979	0.857905039	no	NA	miR3434-3p:AT1G26920.1	0.951222541
AT1G71950.1	miR5021	99	5	0.900495	0.678508313	no	NA	miR5021:AT1G71950.1	0.951222541
AT1G80920.1	miR5658	210	5	1.73247	0.551529464	no	AtJ8	miR5658:AtJ8	0.951222541
AT2G43970.2	miR5021	284	6	0.665583	0.894828626	no	AtLARP6b	miR5021:AtLARP6b	0.951222541
AT2G46900.1	miR393b-3p	282	5.5	1.01795	0.730654202	no	NA	miR393b-3p:AT2G46900.1	0.951222541
AT3G01130.2	miR5021	290	5	0.959223	0.662436773	no	NA	miR5021:AT3G01130.2	0.951222541
AT3G23810.1	miR408-5p	709	5	0.812403	0.518430808	no	ATSAHH2	miR408-5p:ATSAHH2	0.951222541
AT3G28980.1	miR773a	1123	5	0.861343	0.191089636	no	NA	miR773a:AT3G28980.1	0.951222541
AT5G07530.2	miR164b-3p	1497	5	6.71456	0.271111533	no	ATGRP-7	miR164b-3p:ATGRP-7	0.951222541
AT1G22380.1	miR157a-3p	1302	6	0.831979	1.183351118	no	AtUGT85A3	miR157a-3p:AtUGT85A3	0.95396885
AT1G34418.1	miR5628	200	5.5	1.10604	0.977289812	no	NA	miR5628:AT1G34418.1	0.95396885
AT3G02468.1	miR854a	813	5	0.861343	0.648662315	no	CPuORF9	miR854a:CPuORF9	0.95396885
AT3G02470.4	miR854a	866	5	0.861343	0.648662315	no	SAMDC	miR854a:SAMDC	0.95396885
AT4G27430.2	miR5661	700	6	0.508976	1.508976	no	CIP7	miR5661:CIP7	0.95396885
AT4G38740.1	miR776	534	6	3.04407	1.501518572	no	ROC1	miR776:ROC1	0.95396885
AT5G14740.5	miR159b-5p	1243	5.5	1.7129	0.955199392	no	BETA CA2	miR159b-5p:BETA CA2	0.95396885
AT5G62950.3	miR414	1037	6	0.949435	1.170422008	no	NA	miR414:AT5G62950.3	0.95396885
AT3G29075.1	miR414	489	5.5	1.85972	0.702042259	no	NA	miR414:AT3G29075.1	0.957643319
AT2G02050.1	miR5640	379	5.5	1.02774	0.904002104	no	NA	miR5640:AT2G02050.1	0.970320999
AT3G29200.1	miR833a-5p	1182	6	0.822191	1.140960185	no	ATCM1	miR833a-5p:ATCM1	0.970320999
AT3G06490.1	miR858a	847	5.5	0.606856	0.664193183	no	AtMYB108	miR858a:AtMYB108	0.976812312
AT1G10450.1	miR5015	2979	6	0.616644	0.850643648	no	SNL6	miR5015:SNL6	0.979860135
AT5G03880.1	miR398a-5p	213	6	0.812403	0.826019762	no	NA	miR398a-5p:AT5G03880.1	0.979860135
AT5G24890.1	miR390b-3p	440	5.5	0.518764	0.640742178	no	NA	miR390b-3p:AT5G24890.1	0.979860135
AT1G14280.1	miR5021	136	6	0.920071	0.834160657	no	PKS2	miR5021:PKS2	0.989150241
AT1G28440.1	miR4243	2719	6	0.949435	0.825846314	no	HSL1	miR4243:HSL1	0.989150241
AT1G56300.1	miR419	310	5.5	1.24307	0.561451067	no	NA	miR419:AT1G56300.1	0.989150241
AT1G65295.1	miR854a	115	5	0.822191	0.185949242	no	NA	miR854a:AT1G65295.1	0.989150241
AT1G66670.1	miR397a	819	5.5	1.13541	0.583074163	no	CLPP3	miR397a:CLPP3	0.989150241
AT1G75880.2	miR5634	408	5.5	1.07668	0.524948369	no	NA	miR5634:AT1G75880.2	0.989150241
AT2G28910.1	miR414	876	5.5	1.70311	0.62599088	no	CXIP4	miR414:CXIP4	0.989150241
AT2G34870.1	miR390a-5p	332	6	1.23329	0.735626997	no	MEE26	miR390a-5p:MEE26	0.989150241
AT3G04290.1	miR5661	669	5.5	1.39968	0.618845853	no	ATLTL1	miR5661:ATLTL1	0.989150241
AT3G13040.2	miR393a-3p	1458	5.5	0.792827	0.600217947	no	NA	miR393a-3p:AT3G13040.2	0.989150241
AT3G19390.1	miR5657	1134	5.5	1.18435	0.544087977	no	NA	miR5657:AT3G19390.1	0.989150241
AT3G26740.1	miR5658	208	5	2.06527	0.293181383	no	CCL	miR5658:CCL	0.989150241
AT3G53470.2	miR169g-3p	412	6	0.920071	0.803413965	no	NA	miR169g-3p:AT3G53470.2	0.989150241
AT3G54540.1	miR838	2156	5.5	0.773251	0.573009051	no	ABCF4	miR838:ABCF4	0.989150241
AT3G59010.1	miR420	1845	5.5	0.655795	0.601658763	no	PME35	miR420:PME35	0.989150241
AT4G30210.2	miR5021	103	5	1.80099	0.484070214	no	AR2	miR5021:AR2	0.989150241
AT4G37980.2	miR2112-5p	978	6	0.890707	0.791127207	no	ATCAD7	miR2112-5p:ATCAD7	0.989150241
AT1G02500.2	miR858a	967	5.5	0.831979	0.757247671	no	AtSAM1	miR858a:AtSAM1	0.98971066
AT1G20010.1	miR156a-5p	603	6	1.38989	0.787209724	no	TUB5	miR156a-5p:TUB5	0.992029943
AT1G20693.3	miR414	583	5.5	1.21371	0.504647054	no	HMG BETA 1	miR414:HMG BETA 1	0.992029943
AT1G22400.1	miR157a-3p	1371	6	0.0783039	0.696521153	no	ATUGT85A1	miR157a-3p:ATUGT85A1	0.992029943
AT1G74060.1	miR835-3p	810	5.5	0.743887	0.478726844	no	NA	miR835-3p:AT1G74060.1	0.992029943
AT2G16600.2	miR414	538	5.5	1.40947	0.430988253	no	ROC3	miR414:ROC3	0.992029943
AT3G15450.3	miR2933a	170	5.5	4.00329	0.503034319	no	NA	miR2933a:AT3G15450.3	0.992029943
AT3G26100.2	miR169f-3p	2070	6	0.743887	0.732691766	no	NA	miR169f-3p:AT3G26100.2	0.992029943
AT3G61580.1	miR5021	1144	6	1.61502	0.688277267	no	AtSLD1	miR5021:AtSLD1	0.992029943
AT4G09650.1	miR159b-3p	88	5.5	0.959223	0.480976229	no	ATPD	miR159b-3p:ATPD	0.992029943
AT4G14270.2	miR5021	517	5	0.998375	0.393257819	no	NA	miR5021:AT4G14270.2	0.992029943
AT4G15080.1	miR780.1	2604	6	0.861343	0.698712819	no	NA	miR780.1:AT4G15080.1	0.992029943
AT4G17530.1	miR826b	902	6	0.675371	0.657911251	no	ATRAB1C	miR826b:ATRAB1C	0.992029943
AT4G24690.1	miR159b-5p	2026	5.5	1.0571	0.473169576	no	AtNBR1	miR159b-5p:AtNBR1	0.992029943
AT4G26080.1	miR838	1104	6	0.743887	0.774076951	no	ABI1	miR838:ABI1	0.992029943
AT5G04160.1	miR400	542	6	0.704735	0.760000802	no	NA	miR400:AT5G04160.1	0.992029943
AT5G18600.1	miR414	204	5.5	1.23329	0.459858704	no	NA	miR414:AT5G18600.1	0.992029943
AT5G20240.1	miR840-3p	402	6	3.59219	0.792286909	no	PI	miR840-3p:PI	0.992029943
AT5G47560.1	miR840-3p	1259	5.5	0.460036	0.355017045	no	ATSDAT	miR840-3p:ATSDAT	0.992029943
AT5G49360.1	miR782	2163	5.5	0.929859	0.429400509	no	ATBXL1	miR782:ATBXL1	0.992029943
AT1G15340.2	miR773a	736	6	0.694947	0.715070961	no	MBD10	miR773a:MBD10	0.992245126
AT1G15500.1	miR172e-3p	1904	6	0.871131	0.712863407	no	ATNTT2	miR172e-3p:ATNTT2	0.992245126
AT1G60950.1	miR773b-3p	423	5.5	1.10604	0.272995479	no	ATFD2	miR773b-3p:ATFD2	0.992245126
AT1G63180.1	miR829-5p	307	6	0.362156	0.709430016	no	UGE3	miR829-5p:UGE3	0.992245126
AT1G80440.1	miR2111a-5p	1074	6	2.87767	0.680503103	no	NA	miR2111a-5p:AT1G80440.1	0.992245126
AT2G41430.5	miR3434-5p	702	5.5	1.58565	0.30184611	no	CID1	miR3434-5p:CID1	0.992245126
AT3G13410.1	miR8167a	253	6	0.694947	0.684000743	no	NA	miR8167a:AT3G13410.1	0.992245126
AT4G01150.2	miR3440b-3p	252	5.5	0.499188	0.365406955	no	NA	miR3440b-3p:AT4G01150.2	0.992245126
AT5G53460.3	miR5014b	6850	5.5	0.53834	0.357060956	no	GLT1	miR5014b:GLT1	0.992245126
AT5G65670.2	miR5998a	817	6	0.812403	0.74017324	no	IAA9	miR5998a:IAA9	0.992245126
AT1G07320.4	miR1886.1	100	6	0.694947	0.950594463	no	EMB2784	miR1886.1:EMB2784	0.99284524
AT1G62480.1	miR838	473	5.5	1.53671	0.586126823	no	NA	miR838:AT1G62480.1	0.99284524
AT4G05180.1	miR8171	365	5.5	0.812403	0.623105829	no	PSBQ	miR8171:PSBQ	0.99284524
AT5G53120.6	miR5640	191	6	0.831979	0.894818104	no	ATSPDS3	miR5640:ATSPDS3	0.99284524
AT1G55670.1	miR157d	654	5.5	1.15498	0.312218204	no	PSAG	miR157d:PSAG	0.992898939
AT3G60530.1	miR5662	368	6	0.577492	0.589992333	no	GATA4	miR5662:GATA4	0.992898939
AT3G62250.1	miR838	281	6	1.89887	0.627249241	no	UBQ5	miR838:UBQ5	0.992898939
AT4G16060.1	miR5640	265	6	1.33117	0.661268545	no	NA	miR5640:AT4G16060.1	0.992898939
AT5G01530.1	miR5662	896	5.5	1.40947	0.221538459	no	LHCB4.1	miR5662:LHCB4.1	0.992898939
AT5G51010.1	miR413	526	6	0.753675	0.628287117	no	NA	miR413:AT5G51010.1	0.992898939
AT2G39730.3	miR863-5p	420	6	1.15498	0.614702216	no	RCA	miR863-5p:RCA	0.993432707
AT5G60340.1	miR397b	369	6	0.53834	0.797125593	no	AAK6	miR397b:AAK6	0.995333821
AT1G28270.1	miR838	391	6	0.753675	0.739847362	no	RALFL4	miR838:RALFL4	0.995347333
AT5G09310.1	miR829-3p.2	244	6	0.430672	0.66691777	no	NA	miR829-3p.2:AT5G09310.1	0.995347333
AT1G07920.1	miR861-5p	491	6	0.685159	0.352679483	no	NA	miR861-5p:AT1G07920.1	0.999939398
AT1G07940.2	miR861-5p	622	6	0.313216	0.449970361	no	NA	miR861-5p:AT1G07940.2	0.999939398
AT1G24260.3	miR398a-5p	743	6	0.871131	0.315890137	no	AGL9	miR398a-5p:AGL9	0.999939398
AT1G49140.1	miR1886.3	386	6	0.822191	0.451676879	no	NA	miR1886.3:AT1G49140.1	0.999939398
AT1G72020.1	miR5651	278	6	0.508976	0.247391771	no	NA	miR5651:AT1G72020.1	0.999939398
AT2G04570.1	miR774b-3p	984	6	1.07668	0.353512347	no	NA	miR774b-3p:AT2G04570.1	0.999939398
AT2G07698.1	miR867	1295	6	2.84831	0.05761383	no	NA	miR867:AT2G07698.1	0.999939398
AT3G01500.3	miR5024-3p	748	6	1.02774	0.410095135	no	ATBCA1	miR5024-3p:ATBCA1	0.999939398
AT3G05220.2	miR847	1234	6	1.02774	0.546373613	no	NA	miR847:AT3G05220.2	0.999939398
AT3G13750.1	miR8181	2633	6	1.03753	0.501405144	no	BGAL1	miR8181:BGAL1	0.999939398
AT3G22440.1	miR2936	1793	6	1.34095	0.499129011	no	NA	miR2936:AT3G22440.1	0.999939398
AT4G09800.1	miR5021	69	6	1.29201	0.516731709	no	RPS18C	miR5021:RPS18C	0.999939398
AT4G14270.2	miR831-3p	273	6	0.880919	0.244745615	no	NA	miR831-3p:AT4G14270.2	0.999939398
AT4G35090.2	miR169a-3p	957	6	0.841767	0.368832883	no	CAT2	miR169a-3p:CAT2	0.999939398
ATCG00500.1	miR5638a	1234	6	1.90866	0.532397883	no	ACCD	miR5638a:ACCD	0.999939398
ATMG00516.1	miR848	274	6	1.67375	0.430070774	no	NAD1	miR848:NAD1	0.999939398
ATMG00830.1	miR837-5p	416	6	0.597068	0.39112955	no	CCB382	miR837-5p:CCB382	0.999939398
