# Supplementary material for: NanoPARE: parallel analysis of RNA 5′ ends from low-input RNA
Source: Genome Res. 2018 Dec;28(12):1931–42. doi: 10.1101/gr.239202.118 (PMC6280765; doi:10.1101/gr.239202.118)
Supplement: Supplemental Material [file supp_gr.239202.118_Supplemental_Code_S1.zip › supplemental_code_S1/data_tables/detected_sites/d234_fb5.anno.tas.allen.detected.sites.tsv]

target.transcript	sRNA	slice.site	Allen.score	slice.site.rpm	fold.change	verified.	common.name	interaction	adj.p.val
AT1G04880.1	TAS3C-5'D4[+]	1060	4	0.939647	1.939647	no	NA	TAS3C-5'D4[+]:AT1G04880.1	0.840306701
AT1G17210.1	TAS3A-5'D2[-]	2836	4.5	1.7912	2.7912	no	ATILP1	TAS3A-5'D2[-]:ATILP1	0.840306701
AT2G22800.1	TAS3A-5'D6[+]	676	3.5	0.890707	1.890707	no	HAT9	TAS3A-5'D6[+]:HAT9	0.840306701
AT2G25930.1	TAS3C-5'D10[+]	2440	5	21.4455	3.210972426	no	ELF3	TAS3C-5'D10[+]:ELF3	0.840306701
AT3G05030.2	TAS1A-3'D7[-]	675	4	1.37032	2.37032	no	ATNHX2	TAS1A-3'D7[-]:ATNHX2	0.840306701
AT3G59780.1	TAS3B-5'D2[-]	1267	3.5	1.94781	2.118410084	no	NA	TAS3B-5'D2[-]:AT3G59780.1	0.840306701
AT4G21710.1	TAS3C-5'D5[+]	414	4	1.03753	2.03753	no	EMB1989	TAS3C-5'D5[+]:EMB1989	0.840306701
AT5G46730.2	TAS4-3'D2[-]	597	4	1.65417	2.65417	no	NA	TAS4-3'D2[-]:AT5G46730.2	0.840306701
AT1G08820.2	TAS3A-5'D1[+]	111	5.5	4.14032	3.341471976	no	VAP27-2	TAS3A-5'D1[+]:VAP27-2	0.887329238
AT1G04270.2	TAS1A-3'D5[+]	82	5	0.773251	0.341072119	no	RPS15	TAS1A-3'D5[+]:RPS15	0.999302999
AT1G04470.1	TAS1C-3'D7[-]	1129	5.5	0.626431	1.626431	no	NA	TAS1C-3'D7[-]:AT1G04470.1	0.999302999
AT1G08110.4	TAS3B-5'D5[+]	663	5	0.753675	0.619596516	no	NA	TAS3B-5'D5[+]:AT1G08110.4	0.999302999
AT1G08510.1	TAS3B-5'D7[+]	1537	4.5	1.68353	1.250946299	no	FATB	TAS3B-5'D7[+]:FATB	0.999302999
AT1G09770.1	TAS3C-5'D5[+]	2826	4.5	1.38011	1.008294747	no	ATCDC5	TAS3C-5'D5[+]:ATCDC5	0.999302999
AT1G09970.2	TAS3A-5'D6[+]	3134	6	0.871131	0.880275402	no	LRR XI-23	TAS3A-5'D6[+]:LRR XI-23	0.999302999
AT1G11280.4	TAS3C-5'D9[+]	1789	5	0.577492	1.577492	no	NA	TAS3C-5'D9[+]:AT1G11280.4	0.999302999
AT1G11860.3	TAS3B-5'D1[+]	1447	6	0.646007	0.433231562	no	NA	TAS3B-5'D1[+]:AT1G11860.3	0.999302999
AT1G11910.1	TAS4-3'D7[-]	1668	5	0.665583	0.349297455	no	APA1	TAS4-3'D7[-]:APA1	0.999302999
AT1G14790.1	TAS4-3'D8[+]	1262	5.5	1.32138	2.32138	no	ATRDRP1	TAS4-3'D8[+]:ATRDRP1	0.999302999
AT1G15270.1	TAS3B-5'D9[+]	207	6	1.18435	0.719506571	no	NA	TAS3B-5'D9[+]:AT1G15270.1	0.999302999
AT1G15340.2	TAS3B-5'D9[+]	861	6	0.763463	0.661970525	no	MBD10	TAS3B-5'D9[+]:MBD10	0.999302999
AT1G18540.1	TAS4-3'D8[+]	728	4.5	1.32138	0.74541537	no	NA	TAS4-3'D8[+]:AT1G18540.1	0.999302999
AT1G21730.1	TAS3A-5'D5[+]	2759	5	0.714523	0.792011622	no	NA	TAS3A-5'D5[+]:AT1G21730.1	0.999302999
AT1G28440.1	TAS3B-5'D3[+]	2556	5.5	0.743887	1.743887	no	HSL1	TAS3B-5'D3[+]:HSL1	0.999302999
AT1G31780.1	TAS1A-3'D9[-]	162	6	0.841767	1.841767	no	NA	TAS1A-3'D9[-]:AT1G31780.1	0.999302999
AT1G42550.1	TAS3A-5'D1[+]	2397	4.5	0.685159	0.472768309	no	PMI1	TAS3A-5'D1[+]:PMI1	0.999302999
AT1G43170.9	TAS2-3'D8[-]	1172	5	1.32138	0.536373131	no	ARP1	TAS2-3'D8[-]:ARP1	0.999302999
AT1G44170.3	TAS4-3'D9[+]	870	6	1.00816	0.807212885	no	ALDH3H1	TAS4-3'D9[+]:ALDH3H1	0.999302999
AT1G48420.1	TAS1A-3'D7[-]	1066	4.5	0.567704	0.86968321	no	ACD1	TAS1A-3'D7[-]:ACD1	0.999302999
AT1G49340.2	TAS3A-5'D1[+]	3447	5	1.42905	2.42905	no	ATPI4K ALPHA	TAS3A-5'D1[+]:ATPI4K ALPHA	0.999302999
AT1G51980.2	TAS1B-3'D7[+]	1838	5.5	0.753675	0.607001191	no	NA	TAS1B-3'D7[+]:AT1G51980.2	0.999302999
AT1G53910.3	TAS3C-5'D9[+]	805	6	0.469824	0.380971932	no	RAP2.12	TAS3C-5'D9[+]:RAP2.12	0.999302999
AT1G54280.1	TAS3B-5'D7[+]	39	5.5	0.959223	0.985233736	no	NA	TAS3B-5'D7[+]:AT1G54280.1	0.999302999
AT1G55475.1	TAS3B-5'D7[+]	590	6	0.880919	1.880919	no	NA	TAS3B-5'D7[+]:AT1G55475.1	0.999302999
AT1G56070.1	TAS1C-3'D6[-]	2382	5	1.61502	0.37514561	no	LOS1	TAS1C-3'D6[-]:LOS1	0.999302999
AT1G56110.1	TAS3C-5'D8[-]	1540	5	0.812403	0.989314288	no	NOP56	TAS3C-5'D8[-]:NOP56	0.999302999
AT1G56280.2	TAS3B-5'D7[+]	853	5.5	0.949435	0.344479138	no	ATDI19	TAS3B-5'D7[+]:ATDI19	0.999302999
AT1G58602.2	TAS1C-3'D7[-]	707	4.5	0.998375	1.998375	no	NA	TAS1C-3'D7[-]:AT1G58602.2	0.999302999
AT1G64230.5	TAS3C-5'D9[+]	777	6	0.724311	0.498818557	no	UBC28	TAS3C-5'D9[+]:UBC28	0.999302999
AT1G72030.1	TAS1B-3'D3[-]	471	5.5	0.900495	1.054298894	no	NA	TAS1B-3'D3[-]:AT1G72030.1	0.999302999
AT1G72150.1	TAS3C-5'D2[+]	114	6	2.06527	1.261921327	no	PATL1	TAS3C-5'D2[+]:PATL1	0.999302999
AT1G75460.1	TAS3C-5'D5[+]	541	5.5	0.655795	1.655795	no	NA	TAS3C-5'D5[+]:AT1G75460.1	0.999302999
AT1G76110.1	TAS3C-5'D9[+]	388	5.5	0.822191	1.005400565	no	NA	TAS3C-5'D9[+]:AT1G76110.1	0.999302999
AT1G79060.1	TAS1A-3'D7[-]	1110	5.5	1.35074	2.35074	no	NA	TAS1A-3'D7[-]:AT1G79060.1	0.999302999
AT2G07771.2	TAS3A-5'D4[-]	658	5	0.34258	1.34258	no	ABCI5	TAS3A-5'D4[-]:ABCI5	0.999302999
AT2G10410.1	TAS3A-5'D4[-]	62	5	0.959223	0.334633056	no	SADHU1-1	TAS3A-5'D4[-]:SADHU1-1	0.999302999
AT2G16640.1	TAS3B-5'D8[+]	865	6	0.871131	1.043676272	no	ATTOC132	TAS3B-5'D8[+]:ATTOC132	0.999302999
AT2G18020.1	TAS3C-5'D10[-]	425	6	4.38502	1.72376352	no	EMB2296	TAS3C-5'D10[-]:EMB2296	0.999302999
AT2G21660.2	TAS4-3'D2[-]	542	5.5	2.6917	0.220802057	no	ATGRP7	TAS4-3'D2[-]:ATGRP7	0.999302999
AT2G22720.3	TAS3C-5'D5[+]	1687	5	0.685159	1.685159	no	NA	TAS3C-5'D5[+]:AT2G22720.3	0.999302999
AT2G22950.1	TAS1A-3'D2[+]	1589	4.5	0.469824	1.469824	no	ACA7	TAS1A-3'D2[+]:ACA7	0.999302999
AT2G24300.2	TAS3C-5'D5[+]	198	5.5	0.597068	1.597068	no	NA	TAS3C-5'D5[+]:AT2G24300.2	0.999302999
AT2G25900.2	TAS3C-5'D3[+]	1415	6	1.29201	0.614339896	no	ATCTH	TAS3C-5'D3[+]:ATCTH	0.999302999
AT2G28790.1	TAS4-3'D2[+]	381	6	3.11258	2.078321244	no	NA	TAS4-3'D2[+]:AT2G28790.1	0.999302999
AT2G28910.1	TAS3B-5'D7[+]	560	5.5	0.929859	0.552028639	no	CXIP4	TAS3B-5'D7[+]:CXIP4	0.999302999
AT2G30570.1	TAS3B-5'D7[+]	263	6	5.66725	0.704291188	no	PSBW	TAS3B-5'D7[+]:PSBW	0.999302999
AT2G35630.1	TAS2-3'D7[+]	6075	5	0.53834	0.682838703	no	GEM1	TAS2-3'D7[+]:GEM1	0.999302999
AT2G36420.1	TAS3A-5'D9[+]	1126	6	0.949435	0.947661757	no	TRM27	TAS3A-5'D9[+]:TRM27	0.999302999
AT2G36720.1	TAS4-3'D5[-]	3140	5	0.734099	0.926765149	no	NA	TAS4-3'D5[-]:AT2G36720.1	0.999302999
AT2G40000.1	TAS3C-5'D3[+]	471	6	0.841767	0.803559758	no	ATHSPRO2	TAS3C-5'D3[+]:ATHSPRO2	0.999302999
AT2G40120.1	TAS3B-5'D4[-]	2069	5.5	0.841767	1.841767	no	NA	TAS3B-5'D4[-]:AT2G40120.1	0.999302999
AT2G41140.1	TAS1A-3'D7[-]	630	5.5	0.851555	0.619879409	no	ATCBK3	TAS1A-3'D7[-]:ATCBK3	0.999302999
AT2G41905.1	TAS4-3'D9[+]	92	6	0.851555	0.288289698	no	NA	TAS4-3'D9[+]:AT2G41905.1	0.999302999
AT2G47160.2	TAS3C-5'D9[+]	1779	4	0.626431	0.982265921	no	AtBOR1	TAS3C-5'D9[+]:AtBOR1	0.999302999
AT3G02080.1	TAS1C-3'D7[-]	447	5	2.34912	0.724673054	no	NA	TAS1C-3'D7[-]:AT3G02080.1	0.999302999
AT3G04910.3	TAS1A-3'D5[+]	1936	5.5	0.724311	0.956560885	no	ATWNK1	TAS1A-3'D5[+]:ATWNK1	0.999302999
AT3G04920.1	TAS3B-5'D8[+]	253	6	1.15498	0.774779698	no	NA	TAS3B-5'D8[+]:AT3G04920.1	0.999302999
AT3G05020.1	TAS3C-5'D3[+]	258	5.5	2.10442	1.196105477	no	ACP	TAS3C-5'D3[+]:ACP	0.999302999
AT3G06250.1	TAS4-3'D2[-]	2732	6	0.831979	1.831979	no	FRS7	TAS4-3'D2[-]:FRS7	0.999302999
AT3G10570.1	TAS4-3'D9[+]	1554	6	1.40947	0.980092824	no	CYP77A6	TAS4-3'D9[+]:CYP77A6	0.999302999
AT3G11980.1	TAS3B-5'D7[+]	1817	5.5	0.861343	0.609181863	no	FAR2	TAS3B-5'D7[+]:FAR2	0.999302999
AT3G12590.1	TAS3C-5'D3[+]	3696	6	0.714523	1.714523	no	NA	TAS3C-5'D3[+]:AT3G12590.1	0.999302999
AT3G15010.2	TAS3A-5'D1[-]	2129	6	0.822191	1.068899858	no	NA	TAS3A-5'D1[-]:AT3G15010.2	0.999302999
AT3G16340.2	TAS3C-5'D9[+]	3767	5	0.597068	0.947725408	no	ABCG29	TAS3C-5'D9[+]:ABCG29	0.999302999
AT3G16630.2	TAS1C-3'D7[-]	2545	5.5	1.44862	0.90914559	no	ATKINESIN-13A	TAS1C-3'D7[-]:ATKINESIN-13A	0.999302999
AT3G18100.3	TAS4-3'D1[-]	2388	6	0.851555	1.851555	no	AtMYB4R1	TAS4-3'D1[-]:AtMYB4R1	0.999302999
AT3G18390.1	TAS3C-5'D9[+]	2852	6	0.499188	0.651311148	no	EMB1865	TAS3C-5'D9[+]:EMB1865	0.999302999
AT3G18930.2	TAS4-3'D9[+]	1455	5.5	0.910283	1.910283	no	NA	TAS4-3'D9[+]:AT3G18930.2	0.999302999
AT3G22880.1	TAS3A-5'D2[+]	1108	5	1.73247	1.291441184	no	ARLIM15	TAS3A-5'D2[+]:ARLIM15	0.999302999
AT3G45190.1	TAS1C-3'D5[-]	2319	6	1.7129	2.7129	no	NA	TAS1C-3'D5[-]:AT3G45190.1	0.999302999
AT3G45280.1	TAS3C-5'D8[-]	425	6	1.28223	1.07864526	no	ATSYP72	TAS3C-5'D8[-]:ATSYP72	0.999302999
AT3G46430.1	TAS3C-5'D3[+]	86	6	0.753675	0.406119084	no	NA	TAS3C-5'D3[+]:AT3G46430.1	0.999302999
AT3G47470.1	TAS4-3'D4[-]	291	5.5	6.80265	1.418024236	no	CAB4	TAS4-3'D4[-]:CAB4	0.999302999
AT3G52100.1	TAS3A-5'D7[+]	1072	6	1.37032	0.893055079	no	NA	TAS3A-5'D7[+]:AT3G52100.1	0.999302999
AT3G53750.1	TAS3B-5'D7[-]	1371	4.5	0.959223	0.975630926	no	ACT3	TAS3B-5'D7[-]:ACT3	0.999302999
AT3G56090.1	TAS3A-5'D6[+]	265	5.5	1.25286	1.161479383	no	ATFER3	TAS3A-5'D6[+]:ATFER3	0.999302999
AT3G56150.2	TAS3C-5'D10[+]	271	6	0.792827	1.136504654	no	ATEIF3C-1	TAS3C-5'D10[+]:ATEIF3C-1	0.999302999
AT3G56360.1	TAS1B-3'D4[-]	361	5	0.880919	1.021257846	no	NA	TAS1B-3'D4[-]:AT3G56360.1	0.999302999
AT3G59300.1	TAS2-3'D3[+]	1445	5	0.978799	0.975864263	no	NA	TAS2-3'D3[+]:AT3G59300.1	0.999302999
AT3G60600.3	TAS3C-5'D9[-]	103	4.5	1.53671	0.461012125	no	(AT)VAP	TAS3C-5'D9[-]:(AT)VAP	0.999302999
AT3G61415.2	TAS1B-3'D4[-]	1188	6	1.50735	2.50735	no	ASK21	TAS1B-3'D4[-]:ASK21	0.999302999
AT4G04640.1	TAS4-3'D9[-]	1325	6	1.32138	1.01281408	no	ATPC1	TAS4-3'D9[-]:ATPC1	0.999302999
AT4G04960.1	TAS2-3'D10[+]	1683	6	1.78141	1.365089103	no	NA	TAS2-3'D10[+]:AT4G04960.1	0.999302999
AT4G12910.1	TAS1A-3'D10[-]	1656	3.5	0.734099	0.573045593	no	scpl20	TAS1A-3'D10[-]:scpl20	0.999302999
AT4G14360.2	TAS3B-5'D9[+]	273	6	1.08647	2.08647	no	NA	TAS3B-5'D9[+]:AT4G14360.2	0.999302999
AT4G15180.1	TAS3C-5'D3[+]	6493	6	1.88908	1.213843058	no	ATXR3	TAS3C-5'D3[+]:ATXR3	0.999302999
AT4G16155.1	TAS3B-5'D9[+]	1564	6	0.871131	0.922766726	no	NA	TAS3B-5'D9[+]:AT4G16155.1	0.999302999
AT4G18030.1	TAS1C-3'D7[-]	1758	4	1.39968	1.042523243	no	NA	TAS1C-3'D7[-]:AT4G18030.1	0.999302999
AT4G19150.2	TAS3C-5'D8[-]	965	5.5	1.1452	2.1452	no	NA	TAS3C-5'D8[-]:AT4G19150.2	0.999302999
AT4G20020.2	TAS3C-5'D2[+]	602	5	1.24307	1.156432072	no	MORF1	TAS3C-5'D2[+]:MORF1	0.999302999
AT4G21550.1	TAS3C-5'D3[+]	2083	6	0.743887	0.572575344	no	VAL3	TAS3C-5'D3[+]:VAL3	0.999302999
AT4G25080.5	TAS1A-3'D9[-]	1012	5	1.25286	0.71443159	no	CHLM	TAS1A-3'D9[-]:CHLM	0.999302999
AT4G25620.1	TAS3C-5'D3[+]	1621	5	0.988587	1.988587	no	NA	TAS3C-5'D3[+]:AT4G25620.1	0.999302999
AT4G25650.2	TAS1A-3'D7[-]	1283	6	0.665583	1.665583	no	ACD1-LIKE	TAS1A-3'D7[-]:ACD1-LIKE	0.999302999
AT4G28300.2	TAS2-3'D1[-]	2051	6	2.13378	1.666089821	no	NA	TAS2-3'D1[-]:AT4G28300.2	0.999302999
AT4G28750.1	TAS3A-5'D7[+]	329	6	2.06527	0.53154203	no	PSAE-1	TAS3A-5'D7[+]:PSAE-1	0.999302999
AT4G30440.1	TAS3B-5'D3[+]	1118	5.5	0.734099	0.567537343	no	GAE1	TAS3B-5'D3[+]:GAE1	0.999302999
AT4G30690.2	TAS3A-5'D1[+]	319	5	1.44862	1.041637952	no	NA	TAS3A-5'D1[+]:AT4G30690.2	0.999302999
AT4G31340.2	TAS1C-3'D7[+]	1503	6	0.929859	0.735237598	no	NA	TAS1C-3'D7[+]:AT4G31340.2	0.999302999
AT4G31820.1	TAS3C-5'D3[+]	1409	5.5	0.851555	1.073794113	no	ENP	TAS3C-5'D3[+]:ENP	0.999302999
AT4G33150.3	TAS3C-5'D3[+]	1710	6	1.98696	1.06268011	no	LKR	TAS3C-5'D3[+]:LKR	0.999302999
AT4G33790.1	TAS3C-5'D8[-]	1417	5.5	1.09626	0.759008487	no	CER4	TAS3C-5'D8[-]:CER4	0.999302999
AT4G33980.2	TAS3B-5'D7[+]	665	5	2.13378	1.295346511	no	NA	TAS3B-5'D7[+]:AT4G33980.2	0.999302999
AT4G34620.1	TAS1C-3'D7[-]	524	5.5	0.783039	0.449608398	no	SSR16	TAS1C-3'D7[-]:SSR16	0.999302999
AT4G35010.1	TAS1C-3'D5[-]	2111	6	0.753675	1.091370353	no	BGAL11	TAS1C-3'D5[-]:BGAL11	0.999302999
AT4G35830.2	TAS1B-3'D7[-]	1803	6	0.890707	0.955482088	no	ACO1	TAS1B-3'D7[-]:ACO1	0.999302999
AT4G35890.1	TAS1B-3'D4[+]	1380	5.5	0.920071	0.875090468	no	AtLARP1c	TAS1B-3'D4[+]:AtLARP1c	0.999302999
AT4G37050.1	TAS3C-5'D2[+]	1009	6	1.38989	2.38989	no	AtPLAIVC	TAS3C-5'D2[+]:AtPLAIVC	0.999302999
AT4G39080.1	TAS3A-5'D1[+]	1992	6	1.44862	1.008056648	no	VHA-A3	TAS3A-5'D1[+]:VHA-A3	0.999302999
AT4G39900.1	TAS3B-5'D2[+]	751	6	1.08647	2.08647	no	NA	TAS3B-5'D2[+]:AT4G39900.1	0.999302999
AT5G01410.1	TAS4-3'D6[+]	694	6	0.900495	1.121271049	no	ATPDX1	TAS4-3'D6[+]:ATPDX1	0.999302999
AT5G07530.2	TAS3C-5'D3[+]	165	5.5	0.783039	0.288618047	no	ATGRP-7	TAS3C-5'D3[+]:ATGRP-7	0.999302999
AT5G07530.2	TAS3B-5'D6[+]	635	5.5	6.72435	0.001524876	no	ATGRP-7	TAS3B-5'D6[+]:ATGRP-7	0.999302999
AT5G14030.4	TAS1A-3'D2[-]	645	5	1.04732	0.711050294	no	NA	TAS1A-3'D2[-]:AT5G14030.4	0.999302999
AT5G15010.1	TAS1C-3'D7[-]	1766	5	0.4894	0.710503468	no	NA	TAS1C-3'D7[-]:AT5G15010.1	0.999302999
AT5G17060.1	TAS3C-5'D2[+]	421	5.5	0.959223	1.959223	no	ARFB1B	TAS3C-5'D2[+]:ARFB1B	0.999302999
AT5G20190.1	TAS1A-3'D6[+]	644	5.5	0.606856	0.773761966	no	NA	TAS1A-3'D6[+]:AT5G20190.1	0.999302999
AT5G22370.2	TAS3C-5'D4[+]	990	6	0.841767	0.807003238	no	EMB1705	TAS3C-5'D4[+]:EMB1705	0.999302999
AT5G28640.1	TAS2-3'D3[-]	988	5	0.704735	0.35750821	no	AN3	TAS2-3'D3[-]:AN3	0.999302999
AT5G28770.3	TAS3A-5'D8[+]	935	6	0.675371	0.806754531	no	AtbZIP63	TAS3A-5'D8[+]:AtbZIP63	0.999302999
AT5G33370.2	TAS3C-5'D4[-]	1300	3.5	1.87929	0.837682306	no	NA	TAS3C-5'D4[-]:AT5G33370.2	0.999302999
AT5G35910.1	TAS3C-5'D3[+]	2089	6	1.77163	1.53756071	no	NA	TAS3C-5'D3[+]:AT5G35910.1	0.999302999
AT5G42020.2	TAS3C-5'D8[+]	2013	5.5	2.41763	1.038670188	no	BIP	TAS3C-5'D8[+]:BIP	0.999302999
AT5G42825.1	TAS3B-5'D9[-]	444	5.5	0.802615	0.848041983	no	NA	TAS3B-5'D9[-]:AT5G42825.1	0.999302999
AT5G48180.1	TAS1B-3'D7[-]	657	5.5	0.851555	0.738450954	no	AtNSP5	TAS1B-3'D7[-]:AtNSP5	0.999302999
AT5G48620.1	TAS3A-5'D6[+]	2476	5.5	0.880919	0.747244492	no	NA	TAS3A-5'D6[+]:AT5G48620.1	0.999302999
AT5G52920.1	TAS4-3'D1[-]	1531	6	0.675371	0.49162111	no	PKP-BETA1	TAS4-3'D1[-]:PKP-BETA1	0.999302999
AT5G56360.1	TAS1C-3'D7[-]	1273	5.5	0.557916	0.883441274	no	PSL4	TAS1C-3'D7[-]:PSL4	0.999302999
AT5G56870.1	TAS1B-3'D7[-]	471	6	0.323004	0.678660227	no	BGAL4	TAS1B-3'D7[-]:BGAL4	0.999302999
AT5G57990.1	TAS3B-5'D7[+]	2164	6	3.13216	2.163114052	no	UBP23	TAS3B-5'D7[+]:UBP23	0.999302999
AT5G58720.3	TAS3B-5'D10[+]	1689	6	1.20392	2.20392	no	NA	TAS3B-5'D10[+]:AT5G58720.3	0.999302999
AT5G59950.5	TAS3B-5'D5[+]	1167	4	0.724311	0.775494041	no	NA	TAS3B-5'D5[+]:AT5G59950.5	0.999302999
AT5G60548.1	TAS3C-5'D3[+]	645	5	1.78141	0.724604796	no	CPuORF62	TAS3C-5'D3[+]:CPuORF62	0.999302999
AT5G60550.1	TAS3C-5'D3[+]	645	5	1.78141	0.724604796	no	ATSNAK1	TAS3C-5'D3[+]:ATSNAK1	0.999302999
AT5G60640.3	TAS3C-5'D3[+]	246	6	0.685159	0.847415275	no	ATPDI2	TAS3C-5'D3[+]:ATPDI2	0.999302999
AT5G60670.1	TAS3C-5'D3[+]	305	6	3.27898	1.356958926	no	NA	TAS3C-5'D3[+]:AT5G60670.1	0.999302999
AT5G62000.4	TAS2-3'D1[-]	1837	3.5	0.743887	0.831903962	no	ARF1-BP	TAS2-3'D1[-]:ARF1-BP	0.999302999
AT5G62390.1	TAS3C-5'D3[+]	850	4.5	1.72269	1.077469499	no	ATBAG7	TAS3C-5'D3[+]:ATBAG7	0.999302999
AT5G62890.4	TAS2-3'D3[+]	1253	5.5	1.36053	1.274890565	no	NA	TAS2-3'D3[+]:AT5G62890.4	0.999302999
AT5G63850.1	TAS3C-5'D8[-]	1750	6	1.28223	1.338759397	no	AAP4	TAS3C-5'D8[-]:AAP4	0.999302999
AT5G65220.1	TAS3B-5'D9[+]	450	6	1.12562	0.709308417	no	NA	TAS3B-5'D9[+]:AT5G65220.1	0.999302999
AT5G65690.1	TAS1C-3'D7[-]	1201	6	1.00816	0.571228641	no	PCK2	TAS1C-3'D7[-]:PCK2	0.999302999
AT5G66290.1	TAS3C-5'D3[-]	750	5.5	1.34095	2.34095	no	NA	TAS3C-5'D3[-]:AT5G66290.1	0.999302999
AT5G66760.1	TAS4-3'D2[-]	1150	5.5	0.753675	0.825018112	no	SDH1-1	TAS4-3'D2[-]:SDH1-1	0.999302999
ATCG00380.1	TAS3B-5'D8[+]	235	6	2.65255	0.581105461	no	RPS4	TAS3B-5'D8[+]:RPS4	0.999302999
ATCG00830.1	TAS3B-5'D9[+]	771	4.5	1.21371	0.222349114	no	RPL2.1	TAS3B-5'D9[+]:RPL2.1	0.999302999
ATCG01040.1	TAS1B-3'D9[+]	199	3.5	2.70149	0.109735555	no	YCF5	TAS1B-3'D9[+]:YCF5	0.999302999
ATMG00900.1	TAS3A-5'D4[-]	658	5	0.34258	1.34258	no	ABCI3	TAS3A-5'D4[-]:ABCI3	0.999302999
