# Supplementary material for: NanoPARE: parallel analysis of RNA 5′ ends from low-input RNA
Source: Genome Res. 2018 Dec;28(12):1931–42. doi: 10.1101/gr.239202.118 (PMC6280765; doi:10.1101/gr.239202.118)
Supplement: Supplemental Material [file supp_gr.239202.118_Supplemental_Code_S1.zip › supplemental_code_S1/data_tables/detected_sites/d234_fb6.anno.mir.allen.detected.sites.tsv]

target.transcript	sRNA	slice.site	Allen.score	slice.site.rpm	fold.change	verified.	common.name	interaction	adj.p.val
AT1G12820.1	miR393a-5p	1894	4	16.0397	6.63069787	yes	AFB3	miR393a-5p:AFB3	0
AT1G27360.4	miR156j	1309	0	2.74209	2.547533642	no	SPL11	miR156j:SPL11	0
AT1G27370.4	miR156j	1324	0	1.19775	2.081074555	no	SPL10	miR156j:SPL10	0
AT1G30210.2	miR319a	1022	2.5	2.27828	2.677764527	yes	ATTCP24	miR319a:ATTCP24	0
AT1G31280.1	miR403-3p	3232	1	1.7584	2.7584	yes	AGO2	miR403-3p:AGO2	0
AT1G50055.1	miR173-5p	373	4.5	103.246	104.246	yes	TAS1b	miR173-5p:TAS1b	0
AT1G56010.2	miR164a	812	2	0.581037	1.581037	yes	anac021	miR164a:anac021	0
AT1G66700.3	miR163	345	1	0.474004	1.474004	yes	PXMT1	miR163:PXMT1	0
AT1G68870.1	miR414	205	1.5	0.601424	1.601424	no	ATSOFL2	miR414:ATSOFL2	0
AT1G70700.2	miR169d	787	2.5	2.67073	0.813602412	no	JAZ9	miR169d:JAZ9	0
AT1G77850.1	miR160a-5p	1419	0.5	24.6023	25.6023	yes	ARF17	miR160a-5p:ARF17	0
AT2G27400.1	miR173-5p	378	2.5	86.8701	87.8701	yes	TAS1a	miR173-5p:TAS1a	0
AT2G28350.1	miR160a-5p	1339	2	20.5911	12.37925963	yes	ARF10	miR160a-5p:ARF10	0
AT2G33770.1	miR399a	750	1.5	0.423036	0.799542424	yes	ATUBC24	miR399a:ATUBC24	0
AT2G39675.1	miR173-5p	378	2.5	784.797	294.6746117	yes	TAS1c	miR173-5p:TAS1c	0
AT2G39681.1	miR173-5p	417	2.5	379.82	217.0745721	yes	TAS2	miR173-5p:TAS2	0
AT2G45160.1	miR171a-3p	1013	0	61.5236	12.47679693	yes	ATHAM1	miR171a-3p:ATHAM1	0
AT2G47020.2	miR408-3p	1500	0	0.458713	1.032467183	no	NA	miR408-3p:AT2G47020.2	0
AT3G19890.1	miR774a	799	1	0.392455	1.392455	yes	NA	miR774a:AT3G19890.1	0
AT3G26810.1	miR393a-5p	2009	4	8.03258	4.800098207	yes	AFB2	miR393a-5p:AFB2	0
AT3G49140.1	miR414	813	1.5	0.0101936	0.651546126	no	NA	miR414:AT3G49140.1	0
AT3G60630.1	miR171a-3p	1055	0	24.1793	4.374953304	yes	ATHAM2	miR171a-3p:ATHAM2	0
AT4G00150.1	miR171a-3p	866	0	16.0957	7.517236831	yes	ATHAM3	miR171a-3p:ATHAM3	0
AT4G18390.2	miR319a	1136	2.5	1.09582	0.694361802	yes	TCP2	miR319a:TCP2	0
AT4G30080.1	miR160a-5p	1518	2.5	8.84807	5.486075172	yes	ARF16	miR160a-5p:ARF16	0
AT5G06100.3	miR159a	1259	3.5	2.12027	3.12027	yes	ATMYB33	miR159a:ATMYB33	0
AT5G10180.1	miR395a	135	2.5	0.647295	1.647295	yes	AST68	miR395a:AST68	0
AT5G13630.2	miR395a	3577	2.5	0.871555	0.59494526	no	ABAR	miR395a:ABAR	0
AT5G24890.1	miR414	772	1	0.397551	0.528121091	no	NA	miR414:AT5G24890.1	0
AT5G43270.3	miR156j	1111	0	1.07543	1.892191155	yes	SPL2	miR156j:SPL2	0
AT5G50570.2	miR156j	976	0	1.49337	1.894655175	no	SPL13	miR156j:SPL13	0
AT5G50670.1	miR156j	1111	0	1.49337	1.894655175	no	SPL13	miR156j:SPL13	0
AT5G57580.1	miR414	2139	1	1.04485	1.069297663	no	NA	miR414:AT5G57580.1	0
AT5G60020.1	miR397a	752	2.5	0.519875	0.541002075	yes	ATLAC17	miR397a:ATLAC17	0
AT5G60120.2	miR172a	1820	1	5.86134	6.86134	yes	TOE2	miR172a:TOE2	0
AT5G53950.1	miR164a	811	2.5	1.40672	2.40672	yes	ANAC098	miR164a:ANAC098	0.002212525
AT3G11810.1	miR414	1101	2.5	3.18041	2.335416753	no	NA	miR414:AT3G11810.1	0.0024113
AT5G39610.1	miR164c-5p	780	3	1.85524	2.020919537	no	ANAC092	miR164c-5p:ANAC092	0.002827901
AT3G62980.1	miR393a-5p	1721	2	4.55145	3.119119818	yes	AtTIR1	miR393a-5p:AtTIR1	0.003241593
AT2G33810.1	miR156a-5p	796	1.5	4.11823	1.733770765	yes	SPL3	miR156a-5p:SPL3	0.003343185
AT1G64880.1	miR414	933	2.5	1.05504	2.05504	no	NA	miR414:AT1G64880.1	0.003554058
AT2G34710.1	miR165a-3p	880	3	1.70234	1.984280484	no	ATHB-14	miR165a-3p:ATHB-14	0.010987812
AT2G36400.1	miR396a-5p	756	4	6.76347	5.057091583	yes	AtGRF3	miR396a-5p:AtGRF3	0.011294726
AT2G20280.1	miR414	1015	2	1.03975	1.159327621	no	NA	miR414:AT2G20280.1	0.012445174
AT1G06180.1	miR858a	402	3	1.61569	2.61569	yes	ATMYB13	miR858a:ATMYB13	0.016619074
AT2G47460.1	miR858a	401	3	1.61569	2.61569	yes	ATMYB12	miR858a:ATMYB12	0.016619074
AT5G37020.2	miR167a-5p	2380	4	4.45462	3.155067779	no	ARF8	miR167a-5p:ARF8	0.018476669
AT1G64583.1	miR161.1	738	2.5	0.866458	1.866458	no	NA	miR161.1:AT1G64583.1	0.01851581
AT3G23690.1	miR393a-5p	416	3	2.31395	2.187746323	yes	NA	miR393a-5p:AT3G23690.1	0.019105364
AT1G17590.4	miR169h	1515	2.5	0.44852	1.44852	yes	NF-YA8	miR169h:NF-YA8	0.024029408
AT2G42200.1	miR157a-5p	947	2	0.555553	1.516896264	no	AtSPL9	miR157a-5p:AtSPL9	0.024156458
AT5G05550.2	miR414	492	2	0.00509681	1	no	NA	miR414:AT5G05550.2	0.026560474
AT4G17940.1	miR414	808	2.5	1.48317	1.345110779	no	NA	miR414:AT4G17940.1	0.027604587
AT3G05670.1	miR414	677	2.5	0.514778	0.939911319	no	NA	miR414:AT3G05670.1	0.034374403
AT2G22840.1	miR396a-5p	791	4	4.68907	3.178240743	yes	AtGRF1	miR396a-5p:AtGRF1	0.039103016
AT5G57735.1	miR390a-5p	428	4.5	2.09479	3.09479	yes	TAS3c	miR390a-5p:TAS3c	0.039103016
AT3G05690.1	miR169d	1194	3	0.581037	1.581037	yes	ATHAP2B	miR169d:ATHAP2B	0.044706865
AT5G61430.1	miR164a	850	2.5	1.78388	1.520596947	yes	ANAC100	miR164a:ANAC100	0.045872803
AT1G48410.3	miR168a-5p	531	5	3.11415	2.544760545	yes	AGO1	miR168a-5p:AGO1	0.046685687
AT1G02860.2	miR827	268	1	1.53924	1.028915506	yes	BAH1	miR827:BAH1	0.052152857
AT2G46680.2	miR865-3p	796	3.5	2.17634	1.97715436	no	ATHB-7	miR865-3p:ATHB-7	0.058083472
AT4G24150.1	miR396a-5p	847	4	1.6055	2.6055	yes	AtGRF8	miR396a-5p:AtGRF8	0.062448819
AT3G11440.1	miR159a	1165	3.5	0.530069	1.530069	yes	ATMYB65	miR159a:ATMYB65	0.074634218
AT1G04530.1	miR414	809	2.5	0.0254841	0.448907416	no	TPR4	miR414:TPR4	0.078224001
AT5G37780.3	miR414	638	2.5	0.744135	0.397353385	no	ACAM-1	miR414:ACAM-1	0.081317334
AT4G28760.2	miR5640	1125	3	0.453616	1.453616	no	TRM20	miR5640:TRM20	0.086569501
AT1G08125.3	miR390a-3p	887	5	9.09272	4.874932982	no	NA	miR390a-3p:AT1G08125.3	0.108767798
AT5G48240.3	miR414	263	4	1.06014	2.06014	no	NA	miR414:AT5G48240.3	0.112147398
AT1G72830.3	miR169h	1423	2.5	0.59123	0.823312466	yes	ATHAP2C	miR169h:ATHAP2C	0.116040642
AT1G64890.1	miR782	1039	3.5	0.56065	1.56065	no	NA	miR782:AT1G64890.1	0.127366758
AT1G28420.1	miR417	3909	3.5	0.81549	1.294330438	no	HB-1	miR417:HB-1	0.129094343
AT3G10260.3	miR5021	163	3	1.68705	1.943952698	no	NA	miR5021:AT3G10260.3	0.129229954
AT1G30400.2	miR5648-5p	1254	4.5	0.846071	1.846071	no	ABCC1	miR5648-5p:ABCC1	0.133376299
AT1G69670.1	miR858a	1751	4.5	1.08052	2.08052	no	ATCUL3B	miR858a:ATCUL3B	0.137137964
AT2G41950.1	miR5021	83	6	1.48827	2.48827	no	NA	miR5021:AT2G41950.1	0.179872819
AT1G67290.1	miR5636	816	4	0.70336	1.70336	no	GLOX1	miR5636:GLOX1	0.215694519
AT5G08139.1	miR4221	1225	5.5	3.29764	2.885689461	no	NA	miR4221:AT5G08139.1	0.219643641
AT3G56910.1	miR5021	151	3.5	2.50763	1.488965298	no	PSRP5	miR5021:PSRP5	0.23566539
AT1G30330.2	miR167c-5p	3245	3	0.626908	0.381271414	no	ARF6	miR167c-5p:ARF6	0.259275219
AT3G14110.3	miR396b-5p	773	4.5	1.4322	1.766093218	no	FLU	miR396b-5p:FLU	0.28524815
AT2G11910.2	miR414	502	3	0.377164	0.460935283	no	NA	miR414:AT2G11910.2	0.286723464
AT5G62950.3	miR414	1037	6	1.7533	2.7533	no	NA	miR414:AT5G62950.3	0.286952809
AT5G65670.2	miR172b-5p	1057	3.5	1.65646	1.264433031	no	IAA9	miR172b-5p:IAA9	0.286952809
AT2G03890.2	miR414	189	4	0.494391	1.494391	no	ATPI4K GAMMA 7	miR414:ATPI4K GAMMA 7	0.294129497
AT3G52910.1	miR396a-5p	752	4	0.474004	1.474004	yes	AtGRF4	miR396a-5p:AtGRF4	0.294340794
AT5G09640.1	miR1886.1	1469	4	0.647295	1.647295	no	SCPL19	miR1886.1:SCPL19	0.298767369
AT1G22370.2	miR822-5p	1016	5	0.963298	1.963298	no	AtUGT85A5	miR822-5p:AtUGT85A5	0.317392229
AT5G51840.1	miR839-5p	776	4	1.29969	1.52845469	no	NA	miR839-5p:AT5G51840.1	0.317392229
AT1G23090.1	miR826a	1051	4	1.00407	1.142357643	no	AST91	miR826a:AST91	0.318951091
AT5G60160.1	miR393a-3p	1282	5	1.9164	2.049421097	no	NA	miR393a-3p:AT5G60160.1	0.320622097
AT2G38070.1	miR831-3p	1606	4	0.397551	1.109222041	no	NA	miR831-3p:AT2G38070.1	0.321311641
AT3G07050.1	miR172b-5p	1235	4.5	1.58511	1.554872951	no	NSN1	miR172b-5p:NSN1	0.322861523
AT4G02482.1	miR164a	385	4.5	0.504585	1.504585	no	NA	miR164a:AT4G02482.1	0.324355404
AT1G53230.1	miR5658	1252	3	0.626908	0.745446881	no	TCP3	miR5658:TCP3	0.329710455
AT1G63150.1	miR161.1	987	4	0.326196	1.326196	yes	NA	miR161.1:AT1G63150.1	0.359839048
AT5G12840.4	miR169d	1130	4	0.33639	1.33639	yes	ATHAP2A	miR169d:ATHAP2A	0.359839048
AT3G63180.2	miR393b-3p	542	4.5	0.44852	1.44852	no	ATTKL	miR393b-3p:ATTKL	0.360417589
AT2G22780.1	miR414	414	3.5	0.366971	0.673530716	no	PMDH1	miR414:PMDH1	0.363210673
AT2G25760.2	miR8170-5p	2275	3	0.499488	0.680703634	no	NA	miR8170-5p:AT2G25760.2	0.363210673
AT5G35670.1	miR166e-5p	1013	4	0.504585	0.993270961	no	iqd33	miR166e-5p:iqd33	0.363210673
AT2G26240.1	miR868-3p	78	4.5	0.626908	1.626908	no	NA	miR868-3p:AT2G26240.1	0.374453639
AT3G09200.2	miR5662	663	3.5	1.23853	0.885130326	no	NA	miR5662:AT3G09200.2	0.374453639
AT5G10960.1	miR5654-5p	926	3	0.586134	0.599384794	no	NA	miR5654-5p:AT5G10960.1	0.377664601
AT5G65400.1	miR8176	232	6	1.1213	2.1213	no	NA	miR8176:AT5G65400.1	0.381398198
AT5G60910.2	miR159b-5p	196	3.5	0.545359	0.773075315	no	AGL8	miR159b-5p:AGL8	0.383620421
AT3G17185.2	miR390a-5p	863	4.5	2.31905	1.320358031	yes	TAS3a	miR390a-5p:TAS3a	0.388203994
AT3G20770.1	miR5015	1976	3.5	0.581037	0.650043993	no	AtEIN3	miR5015:AtEIN3	0.396002688
AT2G19740.1	miR847	414	3.5	0.601424	0.826407488	no	NA	miR847:AT2G19740.1	0.398725397
AT5G43130.2	miR838	1767	4	1.24362	1.337178671	no	TAF4	miR838:TAF4	0.398725397
AT1G48210.2	miR5659	278	4.5	0.484197	1.484197	no	NA	miR5659:AT1G48210.2	0.406082105
AT2G35690.1	miR2934-3p	1907	4	0.382261	0.99632611	no	ACX5	miR2934-3p:ACX5	0.410427307
AT3G28007.1	miR414	782	3.5	0.443423	0.468719922	no	AtSWEET4	miR414:AtSWEET4	0.410427307
AT4G02130.3	miR5021	59	3	0.458713	0.959758533	no	GATL6	miR5021:GATL6	0.410427307
AT4G36750.1	miR3440b-5p	802	5.5	1.98776	1.877641824	no	NA	miR3440b-5p:AT4G36750.1	0.410427307
AT5G01090.1	miR838	1282	4	1.01936	1.017984206	no	NA	miR838:AT5G01090.1	0.410427307
AT5G61590.1	miR5658	303	3	1.32517	0.552167068	no	NA	miR5658:AT5G61590.1	0.410427307
AT5G20840.1	miR854a	139	4.5	0.621811	1.621811	no	NA	miR854a:AT5G20840.1	0.418949301
AT4G04870.1	miR8172	931	5.5	0.846071	1.846071	no	CLS	miR8172:CLS	0.433033475
AT3G42790.1	miR414	725	3.5	0.621811	0.276168104	no	AL3	miR414:AL3	0.440503539
AT3G51990.1	miR5632-5p	586	5	0.484197	1.484197	no	NA	miR5632-5p:AT3G51990.1	0.451263622
AT1G47210.2	miR5662	220	5.5	0.616714	1.616714	no	CYCA3;2	miR5662:CYCA3;2	0.457652625
AT2G41790.1	miR832-5p	2229	4.5	0.474004	1.474004	no	NA	miR832-5p:AT2G41790.1	0.475146236
AT3G56260.2	miR831-3p	768	5	0.59123	1.59123	no	NA	miR831-3p:AT3G56260.2	0.475146236
AT3G49010.5	miR5662	83	3.5	0.392455	0.413188942	no	ATBBC1	miR5662:ATBBC1	0.479460421
AT1G22410.1	miR865-3p	646	5.5	1.53414	1.567463386	no	NA	miR865-3p:AT1G22410.1	0.497799171
AT1G12910.1	miR2937	970	5.5	1.6004	1.734191938	no	ATAN11	miR2937:ATAN11	0.503307039
AT4G02510.1	miR5644	3748	4	0.759425	1.048602519	no	ATTOC159	miR5644:ATTOC159	0.503307039
AT4G03010.1	miR173-5p	94	5	0.59123	1.59123	no	NA	miR173-5p:AT4G03010.1	0.503307039
AT5G42920.2	miR166e-5p	880	5	0.540262	1.540262	no	AtTHO5	miR166e-5p:AtTHO5	0.503307039
AT5G54630.1	miR847	642	6	1.14678	2.14678	no	NA	miR847:AT5G54630.1	0.503307039
AT5G58430.1	miR830-5p	1703	5.5	0.840974	1.840974	no	ATEXO70B1	miR830-5p:ATEXO70B1	0.503307039
AT3G06180.1	miR840-3p	670	6	0.820587	1.820587	no	NA	miR840-3p:AT3G06180.1	0.503926824
AT1G64385.1	miR5658	920	4.5	0.657489	1.1605993	no	NA	miR5658:AT1G64385.1	0.51451543
AT1G17840.1	miR1886.1	237	5	0.708457	1.708457	no	ABCG11	miR1886.1:ABCG11	0.534285712
AT5G06140.1	miR169g-3p	190	5	0.555553	1.555553	no	ATSNX1	miR169g-3p:ATSNX1	0.534285712
AT1G06820.1	miR418	1489	6	0.59123	1.59123	no	CCR2	miR418:CCR2	0.535603374
AT4G22550.1	miR854a	227	5.5	0.570843	1.570843	no	LPPbeta	miR854a:LPPbeta	0.535603374
AT5G06700.1	miR158b	1540	6	1.56472	1.848636041	no	TBR	miR158b:TBR	0.540599158
AT5G22980.1	miR171c-5p	963	5.5	0.504585	1.504585	no	scpl47	miR171c-5p:scpl47	0.544838478
AT3G11290.1	miR4239	1170	5.5	1.47298	1.544238128	no	NA	miR4239:AT3G11290.1	0.549174666
AT4G14340.1	miR5648-5p	1561	6	0.642199	1.642199	no	CKI1	miR5648-5p:CKI1	0.549174666
AT5G39710.1	miR774b-3p	2172	6	0.733941	1.733941	no	EMB2745	miR774b-3p:EMB2745	0.549174666
AT5G60960.1	miR161.2	998	5	0.953104	1.407786599	no	PNM1	miR161.2:PNM1	0.549174666
AT1G80840.1	miR838	497	5.5	0.509681	1.509681	no	ATWRKY40	miR838:ATWRKY40	0.551615278
AT3G23810.1	miR172d-5p	976	3.5	0.81549	0.62251063	no	ATSAHH2	miR172d-5p:ATSAHH2	0.551615278
AT3G48780.1	miR838	1726	5	1.58511	1.327053753	no	ATSPT1	miR838:ATSPT1	0.551615278
AT4G37200.1	miR5021	375	4	1.31498	1.115421864	no	HCF164	miR5021:HCF164	0.551615278
AT3G25260.1	miR827	1840	5	0.377164	1.377164	no	NA	miR827:AT3G25260.1	0.577911838
AT3G53510.1	miR5021	2038	5	1.4322	1.378390295	no	ABCG20	miR5021:ABCG20	0.596087793
AT1G10850.1	miR5021	251	3	0.489294	0.646176208	no	NA	miR5021:AT1G10850.1	0.603477561
AT1G52590.1	miR837-5p	316	4.5	0.555553	0.959145671	no	NA	miR837-5p:AT1G52590.1	0.603477561
AT2G44270.2	miR866-5p	701	6	0.611618	1.611618	no	ROL5	miR866-5p:ROL5	0.60528756
AT4G35800.1	miR5021	4851	3	0.519875	0.639640341	no	NRPB1	miR5021:NRPB1	0.60528756
AT2G19080.1	miR414	1002	5	1.49337	1.210291534	no	NA	miR414:AT2G19080.1	0.615735143
AT2G35940.3	miR773b-5p	2560	4	1.03975	0.81806952	no	BLH1	miR773b-5p:BLH1	0.615735143
AT4G30160.2	miR394a	312	5.5	0.366971	1.366971	no	ATVLN4	miR394a:ATVLN4	0.615735143
AT4G25370.1	miR824-3p	564	4	0.331293	0.715225195	no	NA	miR824-3p:AT4G25370.1	0.63508679
AT4G38740.1	miR776	534	6	3.09886	1.594998872	no	ROC1	miR776:ROC1	0.643278758
AT3G51400.1	miR1886.1	155	5	3.05809	1.304818526	no	NA	miR1886.1:AT3G51400.1	0.647493496
AT4G29040.1	miR172b-5p	582	6	1.85524	1.525597698	no	RPT2a	miR172b-5p:RPT2a	0.648448891
AT2G32560.1	miR5020a	250	5	0.59123	1.59123	no	NA	miR5020a:AT2G32560.1	0.654359427
AT3G51880.4	miR414	542	4	0.397551	0.54818175	no	AtHMGB1	miR414:AtHMGB1	0.65813143
AT3G60800.1	miR393a-5p	398	5	0.958201	1.146181028	no	NA	miR393a-5p:AT3G60800.1	0.65813143
AT3G59510.1	miR5021	34	6	0.749232	1.749232	no	NA	miR5021:AT3G59510.1	0.672811101
AT5G46030.1	miR838	405	4	0.417939	0.770211312	no	NA	miR838:AT5G46030.1	0.672811101
AT3G02880.1	miR5021	2148	3	0.0968395	0.507309893	no	NA	miR5021:AT3G02880.1	0.67448523
AT4G37430.1	miR8176	487	5.5	0.621811	1.621811	no	CYP81F1	miR8176:CYP81F1	0.682884646
AT3G15820.1	miR5021	778	4	1.07033	1.322264275	no	ROD1	miR5021:ROD1	0.69211571
AT4G27310.1	miR414	624	4	0.0407745	0.479118388	no	BBX28	miR414:BBX28	0.696115924
AT4G00780.1	miR397b	720	4.5	0.423036	0.792732228	no	NA	miR397b:AT4G00780.1	0.70264444
AT4G02350.1	miR1886.1	315	4.5	0.300712	1.300712	no	SEC15B	miR1886.1:SEC15B	0.710410541
AT5G07090.2	miR5640	976	4.5	0.876652	1.118468826	no	NA	miR5640:AT5G07090.2	0.710410541
AT1G05570.2	miR414	1327	5	0.346583	1.073110458	no	ATGSL06	miR414:ATGSL06	0.713560204
AT2G44900.1	miR393b-3p	1676	5.5	0.341487	1.341487	no	ARABIDILLO-1	miR393b-3p:ARABIDILLO-1	0.713560204
AT1G73450.1	miR5642a	2569	5	0.392455	1.392455	no	NA	miR5642a:AT1G73450.1	0.721777156
AT3G55470.2	miR5021	56	4	0.953104	1.204273494	no	NA	miR5021:AT3G55470.2	0.721777156
AT4G00755.2	miR2937	1119	5	0.372067	1.372067	no	NA	miR2937:AT4G00755.2	0.721777156
AT5G13770.1	miR414	1280	5	0.377164	1.377164	no	NA	miR414:AT5G13770.1	0.721777156
AT5G40580.3	miR5015	315	5.5	0.948007	1.51546107	no	PBB2	miR5015:PBB2	0.721777156
AT5G42620.2	miR868-3p	2540	6	0.728844	1.728844	no	NA	miR868-3p:AT5G42620.2	0.721777156
AT1G35620.1	miR157c-3p	1137	5.5	1.15698	1.293399285	no	ATPDI8	miR157c-3p:ATPDI8	0.724273407
AT1G53290.1	miR156g	966	5	0.611618	1.148982496	no	NA	miR156g:AT1G53290.1	0.724273407
AT3G60750.2	miR5021	274	3	0.922523	0.407256385	no	NA	miR5021:AT3G60750.2	0.724273407
AT1G71030.1	miR858a	342	4.5	1.23343	0.771209354	no	ATMYBL2	miR858a:ATMYBL2	0.726331505
AT2G47850.3	miR857	1220	4.5	0.407745	0.982219171	no	NA	miR857:AT2G47850.3	0.732509739
AT1G73430.2	miR830-5p	1244	6	0.657489	1.657489	no	NA	miR830-5p:AT1G73430.2	0.736533958
AT3G61060.2	miR170-3p	371	5	0.346583	1.346583	no	AtPP2-A13	miR170-3p:AtPP2-A13	0.736533958
AT1G68550.2	miR839-5p	94	5.5	0.524972	1.524972	no	CRF10	miR839-5p:CRF10	0.740289512
AT1G68552.1	miR839-5p	84	5.5	0.524972	1.524972	no	CPuORF53	miR839-5p:CPuORF53	0.740289512
AT5G21930.3	miR408-3p	2211	6	0.744135	1.744135	no	ATHMA8	miR408-3p:ATHMA8	0.740893836
AT5G04280.1	miR414	455	4.5	0.68807	0.795771461	no	AtRZ-1c	miR414:AtRZ-1c	0.745988904
AT1G67440.1	miR414	343	5	0.412842	1.003620684	no	emb1688	miR414:emb1688	0.753097738
AT1G69910.1	miR3434-3p	1241	6	0.407745	1.407745	no	NA	miR3434-3p:AT1G69910.1	0.753097738
AT2G33330.1	miR5021	890	5	1.69724	1.130287932	no	PDLP3	miR5021:PDLP3	0.753097738
AT5G09840.1	miR834	783	6	0.407745	1.407745	no	NA	miR834:AT5G09840.1	0.753097738
AT1G80940.2	miR5021	206	3	0.468907	0.314904569	no	NA	miR5021:AT1G80940.2	0.753387996
AT2G25730.2	miR2111a-5p	7751	5	0.310906	1.310906	no	NA	miR2111a-5p:AT2G25730.2	0.756777369
AT5G48580.1	miR5021	504	4	0.769619	1.077591084	no	FKBP15-2	miR5021:FKBP15-2	0.756777369
AT1G62930.1	miR397b	820	5	0.23955	1.23955	no	RPF3	miR397b:RPF3	0.759942335
AT1G63130.1	miR397b	947	5	0.249744	1.249744	no	TAS8	miR397b:TAS8	0.759942335
AT1G68440.1	miR414	419	4.5	0.494391	0.866942848	no	NA	miR414:AT1G68440.1	0.759942335
AT3G07830.1	miR833a-5p	983	6	1.64117	1.588591507	no	NA	miR833a-5p:AT3G07830.1	0.759942335
AT3G49160.1	miR5021	76	5	0.44852	1.44852	no	NA	miR5021:AT3G49160.1	0.759942335
AT5G23940.1	miR3440b-3p	713	4.5	0.438326	0.839381776	no	DCR	miR3440b-3p:DCR	0.759942335
AT1G19770.1	miR854a	393	5	0.356777	1.356777	no	ATPUP14	miR854a:ATPUP14	0.767123749
AT1G29930.1	miR842	223	4.5	3.91435	0.815597481	no	AB140	miR842:AB140	0.77865291
AT1G53770.2	miR5658	89	5.5	0.423036	1.423036	no	NA	miR5658:AT1G53770.2	0.77865291
AT2G03150.1	miR847	3661	5.5	0.407745	1.407745	no	emb1579	miR847:emb1579	0.781926781
AT3G16640.1	miR414	276	4.5	4.69926	0.808414847	no	TCTP	miR414:TCTP	0.781926781
AT3G02200.2	miR824-3p	539	5	1.1162	0.98575541	no	NA	miR824-3p:AT3G02200.2	0.783832634
AT5G13010.1	miR773a	3992	4.5	0.611618	0.747164091	no	EMB3011	miR773a:EMB3011	0.784456595
AT1G11130.1	miR5021	163	4	0.46381	0.856802366	no	SCM	miR5021:SCM	0.788787628
AT2G47850.3	miR5021	138	4	0.479101	0.979744065	no	NA	miR5021:AT2G47850.3	0.806137317
AT5G24890.1	miR390b-3p	440	5.5	1.38633	1.360253043	no	NA	miR390b-3p:AT5G24890.1	0.806137317
AT1G07670.1	miR829-5p	2854	5	0.0254841	0.975751881	no	ATECA4	miR829-5p:ATECA4	0.815096783
AT3G05970.1	miR414	1626	5.5	0.8002	1.124124529	no	ATLACS6	miR414:ATLACS6	0.815096783
AT1G56460.2	miR414	1206	5.5	0.846071	1.113775717	no	NA	miR414:AT1G56460.2	0.816736846
AT3G16060.1	miR5012	943	6	0.372067	1.372067	no	NA	miR5012:AT3G16060.1	0.816736846
AT4G29790.1	miR4245	2805	6	0.346583	1.346583	no	NA	miR4245:AT4G29790.1	0.816736846
AT4G35080.3	miR169d	703	4.5	0.596327	0.694148777	no	NA	miR169d:AT4G35080.3	0.816736846
AT1G53320.1	miR5013	959	4.5	0.92762	0.650723938	no	AtTLP7	miR5013:AtTLP7	0.81685139
AT1G15670.1	miR414	1019	4.5	0.46381	0.728564532	no	NA	miR414:AT1G15670.1	0.822961249
AT5G26360.1	miR858a	1741	4.5	0.749232	0.67267805	no	NA	miR858a:AT5G26360.1	0.822961249
AT1G66580.1	miR158a-5p	795	5	0.754328	1.0920044	no	RPL10C	miR158a-5p:RPL10C	0.826844755
AT2G19400.1	miR824-3p	1502	5	0.662586	0.910664715	no	NA	miR824-3p:AT2G19400.1	0.831243575
AT3G26430.1	miR859	2214	6	0.270131	1.270131	no	NA	miR859:AT3G26430.1	0.831765162
AT5G41770.1	miR829-5p	1968	4.5	0.443423	0.643345575	no	NA	miR829-5p:AT5G41770.1	0.831765162
AT3G16170.1	miR858b	1565	4.5	0.657489	0.475995865	no	AAE13	miR858b:AAE13	0.835746905
AT3G27200.1	miR398a-3p	268	5.5	1.42201	1.021496896	no	NA	miR398a-3p:AT3G27200.1	0.835746905
AT5G67130.1	miR5021	307	4	0.468907	0.766082359	no	NA	miR5021:AT5G67130.1	0.835746905
AT5G38600.1	miR829-5p	1913	5.5	0.392455	1.392455	no	NA	miR829-5p:AT5G38600.1	0.839550118
AT1G07930.2	miR414	1061	4.5	0.280325	0.687843096	no	NA	miR414:AT1G07930.2	0.844348045
AT1G15810.1	miR413	1239	6	0.494391	1.494391	no	NA	miR413:AT1G15810.1	0.846334453
AT1G36990.1	miR157a-5p	2221	5	0.570843	1.107835386	no	NA	miR157a-5p:AT1G36990.1	0.846334453
AT1G48210.2	miR774b-5p	1179	5	0.963298	1.03492759	no	NA	miR774b-5p:AT1G48210.2	0.846334453
AT2G18050.2	miR5017-3p	581	6	2.2426	1.478849794	no	HIS1-3	miR5017-3p:HIS1-3	0.846334453
AT3G28770.1	miR3440b-5p	1009	5	0.474004	1.006964019	no	NA	miR3440b-5p:AT3G28770.1	0.846334453
AT3G15270.1	miR157a-5p	655	5	0.555553	0.921497924	no	SPL5	miR157a-5p:SPL5	0.850612879
AT1G09570.2	miR167a-3p	1731	6	1.2844	1.513167351	no	FHY2	miR167a-3p:FHY2	0.852154433
AT1G03475.1	miR5021	262	5	0.46381	0.976206545	no	ATCPO-I	miR5021:ATCPO-I	0.855819204
AT1G07920.1	miR414	1280	4.5	0.509681	0.558656942	no	NA	miR414:AT1G07920.1	0.855819204
AT1G53910.3	miR396a-5p	591	6	1.87563	1.242183518	no	RAP2.12	miR396a-5p:RAP2.12	0.855819204
AT3G19720.3	miR8182	2335	5.5	1.01936	1.023242569	no	ARC5	miR8182:ARC5	0.855819204
AT3G62900.1	miR414	2839	5	0.412842	0.8738973	no	NA	miR414:AT3G62900.1	0.855819204
AT4G02600.2	miR829-5p	1722	6	1.21814	1.317989059	no	ATMLO1	miR829-5p:ATMLO1	0.855819204
AT1G07940.2	miR414	1411	4.5	0.412842	0.582108763	no	NA	miR414:AT1G07940.2	0.859510598
AT2G31270.1	miR413	352	5.5	0.397551	1	no	ATCDT1A	miR413:ATCDT1A	0.869283485
AT3G29075.1	miR414	714	4.5	0.387358	0.532472846	no	NA	miR414:AT3G29075.1	0.869283485
AT4G20960.1	miR865-3p	1203	5.5	0.474004	1.043290049	no	PyrD	miR865-3p:PyrD	0.869283485
AT5G32440.3	miR5021	215	5	0.489294	0.957404859	no	NA	miR5021:AT5G32440.3	0.869283485
AT1G02840.3	miR864-5p	1081	5	0.825684	0.785183019	no	At-SR34	miR864-5p:At-SR34	0.869371628
AT1G23240.3	miR5021	569	3.5	2.14576	0.326872621	no	NA	miR5021:AT1G23240.3	0.869371628
AT2G01330.2	miR5662	468	6	0.784909	1.186313169	no	NA	miR5662:AT2G01330.2	0.869371628
AT3G14560.1	miR824-5p	294	4.5	0.402648	0.477612631	no	NA	miR824-5p:AT3G14560.1	0.869371628
AT1G24160.2	miR396a-5p	786	4.5	0.565746	0.4331643	no	NA	miR396a-5p:AT1G24160.2	0.885435467
AT3G61210.1	miR396b-5p	771	5.5	0.443423	0.975878591	no	NA	miR396b-5p:AT3G61210.1	0.885435467
AT5G41260.1	miR5650	1793	4.5	0.713554	0.445180717	no	BSK8	miR5650:BSK8	0.885435467
AT3G08930.1	miR869.2	254	6	0.733941	1.156355369	no	NA	miR869.2:AT3G08930.1	0.885763716
AT5G23405.2	miR414	475	4.5	0.35168	0.425546384	no	NA	miR414:AT5G23405.2	0.886960488
AT1G33040.1	miR414	204	5	0.514778	0.934004024	no	NACA5	miR414:NACA5	0.88928798
AT4G05330.1	miR829-5p	1047	5.5	1.45259	1.275714257	no	AGD13	miR829-5p:AGD13	0.88928798
AT5G39850.1	miR414	599	5.5	0.596327	1.208332608	no	NA	miR414:AT5G39850.1	0.88928798
AT1G20696.3	miR414	569	4.5	0.733941	0.390945493	no	HMGB3	miR414:HMGB3	0.890449736
AT1G30630.1	miR780.2	524	5	0.774716	0.923118215	no	NA	miR780.2:AT1G30630.1	0.890449736
AT1G31580.1	miR5021	173	4	0.973491	0.754481991	no	CXC750	miR5021:CXC750	0.890449736
AT1G55330.1	miR414	96	4.5	0.494391	0.299734842	no	AGP21	miR414:AGP21	0.890449736
AT1G62830.1	miR156f-3p	2428	6	0.331293	1.331293	no	ATLSD1	miR156f-3p:ATLSD1	0.890449736
AT1G78650.1	miR773a	1515	4.5	0.769619	0.191908502	no	POLD3	miR773a:POLD3	0.890449736
AT2G04390.1	miR847	328	5	0.392455	0.898093851	no	NA	miR847:AT2G04390.1	0.890449736
AT2G32060.3	miR5666	435	5.5	1.90621	1.182496572	no	NA	miR5666:AT2G32060.3	0.890449736
AT5G23390.1	miR838	2403	6	0.412842	1.412842	no	NA	miR838:AT5G23390.1	0.890449736
AT4G01800.2	miR158a-5p	1827	6	0.443423	1.443423	no	AGY1	miR158a-5p:AGY1	0.891072856
AT5G41480.1	miR854a	303	6	0.433229	1.433229	no	ATDFA	miR854a:ATDFA	0.891072856
AT4G24470.3	miR865-3p	679	6	0.764522	1.209643021	no	GATA25	miR865-3p:GATA25	0.897072664
AT5G23440.1	miR834	154	5	0.509681	0.751395352	no	FTRA1	miR834:FTRA1	0.898552068
AT4G30210.2	miR5021	149	5	1.45259	1.080859897	no	AR2	miR5021:AR2	0.89916279
AT5G55910.1	miR5021	175	4.5	0.784909	0.892911671	no	D6PK	miR5021:D6PK	0.907040239
AT3G46820.1	miR2937	447	5	0.397551	0.892578362	no	TOPP5	miR2937:TOPP5	0.909024239
AT3G62900.1	miR860	3676	5.5	0.499488	1.109351326	no	NA	miR860:AT3G62900.1	0.910479781
AT3G10740.1	miR855	355	5.5	0.8002	1.217090652	no	ARAF	miR855:ARAF	0.912794349
AT2G32770.3	miR834	124	6	0.397551	1.397551	no	ATPAP13	miR834:ATPAP13	0.915607328
AT2G44920.2	miR5661	603	5	0.387358	0.802477262	no	NA	miR5661:AT2G44920.2	0.915607328
AT3G06430.1	miR403-3p	1533	5	0.44852	0.84785277	no	AtPPR2	miR403-3p:AtPPR2	0.915607328
AT3G11130.1	miR390b-3p	3787	5	0.35168	0.752981862	no	NA	miR390b-3p:AT3G11130.1	0.915607328
AT3G13460.4	miR5021	84	4.5	0.545359	0.848824582	no	ECT2	miR5021:ECT2	0.915607328
AT4G24520.2	miR2937	884	6	0.321099	1.321099	no	AR1	miR2937:AR1	0.915607328
AT4G28365.1	miR843	16	5	0.484197	0.757939047	no	AtENODL3	miR843:AtENODL3	0.915607328
AT5G23670.2	miR2936	79	4.5	0.682973	0.556641772	no	LCB2	miR2936:LCB2	0.915607328
AT1G08810.2	miR414	608	5	0.00509681	0.749240813	no	AtMYB60	miR414:AtMYB60	0.921537095
AT5G57350.2	miR840-3p	2854	5.5	0.92762	0.917516695	no	AHA3	miR840-3p:AHA3	0.921537095
AT1G56200.2	miR414	377	5	0.489294	0.791441367	no	EMB1303	miR414:EMB1303	0.924896305
AT2G36145.1	miR396b-5p	563	6	0.91233	1.324857647	no	NA	miR396b-5p:AT2G36145.1	0.924896305
AT2G18960.1	miR419	2243	5.5	0.494391	1.017348954	no	AHA1	miR419:AHA1	0.927520406
AT3G05220.2	miR414	460	5.5	0.46381	1.024982285	no	NA	miR414:AT3G05220.2	0.927520406
AT3G54290.1	miR5021	141	4	0.00509681	0.558325081	no	NA	miR5021:AT3G54290.1	0.927520406
AT2G40000.1	miR5027	1085	5	1.4373	0.664906169	no	ATHSPRO2	miR5027:ATHSPRO2	0.930624519
AT1G02000.1	miR165a-5p	253	5	0.489294	0.618806508	no	GAE2	miR165a-5p:GAE2	0.933076048
AT1G50200.2	miR160a-5p	1150	5	0.280325	0.640490431	no	ACD	miR160a-5p:ACD	0.933076048
AT2G42680.1	miR869.1	79	5	0.769619	0.613211843	no	ATMBF1A	miR869.1:ATMBF1A	0.933076048
AT4G17170.1	miR156a-3p	527	5.5	1.64117	0.834189789	no	AT-RAB2	miR156a-3p:AT-RAB2	0.933076048
AT4G29260.1	miR5021	232	5	0.514778	0.841449839	no	NA	miR5021:AT4G29260.1	0.933076048
AT4G31160.1	miR414	5640	6	0.672779	1.068359108	no	DCAF1	miR414:DCAF1	0.933076048
AT5G60920.1	miR5021	1552	4.5	0.779813	0.681766574	no	COB	miR5021:COB	0.933076048
AT3G63460.3	miR838	1766	6	0.902136	1.322465144	no	NA	miR838:AT3G63460.3	0.933303216
AT1G30230.2	miR5021	834	5	1.6004	0.814756096	no	eEF-1Bb1	miR5021:eEF-1Bb1	0.944004368
AT1G67580.2	miR169f-3p	2334	5.5	0.402648	0.884318727	no	NA	miR169f-3p:AT1G67580.2	0.944004368
AT2G33120.3	miR824-3p	577	5.5	0.524972	0.854369607	no	ATVAMP722	miR824-3p:ATVAMP722	0.944004368
AT3G01690.1	miR390b-3p	850	5.5	0.570843	0.927754321	no	NA	miR390b-3p:AT3G01690.1	0.949119651
AT1G45145.1	miR837-5p	390	5	1.77879	0.635284139	no	ATH5	miR837-5p:ATH5	0.949163452
AT1G70580.4	miR413	1235	5.5	0.728844	0.828935281	no	AOAT2	miR413:AOAT2	0.949163452
AT4G26230.1	miR398a-3p	115	5.5	0.754328	0.785486001	no	NA	miR398a-3p:AT4G26230.1	0.949163452
AT1G07810.1	miR829-5p	2883	5	0.346583	0.715601815	no	ACA3	miR829-5p:ACA3	0.952564728
AT1G20090.1	miR5021	124	4	0.46381	0.469129274	no	ARAC4	miR5021:ARAC4	0.952564728
AT2G39770.2	miR5022	832	5.5	0.774716	0.964009269	no	CYT1	miR5022:CYT1	0.952564728
AT3G28760.2	miR2938	185	6	0.46381	1.010555602	no	NA	miR2938:AT3G28760.2	0.954518393
AT5G58710.1	miR8172	706	5	0.35168	0.597029165	no	ROC7	miR8172:ROC7	0.954518393
AT2G33150.1	miR5021	215	4	0.377164	0.400771765	no	KAT2	miR5021:KAT2	0.955125313
AT5G10400.1	miR414	488	5	0.550456	0.623106013	no	NA	miR414:AT5G10400.1	0.957552053
AT1G06750.2	miR1886.3	196	6	0.412842	0.992836443	no	NA	miR1886.3:AT1G06750.2	0.958582767
AT1G12010.1	miR407	1065	5	0.387358	0.57890283	no	NA	miR407:AT1G12010.1	0.958582767
AT1G25490.1	miR414	316	6	1.04994	0.978108807	no	ATB BETA BETA	miR414:ATB BETA BETA	0.958582767
AT1G27210.1	miR5632-5p	1858	6	0.682973	0.996980575	no	NA	miR5632-5p:AT1G27210.1	0.958582767
AT2G05220.2	miR847	336	5	0.56065	0.54659153	no	NA	miR847:AT2G05220.2	0.958582767
AT3G24350.2	miR5021	819	6	1.05504	0.937240326	no	ATSYP32	miR5021:ATSYP32	0.958582767
AT3G28860.1	miR156h	2900	5	0.550456	0.730898977	no	ABCB19	miR156h:ABCB19	0.958582767
AT4G01150.2	miR3440b-3p	252	5.5	1.76859	0.832871561	no	NA	miR3440b-3p:AT4G01150.2	0.958582767
AT4G11160.1	miR413	991	6	0.417939	0.972047963	no	NA	miR413:AT4G11160.1	0.958582767
AT5G57350.2	miR869.2	2139	5.5	0.443423	0.788419259	no	AHA3	miR869.2:AHA3	0.958582767
AT5G57580.1	miR2933a	147	5.5	0.784909	0.788383885	no	NA	miR2933a:AT5G57580.1	0.958582767
AT1G11990.1	miR166e-5p	538	6	0.22426	1.22426	no	NA	miR166e-5p:AT1G11990.1	0.960919448
AT1G12520.3	miR398a-3p	820	6	0.682973	1.118562926	no	ATCCS	miR398a-3p:ATCCS	0.960919448
AT1G54030.1	miR4240	690	5.5	0.310906	0.934593711	no	ERMO3	miR4240:ERMO3	0.960919448
AT1G55670.1	miR157d	654	5.5	1.7635	0.966143885	no	PSAG	miR157d:PSAG	0.960919448
AT1G71500.1	miR5021	313	6	0.535165	1.110618762	no	NA	miR5021:AT1G71500.1	0.960919448
AT2G15880.1	miR8180	1783	5.5	0.596327	0.904679568	no	NA	miR8180:AT2G15880.1	0.960919448
AT3G11120.1	miR831-3p	105	5	0.35168	0.456298717	no	NA	miR831-3p:AT3G11120.1	0.960919448
AT5G27700.1	miR417	258	5.5	2.21202	0.969242143	no	NA	miR417:AT5G27700.1	0.960919448
AT5G38895.3	miR4240	654	6	0.23955	1.23955	no	NA	miR4240:AT5G38895.3	0.960919448
AT3G26740.1	miR5658	208	5	3.95513	0.694330322	no	CCL	miR5658:CCL	0.966559273
AT1G11700.1	miR164b-3p	318	6	0.499488	0.877685537	no	NA	miR164b-3p:AT1G11700.1	0.966748804
AT1G20693.3	miR390a-3p	589	5.5	1.89092	0.687348724	no	HMG BETA 1	miR390a-3p:HMG BETA 1	0.966748804
AT1G21160.1	miR414	1468	6	0.387358	0.954418498	no	NA	miR414:AT1G21160.1	0.966748804
AT1G73080.1	miR845a	2168	6	0.387358	0.922086821	no	ATPEPR1	miR845a:ATPEPR1	0.966748804
AT1G75930.1	miR5021	178	4	1.88072	0.070851954	no	EXL6	miR5021:EXL6	0.966748804
AT1G78040.2	miR415	511	4.5	0.606521	0.262404815	no	NA	miR415:AT1G78040.2	0.966748804
AT2G18700.1	miR824-5p	1905	5.5	0.433229	0.747475132	no	ATTPS11	miR824-5p:ATTPS11	0.966748804
AT2G30710.1	miR782	341	5.5	1.06014	0.793796478	no	NA	miR782:AT2G30710.1	0.966748804
AT2G37340.3	miR2112-3p	419	5	1.34046	0.261622883	no	AT-RS2Z33	miR2112-3p:AT-RS2Z33	0.966748804
AT2G41620.1	miR169b-3p	1886	6	0.453616	0.871638075	no	NA	miR169b-3p:AT2G41620.1	0.966748804
AT3G18490.1	miR847	1195	5	0.494391	0.468971263	no	ASPG1	miR847:ASPG1	0.966748804
AT3G22440.1	miR868-3p	1218	5	0.484197	0.437107053	no	NA	miR868-3p:AT3G22440.1	0.966748804
AT3G28980.1	miR773a	1123	5	1.20794	0.368932006	no	NA	miR773a:AT3G28980.1	0.966748804
AT3G29200.1	miR833a-5p	1182	6	0.733941	0.89715204	no	ATCM1	miR833a-5p:ATCM1	0.966748804
AT4G14160.3	miR156h	1290	6	0.484197	0.926798275	no	NA	miR156h:AT4G14160.3	0.966748804
AT4G22740.2	miR838	531	5.5	0.968395	0.787843311	no	NA	miR838:AT4G22740.2	0.966748804
AT4G29340.1	miR834	140	5.5	1.1264	0.765225152	no	PRF4	miR834:PRF4	0.966748804
AT4G36980.4	miR4221	759	6	0.779813	0.95881407	no	NA	miR4221:AT4G36980.4	0.966748804
AT5G02560.2	miR857	532	5.5	1.29969	0.753004237	no	HTA12	miR857:HTA12	0.966748804
AT5G25900.1	miR854a	109	5.5	0.606521	0.79959436	no	ATKO1	miR854a:ATKO1	0.966748804
AT5G58040.1	miR5021	91	5	0.468907	0.702584277	no	ATFIP1[V]	miR5021:ATFIP1[V]	0.966748804
AT5G60690.1	miR408-5p	2441	6	0.397551	0.886804701	no	IFL	miR408-5p:IFL	0.966748804
AT1G12930.1	miR158a-5p	1949	6	0.372067	0.92445073	no	NA	miR158a-5p:AT1G12930.1	0.971704312
AT5G37780.3	miR414	560	5	0.402648	0.401049911	no	ACAM-1	miR414:ACAM-1	0.971704312
AT1G49140.1	miR1886.3	386	6	2.25789	1.070329389	no	NA	miR1886.3:AT1G49140.1	0.972282345
AT1G68140.3	miR414	1013	5.5	0.443423	0.842356296	no	NA	miR414:AT1G68140.3	0.972282345
AT3G02360.2	miR859	1605	5	0.305809	0.403975065	no	NA	miR859:AT3G02360.2	0.972282345
AT3G03540.1	miR398a-5p	1545	6	0.407745	1.108346304	no	NPC5	miR398a-5p:NPC5	0.972282345
AT4G02290.1	miR156h	100	5	0.718651	0.798674183	no	AtGH9B13	miR156h:AtGH9B13	0.972282345
AT4G20320.2	miR172d-5p	924	5.5	0.433229	0.886507447	no	NA	miR172d-5p:AT4G20320.2	0.972282345
AT4G30960.1	miR842	378	6	0.733941	1.096711209	no	ATCIPK6	miR842:ATCIPK6	0.972282345
AT4G34120.1	miR404	370	6	0.509681	1.020674721	no	CBSX2	miR404:CBSX2	0.972282345
AT5G07530.2	miR164b-3p	1497	5	5.61669	0.260411435	no	ATGRP-7	miR164b-3p:ATGRP-7	0.972282345
AT1G04410.1	miR171c-5p	666	6	1.86034	0.836114692	no	c-NAD-MDH1	miR171c-5p:c-NAD-MDH1	0.974537158
AT1G19570.2	miR842	467	5	0.56065	0.297802712	no	ATDHAR1	miR842:ATDHAR1	0.974537158
AT1G54710.1	miR414	3033	6	0.468907	0.864946204	no	ATATG18H	miR414:ATATG18H	0.974537158
AT1G65295.1	miR854a	115	5	2.83383	0.513027653	no	NA	miR854a:AT1G65295.1	0.974537158
AT1G80300.1	miR5644	1664	6	0.626908	0.839558389	no	ATNTT1	miR5644:ATNTT1	0.974537158
AT2G23800.1	miR2937	1123	5	1.4373	0.360851606	no	GGPS2	miR2937:GGPS2	0.974537158
AT3G01480.2	miR156d-3p	1405	5.5	0.377164	0.636965501	no	ATCYP38	miR156d-3p:ATCYP38	0.974537158
AT3G02468.1	miR854a	813	5	0.846071	0.485393019	no	CPuORF9	miR854a:CPuORF9	0.974537158
AT3G02470.4	miR854a	866	5	0.846071	0.485393019	no	SAMDC	miR854a:SAMDC	0.974537158
AT3G15450.3	miR2933a	170	5.5	4.05706	0.628292845	no	NA	miR2933a:AT3G15450.3	0.974537158
AT4G35090.2	miR169a-3p	957	6	0.876652	0.842178672	no	CAT2	miR169a-3p:CAT2	0.974537158
AT5G14780.1	miR5021	149	6	0.550456	0.808612792	no	FDH	miR5021:FDH	0.974537158
AT5G27850.1	miR396b-5p	541	5	1.04994	0.363916208	no	NA	miR396b-5p:AT5G27850.1	0.974537158
AT5G45390.1	miR5640	372	5	0.366971	0.465464334	no	CLPP4	miR5640:CLPP4	0.974537158
AT5G62890.4	miR4227	1337	6	0.876652	0.821507617	no	NA	miR4227:AT5G62890.4	0.974537158
AT2G39730.3	miR863-5p	420	6	2.51783	1.073071855	no	RCA	miR863-5p:RCA	0.981048638
AT5G24490.1	miR5020a	164	6	1.06523	1.140763359	no	NA	miR5020a:AT5G24490.1	0.981048638
AT1G80920.1	miR5658	210	5	1.77879	0.368329244	no	AtJ8	miR5658:AtJ8	0.981462255
AT2G23120.1	miR8176	270	5.5	0.489294	0.546987571	no	NA	miR8176:AT2G23120.1	0.981462255
AT4G29020.2	miR172b-5p	319	5.5	0.35168	0.681398508	no	NA	miR172b-5p:AT4G29020.2	0.981462255
AT1G15340.2	miR773a	994	5.5	0.601424	0.769722954	no	MBD10	miR773a:MBD10	0.982020111
AT1G72510.2	miR5021	209	6	0.479101	0.993155817	no	NA	miR5021:AT1G72510.2	0.982020111
AT5G03220.1	miR4221	515	6	0.382261	1.030394629	no	NA	miR4221:AT5G03220.1	0.982020111
AT1G10120.1	miR396a-5p	1316	5.5	0.606521	0.630149092	yes	NA	miR396a-5p:AT1G10120.1	0.983136803
AT5G20165.3	miR8172	536	6	0.59123	0.782065712	no	NA	miR8172:AT5G20165.3	0.985999541
AT5G62000.4	miR866-3p	317	6	0.611618	0.861111749	no	ARF1-BP	miR866-3p:ARF1-BP	0.985999541
AT1G72020.1	miR5651	278	6	1.72782	1.013253397	no	NA	miR5651:AT1G72020.1	0.98631749
AT2G16600.2	miR773b-5p	405	5	1.38633	0.587304556	no	ROC3	miR773b-5p:ROC3	0.98631749
AT2G36580.1	miR169f-3p	1402	6	0.642199	1.015763456	no	NA	miR169f-3p:AT2G36580.1	0.98631749
AT3G01540.4	miR781a	466	6	0.601424	0.969155019	no	ATDRH1	miR781a:ATDRH1	0.98631749
AT3G26100.2	miR169f-3p	2070	6	0.412842	1.003620684	no	NA	miR169f-3p:AT3G26100.2	0.98631749
AT5G03660.2	miR840-3p	491	5.5	0.504585	0.687791421	no	NA	miR840-3p:AT5G03660.2	0.988232811
AT2G38170.3	miR5636	1179	6	1.45259	0.900786713	no	ATCAX1	miR5636:ATCAX1	0.993580263
AT2G44730.1	miR414	861	6	0.423036	0.965422075	no	NA	miR414:AT2G44730.1	0.993580263
AT3G29075.1	miR414	489	5.5	0.387358	0.681865677	no	NA	miR414:AT3G29075.1	0.993580263
AT3G54540.1	miR838	2156	5.5	0.458713	0.671515511	no	ABCF4	miR838:ABCF4	0.993580263
AT4G31290.1	miR167a-3p	649	5.5	0.433229	0.666035745	no	NA	miR167a-3p:AT4G31290.1	0.993580263
AT5G14380.1	miR5021	573	6	1.53924	0.908792876	no	AGP6	miR5021:AGP6	0.993580263
AT5G19290.1	miR169a-3p	700	6	0.545359	0.904534911	no	NA	miR169a-3p:AT5G19290.1	0.993580263
AT2G19800.1	miR407	797	5.5	0.372067	0.659482725	no	MIOX2	miR407:MIOX2	0.996336347
AT4G13260.1	miR5021	358	5.5	0.606521	0.736105587	no	AtYUC2	miR5021:AtYUC2	0.996336347
AT1G07320.4	miR1886.1	100	6	0.657489	0.936636078	no	EMB2784	miR1886.1:EMB2784	0.997101978
AT1G25450.1	miR5658	1374	5.5	0.489294	0.596084788	no	CER60	miR5658:CER60	0.997101978
AT1G68010.2	miR5646	1243	5.5	1.24362	0.540653473	no	ATHPR1	miR5646:ATHPR1	0.997101978
AT2G34870.1	miR390a-5p	332	6	0.601424	0.894647281	no	MEE26	miR390a-5p:MEE26	0.997101978
AT2G38550.1	miR5658	1219	5.5	0.632005	0.591649144	no	NA	miR5658:AT2G38550.1	0.997101978
AT2G42500.3	miR835-5p	294	6	0.33639	0.891230873	no	PP2A-3	miR835-5p:PP2A-3	0.997101978
AT3G19820.3	miR397b	1251	5.5	0.840974	0.534953812	no	CBB1	miR397b:CBB1	0.997101978
AT3G56490.1	miR5663-5p	197	5.5	0.397551	0.594535577	no	HINT1	miR5663-5p:HINT1	0.997101978
AT4G18120.2	miR870-3p	844	5.5	1.08562	0.579438681	no	AML3	miR870-3p:AML3	0.997101978
AT5G01530.1	miR5662	896	5.5	2.37512	0.58591561	no	LHCB4.1	miR5662:LHCB4.1	0.997101978
AT5G44180.2	miR775	750	5.5	0.33639	0.540396607	no	RLT2	miR775:RLT2	0.997101978
AT5G60360.3	miR167a-5p	738	5.5	0.91233	0.630376809	no	AALP	miR167a-5p:AALP	0.997101978
AT5G63220.1	miR780.1	970	5.5	0.229357	0.550434533	no	NA	miR780.1:AT5G63220.1	0.997101978
AT5G65670.2	miR390a-3p	939	5.5	0.423036	0.547237348	no	IAA9	miR390a-3p:IAA9	0.997101978
AT4G23470.3	miR4245	1039	6	0.33639	0.824010936	no	NA	miR4245:AT4G23470.3	0.997980701
AT2G20890.1	miR838	906	5.5	0.616714	0.53927317	no	PSB29	miR838:PSB29	0.998063308
AT3G46030.1	miR4243	261	5.5	0.132517	0.562246869	no	HTB11	miR4243:HTB11	0.998757618
AT5G48412.1	miR5021	505	6	0.11213	0.838586453	no	NA	miR5021:AT5G48412.1	0.998757618
AT1G01620.2	miR157c-3p	320	5.5	0.57594	0.404077855	no	PIP1;3	miR157c-3p:PIP1;3	0.99999567
AT1G06760.1	miR834	682	6	1.49846	0.649960198	no	NA	miR834:AT1G06760.1	0.99999567
AT1G10070.3	miR8179	650	6	0.484197	0.623287447	no	ATBCAT-2	miR8179:ATBCAT-2	0.99999567
AT1G10630.1	miR866-5p	325	6	0.581037	0.684467158	no	ARFA1F	miR866-5p:ARFA1F	0.99999567
AT1G12080.2	miR4221	353	5.5	0.438326	0.194997905	no	NA	miR4221:AT1G12080.2	0.99999567
AT1G19580.2	miR5642a	1122	5.5	0.285422	0.466865943	no	GAMMA CA1	miR5642a:GAMMA CA1	0.99999567
AT1G21590.1	miR5658	2614	6	0.458713	0.564275021	no	NA	miR5658:AT1G21590.1	0.99999567
AT1G22640.1	miR858b	393	6	0.392455	0.674237252	no	ATMYB3	miR858b:ATMYB3	0.99999567
AT1G24260.3	miR398a-5p	743	6	0.458713	0.476842284	no	AGL9	miR398a-5p:AGL9	0.99999567
AT1G30230.2	miR5665	662	6	0.790006	0.355035236	no	eEF-1Bb1	miR5665:eEF-1Bb1	0.99999567
AT1G33810.1	miR774b-5p	377	5.5	0.601424	0.432068767	no	NA	miR774b-5p:AT1G33810.1	0.99999567
AT1G55805.1	miR858a	313	6	0.606521	0.695499766	no	NA	miR858a:AT1G55805.1	0.99999567
AT1G60950.1	miR773b-3p	423	5.5	1.15698	0.356470234	no	ATFD2	miR773b-3p:ATFD2	0.99999567
AT1G62480.1	miR838	473	5.5	0.474004	0.026228529	no	NA	miR838:AT1G62480.1	0.99999567
AT1G64740.1	miR870-5p	553	5.5	0.458713	0.565390444	no	TUA1	miR870-5p:TUA1	0.99999567
AT1G65295.1	miR5021	107	6	1.05504	0.274997156	no	NA	miR5021:AT1G65295.1	0.99999567
AT1G71695.1	miR169d	523	6	0.662586	0.14337211	no	NA	miR169d:AT1G71695.1	0.99999567
AT1G75380.3	miR414	477	6	0.285422	0.390282277	no	ATBBD1	miR414:ATBBD1	0.99999567
AT1G79010.1	miR156a-5p	147	6	0.519875	0.439694676	no	NA	miR156a-5p:AT1G79010.1	0.99999567
AT1G80440.1	miR2111a-5p	1074	6	0.407745	0.371138002	no	NA	miR2111a-5p:AT1G80440.1	0.99999567
AT1G80920.1	miR8176	122	5.5	0.474004	0.118273247	no	AtJ8	miR8176:AtJ8	0.99999567
AT2G07698.1	miR867	1295	6	0.57594	0.043763954	no	NA	miR867:AT2G07698.1	0.99999567
AT2G11910.2	miR414	286	6	0.366971	0.599732813	no	NA	miR414:AT2G11910.2	0.99999567
AT2G16600.2	miR414	538	5.5	0.489294	0.237522787	no	ROC3	miR414:ROC3	0.99999567
AT2G20260.1	miR834	241	6	0.377164	0.490203854	no	PSAE-2	miR834:PSAE-2	0.99999567
AT2G29700.1	miR831-3p	205	6	0.341487	0.549249509	no	ATPH1	miR831-3p:ATPH1	0.99999567
AT2G31585.2	miR5021	392	6	0.33639	0.53271069	no	NA	miR5021:AT2G31585.2	0.99999567
AT2G32260.1	miR414	1042	6	0.499488	0.639287846	no	ATCCT1	miR414:ATCCT1	0.99999567
AT2G33830.2	miR823	129	6	0.504585	0.159723416	no	NA	miR823:AT2G33830.2	0.99999567
AT2G41430.5	miR3434-5p	702	5.5	1.5953	0.399623058	no	CID1	miR3434-5p:CID1	0.99999567
AT2G47550.1	miR833b	1467	6	0.57594	0.750122566	no	NA	miR833b:AT2G47550.1	0.99999567
AT3G01230.1	miR859	541	6	0.377164	0.480613381	no	NA	miR859:AT3G01230.1	0.99999567
AT3G03030.1	miR4243	48	5.5	0.310906	0.451863597	no	NA	miR4243:AT3G03030.1	0.99999567
AT3G03780.3	miR159b-5p	1204	6	0.917427	0.761231117	no	ATMS2	miR159b-5p:ATMS2	0.99999567
AT3G03920.1	miR1886.3	404	6	0.361874	0.481268376	no	NA	miR1886.3:AT3G03920.1	0.99999567
AT3G05220.2	miR847	1234	6	0.479101	0.528405104	no	NA	miR847:AT3G05220.2	0.99999567
AT3G06483.1	miR1886.1	142	5.5	0.316002	0.357025192	no	ATPDHK	miR1886.1:ATPDHK	0.99999567
AT3G08520.1	miR831-3p	29	6	0.23955	0.197852837	no	NA	miR831-3p:AT3G08520.1	0.99999567
AT3G13750.1	miR5014a-5p	2675	6	0.586134	0.314280732	no	BGAL1	miR5014a-5p:BGAL1	0.99999567
AT3G13750.1	miR415	318	6	0.519875	0.44761449	no	BGAL1	miR415:BGAL1	0.99999567
AT3G16850.1	miR395a	815	6	0.203873	0.44973495	no	NA	miR395a:AT3G16850.1	0.99999567
AT3G17160.1	miR847	291	6	0.168195	0.465664937	no	NA	miR847:AT3G17160.1	0.99999567
AT3G22420.2	miR837-5p	1844	6	0.484197	0.718659423	no	ATWNK2	miR837-5p:ATWNK2	0.99999567
AT3G22440.1	miR166a-5p	1373	6	0.484197	0.155042495	no	NA	miR166a-5p:AT3G22440.1	0.99999567
AT3G27416.1	miR8180	225	6	0.581037	0.685981742	no	NA	miR8180:AT3G27416.1	0.99999567
AT3G33530.3	miR408-5p	3902	6	0.601424	0.638358327	no	NA	miR408-5p:AT3G33530.3	0.99999567
AT3G49490.1	miR837-5p	2690	6	0.346583	0.401398324	no	NA	miR837-5p:AT3G49490.1	0.99999567
AT3G50080.1	miR829-5p	462	6	0.458713	0.716935591	no	VFB2	miR829-5p:VFB2	0.99999567
AT3G53420.2	miR5638b	946	6	0.601424	0.145787307	no	AtPIP2;1	miR5638b:AtPIP2;1	0.99999567
AT3G53580.1	miR397a	1110	6	2.09479	0.734042679	no	NA	miR397a:AT3G53580.1	0.99999567
AT3G56020.1	miR831-3p	71	6	0.545359	0.398843494	no	NA	miR831-3p:AT3G56020.1	0.99999567
AT3G62250.1	miR838	281	6	0.392455	0.371095707	no	UBQ5	miR838:UBQ5	0.99999567
AT4G02840.2	miR5021	84	6	0.494391	0.349381261	no	NA	miR5021:AT4G02840.2	0.99999567
AT4G04460.2	miR395b	931	6	2.12537	0.691943411	no	NA	miR395b:AT4G04460.2	0.99999567
AT4G05180.1	miR8171	365	5.5	0.708457	0.248260173	no	PSBQ	miR8171:PSBQ	0.99999567
AT4G08670.1	miR5658	48	6	0.601424	0.531462479	no	NA	miR5658:AT4G08670.1	0.99999567
AT4G14270.2	miR5021	517	5	0.479101	0.274240236	no	NA	miR5021:AT4G14270.2	0.99999567
AT4G26630.2	miR414	2451	6	0.433229	0.37383739	no	NA	miR414:AT4G26630.2	0.99999567
AT4G29030.1	miR841b-5p	609	6	0.402648	0.518073597	no	NA	miR841b-5p:AT4G29030.1	0.99999567
AT4G30210.2	miR5021	103	5	0.458713	0.28787017	no	AR2	miR5021:AR2	0.99999567
AT4G31330.1	miR1886.1	461	6	0.346583	0.614134951	no	NA	miR1886.1:AT4G31330.1	0.99999567
AT4G38600.2	miR5629	5466	5.5	0.33639	0.441266885	no	KAK	miR5629:KAK	0.99999567
AT4G39330.2	miR841b-5p	348	6	0.443423	0.509170856	no	ATCAD9	miR841b-5p:ATCAD9	0.99999567
AT5G03668.1	miR5021	164	5.5	0.0101936	0.505355542	no	NA	miR5021:AT5G03668.1	0.99999567
AT5G06700.1	miR3440b-5p	1555	6	0.387358	0.540939362	no	TBR	miR3440b-5p:TBR	0.99999567
AT5G12250.1	miR774a	171	6	0.392455	0.460553211	no	TUB6	miR774a:TUB6	0.99999567
AT5G13240.1	miR831-3p	772	6	0.550456	0.425931898	no	NA	miR831-3p:AT5G13240.1	0.99999567
AT5G15780.1	miR5021	503	6	0.484197	0.41234796	no	NA	miR5021:AT5G15780.1	0.99999567
AT5G16920.1	miR166a-5p	728	6	0.524972	0.474770394	no	NA	miR166a-5p:AT5G16920.1	0.99999567
AT5G20600.1	miR5650	1062	6	0.494391	0.687939805	no	NA	miR5650:AT5G20600.1	0.99999567
AT5G21940.1	miR5658	806	6	1.26911	0.40911697	no	NA	miR5658:AT5G21940.1	0.99999567
AT5G28640.1	miR779.1	944	6	0.739038	0.643530422	no	AN3	miR779.1:AN3	0.99999567
AT5G39530.1	miR829-5p	952	6	0.611618	0.430673233	no	NA	miR829-5p:AT5G39530.1	0.99999567
AT5G50920.1	miR5663-5p	1022	6	0.790006	0.54014273	no	ATHSP93-V	miR5663-5p:ATHSP93-V	0.99999567
AT5G62210.1	miR2112-5p	659	6	0.764522	0.709136066	no	NA	miR2112-5p:AT5G62210.1	0.99999567
AT5G64080.2	miR854a	151	5.5	0.417939	0.421388621	no	AtXYP1	miR854a:AtXYP1	0.99999567
AT5G66880.1	miR8166	1216	6	0.479101	0.532282396	no	SNRK2-3	miR8166:SNRK2-3	0.99999567
ATCG00500.1	miR5638a	1234	6	0.922523	0.533371897	no	ACCD	miR5638a:ACCD	0.99999567
