# Supplementary material for: NanoPARE: parallel analysis of RNA 5′ ends from low-input RNA
Source: Genome Res. 2018 Dec;28(12):1931–42. doi: 10.1101/gr.239202.118 (PMC6280765; doi:10.1101/gr.239202.118)
Supplement: Supplemental Material [file supp_gr.239202.118_Supplemental_Code_S1.zip › supplemental_code_S1/data_tables/detected_sites/d234_fb6.anno.tas.allen.detected.sites.tsv]

target.transcript	sRNA	slice.site	Allen.score	slice.site.rpm	fold.change	verified.	common.name	interaction	adj.p.val
AT2G25930.1	TAS3C-5'D10[+]	2440	5	21.4168	11.97763357	no	ELF3	TAS3C-5'D10[+]:ELF3	0.566738542
AT3G48050.2	TAS3C-5'D4[+]	2440	2	0.866458	0.903753093	no	SUO	TAS3C-5'D4[+]:SUO	0.566738542
AT4G11090.1	TAS1A-3'D1[-]	336	3	0.509681	1.013689037	no	TBL23	TAS1A-3'D1[-]:TBL23	0.566738542
AT5G13530.2	TAS3B-5'D7[+]	2195	4.5	1.41691	2.41691	no	KEG	TAS3B-5'D7[+]:KEG	0.566738542
AT5G19660.1	TAS4-3'D6[+]	2301	3.5	0.545359	1.545359	no	ATS1P	TAS4-3'D6[+]:ATS1P	0.566738542
AT5G60450.1	TAS3B-5'D8[+]	2092	2.5	0.305809	0.988426303	yes	ARF4	TAS3B-5'D8[+]:ARF4	0.575064836
AT5G57040.1	TAS2-3'D2[-]	760	2	0.682973	1.137835077	no	NA	TAS2-3'D2[-]:AT5G57040.1	0.643213507
AT5G13460.1	TAS3C-5'D3[+]	1024	6	2.00814	3.00814	no	IQD11	TAS3C-5'D3[+]:IQD11	0.692626559
AT1G03080.1	TAS1A-3'D9[-]	5175	5.5	0.586134	0.906760224	no	NET1D	TAS1A-3'D9[-]:NET1D	0.986491387
AT1G04270.2	TAS1A-3'D5[+]	82	5	0.586134	0.203505751	no	RPS15	TAS1A-3'D5[+]:RPS15	0.986491387
AT1G08190.1	TAS1B-3'D4[-]	1116	5.5	0.667683	1.667683	no	ATVAM2	TAS1B-3'D4[-]:ATVAM2	0.986491387
AT1G08190.1	TAS3C-5'D2[+]	2219	6	0.535165	1.535165	no	ATVAM2	TAS3C-5'D2[+]:ATVAM2	0.986491387
AT1G08640.1	TAS3B-5'D5[+]	747	6	0.917427	1.309887895	no	CJD1	TAS3B-5'D5[+]:CJD1	0.986491387
AT1G08820.2	TAS3A-5'D1[+]	111	5.5	0.759425	1.759425	no	VAP27-2	TAS3A-5'D1[+]:VAP27-2	0.986491387
AT1G10450.1	TAS3C-5'D2[+]	2218	4	0.423036	1.010862052	no	SNL6	TAS3C-5'D2[+]:SNL6	0.986491387
AT1G11910.1	TAS4-3'D7[-]	1668	5	0.790006	0.3608723	no	APA1	TAS4-3'D7[-]:APA1	0.986491387
AT1G12240.1	TAS1C-3'D1[-]	478	5	0.504585	0.885954716	no	ATBETAFRUCT4	TAS1C-3'D1[-]:ATBETAFRUCT4	0.986491387
AT1G12680.1	TAS1A-3'D4[+]	406	5	0.57594	1.131770865	no	PEPKR2	TAS1A-3'D4[+]:PEPKR2	0.986491387
AT1G13250.1	TAS1B-3'D2[-]	1242	6	0.453616	1.055514085	no	GATL3	TAS1B-3'D2[-]:GATL3	0.986491387
AT1G14830.1	TAS3B-5'D5[+]	1158	6	0.983685	1.226985725	no	ADL1C	TAS3B-5'D5[+]:ADL1C	0.986491387
AT1G15270.1	TAS3B-5'D9[+]	207	6	2.60957	1.048875884	no	NA	TAS3B-5'D9[+]:AT1G15270.1	0.986491387
AT1G15690.2	TAS4-3'D4[-]	1074	4	0.881749	0.742559211	no	AtAVP1	TAS4-3'D4[-]:AtAVP1	0.986491387
AT1G15750.4	TAS2-3'D2[+]	99	5	0.739038	1.129053369	no	TPL	TAS2-3'D2[+]:TPL	0.986491387
AT1G15940.1	TAS1A-3'D6[+]	547	5	0.295615	1.295615	no	NA	TAS1A-3'D6[+]:AT1G15940.1	0.986491387
AT1G19650.2	TAS3A-5'D8[+]	2124	5	0.779813	0.829061664	no	NA	TAS3A-5'D8[+]:AT1G19650.2	0.986491387
AT1G20220.1	TAS3B-5'D7[+]	691	5	0.423036	0.874687444	no	NA	TAS3B-5'D7[+]:AT1G20220.1	0.986491387
AT1G21580.1	TAS4-3'D9[+]	1190	6	0.779813	1.779813	no	NA	TAS4-3'D9[+]:AT1G21580.1	0.986491387
AT1G27435.1	TAS3B-5'D6[+]	105	6	0.942911	1.073198471	no	NA	TAS3B-5'D6[+]:AT1G27435.1	0.986491387
AT1G31330.1	TAS3C-5'D1[+]	358	5	3.11415	0.817665624	no	PSAF	TAS3C-5'D1[+]:PSAF	0.986491387
AT1G42550.1	TAS3A-5'D1[+]	2397	4.5	1.54943	1.408219099	no	PMI1	TAS3A-5'D1[+]:PMI1	0.986491387
AT1G47200.1	TAS3B-5'D7[+]	622	5	1.1264	1.549778546	no	WPP2	TAS3B-5'D7[+]:WPP2	0.986491387
AT1G47270.2	TAS3C-5'D4[+]	330	5.5	0.407745	0.94201919	no	AtTLP6	TAS3C-5'D4[+]:AtTLP6	0.986491387
AT1G48210.2	TAS3C-5'D10[-]	858	6	1.65646	1.887032097	no	NA	TAS3C-5'D10[-]:AT1G48210.2	0.986491387
AT1G50920.1	TAS4-3'D2[-]	1957	5	2.02344	0.970550658	no	NA	TAS4-3'D2[-]:AT1G50920.1	0.986491387
AT1G50920.1	TAS3C-5'D2[+]	2029	5.5	0.586134	0.936785326	no	NA	TAS3C-5'D2[+]:AT1G50920.1	0.986491387
AT1G51980.2	TAS1B-3'D7[+]	1838	5.5	0.657489	0.953106833	no	NA	TAS1B-3'D7[+]:AT1G51980.2	0.986491387
AT1G56070.1	TAS1C-3'D6[-]	2382	5	1.73292	0.559008523	no	LOS1	TAS1C-3'D6[-]:LOS1	0.986491387
AT1G56440.2	TAS3B-5'D5[+]	160	6	0.616714	1.616714	no	TPR5	TAS3B-5'D5[+]:TPR5	0.986491387
AT1G56460.2	TAS3B-5'D7[+]	486	6	0.642199	1.106456218	no	NA	TAS3B-5'D7[+]:AT1G56460.2	0.986491387
AT1G62710.1	TAS1B-3'D8[-]	677	5.5	0.545359	1.545359	no	BETA-VPE	TAS1B-3'D8[-]:BETA-VPE	0.986491387
AT1G67530.2	TAS3C-5'D9[+]	2537	6	0.774716	1.338200387	no	NA	TAS3C-5'D9[+]:AT1G67530.2	0.986491387
AT1G71070.1	TAS3C-5'D3[+]	1649	5	1.15698	0.824631359	no	NA	TAS3C-5'D3[+]:AT1G71070.1	0.986491387
AT1G72030.1	TAS1B-3'D3[-]	471	5.5	1.17736	1.01424459	no	NA	TAS1B-3'D3[-]:AT1G72030.1	0.986491387
AT1G73480.1	TAS3C-5'D3[+]	1878	5	0.494391	0.669101337	no	NA	TAS3C-5'D3[+]:AT1G73480.1	0.986491387
AT1G75550.1	TAS3A-5'D1[+]	289	6	0.565746	1.565746	no	NA	TAS3A-5'D1[+]:AT1G75550.1	0.986491387
AT1G75920.4	TAS1C-3'D7[-]	965	5.5	0.586134	1.057783724	no	NA	TAS1C-3'D7[-]:AT1G75920.4	0.986491387
AT1G75950.1	TAS4-3'D4[+]	215	6	1.2844	0.957285874	no	ASK1	TAS4-3'D4[+]:ASK1	0.986491387
AT1G77122.1	TAS4-3'D2[-]	474	5	0.652392	1.213322231	no	NA	TAS4-3'D2[-]:AT1G77122.1	0.986491387
AT1G77580.2	TAS1A-3'D5[-]	250	6	1.37104	1.586626258	no	NA	TAS1A-3'D5[-]:AT1G77580.2	0.986491387
AT1G78680.2	TAS4-3'D6[-]	1133	5	0.616714	0.460913494	no	ATGGH2	TAS4-3'D6[-]:ATGGH2	0.986491387
AT1G79060.1	TAS1A-3'D7[-]	1110	5.5	0.438326	1.438326	no	NA	TAS1A-3'D7[-]:AT1G79060.1	0.986491387
AT1G79380.1	TAS2-3'D5[+]	1342	4.5	0.519875	0.784324502	no	RGLG4	TAS2-3'D5[+]:RGLG4	0.986491387
AT2G01690.2	TAS3B-5'D5[-]	2729	6	1.16717	1.311535035	no	NA	TAS3B-5'D5[-]:AT2G01690.2	0.986491387
AT2G01690.2	TAS3A-5'D9[-]	684	4	0.382261	1.382261	no	NA	TAS3A-5'D9[-]:AT2G01690.2	0.986491387
AT2G03680.2	TAS4-3'D2[-]	310	5.5	0.331293	0.833972613	no	SKU6	TAS4-3'D2[-]:SKU6	0.986491387
AT2G04030.2	TAS3B-5'D9[+]	293	6	0.519875	1.519875	no	AtHsp90.5	TAS3B-5'D9[+]:AtHsp90.5	0.986491387
AT2G04630.1	TAS3C-5'D3[+]	171	6	1.4424	1.539844679	no	NRPB6B	TAS3C-5'D3[+]:NRPB6B	0.986491387
AT2G06530.1	TAS3A-5'D6[+]	623	5	0.846071	0.921160937	no	VPS2.1	TAS3A-5'D6[+]:VPS2.1	0.986491387
AT2G16750.1	TAS3C-5'D3[+]	1998	4.5	0.453616	0.845788936	no	NA	TAS3C-5'D3[+]:AT2G16750.1	0.986491387
AT2G18630.1	TAS4-3'D6[+]	1579	6	0.555553	1.104996288	no	NA	TAS4-3'D6[+]:AT2G18630.1	0.986491387
AT2G19760.1	TAS3C-5'D3[+]	93	5.5	0.657489	0.925968405	no	PFN1	TAS3C-5'D3[+]:PFN1	0.986491387
AT2G20635.1	TAS3B-5'D9[+]	667	5	0.402648	0.859463053	no	NA	TAS3B-5'D9[+]:AT2G20635.1	0.986491387
AT2G21940.5	TAS3C-5'D8[-]	385	6	1.02956	2.02956	no	ATSK1	TAS3C-5'D8[-]:ATSK1	0.986491387
AT2G26280.1	TAS2-3'D6[+]	665	5.5	0.596327	1.142231661	no	CID7	TAS2-3'D6[+]:CID7	0.986491387
AT2G26410.1	TAS3C-5'D8[-]	1687	6	0.499488	1.148321079	no	Iqd4	TAS3C-5'D8[-]:Iqd4	0.986491387
AT2G30390.2	TAS3C-5'D9[-]	1723	4	0.458713	1.458713	no	ATFC-II	TAS3C-5'D9[-]:ATFC-II	0.986491387
AT2G34660.2	TAS3C-5'D10[-]	4840	4	0.545359	1.545359	no	ABCC2	TAS3C-5'D10[-]:ABCC2	0.986491387
AT2G35630.1	TAS2-3'D7[+]	6075	5	0.33639	0.651916641	no	GEM1	TAS2-3'D7[+]:GEM1	0.986491387
AT2G36660.1	TAS3B-5'D6[+]	444	4.5	0.509681	1.509681	no	PAB7	TAS3B-5'D6[+]:PAB7	0.986491387
AT2G39730.3	TAS2-3'D8[-]	283	5	0.46381	0.49330215	no	RCA	TAS2-3'D8[-]:RCA	0.986491387
AT2G39800.4	TAS1C-3'D7[-]	2235	5	0.280325	0.693540498	no	ATP5CS	TAS1C-3'D7[-]:ATP5CS	0.986491387
AT2G41800.1	TAS2-3'D5[+]	323	6	0.68807	1.68807	no	NA	TAS2-3'D5[+]:AT2G41800.1	0.986491387
AT2G42600.2	TAS2-3'D9[+]	2642	6	0.917427	1.047327343	no	ATPPC2	TAS2-3'D9[+]:ATPPC2	0.986491387
AT2G44680.2	TAS1A-3'D5[-]	1254	3	0.519875	0.68051159	no	CKB4	TAS1A-3'D5[-]:CKB4	0.986491387
AT2G46820.2	TAS3B-5'D9[-]	803	4.5	0.453616	0.646419296	no	PSAP	TAS3B-5'D9[-]:PSAP	0.986491387
AT3G02230.1	TAS3A-5'D4[-]	1223	3.5	0.530069	0.903672821	no	ATRGP1	TAS3A-5'D4[-]:ATRGP1	0.986491387
AT3G03870.2	TAS3B-5'D6[+]	319	5.5	1.07033	0.920670426	no	NA	TAS3B-5'D6[+]:AT3G03870.2	0.986491387
AT3G05910.2	TAS3C-5'D3[+]	373	5	0.540262	1.059607214	no	NA	TAS3C-5'D3[+]:AT3G05910.2	0.986491387
AT3G09740.1	TAS3C-5'D4[-]	938	4.5	1.03975	0.789037991	no	ATSYP71	TAS3C-5'D4[-]:ATSYP71	0.986491387
AT3G10140.1	TAS3C-5'D3[+]	1430	6	0.361874	1.361874	no	RECA3	TAS3C-5'D3[+]:RECA3	0.986491387
AT3G11980.1	TAS3B-5'D7[+]	1817	5.5	1.00407	1.07666859	no	FAR2	TAS3B-5'D7[+]:FAR2	0.986491387
AT3G12800.1	TAS2-3'D6[-]	762	5	0.397551	0.630055362	no	DECR	TAS2-3'D6[-]:DECR	0.986491387
AT3G13340.2	TAS3B-5'D8[+]	609	5.5	0.356777	0.794153438	no	NA	TAS3B-5'D8[+]:AT3G13340.2	0.986491387
AT3G14230.3	TAS3C-5'D2[-]	1483	5	0.718651	0.773038898	no	RAP2.2	TAS3C-5'D2[-]:RAP2.2	0.986491387
AT3G14990.3	TAS3A-5'D7[+]	474	6	1.38633	1.209192239	no	AtDJ1A	TAS3A-5'D7[+]:AtDJ1A	0.986491387
AT3G24490.1	TAS3B-5'D7[+]	1038	5	0.570843	1.570843	no	NA	TAS3B-5'D7[+]:AT3G24490.1	0.986491387
AT3G24490.1	TAS3A-5'D4[-]	117	2.5	0.897039	0.890006052	no	NA	TAS3A-5'D4[-]:AT3G24490.1	0.986491387
AT3G24860.1	TAS4-3'D9[+]	814	4.5	0.667683	0.57788878	no	NA	TAS4-3'D9[+]:AT3G24860.1	0.986491387
AT3G25890.2	TAS3B-5'D5[+]	242	6	0.8002	1.124124529	no	CRF11	TAS3B-5'D5[+]:CRF11	0.986491387
AT3G27170.1	TAS3C-5'D3[+]	136	6	0.00509681	1.00509681	no	ATCLC-B	TAS3C-5'D3[+]:ATCLC-B	0.986491387
AT3G28760.2	TAS2-3'D7[+]	1358	5	0.438326	0.798981224	no	NA	TAS2-3'D7[+]:AT3G28760.2	0.986491387
AT3G45140.1	TAS3A-5'D8[+]	698	3.5	0.479101	0.677721928	no	ATLOX2	TAS3A-5'D8[+]:ATLOX2	0.986491387
AT3G50570.1	TAS2-3'D9[+]	105	5.5	0.632005	1.107191704	no	NA	TAS2-3'D9[+]:AT3G50570.1	0.986491387
AT3G50670.2	TAS4-3'D9[+]	1708	6	0.677876	1.054452216	no	U1-70K	TAS4-3'D9[+]:U1-70K	0.986491387
AT3G51090.1	TAS3A-5'D2[+]	325	6	0.453616	1.453616	no	NA	TAS3A-5'D2[+]:AT3G51090.1	0.986491387
AT3G52100.1	TAS3A-5'D7[+]	1072	6	0.341487	1.341487	no	NA	TAS3A-5'D7[+]:AT3G52100.1	0.986491387
AT3G52200.2	TAS3B-5'D5[+]	2113	5	0.57594	0.646592541	no	LTA3	TAS3B-5'D5[+]:LTA3	0.986491387
AT3G53260.1	TAS4-3'D4[-]	2004	4.5	0.356777	0.668507952	no	ATPAL2	TAS4-3'D4[-]:ATPAL2	0.986491387
AT3G54340.1	TAS2-3'D3[+]	496	4.5	0.361874	0.422652155	no	AP3	TAS2-3'D3[+]:AP3	0.986491387
AT3G54760.2	TAS3A-5'D2[+]	2594	5	0.621811	0.811320896	no	NA	TAS3A-5'D2[+]:AT3G54760.2	0.986491387
AT3G54910.3	TAS3A-5'D6[-]	1567	5.5	0.458713	0.896616772	no	NA	TAS3A-5'D6[-]:AT3G54910.3	0.986491387
AT3G55350.1	TAS3B-5'D7[+]	159	4	0.44852	0.311555238	no	NA	TAS3B-5'D7[+]:AT3G55350.1	0.986491387
AT3G55690.1	TAS3B-5'D6[+]	617	4	0.259938	1.259938	no	NA	TAS3B-5'D6[+]:AT3G55690.1	0.986491387
AT3G56230.1	TAS3C-5'D1[+]	112	5.5	0.851168	0.921359566	no	NA	TAS3C-5'D1[+]:AT3G56230.1	0.986491387
AT3G56760.1	TAS1A-3'D7[-]	528	5.5	0.423036	1.423036	no	NA	TAS1A-3'D7[-]:AT3G56760.1	0.986491387
AT3G62130.1	TAS1B-3'D4[-]	1266	4.5	0.35168	0.956709951	no	AtLCD	TAS1B-3'D4[-]:AtLCD	0.986491387
AT4G00340.1	TAS1B-3'D4[-]	2175	5	0.280325	1.280325	no	RLK4	TAS1B-3'D4[-]:RLK4	0.986491387
AT4G02380.2	TAS3B-5'D7[+]	351	6	1.95208	1.019361121	no	AtLEA5	TAS3B-5'D7[+]:AtLEA5	0.986491387
AT4G04460.2	TAS1C-3'D7[-]	904	5	0.438326	0.31843916	no	NA	TAS1C-3'D7[-]:AT4G04460.2	0.986491387
AT4G06634.3	TAS3C-5'D3[+]	1168	4	0.657489	1.112936062	no	AtYY1	TAS3C-5'D3[+]:AtYY1	0.986491387
AT4G15110.1	TAS3C-5'D3[+]	1798	6	0.474004	1.337649373	no	CYP97B3	TAS3C-5'D3[+]:CYP97B3	0.986491387
AT4G15545.1	TAS3C-5'D3[+]	338	5	0.917427	0.846916312	no	NA	TAS3C-5'D3[+]:AT4G15545.1	0.986491387
AT4G18030.1	TAS1C-3'D7[-]	1758	4	0.545359	0.955864179	no	NA	TAS1C-3'D7[-]:AT4G18030.1	0.986491387
AT4G18280.1	TAS4-3'D6[+]	203	5.5	0.417939	1.417939	no	NA	TAS4-3'D6[+]:AT4G18280.1	0.986491387
AT4G18600.1	TAS3C-5'D7[-]	4889	5	0.438326	1.438326	no	ATSCAR-LIKE	TAS3C-5'D7[-]:ATSCAR-LIKE	0.986491387
AT4G18905.2	TAS3C-5'D3[+]	317	6	0.346583	1.346583	no	NA	TAS3C-5'D3[+]:AT4G18905.2	0.986491387
AT4G24160.2	TAS1A-3'D1[-]	404	5.5	0.621811	1.621811	no	NA	TAS1A-3'D1[-]:AT4G24160.2	0.986491387
AT4G24450.1	TAS2-3'D3[+]	1355	6	0.290518	1.290518	no	ATGWD2	TAS2-3'D3[+]:ATGWD2	0.986491387
AT4G25080.5	TAS1A-3'D9[-]	1012	5	0.611618	0.719944785	no	CHLM	TAS1A-3'D9[-]:CHLM	0.986491387
AT4G30440.1	TAS3B-5'D3[+]	1118	5.5	0.759425	1.055011654	no	GAE1	TAS3B-5'D3[+]:GAE1	0.986491387
AT4G30790.1	TAS3C-5'D4[+]	1768	6	0.754328	1.754328	no	NA	TAS3C-5'D4[+]:AT4G30790.1	0.986491387
AT4G30940.1	TAS2-3'D6[-]	830	6	0.733941	1.733941	no	NA	TAS2-3'D6[-]:AT4G30940.1	0.986491387
AT4G31340.2	TAS3C-5'D4[-]	1692	2	0.290518	0.515473166	no	NA	TAS3C-5'D4[-]:AT4G31340.2	0.986491387
AT4G31980.1	TAS3C-5'D3[+]	542	4.5	0.46381	1.46381	no	NA	TAS3C-5'D3[+]:AT4G31980.1	0.986491387
AT4G33060.1	TAS3C-5'D4[+]	1705	6	0.423036	1.423036	no	NA	TAS3C-5'D4[+]:AT4G33060.1	0.986491387
AT4G33430.2	TAS2-3'D1[-]	2125	5	0.805297	0.936541953	no	ATBAK1	TAS2-3'D1[-]:ATBAK1	0.986491387
AT4G33790.1	TAS3C-5'D8[-]	1417	5.5	0.35168	0.89837397	no	CER4	TAS3C-5'D8[-]:CER4	0.986491387
AT4G33920.1	TAS3C-5'D3[+]	1160	6	1.68705	1.822959775	no	NA	TAS3C-5'D3[+]:AT4G33920.1	0.986491387
AT4G34140.3	TAS3B-5'D5[+]	1806	6	0.407745	1.407745	no	NA	TAS3B-5'D5[+]:AT4G34140.3	0.986491387
AT4G34480.1	TAS3A-5'D1[+]	1379	6	0.479101	1.043134437	no	NA	TAS3A-5'D1[+]:AT4G34480.1	0.986491387
AT5G01410.1	TAS1C-3'D7[-]	1134	4.5	0.412842	0.606299699	no	ATPDX1	TAS1C-3'D7[-]:ATPDX1	0.986491387
AT5G04600.1	TAS3B-5'D9[+]	623	5.5	1.07033	1.208208204	no	NA	TAS3B-5'D9[+]:AT5G04600.1	0.986491387
AT5G10050.1	TAS3B-5'D9[+]	693	6	0.586134	1.139091748	no	NA	TAS3B-5'D9[+]:AT5G10050.1	0.986491387
AT5G11560.1	TAS3B-5'D6[-]	2384	5	0.866458	1.112393288	no	NA	TAS3B-5'D6[-]:AT5G11560.1	0.986491387
AT5G13850.1	TAS3B-5'D7[+]	572	5.5	0.881749	0.900048309	no	NACA3	TAS3B-5'D7[+]:NACA3	0.986491387
AT5G14120.1	TAS3A-5'D4[-]	1979	5	0.662586	0.749540606	no	NA	TAS3A-5'D4[-]:AT5G14120.1	0.986491387
AT5G14870.1	TAS1A-3'D7[+]	301	6	1.29969	2.29969	no	ATCNGC18	TAS1A-3'D7[+]:ATCNGC18	0.986491387
AT5G17890.1	TAS2-3'D3[+]	1009	5.5	1.08052	2.08052	no	CHS3	TAS2-3'D3[+]:CHS3	0.986491387
AT5G19740.1	TAS3C-5'D3[+]	1226	5	0.530069	1.060028141	no	NA	TAS3C-5'D3[+]:AT5G19740.1	0.986491387
AT5G19950.3	TAS3B-5'D7[+]	1352	6	1.02446	2.02446	no	NA	TAS3B-5'D7[+]:AT5G19950.3	0.986491387
AT5G20000.1	TAS4-3'D9[+]	1491	5	0.616714	1.085557318	no	NA	TAS4-3'D9[+]:AT5G20000.1	0.986491387
AT5G22260.1	TAS3A-5'D4[-]	70	5	0.489294	1.1018096	no	MS1	TAS3A-5'D4[-]:MS1	0.986491387
AT5G22640.2	TAS3C-5'D2[+]	1738	5	0.524972	0.977139013	no	emb1211	TAS3C-5'D2[+]:emb1211	0.986491387
AT5G25940.1	TAS1C-3'D2[+]	177	4.5	0.468907	0.684237323	no	NA	TAS1C-3'D2[+]:AT5G25940.1	0.986491387
AT5G33370.2	TAS3C-5'D4[-]	1300	3.5	0.468907	0.595210059	no	NA	TAS3C-5'D4[-]:AT5G33370.2	0.986491387
AT5G35100.2	TAS3A-5'D1[+]	389	5	0.377164	0.871051089	no	NA	TAS3A-5'D1[+]:AT5G35100.2	0.986491387
AT5G35430.1	TAS1C-3'D5[-]	2218	6	0.44852	1.44852	no	NA	TAS1C-3'D5[-]:AT5G35430.1	0.986491387
AT5G38850.1	TAS3A-5'D2[+]	274	6	0.361874	1.361874	no	NA	TAS3A-5'D2[+]:AT5G38850.1	0.986491387
AT5G40200.1	TAS1A-3'D8[-]	358	4	0.382261	0.894459475	no	DEG9	TAS1A-3'D8[-]:DEG9	0.986491387
AT5G40450.1	TAS3A-5'D1[+]	6543	3	0.346583	0.647233865	no	NA	TAS3A-5'D1[+]:AT5G40450.1	0.986491387
AT5G43470.2	TAS3A-5'D6[+]	2120	5.5	0.524972	1.119759978	no	HRT	TAS3A-5'D6[+]:HRT	0.986491387
AT5G46210.1	TAS3A-5'D9[+]	1071	4.5	0.361874	0.917583043	no	ATCUL4	TAS3A-5'D9[+]:ATCUL4	0.986491387
AT5G46730.2	TAS4-3'D2[-]	597	4	0.372067	0.488389568	no	NA	TAS4-3'D2[-]:AT5G46730.2	0.986491387
AT5G47120.1	TAS3C-5'D3[+]	773	6	0.846071	1.064667714	no	ATBI-1	TAS3C-5'D3[+]:ATBI-1	0.986491387
AT5G47740.2	TAS3A-5'D1[+]	207	5.5	0.774716	1.293461617	no	NA	TAS3A-5'D1[+]:AT5G47740.2	0.986491387
AT5G49510.2	TAS1C-3'D9[-]	414	5.5	0.453616	1.453616	no	PFD3	TAS1C-3'D9[-]:PFD3	0.986491387
AT5G53330.1	TAS1A-3'D9[-]	649	5	0.876652	1.09193315	no	NA	TAS1A-3'D9[-]:AT5G53330.1	0.986491387
AT5G54440.1	TAS3B-5'D5[+]	2743	5.5	0.254841	1.254841	no	AtTRS130	TAS3B-5'D5[+]:AtTRS130	0.986491387
AT5G56790.1	TAS3B-5'D7[+]	322	6	0.570843	1.570843	no	NA	TAS3B-5'D7[+]:AT5G56790.1	0.986491387
AT5G57580.1	TAS4-3'D4[-]	1714	5.5	0.637102	1.009428349	no	NA	TAS4-3'D4[-]:AT5G57580.1	0.986491387
AT5G59450.1	TAS3B-5'D6[+]	643	5	0.305809	1.305809	no	NA	TAS3B-5'D6[+]:AT5G59450.1	0.986491387
AT5G61530.3	TAS4-3'D5[+]	1370	5	1.37104	1.560023028	no	NA	TAS4-3'D5[+]:AT5G61530.3	0.986491387
AT5G62000.4	TAS1B-3'D10[+]	3081	5	0.713554	0.625839204	no	ARF1-BP	TAS1B-3'D10[+]:ARF1-BP	0.986491387
AT5G64440.1	TAS1C-3'D7[+]	786	5.5	0.372067	1.372067	no	AtFAAH	TAS1C-3'D7[+]:AtFAAH	0.986491387
AT5G66400.2	TAS3A-5'D1[+]	453	6	0.917427	1.300828899	no	ATDI8	TAS3A-5'D1[+]:ATDI8	0.986491387
ATCG00830.1	TAS3B-5'D9[+]	771	4.5	5.57082	0.656348858	no	RPL2.1	TAS3B-5'D9[+]:RPL2.1	0.986491387
ATCG01040.1	TAS1B-3'D9[+]	199	3.5	0.407745	0.035063365	no	YCF5	TAS1B-3'D9[+]:YCF5	0.986491387
ATMG00090.1	TAS1A-3'D3[-]	33	4.5	0.59123	0.049704037	no	NA	TAS1A-3'D3[-]:ATMG00090.1	0.986491387
ATMG00690.1	TAS1A-3'D3[-]	168	5	0.0254841	0.394356291	no	ORF240A	TAS1A-3'D3[-]:ORF240A	0.986491387
AT4G11560.1	TAS1A-3'D7[-]	1693	6	1.02446	1.01533744	no	NA	TAS1A-3'D7[-]:AT4G11560.1	0.996158258
AT1G07120.1	TAS3C-5'D3[+]	888	6	0.366971	0.500186979	no	NA	TAS3C-5'D3[+]:AT1G07120.1	0.999967262
AT1G07320.4	TAS1B-3'D4[-]	853	6	0.545359	0.060348142	no	EMB2784	TAS1B-3'D4[-]:EMB2784	0.999967262
AT1G09010.1	TAS2-3'D8[-]	2315	6	0.377164	0.683703774	no	NA	TAS2-3'D8[-]:AT1G09010.1	0.999967262
AT1G11860.3	TAS3B-5'D1[+]	1447	6	1.22324	0.78993203	no	NA	TAS3B-5'D1[+]:AT1G11860.3	0.999967262
AT1G19870.1	TAS2-3'D1[-]	238	5.5	0.46381	0.696750456	no	iqd32	TAS2-3'D1[-]:iqd32	0.999967262
AT1G21350.3	TAS1B-3'D10[+]	805	6	0.963298	0.631269292	no	NA	TAS1B-3'D10[+]:AT1G21350.3	0.999967262
AT1G27540.2	TAS4-3'D4[-]	1097	6	0.840974	0.736843496	no	NA	TAS4-3'D4[-]:AT1G27540.2	0.999967262
AT1G48030.2	TAS1B-3'D5[+]	374	6	0.321099	0.62128433	no	mtLPD1	TAS1B-3'D5[+]:mtLPD1	0.999967262
AT1G56280.2	TAS3B-5'D7[+]	853	5.5	0.382261	0.187526421	no	ATDI19	TAS3B-5'D7[+]:ATDI19	0.999967262
AT1G57720.2	TAS3B-5'D8[+]	1181	6	0.81549	0.573406187	no	NA	TAS3B-5'D8[+]:AT1G57720.2	0.999967262
AT1G64230.5	TAS3C-5'D9[+]	777	6	0.407745	0.38138695	no	UBC28	TAS3C-5'D9[+]:UBC28	0.999967262
AT1G70100.4	TAS3C-5'D3[+]	839	6	0.453616	0.907702145	no	NA	TAS3C-5'D3[+]:AT1G70100.4	0.999967262
AT1G70700.2	TAS1C-3'D5[-]	1014	6	1.15188	0.211714402	no	JAZ9	TAS1C-3'D5[-]:JAZ9	0.999967262
AT1G72150.1	TAS3C-5'D2[+]	114	6	0.647295	0.416924825	no	PATL1	TAS3C-5'D2[+]:PATL1	0.999967262
AT1G73220.1	TAS3C-5'D7[-]	714	6	0.886846	0.600780091	no	AtOCT1	TAS3C-5'D7[-]:AtOCT1	0.999967262
AT1G75940.1	TAS2-3'D3[+]	1613	6	0.555553	0.368956308	no	ATA27	TAS2-3'D3[+]:ATA27	0.999967262
AT1G79830.4	TAS1C-3'D7[-]	1182	5.5	0.270131	0.66773932	no	GC5	TAS1C-3'D7[-]:GC5	0.999967262
AT2G04030.2	TAS1B-3'D10[+]	1259	6	0.754328	0.929767453	no	AtHsp90.5	TAS1B-3'D10[+]:AtHsp90.5	0.999967262
AT2G21660.2	TAS4-3'D2[-]	542	5.5	8.86846	0.247907032	no	ATGRP7	TAS4-3'D2[-]:ATGRP7	0.999967262
AT2G22795.1	TAS3B-5'D9[+]	1697	5.5	0.667683	0.552516615	no	NA	TAS3B-5'D9[+]:AT2G22795.1	0.999967262
AT2G30570.1	TAS3B-5'D7[+]	263	6	2.13047	0.139299779	no	PSBW	TAS3B-5'D7[+]:PSBW	0.999967262
AT2G35060.2	TAS4-3'D7[+]	346	6	0.382261	0.704050531	no	KUP11	TAS4-3'D7[+]:KUP11	0.999967262
AT2G39470.3	TAS3C-5'D3[+]	749	5.5	0.774716	0.544743991	no	PnsL1	TAS3C-5'D3[+]:PnsL1	0.999967262
AT2G44255.1	TAS3B-5'D7[+]	1298	6	0.00509681	0.534129052	no	NA	TAS3B-5'D7[+]:AT2G44255.1	0.999967262
AT2G46680.2	TAS3C-5'D3[+]	692	6	0.417939	0.403657269	no	ATHB-7	TAS3C-5'D3[+]:ATHB-7	0.999967262
AT3G02630.1	TAS3C-5'D2[-]	1440	5	0.331293	0.582775784	no	NA	TAS3C-5'D2[-]:AT3G02630.1	0.999967262
AT3G03340.1	TAS3C-5'D8[-]	1132	6	0.494391	0.732634391	no	UNE6	TAS3C-5'D8[-]:UNE6	0.999967262
AT3G08550.1	TAS1B-3'D5[+]	1300	6	0.270131	0.750151048	no	ABI8	TAS1B-3'D5[+]:ABI8	0.999967262
AT3G09930.1	TAS1B-3'D8[-]	443	6	0.474004	0.825814649	no	NA	TAS1B-3'D8[-]:AT3G09930.1	0.999967262
AT3G11890.2	TAS3C-5'D9[+]	132	6	0.295615	0.602085153	no	NA	TAS3C-5'D9[+]:AT3G11890.2	0.999967262
AT3G12010.1	TAS1A-3'D3[+]	2374	6	0.254841	0.559293018	no	NA	TAS1A-3'D3[+]:AT3G12010.1	0.999967262
AT3G12012.1	TAS1A-3'D3[+]	2374	6	0.254841	0.559293018	no	CPuORF20	TAS1A-3'D3[+]:CPuORF20	0.999967262
AT3G13110.1	TAS3A-5'D9[-]	1407	6	0.326196	0.76484494	no	ATSERAT2;2	TAS3A-5'D9[-]:ATSERAT2;2	0.999967262
AT3G20240.1	TAS3C-5'D3[+]	174	6	0.438326	0.955961943	no	NA	TAS3C-5'D3[+]:AT3G20240.1	0.999967262
AT3G46430.1	TAS3C-5'D3[+]	86	6	2.95106	0.734649025	no	NA	TAS3C-5'D3[+]:AT3G46430.1	0.999967262
AT3G47470.1	TAS4-3'D4[-]	291	5.5	2.8797	0.210381047	no	CAB4	TAS4-3'D4[-]:CAB4	0.999967262
AT3G48570.1	TAS3C-5'D4[-]	367	6	0.586134	0.871221205	no	NA	TAS3C-5'D4[-]:AT3G48570.1	0.999967262
AT3G48870.2	TAS1C-3'D5[-]	702	6	0.372067	0.832921244	no	ATCLPC	TAS1C-3'D5[-]:ATCLPC	0.999967262
AT3G53110.1	TAS1A-3'D8[+]	1320	6	0.728844	0.733882628	no	LOS4	TAS1A-3'D8[+]:LOS4	0.999967262
AT3G62940.3	TAS3B-5'D7[+]	679	6	0.346583	0.330167857	no	NA	TAS3B-5'D7[+]:AT3G62940.3	0.999967262
AT4G21660.2	TAS3B-5'D7[+]	1660	6	0.474004	0.024147967	no	NA	TAS3B-5'D7[+]:AT4G21660.2	0.999967262
AT4G26630.2	TAS3C-5'D3[+]	836	6	0.479101	0.439564982	no	NA	TAS3C-5'D3[+]:AT4G26630.2	0.999967262
AT4G28750.1	TAS3A-5'D7[+]	329	6	0.280325	0.20964842	no	PSAE-1	TAS3A-5'D7[+]:PSAE-1	0.999967262
AT4G34480.1	TAS3C-5'D1[+]	1447	6	0.601424	0.603998687	no	NA	TAS3C-5'D1[+]:AT4G34480.1	0.999967262
AT5G01290.1	TAS1A-3'D8[+]	1628	6	0.494391	0.608046987	no	NA	TAS1A-3'D8[+]:AT5G01290.1	0.999967262
AT5G02120.1	TAS2-3'D5[+]	339	6	0.530069	0.627772125	no	OHP	TAS2-3'D5[+]:OHP	0.999967262
AT5G02860.1	TAS3A-5'D9[+]	1231	5.5	0.509681	0.701563749	no	NA	TAS3A-5'D9[+]:AT5G02860.1	0.999967262
AT5G05690.3	TAS4-3'D9[+]	702	5.5	0.46381	0.612106564	no	CBB3	TAS4-3'D9[+]:CBB3	0.999967262
AT5G07530.2	TAS3C-5'D3[+]	165	5.5	1.97247	0.311173573	no	ATGRP-7	TAS3C-5'D3[+]:ATGRP-7	0.999967262
AT5G07530.2	TAS3B-5'D6[+]	635	5.5	20.3261	0.002090589	no	ATGRP-7	TAS3B-5'D6[+]:ATGRP-7	0.999967262
AT5G12840.4	TAS1A-3'D5[+]	233	6	0.468907	0.57387474	no	ATHAP2A	TAS1A-3'D5[+]:ATHAP2A	0.999967262
AT5G22950.1	TAS3A-5'D2[+]	720	6	0.382261	0.662757837	no	VPS24.1	TAS3A-5'D2[+]:VPS24.1	0.999967262
AT5G28770.3	TAS3A-5'D8[+]	935	6	0.321099	0.509035179	no	AtbZIP63	TAS3A-5'D8[+]:AtbZIP63	0.999967262
AT5G35790.1	TAS3C-5'D5[+]	929	6	0.428132	0.924142546	no	G6PD1	TAS3C-5'D5[+]:G6PD1	0.999967262
AT5G40190.1	TAS4-3'D5[-]	159	6	0.321099	0.740149218	no	NA	TAS4-3'D5[-]:AT5G40190.1	0.999967262
AT5G40450.1	TAS3A-5'D6[+]	2042	6	1.15698	0.981449209	no	NA	TAS3A-5'D6[+]:AT5G40450.1	0.999967262
AT5G44560.2	TAS1C-3'D5[-]	791	6	0.489294	0.66379066	no	VPS2.2	TAS1C-3'D5[-]:VPS2.2	0.999967262
AT5G46840.2	TAS3C-5'D4[-]	1566	6	0.249744	0.735895008	no	NA	TAS3C-5'D4[-]:AT5G46840.2	0.999967262
AT5G52920.1	TAS4-3'D1[-]	1531	6	0.958201	0.67736257	no	PKP-BETA1	TAS4-3'D1[-]:PKP-BETA1	0.999967262
AT5G56870.1	TAS1B-3'D7[-]	471	6	0.428132	0.698404284	no	BGAL4	TAS1B-3'D7[-]:BGAL4	0.999967262
AT5G61770.3	TAS3B-5'D7[+]	1052	5.5	0.489294	0.649045799	no	PPAN	TAS3B-5'D7[+]:PPAN	0.999967262
AT5G63810.1	TAS1A-3'D7[-]	2150	6	0.514778	0.491077611	no	AtBGAL10	TAS1A-3'D7[-]:AtBGAL10	0.999967262
AT5G65000.2	TAS3A-5'D8[+]	678	6	0.198776	0.441940181	no	NA	TAS3A-5'D8[+]:AT5G65000.2	0.999967262
AT5G65220.1	TAS3B-5'D9[+]	450	6	1.91131	0.749410523	no	NA	TAS3B-5'D9[+]:AT5G65220.1	0.999967262
ATCG00380.1	TAS3B-5'D8[+]	235	6	4.56675	0.113284859	no	RPS4	TAS3B-5'D8[+]:RPS4	0.999967262
ATCG01130.1	TAS3C-5'D4[+]	4586	6	1.25382	0.239519902	no	YCF1.2	TAS3C-5'D4[+]:YCF1.2	0.999967262
