# Supplementary material for: NanoPARE: parallel analysis of RNA 5′ ends from low-input RNA
Source: Genome Res. 2018 Dec;28(12):1931–42. doi: 10.1101/gr.239202.118 (PMC6280765; doi:10.1101/gr.239202.118)
Supplement: Supplemental Material [file supp_gr.239202.118_Supplemental_Code_S1.zip › supplemental_code_S1/data_tables/detected_sites/fb_1.anno.mir.allen.detected.sites.tsv]

target.transcript	sRNA	slice.site	Allen.score	slice.site.rpm	fold.change	verified.	common.name	interaction	adj.p.val
AT1G27360.4	miR156j	1309	0	0.930111	1.100836531	no	SPL11	miR156j:SPL11	0
AT1G31280.1	miR403-3p	3232	1	1.12228	1.393754675	yes	AGO2	miR403-3p:AGO2	0
AT1G33120.1	miR5630a	309	0	0.00384343	0.9849161	no	NA	miR5630a:AT1G33120.1	0
AT1G33140.1	miR5630a	309	0	0.718722	0.411701496	no	PGY2	miR5630a:PGY2	0
AT1G70700.2	miR169d	787	2.5	1.6373	0.860760072	no	JAZ9	miR169d:JAZ9	0
AT1G77850.1	miR160a-5p	1419	0.5	22.9568	23.9568	yes	ARF17	miR160a-5p:ARF17	0
AT2G02850.1	miR408-3p	107	1	0.580359	0.813929558	yes	ARPN	miR408-3p:ARPN	0
AT2G28350.1	miR160a-5p	1339	2	4.62365	3.620094319	yes	ARF10	miR160a-5p:ARF10	0
AT2G45160.1	miR171a-3p	1013	0	13.5904	4.357502524	yes	ATHAM1	miR171a-3p:ATHAM1	0
AT3G11100.1	miR414	512	2	0.353596	0.909603821	no	NA	miR414:AT3G11100.1	0
AT3G17185.2	miR390a-5p	863	4.5	3.52443	4.52443	yes	TAS3a	miR390a-5p:TAS3a	0
AT3G60630.1	miR171a-3p	1055	0	9.50866	1.325868327	yes	ATHAM2	miR171a-3p:ATHAM2	0
AT4G00150.1	miR171a-3p	866	0	4.53525	2.56633455	yes	ATHAM3	miR171a-3p:ATHAM3	0
AT4G36920.2	miR172c	1303	1	1.97937	2.265401525	yes	AP2	miR172c:AP2	0
AT4G39840.1	miR5658	619	0	0.830182	1.089207326	no	NA	miR5658:AT4G39840.1	0
AT5G05100.1	miR854a	830	1	0.24598	1.072803731	no	NA	miR854a:AT5G05100.1	0
AT5G06510.3	miR169h	1238	3	2.65197	2.198563457	yes	NF-YA10	miR169h:NF-YA10	0
AT5G22640.2	miR414	1793	2	0.253667	0.885926771	no	emb1211	miR414:emb1211	0
AT5G23420.2	miR414	390	2	0.292101	0.705995906	no	HMGB6	miR414:HMGB6	0
AT5G24890.1	miR414	772	1	0.265197	0.478337158	no	NA	miR414:AT5G24890.1	0
AT5G37020.2	miR167a-5p	2380	4	4.96572	3.937716994	no	ARF8	miR167a-5p:ARF8	0
AT5G39740.2	miR414	997	1.5	1.46435	0.419298252	no	OLI7	miR414:OLI7	0
AT5G43270.3	miR156j	1111	0	0.303631	0.839182235	yes	SPL2	miR156j:SPL2	0
AT5G57735.1	miR390a-5p	428	4.5	2.3714	3.3714	yes	TAS3c	miR390a-5p:TAS3c	0
AT5G60120.2	miR172a	1820	1	1.47972	2.100316692	yes	TOE2	miR172a:TOE2	0
AT2G27400.1	miR173-5p	378	2.5	4.75048	5.75048	yes	TAS1a	miR173-5p:TAS1a	0.00410504
AT2G39675.1	miR173-5p	378	2.5	9.62396	10.62396	yes	TAS1c	miR173-5p:TAS1c	0.00410504
AT2G39681.1	miR173-5p	417	2.5	9.47406	6.485690879	yes	TAS2	miR173-5p:TAS2	0.00410504
AT4G30080.1	miR160a-5p	1518	2.5	1.71417	1.782463731	yes	ARF16	miR160a-5p:ARF16	0.005724378
AT5G60690.1	miR165a-3p	1272	3	1.44897	1.851286013	no	IFL	miR165a-3p:IFL	0.00705188
AT3G42670.1	miR414	943	2.5	0.457369	1.435303081	no	CHR38	miR414:CHR38	0.010227702
AT1G27340.1	miR394a	1382	1	0.584202	0.990388703	yes	LCR	miR394a:LCR	0.01338859
AT1G27370.4	miR157a-5p	1325	2	1.32214	1.465810547	no	SPL10	miR157a-5p:SPL10	0.013665782
AT2G22840.1	miR396a-5p	791	4	2.96329	3.190705366	yes	AtGRF1	miR396a-5p:AtGRF1	0.014243997
AT3G52910.1	miR396a-5p	752	4	1.71417	2.71417	yes	AtGRF4	miR396a-5p:AtGRF4	0.014243997
AT3G23690.1	miR393a-5p	416	3	1.01082	1.802936063	yes	NA	miR393a-5p:AT3G23690.1	0.015198716
AT5G06100.3	miR159a	1259	3.5	1.13381	2.13381	yes	ATMYB33	miR159a:ATMYB33	0.015198716
AT2G33810.1	miR156a-5p	796	1.5	1.11844	1.249329171	yes	SPL3	miR156a-5p:SPL3	0.017084071
AT2G34710.1	miR165a-3p	880	3	0.418934	1.418934	no	ATHB-14	miR165a-3p:ATHB-14	0.01820703
AT3G62980.1	miR393a-5p	1721	2	0.657227	1.595890082	yes	AtTIR1	miR393a-5p:AtTIR1	0.018612551
AT3G57920.1	miR157a-5p	855	2	0.349752	1.339455778	no	SPL15	miR157a-5p:SPL15	0.018845481
AT5G07680.2	miR164a	661	2.5	0.365126	1.365126	yes	ANAC079	miR164a:ANAC079	0.018845481
AT1G06180.1	miR858a	402	3	1.03004	2.03004	yes	ATMYB13	miR858a:ATMYB13	0.020395573
AT2G42200.1	miR157a-5p	947	2	0.672601	1.118196046	no	AtSPL9	miR157a-5p:AtSPL9	0.025651676
AT3G26810.1	miR393a-5p	2009	4	2.58663	2.220893663	yes	AFB2	miR393a-5p:AFB2	0.037712073
AT1G75150.1	miR414	1358	3	0.576515	1.523805206	no	NA	miR414:AT1G75150.1	0.040428406
AT5G37780.3	miR414	638	2.5	4.40842	0.979807532	no	ACAM-1	miR414:ACAM-1	0.045935559
AT1G48410.3	miR168a-5p	531	5	0.999293	1.999293	yes	AGO1	miR168a-5p:AGO1	0.051065845
AT4G17940.1	miR414	808	2.5	0.276727	0.943211268	no	NA	miR414:AT4G17940.1	0.06893701
AT1G50055.1	miR173-5p	373	4.5	5.51917	5.168390476	yes	TAS1b	miR173-5p:TAS1b	0.069530273
AT1G74410.1	miR162a-3p	619	4.5	1.60271	2.60271	no	NA	miR162a-3p:AT1G74410.1	0.076080878
AT5G13630.2	miR395a	3577	2.5	0.307475	0.657762017	no	ABAR	miR395a:ABAR	0.076080878
AT2G34970.1	miR414	2194	2.5	0.330535	0.788243309	no	NA	miR414:AT2G34970.1	0.076289642
AT2G23560.1	miR5595a	808	2	0.0153737	0.888957693	no	ATMES7	miR5595a:ATMES7	0.080808702
AT5G53660.1	miR396a-5p	539	4	0.568828	1.568828	yes	AtGRF7	miR396a-5p:AtGRF7	0.082095092
AT1G03530.1	miR414	1032	2.5	0.0115303	0.686834693	no	ATNAF1	miR414:ATNAF1	0.089594999
AT5G54920.2	miR5658	167	3.5	0.418934	1.418934	no	NA	miR5658:AT5G54920.2	0.09839071
AT1G04530.1	miR414	809	2.5	0.0730252	0.534646683	no	TPR4	miR414:TPR4	0.109973957
AT5G14120.1	miR5021	12	2.5	0.261354	1.261354	no	NA	miR5021:AT5G14120.1	0.111926294
AT4G18390.2	miR319a	1136	2.5	0.39203	0.19703352	yes	TCP2	miR319a:TCP2	0.117788796
AT5G52810.1	miR2938	724	4	0.430465	1.430465	no	NA	miR2938:AT5G52810.1	0.117788796
AT1G05562.1	miR865-3p	692	5	0.761	1.761	no	NA	miR865-3p:AT1G05562.1	0.120590293
AT1G08125.3	miR390a-3p	887	5	5.1233	2.854232895	no	NA	miR390a-3p:AT1G08125.3	0.123650463
AT2G47460.1	miR858b	400	2.5	0.330535	0.499410707	yes	ATMYB12	miR858b:ATMYB12	0.144058865
AT5G12840.4	miR169d	1130	4	0.768687	1.281193046	yes	ATHAP2A	miR169d:ATHAP2A	0.144495125
AT3G48150.1	miR5654-3p	1804	5.5	0.684131	1.684131	no	APC8	miR5654-3p:APC8	0.145537166
AT1G63400.1	miR161.2	999	2	0.357439	0.793343795	yes	NA	miR161.2:AT1G63400.1	0.150888972
AT2G23610.1	miR5595a	846	3	0.230606	0.987661118	no	ATMES3	miR5595a:ATMES3	0.166567741
AT1G12920.1	miR856	1359	4	1.33367	1.505971499	no	ERF1-2	miR856:ERF1-2	0.177441983
AT5G12110.1	miR414	322	3	0.25751	0.872062663	no	NA	miR414:AT5G12110.1	0.177976851
AT1G53280.1	miR5642a	1320	4.5	2.60969	1.495079482	no	AtDJ1B	miR5642a:AtDJ1B	0.191858656
AT2G26920.1	miR5641	130	6	0.807121	1.807121	no	NA	miR5641:AT2G26920.1	0.191858656
AT1G30330.2	miR167a-5p	3246	5	1.51047	1.652860296	no	ARF6	miR167a-5p:ARF6	0.214301869
AT1G01160.2	miR837-5p	431	3.5	0.568828	0.966839143	no	GIF2	miR837-5p:GIF2	0.232721258
AT2G37340.3	miR842	1015	3	0.445838	0.78178803	no	AT-RS2Z33	miR842:AT-RS2Z33	0.232721258
AT3G49010.5	miR5662	83	3.5	1.85638	0.99731501	no	ATBBC1	miR5662:ATBBC1	0.232721258
AT1G45145.1	miR837-5p	390	5	3.58592	1.634087678	no	ATH5	miR837-5p:ATH5	0.233804101
AT4G30600.1	miR5658	2024	2	0.611106	0.589416805	no	NA	miR5658:AT4G30600.1	0.254110964
AT5G42350.1	miR396a-5p	1642	3.5	0.272884	0.970690557	no	NA	miR396a-5p:AT5G42350.1	0.257794105
AT3G11440.1	miR159a	1165	3.5	0.372813	1.0229102	yes	ATMYB65	miR159a:ATMYB65	0.259144699
AT1G51760.1	miR167a-5p	862	3	0.207545	0.758561055	no	IAR3	miR167a-5p:IAR3	0.278199592
AT1G70320.1	miR414	6400	5	0.64954	1.636956925	no	UPL2	miR414:UPL2	0.282251739
AT5G41340.1	miR414	697	3	0.188328	0.585371717	no	ATUBC4	miR414:ATUBC4	0.298159807
AT2G27100.1	miR833b	625	4.5	0.418934	1.418934	no	SE	miR833b:SE	0.31396701
AT1G08470.1	miR5661	637	6	1.16072	2.16072	no	SSL3	miR5661:SSL3	0.315936398
AT3G01500.3	miR5658	1175	2	0.945485	0.149133021	no	ATBCA1	miR5658:ATBCA1	0.315936398
AT3G56150.2	miR414	682	3	0.11146	0.606022273	no	ATEIF3C-1	miR414:ATEIF3C-1	0.315936398
AT4G23680.1	miR5658	557	2	1.16072	0.130613923	no	NA	miR5658:AT4G23680.1	0.315936398
AT5G42360.1	miR396a-5p	1645	3.5	0.203702	1.012937505	no	NA	miR396a-5p:AT5G42360.1	0.315936398
AT2G16750.1	miR5021	2149	2	0.0115303	0.651149181	no	NA	miR5021:AT2G16750.1	0.316114194
AT5G01260.2	miR414	1536	4.5	0.322848	1.322848	no	NA	miR414:AT5G01260.2	0.320246543
AT5G46030.1	miR414	453	3	0.25751	0.449314511	no	NA	miR414:AT5G46030.1	0.337385913
AT3G06540.1	miR156b-3p	1929	5	0.553454	1.553454	no	AthREP	miR156b-3p:AthREP	0.341057991
AT2G36390.1	miR414	2567	3.5	0.353596	0.854433967	no	BE3	miR414:BE3	0.341103845
AT5G24500.1	miR414	796	3.5	0.876303	0.850221584	no	NA	miR414:AT5G24500.1	0.34272773
AT1G22510.2	miR3440b-3p	296	4	0.24598	1.24598	no	NA	miR3440b-3p:AT1G22510.2	0.346429187
AT2G11910.2	miR414	502	3	0.484273	0.355541742	no	NA	miR414:AT2G11910.2	0.346719656
AT2G16130.1	miR5661	1435	5.5	0.507333	1.507333	no	ATPMT2	miR5661:ATPMT2	0.346719656
AT4G37740.1	miR396a-5p	920	4	0.230606	1.230606	yes	AtGRF2	miR396a-5p:AtGRF2	0.347840867
AT2G11910.2	miR414	313	3	0.326692	0.304077928	no	NA	miR414:AT2G11910.2	0.353290403
AT3G16840.1	miR414	472	3.5	0.303631	0.921234747	no	NA	miR414:AT3G16840.1	0.36425445
AT3G04340.1	miR773b-3p	2282	4.5	0.36897	1.36897	no	emb2458	miR773b-3p:emb2458	0.377098329
AT5G33290.1	miR5029	1779	5	0.52655	1.52655	no	XGD1	miR5029:XGD1	0.377098329
AT3G09200.2	miR5662	663	3.5	1.41438	0.871045017	no	NA	miR5662:AT3G09200.2	0.378463912
AT5G28300.1	miR5016	607	3.5	0.334379	0.846410596	no	NA	miR5016:AT5G28300.1	0.378463912
AT5G44280.2	miR414	351	5.5	1.02235	1.61314767	no	ATRING1A	miR414:ATRING1A	0.378463912
AT5G58960.3	miR838	235	5.5	0.714879	1.714879	no	GIL1	miR838:GIL1	0.378463912
AT3G18790.1	miR5650	335	5.5	1.19146	1.70110335	no	NA	miR5650:AT3G18790.1	0.382353115
AT1G53230.1	miR319c	1194	3.5	0.25751	0.872062663	yes	TCP3	miR319c:TCP3	0.382539891
AT5G15850.1	miR847	816	3.5	0.00768687	0.750847477	no	ATCOL1	miR847:ATCOL1	0.386986325
AT5G63650.1	miR414	1170	3.5	0.261354	0.781048813	no	SNRK2-5	miR414:SNRK2-5	0.39190057
AT1G20190.1	miR5640	924	5	0.980076	1.509989186	no	ATEXP11	miR5640:ATEXP11	0.39420081
AT3G50000.1	miR5021	1267	2.5	0.457369	0.762663444	no	ATCKA2	miR5021:ATCKA2	0.402752578
AT5G43130.2	miR838	1767	4	0.39203	0.986382965	no	TAF4	miR838:TAF4	0.402752578
AT3G55620.1	miR776	658	4.5	0.822495	1.287899506	no	eIF6A	miR776:eIF6A	0.416949435
AT5G06340.1	miR5654-5p	298	3	0.422778	0.775768051	no	ATNUDX27	miR5654-5p:ATNUDX27	0.418630449
AT5G17770.1	miR159b-5p	354	3.5	0.530394	0.829232399	no	ATCBR	miR159b-5p:ATCBR	0.419705381
AT5G51330.1	miR834	1801	5	0.307475	1.307475	no	DYAD	miR834:DYAD	0.420551458
AT5G44200.2	miR414	905	3.5	0.188328	0.723772469	no	ATCBP20	miR414:ATCBP20	0.423625888
AT5G59000.1	miR414	761	3.5	0.0614949	0.718884576	no	NA	miR414:AT5G59000.1	0.425985619
AT2G16640.1	miR414	2600	3.5	0.284414	0.700325241	no	ATTOC132	miR414:ATTOC132	0.426975497
AT5G41770.1	miR829-5p	1968	4.5	1.32983	1.181222365	no	NA	miR829-5p:AT5G41770.1	0.426975497
AT5G44790.1	miR173-3p	774	5.5	0.568828	1.568828	no	HMA7	miR173-3p:HMA7	0.427544205
AT2G33560.2	miR172e-3p	1030	4.5	0.588045	1.259000249	no	BUBR1	miR172e-3p:BUBR1	0.429320729
AT5G37830.1	miR407	1963	4.5	0.276727	1.276727	no	OXP1	miR407:OXP1	0.429320729
AT5G64816.2	miR5021	491	2.5	0.280571	0.692425485	no	NA	miR5021:AT5G64816.2	0.430772678
AT4G02400.1	miR414	336	4.5	0.534237	1.295277695	no	NA	miR414:AT4G02400.1	0.434062336
AT4G12650.1	miR4227	625	3.5	0.0807121	0.824141894	no	NA	miR4227:AT4G12650.1	0.437203154
AT3G42790.1	miR414	725	3.5	0.507333	0.69885204	no	AL3	miR414:AL3	0.437237472
AT1G07470.1	miR414	1112	4	0.0345909	0.971138279	no	NA	miR414:AT1G07470.1	0.441075944
AT2G17880.1	miR5021	328	3	0.207545	1.016171461	no	NA	miR5021:AT2G17880.1	0.468850034
AT4G32710.1	miR5012	444	6	0.795591	1.795591	no	PERK14	miR5012:PERK14	0.473603234
AT1G12820.1	miR393a-5p	1894	4	0.614949	1.076886812	yes	AFB3	miR393a-5p:AFB3	0.480427246
AT2G40240.1	miR414	1022	4.5	0.242136	1.242136	no	NA	miR414:AT2G40240.1	0.480427246
AT4G18030.1	miR5999	2119	3.5	0.307475	0.545879833	no	NA	miR5999:AT4G18030.1	0.480427246
AT1G07480.2	miR414	1195	4	0.549611	1.002486143	no	NA	miR414:AT1G07480.2	0.481421023
AT1G22200.2	miR172b-5p	985	6	1.37979	1.709582408	no	NA	miR172b-5p:AT1G22200.2	0.481421023
AT1G30630.1	miR780.2	524	5	1.54506	1.34267114	no	NA	miR780.2:AT1G30630.1	0.481421023
AT2G42760.1	miR413	403	5.5	0.522707	1.522707	no	NA	miR413:AT2G42760.1	0.481421023
AT4G31340.2	miR156j	1410	5	1.31445	1.399826054	no	NA	miR156j:AT4G31340.2	0.481421023
AT5G64020.1	miR5021	384	4	0.315162	1.155308847	no	TBL14	miR5021:TBL14	0.485731775
AT4G39710.2	miR5021	163	2.5	0.196015	0.604024795	no	FKBP16-2	miR5021:FKBP16-2	0.492178982
AT2G40300.1	miR5655	886	3.5	0.822495	0.953739454	no	ATFER4	miR5655:ATFER4	0.494054243
AT1G15020.2	miR840-3p	540	4	0.153737	0.877258467	no	ATQSOX1	miR840-3p:ATQSOX1	0.494973727
AT1G62150.1	miR156g	292	5	0.272884	1.272884	no	NA	miR156g:AT1G62150.1	0.494973727
AT5G17780.2	miR168a-3p	1165	4	0.541924	0.871790204	no	NA	miR168a-3p:AT5G17780.2	0.494973727
AT2G35690.1	miR2934-3p	1907	4	0.330535	0.850190257	no	ACX5	miR2934-3p:ACX5	0.495339109
AT3G25520.2	miR414	699	3.5	2.40983	0.454923019	no	ATL5	miR414:ATL5	0.49648315
AT5G12120.1	miR5012	703	5	0.568828	1.243765033	no	NA	miR5012:AT5G12120.1	0.497072787
AT3G02880.1	miR5021	2148	3	0.199859	0.948357449	no	NA	miR5021:AT3G02880.1	0.499411091
AT2G19400.1	miR824-3p	1502	5	0.276727	1.156693451	no	NA	miR824-3p:AT2G19400.1	0.509557
AT4G00780.1	miR397b	720	4.5	0.576515	0.964720864	no	NA	miR397b:AT4G00780.1	0.518223982
AT4G27310.1	miR157a-3p	767	4	0.372813	0.899291212	no	BBX28	miR157a-3p:BBX28	0.518608802
AT3G54390.1	miR831-3p	921	4.5	0.253667	1	no	NA	miR831-3p:AT3G54390.1	0.518641031
AT3G56050.2	miR831-3p	1524	4	0.691818	0.758696803	no	NA	miR831-3p:AT3G56050.2	0.533214058
AT4G14220.1	miR5021	46	4	0.26904	1.071385454	no	RHF1A	miR5021:RHF1A	0.54091546
AT1G20696.3	miR5021	727	2.5	0.288258	0.398466459	no	HMGB3	miR5021:HMGB3	0.544271943
AT1G54520.1	miR5021	496	4	0.595732	1.058645966	no	NA	miR5021:AT1G54520.1	0.550484645
AT4G09010.1	miR5630a	977	4	0.853242	0.783804062	no	APX4	miR5630a:APX4	0.552449489
AT1G60700.1	miR3440b-5p	1118	6	0.495803	1.495803	no	NA	miR3440b-5p:AT1G60700.1	0.553537981
AT1G06040.2	miR1886.1	706	3.5	0.299788	0.421054882	no	BBX24	miR1886.1:BBX24	0.55398295
AT2G21390.1	miR5021	79	4	0.253667	1.03819485	no	NA	miR5021:AT2G21390.1	0.55398295
AT3G21810.1	miR167c-5p	632	5.5	0.687975	1.247030133	no	NA	miR167c-5p:AT3G21810.1	0.55398295
AT4G35800.1	miR5021	4851	3	0.211389	0.760975797	no	NRPB1	miR5021:NRPB1	0.55398295
AT5G08139.1	miR4221	1225	5.5	0.284414	1.284414	no	NA	miR4221:AT5G08139.1	0.55398295
AT4G27310.1	miR414	624	4	0.199859	0.87893645	no	BBX28	miR414:BBX28	0.558776237
AT4G33530.1	miR835-3p	964	5.5	0.438151	1.438151	no	KUP5	miR835-3p:KUP5	0.564322794
AT1G20950.1	miR5021	51	4	0.0115303	1.0115303	no	NA	miR5021:AT1G20950.1	0.573275589
AT3G30300.1	miR2938	1954	4	0.157581	0.667541474	no	NA	miR2938:AT3G30300.1	0.573275589
AT3G55330.1	miR5021	194	4	0.518864	1.010225542	no	PPL1	miR5021:PPL1	0.573275589
AT4G10430.3	miR5021	470	5.5	0.430465	1.430465	no	NA	miR5021:AT4G10430.3	0.583146953
AT2G03240.1	miR414	745	5.5	0.664914	1.269649315	no	NA	miR414:AT2G03240.1	0.587016935
AT3G23810.1	miR172d-5p	976	3.5	1.33751	0.425545743	no	ATSAHH2	miR172d-5p:ATSAHH2	0.587016935
AT3G08600.1	miR5658	1225	4	0.572672	0.990319544	no	NA	miR5658:AT3G08600.1	0.590163909
AT2G35520.2	miR1886.1	270	5	0.764843	1.34981013	no	DAD2	miR1886.1:DAD2	0.593478007
AT3G51895.1	miR865-5p	1923	3.5	0.192172	0.518543069	no	AST12	miR865-5p:AST12	0.593478007
AT1G25682.1	miR773a	892	4	0.103773	0.765448563	no	NA	miR773a:AT1G25682.1	0.593852187
AT3G07390.1	miR5021	227	3	0.399717	0.805389027	no	AIR12	miR5021:AIR12	0.593852187
AT5G26000.2	miR4227	851	4	1.08385	0.877059702	no	AtTGG1	miR4227:AtTGG1	0.593852187
AT2G21960.1	miR5021	272	4	0.384343	0.997230921	no	NA	miR5021:AT2G21960.1	0.597910026
AT2G36400.1	miR396a-5p	756	4	0.153737	0.691375077	yes	AtGRF3	miR396a-5p:AtGRF3	0.597910026
AT5G15020.2	miR414	3260	5	0.495803	1.127468169	no	SNL2	miR414:SNL2	0.597910026
AT3G62980.1	miR852	998	4.5	0.161424	0.8805304	no	AtTIR1	miR852:AtTIR1	0.598366327
AT4G31880.2	miR5595a	735	4.5	0.153737	0.89825944	no	NA	miR5595a:AT4G31880.2	0.598366327
AT2G41560.1	miR773a	1521	6	0.541924	1.541924	no	ACA4	miR773a:ACA4	0.607283932
AT1G75150.1	miR865-3p	255	5.5	0.219076	1.219076	no	NA	miR865-3p:AT1G75150.1	0.613577
AT5G62680.1	miR158a-5p	2178	4.5	0.707192	0.917386961	no	GTR2	miR158a-5p:GTR2	0.615680853
AT2G23350.1	miR156f-3p	1923	4	0.438151	0.680105457	no	PAB4	miR156f-3p:PAB4	0.620644115
AT1G27710.2	miR774b-5p	115	5	0.311318	1.092893415	no	NA	miR774b-5p:AT1G27710.2	0.621896179
AT1G17840.1	miR1886.1	237	5	0.322848	1.322848	no	ABCG11	miR1886.1:ABCG11	0.62889607
AT3G01120.1	miR773b-3p	1665	4	0.426621	0.599473483	no	AtCGS1	miR773b-3p:AtCGS1	0.630728616
AT1G70200.1	miR414	1307	4	0.326692	0.620628164	no	NA	miR414:AT1G70200.1	0.634387879
AT4G25370.1	miR824-3p	564	4	0.165268	0.553069661	no	NA	miR824-3p:AT4G25370.1	0.634387879
AT5G55230.2	miR172c	2003	4	0.538081	0.668998469	no	ATMAP65-1	miR172c:ATMAP65-1	0.634387879
AT5G61790.1	miR414	1023	4	0.165268	0.623599498	no	ATCNX1	miR414:ATCNX1	0.634387879
AT4G18596.1	miR159b-5p	579	4	0.234449	0.597903256	no	NA	miR159b-5p:AT4G18596.1	0.635609994
AT1G67080.1	miR167a-5p	303	4	0.115303	0.626498343	no	ABA4	miR167a-5p:ABA4	0.635810436
AT1G14510.1	miR414	839	4.5	0.461212	0.863693376	no	AL7	miR414:AL7	0.640801721
AT1G17270.1	miR1886.1	1301	5	0.280571	1.1099332	no	NA	miR1886.1:AT1G17270.1	0.640801721
AT4G39420.2	miR782	9620	4.5	0.303631	0.928802524	no	NA	miR782:AT4G39420.2	0.640801721
AT3G43240.1	miR5021	173	5	0.461212	1.104595539	no	NA	miR5021:AT3G43240.1	0.640989332
AT5G60890.1	miR858a	638	4.5	0.0115303	1.0115303	no	ATMYB34	miR858a:ATMYB34	0.662459902
AT3G50550.2	miR414	93	4.5	0.388187	0.847483837	no	NA	miR414:AT3G50550.2	0.66405381
AT2G41870.1	miR858b	605	6	0.342066	1.342066	no	NA	miR858b:AT2G41870.1	0.664927788
AT2G17390.1	miR167d	363	4.5	0.292101	0.798187909	no	AKR2B	miR167d:AKR2B	0.667372932
AT5G02050.1	miR414	500	4.5	0.357439	0.826772555	no	NA	miR414:AT5G02050.1	0.676748478
AT3G14110.3	miR396b-5p	773	4.5	0.172955	0.806972704	no	FLU	miR396b-5p:FLU	0.67718993
AT3G51880.4	miR414	542	4	0.188328	0.5075375	no	AtHMGB1	miR414:AtHMGB1	0.67804871
AT3G52230.1	miR414	512	4	0.280571	0.506216572	no	NA	miR414:AT3G52230.1	0.67804871
AT5G18800.2	miR5656	140	4.5	0.64954	0.84788112	no	NA	miR5656:AT5G18800.2	0.684656437
AT2G17970.3	miR847	755	6	0.276727	1.271838777	no	NA	miR847:AT2G17970.3	0.689200479
AT2G11910.2	miR414	442	4	0.757156	0.469299532	no	NA	miR414:AT2G11910.2	0.695433942
AT2G32430.1	miR426	591	5.5	0.142207	1.142207	no	NA	miR426:AT2G32430.1	0.699524561
AT1G04920.1	miR5021	2994	6	0.403561	1.403561	no	ATSPS3F	miR5021:ATSPS3F	0.700033341
AT1G05680.1	miR865-3p	687	5.5	0.461212	1.117583128	no	UGT74E2	miR865-3p:UGT74E2	0.70744909
AT1G04910.1	miR865-5p	1622	5.5	0.52655	1.096635848	no	NA	miR865-5p:AT1G04910.1	0.707759169
AT5G16500.1	miR414	1906	4.5	0.0230606	0.789432722	no	NA	miR414:AT5G16500.1	0.707759169
AT3G49530.1	miR5021	161	5.5	0.757156	1.090652012	no	ANAC062	miR5021:ANAC062	0.708595285
AT4G23100.3	miR865-3p	462	5.5	0.699505	1.09945671	no	ATECS1	miR865-3p:ATECS1	0.708595285
AT4G34110.1	miR5021	229	4.5	0.711035	1.170969716	no	ATPAB2	miR5021:ATPAB2	0.71687524
AT1G09780.1	miR824-3p	1272	4.5	0.157581	0.824745772	no	iPGAM1	miR824-3p:iPGAM1	0.724966177
AT1G12530.1	miR4239	495	4.5	0.242136	0.740934979	no	NA	miR4239:AT1G12530.1	0.72842064
AT5G66800.1	miR5021	161	5	0.488116	1.021097608	no	NA	miR5021:AT5G66800.1	0.73407824
AT4G14340.1	miR5648-5p	1561	6	0.52655	1.130985544	no	CKI1	miR5648-5p:CKI1	0.736875746
AT3G08520.1	miR831-3p	29	6	3.78578	1.445898668	no	NA	miR831-3p:AT3G08520.1	0.736959143
AT3G27830.1	miR418	201	4	0.634167	0.63728103	no	RPL12	miR418:RPL12	0.741583765
AT5G62700.1	miR774a	138	5	0.395874	1.120302092	no	TUB3	miR774a:TUB3	0.741583765
AT4G32020.1	miR5021	87	4	0.653384	0.997681066	no	NA	miR5021:AT4G32020.1	0.745723642
AT3G11250.1	miR5662	764	4	0.0538081	0.557076129	no	NA	miR5662:AT3G11250.1	0.745862758
AT5G65710.1	miR831-3p	2865	5.5	0.265197	1.265197	no	HSL2	miR831-3p:HSL2	0.745862758
AT5G40580.3	miR5015	315	5.5	0.530394	1.036440817	no	PBB2	miR5015:PBB2	0.747155378
AT2G33040.1	miR824-5p	475	5.5	1.38364	1.080114553	no	ATP3	miR824-5p:ATP3	0.748080439
AT3G44750.2	miR414	472	4.5	0.468899	0.741839707	no	ATHD2A	miR414:ATHD2A	0.748080439
AT4G31750.1	miR5021	140	5	0.238293	1	no	WIN2	miR5021:WIN2	0.748080439
AT1G15690.2	miR414	2086	4	0.415091	0.166434692	no	AtAVP1	miR414:AtAVP1	0.753154769
AT1G20810.1	miR390a-5p	609	6	0.568828	1.139592506	no	NA	miR390a-5p:AT1G20810.1	0.753154769
AT1G20980.1	miR831-5p	3804	4.5	0.288258	0.811222604	no	ATSPL14	miR831-5p:ATSPL14	0.753154769
AT1G28240.1	miR399c-5p	1432	6	0.495803	1.144039465	no	NA	miR399c-5p:AT1G28240.1	0.753154769
AT1G35310.1	miR414	288	4.5	1.15303	0.724516099	no	MLP168	miR414:MLP168	0.753154769
AT1G71500.1	miR5021	313	6	0.768687	1.13016227	no	NA	miR5021:AT1G71500.1	0.753154769
AT1G76810.1	miR158a-5p	4352	5	0.342066	0.916051616	no	NA	miR158a-5p:AT1G76810.1	0.753628378
AT5G57370.1	miR414	572	4.5	0.169111	0.707101919	no	NA	miR414:AT5G57370.1	0.768750531
AT3G11120.1	miR831-3p	105	5	4.58906	1.043784701	no	NA	miR831-3p:AT3G11120.1	0.773452419
AT3G57870.1	miR172b-5p	207	4	0.230606	0.567517986	no	AHUS5	miR172b-5p:AHUS5	0.773452419
AT5G06430.1	miR774b-5p	608	6	0.326692	1.326692	no	NA	miR774b-5p:AT5G06430.1	0.773452419
AT3G53610.3	miR172c	589	4.5	0.176798	0.838437375	no	ATRAB8	miR172c:ATRAB8	0.778502448
AT1G16300.1	miR858b	461	6	0.353596	1.205350003	no	GAPCP-2	miR858b:GAPCP-2	0.782727844
AT5G22080.2	miR158a-5p	762	5	0.857086	0.88790365	no	NA	miR158a-5p:AT5G22080.2	0.782727844
AT1G19660.2	miR414	506	6	0.822495	1.331289217	no	NA	miR414:AT1G19660.2	0.792948234
AT5G65930.3	miR393a-3p	3734	6	0.549611	1.161297502	no	KCBP	miR393a-3p:KCBP	0.79578595
AT3G10420.2	miR414	1478	5	0.553454	0.8840729	no	SPD1	miR414:SPD1	0.797014622
AT3G13460.4	miR5021	84	4.5	0.307475	0.854338817	no	ECT2	miR5021:ECT2	0.797014622
AT3G53630.1	miR838	560	4.5	0.00768687	0.65190046	no	NA	miR838:AT3G53630.1	0.797014622
AT4G36140.1	miR775	2798	6	0.130677	1.130677	no	NA	miR775:AT4G36140.1	0.797014622
AT5G23940.1	miR3440b-3p	713	4.5	0.764843	0.675088362	no	DCR	miR3440b-3p:DCR	0.797014622
AT1G70700.2	miR5021	98	4	0.307475	0.759027521	no	JAZ9	miR5021:JAZ9	0.805271899
AT2G18400.1	miR831-5p	463	4.5	0.388187	0.900295345	no	NA	miR831-5p:AT2G18400.1	0.806911799
AT1G30530.1	miR773b-3p	1144	4.5	0.288258	0.557540217	no	UGT78D1	miR773b-3p:UGT78D1	0.816041014
AT1G52342.1	miR5021	304	4	0.299788	0.746239916	no	NA	miR5021:AT1G52342.1	0.816041014
AT2G19800.1	miR407	797	5.5	0.334379	1.002889063	no	MIOX2	miR407:MIOX2	0.816041014
AT4G32410.1	miR831-3p	1654	6	0.457369	1.12790641	no	AtCESA1	miR831-3p:AtCESA1	0.816041014
AT5G03455.1	miR5646	290	5	0.192172	0.813738733	no	ACR2	miR5646:ACR2	0.816041014
AT5G16500.1	miR847	1913	5.5	0.272884	0.982206021	no	NA	miR847:AT5G16500.1	0.816041014
AT5G25900.1	miR854a	109	5.5	0.0153737	1.0153737	no	ATKO1	miR854a:ATKO1	0.816041014
AT1G07920.1	miR414	1280	4.5	1.04926	0.565903204	no	NA	miR414:AT1G07920.1	0.820360269
AT1G22640.1	miR858a	394	5	0.634167	0.82530519	no	ATMYB3	miR858a:ATMYB3	0.820360269
AT1G64090.2	miR5658	1173	6	2.82492	1.097002897	no	RTNLB3	miR5658:RTNLB3	0.820360269
AT1G65230.1	miR5640	883	5.5	0.549611	0.978165032	no	NA	miR5640:AT1G65230.1	0.820360269
AT1G80040.3	miR5021	142	4	0.00384343	0.709384365	no	NA	miR5021:AT1G80040.3	0.820360269
AT2G03470.2	miR414	1122	4.5	0.0345909	0.5737279	no	NA	miR414:AT2G03470.2	0.820360269
AT2G35240.1	miR5662	108	6	0.561141	1.051788317	no	MORF6	miR5662:MORF6	0.820360269
AT2G45980.1	miR156b-3p	783	5	0.326692	0.784181277	no	ATI1	miR156b-3p:ATI1	0.820360269
AT3G56020.1	miR831-3p	71	6	16.0386	1.118304553	no	NA	miR831-3p:AT3G56020.1	0.820360269
AT4G26710.2	miR413	445	5	0.726409	0.82391213	no	NA	miR413:AT4G26710.2	0.820360269
AT5G24930.1	miR847	1463	4.5	0.230606	0.507276032	no	ATCOL4	miR847:ATCOL4	0.820360269
AT5G66240.3	miR777	252	6	0.388187	1.080794043	no	NA	miR777:AT5G66240.3	0.820360269
AT1G56460.2	miR414	1206	5.5	0.399717	1.197249021	no	NA	miR414:AT1G56460.2	0.823236863
AT2G16920.1	miR414	1998	5	0.272884	0.821421634	no	PFU2	miR414:PFU2	0.825876461
AT1G42550.1	miR414	1483	5.5	0.349752	1.189711949	no	PMI1	miR414:PMI1	0.826441099
AT2G42100.1	miR833a-5p	1093	6	0.322848	1.322848	no	NA	miR833a-5p:AT2G42100.1	0.829210945
AT1G48750.1	miR5658	469	4	0.668757	0.150853545	no	NA	miR5658:AT1G48750.1	0.831432641
AT3G56990.1	miR414	2048	5.5	0.342066	0.985883171	no	EDA7	miR414:EDA7	0.831432641
AT3G01500.3	miR5658	1200	4	0.372813	0.105234299	no	ATBCA1	miR5658:ATBCA1	0.834001739
AT4G33890.2	miR830-5p	1153	5.5	0.138364	0.951797427	no	NA	miR830-5p:AT4G33890.2	0.834001739
AT3G09980.1	miR5021	909	6	0.299788	1.270489744	no	NA	miR5021:AT3G09980.1	0.840741074
AT1G07940.2	miR414	1411	4.5	1.50663	0.494384837	no	NA	miR414:AT1G07940.2	0.84251791
AT1G14000.1	miR5021	1676	4.5	0.361283	0.776406152	no	VIK	miR5021:VIK	0.84251791
AT1G17130.2	miR414	1116	4.5	0.13452	0.506159015	no	NA	miR414:AT1G17130.2	0.84251791
AT2G17110.1	miR414	961	5.5	0.142207	0.967446497	no	NA	miR414:AT2G17110.1	0.84251791
AT2G33585.1	miR394a	370	6	0.595732	1.053274544	no	NA	miR394a:AT2G33585.1	0.84251791
AT3G29075.1	miR414	714	4.5	0.13452	0.492644121	no	NA	miR414:AT3G29075.1	0.84251791
AT4G32040.1	miR1886.3	877	5.5	0.530394	1	no	KNAT5	miR1886.3:KNAT5	0.84251791
AT5G22650.2	miR414	587	4.5	0.172955	0.503450896	no	ATHD2	miR414:ATHD2	0.84251791
AT5G26710.1	miR414	2123	5	0.295944	0.798665875	no	NA	miR414:AT5G26710.1	0.84251791
ATCG01250.1	miR167a-3p	677	4.5	0.13452	0.44848183	no	NDHB.2	miR167a-3p:NDHB.2	0.84251791
AT1G54030.1	miR5021	173	5	0.203702	0.874365946	no	ERMO3	miR5021:ERMO3	0.846810521
AT3G05510.2	miR868-3p	937	5	0.165268	0.767197063	no	NA	miR868-3p:AT3G05510.2	0.846810521
ATCG00890.1	miR167a-3p	677	4.5	0.0845555	0.434006219	no	NDHB.1	miR167a-3p:NDHB.1	0.846810521
AT1G07930.2	miR414	1061	4.5	0.903207	0.45338849	no	NA	miR414:AT1G07930.2	0.859256115
AT1G64040.1	miR5021	1344	5	0.261354	0.863224501	no	TOPP3	miR5021:TOPP3	0.859594929
AT4G36910.1	miR5654-5p	633	6	0.953172	1.009937155	no	CBSX1	miR5654-5p:CBSX1	0.869057695
AT5G01500.1	miR834	1025	5.5	0.199859	0.901786875	no	TAAC	miR834:TAAC	0.869057695
AT1G62500.1	miR161.2	778	5	0.338222	0.974802832	no	NA	miR161.2:AT1G62500.1	0.869547835
AT5G52060.1	miR5021	1628	4	0.411247	0.855539726	no	ATBAG1	miR5021:ATBAG1	0.869547835
AT2G34790.1	miR839-5p	1550	5	0.472742	0.775386919	no	EDA28	miR839-5p:EDA28	0.872273928
AT1G12520.3	miR398a-3p	820	6	1.04157	1.009503795	no	ATCCS	miR398a-3p:ATCCS	0.875425561
AT1G77090.1	miR157a-3p	321	6	0.303631	1.039854283	no	NA	miR157a-3p:AT1G77090.1	0.875531606
AT1G22380.1	miR157a-3p	1302	6	0.64954	1.031235777	no	AtUGT85A3	miR157a-3p:AtUGT85A3	0.879255606
AT1G23240.3	miR5021	569	3.5	0.541924	0.200273019	no	NA	miR5021:AT1G23240.3	0.879255606
AT3G61310.1	miR167c-5p	1216	5.5	0.207545	0.877157491	no	NA	miR167c-5p:AT3G61310.1	0.879255606
AT5G22650.2	miR414	638	5	0.853242	0.743900452	no	ATHD2	miR414:ATHD2	0.879255606
AT5G65390.1	miR8181	234	5	0.157581	0.720218782	no	AGP7	miR8181:AGP7	0.879255606
AT1G31335.1	miR5021	109	4.5	0.303631	0.726017785	no	NA	miR5021:AT1G31335.1	0.880428749
AT3G62900.1	miR414	2839	5	0.0807121	0.936705766	no	NA	miR414:AT3G62900.1	0.880654728
AT1G02500.2	miR858b	966	5	0.445838	0.662080429	no	AtSAM1	miR858b:AtSAM1	0.882384465
AT1G29930.1	miR842	223	4.5	1.22221	0.319053383	no	AB140	miR842:AB140	0.882384465
AT1G62430.1	miR5652	1233	6	0.234449	1.015813441	no	ATCDS1	miR5652:ATCDS1	0.882384465
AT1G72750.1	miR5996	445	6	0.62648	0.959200595	no	ATTIM23-2	miR5996:ATTIM23-2	0.882384465
AT2G36580.1	miR169f-3p	1402	6	0.507333	0.972717024	no	NA	miR169f-3p:AT2G36580.1	0.882384465
AT3G16640.1	miR414	276	4.5	0.307475	0.296280056	no	TCTP	miR414:TCTP	0.882384465
AT3G19580.2	miR5641	144	6	0.165268	0.986979107	no	AZF2	miR5641:AZF2	0.882384465
AT3G58690.1	miR396a-5p	777	5.5	0.0922424	0.8931437	no	NA	miR396a-5p:AT3G58690.1	0.882384465
AT4G02450.2	miR414	735	4.5	0.568828	0.263483026	no	NA	miR414:AT4G02450.2	0.882384465
AT5G13810.1	miR5640	472	6	0.161424	1.020257141	no	NA	miR5640:AT5G13810.1	0.882384465
AT5G35680.3	miR414	514	4.5	0.857086	0.280402057	no	NA	miR414:AT5G35680.3	0.882384465
AT5G42530.1	miR5021	97	4	0.0922424	0.599311603	no	NA	miR5021:AT5G42530.1	0.882384465
AT4G27640.1	miR5021	3345	4	0.088399	0.571876312	no	NA	miR5021:AT4G27640.1	0.88748559
AT2G20630.2	miR5662	391	6	0.345909	0.964205222	no	PIA1	miR5662:PIA1	0.891268902
AT3G55620.1	miR5021	87	4	0.234449	0.562311929	no	eIF6A	miR5021:eIF6A	0.892923817
AT4G10030.1	miR831-3p	812	6	0.530394	0.997495172	no	NA	miR831-3p:AT4G10030.1	0.892923817
AT5G62690.1	miR774a	179	5	0.238293	0.679449326	no	TUB2	miR774a:TUB2	0.899991997
AT5G09550.1	miR824-3p	520	5.5	0.169111	0.849239135	no	GDI	miR824-3p:GDI	0.900971208
AT3G26640.1	miR5662	1029	5.5	0.376657	1.065440705	no	LWD2	miR5662:LWD2	0.902715961
AT3G56260.2	miR831-3p	768	5	0.684131	0.648024334	no	NA	miR831-3p:AT3G56260.2	0.903362759
AT4G02990.1	miR172a	947	6	0.484273	0.953107883	no	BSM	miR172a:BSM	0.903362759
AT5G07090.2	miR5640	976	4.5	0.345909	0.321215499	no	NA	miR5640:AT5G07090.2	0.903362759
AT1G55330.1	miR414	96	4.5	0.426621	0.06144223	no	AGP21	miR414:AGP21	0.904330349
AT5G06150.1	miR829-5p	1048	5	0.138364	0.683737418	no	CYC1BAT	miR829-5p:CYC1BAT	0.904330349
AT2G17500.4	miR844-5p	1417	5.5	0.36897	0.86204736	no	NA	miR844-5p:AT2G17500.4	0.905901026
AT3G46530.1	miR414	1457	5	0.215232	0.666795794	no	RPP13	miR414:RPP13	0.905901026
AT1G28960.5	miR859	781	5	0.580359	0.639293458	no	ATNUDT15	miR859:ATNUDT15	0.917942812
AT3G02360.2	miR859	1605	5	1.1146	0.847501102	no	NA	miR859:AT3G02360.2	0.924090409
AT3G24080.2	miR780.2	1336	5	0.142207	0.804975425	no	NA	miR780.2:AT3G24080.2	0.924090409
AT4G04960.1	miR5638a	1995	6	0.196015	1.196015	no	NA	miR5638a:AT4G04960.1	0.924090409
AT4G10710.1	miR414	3172	5	0.726409	0.834630911	no	SPT16	miR414:SPT16	0.924090409
AT4G25640.2	miR854a	478	5	0.3805	0.922915651	no	ATDTX35	miR854a:ATDTX35	0.924090409
AT4G27270.1	miR858a	578	5.5	0.430465	1.039085989	no	NA	miR858a:AT4G27270.1	0.924090409
AT5G43760.1	miR854a	313	5.5	0.36897	1.056349657	no	KCS20	miR854a:KCS20	0.924090409
AT1G01300.1	miR5021	169	6	0.52655	0.910588126	no	NA	miR5021:AT1G01300.1	0.926641849
AT1G21630.2	miR5652	3851	5.5	0.242136	0.839037873	no	NA	miR5652:AT1G21630.2	0.926641849
AT1G31650.1	miR1886.3	1443	6	0.307475	1.002948687	no	ATROPGEF14	miR1886.3:ATROPGEF14	0.926641849
AT3G02770.1	miR5642a	395	5	0.276727	0.620692388	no	NA	miR5642a:AT3G02770.1	0.926641849
AT1G01630.1	miR8171	978	6	1.52584	1.085925072	no	NA	miR8171:AT1G01630.1	0.931089825
AT1G47970.1	miR414	263	5	0.303631	0.743524402	no	NA	miR414:AT1G47970.1	0.931089825
AT1G54030.1	miR4240	690	5.5	0.253667	0.993905755	no	ERMO3	miR4240:ERMO3	0.931089825
AT1G54570.1	miR829-5p	1250	6	0.36897	1.174811288	no	PES1	miR829-5p:PES1	0.931089825
AT1G75270.1	miR832-3p	731	5	0.345909	0.767637609	no	DHAR2	miR832-3p:DHAR2	0.931089825
AT2G02220.1	miR5021	3136	6	0.0807121	1.0807121	no	ATPSKR1	miR5021:ATPSKR1	0.931089825
AT2G15270.1	miR5630a	665	5	0.338222	0.773426067	no	NA	miR5630a:AT2G15270.1	0.931089825
AT2G32235.1	miR5658	1945	5	0.230606	0.818499624	no	NA	miR5658:AT2G32235.1	0.931089825
AT4G02600.2	miR829-5p	1722	6	0.388187	1.142322618	no	ATMLO1	miR829-5p:ATMLO1	0.931089825
AT4G17950.1	miR4221	1390	5.5	0.726409	0.978222425	no	NA	miR4221:AT4G17950.1	0.931089825
AT4G37980.2	miR5012	810	5	0.226763	0.801599457	no	ATCAD7	miR5012:ATCAD7	0.931089825
AT4G38660.2	miR842	966	5	0.553454	0.816229659	no	NA	miR842:AT4G38660.2	0.931089825
AT5G01530.1	miR5662	896	5.5	7.54466	0.977144543	no	LHCB4.1	miR5662:LHCB4.1	0.931089825
AT5G45110.1	miR5021	2132	6	0.342066	1.122114689	no	ATNPR3	miR5021:ATNPR3	0.931089825
AT5G59250.1	miR5640	1634	5	0.149894	0.789020488	no	NA	miR5640:AT5G59250.1	0.931089825
AT1G18740.1	miR5662	1041	5.5	0.272884	0.803485919	no	NA	miR5662:AT1G18740.1	0.935385605
AT5G58250.1	miR4245	718	5	1.03004	0.671831615	no	EMB3143	miR4245:EMB3143	0.935385605
AT1G20693.3	miR390a-3p	589	5.5	1.50278	0.914347716	no	HMG BETA 1	miR390a-3p:HMG BETA 1	0.942489946
AT4G23490.1	miR164c-3p	1848	6	0.357439	1.082774772	no	NA	miR164c-3p:AT4G23490.1	0.942489946
AT1G44780.2	miR838	1381	5	0.611106	0.59612305	no	NA	miR838:AT1G44780.2	0.947412149
AT5G47820.2	miR158a-3p	3254	5	0.445838	0.725965879	no	FRA1	miR158a-3p:FRA1	0.947412149
AT1G10200.1	miR394a	660	5	0.476586	0.589978344	no	WLIM1	miR394a:WLIM1	0.947920218
AT3G06430.1	miR403-3p	1533	5	0.334379	0.621989521	no	AtPPR2	miR403-3p:AtPPR2	0.947920218
AT4G24280.1	miR840-3p	1194	5	0.249823	0.570315224	no	cpHsc70-1	miR840-3p:cpHsc70-1	0.947920218
AT3G51420.1	miR5996	1469	6	0.276727	1.053936432	no	ATSSL4	miR5996:ATSSL4	0.949041156
AT3G19820.3	miR397b	1251	5.5	1.14534	0.911789331	no	CBB1	miR397b:CBB1	0.951889243
AT4G22580.1	miR167a-3p	924	6	0.349752	1.114218472	no	NA	miR167a-3p:AT4G22580.1	0.951889243
AT4G00170.1	miR399b	557	6	0.188328	0.90356017	no	NA	miR399b:AT4G00170.1	0.954227817
AT4G20440.4	miR5633	960	6	0.49196	1.068835726	no	smB	miR5633:smB	0.955124679
AT3G55605.1	miR414	472	5.5	0.353596	0.794667913	no	NA	miR414:AT3G55605.1	0.956976515
AT1G50490.1	miR159b-5p	640	6	0.468899	1.035213054	no	UBC20	miR159b-5p:UBC20	0.965093878
AT2G01720.1	miR403-3p	849	6	0.188328	1.065475481	no	NA	miR403-3p:AT2G01720.1	0.965093878
AT1G10670.4	miR162a-5p	939	5.5	0.472742	0.832675312	no	ACLA-1	miR162a-5p:ACLA-1	0.967607888
AT1G31580.1	miR5021	173	4	0.488116	0.365549633	no	CXC750	miR5021:CXC750	0.967799494
AT5G39500.1	miR861-5p	2998	6	0.430465	1.084503091	no	ERMO1	miR861-5p:ERMO1	0.974728224
AT1G77810.2	miR5024-5p	1364	6	0.24598	0.878109905	no	NA	miR5024-5p:AT1G77810.2	0.978673705
AT3G16350.1	miR397a	1208	5.5	0.330535	0.752272731	no	NA	miR397a:AT3G16350.1	0.979079856
AT1G20330.1	miR831-3p	739	5	0.987763	0.455595462	no	CVP1	miR831-3p:CVP1	0.979638524
AT2G02090.1	miR5021	2472	5	0.24598	0.820336778	no	CHA19	miR5021:CHA19	0.984557226
AT3G13750.1	miR8181	2633	6	0.599576	0.892746576	no	BGAL1	miR8181:BGAL1	0.984768752
AT5G12250.1	miR774a	171	6	0.787904	0.887442608	no	TUB6	miR774a:TUB6	0.984768752
AT5G22210.2	miR831-3p	115	5	0.188328	0.441575409	no	NA	miR831-3p:AT5G22210.2	0.984768752
AT3G23810.1	miR5021	1697	4	0.661071	0.286939706	no	ATSAHH2	miR5021:ATSAHH2	0.996905281
AT3G51260.2	miR5662	133	5.5	0.153737	0.842777417	no	PAD1	miR5662:PAD1	0.996905281
AT1G01610.1	miR774b-5p	330	5.5	0.192172	0.813738733	no	ATGPAT4	miR774b-5p:ATGPAT4	0.999918773
AT1G01800.2	miR171c-5p	925	5.5	0.388187	0.580510764	no	NA	miR171c-5p:AT1G01800.2	0.999918773
AT1G02205.3	miR774b-3p	1614	6	0.334379	0.568050488	no	CER1	miR774b-3p:CER1	0.999918773
AT1G02305.1	miR5014b	956	6	0.196015	0.63353856	no	NA	miR5014b:AT1G02305.1	0.999918773
AT1G04340.1	miR172d-5p	483	6	0.11146	0.669122512	no	NA	miR172d-5p:AT1G04340.1	0.999918773
AT1G04410.1	miR171c-5p	666	6	0.499646	0.500759999	no	c-NAD-MDH1	miR171c-5p:c-NAD-MDH1	0.999918773
AT1G06760.1	miR834	682	6	0.353596	0.480349475	no	NA	miR834:AT1G06760.1	0.999918773
AT1G07320.4	miR1886.1	100	6	0.284414	0.557732791	no	EMB2784	miR1886.1:EMB2784	0.999918773
AT1G07920.1	miR861-5p	491	6	0.130677	0.761771588	no	NA	miR861-5p:AT1G07920.1	0.999918773
AT1G07930.2	miR861-5p	503	6	0.0384343	0.587121577	no	NA	miR861-5p:AT1G07930.2	0.999918773
AT1G07940.2	miR861-5p	622	6	0.372813	0.866564365	no	NA	miR861-5p:AT1G07940.2	0.999918773
AT1G09200.1	miR4221	102	6	1.06847	0.646712147	no	NA	miR4221:AT1G09200.1	0.999918773
AT1G10120.1	miR396a-5p	1316	5.5	0.130677	0.823620551	yes	NA	miR396a-5p:AT1G10120.1	0.999918773
AT1G10630.1	miR866-5p	325	6	0.115303	0.640322589	no	ARFA1F	miR866-5p:ARFA1F	0.999918773
AT1G10840.2	miR837-5p	811	6	0.480429	0.444690789	no	TIF3H1	miR837-5p:TIF3H1	0.999918773
AT1G10950.1	miR5024-5p	1797	5.5	0.607263	0.819673327	no	AtTMN1	miR5024-5p:AtTMN1	0.999918773
AT1G12080.2	miR4221	353	5.5	0.699505	0.199255155	no	NA	miR4221:AT1G12080.2	0.999918773
AT1G12080.2	miR838	461	5.5	0.853242	0.202582618	no	NA	miR838:AT1G12080.2	0.999918773
AT1G14320.2	miR447c-3p	453	6	0.826338	0.305352034	no	RPL10	miR447c-3p:RPL10	0.999918773
AT1G16900.1	miR865-3p	1901	6	0.142207	0.841442599	no	EBS3	miR865-3p:EBS3	0.999918773
AT1G17745.2	miR839-5p	1917	6	0.910894	0.45815677	no	PGDH	miR839-5p:PGDH	0.999918773
AT1G18490.1	miR160c-3p	1219	6	0.26904	0.774744965	no	NA	miR160c-3p:AT1G18490.1	0.999918773
AT1G20010.1	miR847	1426	5	0.584202	0.171444495	no	TUB5	miR847:TUB5	0.999918773
AT1G20260.1	miR859	1238	6	0.284414	0.606301807	no	AtVAB3	miR859:AtVAB3	0.999918773
AT1G20693.3	miR414	583	5.5	0.261354	0.30926227	no	HMG BETA 1	miR414:HMG BETA 1	0.999918773
AT1G20950.1	miR822-5p	244	6	0.088399	0.810987686	no	NA	miR822-5p:AT1G20950.1	0.999918773
AT1G22400.1	miR157a-3p	1371	6	0.14605	0.772128847	no	ATUGT85A1	miR157a-3p:ATUGT85A1	0.999918773
AT1G22640.1	miR164c-3p	613	6	0.395874	0.804957742	no	ATMYB3	miR164c-3p:ATMYB3	0.999918773
AT1G24260.3	miR398a-5p	743	6	0.77253	0.45972036	no	AGL9	miR398a-5p:AGL9	0.999918773
AT1G27400.1	miR773a	591	5	1.0531	0.3408557	no	NA	miR773a:AT1G27400.1	0.999918773
AT1G27710.2	miR170-3p	661	6	0.126833	0.31084448	no	NA	miR170-3p:AT1G27710.2	0.999918773
AT1G30230.2	miR5665	662	6	0.299788	0.247358165	no	eEF-1Bb1	miR5665:eEF-1Bb1	0.999918773
AT1G30230.2	miR5021	834	5	0.334379	0.311604072	no	eEF-1Bb1	miR5021:eEF-1Bb1	0.999918773
AT1G36310.2	miR831-3p	990	5	0.211389	0.17805144	no	NA	miR831-3p:AT1G36310.2	0.999918773
AT1G45688.2	miR1886.1	740	6	0.353596	0.780577315	no	NA	miR1886.1:AT1G45688.2	0.999918773
AT1G49760.2	miR8183	2090	5	0.411247	0.192325105	no	PAB8	miR8183:PAB8	0.999918773
AT1G50010.1	miR5641	96	6	0.253667	0.704221452	no	TUA2	miR5641:TUA2	0.999918773
AT1G51950.1	miR414	518	6	0.14605	0.719930849	no	IAA18	miR414:IAA18	0.999918773
AT1G52300.1	miR778	330	6	0.319005	0.13966563	no	NA	miR778:AT1G52300.1	0.999918773
AT1G52600.1	miR868-5p	592	5.5	0.711035	0.513960146	no	NA	miR868-5p:AT1G52600.1	0.999918773
AT1G53910.3	miR396a-5p	591	6	0.142207	0.56479195	no	RAP2.12	miR396a-5p:RAP2.12	0.999918773
AT1G54710.1	miR414	3033	6	0.51502	0.822615045	no	ATATG18H	miR414:ATATG18H	0.999918773
AT1G55670.1	miR157d	654	5.5	0.196015	0.177092433	no	PSAG	miR157d:PSAG	0.999918773
AT1G55805.1	miR858a	313	6	0.595732	0.845271801	no	NA	miR858a:AT1G55805.1	0.999918773
AT1G60950.1	miR773b-3p	423	5.5	1.74876	0.087258067	no	ATFD2	miR773b-3p:ATFD2	0.999918773
AT1G62750.1	miR842	2095	5	0.376657	0.434065785	no	ATSCO1	miR842:ATSCO1	0.999918773
AT1G64090.2	miR5021	412	5	0.449682	0.652360488	no	RTNLB3	miR5021:RTNLB3	0.999918773
AT1G64520.1	miR156i	907	6	0.480429	0.777860212	no	RPN12a	miR156i:RPN12a	0.999918773
AT1G64650.2	miR408-5p	636	6	0.353596	0.943727568	no	NA	miR408-5p:AT1G64650.2	0.999918773
AT1G65295.1	miR854a	115	5	0.25751	0.312143334	no	NA	miR854a:AT1G65295.1	0.999918773
AT1G66260.2	miR394a	983	5.5	0.215232	0.399634314	no	NA	miR394a:AT1G66260.2	0.999918773
AT1G66580.1	miR158a-5p	795	5	0.480429	0.380547573	no	RPL10C	miR158a-5p:RPL10C	0.999918773
AT1G67350.2	miR854a	355	5	0.222919	0.44427616	no	NA	miR854a:AT1G67350.2	0.999918773
AT1G68300.1	miR2939	621	6	0.184485	0.437647793	no	NA	miR2939:AT1G68300.1	0.999918773
AT1G68560.1	miR5021	118	6	0.276727	0.435832252	no	ATXYL1	miR5021:ATXYL1	0.999918773
AT1G70490.3	miR866-5p	435	6	1.18762	0.665569361	no	ARFA1D	miR866-5p:ARFA1D	0.999918773
AT1G72020.1	miR5651	278	6	1.87175	0.22890313	no	NA	miR5651:AT1G72020.1	0.999918773
AT1G72230.1	miR408-3p	823	6	0.272884	0.795763377	no	NA	miR408-3p:AT1G72230.1	0.999918773
AT1G74060.1	miR835-3p	810	5.5	0.13452	0.29336988	no	NA	miR835-3p:AT1G74060.1	0.999918773
AT1G75380.3	miR414	477	6	0.299788	0.816506679	no	ATBBD1	miR414:ATBBD1	0.999918773
AT1G75500.2	miR868-3p	1230	6	0.284414	0.661509517	no	UMAMIT5	miR868-3p:UMAMIT5	0.999918773
AT1G76550.1	miR5020c	1903	5.5	0.11146	0.375474216	no	NA	miR5020c:AT1G76550.1	0.999918773
AT1G78040.2	miR415	511	4.5	1.13381	0.167264504	no	NA	miR415:AT1G78040.2	0.999918773
AT2G01490.1	miR5655	1039	6	0.211389	0.56873524	no	PAHX	miR5655:PAHX	0.999918773
AT2G01970.1	miR156i	1804	5	0.176798	0.508456869	no	NA	miR156i:AT2G01970.1	0.999918773
AT2G02160.1	miR838	1952	6	0.311318	0.768113956	no	NA	miR838:AT2G02160.1	0.999918773
AT2G04030.2	miR156d-3p	1007	6	0.180641	0.793379683	no	AtHsp90.5	miR156d-3p:AtHsp90.5	0.999918773
AT2G04570.1	miR774b-3p	984	6	1.4067	0.455015531	no	NA	miR774b-3p:AT2G04570.1	0.999918773
AT2G07698.1	miR867	1295	6	1.5489	0.214678559	no	NA	miR867:AT2G07698.1	0.999918773
AT2G10940.2	miR862-5p	726	6	1.79104	0.37447891	no	NA	miR862-5p:AT2G10940.2	0.999918773
AT2G13360.2	miR5021	1381	5.5	0.584202	0.189059347	no	AGT	miR5021:AGT	0.999918773
AT2G13820.2	miR156i	283	6	0.353596	0.75871621	no	AtXYP2	miR156i:AtXYP2	0.999918773
AT2G16600.2	miR414	538	5.5	1.49125	0.148659454	no	ROC3	miR414:ROC3	0.999918773
AT2G19730.3	miR8168	455	6	0.292101	0.141302175	no	NA	miR8168:AT2G19730.3	0.999918773
AT2G20260.1	miR834	241	6	0.641853	0.376644353	no	PSAE-2	miR834:PSAE-2	0.999918773
AT2G20280.1	miR774b-3p	402	6	0.357439	0.815320791	no	NA	miR774b-3p:AT2G20280.1	0.999918773
AT2G20890.1	miR838	906	5.5	0.472742	0.523343875	no	PSB29	miR838:PSB29	0.999918773
AT2G22230.1	miR3434-3p	667	6	0.876303	0.576924591	no	NA	miR3434-3p:AT2G22230.1	0.999918773
AT2G22795.1	miR831-3p	206	5.5	0.234449	0.661983523	no	NA	miR831-3p:AT2G22795.1	0.999918773
AT2G22795.1	miR4221	656	6	0.199859	0.521016362	no	NA	miR4221:AT2G22795.1	0.999918773
AT2G22795.1	miR4221	722	6	0.184485	0.493739084	no	NA	miR4221:AT2G22795.1	0.999918773
AT2G23350.1	miR854a	2192	5.5	0.349752	0.640631066	no	PAB4	miR854a:PAB4	0.999918773
AT2G23940.1	miR396b-5p	664	5.5	0.338222	0.452666331	no	NA	miR396b-5p:AT2G23940.1	0.999918773
AT2G24360.1	miR5664	1581	6	0.188328	0.654795438	no	NA	miR5664:AT2G24360.1	0.999918773
AT2G26100.1	miR866-3p	1142	6	0.342066	0.775647709	no	NA	miR866-3p:AT2G26100.1	0.999918773
AT2G29550.1	miR8167a	891	5.5	0.0768687	0.487968634	no	TUB7	miR8167a:TUB7	0.999918773
AT2G29700.1	miR831-3p	205	6	0.353596	0.988769659	no	ATPH1	miR831-3p:ATPH1	0.999918773
AT2G30110.1	miR414	3313	5	0.372813	0.462563009	no	ATUBA1	miR414:ATUBA1	0.999918773
AT2G32060.3	miR5666	435	5.5	1.56812	0.361730988	no	NA	miR5666:AT2G32060.3	0.999918773
AT2G32260.1	miR414	1042	6	0.407404	0.764182456	no	ATCCT1	miR414:ATCCT1	0.999918773
AT2G33120.3	miR824-3p	577	5.5	0.580359	0.633385035	no	ATVAMP722	miR824-3p:ATVAMP722	0.999918773
AT2G33800.1	miR3434-5p	760	6	0.288258	0.290407865	no	EMB3113	miR3434-5p:EMB3113	0.999918773
AT2G35490.1	miR865-3p	476	6	0.407404	0.912758346	no	NA	miR865-3p:AT2G35490.1	0.999918773
AT2G37110.1	miR5014a-5p	463	6	0.461212	0.801764614	no	NA	miR5014a-5p:AT2G37110.1	0.999918773
AT2G37400.1	miR838	729	6	0.311318	0.966023519	no	NA	miR838:AT2G37400.1	0.999918773
AT2G39730.3	miR863-5p	420	6	0.234449	0.423065113	no	RCA	miR863-5p:RCA	0.999918773
AT2G41620.1	miR169b-3p	1886	6	0.24598	0.729841752	no	NA	miR169b-3p:AT2G41620.1	0.999918773
AT2G43560.1	miR773a	631	5	0.199859	0.309649822	no	NA	miR773a:AT2G43560.1	0.999918773
AT2G43710.2	miR5632-5p	1274	6	0.307475	0.495040039	no	FAB2	miR5632-5p:FAB2	0.999918773
AT2G44730.1	miR414	861	6	0.395874	0.848196235	no	NA	miR414:AT2G44730.1	0.999918773
AT2G46020.2	miR166a-3p	6330	5.5	0.376657	0.76505001	no	ATBRM	miR166a-3p:ATBRM	0.999918773
AT2G47110.2	miR838	303	6	0.741783	0.489831772	no	UBI6	miR838:UBI6	0.999918773
AT3G01120.1	miR8177	1768	6	1.09922	0.553835682	no	AtCGS1	miR8177:AtCGS1	0.999918773
AT3G01390.2	miR837-5p	470	5.5	0.365126	0.140656626	no	AVMA10	miR837-5p:AVMA10	0.999918773
AT3G01500.3	miR5024-3p	748	6	1.72955	0.395605877	no	ATBCA1	miR5024-3p:ATBCA1	0.999918773
AT3G02080.1	miR5021	569	5.5	0.737939	0.479931901	no	NA	miR5021:AT3G02080.1	0.999918773
AT3G02260.1	miR5658	14673	6	0.564985	0.82228838	no	ASA1	miR5658:ASA1	0.999918773
AT3G03920.1	miR1886.3	404	6	0.415091	0.384251586	no	NA	miR1886.3:AT3G03920.1	0.999918773
AT3G04290.1	miR5661	669	5.5	0.699505	0.290111982	no	ATLTL1	miR5661:ATLTL1	0.999918773
AT3G07460.2	miR413	824	6	0.303631	0.512994152	no	NA	miR413:AT3G07460.2	0.999918773
AT3G08930.1	miR869.2	254	6	0.276727	0.885389339	no	NA	miR869.2:AT3G08930.1	0.999918773
AT3G10960.1	miR8170-5p	2100	6	0.188328	0.796487841	no	ATAZG1	miR8170-5p:ATAZG1	0.999918773
AT3G12610.1	miR172d-5p	646	5.5	0.149894	0.43601183	no	DRT100	miR172d-5p:DRT100	0.999918773
AT3G13460.4	miR830-5p	2060	6	0.330535	0.750641738	no	ECT2	miR830-5p:ECT2	0.999918773
AT3G14210.1	miR859	1044	6	0.622636	0.534285583	no	ESM1	miR859:ESM1	0.999918773
AT3G15095.3	miR5021	197	5	0.169111	0.480403928	no	HCF243	miR5021:HCF243	0.999918773
AT3G16190.1	miR869.2	549	6	0.349752	0.936030985	no	NA	miR869.2:AT3G16190.1	0.999918773
AT3G16480.1	miR173-3p	1295	5.5	0.441995	0.694549071	no	MPPalpha	miR173-3p:MPPalpha	0.999918773
AT3G17820.1	miR851-5p	1014	5	0.465055	0.073344431	no	ATGSKB6	miR851-5p:ATGSKB6	0.999918773
AT3G18490.1	miR847	1195	5	0.219076	0.377967042	no	ASPG1	miR847:ASPG1	0.999918773
AT3G18750.3	miR838	1666	6	0.153737	0.757688117	no	ATWNK6	miR838:ATWNK6	0.999918773
AT3G21200.1	miR157a-5p	98	6	0.272884	0.801541518	no	GluTRBP	miR157a-5p:GluTRBP	0.999918773
AT3G22440.1	miR2936	1793	6	0.388187	0.27951462	no	NA	miR2936:AT3G22440.1	0.999918773
AT3G23390.1	miR832-3p	416	6	0.176798	0.145789106	no	NA	miR832-3p:AT3G23390.1	0.999918773
AT3G23810.1	miR408-5p	709	5	0.0768687	0.25747872	no	ATSAHH2	miR408-5p:ATSAHH2	0.999918773
AT3G25500.1	miR5021	3261	5.5	0.00384343	0.623077209	no	AFH1	miR5021:AFH1	0.999918773
AT3G26100.2	miR169f-3p	2070	6	0.207545	0.805220032	no	NA	miR169f-3p:AT3G26100.2	0.999918773
AT3G26740.1	miR5658	208	5	0.430465	0.332846636	no	CCL	miR5658:CCL	0.999918773
AT3G27810.1	miR5654-3p	481	6	0.680288	0.858597405	no	ATMYB21	miR5654-3p:ATMYB21	0.999918773
AT3G27810.1	miR858b	498	6	0.196015	0.593653055	no	ATMYB21	miR858b:ATMYB21	0.999918773
AT3G28500.1	miR2936	237	6	0.415091	0.360899615	no	NA	miR2936:AT3G28500.1	0.999918773
AT3G28830.1	miR854a	1623	5	0.960858	0.666747593	no	NA	miR854a:AT3G28830.1	0.999918773
AT3G29075.1	miR842	423	5	0.403561	0.502881005	no	NA	miR842:AT3G29075.1	0.999918773
AT3G29075.1	miR414	489	5.5	1.13381	0.736136698	no	NA	miR414:AT3G29075.1	0.999918773
AT3G33530.3	miR408-5p	3902	6	0.334379	0.945531859	no	NA	miR408-5p:AT3G33530.3	0.999918773
AT3G46030.1	miR4243	261	5.5	0.549611	0.451906796	no	HTB11	miR4243:HTB11	0.999918773
AT3G46320.1	miR2112-5p	462	5.5	0.180641	0.586022028	no	NA	miR2112-5p:AT3G46320.1	0.999918773
AT3G48870.2	miR865-3p	1286	6	0.192172	0.801128407	no	ATCLPC	miR865-3p:ATCLPC	0.999918773
AT3G49570.1	miR775	251	6	0.130677	0.933372352	no	LSU3	miR775:LSU3	0.999918773
AT3G49910.1	miR172b-5p	606	5.5	0.149894	0.138692002	no	NA	miR172b-5p:AT3G49910.1	0.999918773
AT3G50820.1	miR782	1083	6	1.13766	0.239406428	no	OEC33	miR782:OEC33	0.999918773
AT3G51160.1	miR839-5p	782	6	0.161424	0.8703854	no	GMD2	miR839-5p:GMD2	0.999918773
AT3G52470.1	miR5632-3p	906	6	0.319005	0.515923554	no	NA	miR5632-3p:AT3G52470.1	0.999918773
AT3G52590.1	miR5024-3p	122	6	0.614949	0.378822119	no	EMB2167	miR5024-3p:EMB2167	0.999918773
AT3G53420.2	miR5638b	946	6	0.530394	0.202516111	no	AtPIP2;1	miR5638b:AtPIP2;1	0.999918773
AT3G53650.1	miR4243	160	5.5	0.0307475	0.624869661	no	NA	miR4243:AT3G53650.1	0.999918773
AT3G55760.3	miR5637	1316	6	0.115303	0.627853706	no	NA	miR5637:AT3G55760.3	0.999918773
AT3G56370.1	miR159b-5p	3080	6	0.826338	0.564898053	no	NA	miR159b-5p:AT3G56370.1	0.999918773
AT3G56800.1	miR837-5p	536	5	0.645697	0.299181735	no	ACAM-3	miR837-5p:ACAM-3	0.999918773
AT3G58730.1	miR168b-3p	814	6	0.603419	0.585781611	no	NA	miR168b-3p:AT3G58730.1	0.999918773
AT3G60530.1	miR5662	368	6	0.138364	0.691721502	no	GATA4	miR5662:GATA4	0.999918773
AT3G61130.1	miR774b-5p	2340	6	0.303631	0.50838091	no	GAUT1	miR774b-5p:GAUT1	0.999918773
AT3G61580.1	miR5021	1144	6	0.699505	0.657833009	no	AtSLD1	miR5021:AtSLD1	0.999918773
AT3G61980.1	miR3434-5p	563	6	0.357439	0.760870284	no	NA	miR3434-5p:AT3G61980.1	0.999918773
AT3G62250.1	miR838	281	6	0.672601	0.344786565	no	UBQ5	miR838:UBQ5	0.999918773
AT4G00800.1	miR5012	5776	6	0.11146	0.758647286	no	SETH5	miR5012:SETH5	0.999918773
AT4G01150.2	miR3440b-3p	252	5.5	0.90705	0.38819408	no	NA	miR3440b-3p:AT4G01150.2	0.999918773
AT4G04210.1	miR399c-5p	542	5.5	0.365126	0.678890204	no	PUX4	miR399c-5p:PUX4	0.999918773
AT4G04640.1	miR5021	1310	6	0.549611	0.532477605	no	ATPC1	miR5021:ATPC1	0.999918773
AT4G09350.1	miR5628	697	6	1.23759	0.779172978	no	CRRJ	miR5628:CRRJ	0.999918773
AT4G12420.2	miR414	2007	5	0.607263	0.467148853	no	SKU5	miR414:SKU5	0.999918773
AT4G13615.1	miR774b-5p	14	5.5	1.2568	0.609627951	no	NA	miR774b-5p:AT4G13615.1	0.999918773
AT4G13930.1	miR414	1592	5.5	0.430465	0.37778127	no	SHM4	miR414:SHM4	0.999918773
AT4G14270.2	miR831-3p	273	6	0.284414	0.687361127	no	NA	miR831-3p:AT4G14270.2	0.999918773
AT4G15790.1	miR172d-5p	457	6	0.215232	0.628366549	no	NA	miR172d-5p:AT4G15790.1	0.999918773
AT4G16720.1	miR5644	520	5.5	0.603419	0.215244829	no	NA	miR5644:AT4G16720.1	0.999918773
AT4G17340.1	miR3440b-3p	816	5	0.230606	0.409346466	no	DELTA-TIP2	miR3440b-3p:DELTA-TIP2	0.999918773
AT4G18370.1	miR832-3p	768	6	0.730252	0.807962643	no	DEG5	miR832-3p:DEG5	0.999918773
AT4G22220.1	miR5654-3p	444	6	0.153737	0.296863695	no	ATISU1	miR5654-3p:ATISU1	0.999918773
AT4G23470.3	miR4245	1039	6	0.857086	0.85340496	no	NA	miR4245:AT4G23470.3	0.999918773
AT4G24090.1	miR2112-5p	860	6	0.51502	0.753433922	no	NA	miR2112-5p:AT4G24090.1	0.999918773
AT4G24770.1	miR854a	1111	5.5	1.06079	0.714738076	no	ATRBP31	miR854a:ATRBP31	0.999918773
AT4G26230.1	miR414	332	5	0.661071	0.268073792	no	NA	miR414:AT4G26230.1	0.999918773
AT4G26370.2	miR846-5p	947	6	0.192172	0.878250883	no	NA	miR846-5p:AT4G26370.2	0.999918773
AT4G26630.2	miR414	2451	6	0.180641	0.686929591	no	NA	miR414:AT4G26630.2	0.999918773
AT4G27130.1	miR5632-3p	173	6	0.672601	0.720284307	no	NA	miR5632-3p:AT4G27130.1	0.999918773
AT4G27410.3	miR156f-3p	834	6	0.115303	0.747542159	no	ANAC072	miR156f-3p:ANAC072	0.999918773
AT4G28780.1	miR829-5p	831	6	0.219076	0.6937779	no	NA	miR829-5p:AT4G28780.1	0.999918773
AT4G29030.1	miR841b-5p	609	6	0.388187	0.459413565	no	NA	miR841b-5p:AT4G29030.1	0.999918773
AT4G29670.2	miR169f-3p	704	6	0.618793	0.495402784	no	ACHT2	miR169f-3p:ACHT2	0.999918773
AT4G30660.2	miR2111b-3p	224	6	0.299788	0.120944826	no	NA	miR2111b-3p:AT4G30660.2	0.999918773
AT4G30960.1	miR842	378	6	0.441995	0.866107799	no	ATCIPK6	miR842:ATCIPK6	0.999918773
AT4G31580.2	miR157a-3p	269	6	0.196015	0.524600195	no	At-RSZ22	miR157a-3p:At-RSZ22	0.999918773
AT4G33490.2	miR5022	1550	6	0.249823	0.802558663	no	NA	miR5022:AT4G33490.2	0.999918773
AT4G33680.1	miR5645a	1492	5	0.219076	0.467007355	no	AGD2	miR5645a:AGD2	0.999918773
AT4G34990.1	miR858b	377	6	0.188328	0.742901869	no	AtMYB32	miR858b:AtMYB32	0.999918773
AT4G35160.1	miR863-5p	364	6	0.342066	0.885840451	no	NA	miR863-5p:AT4G35160.1	0.999918773
AT4G35300.5	miR3932a	2239	5.5	0.226763	0.832978892	no	TMT2	miR3932a:TMT2	0.999918773
AT4G37830.2	miR390a-5p	282	5	0.495803	0.245823733	no	NA	miR390a-5p:AT4G37830.2	0.999918773
AT4G38740.1	miR776	534	6	1.51816	0.430424534	no	ROC1	miR776:ROC1	0.999918773
AT4G39330.2	miR841b-5p	348	6	0.468899	0.491122739	no	ATCAD9	miR841b-5p:ATCAD9	0.999918773
AT5G03220.1	miR4221	515	6	0.24598	0.668167117	no	NA	miR4221:AT5G03220.1	0.999918773
AT5G03500.3	miR4221	672	6	0.0345909	0.773108572	no	NA	miR4221:AT5G03500.3	0.999918773
AT5G10300.1	miR3434-3p	780	6	0.253667	0.809020457	no	AtHNL	miR3434-3p:AtHNL	0.999918773
AT5G12140.1	miR846-5p	430	6	0.184485	0.55310997	no	ATCYS1	miR846-5p:ATCYS1	0.999918773
AT5G12480.2	miR773b-3p	1338	6	0.176798	0.862043504	no	CPK7	miR773b-3p:CPK7	0.999918773
AT5G13240.1	miR831-3p	772	6	0.161424	0.537517124	no	NA	miR831-3p:AT5G13240.1	0.999918773
AT5G13630.2	miR773a	3940	6	0.522707	0.694836775	no	ABAR	miR773a:ABAR	0.999918773
AT5G14910.1	miR5647	548	5	0.89552	0.443038951	no	NA	miR5647:AT5G14910.1	0.999918773
AT5G15580.1	miR5021	404	5	0.49196	0.656620514	no	LNG1	miR5021:LNG1	0.999918773
AT5G18460.1	miR838	1663	6	0.434308	0.861490744	no	NA	miR838:AT5G18460.1	0.999918773
AT5G20240.1	miR840-3p	402	6	0.49196	0.425554491	no	PI	miR840-3p:PI	0.999918773
AT5G21274.1	miR168b-3p	240	6	0.39203	0.635206666	no	ACAM-6	miR168b-3p:ACAM-6	0.999918773
AT5G23740.1	miR399f	552	6	0.803278	0.326233408	no	RPS11-BETA	miR399f:RPS11-BETA	0.999918773
AT5G23860.2	miR8167a	872	5.5	0.0499646	0.419519335	no	TUB8	miR8167a:TUB8	0.999918773
AT5G24690.1	miR414	662	5.5	0.0768687	0.750793205	no	NA	miR414:AT5G24690.1	0.999918773
AT5G27700.1	miR417	258	5.5	0.972389	0.361350621	no	NA	miR417:AT5G27700.1	0.999918773
AT5G27850.1	miR396b-5p	541	5	0.418934	0.27102375	no	NA	miR396b-5p:AT5G27850.1	0.999918773
AT5G28300.1	miR414	1022	5.5	0.226763	0.809733865	no	NA	miR414:AT5G28300.1	0.999918773
AT5G28300.1	miR5658	478	6	0.0845555	0.859834353	no	NA	miR5658:AT5G28300.1	0.999918773
AT5G30510.1	miR169f-3p	850	6	0.196015	0.577138183	no	ARRPS1	miR169f-3p:ARRPS1	0.999918773
AT5G33320.1	miR394b-3p	556	6	0.184485	0.516928589	no	ARAPPT	miR394b-3p:ARAPPT	0.999918773
AT5G33370.2	miR5663-3p	133	5.5	0.207545	0.364828243	no	NA	miR5663-3p:AT5G33370.2	0.999918773
AT5G37780.3	miR414	560	5	0.149894	0.123162329	no	ACAM-1	miR414:ACAM-1	0.999918773
AT5G40950.1	miR841a-3p	261	5.5	0.288258	0.514730819	no	RPL27	miR841a-3p:RPL27	0.999918773
AT5G42950.1	miR5015	4990	5.5	0.388187	0.598795238	no	NA	miR5015:AT5G42950.1	0.999918773
AT5G43960.2	miR390a-3p	1535	6	0.445838	0.826443437	no	NA	miR390a-3p:AT5G43960.2	0.999918773
AT5G45390.1	miR5640	372	5	0.184485	0.503417074	no	CLPP4	miR5640:CLPP4	0.999918773
AT5G45670.1	miR167a-3p	1107	5	0.687975	0.459789605	no	NA	miR167a-3p:AT5G45670.1	0.999918773
AT5G45670.1	miR5014b	979	5.5	0.272884	0.564021624	no	NA	miR5014b:AT5G45670.1	0.999918773
AT5G47550.1	miR833a-5p	188	6	1.03388	0.794350949	no	NA	miR833a-5p:AT5G47550.1	0.999918773
AT5G48360.1	miR8166	2269	6	0.253667	0.405608526	no	NA	miR8166:AT5G48360.1	0.999918773
AT5G50920.1	miR858b	387	5.5	0.149894	0.789020488	no	ATHSP93-V	miR858b:ATHSP93-V	0.999918773
AT5G51100.1	miR5021	123	6	0.184485	0.808491831	no	FSD2	miR5021:FSD2	0.999918773
AT5G54580.1	miR829-5p	209	6	0.161424	0.468369009	no	NA	miR829-5p:AT5G54580.1	0.999918773
AT5G54580.1	miR447a-3p	559	6	0.63801	0.970399443	no	NA	miR447a-3p:AT5G54580.1	0.999918773
AT5G55660.1	miR837-5p	436	5.5	0.338222	0.818901618	no	NA	miR837-5p:AT5G55660.1	0.999918773
AT5G57685.1	miR414	435	6	0.403561	0.646132351	no	ATGDU3	miR414:ATGDU3	0.999918773
AT5G58710.1	miR8172	706	5	0.169111	0.283440775	no	ROC7	miR8172:ROC7	0.999918773
AT5G59850.1	miR776	311	6	2.11773	0.255315159	no	NA	miR776:AT5G59850.1	0.999918773
AT5G59870.1	miR5654-3p	348	5.5	0.384343	0.459310343	no	HTA6	miR5654-3p:HTA6	0.999918773
AT5G60800.2	miR167a-3p	790	6	0.165268	0.801684182	no	NA	miR167a-3p:AT5G60800.2	0.999918773
AT5G62210.1	miR2112-5p	659	6	2.21382	0.139569283	no	NA	miR2112-5p:AT5G62210.1	0.999918773
AT5G64310.1	miR417	426	6	0.326692	0.364816587	no	AGP1	miR417:AGP1	0.999918773
AT5G65940.3	miR169a-3p	1165	6	0.288258	0.807314762	no	CHY1	miR169a-3p:CHY1	0.999918773
AT5G67520.1	miR5021	985	6	0.295944	0.794900152	no	APK4	miR5021:APK4	0.999918773
