# Supplementary material for: NanoPARE: parallel analysis of RNA 5′ ends from low-input RNA
Source: Genome Res. 2018 Dec;28(12):1931–42. doi: 10.1101/gr.239202.118 (PMC6280765; doi:10.1101/gr.239202.118)
Supplement: Supplemental Material [file supp_gr.239202.118_Supplemental_Code_S1.zip › supplemental_code_S1/data_tables/detected_sites/fb_1.anno.tas.allen.detected.sites.tsv]

target.transcript	sRNA	slice.site	Allen.score	slice.site.rpm	fold.change	verified.	common.name	interaction	adj.p.val
AT2G33860.1	TAS3C-5'D5[+]	1685	1.5	0.384343	1.384343	yes	ARF3	TAS3C-5'D5[+]:ARF3	0
AT5G60450.1	TAS3A-5'D8[+]	1884	1	0.557298	1.173820299	yes	ARF4	TAS3A-5'D8[+]:ARF4	0
AT5G60450.1	TAS3A-5'D7[+]	2094	1.5	0.280571	1.098949769	yes	ARF4	TAS3A-5'D7[+]:ARF4	0
AT5G18040.1	TAS1A-3'D2[+]	685	2	1.80257	1.281104579	yes	NA	TAS1A-3'D2[+]:AT5G18040.1	0.045279986
AT2G25930.1	TAS3C-5'D10[+]	2440	5	13.0715	8.734062191	no	ELF3	TAS3C-5'D10[+]:ELF3	0.507422468
AT1G07670.1	TAS3A-5'D2[+]	282	3.5	0.280571	1.280571	no	ATECA4	TAS3A-5'D2[+]:ATECA4	0.516984648
AT5G60120.2	TAS3B-5'D9[+]	1693	3	0.322848	0.821080674	no	TOE2	TAS3B-5'D9[+]:TOE2	0.900363028
AT5G57040.1	TAS2-3'D2[-]	760	2	0.395874	0.84229499	no	NA	TAS2-3'D2[-]:AT5G57040.1	0.958023136
AT1G01630.1	TAS3C-5'D9[+]	856	5.5	1.56428	0.787531095	no	NA	TAS3C-5'D9[+]:AT1G01630.1	0.999940786
AT1G01820.1	TAS1A-3'D2[-]	823	6	0.230606	0.531705589	no	PEX11C	TAS1A-3'D2[-]:PEX11C	0.999940786
AT1G02190.2	TAS3A-5'D4[+]	1614	6	0.295944	0.711082335	no	NA	TAS3A-5'D4[+]:AT1G02190.2	0.999940786
AT1G02500.2	TAS3B-5'D7[-]	1326	6	0.280571	0.222987219	no	AtSAM1	TAS3B-5'D7[-]:AtSAM1	0.999940786
AT1G04770.1	TAS3A-5'D8[+]	931	5.5	0.326692	0.845658033	no	NA	TAS3A-5'D8[+]:AT1G04770.1	0.999940786
AT1G04810.1	TAS3B-5'D10[+]	2247	6	0.222919	0.871297364	no	NA	TAS3B-5'D10[+]:AT1G04810.1	0.999940786
AT1G07320.4	TAS1B-3'D4[-]	853	6	0.684131	0.112062481	no	EMB2784	TAS1B-3'D4[-]:EMB2784	0.999940786
AT1G07750.1	TAS4-3'D9[+]	870	6	0.422778	0.46966755	no	NA	TAS4-3'D9[+]:AT1G07750.1	0.999940786
AT1G08510.1	TAS3B-5'D7[+]	1537	4.5	0.530394	0.625894738	no	FATB	TAS3B-5'D7[+]:FATB	0.999940786
AT1G08820.2	TAS3A-5'D1[+]	111	5.5	0.13452	0.867718312	no	VAP27-2	TAS3A-5'D1[+]:VAP27-2	0.999940786
AT1G10670.4	TAS4-3'D4[+]	690	5.5	1.73339	1.249481171	no	ACLA-1	TAS4-3'D4[+]:ACLA-1	0.999940786
AT1G11860.3	TAS3B-5'D1[+]	1447	6	1.45666	0.580979454	no	NA	TAS3B-5'D1[+]:AT1G11860.3	0.999940786
AT1G11910.1	TAS4-3'D7[-]	1668	5	0.438151	0.36111764	no	APA1	TAS4-3'D7[-]:APA1	0.999940786
AT1G12090.1	TAS4-3'D7[+]	784	5.5	1.04541	0.091218063	no	ELP	TAS4-3'D7[+]:ELP	0.999940786
AT1G12140.2	TAS3C-5'D4[-]	1441	5.5	0.203702	0.575509911	no	FMO GS-OX5	TAS3C-5'D4[-]:FMO GS-OX5	0.999940786
AT1G12800.1	TAS1C-3'D7[-]	1774	6	0.933954	0.898247586	no	NA	TAS1C-3'D7[-]:AT1G12800.1	0.999940786
AT1G12850.1	TAS3C-5'D3[+]	80	5.5	0.280571	0.693867698	no	NA	TAS3C-5'D3[+]:AT1G12850.1	0.999940786
AT1G12930.1	TAS3A-5'D6[+]	3073	6	0.388187	1.09058406	no	NA	TAS3A-5'D6[+]:AT1G12930.1	0.999940786
AT1G13020.1	TAS3B-5'D7[+]	1893	5	0.36897	0.962181029	no	EIF4B2	TAS3B-5'D7[+]:EIF4B2	0.999940786
AT1G13690.1	TAS3C-5'D3[+]	550	5.5	0.24598	0.521042771	no	ATE1	TAS3C-5'D3[+]:ATE1	0.999940786
AT1G14460.1	TAS3C-5'D9[+]	160	4.5	0.00384343	0.578885731	no	NA	TAS3C-5'D9[+]:AT1G14460.1	0.999940786
AT1G15270.1	TAS3B-5'D9[+]	207	6	4.51219	0.437225554	no	NA	TAS3B-5'D9[+]:AT1G15270.1	0.999940786
AT1G16705.2	TAS2-3'D5[+]	344	6	0.315162	0.902422104	no	NA	TAS2-3'D5[+]:AT1G16705.2	0.999940786
AT1G17490.1	TAS1A-3'D5[+]	342	6	0.322848	0.398276646	no	NA	TAS1A-3'D5[+]:AT1G17490.1	0.999940786
AT1G17950.1	TAS4-3'D7[+]	892	5	0.12299	1.12299	no	ATMYB52	TAS4-3'D7[+]:ATMYB52	0.999940786
AT1G21350.3	TAS1B-3'D10[+]	805	6	0.211389	0.650959279	no	NA	TAS1B-3'D10[+]:AT1G21350.3	0.999940786
AT1G22882.1	TAS1B-3'D4[-]	2017	5	0.0653384	0.593307942	no	NA	TAS1B-3'D4[-]:AT1G22882.1	0.999940786
AT1G23190.1	TAS3C-5'D9[+]	1230	5	0.39203	0.643100676	no	PGM3	TAS3C-5'D9[+]:PGM3	0.999940786
AT1G23190.1	TAS3B-5'D6[+]	1786	6	1.77951	1.08719427	no	PGM3	TAS3B-5'D6[+]:PGM3	0.999940786
AT1G24260.3	TAS3B-5'D7[-]	1038	5	0.26904	0.310854075	no	AGL9	TAS3B-5'D7[-]:AGL9	0.999940786
AT1G26710.1	TAS3B-5'D6[+]	589	5.5	0.522707	1.028557938	no	NA	TAS3B-5'D6[+]:AT1G26710.1	0.999940786
AT1G26761.1	TAS1B-3'D4[-]	1292	4	0.153737	0.465269063	no	NA	TAS1B-3'D4[-]:AT1G26761.1	0.999940786
AT1G27750.1	TAS3B-5'D3[+]	3223	5	0.288258	0.811222604	no	NA	TAS3B-5'D3[+]:AT1G27750.1	0.999940786
AT1G27752.2	TAS4-3'D4[+]	2675	4.5	0.207545	0.34405344	no	NA	TAS4-3'D4[+]:AT1G27752.2	0.999940786
AT1G28340.1	TAS4-3'D4[+]	559	5	0.361283	0.903107011	no	AtRLP4	TAS4-3'D4[+]:AtRLP4	0.999940786
AT1G30360.1	TAS2-3'D3[+]	2344	5.5	0.534237	0.619673409	no	ERD4	TAS2-3'D3[+]:ERD4	0.999940786
AT1G31330.1	TAS3C-5'D1[+]	358	5	0.215232	0.082164677	no	PSAF	TAS3C-5'D1[+]:PSAF	0.999940786
AT1G32130.2	TAS4-3'D2[-]	278	5	0.299788	0.766537199	no	ATIWS1	TAS4-3'D2[-]:ATIWS1	0.999940786
AT1G42550.1	TAS3A-5'D1[+]	2397	4.5	0.457369	0.833034576	no	PMI1	TAS3A-5'D1[+]:PMI1	0.999940786
AT1G43170.9	TAS2-3'D8[-]	1172	5	0.388187	0.144810525	no	ARP1	TAS2-3'D8[-]:ARP1	0.999940786
AT1G44760.1	TAS1A-3'D8[-]	386	6	0.810965	0.585188405	no	NA	TAS1A-3'D8[-]:AT1G44760.1	0.999940786
AT1G45160.2	TAS1A-3'D9[+]	3514	5.5	0.418934	0.953510345	no	NA	TAS1A-3'D9[+]:AT1G45160.2	0.999940786
AT1G47830.1	TAS2-3'D4[-]	246	4	0.24598	0.731488809	no	NA	TAS2-3'D4[-]:AT1G47830.1	0.999940786
AT1G50920.1	TAS4-3'D2[-]	1957	5	0.14605	0.489480473	no	NA	TAS4-3'D2[-]:AT1G50920.1	0.999940786
AT1G52670.1	TAS2-3'D3[-]	1010	4.5	0.415091	0.632417467	no	NA	TAS2-3'D3[-]:AT1G52670.1	0.999940786
AT1G53910.3	TAS3C-5'D2[-]	1460	4.5	0.453525	0.43113395	no	RAP2.12	TAS3C-5'D2[-]:RAP2.12	0.999940786
AT1G54060.1	TAS3B-5'D7[+]	1148	5.5	0.165268	0.814607837	no	ASIL1	TAS3B-5'D7[+]:ASIL1	0.999940786
AT1G54570.1	TAS3C-5'D4[+]	1791	5	0.572672	0.951183754	no	PES1	TAS3C-5'D4[+]:PES1	0.999940786
AT1G56070.1	TAS1C-3'D6[-]	2382	5	2.04086	0.326370934	no	LOS1	TAS1C-3'D6[-]:LOS1	0.999940786
AT1G56210.1	TAS3A-5'D2[-]	1142	5.5	0.434308	0.992025386	no	NA	TAS3A-5'D2[-]:AT1G56210.1	0.999940786
AT1G56280.2	TAS3B-5'D7[+]	853	5.5	0.480429	0.515514582	no	ATDI19	TAS3B-5'D7[+]:ATDI19	0.999940786
AT1G58602.2	TAS1C-3'D7[-]	707	4.5	0.376657	1.205260518	no	NA	TAS1C-3'D7[-]:AT1G58602.2	0.999940786
AT1G60810.1	TAS1C-3'D7[+]	365	5	0.153737	0.810904442	no	ACLA-2	TAS1C-3'D7[+]:ACLA-2	0.999940786
AT1G62360.1	TAS1A-3'D8[-]	1053	3.5	0.153737	0.608665168	no	BUM	TAS1A-3'D8[-]:BUM	0.999940786
AT1G64330.1	TAS3C-5'D2[-]	1889	4.5	0.319005	0.922081281	no	NA	TAS3C-5'D2[-]:AT1G64330.1	0.999940786
AT1G64430.2	TAS1B-3'D7[-]	748	6	0.376657	1.031683652	no	NA	TAS1B-3'D7[-]:AT1G64430.2	0.999940786
AT1G65010.1	TAS1A-3'D9[-]	390	4	0.303631	0.668759183	no	NA	TAS1A-3'D9[-]:AT1G65010.1	0.999940786
AT1G65295.1	TAS4-3'D9[+]	215	4.5	0.330535	0.592594655	no	NA	TAS4-3'D9[+]:AT1G65295.1	0.999940786
AT1G65960.2	TAS3B-5'D6[+]	1452	6	1.38364	0.43303479	no	GAD2	TAS3B-5'D6[+]:GAD2	0.999940786
AT1G66350.1	TAS1C-3'D7[-]	1591	5	1.13381	0.468435934	no	RGL	TAS1C-3'D7[-]:RGL	0.999940786
AT1G66760.2	TAS3C-5'D3[+]	218	6	0.176798	1.176798	no	NA	TAS3C-5'D3[+]:AT1G66760.2	0.999940786
AT1G67840.2	TAS3A-5'D6[-]	1915	6	0.24598	0.580784398	no	CSK	TAS3A-5'D6[-]:CSK	0.999940786
AT1G71300.1	TAS4-3'D2[-]	1919	5.5	0.165268	1.165268	no	NA	TAS4-3'D2[-]:AT1G71300.1	0.999940786
AT1G72260.1	TAS2-3'D3[+]	140	6	0.338222	0.703140541	no	THI2.1	TAS2-3'D3[+]:THI2.1	0.999940786
AT1G73480.1	TAS3C-5'D3[+]	1878	5	0.334379	1.014611888	no	NA	TAS3C-5'D3[+]:AT1G73480.1	0.999940786
AT1G73760.1	TAS4-3'D4[+]	1036	6	0.530394	0.805740237	no	NA	TAS4-3'D4[+]:AT1G73760.1	0.999940786
AT1G74030.1	TAS3C-5'D4[+]	760	5	0.51502	1.020715192	no	ENO1	TAS3C-5'D4[+]:ENO1	0.999940786
AT1G74160.1	TAS3C-5'D9[+]	524	6	0.119146	0.646810985	no	TRM4	TAS3C-5'D9[+]:TRM4	0.999940786
AT1G75270.1	TAS1C-3'D9[+]	199	6	0.49196	0.825600499	no	DHAR2	TAS1C-3'D9[+]:DHAR2	0.999940786
AT1G75550.1	TAS3A-5'D1[+]	289	6	0.138364	0.660853633	no	NA	TAS3A-5'D1[+]:AT1G75550.1	0.999940786
AT1G75950.1	TAS4-3'D4[+]	215	6	0.933954	0.919586129	no	ASK1	TAS4-3'D4[+]:ASK1	0.999940786
AT1G79060.1	TAS1A-3'D7[-]	1110	5.5	0.211389	0.853731745	no	NA	TAS1A-3'D7[-]:AT1G79060.1	0.999940786
AT1G80000.2	TAS3C-5'D10[+]	357	5.5	0.00768687	0.753004262	no	NA	TAS3C-5'D10[+]:AT1G80000.2	0.999940786
AT2G01250.2	TAS3B-5'D7[+]	156	5.5	0.319005	0.307461806	no	NA	TAS3B-5'D7[+]:AT2G01250.2	0.999940786
AT2G01850.1	TAS3C-5'D10[+]	917	6	0.553454	0.943948977	no	ATXTH27	TAS3C-5'D10[+]:ATXTH27	0.999940786
AT2G03680.2	TAS4-3'D2[-]	310	5.5	1.7257	1.112998526	no	SKU6	TAS4-3'D2[-]:SKU6	0.999940786
AT2G07675.1	TAS4-3'D9[+]	34	6	0.24598	0.762455734	no	NA	TAS4-3'D9[+]:AT2G07675.1	0.999940786
AT2G07773.1	TAS4-3'D9[+]	34	6	0.0153737	0.92962304	no	NA	TAS4-3'D9[+]:AT2G07773.1	0.999940786
AT2G16640.1	TAS4-3'D9[+]	2591	5	0.00768687	0.549440095	no	ATTOC132	TAS4-3'D9[+]:ATTOC132	0.999940786
AT2G16770.1	TAS3B-5'D8[+]	694	5	0.357439	0.891464346	no	bZIP23	TAS3B-5'D8[+]:bZIP23	0.999940786
AT2G18020.1	TAS3C-5'D10[-]	425	6	1.12228	0.481758254	no	EMB2296	TAS3C-5'D10[-]:EMB2296	0.999940786
AT2G19540.1	TAS4-3'D8[-]	609	5.5	0.322848	0.629008069	no	NA	TAS4-3'D8[-]:AT2G19540.1	0.999940786
AT2G19760.1	TAS2-3'D3[-]	645	4	0.13452	0.472911743	no	PFN1	TAS2-3'D3[-]:PFN1	0.999940786
AT2G20370.1	TAS3A-5'D10[+]	2219	6	0.288258	0.705377646	no	AtMUR3	TAS3A-5'D10[+]:AtMUR3	0.999940786
AT2G20580.1	TAS1C-3'D8[+]	861	6	0.234449	0.996895727	no	ATRPN1A	TAS1C-3'D8[+]:ATRPN1A	0.999940786
AT2G20890.1	TAS4-3'D2[+]	206	6	0.607263	0.878198452	no	PSB29	TAS4-3'D2[+]:PSB29	0.999940786
AT2G21660.2	TAS4-3'D2[-]	542	5.5	6.97968	0.274839154	no	ATGRP7	TAS4-3'D2[-]:ATGRP7	0.999940786
AT2G22795.1	TAS3B-5'D9[+]	1697	5.5	0.14605	0.220846967	no	NA	TAS3B-5'D9[+]:AT2G22795.1	0.999940786
AT2G24360.1	TAS3C-5'D3[+]	1643	6	0.553454	0.798491893	no	NA	TAS3C-5'D3[+]:AT2G24360.1	0.999940786
AT2G25210.1	TAS3C-5'D4[-]	298	4	2.06008	0.514269773	no	NA	TAS3C-5'D4[-]:AT2G25210.1	0.999940786
AT2G26800.3	TAS2-3'D4[+]	1037	6	0.349752	0.712074787	no	NA	TAS2-3'D4[+]:AT2G26800.3	0.999940786
AT2G28790.1	TAS4-3'D2[+]	381	6	0.476586	0.67855006	no	NA	TAS4-3'D2[+]:AT2G28790.1	0.999940786
AT2G28910.1	TAS3B-5'D7[+]	809	6	0.357439	0.518484468	no	CXIP4	TAS3B-5'D7[+]:CXIP4	0.999940786
AT2G30520.3	TAS1A-3'D10[-]	1670	5.5	0.119146	0.421282731	no	RPT2	TAS1A-3'D10[-]:RPT2	0.999940786
AT2G30570.1	TAS3B-5'D7[+]	263	6	0.711035	0.030943085	no	PSBW	TAS3B-5'D7[+]:PSBW	0.999940786
AT2G30630.2	TAS3B-5'D7[+]	1290	6	0.226763	1.226763	no	NA	TAS3B-5'D7[+]:AT2G30630.2	0.999940786
AT2G31360.1	TAS3B-5'D9[+]	1005	6	0.707192	0.550288168	no	ADS2	TAS3B-5'D9[+]:ADS2	0.999940786
AT2G34660.2	TAS3C-5'D10[-]	4840	4	0.211389	0.635216172	no	ABCC2	TAS3C-5'D10[-]:ABCC2	0.999940786
AT2G35650.1	TAS3C-5'D2[+]	1545	4.5	0.576515	1.178066868	no	ATCSLA07	TAS3C-5'D2[+]:ATCSLA07	0.999940786
AT2G36160.1	TAS1B-3'D4[-]	536	5.5	1.4067	0.400071147	no	NA	TAS1B-3'D4[-]:AT2G36160.1	0.999940786
AT2G37340.3	TAS3B-5'D7[+]	860	6	0.457369	0.861421855	no	AT-RS2Z33	TAS3B-5'D7[+]:AT-RS2Z33	0.999940786
AT2G37420.1	TAS3C-5'D3[+]	1379	6	0.26904	1.26904	no	NA	TAS3C-5'D3[+]:AT2G37420.1	0.999940786
AT2G38080.1	TAS4-3'D7[+]	1937	4	0.176798	0.552495106	no	ATLMCO4	TAS4-3'D7[+]:ATLMCO4	0.999940786
AT2G39470.3	TAS3C-5'D3[+]	749	5.5	0.149894	0.306169756	no	PnsL1	TAS3C-5'D3[+]:PnsL1	0.999940786
AT2G39770.2	TAS4-3'D10[-]	1243	6	0.180641	0.366487971	no	CYT1	TAS4-3'D10[-]:CYT1	0.999940786
AT2G40205.1	TAS3B-5'D9[-]	105	4	1.6373	0.520552271	no	NA	TAS3B-5'D9[-]:AT2G40205.1	0.999940786
AT2G42600.2	TAS2-3'D9[+]	2642	6	0.561141	0.694111919	no	ATPPC2	TAS2-3'D9[+]:ATPPC2	0.999940786
AT2G43235.1	TAS3B-5'D6[+]	1188	5.5	0.172955	0.786183946	no	NA	TAS3B-5'D6[+]:AT2G43235.1	0.999940786
AT2G44730.1	TAS3C-5'D6[+]	1200	5.5	0.403561	0.978563182	no	NA	TAS3C-5'D6[+]:AT2G44730.1	0.999940786
AT2G46000.1	TAS3B-5'D6[+]	717	5	0.511177	0.755855695	no	NA	TAS3B-5'D6[+]:AT2G46000.1	0.999940786
AT3G02080.1	TAS1C-3'D7[-]	447	5	1.58734	0.355959299	no	NA	TAS1C-3'D7[-]:AT3G02080.1	0.999940786
AT3G02230.1	TAS3A-5'D4[-]	1223	3.5	1.07232	0.207523571	no	ATRGP1	TAS3A-5'D4[-]:ATRGP1	0.999940786
AT3G03050.1	TAS3C-5'D8[+]	4078	4.5	0.734096	0.564556047	no	ATCSLD3	TAS3C-5'D8[+]:ATCSLD3	0.999940786
AT3G04920.1	TAS3A-5'D8[+]	255	5	0.599576	0.458765021	no	NA	TAS3A-5'D8[+]:AT3G04920.1	0.999940786
AT3G05020.1	TAS3C-5'D3[+]	258	5.5	0.807121	0.192604873	no	ACP	TAS3C-5'D3[+]:ACP	0.999940786
AT3G05932.1	TAS3A-5'D6[+]	932	5	0.422778	1.422778	no	NA	TAS3A-5'D6[+]:AT3G05932.1	0.999940786
AT3G06760.2	TAS3C-5'D8[-]	858	6	0.761	1.111600667	no	NA	TAS3C-5'D8[-]:AT3G06760.2	0.999940786
AT3G09740.1	TAS3C-5'D4[-]	938	4.5	1.47204	0.908217175	no	ATSYP71	TAS3C-5'D4[-]:ATSYP71	0.999940786
AT3G09810.1	TAS3C-5'D10[-]	948	5	0.518864	1.158272822	no	IDH-VI	TAS3C-5'D10[-]:IDH-VI	0.999940786
AT3G09860.1	TAS3A-5'D4[-]	455	4	1.03388	0.592468736	no	NA	TAS3A-5'D4[-]:AT3G09860.1	0.999940786
AT3G10570.1	TAS4-3'D9[+]	1554	6	0.36897	0.143554031	no	CYP77A6	TAS4-3'D9[+]:CYP77A6	0.999940786
AT3G12110.1	TAS3C-5'D1[+]	804	6	0.549611	0.901606543	no	ACT11	TAS3C-5'D1[+]:ACT11	0.999940786
AT3G12260.1	TAS3A-5'D4[-]	259	6	0.292101	0.272173107	no	NA	TAS3A-5'D4[-]:AT3G12260.1	0.999940786
AT3G13060.2	TAS3C-5'D6[+]	2182	5.5	0.730252	0.885867706	no	ECT5	TAS3C-5'D6[+]:ECT5	0.999940786
AT3G13080.4	TAS3B-5'D4[+]	4460	5.5	0.192172	0.801128407	no	ABCC3	TAS3B-5'D4[+]:ABCC3	0.999940786
AT3G16180.1	TAS4-3'D9[+]	1888	5	0.564985	0.581538845	no	NA	TAS4-3'D9[+]:AT3G16180.1	0.999940786
AT3G16840.1	TAS3A-5'D6[+]	1079	5.5	0.407404	0.991874182	no	NA	TAS3A-5'D6[+]:AT3G16840.1	0.999940786
AT3G17998.1	TAS3A-5'D1[+]	1550	6	0.322848	0.482601019	no	CPuORF30	TAS3A-5'D1[+]:CPuORF30	0.999940786
AT3G18000.1	TAS3A-5'D1[+]	1550	6	0.322848	0.482601019	no	NMT1	TAS3A-5'D1[+]:NMT1	0.999940786
AT3G18390.1	TAS3C-5'D9[+]	2852	6	0.219076	0.663309518	no	EMB1865	TAS3C-5'D9[+]:EMB1865	0.999940786
AT3G20240.1	TAS3C-5'D3[+]	174	6	0.184485	0.843914158	no	NA	TAS3C-5'D3[+]:AT3G20240.1	0.999940786
AT3G21200.1	TAS3C-5'D4[+]	1019	5.5	1.09154	1.066645315	no	GluTRBP	TAS3C-5'D4[+]:GluTRBP	0.999940786
AT3G21865.1	TAS3C-5'D10[+]	489	6	0.388187	1.034365672	no	PEX22	TAS3C-5'D10[+]:PEX22	0.999940786
AT3G22968.1	TAS3C-5'D2[-]	1782	5	0.295944	0.575218379	no	CPuORF59	TAS3C-5'D2[-]:CPuORF59	0.999940786
AT3G22970.2	TAS3C-5'D2[-]	1780	5	0.295944	0.575218379	no	NA	TAS3C-5'D2[-]:AT3G22970.2	0.999940786
AT3G23400.1	TAS3A-5'D8[+]	729	5.5	0.511177	0.399097053	no	FIB4	TAS3A-5'D8[+]:FIB4	0.999940786
AT3G24080.2	TAS3C-5'D3[+]	1027	6	0.691818	0.686516931	no	NA	TAS3C-5'D3[+]:AT3G24080.2	0.999940786
AT3G24140.1	TAS3C-5'D3[+]	681	6	0.914737	1.037485743	no	FMA	TAS3C-5'D3[+]:FMA	0.999940786
AT3G24420.1	TAS3C-5'D2[-]	1011	5	0.172955	0.530585612	no	NA	TAS3C-5'D2[-]:AT3G24420.1	0.999940786
AT3G24490.1	TAS3A-5'D4[-]	117	2.5	0.0230606	0.359133707	no	NA	TAS3A-5'D4[-]:AT3G24490.1	0.999940786
AT3G25290.2	TAS4-3'D7[+]	1246	4	0.238293	0.444893025	no	NA	TAS4-3'D7[+]:AT3G25290.2	0.999940786
AT3G26030.1	TAS3A-5'D2[+]	1451	4.5	0.169111	0.762014604	no	ATB' DELTA	TAS3A-5'D2[+]:ATB' DELTA	0.999940786
AT3G26110.1	TAS1B-3'D10[-]	528	5.5	0.726409	1.226661996	no	NA	TAS1B-3'D10[-]:AT3G26110.1	0.999940786
AT3G28830.1	TAS3C-5'D2[+]	487	5.5	0.62648	0.401432489	no	NA	TAS3C-5'D2[+]:AT3G28830.1	0.999940786
AT3G29040.1	TAS3A-5'D1[+]	578	6	0.465055	1.130492521	no	NA	TAS3A-5'D1[+]:AT3G29040.1	0.999940786
AT3G46430.1	TAS3C-5'D3[+]	86	6	0.434308	0.473473672	no	NA	TAS3C-5'D3[+]:AT3G46430.1	0.999940786
AT3G47470.1	TAS4-3'D4[-]	291	5.5	0.461212	0.343379103	no	CAB4	TAS4-3'D4[-]:CAB4	0.999940786
AT3G49430.3	TAS1C-3'D7[-]	247	5.5	0.272884	1.12961193	no	At-SR34a	TAS1C-3'D7[-]:At-SR34a	0.999940786
AT3G50670.2	TAS4-3'D9[+]	1708	6	0.468899	0.852738879	no	U1-70K	TAS4-3'D9[+]:U1-70K	0.999940786
AT3G51550.1	TAS2-3'D3[-]	2979	6	0.26904	0.408550641	no	FER	TAS2-3'D3[-]:FER	0.999940786
AT3G52100.1	TAS3A-5'D7[+]	1072	6	0.222919	0.873690182	no	NA	TAS3A-5'D7[+]:AT3G52100.1	0.999940786
AT3G52300.2	TAS3B-5'D5[+]	377	6	0.295944	0.22841572	no	ATPQ	TAS3B-5'D5[+]:ATPQ	0.999940786
AT3G54050.2	TAS3B-5'D7[+]	1280	5.5	0.326692	0.189330255	no	HCEF1	TAS3B-5'D7[+]:HCEF1	0.999940786
AT3G54390.1	TAS3C-5'D3[+]	909	6	0.149894	0.91722443	no	NA	TAS3C-5'D3[+]:AT3G54390.1	0.999940786
AT3G55520.1	TAS3B-5'D9[+]	766	6	0.165268	0.726739548	no	NA	TAS3B-5'D9[+]:AT3G55520.1	0.999940786
AT3G56150.2	TAS3C-5'D10[+]	271	6	0.338222	0.596018296	no	ATEIF3C-1	TAS3C-5'D10[+]:ATEIF3C-1	0.999940786
AT3G56850.1	TAS3C-5'D3[+]	1308	6	0.311318	0.856849935	no	AREB3	TAS3C-5'D3[+]:AREB3	0.999940786
AT3G62840.2	TAS3A-5'D1[+]	162	6	0.303631	0.352881099	no	NA	TAS3A-5'D1[+]:AT3G62840.2	0.999940786
AT4G01000.1	TAS1B-3'D4[-]	509	5.5	0.584202	1.022322376	no	NA	TAS1B-3'D4[-]:AT4G01000.1	0.999940786
AT4G02530.1	TAS3B-5'D9[+]	298	6	1.74876	0.88383145	no	NA	TAS3B-5'D9[+]:AT4G02530.1	0.999940786
AT4G04614.1	TAS3C-5'D3[+]	403	6	0.365126	0.696188097	no	NA	TAS3C-5'D3[+]:AT4G04614.1	0.999940786
AT4G11260.1	TAS3B-5'D9[-]	1239	6	0.196015	0.489141682	no	ATSGT1B	TAS3B-5'D9[-]:ATSGT1B	0.999940786
AT4G13670.1	TAS1B-3'D4[-]	511	6	0.161424	0.074794503	no	PTAC5	TAS1B-3'D4[-]:PTAC5	0.999940786
AT4G14690.1	TAS4-3'D4[-]	265	5.5	0.395874	0.322777525	no	ELIP2	TAS4-3'D4[-]:ELIP2	0.999940786
AT4G16155.1	TAS3B-5'D9[+]	1564	6	0.25751	0.530984774	no	NA	TAS3B-5'D9[+]:AT4G16155.1	0.999940786
AT4G20300.2	TAS3B-5'D9[-]	1630	3.5	0.230606	0.739140881	no	NA	TAS3B-5'D9[-]:AT4G20300.2	0.999940786
AT4G22220.1	TAS3C-5'D3[+]	643	5.5	0.319005	0.404610208	no	ATISU1	TAS3C-5'D3[+]:ATISU1	0.999940786
AT4G24050.1	TAS3C-5'D3[+]	1307	6	0.684131	0.70882426	no	NA	TAS3C-5'D3[+]:AT4G24050.1	0.999940786
AT4G24680.1	TAS3C-5'D10[+]	2137	5	0.472742	1.255582695	no	MOS1	TAS3C-5'D10[+]:MOS1	0.999940786
AT4G25370.1	TAS3B-5'D10[+]	775	5	0.388187	0.377734876	no	NA	TAS3B-5'D10[+]:AT4G25370.1	0.999940786
AT4G26670.1	TAS3A-5'D7[-]	852	5	0.776374	0.918519262	no	NA	TAS3A-5'D7[-]:AT4G26670.1	0.999940786
AT4G27760.1	TAS1C-3'D7[-]	722	4	0.330535	0.670659941	no	FEY	TAS1C-3'D7[-]:FEY	0.999940786
AT4G27830.1	TAS3C-5'D2[+]	746	5.5	0.372813	0.680112063	no	BGLU10	TAS3C-5'D2[+]:BGLU10	0.999940786
AT4G28310.1	TAS3C-5'D9[+]	560	6	0.388187	0.889213082	no	NA	TAS3C-5'D9[+]:AT4G28310.1	0.999940786
AT4G28740.1	TAS2-3'D9[-]	1176	5.5	0.130677	0.558028329	no	NA	TAS2-3'D9[-]:AT4G28740.1	0.999940786
AT4G28750.1	TAS3A-5'D7[+]	329	6	0.215232	0.104586467	no	PSAE-1	TAS3A-5'D7[+]:PSAE-1	0.999940786
AT4G29210.2	TAS3A-5'D9[+]	1707	6	0.418934	0.812851092	no	GGT3	TAS3A-5'D9[+]:GGT3	0.999940786
AT4G29830.1	TAS3B-5'D6[+]	430	6	0.142207	0.773545869	no	SKI8	TAS3B-5'D6[+]:SKI8	0.999940786
AT4G31300.3	TAS3B-5'D1[+]	411	5	0.261354	0.569580904	no	PBA1	TAS3B-5'D1[+]:PBA1	0.999940786
AT4G31340.2	TAS1C-3'D7[+]	1503	6	0.126833	0.460125277	no	NA	TAS1C-3'D7[+]:AT4G31340.2	0.999940786
AT4G31340.2	TAS3C-5'D4[-]	1692	2	0.215232	0.196121569	no	NA	TAS3C-5'D4[-]:AT4G31340.2	0.999940786
AT4G31540.1	TAS2-3'D3[+]	2401	6	0.384343	0.853144513	no	ATEXO70G1	TAS2-3'D3[+]:ATEXO70G1	0.999940786
AT4G32410.1	TAS1B-3'D4[-]	3035	6	0.0999293	0.656108585	no	AtCESA1	TAS1B-3'D4[-]:AtCESA1	0.999940786
AT4G33150.3	TAS3C-5'D3[+]	1710	6	0.334379	0.128530354	no	LKR	TAS3C-5'D3[+]:LKR	0.999940786
AT4G34480.1	TAS3C-5'D1[+]	1447	6	0.295944	0.715609634	no	NA	TAS3C-5'D1[+]:AT4G34480.1	0.999940786
AT4G35050.1	TAS3A-5'D8[+]	1187	5.5	0.119146	0.648250791	no	MSI3	TAS3A-5'D8[+]:MSI3	0.999940786
AT4G35110.4	TAS1B-3'D4[-]	1131	5.5	0.995449	1.135612888	no	NA	TAS1B-3'D4[-]:AT4G35110.4	0.999940786
AT4G36195.3	TAS1C-3'D10[+]	485	6	0.64954	0.839587887	no	NA	TAS1C-3'D10[+]:AT4G36195.3	0.999940786
AT4G36810.1	TAS3C-5'D1[-]	1012	5	0.384343	0.539856412	no	AtGGPPS11	TAS3C-5'D1[-]:AtGGPPS11	0.999940786
AT4G38520.2	TAS3C-5'D4[-]	2116	5.5	0.441995	0.74120078	no	NA	TAS3C-5'D4[-]:AT4G38520.2	0.999940786
AT4G39040.2	TAS3C-5'D3[+]	432	5.5	0.365126	0.84934824	no	NA	TAS3C-5'D3[+]:AT4G39040.2	0.999940786
AT4G39820.1	TAS3B-5'D3[+]	1312	6	0.24598	0.857212638	no	NA	TAS3B-5'D3[+]:AT4G39820.1	0.999940786
AT4G40030.3	TAS3C-5'D9[-]	826	5	0.822495	0.295591818	no	NA	TAS3C-5'D9[-]:AT4G40030.3	0.999940786
AT5G01410.1	TAS1C-3'D7[-]	1134	4.5	1.4605	0.404875288	no	ATPDX1	TAS1C-3'D7[-]:ATPDX1	0.999940786
AT5G01410.1	TAS4-3'D6[+]	694	6	0.549611	0.234247936	no	ATPDX1	TAS4-3'D6[+]:ATPDX1	0.999940786
AT5G02800.1	TAS3C-5'D9[+]	1335	5.5	0.288258	0.888648683	no	CDL1	TAS3C-5'D9[+]:CDL1	0.999940786
AT5G03040.3	TAS2-3'D4[-]	1222	5	0.25751	0.767705936	no	iqd2	TAS2-3'D4[-]:iqd2	0.999940786
AT5G04600.1	TAS3B-5'D9[+]	623	5.5	1.50663	0.901824422	no	NA	TAS3B-5'D9[+]:AT5G04600.1	0.999940786
AT5G04870.1	TAS4-3'D8[-]	2263	6	0.199859	0.785993908	no	ATCPK1	TAS4-3'D8[-]:ATCPK1	0.999940786
AT5G07030.1	TAS1A-3'D2[+]	965	4	0.338222	0.458629754	no	NA	TAS1A-3'D2[+]:AT5G07030.1	0.999940786
AT5G07530.2	TAS3C-5'D3[+]	165	5.5	0.457369	0.662696496	no	ATGRP-7	TAS3C-5'D3[+]:ATGRP-7	0.999940786
AT5G07530.2	TAS3B-5'D6[+]	635	5.5	5.51533	0.008036979	no	ATGRP-7	TAS3B-5'D6[+]:ATGRP-7	0.999940786
AT5G08200.1	TAS3C-5'D2[+]	1681	5	0.411247	0.926801414	no	NA	TAS3C-5'D2[+]:AT5G08200.1	0.999940786
AT5G09810.1	TAS1C-3'D5[+]	1319	5.5	1.2299	0.207714277	no	ACT7	TAS1C-3'D5[+]:ACT7	0.999940786
AT5G10860.1	TAS3C-5'D7[-]	800	5.5	1.2568	0.874847363	no	CBSX3	TAS3C-5'D7[-]:CBSX3	0.999940786
AT5G12840.4	TAS3B-5'D9[+]	960	5	0.192172	0.631502892	no	ATHAP2A	TAS3B-5'D9[+]:ATHAP2A	0.999940786
AT5G13100.1	TAS1B-3'D4[-]	1010	4.5	0.13452	0.578583457	no	NA	TAS1B-3'D4[-]:AT5G13100.1	0.999940786
AT5G13340.1	TAS1A-3'D3[-]	552	6	0.238293	0.907090628	no	NA	TAS1A-3'D3[-]:AT5G13340.1	0.999940786
AT5G13420.1	TAS3B-5'D7[+]	1329	5.5	0.172955	0.391168849	no	TRA2	TAS3B-5'D7[+]:TRA2	0.999940786
AT5G14030.4	TAS1A-3'D2[-]	645	5	0.384343	0.279822971	no	NA	TAS1A-3'D2[-]:AT5G14030.4	0.999940786
AT5G16010.1	TAS3B-5'D5[+]	542	6	0.319005	0.710255206	no	NA	TAS3B-5'D5[+]:AT5G16010.1	0.999940786
AT5G19990.1	TAS3B-5'D6[+]	963	4.5	0.52655	0.778511244	no	ATSUG1	TAS3B-5'D6[+]:ATSUG1	0.999940786
AT5G20190.1	TAS1A-3'D6[+]	644	5.5	1.24143	0.703323909	no	NA	TAS1A-3'D6[+]:AT5G20190.1	0.999940786
AT5G20270.1	TAS3C-5'D9[-]	1359	6	0.149894	0.619192649	no	HHP1	TAS3C-5'D9[-]:HHP1	0.999940786
AT5G22580.1	TAS3C-5'D3[+]	170	6	1.11075	0.283349532	no	NA	TAS3C-5'D3[+]:AT5G22580.1	0.999940786
AT5G23200.1	TAS3C-5'D3[+]	1319	5	0.349752	0.260486408	no	NA	TAS3C-5'D3[+]:AT5G23200.1	0.999940786
AT5G23280.1	TAS2-3'D7[-]	895	6	0.438151	0.748092512	no	NA	TAS2-3'D7[-]:AT5G23280.1	0.999940786
AT5G26742.3	TAS3A-5'D7[+]	1804	6	0.342066	0.065856634	no	AtRH3	TAS3A-5'D7[+]:AtRH3	0.999940786
AT5G28540.1	TAS1B-3'D4[-]	1747	5	0.734096	0.62735462	no	BIP1	TAS1B-3'D4[-]:BIP1	0.999940786
AT5G33370.2	TAS3C-5'D4[-]	1300	3.5	15.3968	0.596904953	no	NA	TAS3C-5'D4[-]:AT5G33370.2	0.999940786
AT5G35630.3	TAS2-3'D4[+]	1421	6	0.695662	0.260718657	no	ATGSL1	TAS2-3'D4[+]:ATGSL1	0.999940786
AT5G35700.1	TAS1A-3'D5[-]	1457	5	0.311318	1.311318	no	FIM2	TAS1A-3'D5[-]:FIM2	0.999940786
AT5G43670.1	TAS2-3'D7[+]	1633	5.5	0.476586	1.476586	no	NA	TAS2-3'D7[+]:AT5G43670.1	0.999940786
AT5G46840.2	TAS3C-5'D4[-]	1566	6	0.180641	0.795433859	no	NA	TAS3C-5'D4[-]:AT5G46840.2	0.999940786
AT5G47970.2	TAS3C-5'D8[-]	1557	6	0.461212	1.134254163	no	NA	TAS3C-5'D8[-]:AT5G47970.2	0.999940786
AT5G48970.1	TAS3A-5'D2[-]	1260	5.5	0.288258	0.807314762	no	NA	TAS3A-5'D2[-]:AT5G48970.1	0.999940786
AT5G50320.1	TAS1B-3'D7[-]	1097	5	0.203702	0.719658783	no	AtELP3	TAS1B-3'D7[-]:AtELP3	0.999940786
AT5G50460.1	TAS1A-3'D8[-]	189	4	2.43289	0.11951836	no	NA	TAS1A-3'D8[-]:AT5G50460.1	0.999940786
AT5G50790.1	TAS3C-5'D3[+]	984	6	0.234449	0.52209379	no	AtSWEET10	TAS3C-5'D3[+]:AtSWEET10	0.999940786
AT5G52070.1	TAS1B-3'D5[+]	755	4.5	0.403561	1.008283586	no	NA	TAS1B-3'D5[+]:AT5G52070.1	0.999940786
AT5G52650.1	TAS3B-5'D7[+]	528	6	1.30292	0.089481394	no	NA	TAS3B-5'D7[+]:AT5G52650.1	0.999940786
AT5G53160.2	TAS3B-5'D5[+]	321	4.5	0.226763	0.602024311	no	PYL8	TAS3B-5'D5[+]:PYL8	0.999940786
AT5G53570.2	TAS1C-3'D7[+]	2146	6	1.03773	0.941406106	no	NA	TAS1C-3'D7[+]:AT5G53570.2	0.999940786
AT5G53880.1	TAS3B-5'D9[+]	241	6	0.403561	0.261184481	no	NA	TAS3B-5'D9[+]:AT5G53880.1	0.999940786
AT5G56190.2	TAS3C-5'D2[+]	1347	5.5	0.591889	0.766746783	no	NA	TAS3C-5'D2[+]:AT5G56190.2	0.999940786
AT5G56950.1	TAS3C-5'D3[+]	1132	6	0.39203	0.476441959	no	NAP1;3	TAS3C-5'D3[+]:NAP1;3	0.999940786
AT5G56970.1	TAS3C-5'D9[+]	1517	5.5	0.834025	0.942708373	no	ATCKX3	TAS3C-5'D9[+]:ATCKX3	0.999940786
AT5G57735.1	TAS3B-5'D8[-]	334	5	0.326692	0.737282946	no	TAS3c	TAS3B-5'D8[-]:TAS3c	0.999940786
AT5G60670.1	TAS3C-5'D3[+]	305	6	1.4951	0.775439294	no	NA	TAS3C-5'D3[+]:AT5G60670.1	0.999940786
AT5G61530.3	TAS4-3'D5[+]	1370	5	0.564985	0.699406504	no	NA	TAS4-3'D5[+]:AT5G61530.3	0.999940786
AT5G61570.2	TAS3B-5'D6[+]	1010	4.5	0.149894	0.847105468	no	NA	TAS3B-5'D6[+]:AT5G61570.2	0.999940786
AT5G61820.1	TAS1C-3'D5[-]	1236	6	0.161424	0.671245576	no	NA	TAS1C-3'D5[-]:AT5G61820.1	0.999940786
AT5G62020.1	TAS1C-3'D8[-]	928	5	0.230606	0.898928391	no	AT-HSFB2A	TAS1C-3'D8[-]:AT-HSFB2A	0.999940786
AT5G63020.1	TAS3B-5'D5[+]	268	5.5	0.549611	1.549611	no	NA	TAS3B-5'D5[+]:AT5G63020.1	0.999940786
AT5G63420.1	TAS3C-5'D3[+]	2606	6	0.39203	1.39203	no	emb2746	TAS3C-5'D3[+]:emb2746	0.999940786
AT5G63810.1	TAS1A-3'D7[-]	2150	6	0.311318	0.727185714	no	AtBGAL10	TAS1A-3'D7[-]:AtBGAL10	0.999940786
AT5G64170.2	TAS3B-5'D9[+]	1869	5	0.468899	0.976992863	no	NA	TAS3B-5'D9[+]:AT5G64170.2	0.999940786
AT5G65220.1	TAS3B-5'D9[+]	450	6	0.561141	0.202566957	no	NA	TAS3B-5'D9[+]:AT5G65220.1	0.999940786
AT5G66540.1	TAS3A-5'D1[+]	594	5.5	0.14605	0.500154928	no	NA	TAS3A-5'D1[+]:AT5G66540.1	0.999940786
AT5G67070.1	TAS3A-5'D4[-]	137	5	1.0531	0.772853206	no	RALFL34	TAS3A-5'D4[-]:RALFL34	0.999940786
ATCG00380.1	TAS3B-5'D8[+]	235	6	0.860929	0.11785864	no	RPS4	TAS3B-5'D8[+]:RPS4	0.999940786
ATCG00830.1	TAS3B-5'D9[+]	771	4.5	2.24072	0.189598947	no	RPL2.1	TAS3B-5'D9[+]:RPL2.1	0.999940786
ATCG01040.1	TAS1B-3'D9[+]	199	3.5	0.261354	0.05635825	no	YCF5	TAS1B-3'D9[+]:YCF5	0.999940786
ATMG00910.1	TAS4-3'D9[+]	34	6	0.00768687	0.92258538	no	ORF215A	TAS4-3'D9[+]:ORF215A	0.999940786
ATMG00980.1	TAS4-3'D9[+]	34	6	0.0192172	0.933141947	no	RPSL2	TAS4-3'D9[+]:RPSL2	0.999940786
