# Supplementary material for: NanoPARE: parallel analysis of RNA 5′ ends from low-input RNA
Source: Genome Res. 2018 Dec;28(12):1931–42. doi: 10.1101/gr.239202.118 (PMC6280765; doi:10.1101/gr.239202.118)
Supplement: Supplemental Material [file supp_gr.239202.118_Supplemental_Code_S1.zip › supplemental_code_S1/data_tables/detected_sites/fb_2.anno.mir.allen.detected.sites.tsv]

target.transcript	sRNA	slice.site	Allen.score	slice.site.rpm	fold.change	verified.	common.name	interaction	adj.p.val
AT1G27340.1	miR394a	1382	1	0.160475	0.763814614	yes	LCR	miR394a:LCR	0
AT1G27360.4	miR156j	1309	0	0.231797	0.841624795	no	SPL11	miR156j:SPL11	0
AT1G27370.4	miR156j	1324	0	1.50222	1.891066893	no	SPL10	miR156j:SPL10	0
AT1G31280.1	miR403-3p	3232	1	0.851409	1.216796228	yes	AGO2	miR403-3p:AGO2	0
AT1G33120.1	miR5630a	309	0	0.176077	0.459775053	no	NA	miR5630a:AT1G33120.1	0
AT1G33140.1	miR5630a	309	0	0.260772	0.380749496	no	PGY2	miR5630a:PGY2	0
AT1G70700.2	miR169d	787	2.5	0.236255	0.202754165	no	JAZ9	miR169d:JAZ9	0
AT1G77850.1	miR160a-5p	1419	0.5	8.07278	7.685318678	yes	ARF17	miR160a-5p:ARF17	0
AT2G02850.1	miR408-3p	107	1	0.945019	1.197620914	yes	ARPN	miR408-3p:ARPN	0
AT2G28350.1	miR160a-5p	1339	2	4.16566	4.459898847	yes	ARF10	miR160a-5p:ARF10	0
AT2G33770.1	miR399a	750	1.5	0.187221	1.015248121	yes	ATUBC24	miR399a:ATUBC24	0
AT2G42200.1	miR156j	946	0	0.704307	1.435543172	no	AtSPL9	miR156j:AtSPL9	0
AT2G45160.1	miR171a-3p	1013	0	27.7377	10.47696997	yes	ATHAM1	miR171a-3p:ATHAM1	0
AT3G60630.1	miR171a-3p	1055	0	15.2607	2.049532006	yes	ATHAM2	miR171a-3p:ATHAM2	0
AT4G00150.1	miR171a-3p	866	0	5.94649	4.330702427	yes	ATHAM3	miR171a-3p:ATHAM3	0
AT5G06100.3	miR159a	1259	3.5	1.71619	2.292158934	yes	ATMYB33	miR159a:ATMYB33	0
AT5G27660.1	miR5657	1534	0	0.193907	0.003954709	no	DEG14	miR5657:DEG14	0
AT5G39740.2	miR414	997	1.5	1.37295	0.396277617	no	OLI7	miR414:OLI7	0
AT5G43270.3	miR156j	1111	0	0.427933	0.90660398	yes	SPL2	miR156j:SPL2	0
AT5G60120.2	miR172a	1820	1	0.294204	1.054478792	yes	TOE2	miR172a:TOE2	0
AT1G56010.2	miR164a	812	2	0.702078	1.702078	yes	anac021	miR164a:anac021	0.001180951
AT2G27400.1	miR173-5p	378	2.5	2.33135	3.33135	yes	TAS1a	miR173-5p:TAS1a	0.007994359
AT2G33810.1	miR156a-5p	796	1.5	0.945019	1.355772957	yes	SPL3	miR156a-5p:SPL3	0.007994359
AT2G39675.1	miR173-5p	378	2.5	18.6574	19.6574	yes	TAS1c	miR173-5p:TAS1c	0.007994359
AT2G39681.1	miR173-5p	417	2.5	9.70874	7.261447619	yes	TAS2	miR173-5p:TAS2	0.007994359
AT4G30080.1	miR160a-5p	1518	2.5	3.42347	3.172080909	yes	ARF16	miR160a-5p:ARF16	0.009170387
AT1G30490.1	miR165a-3p	805	3	1.41307	1.900523515	no	ATHB9	miR165a-3p:ATHB9	0.011294717
AT2G34710.1	miR165a-3p	880	3	0.846951	1.846951	no	ATHB-14	miR165a-3p:ATHB-14	0.019023613
AT5G60690.1	miR165a-3p	1272	3	0.840265	1.840265	no	IFL	miR165a-3p:IFL	0.019023613
AT1G52150.3	miR166a-3p	1278	3	0.512628	1.512628	yes	ATHB-15	miR166a-3p:ATHB-15	0.035582787
AT2G01735.1	miR5021	115	2	0.403416	1.403416	no	RIE1	miR5021:RIE1	0.035582787
AT5G07680.2	miR164a	661	2.5	0.258543	1.258543	yes	ANAC079	miR164a:ANAC079	0.039917442
AT5G19900.1	miR414	790	2	0.314264	0.796130396	no	NA	miR414:AT5G19900.1	0.045637875
AT1G64583.1	miR161.1	738	2.5	0.213967	1.213967	no	NA	miR161.1:AT1G64583.1	0.046025946
AT1G12820.1	miR393a-5p	1894	4	2.14635	1.870579345	yes	AFB3	miR393a-5p:AFB3	0.048069104
AT3G18520.2	miR414	382	2.5	0.231797	1.033665974	no	ATHDA15	miR414:ATHDA15	0.048069104
AT3G26810.1	miR393a-5p	2009	4	2.3358	1.996438992	yes	AFB2	miR393a-5p:AFB2	0.048069104
AT2G22840.1	miR396a-5p	791	4	0.949477	1.949477	yes	AtGRF1	miR396a-5p:AtGRF1	0.05142923
AT5G67180.1	miR172a	1308	3	0.280831	1.23407213	yes	TOE3	miR172a:TOE3	0.051692934
AT3G49010.5	miR5662	83	3.5	2.44724	1.554954126	no	ATBBC1	miR5662:ATBBC1	0.062264382
AT5G57735.1	miR390a-5p	428	4.5	1.76968	2.232329314	yes	TAS3c	miR390a-5p:TAS3c	0.063840713
AT4G36920.2	miR172c	1303	1	0.838036	0.966028827	yes	AP2	miR172c:AP2	0.065566138
AT1G63130.1	miR161.1	1102	2.5	0.205051	1.071333572	yes	TAS8	miR161.1:TAS8	0.067712674
AT1G63980.2	miR414	898	2.5	0.476967	0.931147159	no	NA	miR414:AT1G63980.2	0.067712674
AT5G27395.2	miR158a-5p	939	3	0.670875	1.288824799	no	NA	miR158a-5p:AT5G27395.2	0.06894121
AT1G17590.4	miR169h	1515	2.5	0.164933	0.78400049	yes	NF-YA8	miR169h:NF-YA8	0.072746099
AT1G50055.1	miR173-5p	373	4.5	6.48364	5.894082557	yes	TAS1b	miR173-5p:TAS1b	0.076293556
AT5G43630.1	miR414	856	2.5	0.100297	0.890024307	no	TZP	miR414:TZP	0.076293556
AT5G40340.1	miR414	1045	2.5	0.211738	0.864793304	no	NA	miR414:AT5G40340.1	0.080688019
AT1G08125.3	miR390a-3p	887	5	6.12257	4.888826199	no	NA	miR390a-3p:AT1G08125.3	0.107065276
AT2G47460.1	miR858b	400	2.5	0.338781	0.746479431	yes	ATMYB12	miR858b:ATMYB12	0.107065276
AT3G58110.2	miR414	1000	2.5	0.234026	0.753630358	no	NA	miR414:AT3G58110.2	0.11003867
AT3G60040.1	miR5655	1182	3.5	0.32095	1.32095	no	NA	miR5655:AT3G60040.1	0.11003867
AT5G17580.1	miR415	1674	3	0.644129	1.27257029	no	NA	miR415:AT5G17580.1	0.110801307
AT1G06180.1	miR858a	402	3	0.213967	1.213967	yes	ATMYB13	miR858a:ATMYB13	0.112929665
AT1G20190.1	miR5640	924	5	3.55942	2.081746333	no	ATEXP11	miR5640:ATEXP11	0.112929665
AT1G04530.1	miR414	809	2.5	0.24517	0.701255724	no	TPR4	miR414:TPR4	0.123140074
AT1G69935.1	miR414	306	3	0.541603	1.216295136	no	SHW1	miR414:SHW1	0.128497376
AT2G46800.2	miR856	435	2	0.133729	0.841234967	no	ATCDF1	miR856:ATCDF1	0.150262881
AT3G11200.2	miR414	1081	2.5	0.251857	0.557394108	no	AL2	miR414:AL2	0.150262881
AT5G37780.3	miR414	638	2.5	1.90341	0.559164242	no	ACAM-1	miR414:ACAM-1	0.150262881
AT5G55920.1	miR414	1841	2.5	0.180534	0.579716166	no	OLI2	miR414:OLI2	0.150262881
AT5G12840.4	miR169b-5p	1129	3	0.269687	0.998247526	yes	ATHAP2A	miR169b-5p:ATHAP2A	0.15160291
AT1G20090.1	miR5021	124	4	1.08098	1.674238761	no	ARAC4	miR5021:ARAC4	0.153029368
AT3G52910.1	miR396a-5p	752	4	0.858096	1.435705654	yes	AtGRF4	miR396a-5p:AtGRF4	0.153029368
AT3G60250.2	miR397b	242	4	0.617383	1.359773845	yes	CKB3	miR397b:CKB3	0.155001725
AT4G01037.1	miR414	1596	2.5	0.0646358	0.472625322	no	AtWTF1	miR414:AtWTF1	0.158877443
AT3G44110.2	miR414	1237	2.5	0.530459	0.43634894	no	ATJ	miR414:ATJ	0.159847531
AT4G34180.1	miR5998a	1284	5.5	0.552747	1.552747	no	NA	miR5998a:AT4G34180.1	0.17618499
AT1G17840.1	miR1886.1	237	5	0.822434	1.420380964	no	ABCG11	miR1886.1:ABCG11	0.186143397
AT1G30330.2	miR167a-5p	3246	5	2.38929	1.662533172	no	ARF6	miR167a-5p:ARF6	0.186143397
AT3G15270.1	miR156i	654	2	0.222882	0.764515314	yes	SPL5	miR156i:SPL5	0.187101585
AT4G08870.2	miR2938	778	2.5	0.258543	0.548930092	no	ARGAH2	miR2938:ARGAH2	0.187132959
AT5G64550.1	miR773a	1861	3	0.501484	0.857446011	no	NA	miR773a:AT5G64550.1	0.199703068
AT5G64552.1	miR773a	1861	3	0.501484	0.857446011	no	CPuORF22	miR773a:CPuORF22	0.199703068
AT1G30210.2	miR319a	1022	2.5	0.1315	0.68541902	yes	ATTCP24	miR319a:ATTCP24	0.201430153
AT2G40820.1	miR778	842	3.5	0.242941	1.242941	no	NA	miR778:AT2G40820.1	0.207830078
AT3G17185.2	miR390a-5p	863	4.5	0.572807	1.572807	yes	TAS3a	miR390a-5p:TAS3a	0.207830078
AT3G11440.1	miR159a	1165	3.5	0.24517	1.100459567	yes	ATMYB65	miR159a:ATMYB65	0.209489067
AT3G27290.1	miR414	617	3	0.0378899	1.017479864	no	NA	miR414:AT3G27290.1	0.225088188
AT3G23690.1	miR393a-5p	416	3	0.247399	0.874934857	yes	NA	miR393a-5p:AT3G23690.1	0.234201894
AT1G69770.1	miR823	2036	2.5	0.162704	0.721863889	yes	CMT3	miR823:CMT3	0.238139346
AT4G16890.1	miR773a	408	4.5	0.334323	1.334323	no	BAL	miR773a:BAL	0.24638213
AT4G09460.1	miR858a	353	4	0.668646	1.323511309	no	AtMYB6	miR858a:AtMYB6	0.249359354
AT5G02570.1	miR838	102	4	0.554976	1.28090467	no	NA	miR838:AT5G02570.1	0.249359354
AT3G15030.3	miR319c	1310	3	0.365526	0.798089764	yes	MEE35	miR319c:MEE35	0.262280246
AT3G09200.2	miR5662	663	3.5	3.20727	0.95788273	no	NA	miR5662:AT3G09200.2	0.315274462
AT1G10560.1	miR8184	1274	6	0.512628	1.512628	no	ATPUB18	miR8184:ATPUB18	0.322750187
AT3G57060.2	miR414	3170	3.5	0.18945	0.96737228	no	NA	miR414:AT3G57060.2	0.322750187
AT3G06180.1	miR840-3p	670	6	1.35289	1.906677817	no	NA	miR840-3p:AT3G06180.1	0.350281556
AT5G23250.2	miR171b-3p	1102	3.5	0.26523	0.837678761	no	NA	miR171b-3p:AT5G23250.2	0.350281556
AT4G30600.1	miR5658	2024	2	0.294204	0.731625609	no	NA	miR5658:AT4G30600.1	0.365943029
AT4G27340.1	miR835-3p	216	3.5	0.198365	1.198365	no	NA	miR835-3p:AT4G27340.1	0.367049105
ATMG00510.1	miR780.2	696	4	0.1315	1.030446108	no	NAD7	miR780.2:NAD7	0.387323056
AT3G43240.1	miR5021	173	5	0.608468	1.530034165	no	NA	miR5021:AT3G43240.1	0.390708227
AT4G16180.2	miR5021	2555	5	0.5104	1.5104	no	NA	miR5021:AT4G16180.2	0.396487092
AT5G44410.1	miR5666	878	4.5	0.16939	1.16939	no	NA	miR5666:AT5G44410.1	0.39744116
AT1G10120.1	miR396a-5p	1316	5.5	0.570578	1.570578	yes	NA	miR396a-5p:AT1G10120.1	0.398072044
AT1G55325.2	miR414	1664	4.5	0.222882	1.222882	no	GCT	miR414:GCT	0.408176083
AT4G23680.1	miR5658	557	2	3.24739	0.480299031	no	NA	miR5658:AT4G23680.1	0.423077414
AT2G03240.1	miR5658	140	3	0.316492	0.835849362	no	NA	miR5658:AT2G03240.1	0.425626186
AT4G37220.1	miR5628	195	5	0.24517	1.24517	no	NA	miR5628:AT4G37220.1	0.429566112
AT1G12460.1	miR157a-3p	2961	5.5	1.21694	1.7369047	no	NA	miR157a-3p:AT1G12460.1	0.439428224
AT5G58870.1	miR397b	2081	4	0.209509	0.978365305	no	ftsh9	miR397b:ftsh9	0.439428224
AT1G53230.1	miR319c	1194	3.5	0.263001	0.89285785	yes	TCP3	miR319c:TCP3	0.445059214
AT2G11910.2	miR414	313	3	0.499256	0.520372633	no	NA	miR414:AT2G11910.2	0.451989147
AT3G01500.3	miR5658	1175	2	0.483654	0.211211332	no	ATBCA1	miR5658:ATBCA1	0.451989147
AT3G47360.1	miR172a	612	5	0.249628	1.249628	no	ATHSD3	miR172a:ATHSD3	0.451989147
AT3G63140.1	miR5021	237	3	0.430162	0.992268123	no	CSP41A	miR5021:CSP41A	0.451989147
AT5G46030.1	miR414	453	3	0.412332	0.528203632	no	NA	miR414:AT5G46030.1	0.451989147
AT5G58140.4	miR829-5p	1056	4	0.332094	1.056570101	no	NPL1	miR829-5p:NPL1	0.451989147
AT2G11910.2	miR414	502	3	0.81129	0.423558821	no	NA	miR414:AT2G11910.2	0.468089029
AT5G41340.1	miR414	697	3	0.164933	0.459016348	no	ATUBC4	miR414:ATUBC4	0.468089029
AT3G05350.1	miR397a	1777	4	0.595095	1.131190417	no	NA	miR397a:AT3G05350.1	0.475134621
AT3G07780.1	miR773a	1504	3.5	0.187221	0.854089406	no	OBE1	miR773a:OBE1	0.480151477
AT1G79930.2	miR831-3p	1107	5	0.58618	1.410170926	no	AtHsp70-14	miR831-3p:AtHsp70-14	0.484500208
AT1G19500.1	miR397b	281	3.5	0.307577	0.638605651	no	NA	miR397b:AT1G19500.1	0.489878423
AT1G18800.1	miR414	830	3.5	0.682019	0.91290338	no	NRP2	miR414:NRP2	0.49015917
AT4G28150.2	miR5663-5p	872	5.5	0.871468	1.327185319	no	NA	miR5663-5p:AT4G28150.2	0.500177409
AT5G35926.1	miR414	913	4.5	0.294204	1.119537169	no	NA	miR414:AT5G35926.1	0.522814715
AT1G78960.1	miR5638b	385	4.5	0.220653	1.220653	no	ATLUP2	miR5638b:ATLUP2	0.525436783
AT4G37740.1	miR396a-5p	920	4	0.263001	0.944969593	yes	AtGRF2	miR396a-5p:AtGRF2	0.536349909
AT1G16858.1	miR5658	1849	3	0.294204	0.671550118	no	CPuORF55	miR5658:CPuORF55	0.552402197
AT1G16860.1	miR5658	1849	3	0.294204	0.671550118	no	NA	miR5658:AT1G16860.1	0.552402197
AT4G13615.1	miR774b-5p	14	5.5	2.4829	1.251464216	no	NA	miR774b-5p:AT4G13615.1	0.552402197
AT5G17900.1	miR414	528	4	0.209509	0.92500021	no	NA	miR414:AT5G17900.1	0.560160941
AT2G22980.4	miR846-5p	1289	5.5	0.902672	1.307966912	no	SCPL13	miR846-5p:SCPL13	0.561162057
AT3G49710.1	miR414	1857	4.5	0.225111	1.219674132	no	NA	miR414:AT3G49710.1	0.565707128
AT1G26090.1	miR5021	1102	5.5	0.523773	1.2303534	no	NA	miR5021:AT1G26090.1	0.575323516
AT1G47970.1	miR414	233	3.5	0.0757799	0.697831997	no	NA	miR414:AT1G47970.1	0.575670701
AT3G57870.1	miR397b	279	3.5	0.156017	0.404365757	no	AHUS5	miR397b:AHUS5	0.575670701
AT5G40730.1	miR414	90	3.5	0.512628	0.687142773	no	AGP24	miR414:AGP24	0.586652064
AT4G08590.2	miR854a	1381	5	0.927189	1.186642316	no	ORL1	miR854a:ORL1	0.588454205
AT5G10320.3	miR831-3p	1230	4.5	0.407874	1.003176535	no	NA	miR831-3p:AT5G10320.3	0.597310078
AT5G66800.1	miR5021	161	5	0.390043	1.390043	no	NA	miR5021:AT5G66800.1	0.59790744
AT1G31730.1	miR5658	3131	3	0.303119	0.738526539	no	NA	miR5658:AT1G31730.1	0.60138576
AT1G54080.2	miR5021	1428	2.5	0.173848	0.793571643	no	UBP1A	miR5021:UBP1A	0.603359932
AT4G18030.1	miR5999	2119	3.5	0.588408	0.732694312	no	NA	miR5999:AT4G18030.1	0.603359932
AT2G36390.1	miR414	2567	3.5	0.229568	0.662530235	no	BE3	miR414:BE3	0.608581999
AT5G55230.2	miR172c	2003	4	0.534917	0.849506844	no	ATMAP65-1	miR172c:ATMAP65-1	0.608581999
AT3G13340.2	miR161.1	1285	4.5	0.238484	1.012758386	no	NA	miR161.1:AT3G13340.2	0.612902882
AT4G31010.2	miR8180	115	5	0.162704	1.162704	no	NA	miR8180:AT4G31010.2	0.612902882
AT4G38070.1	miR859	2527	4	0.149331	0.880478616	no	NA	miR859:AT4G38070.1	0.612902882
AT5G37020.2	miR167c-5p	2379	3.5	0.267458	0.264784113	no	ARF8	miR167c-5p:ARF8	0.612902882
AT1G26110.2	miR414	1686	4.5	0.648586	1.176563031	no	DCP5	miR414:DCP5	0.6229077
AT3G05990.1	miR447a-3p	289	5	0.240713	1.240713	no	NA	miR447a-3p:AT3G05990.1	0.6229077
AT5G44650.1	miR414	524	4	0.22734	1.001819427	no	AtCEST	miR414:AtCEST	0.6229077
AT5G40400.1	miR158a-5p	1002	5	0.173848	1.173848	no	NA	miR158a-5p:AT5G40400.1	0.624258691
AT2G43850.2	miR5014a-3p	1687	5	0.468052	1.174791218	no	NA	miR5014a-3p:AT2G43850.2	0.624474761
ATCG01250.1	miR167a-3p	677	4.5	0.00222882	0.971902074	no	NDHB.2	miR167a-3p:NDHB.2	0.631256511
AT5G65770.3	miR847	2804	4.5	0.303119	0.974985635	no	CRWN4	miR847:CRWN4	0.63264815
AT5G65780.2	miR847	2828	4.5	0.303119	0.974985635	no	ATBCAT-5	miR847:ATBCAT-5	0.63264815
AT1G06040.2	miR1886.1	706	3.5	1.28826	0.740920865	no	BBX24	miR1886.1:BBX24	0.632843522
AT4G14840.1	miR414	207	5	0.144873	1.139792217	no	NA	miR414:AT4G14840.1	0.632843522
AT1G13920.1	miR5650	751	5	0.298662	1.298662	no	NA	miR5650:AT1G13920.1	0.636933214
AT1G60790.1	miR158a-3p	506	6	0.430162	1.430162	no	TBL2	miR158a-3p:TBL2	0.636933214
AT4G17090.1	miR5645a	1469	5	0.958392	1.283349093	no	AtBAM3	miR5645a:AtBAM3	0.646211507
AT2G38000.1	miR413	1025	6	0.488111	1.488111	no	NA	miR413:AT2G38000.1	0.646791722
AT1G12830.1	miR414	562	4	0.45245	0.958803372	no	NA	miR414:AT1G12830.1	0.653411592
AT1G21060.2	miR5021	158	6	0.41456	1.41456	no	NA	miR5021:AT1G21060.2	0.653411592
AT3G26570.2	miR5021	212	3	0.191678	0.829368987	no	ORF02	miR5021:ORF02	0.654156237
AT4G35920.3	miR868-3p	820	5	0.218424	1.218424	no	MCA1	miR868-3p:MCA1	0.675120464
AT5G18230.2	miR8171	966	5	0.222882	1.222882	no	NA	miR8171:AT5G18230.2	0.675120464
AT5G61790.1	miR414	1023	4	0.650815	0.815112628	no	ATCNX1	miR414:ATCNX1	0.675440875
AT5G62680.1	miR158a-5p	2178	4.5	0.468052	0.983573959	no	GTR2	miR158a-5p:GTR2	0.675440875
AT1G68110.1	miR5662	549	5.5	0.367755	1.201696206	no	NA	miR5662:AT1G68110.1	0.679704743
AT1G72230.1	miR408-3p	823	6	0.775629	1.328514715	no	NA	miR408-3p:AT1G72230.1	0.679704743
AT4G36630.1	miR4239	2934	5	0.240713	1.240713	no	EMB2754	miR4239:EMB2754	0.683985815
AT5G45950.1	miR159a	876	3.5	0.236255	0.331409002	no	NA	miR159a:AT5G45950.1	0.687561019
AT2G17760.1	miR5021	1688	3	0.205051	0.795488287	no	NA	miR5021:AT2G17760.1	0.690199771
AT2G37880.1	miR414	597	6	0.274145	1.274145	no	NA	miR414:AT2G37880.1	0.690199771
AT4G30280.1	miR5025	994	6	0.258543	1.258543	no	ATXTH18	miR5025:ATXTH18	0.690199771
AT1G47550.2	miR414	1721	5	0.39673	1.092388405	no	SEC3A	miR414:SEC3A	0.690659645
AT3G25520.2	miR414	699	3.5	1.54011	0.355183639	no	ATL5	miR414:ATL5	0.690659645
AT3G32110.1	miR3440b-5p	1510	5.5	0.198365	1.198365	no	NA	miR3440b-5p:AT3G32110.1	0.690659645
AT5G65540.1	miR5645a	1799	4	0.209509	0.822637986	no	NA	miR5645a:AT5G65540.1	0.692974145
AT1G62710.1	miR863-5p	1194	4.5	0.341009	1.075044152	no	BETA-VPE	miR863-5p:BETA-VPE	0.69770414
AT1G54350.1	miR156h	1154	4.5	0.182763	1.182763	no	ABCD2	miR156h:ABCD2	0.706071921
AT3G27200.1	miR398a-3p	268	5.5	0.713222	1.301353901	no	NA	miR398a-3p:AT3G27200.1	0.706071921
AT5G08530.1	miR172b-5p	483	5.5	0.653044	1.320473505	no	CI51	miR172b-5p:CI51	0.706071921
AT1G16720.1	miR868-3p	1851	4	0.35884	0.763355948	no	HCF173	miR868-3p:HCF173	0.709208873
AT1G37130.1	miR390a-3p	1622	5.5	0.541603	1.341304637	no	ATNR2	miR390a-3p:ATNR2	0.722011202
AT3G02750.3	miR5024-5p	2114	4	0.109212	0.970741543	no	NA	miR5024-5p:AT3G02750.3	0.722011202
AT1G33490.1	miR844-3p	514	5.5	0.947248	1.308536796	no	NA	miR844-3p:AT1G33490.1	0.735968688
AT1G73770.2	miR414	403	4	0.234026	0.757755935	no	NA	miR414:AT1G73770.2	0.7487486
AT1G18740.1	miR5662	1041	5.5	0.575035	1.127658889	no	NA	miR5662:AT1G18740.1	0.75504086
AT1G47960.1	miR414	158	4.5	0.149331	0.906800068	no	ATC/VIF1	miR414:ATC/VIF1	0.75504086
AT1G61140.3	miR830-5p	4030	4	0.122585	0.747650325	no	EDA16	miR830-5p:EDA16	0.75504086
AT1G64680.1	miR5657	733	4.5	0.312035	0.891019416	no	NA	miR5657:AT1G64680.1	0.75504086
AT1G72440.1	miR414	2884	4	0.140416	0.703161407	no	EDA25	miR414:EDA25	0.75504086
AT2G19480.3	miR414	1205	4	0.875926	0.731460679	no	NAP1;2	miR414:NAP1;2	0.75504086
AT2G21390.1	miR5662	3150	5	0.543832	1.020628998	no	NA	miR5662:AT2G21390.1	0.75504086
AT2G25760.2	miR773a	2002	4.5	0.372213	0.872461147	no	NA	miR773a:AT2G25760.2	0.75504086
AT2G41560.1	miR773a	1521	6	0.222882	1.222882	no	ACA4	miR773a:ACA4	0.75504086
AT3G06620.1	miR858a	1718	6	0.222882	1.222882	no	NA	miR858a:AT3G06620.1	0.75504086
AT3G10490.2	miR158a-5p	395	4.5	0.129272	0.915111999	no	ANAC051	miR158a-5p:ANAC051	0.75504086
AT3G11220.2	miR5021	1359	3.5	0.218424	0.84798333	no	ELO1	miR5021:ELO1	0.75504086
AT3G23810.1	miR172d-5p	976	3.5	0.67979	0.434724886	no	ATSAHH2	miR172d-5p:ATSAHH2	0.75504086
AT3G56050.2	miR831-3p	1524	4	0.205051	0.582198055	no	NA	miR831-3p:AT3G56050.2	0.75504086
AT4G02725.2	miR4240	351	4	0.294204	0.730704867	no	NA	miR4240:AT4G02725.2	0.75504086
AT4G20930.1	miR868-3p	747	5	0.523773	1	no	NA	miR868-3p:AT4G20930.1	0.75504086
AT4G34100.2	miR5021	205	6	0.18945	1.18945	no	CER9	miR5021:CER9	0.75504086
AT5G05940.1	miR838	1875	4	0.196136	0.682203861	no	ATROPGEF5	miR838:ATROPGEF5	0.75504086
AT5G07990.1	miR774b-5p	102	4	0.579493	0.814871851	no	CYP75B1	miR774b-5p:CYP75B1	0.75504086
AT5G24930.1	miR847	1463	4.5	0.285289	0.859841263	no	ATCOL4	miR847:ATCOL4	0.75504086
AT5G65670.2	miR172b-5p	1057	3.5	1.02971	0.59378282	no	IAA9	miR172b-5p:IAA9	0.75504086
AT5G66650.1	miR5021	1104	6	0.485883	1.180637451	no	NA	miR5021:AT5G66650.1	0.75504086
AT2G43400.1	miR417	686	5.5	0.144873	1.144873	no	ETFQO	miR417:ETFQO	0.75578588
AT5G41700.5	miR5658	966	4	0.298662	0.774136976	no	ATUBC8	miR5658:ATUBC8	0.784827191
AT1G03475.1	miR5021	262	5	0.742197	1.049686365	no	ATCPO-I	miR5021:ATCPO-I	0.785489198
AT1G79530.1	miR447c-3p	1239	4	0.22734	0.456732236	no	GAPCP-1	miR447c-3p:GAPCP-1	0.785489198
AT2G13680.1	miR4227	5237	5.5	0.291975	1.062309087	no	ATGSL02	miR4227:ATGSL02	0.785489198
AT2G36400.1	miR396a-5p	756	4	0.200594	0.61726595	yes	AtGRF3	miR396a-5p:AtGRF3	0.785489198
AT3G11250.1	miR5662	764	4	0.209509	0.698712864	no	NA	miR5662:AT3G11250.1	0.785489198
AT3G56260.2	miR831-3p	768	5	0.746655	0.975114321	no	NA	miR831-3p:AT3G56260.2	0.785489198
AT5G17850.1	miR5640	278	5.5	0.22734	1.110961254	no	NA	miR5640:AT5G17850.1	0.785489198
AT3G54790.2	miR858b	1921	5	0.162704	1.162704	no	NA	miR858b:AT3G54790.2	0.790415981
AT4G25210.1	miR864-3p	589	4	0.133729	0.960352688	no	NA	miR864-3p:AT4G25210.1	0.790604989
AT5G19680.1	miR780.2	380	4.5	0.184992	0.976131971	no	NA	miR780.2:AT5G19680.1	0.792386432
AT5G39710.1	miR774b-3p	2172	6	0.307577	1.307577	no	EMB2745	miR774b-3p:EMB2745	0.792386432
AT2G22720.3	miR847	296	5.5	0.238484	1.238484	no	NA	miR847:AT2G22720.3	0.794475621
AT2G36740.1	miR5017-5p	1185	5	0.187221	1.187221	no	ATSWC2	miR5017-5p:ATSWC2	0.794475621
AT3G07390.1	miR5021	227	3	0.180534	0.802930868	no	AIR12	miR5021:AIR12	0.794475621
AT3G08520.1	miR831-3p	29	6	4.53342	1.381048649	no	NA	miR831-3p:AT3G08520.1	0.794475621
AT3G14560.1	miR824-5p	294	4.5	0.363298	1.049771226	no	NA	miR824-5p:AT3G14560.1	0.794475621
AT5G59130.2	miR170-3p	949	6	0.390043	1.390043	no	NA	miR170-3p:AT5G59130.2	0.794475621
AT5G62700.1	miR774a	138	5	0.722138	1.138507287	no	TUB3	miR774a:TUB3	0.794475621
ATCG01280.1	miR5016	1463	4.5	0.309806	0.970280571	no	YCF2.2	miR5016:YCF2.2	0.794475621
AT1G15780.1	miR414	3647	5	0.479196	0.998495368	no	NRB4	miR414:NRB4	0.797159791
AT1G71030.1	miR858a	342	4.5	0.653044	0.843122664	no	ATMYBL2	miR858a:ATMYBL2	0.797159791
AT1G25682.1	miR773a	892	4	0.213967	0.55258685	no	NA	miR773a:AT1G25682.1	0.797835553
AT1G64200.1	miR5658	335	4	0.196136	0.751985525	no	VHA-E3	miR5658:VHA-E3	0.797835553
AT2G35520.2	miR1886.1	270	5	0.468052	1.196124953	no	DAD2	miR1886.1:DAD2	0.804437236
AT5G59613.2	miR5021	495	6	0.543832	1.283507216	no	NA	miR5021:AT5G59613.2	0.804437236
AT1G74920.2	miR403-5p	548	6	0.624069	1.337819727	no	ALDH10A8	miR403-5p:ALDH10A8	0.808568089
AT5G58050.1	miR162a-5p	2202	5	0.726595	1.045904599	no	GDPDL6	miR162a-5p:GDPDL6	0.808568089
AT4G32130.1	miR5021	166	5	0.205051	1.199703155	no	NA	miR5021:AT4G32130.1	0.809264753
AT1G55580.1	miR5642a	906	6	0.178306	1.178306	no	LAS	miR5642a:LAS	0.810163458
AT3G51160.1	miR839-5p	782	6	1.11441	1.289533083	no	GMD2	miR839-5p:GMD2	0.812054538
AT5G43330.1	miR171c-5p	640	5.5	0.198365	1.198365	no	c-NAD-MDH2	miR171c-5p:c-NAD-MDH2	0.815492706
AT2G45290.1	miR3434-5p	2260	5	0.733282	1.11307246	no	NA	miR3434-5p:AT2G45290.1	0.817501044
AT3G51880.4	miR414	542	4	0.579493	0.653953132	no	AtHMGB1	miR414:AtHMGB1	0.817501044
AT4G25370.1	miR824-3p	564	4	0.347696	0.5959275	no	NA	miR824-3p:AT4G25370.1	0.817501044
AT1G48410.3	miR168a-5p	531	5	0.419018	0.932617131	yes	AGO1	miR168a-5p:AGO1	0.819567214
AT1G67080.1	miR167a-5p	303	4	0.229568	0.643218436	no	ABA4	miR167a-5p:ABA4	0.819567214
AT2G30260.1	miR5662	749	4	0.18945	0.639377872	no	U2B''	miR5662:U2B''	0.819567214
AT3G21200.1	miR157d	97	6	0.445764	1.136681982	no	GluTRBP	miR157d:GluTRBP	0.819567214
AT3G48460.1	miR394a	811	4	0.202823	0.505938395	no	NA	miR394a:AT3G48460.1	0.819567214
AT4G18596.1	miR159b-5p	579	4	0.468052	0.387299762	no	NA	miR159b-5p:AT4G18596.1	0.819567214
AT4G34030.1	miR5663-5p	1743	4.5	0.468052	0.872791568	no	MCCB	miR5663-5p:MCCB	0.819567214
AT5G10650.2	miR414	1563	5	0.247399	0.973898196	no	NA	miR414:AT5G10650.2	0.819567214
AT1G62370.1	miR414	226	6	0.421247	1.155891337	no	NA	miR414:AT1G62370.1	0.819623598
AT3G13040.2	miR393a-3p	1458	5.5	0.922731	1.0734132	no	NA	miR393a-3p:AT3G13040.2	0.819623598
AT5G49840.1	miR414	572	5.5	0.327636	1.073917598	no	NA	miR414:AT5G49840.1	0.819623598
AT4G00270.1	miR414	791	4	0.20728	0.645097859	no	NA	miR414:AT4G00270.1	0.822160811
AT2G37300.2	miR829-5p	638	4.5	0.218424	0.844055738	no	ABCI16	miR829-5p:ABCI16	0.826042783
AT5G02820.1	miR156h	511	6	0.234026	1.234026	no	BIN5	miR156h:BIN5	0.831272108
AT3G55330.1	miR5021	194	4	0.378899	0.897051419	no	PPL1	miR5021:PPL1	0.832291863
AT2G26410.1	miR5021	1607	5	0.445764	1.010909254	no	Iqd4	miR5021:Iqd4	0.834901265
AT1G07320.4	miR414	870	4	0.996282	0.563431252	no	EMB2784	miR414:EMB2784	0.835140806
AT1G12920.1	miR856	1359	4	0.205051	0.596323733	no	ERF1-2	miR856:ERF1-2	0.835140806
AT1G15690.2	miR414	2086	4	1.98142	0.576663598	no	AtAVP1	miR414:AtAVP1	0.835140806
AT1G33240.1	miR854a	1426	6	0.505942	1.245085402	no	AT-GTL1	miR854a:AT-GTL1	0.835140806
AT1G67230.1	miR414	3610	4	0.258543	0.498970376	no	CRWN1	miR414:CRWN1	0.835140806
AT2G39830.1	miR5021	158	4	0.00222882	0.997781071	no	DAR2	miR5021:DAR2	0.835140806
AT3G28007.1	miR5021	384	5	0.459137	1.180288047	no	AtSWEET4	miR5021:AtSWEET4	0.835140806
AT3G53630.1	miR838	560	4.5	0.00222882	0.865298753	no	NA	miR838:AT3G53630.1	0.835140806
AT3G56150.2	miR838	1477	5	0.200594	1.038560852	no	ATEIF3C-1	miR838:ATEIF3C-1	0.835140806
AT4G11420.1	miR773a	2668	5	0.546061	1.038941988	no	ATEIF3A-1	miR773a:ATEIF3A-1	0.835140806
AT4G14930.1	miR859	1199	5	0.341009	1.084734945	no	NA	miR859:AT4G14930.1	0.835140806
AT1G14670.1	miR5658	1537	4	0.461366	0.676179548	no	NA	miR5658:AT1G14670.1	0.836065978
AT1G53320.1	miR5013	959	4.5	0.430162	0.781884851	no	AtTLP7	miR5013:AtTLP7	0.836065978
AT5G25890.1	miR847	282	5	0.291975	0.93544914	no	IAA28	miR847:IAA28	0.83975042
AT2G11910.2	miR414	442	4	0.702078	0.463203414	no	NA	miR414:AT2G11910.2	0.841972956
AT3G01120.1	miR773b-3p	1665	4	0.258543	0.319803779	no	AtCGS1	miR773b-3p:AtCGS1	0.849876128
AT1G01300.1	miR8170-3p	1681	4	0.225111	0.494898363	no	NA	miR8170-3p:AT1G01300.1	0.851429386
AT1G12430.2	miR837-5p	2418	5	0.200594	0.924485355	no	ARK3	miR837-5p:ARK3	0.851429386
AT3G03380.1	miR824-5p	2639	5.5	0.363298	1.062536436	no	DEG7	miR824-5p:DEG7	0.851429386
AT3G14110.3	miR396b-5p	773	4.5	0.474739	0.791783643	no	FLU	miR396b-5p:FLU	0.851429386
AT3G60750.2	miR5021	274	3	0.372213	0.461634444	no	NA	miR5021:AT3G60750.2	0.851429386
AT4G32910.1	miR773a	1415	6	0.249628	1.249628	no	NA	miR773a:AT4G32910.1	0.854249097
AT3G01720.1	miR858b	2000	5.5	0.149331	1.149331	no	NA	miR858b:AT3G01720.1	0.870832835
AT5G65200.1	miR865-5p	1721	6	0.280831	1.280831	no	ATPUB38	miR865-5p:ATPUB38	0.870832835
AT1G28510.1	miR5658	686	5	0.298662	1.041095912	no	NA	miR5658:AT1G28510.1	0.875594475
AT2G39570.1	miR156f-3p	1310	4.5	0.147102	0.809649143	no	ACR9	miR156f-3p:ACR9	0.875594475
AT2G42010.1	miR5027	2726	5.5	0.298662	1.116932598	no	PLDBETA	miR5027:PLDBETA	0.875594475
AT3G09740.1	miR833b	248	5	0.256314	1.005350392	no	ATSYP71	miR833b:ATSYP71	0.875594475
AT3G11830.2	miR5021	1811	3	0.191678	0.376349873	no	NA	miR5021:AT3G11830.2	0.875594475
AT3G20050.1	miR5645a	1735	4.5	0.606239	0.876012978	no	ATTCP-1	miR5645a:ATTCP-1	0.875594475
AT3G27830.1	miR418	201	4	0.374442	0.431638947	no	RPL12	miR418:RPL12	0.875594475
AT2G18840.1	miR5633	1035	4.5	0.158246	0.826617128	no	NA	miR5633:AT2G18840.1	0.880361032
AT3G50550.2	miR414	93	4.5	0.225111	0.769123705	no	NA	miR414:AT3G50550.2	0.880361032
AT1G20330.1	miR831-3p	739	5	1.47994	0.889661382	no	CVP1	miR831-3p:CVP1	0.880534008
AT1G22970.1	miR841b-5p	1122	5.5	0.376671	1.024889856	no	NA	miR841b-5p:AT1G22970.1	0.882223664
AT2G18960.1	miR419	2243	5.5	0.572807	1.018768234	no	AHA1	miR419:AHA1	0.88441387
AT2G36570.1	miR391-3p	1650	5	0.240713	0.89688562	no	NA	miR391-3p:AT2G36570.1	0.88441387
AT5G22080.2	miR158a-5p	762	5	0.570578	1.002846525	no	NA	miR158a-5p:AT5G22080.2	0.888251051
AT3G01490.1	miR164c-3p	311	5	0.673103	0.902605039	no	NA	miR164c-3p:AT3G01490.1	0.89074663
AT4G30520.1	miR5021	126	5	0.267458	0.981023627	no	SARK	miR5021:SARK	0.89074663
AT5G58960.3	miR838	235	5.5	0.240713	1.001799781	no	GIL1	miR838:GIL1	0.89074663
AT3G61250.1	miR858b	603	5	0.16939	0.879329857	no	AtMYB17	miR858b:AtMYB17	0.890813777
AT5G01820.1	miR1888a	1706	4	0.1315	0.624692898	no	ATCIPK14	miR1888a:ATCIPK14	0.890813777
AT5G26000.2	miR4227	851	4	0.840265	0.494213964	no	AtTGG1	miR4227:AtTGG1	0.890813777
AT5G49100.1	miR5021	1308	4	0.733282	0.832916222	no	NA	miR5021:AT5G49100.1	0.890813777
AT1G31580.1	miR5021	173	4	0.795689	0.943772232	no	CXC750	miR5021:CXC750	0.892307327
AT3G52930.1	miR863-5p	351	4.5	0.686476	0.769230348	no	AtFBA8	miR863-5p:AtFBA8	0.892307327
AT5G61130.1	miR5021	106	5	0.673103	1.094797903	no	PDCB1	miR5021:PDCB1	0.892307327
AT1G04210.1	miR5641	3897	5	0.213967	0.926829622	no	NA	miR5641:AT1G04210.1	0.893520974
AT5G11160.1	miR5660	498	6	0.583951	1.088866341	no	APT5	miR5660:APT5	0.893520974
AT1G50010.1	miR8167a	681	4.5	0.240713	0.718589478	no	TUA2	miR8167a:TUA2	0.896084052
AT4G22745.1	miR838	313	5	0.211738	0.973150654	no	MBD1	miR838:MBD1	0.896084052
AT4G28397.2	miR780.2	193	4.5	0.187221	0.70303635	no	NA	miR780.2:AT4G28397.2	0.896084052
AT5G65650.1	miR5658	806	4.5	0.28306	0.897143121	no	NA	miR5658:AT5G65650.1	0.896084052
AT1G70780.1	miR172d-5p	414	4	0.120356	0.429752434	no	NA	miR172d-5p:AT1G70780.1	0.89920529
AT1G70782.1	miR172d-5p	414	4	0.120356	0.429752434	no	CPuORF28	miR172d-5p:CPuORF28	0.89920529
AT4G28080.1	miR773a	5238	6	1.14338	1.214734044	no	NA	miR773a:AT4G28080.1	0.89920529
AT4G38600.2	miR5658	2942	5	0.182763	1	no	KAK	miR5658:KAK	0.89920529
AT5G62690.1	miR774a	179	5	0.43462	0.971328405	no	TUB2	miR774a:TUB2	0.89920529
AT1G44920.1	miR418	600	6	1.13893	1.112443706	no	NA	miR418:AT1G44920.1	0.905297774
AT2G36580.1	miR169f-3p	1402	6	0.637442	1.08251467	no	NA	miR169f-3p:AT2G36580.1	0.905297774
AT5G56910.1	miR5662	452	4.5	0.11367	0.724505024	no	NA	miR5662:AT5G56910.1	0.90535136
AT2G17500.4	miR844-5p	1417	5.5	0.702078	0.988351688	no	NA	miR844-5p:AT2G17500.4	0.908467531
AT1G29930.1	miR842	223	4.5	3.04903	0.668712923	no	AB140	miR842:AB140	0.910520131
AT4G14760.1	miR172d-5p	5156	5	0.213967	0.996341996	no	NET1B	miR172d-5p:NET1B	0.910520131
AT4G30210.2	miR5021	149	5	0.18945	1.057463723	no	AR2	miR5021:AR2	0.910520131
AT3G52420.1	miR834	205	4.5	0.180534	0.680223104	no	ATOEP7	miR834:ATOEP7	0.913219629
AT3G01360.2	miR5021	292	5	0.294204	0.965097177	no	NA	miR5021:AT3G01360.2	0.9158554
AT1G72440.1	miR414	2929	4.5	0.338781	0.746479431	no	EDA25	miR414:EDA25	0.916238268
AT3G56910.1	miR5021	151	3.5	0.191678	0.655496742	no	PSRP5	miR5021:PSRP5	0.920370956
AT2G25450.1	miR414	389	4.5	0.236255	0.704190092	no	NA	miR414:AT2G25450.1	0.92360811
AT1G59840.2	miR399b	292	5.5	0.229568	0.950057333	no	CCB4	miR399b:CCB4	0.924674772
AT4G07825.1	miR1888b	711	5	0.191678	0.879868457	no	NA	miR1888b:AT4G07825.1	0.924674772
AT4G36520.1	miR773a	2367	5	0.514857	0.851001665	no	NA	miR773a:AT4G36520.1	0.924674772
AT5G57370.1	miR414	572	4.5	0.211738	0.695522952	no	NA	miR414:AT5G57370.1	0.924674772
AT1G04470.1	miR5636	1821	5.5	0.218424	0.952934533	no	NA	miR5636:AT1G04470.1	0.925251338
AT3G01500.3	miR5658	1200	4	0.314264	0.18709716	no	ATBCA1	miR5658:ATBCA1	0.926240607
AT1G07320.4	miR1886.1	100	6	0.760027	1.198886007	no	EMB2784	miR1886.1:EMB2784	0.927112953
AT2G42650.1	miR5012	1040	6	0.187221	1.187221	no	NA	miR5012:AT2G42650.1	0.927112953
AT3G29075.1	miR414	714	4.5	0.196136	0.717789125	no	NA	miR414:AT3G29075.1	0.927112953
AT3G44750.2	miR414	472	4.5	0.238484	0.711785504	no	ATHD2A	miR414:ATHD2A	0.927112953
AT1G22040.1	miR8175	689	5	0.144873	0.795560627	no	NA	miR8175:AT1G22040.1	0.927789018
AT3G26430.1	miR859	2214	6	0.0690934	1.0690934	no	NA	miR859:AT3G26430.1	0.927789018
AT3G44530.2	miR5633	303	6	0.156017	1.021667698	no	HIRA	miR5633:HIRA	0.929062603
AT5G21930.3	miR4228-3p	231	6	0.242941	1.035271707	no	ATHMA8	miR4228-3p:ATHMA8	0.929062603
AT1G64090.2	miR5021	412	5	0.56612	0.941071562	no	RTNLB3	miR5021:RTNLB3	0.931160294
AT3G22790.1	miR156c-3p	5200	6	0.32095	1.005087258	no	NET1A	miR156c-3p:NET1A	0.933117073
AT1G04140.2	miR829-5p	1298	6	0.184992	1.184992	no	NA	miR829-5p:AT1G04140.2	0.947535365
AT1G02470.2	miR5021	144	4	0.22734	0.753650385	no	NA	miR5021:AT1G02470.2	0.95109739
AT1G07920.1	miR414	1280	4.5	1.37964	0.609863862	no	NA	miR414:AT1G07920.1	0.95109739
AT1G07930.2	miR414	1061	4.5	1.26597	0.619667738	no	NA	miR414:AT1G07930.2	0.95109739
AT1G11840.6	miR156h	1209	4	0.67979	0.431983644	no	ATGLX1	miR156h:ATGLX1	0.95109739
AT1G14460.1	miR414	541	5	0.316492	0.796404693	no	NA	miR414:AT1G14460.1	0.95109739
AT1G22920.2	miR5662	870	5.5	0.454679	0.918386364	no	AJH1	miR5662:AJH1	0.95109739
AT1G29820.2	miR413	1106	6	0.1315	1.043150283	no	NA	miR413:AT1G29820.2	0.95109739
AT1G30630.1	miR780.2	524	5	0.737739	0.799111097	no	NA	miR780.2:AT1G30630.1	0.95109739
AT1G31910.2	miR8170-5p	145	5	0.135958	0.909036929	no	NA	miR8170-5p:AT1G31910.2	0.95109739
AT1G35310.1	miR414	288	4.5	4.43312	0.602984558	no	MLP168	miR414:MLP168	0.95109739
AT1G52342.1	miR5021	304	4	0.287518	0.70908408	no	NA	miR5021:AT1G52342.1	0.95109739
AT1G65060.2	miR859	1368	5.5	1.24368	0.963622776	no	4CL3	miR859:4CL3	0.95109739
AT1G71840.1	miR5650	1410	4.5	0.260772	0.573312719	no	NA	miR5650:AT1G71840.1	0.95109739
AT1G72175.1	miR156h	724	5	0.383357	0.877061164	no	NA	miR156h:AT1G72175.1	0.95109739
AT1G74850.1	miR164c-3p	1955	5	0.401188	0.808401633	no	PDE343	miR164c-3p:PDE343	0.95109739
AT1G75540.1	miR414	663	5	0.22734	0.823530201	no	AtBBX21	miR414:AtBBX21	0.95109739
AT1G75630.2	miR5658	743	5.5	0.945019	0.929688068	no	AVA-P4	miR5658:AVA-P4	0.95109739
AT2G21520.2	miR866-5p	288	5.5	0.327636	0.941517038	no	NA	miR866-5p:AT2G21520.2	0.95109739
AT3G04260.1	miR414	1975	5	0.149331	0.801139675	no	PDE324	miR414:PDE324	0.95109739
AT3G19170.2	miR854a	140	6	0.225111	1.016646598	no	ATPREP1	miR854a:ATPREP1	0.95109739
AT3G22530.1	miR414	806	6	0.764485	1.010208083	no	NA	miR414:AT3G22530.1	0.95109739
AT3G28810.1	miR5998a	1295	4.5	0.601781	0.457846626	no	NA	miR5998a:AT3G28810.1	0.95109739
AT3G46630.1	miR845a	186	5.5	0.563891	0.947344796	no	NA	miR845a:AT3G46630.1	0.95109739
AT3G47390.2	miR5022	1725	6	0.162704	1.0377987	no	PHS1	miR5022:PHS1	0.95109739
AT3G47620.1	miR854a	348	5	0.200594	0.85142291	no	AtTCP14	miR854a:AtTCP14	0.95109739
AT3G59020.2	miR414	2829	5.5	0.220653	0.922515397	no	NA	miR414:AT3G59020.2	0.95109739
AT4G03290.1	miR414	389	5	0.294204	0.826376012	no	NA	miR414:AT4G03290.1	0.95109739
AT4G23470.3	miR4245	1039	6	0.534917	1.028372558	no	NA	miR4245:AT4G23470.3	0.95109739
AT4G31200.3	miR854a	1810	6	0.318721	1.001693136	no	NA	miR854a:AT4G31200.3	0.95109739
AT4G33890.2	miR830-5p	1153	5.5	0.160475	0.923714135	no	NA	miR830-5p:AT4G33890.2	0.95109739
AT4G37630.2	miR5658	122	6	0.258543	0.986029957	no	CYCD5;1	miR5658:CYCD5;1	0.95109739
AT5G22650.2	miR414	587	4.5	0.216195	0.626004032	no	ATHD2	miR414:ATHD2	0.95109739
AT5G22650.2	miR414	638	5	0.686476	0.81478962	no	ATHD2	miR414:ATHD2	0.95109739
AT5G35680.3	miR414	514	4.5	1.30386	0.567741268	no	NA	miR414:AT5G35680.3	0.95109739
AT5G56950.1	miR159b-5p	481	5.5	0.133729	0.905637785	no	NAP1;3	miR159b-5p:NAP1;3	0.95109739
AT1G07940.2	miR414	1411	4.5	3.11589	0.519359137	no	NA	miR414:AT1G07940.2	0.952839954
AT1G79990.5	miR847	2732	5	0.60401	0.904482914	no	NA	miR847:AT1G79990.5	0.958226201
AT2G40000.1	miR5027	1085	5	0.200594	0.902793893	no	ATHSPRO2	miR5027:ATHSPRO2	0.958226201
AT5G60820.1	miR776	854	5.5	0.256314	1.062185746	no	NA	miR776:AT5G60820.1	0.958226201
AT1G47970.1	miR414	206	5	0.211738	0.786024677	no	NA	miR414:AT1G47970.1	0.961421861
AT1G01510.1	miR5633	1715	5	0.164933	0.797153485	no	AN	miR5633:AN	0.962405536
AT1G07920.1	miR861-5p	491	6	0.392272	1.003211523	no	NA	miR861-5p:AT1G07920.1	0.962405536
AT1G08640.1	miR855	788	4.5	0.666417	0.697668879	no	CJD1	miR855:CJD1	0.962405536
AT1G19310.1	miR844-3p	940	6	0.164933	0.99052443	no	NA	miR844-3p:AT1G19310.1	0.962405536
AT1G22850.1	miR414	1074	4.5	0.149331	0.491267867	no	NA	miR414:AT1G22850.1	0.962405536
AT1G23240.3	miR5021	569	3.5	0.329865	0.246489028	no	NA	miR5021:AT1G23240.3	0.962405536
AT1G44446.3	miR5632-3p	1955	5	0.258543	0.764440662	no	ATCAO	miR5632-3p:ATCAO	0.962405536
AT1G67580.2	miR2934-3p	2729	6	0.349925	0.9967092	no	NA	miR2934-3p:AT1G67580.2	0.962405536
AT1G77770.2	miR5016	885	5.5	0.543832	0.880508697	no	NA	miR5016:AT1G77770.2	0.962405536
AT2G21520.2	miR5998a	2156	5	0.180534	0.770237648	no	NA	miR5998a:AT2G21520.2	0.962405536
AT2G35240.1	miR5662	108	6	0.220653	0.963071755	no	MORF6	miR5662:MORF6	0.962405536
AT3G15830.1	miR831-3p	819	5	0.135958	0.71116317	no	NA	miR831-3p:AT3G15830.1	0.962405536
AT3G52560.4	miR5652	453	4.5	0.231797	0.386030718	no	MMZ4	miR5652:MMZ4	0.962405536
AT3G52950.2	miR837-5p	1852	5.5	0.307577	0.908621985	no	NA	miR837-5p:AT3G52950.2	0.962405536
AT3G56020.1	miR831-3p	71	6	7.52004	0.980506201	no	NA	miR831-3p:AT3G56020.1	0.962405536
AT3G63460.3	miR838	1766	6	0.263001	0.984366281	no	NA	miR838:AT3G63460.3	0.962405536
AT4G23100.3	miR865-3p	462	5.5	0.862553	0.908664387	no	ATECS1	miR865-3p:ATECS1	0.962405536
AT4G26750.1	miR5638b	605	6	0.470281	0.946890253	no	EXT-like	miR5638b:EXT-like	0.962405536
AT4G32980.1	miR854a	973	5	0.234026	0.818226846	no	ATH1	miR854a:ATH1	0.962405536
AT5G03880.1	miR398a-5p	213	6	0.421247	0.989141517	no	NA	miR398a-5p:AT5G03880.1	0.962405536
AT5G07370.4	miR5021	331	5	0.193907	0.863050536	no	ATIPK2A	miR5021:ATIPK2A	0.962405536
AT5G08139.1	miR4221	1225	5.5	0.222882	0.883995961	no	NA	miR4221:AT5G08139.1	0.962405536
AT5G18670.1	miR8170-5p	799	5	0.149331	0.834862505	no	BAM9	miR8170-5p:BAM9	0.962405536
AT5G43760.1	miR8180	1055	4.5	0.45245	0.435121913	no	KCS20	miR8180:KCS20	0.962405536
AT5G54430.1	miR8167a	126	5	0.247399	0.728101203	no	ATPHOS32	miR8167a:ATPHOS32	0.962405536
AT5G61240.2	miR393a-5p	381	6	0.289747	0.974733577	no	NA	miR393a-5p:AT5G61240.2	0.962405536
AT5G67510.1	miR5021	504	3.5	0.465823	0.194883621	no	NA	miR5021:AT5G67510.1	0.962405536
ATCG00890.1	miR167a-3p	677	4.5	0.220653	0.250801931	no	NDHB.1	miR167a-3p:NDHB.1	0.962405536
AT2G30010.1	miR156g	1152	6	0.829121	0.94911345	no	TBL45	miR156g:TBL45	0.963128265
AT2G27110.3	miR8177	2645	6	0.278602	0.979510445	no	FRS3	miR8177:FRS3	0.966363664
AT4G05330.1	miR829-5p	1047	5.5	0.519315	0.89732353	no	AGD13	miR829-5p:AGD13	0.966363664
AT5G48580.1	miR5021	504	4	0.20728	0.629357433	no	FKBP15-2	miR5021:FKBP15-2	0.966363664
AT4G02450.2	miR414	735	4.5	0.635214	0.291176287	no	NA	miR414:AT4G02450.2	0.966619971
AT1G76170.1	miR167a-3p	353	6	0.205051	0.950762077	no	NA	miR167a-3p:AT1G76170.1	0.968344476
AT2G33150.1	miR5021	215	4	0.164933	0.620990913	no	KAT2	miR5021:KAT2	0.969476845
AT3G21465.2	miR773b-3p	764	6	0.514857	0.964521979	no	NA	miR773b-3p:AT3G21465.2	0.969592737
AT1G20950.1	miR822-5p	244	6	0.240713	0.948864197	no	NA	miR822-5p:AT1G20950.1	0.970364449
AT1G53070.1	miR833a-5p	666	5	0.619612	0.679338954	no	NA	miR833a-5p:AT1G53070.1	0.970364449
AT2G40460.1	miR8166	1325	6	0.356611	0.966649233	no	NA	miR8166:AT2G40460.1	0.970364449
AT3G16640.1	miR414	276	4.5	0.532688	0.213318636	no	TCTP	miR414:TCTP	0.970364449
AT3G27810.1	miR858a	499	5	0.158246	0.701620715	no	ATMYB21	miR858a:ATMYB21	0.970364449
AT1G01310.1	miR5021	846	4	0.173848	0.593316391	no	NA	miR5021:AT1G01310.1	0.976486114
AT1G62940.1	miR859	1270	5.5	0.650815	0.862577698	no	ACOS5	miR859:ACOS5	0.976486114
AT1G74560.3	miR414	863	5	0.702078	0.726148687	no	NRP1	miR414:NRP1	0.976486114
AT3G01690.1	miR390b-3p	850	5.5	0.258543	0.843205909	no	NA	miR390b-3p:AT3G01690.1	0.976486114
AT1G05680.1	miR865-3p	687	5.5	0.26523	0.859233554	no	UGT74E2	miR865-3p:UGT74E2	0.982483042
AT1G10390.2	miR414	3414	5	0.873697	0.692095757	no	NA	miR414:AT1G10390.2	0.982483042
AT1G10720.1	miR414	1135	5.5	0.242941	0.847947535	no	NA	miR414:AT1G10720.1	0.982483042
AT1G12240.1	miR775	1483	5	0.176077	0.669911767	no	ATBETAFRUCT4	miR775:ATBETAFRUCT4	0.982483042
AT1G55330.1	miR414	96	4.5	0.833579	0.057699998	no	AGP21	miR414:AGP21	0.982483042
AT1G69840.7	miR773b-3p	754	5	0.182763	0.648209012	no	NA	miR773b-3p:AT1G69840.7	0.982483042
AT1G74850.1	miR3440b-5p	2044	5.5	0.142644	0.832701629	no	PDE343	miR3440b-5p:PDE343	0.982483042
AT2G45270.1	miR172b-5p	1162	6	0.332094	0.972342743	no	GCP1	miR172b-5p:GCP1	0.982483042
AT3G05220.2	miR414	460	5.5	0.425705	0.847615277	no	NA	miR414:AT3G05220.2	0.982483042
AT3G07850.1	miR5632-3p	1445	4.5	0.492569	0.202642994	no	NA	miR5632-3p:AT3G07850.1	0.982483042
AT3G26000.1	miR5021	216	5	0.22734	0.824763744	no	NA	miR5021:AT3G26000.1	0.982483042
AT3G55800.1	miR854a	344	4.5	0.218424	0.533507312	no	SBPASE	miR854a:SBPASE	0.982483042
AT4G01370.1	miR415	1315	5.5	0.260772	0.858806091	no	ATMPK4	miR415:ATMPK4	0.982483042
AT4G09010.1	miR5021	203	4	0.200594	0.547611315	no	APX4	miR5021:APX4	0.982483042
AT4G14815.1	miR861-3p	588	5	0.216195	0.666531299	no	NA	miR861-3p:AT4G14815.1	0.982483042
AT4G17640.2	miR5640	1227	4.5	0.00668646	0.469184269	no	CKB2	miR5640:CKB2	0.982483042
AT4G25640.2	miR854a	478	5	0.430162	0.775271951	no	ATDTX35	miR854a:ATDTX35	0.982483042
AT5G18940.2	miR857	753	5.5	0.329865	0.850356579	no	NA	miR857:AT5G18940.2	0.982483042
AT5G39570.1	miR842	438	5.5	0.537146	0.833266566	no	NA	miR842:AT5G39570.1	0.982483042
AT5G49550.1	miR5658	376	5.5	0.225111	0.846075223	no	BLOS2	miR5658:BLOS2	0.982483042
AT5G50920.1	miR858a	388	5.5	0.307577	0.823199707	no	ATHSP93-V	miR858a:ATHSP93-V	0.982483042
AT5G52960.1	miR5021	246	4	0.18945	0.584734806	no	NA	miR5021:AT5G52960.1	0.982483042
AT2G01450.4	miR5021	1686	4	0.220653	0.545124195	no	ATMPK17	miR5021:ATMPK17	0.982774686
AT1G41830.1	miR390b-3p	1502	5	0.162704	0.666525264	no	SKS6	miR390b-3p:SKS6	0.984736385
AT1G75110.1	miR828	1354	5	0.149331	0.634537263	no	RRA2	miR828:RRA2	0.984736385
AT3G49490.1	miR837-5p	2690	6	0.485883	0.943396813	no	NA	miR837-5p:AT3G49490.1	0.984736385
AT4G36750.1	miR3440b-5p	802	5.5	0.35884	0.823132816	no	NA	miR3440b-5p:AT4G36750.1	0.984736385
AT5G45390.1	miR5640	372	5	0.454679	0.712777457	no	CLPP4	miR5640:CLPP4	0.984736385
AT1G02370.1	miR169f-3p	1399	6	0.162704	0.912536642	no	NA	miR169f-3p:AT1G02370.1	0.986410693
AT3G02170.1	miR5998a	2941	5	0.278602	0.877613411	no	LNG2	miR5998a:LNG2	0.987742447
AT3G60530.1	miR5662	368	6	0.421247	0.912691007	no	GATA4	miR5662:GATA4	0.990008856
AT1G31300.2	miR5663-5p	1133	5.5	0.361069	0.838061068	no	NA	miR5663-5p:AT1G31300.2	0.991340793
AT1G47970.1	miR414	263	5	0.269687	0.665757971	no	NA	miR414:AT1G47970.1	0.991340793
AT1G68530.2	miR824-3p	485	5.5	0.595095	0.799925679	no	CER6	miR824-3p:CER6	0.991340793
AT1G74560.3	miR414	827	5	0.579493	0.673850886	no	NRP1	miR414:NRP1	0.991340793
AT4G33010.2	miR5662	815	5.5	0.454679	0.803117668	no	AtGLDP1	miR5662:AtGLDP1	0.991340793
AT5G07090.2	miR5640	976	4.5	0.570578	0.297495705	no	NA	miR5640:AT5G07090.2	0.991340793
AT5G50920.1	miR173-3p	1539	5	0.298662	0.624732171	no	ATHSP93-V	miR173-3p:ATHSP93-V	0.991340793
AT5G56270.1	miR5021	2684	4	0.196136	0.498915941	no	ATWRKY2	miR5021:ATWRKY2	0.991340793
AT5G58250.1	miR4245	718	5	0.577264	0.710034708	no	EMB3143	miR4245:EMB3143	0.991340793
AT1G05580.2	miR5637	1520	5.5	0.187221	1	no	ATCHX23	miR5637:ATCHX23	0.993623138
AT2G20630.2	miR2934-5p	780	6	0.300891	1.131868017	no	PIA1	miR2934-5p:PIA1	0.993623138
AT4G14760.1	miR838	5258	5.5	0.218424	0.998173928	no	NET1B	miR838:NET1B	0.993623138
AT1G66180.1	miR5021	391	5	0.187221	0.783718199	no	NA	miR5021:AT1G66180.1	0.993744776
AT1G02500.2	miR858b	966	5	0.309806	0.446328997	no	AtSAM1	miR858b:AtSAM1	0.995856
AT1G02740.1	miR400	1167	5	0.18945	0.610836421	no	NA	miR400:AT1G02740.1	0.995856
AT1G02816.1	miR5021	205	5	0.202823	0.603204828	no	NA	miR5021:AT1G02816.1	0.995856
AT1G02820.1	miR5021	135	5.5	0.193907	0.783520249	no	AtLEA3	miR5021:AtLEA3	0.995856
AT1G04630.1	miR414	591	5.5	0.592866	0.780487638	no	MEE4	miR414:MEE4	0.995856
AT1G07210.1	miR414	857	5.5	0.450222	0.798691228	no	NA	miR414:AT1G07210.1	0.995856
AT1G07320.4	miR865-3p	595	5	0.160475	0.458064758	no	EMB2784	miR865-3p:EMB2784	0.995856
AT1G08470.1	miR5661	637	6	0.365526	0.902750709	no	SSL3	miR5661:SSL3	0.995856
AT1G10670.4	miR162a-5p	939	5.5	0.312035	0.617268472	no	ACLA-1	miR162a-5p:ACLA-1	0.995856
AT1G13140.2	miR5656	1434	5.5	0.242941	0.702646156	no	CYP86C3	miR5656:CYP86C3	0.995856
AT1G14570.4	miR165a-5p	1170	5.5	0.572807	0.683344847	no	NA	miR165a-5p:AT1G14570.4	0.995856
AT1G17730.1	miR417	319	6	0.419018	0.861913387	no	CHMP1B	miR417:CHMP1B	0.995856
AT1G18070.3	miR172b-5p	1600	5	0.127043	0.454057353	no	NA	miR172b-5p:AT1G18070.3	0.995856
AT1G19570.2	miR842	467	5	1.07206	0.246030323	no	ATDHAR1	miR842:ATDHAR1	0.995856
AT1G19770.1	miR854a	393	5	0.15156	0.718924747	no	ATPUP14	miR854a:ATPUP14	0.995856
AT1G20010.1	miR847	1426	5	0.938333	0.331091646	no	TUB5	miR847:TUB5	0.995856
AT1G27400.1	miR773a	591	5	0.200594	0.389303977	no	NA	miR773a:AT1G27400.1	0.995856
AT1G28440.1	miR4243	2719	6	0.575035	0.866366846	no	HSL1	miR4243:HSL1	0.995856
AT1G29950.2	miR5014b	1047	6	0.164933	0.851711747	no	NA	miR5014b:AT1G29950.2	0.995856
AT1G29951.1	miR5014b	1032	6	0.164933	0.851711747	no	CPuORF35	miR5014b:CPuORF35	0.995856
AT1G29952.1	miR5014b	1047	6	0.164933	0.851711747	no	CPuORF34	miR5014b:CPuORF34	0.995856
AT1G32160.1	miR390b-3p	1108	5	0.249628	0.554749179	no	NA	miR390b-3p:AT1G32160.1	0.995856
AT1G33811.1	miR158a-5p	958	5.5	0.158246	0.695051719	no	NA	miR158a-5p:AT1G33811.1	0.995856
AT1G45145.1	miR837-5p	390	5	0.724366	0.542289271	no	ATH5	miR837-5p:ATH5	0.995856
AT1G49760.2	miR8183	2090	5	0.615154	0.397368026	no	PAB8	miR8183:PAB8	0.995856
AT1G50480.1	miR829-5p	2037	5.5	0.211738	0.714724382	no	THFS	miR829-5p:THFS	0.995856
AT1G54030.1	miR4240	690	5.5	0.144873	0.644770388	no	ERMO3	miR4240:ERMO3	0.995856
AT1G54570.1	miR829-5p	1250	6	0.173848	0.903890312	no	PES1	miR829-5p:PES1	0.995856
AT1G56300.1	miR419	310	5.5	0.193907	0.758019346	no	NA	miR419:AT1G56300.1	0.995856
AT1G57750.2	miR414	1303	5	0.213967	0.161351321	no	CYP96A15	miR414:CYP96A15	0.995856
AT1G62750.1	miR842	2095	5	0.332094	0.474842265	no	ATSCO1	miR842:ATSCO1	0.995856
AT1G66330.2	miR5664	1005	5.5	0.218424	0.703862909	no	NA	miR5664:AT1G66330.2	0.995856
AT1G67230.1	miR838	1015	5	0.182763	0.552393562	no	CRWN1	miR838:CRWN1	0.995856
AT1G67290.1	miR8180	1073	6	0.260772	0.853622322	no	GLOX1	miR8180:GLOX1	0.995856
AT1G68540.2	miR5028	1029	5.5	0.184992	0.762064495	no	CCRL6	miR5028:CCRL6	0.995856
AT1G69370.1	miR857	883	5.5	0.274145	0.781321669	no	cm-3	miR857:cm-3	0.995856
AT1G71695.1	miR8180	852	5	0.225111	0.230791156	no	NA	miR8180:AT1G71695.1	0.995856
AT1G72040.1	miR5656	1602	5.5	0.15156	0.668680443	no	AtdNK	miR5656:AtdNK	0.995856
AT1G74260.1	miR5028	3488	5.5	0.35884	0.751130006	no	PUR4	miR5028:PUR4	0.995856
AT1G74840.2	miR863-5p	280	6	0.140416	0.87965672	no	NA	miR863-5p:AT1G74840.2	0.995856
AT1G75930.1	miR5021	178	4	0.463594	0.150313085	no	EXL6	miR5021:EXL6	0.995856
AT1G78040.2	miR415	511	4.5	1.73402	0.161431498	no	NA	miR415:AT1G78040.2	0.995856
AT1G79230.3	miR864-5p	1530	5	0.211738	0.587959746	no	ATMST1	miR864-5p:ATMST1	0.995856
AT2G01490.1	miR5655	1039	6	0.256314	0.7843232	no	PAHX	miR5655:PAHX	0.995856
AT2G01970.1	miR156i	1111	5	0.39673	0.745440698	no	NA	miR156i:AT2G01970.1	0.995856
AT2G16485.1	miR157c-3p	594	5.5	0.278602	0.736729837	no	NERD	miR157c-3p:NERD	0.995856
AT2G20120.1	miR5021	288	6	0.285289	0.77857846	no	COV1	miR5021:COV1	0.995856
AT2G22795.1	miR831-3p	206	5.5	0.28306	0.73178007	no	NA	miR831-3p:AT2G22795.1	0.995856
AT2G22795.1	miR4221	722	6	0.517086	0.802042581	no	NA	miR4221:AT2G22795.1	0.995856
AT2G27030.3	miR837-5p	445	5	0.96285	0.485572713	no	ACAM-2	miR837-5p:ACAM-2	0.995856
AT2G27600.1	miR3932b-5p	220	5.5	0.247399	0.662589178	no	ATSKD1	miR3932b-5p:ATSKD1	0.995856
AT2G30110.1	miR414	3313	5	0.523773	0.598833202	no	ATUBA1	miR414:ATUBA1	0.995856
AT2G32765.1	miR5656	131	5.5	0.459137	0.735030512	no	ATSUMO5	miR5656:ATSUMO5	0.995856
AT2G33700.1	miR2112-3p	958	6	0.086924	0.85605665	no	PP2CG1	miR2112-3p:PP2CG1	0.995856
AT2G37040.1	miR406	1537	5.5	0.171619	0.700267108	no	ATPAL1	miR406:ATPAL1	0.995856
AT2G37340.3	miR2112-3p	419	5	0.517086	0.439234727	no	AT-RS2Z33	miR2112-3p:AT-RS2Z33	0.995856
AT2G40660.1	miR169f-3p	762	5.5	0.1315	0.766097008	no	NA	miR169f-3p:AT2G40660.1	0.995856
AT2G41690.1	miR414	688	5.5	0.00445764	0.668976586	no	AT-HSFB3	miR414:AT-HSFB3	0.995856
AT2G43560.1	miR773a	631	5	0.238484	0.549258259	no	NA	miR773a:AT2G43560.1	0.995856
AT2G45820.1	miR5021	738	6	0.916045	0.767787733	no	NA	miR5021:AT2G45820.1	0.995856
AT3G01530.1	miR858a	992	5.5	0.15156	0.645296502	no	ATMYB57	miR858a:ATMYB57	0.995856
AT3G02360.2	miR859	1605	5	0.135958	0.373747849	no	NA	miR859:AT3G02360.2	0.995856
AT3G03540.1	miR398a-5p	1545	6	0.39673	0.871985621	no	NPC5	miR398a-5p:NPC5	0.995856
AT3G06430.1	miR403-3p	1533	5	0.167161	0.601455145	no	AtPPR2	miR403-3p:AtPPR2	0.995856
AT3G08930.1	miR869.2	254	6	0.149331	0.811222419	no	NA	miR869.2:AT3G08930.1	0.995856
AT3G11120.1	miR831-3p	105	5	3.14932	0.316143484	no	NA	miR831-3p:AT3G11120.1	0.995856
AT3G12400.1	miR156b-3p	844	6	0.258543	0.878630905	no	ATELC	miR156b-3p:ATELC	0.995856
AT3G15840.5	miR867	393	5.5	0.521544	0.828814794	no	PIFI	miR867:PIFI	0.995856
AT3G17820.1	miR851-5p	1014	5	0.267458	0.074445998	no	ATGSKB6	miR851-5p:ATGSKB6	0.995856
AT3G18490.1	miR847	1195	5	0.488111	0.202344052	no	ASPG1	miR847:ASPG1	0.995856
AT3G22910.1	miR830-5p	2796	5	0.597324	0.578112197	no	NA	miR830-5p:AT3G22910.1	0.995856
AT3G23810.1	miR5021	1697	4	0.599552	0.256157427	no	ATSAHH2	miR5021:ATSAHH2	0.995856
AT3G23810.1	miR408-5p	709	5	0.216195	0.465320794	no	ATSAHH2	miR408-5p:ATSAHH2	0.995856
AT3G24350.2	miR5021	819	6	0.387815	0.830591756	no	ATSYP32	miR5021:ATSYP32	0.995856
AT3G24520.1	miR780.2	1273	6	0.234026	0.81341862	no	AT-HSFC1	miR780.2:AT-HSFC1	0.995856
AT3G26420.1	miR167a-3p	398	5.5	0.153789	0.740935843	no	ATRZ-1A	miR167a-3p:ATRZ-1A	0.995856
AT3G26430.1	miR167a-3p	395	5.5	0.153789	0.740935843	no	NA	miR167a-3p:AT3G26430.1	0.995856
AT3G28830.1	miR854a	1623	5	2.25334	0.616241076	no	NA	miR854a:AT3G28830.1	0.995856
AT3G28980.1	miR773a	1123	5	0.390043	0.343302717	no	NA	miR773a:AT3G28980.1	0.995856
AT3G47690.1	miR831-3p	679	6	0.160475	0.871165999	no	AtEB1a	miR831-3p:AtEB1a	0.995856
AT3G51270.2	miR842	1131	6	0.24517	0.881641144	no	NA	miR842:AT3G51270.2	0.995856
AT3G53310.1	miR824-3p	900	5	0.138187	0.619240864	no	NA	miR824-3p:AT3G53310.1	0.995856
AT3G53370.2	miR866-3p	263	5	0.334323	0.635752164	no	NA	miR866-3p:AT3G53370.2	0.995856
AT3G53460.4	miR403-5p	1385	5	0.193907	0.161702834	no	CP29	miR403-5p:CP29	0.995856
AT3G54670.3	miR837-5p	951	6	0.296433	0.913612794	no	ATSMC1	miR837-5p:ATSMC1	0.995856
AT3G55010.2	miR156h	1370	5	0.182763	0.700396458	no	ATPURM	miR156h:ATPURM	0.995856
AT3G55250.1	miR863-3p	609	5	0.267458	0.712912955	no	PDE329	miR863-3p:PDE329	0.995856
AT3G58640.2	miR390b-3p	2487	6	0.216195	0.837340356	no	NA	miR390b-3p:AT3G58640.2	0.995856
AT3G61580.1	miR5021	1144	6	0.927189	0.81985017	no	AtSLD1	miR5021:AtSLD1	0.995856
AT3G63290.2	miR413	1127	6	0.247399	0.829545931	no	NA	miR413:AT3G63290.2	0.995856
AT4G02940.1	miR408-5p	1935	5	0.216195	0.576409394	no	NA	miR408-5p:AT4G02940.1	0.995856
AT4G08350.1	miR777	2334	6	0.213967	0.809712951	no	GTA02	miR777:GTA02	0.995856
AT4G08980.5	miR8173	623	6	0.236255	0.864416059	no	FBW2	miR8173:FBW2	0.995856
AT4G09830.1	miR5012	603	5.5	0.492569	0.802316693	no	NA	miR5012:AT4G09830.1	0.995856
AT4G10480.2	miR414	216	5	0.92496	0.607076291	no	NA	miR414:AT4G10480.2	0.995856
AT4G14160.3	miR773b-5p	2107	5	0.173848	0.551677335	no	NA	miR773b-5p:AT4G14160.3	0.995856
AT4G17170.1	miR156a-3p	527	5.5	0.303119	0.732053546	no	AT-RAB2	miR156a-3p:AT-RAB2	0.995856
AT4G17950.1	miR4221	1390	5.5	0.287518	0.679076048	no	NA	miR4221:AT4G17950.1	0.995856
AT4G20050.2	miR8180	805	6	0.20728	0.805252739	no	QRT3	miR8180:QRT3	0.995856
AT4G24690.1	miR159b-5p	2026	5.5	0.211738	0.630217123	no	AtNBR1	miR159b-5p:AtNBR1	0.995856
AT4G26230.1	miR414	332	5	1.10549	0.404452359	no	NA	miR414:AT4G26230.1	0.995856
AT4G26670.1	miR158b	566	6	0.900443	0.888501727	no	NA	miR158b:AT4G26670.1	0.995856
AT4G27580.1	miR774b-5p	677	5.5	0.867011	0.736301791	no	NA	miR774b-5p:AT4G27580.1	0.995856
AT4G28400.1	miR5662	423	6	0.133729	0.835706772	no	NA	miR5662:AT4G28400.1	0.995856
AT4G29340.1	miR834	140	5.5	0.156017	0.772208517	no	PRF4	miR834:PRF4	0.995856
AT4G30993.2	miR5021	1384	5	0.198365	0.734852424	no	NA	miR5021:AT4G30993.2	0.995856
AT4G31340.2	miR156j	1410	5	0.225111	0.51434839	no	NA	miR156j:AT4G31340.2	0.995856
AT4G31840.1	miR5021	208	5.5	0.196136	0.70645059	no	AtENODL15	miR5021:AtENODL15	0.995856
AT4G33380.2	miR5640	1079	6	0.309806	0.843541156	no	NA	miR5640:AT4G33380.2	0.995856
AT4G33680.1	miR5645a	1492	5	0.278602	0.512354841	no	AGD2	miR5645a:AGD2	0.995856
AT4G34710.2	miR8180	440	6	0.387815	0.784544782	no	ADC2	miR8180:ADC2	0.995856
AT4G35320.1	miR2938	469	5.5	0.303119	0.629577791	no	NA	miR2938:AT4G35320.1	0.995856
AT4G35800.1	miR774b-5p	5544	5	0.193907	0.51922545	no	NRPB1	miR774b-5p:NRPB1	0.995856
AT4G38920.1	miR156a-5p	404	5	0.481425	0.619063439	no	ATVHA-C3	miR156a-5p:ATVHA-C3	0.995856
AT5G01020.1	miR169g-3p	1344	5.5	0.421247	0.625367191	no	NA	miR169g-3p:AT5G01020.1	0.995856
AT5G01500.1	miR834	1025	5.5	0.178306	0.664433292	no	TAAC	miR834:TAAC	0.995856
AT5G01530.1	miR5662	896	5.5	4.60251	0.733132423	no	LHCB4.1	miR5662:LHCB4.1	0.995856
AT5G03690.2	miR447a-3p	539	6	0.635214	0.845563441	no	AtFBA4	miR447a-3p:AtFBA4	0.995856
AT5G06290.1	miR5021	192	6	0.198365	0.825064546	no	2-Cys Prx B	miR5021:2-Cys Prx B	0.995856
AT5G06700.1	miR3440b-5p	1555	6	0.187221	0.814890851	no	TBR	miR3440b-5p:TBR	0.995856
AT5G07530.2	miR164b-3p	1497	5	1.28603	0.122619386	no	ATGRP-7	miR164b-3p:ATGRP-7	0.995856
AT5G08590.1	miR393b-3p	318	5.5	0.160475	0.720480016	no	ASK2	miR393b-3p:ASK2	0.995856
AT5G11440.1	miR857	486	6	0.274145	0.838631225	no	CID5	miR857:CID5	0.995856
AT5G13240.1	miR831-3p	772	6	0.702078	0.820559324	no	NA	miR831-3p:AT5G13240.1	0.995856
AT5G14910.1	miR5647	548	5	0.345467	0.356848043	no	NA	miR5647:AT5G14910.1	0.995856
AT5G15220.1	miR5662	222	6	0.225111	0.842186489	no	NA	miR5662:AT5G15220.1	0.995856
AT5G16060.1	miR8165	233	5	0.184992	0.676708286	no	NA	miR8165:AT5G16060.1	0.995856
AT5G16290.2	miR826b	1353	5.5	0.276374	0.745013781	no	VAT1	miR826b:VAT1	0.995856
AT5G23610.2	miR157a-3p	1940	5.5	0.202823	0.783640418	no	NA	miR157a-3p:AT5G23610.2	0.995856
AT5G24690.1	miR414	662	5.5	0.18945	0.784035974	no	NA	miR414:AT5G24690.1	0.995856
AT5G24890.1	miR390b-3p	440	5.5	0.338781	0.631172976	no	NA	miR390b-3p:AT5G24890.1	0.995856
AT5G27850.1	miR396b-5p	541	5	1.38855	0.287953003	no	NA	miR396b-5p:AT5G27850.1	0.995856
AT5G27990.1	miR414	543	6	0.416789	0.859396477	no	NA	miR414:AT5G27990.1	0.995856
AT5G37780.3	miR414	560	5	0.209509	0.128118625	no	ACAM-1	miR414:ACAM-1	0.995856
AT5G45670.1	miR167a-3p	1107	5	0.659731	0.326656327	no	NA	miR167a-3p:AT5G45670.1	0.995856
AT5G49820.1	miR5997	1685	6	0.294204	0.810232614	no	RUS6	miR5997:RUS6	0.995856
AT5G52650.1	miR866-3p	155	5	0.628527	0.474870896	no	NA	miR866-3p:AT5G52650.1	0.995856
AT5G53460.3	miR5639-5p	6421	5.5	0.142644	0.682948988	no	GLT1	miR5639-5p:GLT1	0.995856
AT5G54580.1	miR829-5p	209	6	0.267458	0.922161866	no	NA	miR829-5p:AT5G54580.1	0.995856
AT5G54750.2	miR838	245	6	0.24517	0.843058782	no	NA	miR838:AT5G54750.2	0.995856
AT5G55660.1	miR847	1804	6	0.575035	0.854838605	no	NA	miR847:AT5G55660.1	0.995856
AT5G55940.1	miR156i	825	6	0.392272	0.814782606	no	emb2731	miR156i:emb2731	0.995856
AT5G58240.2	miR837-5p	409	6	0.499256	0.831822456	no	FHIT	miR837-5p:FHIT	0.995856
AT5G59300.1	miR824-3p	198	6	0.225111	0.823265872	no	ATUBC7	miR824-3p:ATUBC7	0.995856
AT5G60360.3	miR396b-5p	627	5.5	0.521544	0.709142854	no	AALP	miR396b-5p:AALP	0.995856
AT5G60800.2	miR167a-3p	790	6	0.271916	0.813302206	no	NA	miR167a-3p:AT5G60800.2	0.995856
AT5G61330.1	miR414	360	6	0.242941	0.819295017	no	NA	miR414:AT5G61330.1	0.995856
AT5G61440.1	miR396b-5p	718	5	0.247399	0.194486732	no	ACHT5	miR396b-5p:ACHT5	0.995856
AT5G65670.2	miR390a-3p	939	5.5	0.514857	0.675166245	no	IAA9	miR390a-3p:IAA9	0.995856
AT5G66720.2	miR3932b-5p	1240	5.5	0.184992	0.590959505	no	NA	miR3932b-5p:AT5G66720.2	0.995856
ATCG00170.1	miR159c	373	5	0.367755	0.419554175	no	RPOC2	miR159c:RPOC2	0.995856
AT1G21630.2	miR5652	3851	5.5	0.220653	0.648382328	no	NA	miR5652:AT1G21630.2	0.996559463
AT1G34060.1	miR4239	1301	5.5	0.309806	0.624734568	no	NA	miR4239:AT1G34060.1	0.996559463
AT1G47530.1	miR5642a	1452	5.5	0.231797	0.613618906	no	NA	miR5642a:AT1G47530.1	0.996559463
AT2G21240.2	miR472-3p	853	6	0.419018	0.797162161	no	ATBPC4	miR472-3p:ATBPC4	0.996559463
AT3G01480.2	miR156d-3p	1405	5.5	0.187221	0.613907828	no	ATCYP38	miR156d-3p:ATCYP38	0.996559463
AT3G04290.1	miR5661	669	5.5	2.42718	0.6544179	no	ATLTL1	miR5661:ATLTL1	0.996559463
AT3G52470.1	miR5632-3p	906	6	0.276374	0.825565097	no	NA	miR5632-3p:AT3G52470.1	0.996559463
AT4G22220.1	miR172b-5p	545	5	0.343238	0.353332123	no	ATISU1	miR172b-5p:ATISU1	0.996559463
AT4G23820.1	miR870-5p	1356	5	0.682019	0.43681317	no	NA	miR870-5p:AT4G23820.1	0.996559463
AT4G26230.1	miR398a-3p	115	5.5	0.369984	0.569838946	no	NA	miR398a-3p:AT4G26230.1	0.996559463
AT4G36790.1	miR415	1559	6	0.120356	0.760847804	no	NA	miR415:AT4G36790.1	0.996559463
AT4G37830.2	miR390a-5p	282	5	0.341009	0.145764541	no	NA	miR390a-5p:AT4G37830.2	0.996559463
AT4G37980.2	miR5630a	1064	6	0.405645	0.778921581	no	ATCAD7	miR5630a:ATCAD7	0.996559463
AT5G42620.2	miR868-3p	2540	6	0.16939	0.782306372	no	NA	miR868-3p:AT5G42620.2	0.996559463
AT2G35680.1	miR414	1517	5.5	0.258543	0.64045415	no	NA	miR414:AT2G35680.1	0.996642072
AT4G23490.1	miR164c-3p	1848	6	0.376671	1.111577542	no	NA	miR164c-3p:AT4G23490.1	0.999250661
AT2G44730.1	miR414	861	6	0.537146	1.118378222	no	NA	miR414:AT2G44730.1	0.999357672
AT1G01080.2	miR447c-3p	513	5.5	0.238484	0.530893378	no	NA	miR447c-3p:AT1G01080.2	0.99999539
AT1G01630.1	miR8171	978	6	0.695392	0.602429058	no	NA	miR8171:AT1G01630.1	0.99999539
AT1G02205.3	miR774b-3p	1614	6	0.52823	0.542600897	no	CER1	miR774b-3p:CER1	0.99999539
AT1G02305.1	miR5014b	956	6	0.517086	0.737717242	no	NA	miR5014b:AT1G02305.1	0.99999539
AT1G04410.1	miR171c-5p	666	6	0.965079	0.329883379	no	c-NAD-MDH1	miR171c-5p:c-NAD-MDH1	0.99999539
AT1G06760.1	miR834	682	6	0.532688	0.508755834	no	NA	miR834:AT1G06760.1	0.99999539
AT1G07930.2	miR861-5p	503	6	0.325408	0.769629379	no	NA	miR861-5p:AT1G07930.2	0.99999539
AT1G07940.2	miR861-5p	622	6	1.2526	0.682116177	no	NA	miR861-5p:AT1G07940.2	0.99999539
AT1G09200.1	miR4221	102	6	0.312035	0.238745853	no	NA	miR4221:AT1G09200.1	0.99999539
AT1G10450.1	miR5015	2979	6	0.20728	0.717756458	no	SNL6	miR5015:SNL6	0.99999539
AT1G11910.1	miR172d-5p	1558	6	0.32095	0.23530994	no	APA1	miR172d-5p:APA1	0.99999539
AT1G12080.2	miR4221	353	5.5	0.56612	0.159745569	no	NA	miR4221:AT1G12080.2	0.99999539
AT1G12080.2	miR838	461	5.5	0.991825	0.2629465	no	NA	miR838:AT1G12080.2	0.99999539
AT1G12520.3	miR398a-3p	820	6	0.369984	0.765781145	no	ATCCS	miR398a-3p:ATCCS	0.99999539
AT1G12810.2	miR5640	395	6	0.158246	0.483561564	no	NA	miR5640:AT1G12810.2	0.99999539
AT1G14060.1	miR414	353	6	0.127043	0.651913092	no	NA	miR414:AT1G14060.1	0.99999539
AT1G14320.2	miR447c-3p	453	6	0.285289	0.126194677	no	RPL10	miR447c-3p:RPL10	0.99999539
AT1G15340.2	miR773a	1048	5.5	0.229568	0.308596297	no	MBD10	miR773a:MBD10	0.99999539
AT1G15340.2	miR773a	994	5.5	0.523773	0.441170782	no	MBD10	miR773a:MBD10	0.99999539
AT1G15690.2	miR156h	74	5.5	0.216195	0.580085186	no	AtAVP1	miR156h:AtAVP1	0.99999539
AT1G17290.1	miR156h	1903	6	0.216195	0.460219705	no	AlaAT1	miR156h:AlaAT1	0.99999539
AT1G19660.2	miR414	506	6	0.18945	0.587954702	no	NA	miR414:AT1G19660.2	0.99999539
AT1G19730.1	miR8170-3p	366	6	0.913816	0.760105329	no	ATH4	miR8170-3p:ATH4	0.99999539
AT1G20090.1	miR156i	1146	6	0.220653	0.678085555	no	ARAC4	miR156i:ARAC4	0.99999539
AT1G20693.3	miR414	583	5.5	0.579493	0.296306795	no	HMG BETA 1	miR414:HMG BETA 1	0.99999539
AT1G20693.3	miR390a-3p	589	5.5	0.561663	0.404619933	no	HMG BETA 1	miR390a-3p:HMG BETA 1	0.99999539
AT1G22200.2	miR172b-5p	985	6	0.56612	0.113394105	no	NA	miR172b-5p:AT1G22200.2	0.99999539
AT1G22380.1	miR157a-3p	1302	6	0.412332	0.63198092	no	AtUGT85A3	miR157a-3p:AtUGT85A3	0.99999539
AT1G22400.1	miR157a-3p	1371	6	0.196136	0.75304078	no	ATUGT85A1	miR157a-3p:ATUGT85A1	0.99999539
AT1G22640.1	miR164c-3p	613	6	0.1315	0.510902105	no	ATMYB3	miR164c-3p:ATMYB3	0.99999539
AT1G23280.1	miR5645a	856	6	0.240713	0.745536562	no	NA	miR5645a:AT1G23280.1	0.99999539
AT1G24260.3	miR398a-5p	743	6	0.32095	0.185054433	no	AGL9	miR398a-5p:AGL9	0.99999539
AT1G24260.3	miR5658	794	6	0.196136	0.167568999	no	AGL9	miR5658:AGL9	0.99999539
AT1G26480.1	miR414	192	6	0.00222882	0.714135239	no	GF14 IOTA	miR414:GF14 IOTA	0.99999539
AT1G27680.1	miR398b-3p	1723	6	0.398959	0.13017653	no	APL2	miR398b-3p:APL2	0.99999539
AT1G27710.2	miR170-3p	661	6	0.441306	0.441511665	no	NA	miR170-3p:AT1G27710.2	0.99999539
AT1G28270.1	miR838	391	6	0.39673	0.382192463	no	RALFL4	miR838:RALFL4	0.99999539
AT1G30230.2	miR5665	662	6	1.32615	0.530948707	no	eEF-1Bb1	miR5665:eEF-1Bb1	0.99999539
AT1G30230.2	miR5021	834	5	0.405645	0.459781827	no	eEF-1Bb1	miR5021:eEF-1Bb1	0.99999539
AT1G36370.1	miR170-3p	1088	6	0.211738	0.713785939	no	SHM7	miR170-3p:SHM7	0.99999539
AT1G44780.2	miR414	1414	6	0.158246	0.764590981	no	NA	miR414:AT1G44780.2	0.99999539
AT1G45688.2	miR1886.1	740	6	0.32095	0.761130734	no	NA	miR1886.1:AT1G45688.2	0.99999539
AT1G49300.2	miR3434-5p	515	6	0.588408	0.801049367	no	ATRAB7	miR3434-5p:ATRAB7	0.99999539
AT1G50010.1	miR5641	96	6	0.505942	0.601306474	no	TUA2	miR5641:TUA2	0.99999539
AT1G51560.1	miR843	1068	6	0.202823	0.623412345	no	NA	miR843:AT1G51560.1	0.99999539
AT1G52030.2	miR4239	1548	6	0.115899	0.260267381	no	F-ATMBP	miR4239:F-ATMBP	0.99999539
AT1G52300.1	miR778	330	6	2.71247	0.368700386	no	NA	miR778:AT1G52300.1	0.99999539
AT1G53570.5	miR865-3p	2149	6	0.153789	0.704628927	no	MAP3KA	miR865-3p:MAP3KA	0.99999539
AT1G53910.3	miR396a-5p	591	6	0.316492	0.698463159	no	RAP2.12	miR396a-5p:RAP2.12	0.99999539
AT1G55670.1	miR157d	654	5.5	0.800146	0.246415425	no	PSAG	miR157d:PSAG	0.99999539
AT1G60950.1	miR773b-3p	423	5.5	0.998511	0.075849425	no	ATFD2	miR773b-3p:ATFD2	0.99999539
AT1G62430.1	miR5652	1233	6	0.216195	0.528918413	no	ATCDS1	miR5652:ATCDS1	0.99999539
AT1G62480.1	miR838	473	5.5	0.405645	0.057460511	no	NA	miR838:AT1G62480.1	0.99999539
AT1G64090.2	miR5658	1173	6	0.298662	0.52841617	no	RTNLB3	miR5658:RTNLB3	0.99999539
AT1G68010.2	miR5646	1243	5.5	1.0676	0.433758295	no	ATHPR1	miR5646:ATHPR1	0.99999539
AT1G68560.1	miR5021	118	6	0.369984	0.400260611	no	ATXYL1	miR5021:ATXYL1	0.99999539
AT1G68600.1	miR773b-3p	1679	6	0.251857	0.590192353	no	NA	miR773b-3p:AT1G68600.1	0.99999539
AT1G70490.3	miR866-5p	435	6	0.28306	0.352593627	no	ARFA1D	miR866-5p:ARFA1D	0.99999539
AT1G72020.1	miR5651	278	6	1.10772	0.211668841	no	NA	miR5651:AT1G72020.1	0.99999539
AT1G73230.1	miR157a-3p	238	5.5	0.225111	0.33728801	no	NA	miR157a-3p:AT1G73230.1	0.99999539
AT1G74060.1	miR835-3p	810	5.5	0.920502	0.409602235	no	NA	miR835-3p:AT1G74060.1	0.99999539
AT1G75180.3	miR414	1321	5.5	0.133729	0.582221165	no	NA	miR414:AT1G75180.3	0.99999539
AT1G76030.1	miR865-3p	1462	5.5	0.416789	0.588761173	no	AtVAB1	miR865-3p:AtVAB1	0.99999539
AT1G76890.2	miR847	1687	6	0.744426	0.753531749	no	AT-GT2	miR847:AT-GT2	0.99999539
AT2G01320.4	miR866-5p	2270	6	0.35884	0.765272475	no	ABCG7	miR866-5p:ABCG7	0.99999539
AT2G01720.1	miR403-3p	849	6	0.247399	0.733829299	no	NA	miR403-3p:AT2G01720.1	0.99999539
AT2G02160.1	miR838	1952	6	0.149331	0.695281553	no	NA	miR838:AT2G02160.1	0.99999539
AT2G04570.1	miR1888b	104	6	1.0208	0.689130709	no	NA	miR1888b:AT2G04570.1	0.99999539
AT2G04570.1	miR774b-3p	984	6	0.568349	0.146090254	no	NA	miR774b-3p:AT2G04570.1	0.99999539
AT2G06050.3	miR5646	286	6	0.269687	0.570427926	no	AtOPR3	miR5646:AtOPR3	0.99999539
AT2G07698.1	miR867	1295	6	0.851409	0.214883332	no	NA	miR867:AT2G07698.1	0.99999539
AT2G10940.2	miR862-5p	726	6	2.80608	0.230931838	no	NA	miR862-5p:AT2G10940.2	0.99999539
AT2G13360.2	miR5021	1381	5.5	0.416789	0.334444143	no	AGT	miR5021:AGT	0.99999539
AT2G14878.1	miR5655	646	6	0.109212	0.739841628	no	NA	miR5655:AT2G14878.1	0.99999539
AT2G16485.1	miR390b-3p	5048	5.5	0.407874	0.583976539	no	NERD	miR390b-3p:NERD	0.99999539
AT2G16600.2	miR773b-5p	405	5	2.23551	0.383667473	no	ROC3	miR773b-5p:ROC3	0.99999539
AT2G16600.2	miR414	538	5.5	0.90713	0.210824847	no	ROC3	miR414:ROC3	0.99999539
AT2G16940.3	miR847	334	6	0.200594	0.596091574	no	NA	miR847:AT2G16940.3	0.99999539
AT2G18160.1	miR5633	829	5.5	0.149331	0.247006473	no	ATBZIP2	miR5633:ATBZIP2	0.99999539
AT2G18162.1	miR5633	829	5.5	0.149331	0.247006473	no	CPuORF1	miR5633:CPuORF1	0.99999539
AT2G19730.3	miR8168	455	6	0.523773	0.174197645	no	NA	miR8168:AT2G19730.3	0.99999539
AT2G20260.1	miR5631	141	5.5	0.325408	0.605773415	no	PSAE-2	miR5631:PSAE-2	0.99999539
AT2G20260.1	miR834	241	6	0.947248	0.563777494	no	PSAE-2	miR834:PSAE-2	0.99999539
AT2G20890.1	miR838	906	5.5	0.49034	0.336916493	no	PSB29	miR838:PSB29	0.99999539
AT2G21790.1	miR838	2624	6	0.238484	0.661771401	no	ATRNR1	miR838:ATRNR1	0.99999539
AT2G22230.1	miR3434-3p	667	6	0.670875	0.732335629	no	NA	miR3434-3p:AT2G22230.1	0.99999539
AT2G22795.1	miR4221	656	6	0.401188	0.680621172	no	NA	miR4221:AT2G22795.1	0.99999539
AT2G23120.1	miR8176	270	5.5	0.561663	0.319696489	no	NA	miR8176:AT2G23120.1	0.99999539
AT2G23350.1	miR854a	2192	5.5	0.407874	0.366042847	no	PAB4	miR854a:PAB4	0.99999539
AT2G26540.1	miR5641	295	6	0.158246	0.6442155	no	ATDUF3	miR5641:ATDUF3	0.99999539
AT2G29700.1	miR831-3p	205	6	0.229568	0.691600792	no	ATPH1	miR831-3p:ATPH1	0.99999539
AT2G32235.1	miR5021	412	5	0.218424	0.547397174	no	NA	miR5021:AT2G32235.1	0.99999539
AT2G32240.1	miR5021	4034	5	0.218424	0.547397174	no	NA	miR5021:AT2G32240.1	0.99999539
AT2G32260.1	miR414	1042	6	0.222882	0.683555412	no	ATCCT1	miR414:ATCCT1	0.99999539
AT2G35490.1	miR865-3p	476	6	0.16939	0.72102629	no	NA	miR865-3p:AT2G35490.1	0.99999539
AT2G36530.1	miR414	723	5.5	0.481425	0.385389324	no	ENO2	miR414:ENO2	0.99999539
AT2G37270.2	miR8166	403	6	0.294204	0.325364909	no	ATRPS5B	miR8166:ATRPS5B	0.99999539
AT2G37340.3	miR5655	1252	6	0.142644	0.453020283	no	AT-RS2Z33	miR5655:AT-RS2Z33	0.99999539
AT2G38640.1	miR831-3p	533	6	0.387815	0.740682725	no	NA	miR831-3p:AT2G38640.1	0.99999539
AT2G39730.3	miR863-5p	420	6	0.561663	0.36575645	no	RCA	miR863-5p:RCA	0.99999539
AT2G40290.3	miR837-5p	1038	6	0.349925	0.674712856	no	NA	miR837-5p:AT2G40290.3	0.99999539
AT2G43710.2	miR5632-5p	1274	6	0.374442	0.482273888	no	FAB2	miR5632-5p:FAB2	0.99999539
AT2G44060.2	miR414	1037	5.5	0.260772	0.273313216	no	NA	miR414:AT2G44060.2	0.99999539
AT2G47110.2	miR838	303	6	0.577264	0.3319787	no	UBI6	miR838:UBI6	0.99999539
AT3G01120.1	miR8177	1768	6	0.838036	0.277323444	no	AtCGS1	miR8177:AtCGS1	0.99999539
AT3G01130.2	miR829-5p	173	5.5	0.748883	0.619962424	no	NA	miR829-5p:AT3G01130.2	0.99999539
AT3G01230.1	miR859	541	6	0.938333	0.584192443	no	NA	miR859:AT3G01230.1	0.99999539
AT3G01390.2	miR4221	411	6	0.135958	0.407191351	no	AVMA10	miR4221:AVMA10	0.99999539
AT3G01390.2	miR837-5p	470	5.5	0.28306	0.387220802	no	AVMA10	miR837-5p:AVMA10	0.99999539
AT3G01500.3	miR5024-3p	748	6	1.2682	0.264420919	no	ATBCA1	miR5024-3p:ATBCA1	0.99999539
AT3G02080.1	miR5021	569	5.5	0.5104	0.449779488	no	NA	miR5021:AT3G02080.1	0.99999539
AT3G05220.2	miR847	1234	6	0.463594	0.647814348	no	NA	miR847:AT3G05220.2	0.99999539
AT3G07460.2	miR413	824	6	0.229568	0.389411876	no	NA	miR413:AT3G07460.2	0.99999539
AT3G07820.1	miR833a-5p	992	6	0.479196	0.481383754	no	NA	miR833a-5p:AT3G07820.1	0.99999539
AT3G12610.1	miR3932a	1000	6	0.127043	0.221621967	no	DRT100	miR3932a:DRT100	0.99999539
AT3G12610.1	miR172d-5p	646	5.5	0.601781	0.518644282	no	DRT100	miR172d-5p:DRT100	0.99999539
AT3G13390.1	miR407	1945	6	0.176077	0.532101346	no	sks11	miR407:sks11	0.99999539
AT3G14210.1	miR859	1044	6	0.575035	0.480508565	no	ESM1	miR859:ESM1	0.99999539
AT3G15450.3	miR2933a	170	5.5	0.211738	0.534754653	no	NA	miR2933a:AT3G15450.3	0.99999539
AT3G17060.1	miR5631	1008	5.5	0.356611	0.487064496	no	NA	miR5631:AT3G17060.1	0.99999539
AT3G17160.1	miR847	291	6	0.0802375	0.42047476	no	NA	miR847:AT3G17160.1	0.99999539
AT3G19820.3	miR5658	126	6	0.171619	0.4209823	no	CBB1	miR5658:CBB1	0.99999539
AT3G24080.2	miR414	552	5.5	0.173848	0.619851438	no	NA	miR414:AT3G24080.2	0.99999539
AT3G27160.1	miR1886.1	90	6	0.213967	0.532595839	no	GHS1	miR1886.1:GHS1	0.99999539
AT3G28500.1	miR2936	237	6	0.187221	0.268526703	no	NA	miR2936:AT3G28500.1	0.99999539
AT3G28790.1	miR5021	1897	5	0.222882	0.147544231	no	NA	miR5021:AT3G28790.1	0.99999539
AT3G29075.1	miR414	489	5.5	0.559434	0.599201543	no	NA	miR414:AT3G29075.1	0.99999539
AT3G44110.2	miR394a	465	6	0.312035	0.597226521	no	ATJ	miR394a:ATJ	0.99999539
AT3G45310.2	miR167a-5p	639	5.5	0.269687	0.601126324	no	NA	miR167a-5p:AT3G45310.2	0.99999539
AT3G46030.1	miR4243	261	5.5	0.129272	0.38019042	no	HTB11	miR4243:HTB11	0.99999539
AT3G49910.1	miR172b-5p	606	5.5	0.15156	0.214949957	no	NA	miR172b-5p:AT3G49910.1	0.99999539
AT3G52380.1	miR859	1111	5.5	0.550518	0.530369048	no	CP33	miR859:CP33	0.99999539
AT3G52590.1	miR5024-3p	122	6	0.461366	0.340135741	no	EMB2167	miR5024-3p:EMB2167	0.99999539
AT3G53260.1	miR415	2333	6	0.225111	0.481039343	no	ATPAL2	miR415:ATPAL2	0.99999539
AT3G55330.1	miR839-5p	702	6	0.198365	0.009788644	no	PPL1	miR839-5p:PPL1	0.99999539
AT3G56370.1	miR159b-5p	3080	6	0.436849	0.496789373	no	NA	miR159b-5p:AT3G56370.1	0.99999539
AT3G56490.1	miR5663-5p	197	5.5	0.0958392	0.45878847	no	HINT1	miR5663-5p:HINT1	0.99999539
AT3G58730.1	miR168b-3p	814	6	0.445764	0.449942425	no	NA	miR168b-3p:AT3G58730.1	0.99999539
AT3G61130.1	miR774b-5p	2340	6	0.178306	0.504133419	no	GAUT1	miR774b-5p:GAUT1	0.99999539
AT3G62250.1	miR838	281	6	0.579493	0.224072708	no	UBQ5	miR838:UBQ5	0.99999539
AT3G62940.3	miR5642a	645	6	0.209509	0.393903738	no	NA	miR5642a:AT3G62940.3	0.99999539
AT4G00170.1	miR399b	557	6	0.209509	0.710607269	no	NA	miR399b:AT4G00170.1	0.99999539
AT4G01150.2	miR3440b-3p	252	5.5	0.637442	0.296516107	no	NA	miR3440b-3p:AT4G01150.2	0.99999539
AT4G02290.1	miR156h	100	5	0.497027	0.254644499	no	AtGH9B13	miR156h:AtGH9B13	0.99999539
AT4G02530.1	miR870-3p	96	5.5	0.231797	0.509527079	no	NA	miR870-3p:AT4G02530.1	0.99999539
AT4G02600.2	miR829-5p	1722	6	0.20728	0.674834349	no	ATMLO1	miR829-5p:ATMLO1	0.99999539
AT4G02940.1	miR8172	1827	6	0.160475	0.557060978	no	NA	miR8172:AT4G02940.1	0.99999539
AT4G03290.1	miR172b-5p	567	5.5	0.483654	0.555340787	no	NA	miR172b-5p:AT4G03290.1	0.99999539
AT4G05180.1	miR8171	365	5.5	1.2526	0.356916505	no	PSBQ	miR8171:PSBQ	0.99999539
AT4G06634.3	miR414	1250	6	0.00222882	0.54329502	no	AtYY1	miR414:AtYY1	0.99999539
AT4G10450.1	miR5630a	310	5.5	0.479196	0.60132852	no	NA	miR5630a:AT4G10450.1	0.99999539
AT4G13930.1	miR414	1592	5.5	0.655273	0.372327054	no	SHM4	miR414:SHM4	0.99999539
AT4G14270.2	miR831-3p	273	6	0.269687	0.534564538	no	NA	miR831-3p:AT4G14270.2	0.99999539
AT4G14880.4	miR5998a	890	6	0.162704	0.485875111	no	ATCYS-3A	miR5998a:ATCYS-3A	0.99999539
AT4G16155.1	miR158a-5p	1815	5.5	0.240713	0.432980052	no	NA	miR158a-5p:AT4G16155.1	0.99999539
AT4G18395.1	miR774b-5p	54	6	0.211738	0.548789413	no	NA	miR774b-5p:AT4G18395.1	0.99999539
AT4G18596.1	miR5021	123	6	0.196136	0.342772647	no	NA	miR5021:AT4G18596.1	0.99999539
AT4G18970.2	miR862-5p	1262	6	0.684248	0.484816594	no	NA	miR862-5p:AT4G18970.2	0.99999539
AT4G19110.3	miR5632-5p	1174	6	0.191678	0.691081824	no	NA	miR5632-5p:AT4G19110.3	0.99999539
AT4G19112.1	miR5632-5p	2258	6	0.191678	0.691081824	no	CPuORF25	miR5632-5p:CPuORF25	0.99999539
AT4G20440.4	miR5633	960	6	0.873697	0.654386038	no	smB	miR5633:smB	0.99999539
AT4G20480.1	miR5012	596	5.5	0.184992	0.484802069	no	NA	miR5012:AT4G20480.1	0.99999539
AT4G20980.4	miR5651	1477	5.5	0.129272	0.625772746	no	NA	miR5651:AT4G20980.4	0.99999539
AT4G21150.3	miR396b-3p	1941	6	0.280831	0.722245968	no	HAP6	miR396b-3p:HAP6	0.99999539
AT4G21660.2	miR779.1	1804	6	0.291975	0.602148107	no	NA	miR779.1:AT4G21660.2	0.99999539
AT4G22190.1	miR845a	1059	6	0.441306	0.601737613	no	NA	miR845a:AT4G22190.1	0.99999539
AT4G22220.1	miR5654-3p	444	6	0.688705	0.380418646	no	ATISU1	miR5654-3p:ATISU1	0.99999539
AT4G23630.1	miR5021	723	6	0.0200594	0.561784675	no	BTI1	miR5021:BTI1	0.99999539
AT4G24090.1	miR2112-5p	860	6	0.160475	0.554688546	no	NA	miR2112-5p:AT4G24090.1	0.99999539
AT4G24640.1	miR413	549	6	0.86924	0.548985286	no	APPB1	miR413:APPB1	0.99999539
AT4G25780.1	miR2937	198	6	0.200594	0.775432251	no	NA	miR2937:AT4G25780.1	0.99999539
AT4G26670.1	miR5659	666	5.5	0.198365	0.395441271	no	NA	miR5659:AT4G26670.1	0.99999539
AT4G27130.1	miR5632-3p	173	6	0.249628	0.621810655	no	NA	miR5632-3p:AT4G27130.1	0.99999539
AT4G27580.1	miR822-5p	654	6	0.144873	0.451508877	no	NA	miR822-5p:AT4G27580.1	0.99999539
AT4G28050.1	miR169a-3p	817	6	0.459137	0.480784274	no	TET7	miR169a-3p:TET7	0.99999539
AT4G28780.1	miR829-5p	831	6	0.276374	0.528453608	no	NA	miR829-5p:AT4G28780.1	0.99999539
AT4G29020.2	miR172b-5p	319	5.5	0.171619	0.555870324	no	NA	miR172b-5p:AT4G29020.2	0.99999539
AT4G29030.1	miR841b-5p	609	6	0.213967	0.475414824	no	NA	miR841b-5p:AT4G29030.1	0.99999539
AT4G29670.2	miR169f-3p	704	6	0.164933	0.590807221	no	ACHT2	miR169f-3p:ACHT2	0.99999539
AT4G30960.1	miR842	378	6	0.256314	0.033504476	no	ATCIPK6	miR842:ATCIPK6	0.99999539
AT4G35300.5	miR3932a	2239	5.5	0.285289	0.618962977	no	TMT2	miR3932a:TMT2	0.99999539
AT4G35300.5	miR837-5p	2294	5.5	0.153789	0.498396976	no	TMT2	miR837-5p:TMT2	0.99999539
AT4G37180.2	miR847	1082	6	0.240713	0.590523265	no	NA	miR847:AT4G37180.2	0.99999539
AT4G38740.1	miR776	534	6	0.323179	0.194093633	no	ROC1	miR776:ROC1	0.99999539
AT4G39330.2	miR841b-5p	348	6	0.708765	0.651005216	no	ATCAD9	miR841b-5p:ATCAD9	0.99999539
AT5G03660.2	miR840-3p	491	5.5	0.682019	0.452529103	no	NA	miR840-3p:AT5G03660.2	0.99999539
AT5G07420.1	miR775	250	6	0.176077	0.315276787	no	NA	miR775:AT5G07420.1	0.99999539
AT5G11740.1	miR5020b	190	5	0.309806	0.139038138	no	AGP15	miR5020b:AGP15	0.99999539
AT5G13140.1	miR5642a	344	6	0.225111	0.713235876	no	NA	miR5642a:AT5G13140.1	0.99999539
AT5G14380.1	miR5021	573	6	0.218424	0.309259584	no	AGP6	miR5021:AGP6	0.99999539
AT5G15780.1	miR5021	503	6	0.702078	0.713928946	no	NA	miR5021:AT5G15780.1	0.99999539
AT5G15870.1	miR8170-3p	2101	6	0.256314	0.543207496	no	NA	miR8170-3p:AT5G15870.1	0.99999539
AT5G20890.1	miR5663-5p	866	6	0.390043	0.479498784	no	NA	miR5663-5p:AT5G20890.1	0.99999539
AT5G21274.1	miR168b-3p	240	6	0.225111	0.529715882	no	ACAM-6	miR168b-3p:ACAM-6	0.99999539
AT5G21940.1	miR5658	806	6	0.441306	0.46939363	no	NA	miR5658:AT5G21940.1	0.99999539
AT5G23740.1	miR399f	552	6	0.5104	0.171662893	no	RPS11-BETA	miR399f:RPS11-BETA	0.99999539
AT5G23940.1	miR5645a	976	5.5	0.156017	0.268925593	no	DCR	miR5645a:DCR	0.99999539
AT5G25760.2	miR395b	586	6	0.267458	0.766741841	no	PEX4	miR395b:PEX4	0.99999539
AT5G27700.1	miR417	258	5.5	0.468052	0.355140648	no	NA	miR417:AT5G27700.1	0.99999539
AT5G33370.2	miR5663-3p	133	5.5	0.606239	0.236931821	no	NA	miR5663-3p:AT5G33370.2	0.99999539
AT5G39320.1	miR5645a	1515	5.5	0.216195	0.530459454	no	UDG4	miR5645a:UDG4	0.99999539
AT5G40770.1	miR842	254	6	0.196136	0.228013496	no	ATPHB3	miR842:ATPHB3	0.99999539
AT5G48360.1	miR8166	2269	6	0.182763	0.631245607	no	NA	miR8166:AT5G48360.1	0.99999539
AT5G50020.2	miR414	1387	6	1.01411	0.457166269	no	NA	miR414:AT5G50020.2	0.99999539
AT5G53460.3	miR5014b	6850	5.5	0.156017	0.480394699	no	GLT1	miR5014b:GLT1	0.99999539
AT5G53620.3	miR5632-5p	1867	6	0.15156	0.666954323	no	NA	miR5632-5p:AT5G53620.3	0.99999539
AT5G54580.1	miR447a-3p	559	6	0.240713	0.40173326	no	NA	miR447a-3p:AT5G54580.1	0.99999539
AT5G56360.1	miR778	1885	5.5	0.22734	0.42142889	no	PSL4	miR778:PSL4	0.99999539
AT5G57020.1	miR3440b-5p	1483	6	0.374442	0.598319672	no	ATNMT1	miR3440b-5p:ATNMT1	0.99999539
AT5G59850.1	miR776	311	6	0.120356	0.108131616	no	NA	miR776:AT5G59850.1	0.99999539
AT5G59870.1	miR5654-3p	348	5.5	0.891528	0.279105812	no	HTA6	miR5654-3p:HTA6	0.99999539
AT5G60400.3	miR157c-3p	351	6	0.200594	0.526213967	no	NA	miR157c-3p:AT5G60400.3	0.99999539
AT5G62210.1	miR2112-5p	659	6	1.27934	0.160981708	no	NA	miR2112-5p:AT5G62210.1	0.99999539
AT5G62530.1	miR5017-5p	1483	6	0.20728	0.620703448	no	ALDH12A1	miR5017-5p:ALDH12A1	0.99999539
AT5G64740.1	miR773b-3p	3248	6	0.24517	0.674990229	no	CESA6	miR773b-3p:CESA6	0.99999539
AT5G65670.2	miR5998a	817	6	0.534917	0.805772583	no	IAA9	miR5998a:IAA9	0.99999539
AT5G65930.3	miR393a-3p	3734	6	0.153789	0.552670933	no	KCBP	miR393a-3p:KCBP	0.99999539
AT5G65940.3	miR169a-3p	1165	6	0.196136	0.133080109	no	CHY1	miR169a-3p:CHY1	0.99999539
AT5G67520.1	miR5021	985	6	0.00222882	0.659658346	no	APK4	miR5021:APK4	0.99999539
ATCG00500.1	miR5638a	1234	6	0.470281	0.524100822	no	ACCD	miR5638a:ACCD	0.99999539
