# Supplementary material for: NanoPARE: parallel analysis of RNA 5′ ends from low-input RNA
Source: Genome Res. 2018 Dec;28(12):1931–42. doi: 10.1101/gr.239202.118 (PMC6280765; doi:10.1101/gr.239202.118)
Supplement: Supplemental Material [file supp_gr.239202.118_Supplemental_Code_S1.zip › supplemental_code_S1/data_tables/detected_sites/fb_2.anno.tas.allen.detected.sites.tsv]

target.transcript	sRNA	slice.site	Allen.score	slice.site.rpm	fold.change	verified.	common.name	interaction	adj.p.val
AT5G60450.1	TAS3A-5'D8[+]	1884	1	0.450222	1.450222	yes	ARF4	TAS3A-5'D8[+]:ARF4	0
AT5G18040.1	TAS1A-3'D2[+]	685	2	1.63372	2.165540888	yes	NA	TAS1A-3'D2[+]:AT5G18040.1	0.003201662
AT2G33860.1	TAS3A-5'D7[+]	1684	1.5	0.401188	0.92224983	yes	ARF3	TAS3A-5'D7[+]:ARF3	0.173167323
AT5G62000.4	TAS3A-5'D7[+]	1745	1.5	0.287518	0.837602934	yes	ARF1-BP	TAS3A-5'D7[+]:ARF1-BP	0.183454666
AT3G17185.2	TAS3B-5'D8[-]	705	1	0.127043	1.127043	no	TAS3a	TAS3B-5'D8[-]:TAS3a	0.193413116
AT5G49580.1	TAS3A-5'D6[+]	185	2	0.180534	0.960120953	no	NA	TAS3A-5'D6[+]:AT5G49580.1	0.261728012
AT1G71710.2	TAS1B-3'D4[-]	1847	5	1.11441	1.603379335	no	NA	TAS1B-3'D4[-]:AT1G71710.2	0.522836864
AT2G25930.1	TAS3C-5'D10[+]	2440	5	4.86774	3.161724412	no	ELF3	TAS3C-5'D10[+]:ELF3	0.522836864
AT5G57040.1	TAS2-3'D2[-]	760	2	0.47251	0.932267506	no	NA	TAS2-3'D2[-]:AT5G57040.1	0.522836864
AT1G53450.2	TAS4-3'D1[+]	1651	6	0.54829	1.54829	no	NA	TAS4-3'D1[+]:AT1G53450.2	0.757738035
AT2G43340.1	TAS4-3'D6[+]	643	3.5	0.454679	1.189549768	no	NA	TAS4-3'D6[+]:AT2G43340.1	0.844830906
AT4G33000.3	TAS3C-5'D8[-]	527	6	1.06315	1.852568535	no	ATCBL10	TAS3C-5'D8[-]:ATCBL10	0.869042699
AT3G15160.1	TAS3C-5'D8[-]	1807	5.5	0.682019	1.682019	no	NA	TAS3C-5'D8[-]:AT3G15160.1	0.869920986
AT1G15940.1	TAS1A-3'D6[+]	547	5	0.269687	1.269687	no	NA	TAS1A-3'D6[+]:AT1G15940.1	0.880924845
AT1G27750.1	TAS3B-5'D3[+]	3223	5	0.624069	1.248428193	no	NA	TAS3B-5'D3[+]:AT1G27750.1	0.880924845
AT1G48380.2	TAS3B-5'D6[+]	1054	4	0.410103	0.964921176	no	HYP7	TAS3B-5'D6[+]:HYP7	0.880924845
AT1G59620.1	TAS3B-5'D1[+]	2424	5	0.211738	1.211738	no	CW9	TAS3B-5'D1[+]:CW9	0.880924845
AT1G64330.1	TAS3C-5'D2[-]	1889	4.5	0.583951	1.221776212	no	NA	TAS3C-5'D2[-]:AT1G64330.1	0.880924845
AT1G67530.2	TAS3C-5'D9[+]	2537	6	0.376671	1.376671	no	NA	TAS3C-5'D9[+]:AT1G67530.2	0.880924845
AT2G03410.1	TAS1A-3'D9[-]	1290	3.5	0.191678	0.927167353	no	NA	TAS1A-3'D9[-]:AT2G03410.1	0.880924845
AT2G05920.1	TAS3C-5'D3[+]	2460	3	0.178306	0.563211479	no	NA	TAS3C-5'D3[+]:AT2G05920.1	0.880924845
AT3G03940.1	TAS3A-5'D3[+]	1130	4	0.367755	0.995134753	no	NA	TAS3A-5'D3[+]:AT3G03940.1	0.880924845
AT3G11450.1	TAS3C-5'D2[+]	1187	5.5	1.22585	1.437618276	no	NA	TAS3C-5'D2[+]:AT3G11450.1	0.880924845
AT3G54760.2	TAS3A-5'D2[+]	2594	5	1.33061	1.34117379	no	NA	TAS3A-5'D2[+]:AT3G54760.2	0.880924845
AT3G58820.1	TAS3A-5'D4[-]	94	4	0.16939	1.16939	no	NA	TAS3A-5'D4[-]:AT3G58820.1	0.880924845
AT3G60030.1	TAS1B-3'D4[-]	371	6	0.88707	1.455586212	no	SPL12	TAS1B-3'D4[-]:SPL12	0.880924845
AT4G12780.2	TAS3C-5'D1[+]	795	5.5	0.630756	1.389239493	no	NA	TAS3C-5'D1[+]:AT4G12780.2	0.880924845
AT4G28710.1	TAS1C-3'D7[-]	1197	4.5	0.278602	1.278602	no	ATXIH	TAS1C-3'D7[-]:ATXIH	0.880924845
AT4G35550.1	TAS3A-5'D9[+]	989	4.5	0.726595	1.136429904	no	ATWOX13	TAS3A-5'D9[+]:ATWOX13	0.880924845
AT5G08590.1	TAS1C-3'D6[-]	899	3.5	0.158246	0.713175364	no	ASK2	TAS1C-3'D6[-]:ASK2	0.880924845
AT5G22260.1	TAS3A-5'D4[-]	70	5	1.00297	1.243542392	no	MS1	TAS3A-5'D4[-]:MS1	0.880924845
AT5G47420.1	TAS1A-3'D8[-]	828	6	0.900443	1.417173934	no	NA	TAS1A-3'D8[-]:AT5G47420.1	0.880924845
AT5G61570.2	TAS3B-5'D6[+]	1010	4.5	0.294204	1.10884788	no	NA	TAS3B-5'D6[+]:AT5G61570.2	0.880924845
AT2G19760.1	TAS2-3'D3[-]	645	4	0.809061	1.0450639	no	PFN1	TAS2-3'D3[-]:PFN1	0.905486377
AT1G01630.1	TAS3C-5'D9[+]	856	5.5	0.329865	0.680608618	no	NA	TAS3C-5'D9[+]:AT1G01630.1	0.999925103
AT1G01780.1	TAS1C-3'D8[-]	799	4.5	0.122585	0.755500265	no	PLIM2b	TAS1C-3'D8[-]:PLIM2b	0.999925103
AT1G02000.1	TAS4-3'D10[-]	1389	6	0.269687	0.754858893	no	GAE2	TAS4-3'D10[-]:GAE2	0.999925103
AT1G02180.1	TAS3C-5'D10[-]	465	6	0.249628	1.249628	no	NA	TAS3C-5'D10[-]:AT1G02180.1	0.999925103
AT1G03440.1	TAS3C-5'D3[+]	308	5.5	0.200594	0.224382413	no	NA	TAS3C-5'D3[+]:AT1G03440.1	0.999925103
AT1G03730.1	TAS3B-5'D3[+]	868	5.5	0.115899	0.511582243	no	NA	TAS3B-5'D3[+]:AT1G03730.1	0.999925103
AT1G04270.2	TAS1A-3'D5[+]	82	5	0.294204	0.254047433	no	RPS15	TAS1A-3'D5[+]:RPS15	0.999925103
AT1G05120.1	TAS3B-5'D6[+]	74	5.5	0.00222882	0.865298753	no	NA	TAS3B-5'D6[+]:AT1G05120.1	0.999925103
AT1G07320.4	TAS1B-3'D4[-]	853	6	1.27488	0.159262941	no	EMB2784	TAS1B-3'D4[-]:EMB2784	0.999925103
AT1G07450.1	TAS1A-3'D7[-]	499	5.5	0.225111	0.726432514	no	NA	TAS1A-3'D7[-]:AT1G07450.1	0.999925103
AT1G07750.1	TAS4-3'D9[+]	870	6	0.167161	0.752755531	no	NA	TAS4-3'D9[+]:AT1G07750.1	0.999925103
AT1G08110.4	TAS3B-5'D5[+]	663	5	0.216195	0.859769115	no	NA	TAS3B-5'D5[+]:AT1G08110.4	0.999925103
AT1G08770.1	TAS2-3'D7[-]	808	6	0.240713	0.95537792	no	PRA1.E	TAS2-3'D7[-]:PRA1.E	0.999925103
AT1G08820.2	TAS3A-5'D1[+]	111	5.5	0.258543	1.082427686	no	VAP27-2	TAS3A-5'D1[+]:VAP27-2	0.999925103
AT1G10060.3	TAS4-3'D6[+]	1557	5	0.269687	0.351069089	no	ATBCAT-1	TAS4-3'D6[+]:ATBCAT-1	0.999925103
AT1G10200.1	TAS3C-5'D10[+]	579	6	0.142644	0.414220566	no	WLIM1	TAS3C-5'D10[+]:WLIM1	0.999925103
AT1G10510.1	TAS1C-3'D9[+]	1923	4	0.26523	0.901535967	no	emb2004	TAS1C-3'D9[+]:emb2004	0.999925103
AT1G10670.4	TAS4-3'D4[+]	690	5.5	0.118127	0.559480033	no	ACLA-1	TAS4-3'D4[+]:ACLA-1	0.999925103
AT1G11360.4	TAS1B-3'D4[-]	786	6	0.24517	0.820764281	no	NA	TAS1B-3'D4[-]:AT1G11360.4	0.999925103
AT1G11750.2	TAS3A-5'D4[-]	167	6	0.394501	0.81929324	no	CLPP6	TAS3A-5'D4[-]:CLPP6	0.999925103
AT1G11860.3	TAS3B-5'D1[+]	1447	6	0.797917	0.545905218	no	NA	TAS3B-5'D1[+]:AT1G11860.3	0.999925103
AT1G11910.1	TAS4-3'D7[-]	1668	5	0.318721	0.245132286	no	APA1	TAS4-3'D7[-]:APA1	0.999925103
AT1G12080.2	TAS3C-5'D8[-]	300	6	1.10327	0.405588809	no	NA	TAS3C-5'D8[-]:AT1G12080.2	0.999925103
AT1G12090.1	TAS4-3'D7[+]	784	5.5	0.338781	0.160835786	no	ELP	TAS4-3'D7[+]:ELP	0.999925103
AT1G12270.1	TAS3B-5'D9[+]	1573	6	0.347696	1.080404907	no	Hop1	TAS3B-5'D9[+]:Hop1	0.999925103
AT1G12310.1	TAS1B-3'D2[+]	499	5.5	1.70505	0.491032693	no	NA	TAS1B-3'D2[+]:AT1G12310.1	0.999925103
AT1G12800.1	TAS1C-3'D7[-]	1774	6	0.162704	0.62575023	no	NA	TAS1C-3'D7[-]:AT1G12800.1	0.999925103
AT1G13020.1	TAS3B-5'D7[+]	1893	5	0.369984	1.05673336	no	EIF4B2	TAS3B-5'D7[+]:EIF4B2	0.999925103
AT1G13690.1	TAS3C-5'D3[+]	550	5.5	0.298662	0.554041417	no	ATE1	TAS3C-5'D3[+]:ATE1	0.999925103
AT1G15270.1	TAS3B-5'D9[+]	207	6	3.60177	0.856116179	no	NA	TAS3B-5'D9[+]:AT1G15270.1	0.999925103
AT1G15690.2	TAS4-3'D4[-]	1074	4	0.385586	0.740373867	no	AtAVP1	TAS4-3'D4[-]:AtAVP1	0.999925103
AT1G17190.1	TAS3A-5'D6[+]	674	6	0.242941	0.840281477	no	ATGSTU26	TAS3A-5'D6[+]:ATGSTU26	0.999925103
AT1G18540.1	TAS4-3'D8[+]	728	4.5	0.278602	0.202804941	no	NA	TAS4-3'D8[+]:AT1G18540.1	0.999925103
AT1G20440.1	TAS3C-5'D3[+]	485	5.5	0.222882	0.209282211	no	AtCOR47	TAS3C-5'D3[+]:AtCOR47	0.999925103
AT1G21400.1	TAS3A-5'D4[+]	993	5.5	0.180534	0.910601628	no	NA	TAS3A-5'D4[+]:AT1G21400.1	0.999925103
AT1G22380.1	TAS4-3'D7[+]	903	5.5	0.242941	1.043017493	no	AtUGT85A3	TAS4-3'D7[+]:AtUGT85A3	0.999925103
AT1G22610.1	TAS1A-3'D1[-]	1457	6	0.211738	0.825405367	no	NA	TAS1A-3'D1[-]:AT1G22610.1	0.999925103
AT1G23149.1	TAS3C-5'D3[+]	721	5.5	0.242941	0.730249143	no	CPuORF29	TAS3C-5'D3[+]:CPuORF29	0.999925103
AT1G23150.1	TAS3C-5'D3[+]	721	5.5	0.242941	0.730249143	no	NA	TAS3C-5'D3[+]:AT1G23150.1	0.999925103
AT1G23190.1	TAS3B-5'D6[+]	1786	6	1.10995	0.980323375	no	PGM3	TAS3B-5'D6[+]:PGM3	0.999925103
AT1G23640.1	TAS1A-3'D3[-]	1239	4	0.278602	0.919829099	no	NA	TAS1A-3'D3[-]:AT1G23640.1	0.999925103
AT1G26580.1	TAS3A-5'D6[+]	1704	5.5	0.124814	1.124814	no	NA	TAS3A-5'D6[+]:AT1G26580.1	0.999925103
AT1G26640.1	TAS3A-5'D6[+]	120	6	0.18945	0.91747896	no	NA	TAS3A-5'D6[+]:AT1G26640.1	0.999925103
AT1G26710.1	TAS3B-5'D6[+]	589	5.5	0.822434	1.272302046	no	NA	TAS3B-5'D6[+]:AT1G26710.1	0.999925103
AT1G26761.1	TAS1B-3'D4[-]	1292	4	0.28306	0.787865353	no	NA	TAS1B-3'D4[-]:AT1G26761.1	0.999925103
AT1G27435.1	TAS3B-5'D6[+]	105	6	1.17459	1.132302908	no	NA	TAS3B-5'D6[+]:AT1G27435.1	0.999925103
AT1G28320.1	TAS3A-5'D4[+]	1223	6	0.294204	0.952432958	no	DEG15	TAS3A-5'D4[+]:DEG15	0.999925103
AT1G29470.2	TAS3C-5'D2[+]	2313	5	0.309806	0.350079782	no	NA	TAS3C-5'D2[+]:AT1G29470.2	0.999925103
AT1G29700.1	TAS1A-3'D7[-]	1231	6	0.200594	0.674458046	no	NA	TAS1A-3'D7[-]:AT1G29700.1	0.999925103
AT1G30620.3	TAS3A-5'D4[+]	1706	5.5	0.546061	1.056345544	no	HSR8	TAS3A-5'D4[+]:HSR8	0.999925103
AT1G31330.1	TAS3C-5'D1[+]	358	5	0.267458	0.113198235	no	PSAF	TAS3C-5'D1[+]:PSAF	0.999925103
AT1G33240.1	TAS1B-3'D10[+]	587	6	0.127043	0.525278592	no	AT-GTL1	TAS1B-3'D10[+]:AT-GTL1	0.999925103
AT1G34030.1	TAS3C-5'D2[+]	355	6	1.1679	0.469962627	no	NA	TAS3C-5'D2[+]:AT1G34030.1	0.999925103
AT1G34350.2	TAS3C-5'D8[+]	786	5.5	0.111441	0.689084117	no	NA	TAS3C-5'D8[+]:AT1G34350.2	0.999925103
AT1G43170.9	TAS2-3'D8[-]	1172	5	0.470281	0.334234533	no	ARP1	TAS2-3'D8[-]:ARP1	0.999925103
AT1G44170.3	TAS4-3'D9[+]	870	6	0.456908	0.775712335	no	ALDH3H1	TAS4-3'D9[+]:ALDH3H1	0.999925103
AT1G44760.1	TAS1A-3'D8[-]	386	6	0.147102	0.576550214	no	NA	TAS1A-3'D8[-]:AT1G44760.1	0.999925103
AT1G45160.2	TAS1A-3'D9[+]	3514	5.5	0.557205	1.111346229	no	NA	TAS1A-3'D9[+]:AT1G45160.2	0.999925103
AT1G47200.1	TAS3B-5'D7[+]	622	5	0.407874	0.583436867	no	WPP2	TAS3B-5'D7[+]:WPP2	0.999925103
AT1G50430.2	TAS3C-5'D2[-]	542	6	0.646358	0.941376867	no	7RED	TAS3C-5'D2[-]:7RED	0.999925103
AT1G50690.1	TAS3B-5'D8[-]	507	6	0.127043	1.127043	no	NA	TAS3B-5'D8[-]:AT1G50690.1	0.999925103
AT1G52670.1	TAS2-3'D3[-]	1010	4.5	0.271916	0.659222626	no	NA	TAS2-3'D3[-]:AT1G52670.1	0.999925103
AT1G53910.3	TAS3C-5'D2[-]	1460	4.5	0.419018	0.718045484	no	RAP2.12	TAS3C-5'D2[-]:RAP2.12	0.999925103
AT1G54280.1	TAS3B-5'D7[+]	39	5.5	0.00222882	0.596639354	no	NA	TAS3B-5'D7[+]:AT1G54280.1	0.999925103
AT1G54570.1	TAS3C-5'D4[+]	1791	5	0.780087	0.975570283	no	PES1	TAS3C-5'D4[+]:PES1	0.999925103
AT1G55160.3	TAS3C-5'D3[+]	609	6	0.280831	0.917021185	no	NA	TAS3C-5'D3[+]:AT1G55160.3	0.999925103
AT1G56070.1	TAS1C-3'D6[-]	2382	5	1.74517	0.393672095	no	LOS1	TAS1C-3'D6[-]:LOS1	0.999925103
AT1G56110.1	TAS3C-5'D8[-]	1540	5	0.347696	0.402663918	no	NOP56	TAS3C-5'D8[-]:NOP56	0.999925103
AT1G56280.2	TAS3B-5'D7[+]	853	5.5	0.985138	0.75501489	no	ATDI19	TAS3B-5'D7[+]:ATDI19	0.999925103
AT1G57720.2	TAS3B-5'D8[+]	1181	6	0.338781	0.513098217	no	NA	TAS3B-5'D8[+]:AT1G57720.2	0.999925103
AT1G60620.1	TAS1C-3'D5[-]	1229	6	0.508171	1.235544418	no	ATRPAC43	TAS1C-3'D5[-]:ATRPAC43	0.999925103
AT1G61350.1	TAS3B-5'D6[+]	940	5.5	0.133729	0.865570168	no	NA	TAS3B-5'D6[+]:AT1G61350.1	0.999925103
AT1G63000.1	TAS3C-5'D2[-]	1161	4	0.162704	0.532495535	no	NRS/ER	TAS3C-5'D2[-]:NRS/ER	0.999925103
AT1G65440.3	TAS1B-3'D4[-]	4568	5.5	0.459137	0.882697012	no	GTB1	TAS1B-3'D4[-]:GTB1	0.999925103
AT1G65960.2	TAS3B-5'D6[+]	1452	6	1.74739	0.943364935	no	GAD2	TAS3B-5'D6[+]:GAD2	0.999925103
AT1G66260.2	TAS1B-3'D4[-]	316	5	0.436849	1.242930684	no	NA	TAS1B-3'D4[-]:AT1G66260.2	0.999925103
AT1G66350.1	TAS1C-3'D7[-]	1591	5	0.378899	0.664757098	no	RGL	TAS1C-3'D7[-]:RGL	0.999925103
AT1G67140.3	TAS3C-5'D3[+]	6105	5.5	0.00668646	0.690974626	no	SWEETIE	TAS3C-5'D3[+]:SWEETIE	0.999925103
AT1G67230.1	TAS1C-3'D5[-]	1584	6	0.492569	0.658688773	no	CRWN1	TAS1C-3'D5[-]:CRWN1	0.999925103
AT1G67480.2	TAS4-3'D3[-]	1281	5.5	0.147102	0.959006334	no	NA	TAS4-3'D3[-]:AT1G67480.2	0.999925103
AT1G70090.2	TAS3C-5'D5[+]	765	5.5	0.120356	1.120356	no	GATL9	TAS3C-5'D5[+]:GATL9	0.999925103
AT1G70700.2	TAS1C-3'D5[-]	1014	6	1.07652	0.151523245	no	JAZ9	TAS1C-3'D5[-]:JAZ9	0.999925103
AT1G70940.1	TAS1B-3'D7[-]	2248	5.5	0.381128	1.085864161	no	ATPIN3	TAS1B-3'D7[-]:ATPIN3	0.999925103
AT1G71070.1	TAS3C-5'D3[+]	1649	5	0.820206	1.051502178	no	NA	TAS3C-5'D3[+]:AT1G71070.1	0.999925103
AT1G71440.1	TAS3B-5'D5[+]	1289	4.5	0.120356	0.919512419	no	PFI	TAS3B-5'D5[+]:PFI	0.999925103
AT1G72150.1	TAS1C-3'D8[-]	1004	6	0.144873	0.779858615	no	PATL1	TAS1C-3'D8[-]:PATL1	0.999925103
AT1G72150.1	TAS3C-5'D2[+]	114	6	0.505942	1.115574569	no	PATL1	TAS3C-5'D2[+]:PATL1	0.999925103
AT1G72470.1	TAS3B-5'D6[+]	435	4.5	0.133729	0.904028834	no	ATEXO70D1	TAS3B-5'D6[+]:ATEXO70D1	0.999925103
AT1G73760.1	TAS4-3'D4[+]	1036	6	0.597324	0.741379326	no	NA	TAS4-3'D4[+]:AT1G73760.1	0.999925103
AT1G74160.1	TAS3C-5'D9[+]	524	6	0.140416	0.456981655	no	TRM4	TAS3C-5'D9[+]:TRM4	0.999925103
AT1G75460.1	TAS3C-5'D5[+]	541	5.5	0.180534	0.682853778	no	NA	TAS3C-5'D5[+]:AT1G75460.1	0.999925103
AT1G75870.1	TAS1A-3'D7[-]	562	4.5	0.459137	1.199755796	no	NA	TAS1A-3'D7[-]:AT1G75870.1	0.999925103
AT1G75930.1	TAS3A-5'D5[+]	662	4.5	0.940562	1.264278134	no	EXL6	TAS3A-5'D5[+]:EXL6	0.999925103
AT1G75940.1	TAS2-3'D3[+]	1613	6	1.01188	0.367136077	no	ATA27	TAS2-3'D3[+]:ATA27	0.999925103
AT1G75950.1	TAS4-3'D4[+]	215	6	0.361069	0.643032826	no	ASK1	TAS4-3'D4[+]:ASK1	0.999925103
AT1G77520.1	TAS3B-5'D9[+]	1068	6	0.142644	0.798961237	no	NA	TAS3B-5'D9[+]:AT1G77520.1	0.999925103
AT1G78110.1	TAS3C-5'D3[+]	625	5.5	0.198365	0.826332106	no	NA	TAS3C-5'D3[+]:AT1G78110.1	0.999925103
AT1G79280.3	TAS3C-5'D7[+]	2956	5	0.263001	1.067839457	no	AtTPR	TAS3C-5'D7[+]:AtTPR	0.999925103
AT1G79640.2	TAS3B-5'D6[+]	1831	4.5	0.205051	1	no	NA	TAS3B-5'D6[+]:AT1G79640.2	0.999925103
AT1G79940.4	TAS2-3'D5[+]	1255	5.5	0.209509	0.81768001	no	ATERDJ2A	TAS2-3'D5[+]:ATERDJ2A	0.999925103
AT2G02180.1	TAS3C-5'D9[+]	1100	4.5	0.35884	0.931262794	no	TOM3	TAS3C-5'D9[+]:TOM3	0.999925103
AT2G02760.1	TAS2-3'D6[+]	773	5	0.28306	0.797690722	no	ATUBC2	TAS2-3'D6[+]:ATUBC2	0.999925103
AT2G03820.1	TAS1C-3'D8[+]	1183	5	0.28306	0.602372759	no	AtNMD3	TAS1C-3'D8[+]:AtNMD3	0.999925103
AT2G04030.2	TAS1B-3'D10[+]	1259	6	0.138187	0.696997829	no	AtHsp90.5	TAS1B-3'D10[+]:AtHsp90.5	0.999925103
AT2G16910.1	TAS3B-5'D9[+]	920	5	0.158246	0.679599391	no	AMS	TAS3B-5'D9[+]:AMS	0.999925103
AT2G18020.1	TAS3C-5'D10[-]	425	6	0.474739	0.486997025	no	EMB2296	TAS3C-5'D10[-]:EMB2296	0.999925103
AT2G18969.1	TAS3A-5'D1[+]	328	6	0.254085	0.662220654	no	NA	TAS3A-5'D1[+]:AT2G18969.1	0.999925103
AT2G19760.1	TAS3C-5'D3[+]	93	5.5	0.463594	0.886588746	no	PFN1	TAS3C-5'D3[+]:PFN1	0.999925103
AT2G19950.2	TAS3A-5'D4[-]	2259	5	0.334323	0.895314492	no	GC1	TAS3A-5'D4[-]:GC1	0.999925103
AT2G20770.1	TAS3A-5'D1[+]	1345	5	0.160475	1.160475	no	GCL2	TAS3A-5'D1[+]:GCL2	0.999925103
AT2G21660.2	TAS4-3'D2[-]	542	5.5	4.80533	0.370999757	no	ATGRP7	TAS4-3'D2[-]:ATGRP7	0.999925103
AT2G21860.1	TAS4-3'D2[-]	1183	5	0.225111	0.959837007	no	NA	TAS4-3'D2[-]:AT2G21860.1	0.999925103
AT2G22795.1	TAS3B-5'D9[+]	1697	5.5	0.858096	1.007249327	no	NA	TAS3B-5'D9[+]:AT2G22795.1	0.999925103
AT2G24020.2	TAS1C-3'D1[-]	269	5	0.1315	0.577769926	no	NA	TAS1C-3'D1[-]:AT2G24020.2	0.999925103
AT2G25210.1	TAS3C-5'D4[-]	298	4	0.766714	0.724778983	no	NA	TAS3C-5'D4[-]:AT2G25210.1	0.999925103
AT2G25900.2	TAS3C-5'D3[+]	1415	6	0.238484	0.662560185	no	ATCTH	TAS3C-5'D3[+]:ATCTH	0.999925103
AT2G25900.2	TAS2-3'D8[-]	709	5.5	0.267458	0.897422136	no	ATCTH	TAS2-3'D8[-]:ATCTH	0.999925103
AT2G27510.1	TAS3B-5'D8[+]	266	6	0.164933	0.596879346	no	ATFD3	TAS3B-5'D8[+]:ATFD3	0.999925103
AT2G27800.1	TAS1A-3'D7[-]	586	6	0.247399	0.879057912	no	NA	TAS1A-3'D7[-]:AT2G27800.1	0.999925103
AT2G28790.1	TAS4-3'D2[+]	381	6	0.724366	0.528220727	no	NA	TAS4-3'D2[+]:AT2G28790.1	0.999925103
AT2G28910.1	TAS3B-5'D7[+]	560	5.5	0.447993	0.865453591	no	CXIP4	TAS3B-5'D7[+]:CXIP4	0.999925103
AT2G29960.2	TAS3B-5'D1[+]	277	5	0.118127	0.576187208	no	ATCYP5	TAS3B-5'D1[+]:ATCYP5	0.999925103
AT2G30200.2	TAS1A-3'D9[-]	1207	6	0.280831	0.605124631	no	EMB3147	TAS1A-3'D9[-]:EMB3147	0.999925103
AT2G30520.3	TAS1A-3'D10[-]	1670	5.5	0.300891	0.387647578	no	RPT2	TAS1A-3'D10[-]:RPT2	0.999925103
AT2G30570.1	TAS3B-5'D7[+]	263	6	1.40416	0.113667568	no	PSBW	TAS3B-5'D7[+]:PSBW	0.999925103
AT2G31140.1	TAS3A-5'D5[+]	299	6	0.198365	0.794581649	no	NA	TAS3A-5'D5[+]:AT2G31140.1	0.999925103
AT2G35260.1	TAS3C-5'D3[+]	1038	6	0.129272	0.610687981	no	NA	TAS3C-5'D3[+]:AT2G35260.1	0.999925103
AT2G36160.1	TAS1B-3'D4[-]	536	5.5	0.635214	0.481831013	no	NA	TAS1B-3'D4[-]:AT2G36160.1	0.999925103
AT2G38170.3	TAS1A-3'D7[-]	104	6	0.383357	0.834603518	no	ATCAX1	TAS1A-3'D7[-]:ATCAX1	0.999925103
AT2G38680.1	TAS3C-5'D3[+]	792	5	0.421247	0.963727819	no	NA	TAS3C-5'D3[+]:AT2G38680.1	0.999925103
AT2G39770.2	TAS4-3'D10[-]	1243	6	0.156017	0.579732043	no	CYT1	TAS4-3'D10[-]:CYT1	0.999925103
AT2G39800.4	TAS1C-3'D7[-]	2235	5	0.454679	0.89693071	no	ATP5CS	TAS1C-3'D7[-]:ATP5CS	0.999925103
AT2G40130.2	TAS3B-5'D4[+]	2398	6	0.209509	1.209509	no	NA	TAS3B-5'D4[+]:AT2G40130.2	0.999925103
AT2G40205.1	TAS3B-5'D9[-]	105	4	1.05869	0.577774098	no	NA	TAS3B-5'D9[-]:AT2G40205.1	0.999925103
AT2G41070.3	TAS3B-5'D7[+]	44	6	0.00445764	0.862244987	no	ATBZIP12	TAS3B-5'D7[+]:ATBZIP12	0.999925103
AT2G41140.1	TAS3B-5'D8[+]	546	5	0.211738	0.769340364	no	ATCBK3	TAS3B-5'D8[+]:ATCBK3	0.999925103
AT2G41220.1	TAS3B-5'D1[+]	5018	5.5	0.329865	0.832558078	no	GLU2	TAS3B-5'D1[+]:GLU2	0.999925103
AT2G41900.1	TAS3B-5'D5[+]	2460	4.5	0.26523	1.014294544	no	OXS2	TAS3B-5'D5[+]:OXS2	0.999925103
AT2G41905.1	TAS4-3'D9[+]	92	6	0.238484	0.280404276	no	NA	TAS4-3'D9[+]:AT2G41905.1	0.999925103
AT2G42590.3	TAS1B-3'D8[-]	433	4.5	0.238484	0.463185531	no	GF14 MU	TAS1B-3'D8[-]:GF14 MU	0.999925103
AT2G43760.3	TAS3C-5'D9[+]	549	5.5	0.129272	0.820291849	no	NA	TAS3C-5'D9[+]:AT2G43760.3	0.999925103
AT2G44200.1	TAS3B-5'D5[+]	1138	5.5	0.153789	0.832708327	no	NA	TAS3B-5'D5[+]:AT2G44200.1	0.999925103
AT2G46820.2	TAS3B-5'D9[-]	803	4.5	0.209509	0.537471171	no	PSAP	TAS3B-5'D9[-]:PSAP	0.999925103
AT2G47070.1	TAS1C-3'D7[-]	2058	6	0.216195	0.763526248	no	SPL1	TAS1C-3'D7[-]:SPL1	0.999925103
AT2G47240.2	TAS1B-3'D3[+]	1187	5.5	0.256314	0.689360493	no	CER8	TAS1B-3'D3[+]:CER8	0.999925103
AT2G47650.2	TAS3B-5'D1[+]	778	5.5	0.298662	0.800733241	no	UXS4	TAS3B-5'D1[+]:UXS4	0.999925103
AT3G02080.1	TAS1C-3'D7[-]	447	5	0.909358	0.368037086	no	NA	TAS1C-3'D7[-]:AT3G02080.1	0.999925103
AT3G02230.1	TAS3A-5'D4[-]	1223	3.5	1.75408	0.758697634	no	ATRGP1	TAS3A-5'D4[-]:ATRGP1	0.999925103
AT3G02760.1	TAS3B-5'D6[+]	522	5.5	0.236255	0.723478653	no	NA	TAS3B-5'D6[+]:AT3G02760.1	0.999925103
AT3G03750.2	TAS3C-5'D1[+]	1024	5.5	0.258543	1.258543	no	SDG20	TAS3C-5'D1[+]:SDG20	0.999925103
AT3G03940.1	TAS3B-5'D1[+]	2271	5	0.180534	0.506052306	no	NA	TAS3B-5'D1[+]:AT3G03940.1	0.999925103
AT3G04520.2	TAS1A-3'D7[-]	1042	6	0.363298	0.775571041	no	THA2	TAS1A-3'D7[-]:THA2	0.999925103
AT3G04920.1	TAS3A-5'D8[+]	255	5	0.661959	0.328391337	no	NA	TAS3A-5'D8[+]:AT3G04920.1	0.999925103
AT3G05020.1	TAS3C-5'D3[+]	258	5.5	2.65898	0.768690048	no	ACP	TAS3C-5'D3[+]:ACP	0.999925103
AT3G05530.1	TAS3C-5'D3[+]	311	5.5	0.532688	1.532688	no	ATS6A.2	TAS3C-5'D3[+]:ATS6A.2	0.999925103
AT3G06480.1	TAS2-3'D9[-]	3314	5	0.254085	1.080665245	no	NA	TAS2-3'D9[-]:AT3G06480.1	0.999925103
AT3G06760.2	TAS3B-5'D7[+]	861	4	0.28306	0.845739793	no	NA	TAS3B-5'D7[+]:AT3G06760.2	0.999925103
AT3G06980.1	TAS2-3'D7[+]	2000	5.5	0.200594	0.820305358	no	NA	TAS2-3'D7[+]:AT3G06980.1	0.999925103
AT3G08550.1	TAS1B-3'D5[+]	1300	6	0.127043	0.779548391	no	ABI8	TAS1B-3'D5[+]:ABI8	0.999925103
AT3G08580.2	TAS3C-5'D9[-]	588	6	1.13224	0.298058227	no	AAC1	TAS3C-5'D9[-]:AAC1	0.999925103
AT3G09980.1	TAS1B-3'D9[-]	260	5.5	0.485883	0.764818758	no	NA	TAS1B-3'D9[-]:AT3G09980.1	0.999925103
AT3G10570.1	TAS4-3'D9[+]	1554	6	0.875926	0.328819079	no	CYP77A6	TAS4-3'D9[+]:CYP77A6	0.999925103
AT3G10730.1	TAS1C-3'D7[-]	1172	5	0.171619	0.561211596	no	ATSUN2	TAS1C-3'D7[-]:ATSUN2	0.999925103
AT3G11500.1	TAS4-3'D9[+]	286	4	0.240713	0.643050391	no	NA	TAS4-3'D9[+]:AT3G11500.1	0.999925103
AT3G11510.1	TAS4-3'D9[+]	685	5.5	0.844723	0.793036992	no	NA	TAS4-3'D9[+]:AT3G11510.1	0.999925103
AT3G11980.1	TAS3B-5'D7[+]	1817	5.5	0.213967	0.425299715	no	FAR2	TAS3B-5'D7[+]:FAR2	0.999925103
AT3G11980.1	TAS1B-3'D4[-]	221	6	0.1315	0.998033922	no	FAR2	TAS1B-3'D4[-]:FAR2	0.999925103
AT3G12110.1	TAS3C-5'D1[+]	804	6	0.249628	0.727509198	no	ACT11	TAS3C-5'D1[+]:ACT11	0.999925103
AT3G12260.1	TAS3A-5'D4[-]	259	6	0.840265	0.805790787	no	NA	TAS3A-5'D4[-]:AT3G12260.1	0.999925103
AT3G12360.1	TAS3A-5'D2[+]	446	5.5	0.162704	0.915740651	no	ITN1	TAS3A-5'D2[+]:ITN1	0.999925103
AT3G14230.3	TAS3C-5'D2[-]	1483	5	0.20728	0.942575562	no	RAP2.2	TAS3C-5'D2[-]:RAP2.2	0.999925103
AT3G16010.1	TAS1C-3'D6[+]	1916	6	0.142644	0.990340522	no	NA	TAS1C-3'D6[+]:AT3G16010.1	0.999925103
AT3G16630.2	TAS1C-3'D7[-]	2545	5.5	0.390043	0.84891129	no	ATKINESIN-13A	TAS1C-3'D7[-]:ATKINESIN-13A	0.999925103
AT3G16720.1	TAS3B-5'D7[+]	1045	5.5	0.22734	0.83224218	no	ATL2	TAS3B-5'D7[+]:ATL2	0.999925103
AT3G16785.1	TAS3C-5'D4[+]	1229	6	0.222882	1.222882	no	PLD ZETA 1	TAS3C-5'D4[+]:PLD ZETA 1	0.999925103
AT3G17820.1	TAS3C-5'D2[-]	1272	6	0.296433	0.793903802	no	ATGSKB6	TAS3C-5'D2[-]:ATGSKB6	0.999925103
AT3G18060.1	TAS1B-3'D3[-]	1133	5	0.18945	0.911212949	no	NA	TAS1B-3'D3[-]:AT3G18060.1	0.999925103
AT3G20240.1	TAS3C-5'D3[+]	174	6	0.205051	0.810999924	no	NA	TAS3C-5'D3[+]:AT3G20240.1	0.999925103
AT3G21250.2	TAS1A-3'D3[-]	2781	5.5	0.298662	1.058111037	no	ABCC8	TAS1A-3'D3[-]:ABCC8	0.999925103
AT3G22968.1	TAS3C-5'D2[-]	1782	5	0.171619	0.767770794	no	CPuORF59	TAS3C-5'D2[-]:CPuORF59	0.999925103
AT3G22970.2	TAS3C-5'D2[-]	1780	5	0.171619	0.767770794	no	NA	TAS3C-5'D2[-]:AT3G22970.2	0.999925103
AT3G23400.1	TAS3A-5'D8[+]	729	5.5	0.202823	0.736579332	no	FIB4	TAS3A-5'D8[+]:FIB4	0.999925103
AT3G25840.2	TAS3C-5'D3[+]	378	6	0.160475	0.775186419	no	NA	TAS3C-5'D3[+]:AT3G25840.2	0.999925103
AT3G26070.1	TAS4-3'D7[+]	1264	5	0.164933	1.164933	no	NA	TAS4-3'D7[+]:AT3G26070.1	0.999925103
AT3G26110.1	TAS1B-3'D10[-]	528	5.5	0.410103	0.484926424	no	NA	TAS1B-3'D10[-]:AT3G26110.1	0.999925103
AT3G26300.1	TAS3C-5'D5[+]	307	5	0.242941	1	no	CYP71B34	TAS3C-5'D5[+]:CYP71B34	0.999925103
AT3G28830.1	TAS3C-5'D2[+]	487	5.5	0.193907	0.612424255	no	NA	TAS3C-5'D2[+]:AT3G28830.1	0.999925103
AT3G30180.1	TAS3C-5'D1[+]	1460	6	0.52823	0.763832382	no	BR6OX2	TAS3C-5'D1[+]:BR6OX2	0.999925103
AT3G43860.1	TAS3C-5'D1[+]	1097	5	0.305348	0.856655158	no	AtGH9A4	TAS3C-5'D1[+]:AtGH9A4	0.999925103
AT3G44890.1	TAS3C-5'D3[+]	718	6	0.376671	0.785170141	no	RPL9	TAS3C-5'D3[+]:RPL9	0.999925103
AT3G46430.1	TAS3C-5'D3[+]	86	6	0.193907	0.441362267	no	NA	TAS3C-5'D3[+]:AT3G46430.1	0.999925103
AT3G47470.1	TAS4-3'D4[-]	291	5.5	0.512628	0.543079331	no	CAB4	TAS4-3'D4[-]:CAB4	0.999925103
AT3G47910.2	TAS3C-5'D3[+]	5340	4.5	0.291975	0.873430566	no	NA	TAS3C-5'D3[+]:AT3G47910.2	0.999925103
AT3G48430.1	TAS3C-5'D3[+]	3696	5.5	0.200594	0.763344771	no	JMJ12	TAS3C-5'D3[+]:JMJ12	0.999925103
AT3G48930.1	TAS3B-5'D9[+]	175	5.5	0.218424	0.399707377	no	EMB1080	TAS3B-5'D9[+]:EMB1080	0.999925103
AT3G50670.2	TAS4-3'D9[+]	1708	6	0.291975	1.01045908	no	U1-70K	TAS4-3'D9[+]:U1-70K	0.999925103
AT3G52110.2	TAS3C-5'D8[-]	1006	5.5	0.160475	0.954184979	no	NA	TAS3C-5'D8[-]:AT3G52110.2	0.999925103
AT3G52300.2	TAS3B-5'D5[+]	377	6	1.01411	0.402225098	no	ATPQ	TAS3B-5'D5[+]:ATPQ	0.999925103
AT3G52630.2	TAS2-3'D2[+]	150	6	0.205051	0.868308096	no	NA	TAS2-3'D2[+]:AT3G52630.2	0.999925103
AT3G53750.1	TAS3B-5'D7[-]	1371	4.5	0.456908	0.843804135	no	ACT3	TAS3B-5'D7[-]:ACT3	0.999925103
AT3G54050.2	TAS3B-5'D7[+]	1280	5.5	0.149331	0.485714225	no	HCEF1	TAS3B-5'D7[+]:HCEF1	0.999925103
AT3G54080.1	TAS1A-3'D10[-]	1213	5	0.423476	1.014293695	no	NA	TAS1A-3'D10[-]:AT3G54080.1	0.999925103
AT3G54340.1	TAS2-3'D3[+]	496	4.5	0.338781	0.557377193	no	AP3	TAS2-3'D3[+]:AP3	0.999925103
AT3G55200.1	TAS2-3'D3[-]	3150	4	0.00445764	0.993387233	no	AtSAP130a	TAS2-3'D3[-]:AtSAP130a	0.999925103
AT3G55220.1	TAS2-3'D3[-]	3150	4	0.231797	1	no	AtSAP130b	TAS2-3'D3[-]:AtSAP130b	0.999925103
AT3G56360.1	TAS1B-3'D4[-]	361	5	0.138187	0.664354649	no	NA	TAS1B-3'D4[-]:AT3G56360.1	0.999925103
AT3G58140.1	TAS2-3'D9[+]	1136	5.5	0.184992	0.645488333	no	NA	TAS2-3'D9[+]:AT3G58140.1	0.999925103
AT3G59300.1	TAS2-3'D3[+]	1445	5	0.258543	0.896771164	no	NA	TAS2-3'D3[+]:AT3G59300.1	0.999925103
AT3G59940.1	TAS4-3'D9[+]	1241	6	0.200594	0.660401094	no	NA	TAS4-3'D9[+]:AT3G59940.1	0.999925103
AT3G61415.2	TAS1B-3'D4[-]	1188	6	0.216195	1.216195	no	ASK21	TAS1B-3'D4[-]:ASK21	0.999925103
AT4G00830.4	TAS3C-5'D3[+]	475	5.5	0.00668646	0.820218081	no	LIF2	TAS3C-5'D3[+]:LIF2	0.999925103
AT4G01000.1	TAS1B-3'D4[-]	509	5.5	0.615154	1.110316434	no	NA	TAS1B-3'D4[-]:AT4G01000.1	0.999925103
AT4G02370.1	TAS3B-5'D5[+]	589	5.5	0.229568	0.647749938	no	NA	TAS3B-5'D5[+]:AT4G02370.1	0.999925103
AT4G02530.1	TAS3B-5'D9[+]	298	6	1.35512	1.311541141	no	NA	TAS3B-5'D9[+]:AT4G02530.1	0.999925103
AT4G02620.1	TAS3C-5'D1[+]	343	4.5	0.508171	0.824533205	no	NA	TAS3C-5'D1[+]:AT4G02620.1	0.999925103
AT4G03290.1	TAS3A-5'D1[+]	407	5	0.164933	0.749164617	no	NA	TAS3A-5'D1[+]:AT4G03290.1	0.999925103
AT4G04640.1	TAS4-3'D9[-]	1325	6	0.242941	0.669736032	no	ATPC1	TAS4-3'D9[-]:ATPC1	0.999925103
AT4G07825.1	TAS1B-3'D4[+]	213	5.5	0.158246	1	no	NA	TAS1B-3'D4[+]:AT4G07825.1	0.999925103
AT4G11290.1	TAS4-3'D6[+]	117	5.5	0.222882	1.037830581	no	NA	TAS4-3'D6[+]:AT4G11290.1	0.999925103
AT4G13550.1	TAS1A-3'D7[-]	2490	5	0.35884	1.05906193	no	NA	TAS1A-3'D7[-]:AT4G13550.1	0.999925103
AT4G15520.1	TAS3B-5'D9[+]	598	5.5	0.180534	0.710326789	no	NA	TAS3B-5'D9[+]:AT4G15520.1	0.999925103
AT4G15802.1	TAS3A-5'D9[-]	529	3.5	0.205051	1.018844012	no	AtHSBP	TAS3A-5'D9[-]:AtHSBP	0.999925103
AT4G17150.2	TAS3B-5'D7[+]	1787	6	0.24517	1.035206344	no	NA	TAS3B-5'D7[+]:AT4G17150.2	0.999925103
AT4G18593.1	TAS3A-5'D3[+]	116	5.5	0.164933	1.037723647	no	NA	TAS3A-5'D3[+]:AT4G18593.1	0.999925103
AT4G18593.1	TAS1B-3'D4[-]	340	5.5	0.144873	0.787027928	no	NA	TAS1B-3'D4[-]:AT4G18593.1	0.999925103
AT4G19490.2	TAS3C-5'D10[-]	1563	6	0.238484	0.86868181	no	ATVPS54	TAS3C-5'D10[-]:ATVPS54	0.999925103
AT4G21460.1	TAS1C-3'D9[+]	653	6	0.133729	1.030384523	no	NA	TAS1C-3'D9[+]:AT4G21460.1	0.999925103
AT4G21660.2	TAS3B-5'D7[+]	1739	6	0.314264	0.724703739	no	NA	TAS3B-5'D7[+]:AT4G21660.2	0.999925103
AT4G21960.1	TAS3B-5'D7[+]	600	6	0.931647	0.397797095	no	PRXR1	TAS3B-5'D7[+]:PRXR1	0.999925103
AT4G23770.1	TAS1C-3'D8[+]	511	4	0.441306	0.812735987	no	NA	TAS1C-3'D8[+]:AT4G23770.1	0.999925103
AT4G24290.2	TAS3C-5'D3[+]	2072	5	0.167161	0.779652605	no	NA	TAS3C-5'D3[+]:AT4G24290.2	0.999925103
AT4G25370.1	TAS3B-5'D10[+]	775	5	1.07875	0.6363436	no	NA	TAS3B-5'D10[+]:AT4G25370.1	0.999925103
AT4G25620.1	TAS3C-5'D3[+]	1621	5	0.202823	0.873718557	no	NA	TAS3C-5'D3[+]:AT4G25620.1	0.999925103
AT4G26630.2	TAS3B-5'D9[+]	2186	6	0.271916	0.769438684	no	NA	TAS3B-5'D9[+]:AT4G26630.2	0.999925103
AT4G26630.2	TAS3B-5'D9[+]	969	6	0.129272	0.492546844	no	NA	TAS3B-5'D9[+]:AT4G26630.2	0.999925103
AT4G28310.1	TAS3C-5'D9[+]	560	6	0.314264	0.775197712	no	NA	TAS3C-5'D9[+]:AT4G28310.1	0.999925103
AT4G28750.1	TAS3A-5'D7[+]	329	6	0.390043	0.283013409	no	PSAE-1	TAS3A-5'D7[+]:PSAE-1	0.999925103
AT4G29060.2	TAS4-3'D4[+]	1144	6	0.303119	0.796910374	no	emb2726	TAS4-3'D4[+]:emb2726	0.999925103
AT4G29590.1	TAS1C-3'D8[-]	796	5	0.178306	0.851772897	no	NA	TAS1C-3'D8[-]:AT4G29590.1	0.999925103
AT4G30080.1	TAS1B-3'D5[+]	2211	6	0.222882	0.656562256	no	ARF16	TAS1B-3'D5[+]:ARF16	0.999925103
AT4G30440.1	TAS3B-5'D3[+]	1118	5.5	0.356611	0.854069609	no	GAE1	TAS3B-5'D3[+]:GAE1	0.999925103
AT4G31290.1	TAS4-3'D10[-]	387	5	0.258543	1.086593867	no	NA	TAS4-3'D10[-]:AT4G31290.1	0.999925103
AT4G31300.3	TAS3B-5'D1[+]	411	5	0.739968	1.022261024	no	PBA1	TAS3B-5'D1[+]:PBA1	0.999925103
AT4G31340.2	TAS1C-3'D7[+]	1503	6	0.405645	0.562258	no	NA	TAS1C-3'D7[+]:AT4G31340.2	0.999925103
AT4G31340.2	TAS3C-5'D4[-]	1692	2	0.385586	0.670862505	no	NA	TAS3C-5'D4[-]:AT4G31340.2	0.999925103
AT4G32410.1	TAS1B-3'D4[-]	3035	6	0.22734	0.522619271	no	AtCESA1	TAS1B-3'D4[-]:AtCESA1	0.999925103
AT4G32850.9	TAS1A-3'D9[-]	2713	5	0.240713	0.863495747	no	nPAP	TAS1A-3'D9[-]:nPAP	0.999925103
AT4G33790.1	TAS3C-5'D8[-]	1417	5.5	0.142644	0.456652093	no	CER4	TAS3C-5'D8[-]:CER4	0.999925103
AT4G34160.1	TAS3B-5'D7[+]	285	5.5	0.234026	1.234026	no	CYCD3	TAS3B-5'D7[+]:CYCD3	0.999925103
AT4G34480.1	TAS3A-5'D1[+]	1379	6	0.247399	1.066709139	no	NA	TAS3A-5'D1[+]:AT4G34480.1	0.999925103
AT4G34510.1	TAS4-3'D4[-]	237	5.5	0.178306	1.178306	no	KCS17	TAS4-3'D4[-]:KCS17	0.999925103
AT4G34620.1	TAS1C-3'D7[-]	524	5.5	0.173848	0.288006438	no	SSR16	TAS1C-3'D7[-]:SSR16	0.999925103
AT4G35890.1	TAS1B-3'D4[+]	1380	5.5	0.336552	1.098961926	no	AtLARP1c	TAS1B-3'D4[+]:AtLARP1c	0.999925103
AT4G37980.2	TAS1B-3'D9[+]	680	4.5	0.826892	1.100715718	no	ATCAD7	TAS1B-3'D9[+]:ATCAD7	0.999925103
AT4G39480.1	TAS3A-5'D4[-]	1539	6	0.24517	0.68914504	no	CYP96A9	TAS3A-5'D4[-]:CYP96A9	0.999925103
AT4G39740.1	TAS1A-3'D8[-]	444	5	0.229568	0.97181382	no	HCC2	TAS1A-3'D8[-]:HCC2	0.999925103
AT4G39900.1	TAS3B-5'D2[+]	751	6	0.196136	0.796635862	no	NA	TAS3B-5'D2[+]:AT4G39900.1	0.999925103
AT4G39960.1	TAS3C-5'D2[-]	1595	4	0.142644	0.772476399	no	NA	TAS3C-5'D2[-]:AT4G39960.1	0.999925103
AT4G40030.3	TAS3C-5'D9[-]	826	5	0.474739	0.295299797	no	NA	TAS3C-5'D9[-]:AT4G40030.3	0.999925103
AT5G01210.1	TAS3B-5'D5[+]	1449	6	0.381128	1.18558578	no	NA	TAS3B-5'D5[+]:AT5G01210.1	0.999925103
AT5G01410.1	TAS1C-3'D7[-]	1134	4.5	0.461366	0.265273648	no	ATPDX1	TAS1C-3'D7[-]:ATPDX1	0.999925103
AT5G01410.1	TAS4-3'D6[+]	694	6	0.731053	0.339948077	no	ATPDX1	TAS4-3'D6[+]:ATPDX1	0.999925103
AT5G01820.1	TAS1A-3'D7[-]	1309	5.5	0.171619	0.860807938	no	ATCIPK14	TAS1A-3'D7[-]:ATCIPK14	0.999925103
AT5G02120.1	TAS2-3'D5[+]	339	6	0.231797	0.524517126	no	OHP	TAS2-3'D5[+]:OHP	0.999925103
AT5G03670.1	TAS3A-5'D1[+]	1323	6	0.0780087	0.871995422	no	TRM28	TAS3A-5'D1[+]:TRM28	0.999925103
AT5G04180.1	TAS1A-3'D3[-]	626	5	0.334323	0.705420697	no	ACA3	TAS1A-3'D3[-]:ACA3	0.999925103
AT5G04280.1	TAS4-3'D4[+]	434	5.5	0.202823	0.91365766	no	AtRZ-1c	TAS4-3'D4[+]:AtRZ-1c	0.999925103
AT5G04600.1	TAS3B-5'D9[+]	623	5.5	0.612925	0.827362929	no	NA	TAS3B-5'D9[+]:AT5G04600.1	0.999925103
AT5G04830.2	TAS4-3'D1[+]	276	4	0.220653	0.1793477	no	NA	TAS4-3'D1[+]:AT5G04830.2	0.999925103
AT5G06440.4	TAS3C-5'D3[+]	1748	5	0.191678	0.862829513	no	NA	TAS3C-5'D3[+]:AT5G06440.4	0.999925103
AT5G07030.1	TAS1A-3'D2[+]	965	4	0.263001	0.518135125	no	NA	TAS1A-3'D2[+]:AT5G07030.1	0.999925103
AT5G07530.2	TAS3B-5'D6[+]	635	5.5	6.67754	0.0053709	no	ATGRP-7	TAS3B-5'D6[+]:ATGRP-7	0.999925103
AT5G09810.1	TAS1C-3'D5[+]	1319	5.5	1.10549	0.394158083	no	ACT7	TAS1C-3'D5[+]:ACT7	0.999925103
AT5G10020.2	TAS4-3'D1[-]	741	6	0.258543	1.258543	no	NA	TAS4-3'D1[-]:AT5G10020.2	0.999925103
AT5G10730.1	TAS3B-5'D5[+]	862	6	0.967308	0.300465672	no	NA	TAS3B-5'D5[+]:AT5G10730.1	0.999925103
AT5G10860.1	TAS3C-5'D7[-]	800	5.5	0.842494	0.884449479	no	CBSX3	TAS3C-5'D7[-]:CBSX3	0.999925103
AT5G11670.1	TAS1A-3'D5[-]	540	6	0.240713	0.842583752	no	ATNADP-ME2	TAS1A-3'D5[-]:ATNADP-ME2	0.999925103
AT5G12230.1	TAS3C-5'D2[+]	836	5	0.367755	0.980820379	no	MED19A	TAS3C-5'D2[+]:MED19A	0.999925103
AT5G13100.1	TAS1B-3'D4[-]	1010	4.5	0.153789	0.649791708	no	NA	TAS1B-3'D4[-]:AT5G13100.1	0.999925103
AT5G13420.1	TAS3B-5'D7[+]	1329	5.5	0.260772	0.52734756	no	TRA2	TAS3B-5'D7[+]:TRA2	0.999925103
AT5G14030.4	TAS1A-3'D2[-]	645	5	0.205051	0.401187531	no	NA	TAS1A-3'D2[-]:AT5G14030.4	0.999925103
AT5G14140.1	TAS3C-5'D9[+]	823	6	0.187221	0.540961429	no	NA	TAS3C-5'D9[+]:AT5G14140.1	0.999925103
AT5G14440.2	TAS3C-5'D8[-]	569	5.5	0.205051	0.755472872	no	NA	TAS3C-5'D8[-]:AT5G14440.2	0.999925103
AT5G14570.1	TAS3C-5'D3[+]	1625	6	0.661959	1.229120521	no	ATNRT2.7	TAS3C-5'D3[+]:ATNRT2.7	0.999925103
AT5G15350.1	TAS1C-3'D5[-]	368	6	0.492569	0.865575522	no	AtENODL17	TAS1C-3'D5[-]:AtENODL17	0.999925103
AT5G16010.1	TAS3C-5'D9[-]	749	6	0.612925	0.82453465	no	NA	TAS3C-5'D9[-]:AT5G16010.1	0.999925103
AT5G16210.1	TAS3B-5'D10[+]	3479	6	0.278602	0.861792574	no	NA	TAS3B-5'D10[+]:AT5G16210.1	0.999925103
AT5G16780.1	TAS3B-5'D9[+]	602	5	0.22734	0.992788705	no	DOT2	TAS3B-5'D9[+]:DOT2	0.999925103
AT5G18700.1	TAS2-3'D4[-]	3996	6	0.240713	0.781104729	no	EMB3013	TAS2-3'D4[-]:EMB3013	0.999925103
AT5G19980.1	TAS3C-5'D10[-]	559	4.5	0.200594	0.990803292	no	GONST4	TAS3C-5'D10[-]:GONST4	0.999925103
AT5G19990.1	TAS3B-5'D6[+]	963	4.5	0.236255	0.83450394	no	ATSUG1	TAS3B-5'D6[+]:ATSUG1	0.999925103
AT5G20000.1	TAS4-3'D9[+]	1491	5	0.278602	0.583785882	no	NA	TAS4-3'D9[+]:AT5G20000.1	0.999925103
AT5G20190.1	TAS1A-3'D6[+]	644	5.5	0.260772	0.641588455	no	NA	TAS1A-3'D6[+]:AT5G20190.1	0.999925103
AT5G22580.1	TAS3C-5'D3[+]	170	6	0.762256	0.173176822	no	NA	TAS3C-5'D3[+]:AT5G22580.1	0.999925103
AT5G22580.1	TAS1A-3'D5[-]	537	5	0.298662	1.104232121	no	NA	TAS1A-3'D5[-]:AT5G22580.1	0.999925103
AT5G22950.1	TAS3A-5'D2[+]	720	6	0.568349	0.893356004	no	VPS24.1	TAS3A-5'D2[+]:VPS24.1	0.999925103
AT5G23750.2	TAS3A-5'D9[+]	466	6	0.294204	1.046874633	no	NA	TAS3A-5'D9[+]:AT5G23750.2	0.999925103
AT5G24690.1	TAS1B-3'D4[-]	1035	6	0.251857	0.99645232	no	NA	TAS1B-3'D4[-]:AT5G24690.1	0.999925103
AT5G25940.1	TAS1C-3'D2[+]	177	4.5	0.49034	1.086085032	no	NA	TAS1C-3'D2[+]:AT5G25940.1	0.999925103
AT5G26742.3	TAS3A-5'D7[+]	1804	6	0.54829	0.662429566	no	AtRH3	TAS3A-5'D7[+]:AtRH3	0.999925103
AT5G26860.1	TAS3C-5'D8[-]	2583	5.5	0.236255	1.014634479	no	LON1	TAS3C-5'D8[-]:LON1	0.999925103
AT5G27150.1	TAS1B-3'D10[-]	2172	6	0.218424	0.956267929	no	AT-NHX1	TAS1B-3'D10[-]:AT-NHX1	0.999925103
AT5G27650.1	TAS3C-5'D3[+]	428	5.5	0.403416	1.16461129	no	NA	TAS3C-5'D3[+]:AT5G27650.1	0.999925103
AT5G28640.1	TAS2-3'D3[-]	988	5	0.363298	0.871734667	no	AN3	TAS2-3'D3[-]:AN3	0.999925103
AT5G33370.2	TAS3C-5'D4[-]	1300	3.5	5.88408	0.631801145	no	NA	TAS3C-5'D4[-]:AT5G33370.2	0.999925103
AT5G35630.3	TAS2-3'D4[+]	1421	6	0.236255	0.284201778	no	ATGSL1	TAS2-3'D4[+]:ATGSL1	0.999925103
AT5G42020.2	TAS3C-5'D8[+]	2013	5.5	0.833579	0.401170751	no	BIP	TAS3C-5'D8[+]:BIP	0.999925103
AT5G42530.1	TAS3C-5'D1[-]	333	5	0.71768	1.324927705	no	NA	TAS3C-5'D1[-]:AT5G42530.1	0.999925103
AT5G44720.2	TAS1C-3'D9[+]	637	6	0.39673	0.973588825	no	NA	TAS1C-3'D9[+]:AT5G44720.2	0.999925103
AT5G45630.1	TAS3B-5'D9[+]	164	4.5	0.133729	1.133729	no	NA	TAS3B-5'D9[+]:AT5G45630.1	0.999925103
AT5G46730.2	TAS4-3'D2[-]	597	4	0.626298	0.7059014	no	NA	TAS4-3'D2[-]:AT5G46730.2	0.999925103
AT5G46760.1	TAS3B-5'D7[+]	1268	5.5	0.220653	1.014823461	no	MYC3	TAS3B-5'D7[+]:MYC3	0.999925103
AT5G46840.2	TAS3A-5'D9[+]	189	6	0.236255	0.970262411	no	NA	TAS3A-5'D9[+]:AT5G46840.2	0.999925103
AT5G46840.2	TAS3C-5'D5[+]	534	5	0.182763	0.735335114	no	NA	TAS3C-5'D5[+]:AT5G46840.2	0.999925103
AT5G47120.1	TAS3C-5'D3[+]	773	6	0.196136	0.577890938	no	ATBI-1	TAS3C-5'D3[+]:ATBI-1	0.999925103
AT5G47630.2	TAS3B-5'D7[-]	663	5.5	0.378899	0.984092784	no	mtACP3	TAS3B-5'D7[-]:mtACP3	0.999925103
AT5G48020.1	TAS1C-3'D2[+]	844	6	0.403416	1.113140203	no	NA	TAS1C-3'D2[+]:AT5G48020.1	0.999925103
AT5G48840.1	TAS1C-3'D1[-]	831	6	0.485883	1.485883	no	ATPTS	TAS1C-3'D1[-]:ATPTS	0.999925103
AT5G52040.4	TAS3C-5'D3[+]	1445	6	0.334323	0.648844616	no	At-RS41	TAS3C-5'D3[+]:At-RS41	0.999925103
AT5G52060.1	TAS3B-5'D7[+]	254	4	0.294204	0.934048121	no	ATBAG1	TAS3B-5'D7[+]:ATBAG1	0.999925103
AT5G53330.1	TAS1A-3'D9[-]	649	5	0.795689	0.95270052	no	NA	TAS1A-3'D9[-]:AT5G53330.1	0.999925103
AT5G58170.1	TAS1A-3'D2[+]	2394	6	0.601781	1.076385431	no	GDPDL7	TAS1A-3'D2[+]:GDPDL7	0.999925103
AT5G58590.1	TAS3C-5'D3[+]	711	6	0.401188	0.88586237	no	RANBP1	TAS3C-5'D3[+]:RANBP1	0.999925103
AT5G59450.1	TAS3B-5'D6[+]	643	5	0.127043	0.711539056	no	NA	TAS3B-5'D6[+]:AT5G59450.1	0.999925103
AT5G59750.2	TAS1C-3'D5[-]	1399	4.5	0.238484	1.083875643	no	AtRIBA3	TAS1C-3'D5[-]:AtRIBA3	0.999925103
AT5G59950.5	TAS3B-5'D5[+]	1167	4	0.236255	0.887940718	no	NA	TAS3B-5'D5[+]:AT5G59950.5	0.999925103
AT5G60670.1	TAS3C-5'D3[+]	305	6	0.554976	0.519999732	no	NA	TAS3C-5'D3[+]:AT5G60670.1	0.999925103
AT5G61770.3	TAS3B-5'D7[+]	1052	5.5	0.421247	0.896018737	no	PPAN	TAS3B-5'D7[+]:PPAN	0.999925103
AT5G61800.1	TAS3B-5'D6[+]	1365	6	0.474739	0.976389698	no	NA	TAS3B-5'D6[+]:AT5G61800.1	0.999925103
AT5G61820.1	TAS1C-3'D5[-]	1236	6	0.624069	0.852573966	no	NA	TAS1C-3'D5[-]:AT5G61820.1	0.999925103
AT5G62130.2	TAS3B-5'D7[-]	294	5	0.205051	0.692570783	no	NA	TAS3B-5'D7[-]:AT5G62130.2	0.999925103
AT5G63160.1	TAS3C-5'D8[-]	1027	6	0.436849	0.958374687	no	BT1	TAS3C-5'D8[-]:BT1	0.999925103
AT5G63700.1	TAS3C-5'D2[+]	609	6	0.18945	1.007552514	no	NA	TAS3C-5'D2[+]:AT5G63700.1	0.999925103
AT5G64170.2	TAS3B-5'D9[+]	1869	5	0.49034	1.012108577	no	NA	TAS3B-5'D9[+]:AT5G64170.2	0.999925103
AT5G65220.1	TAS3B-5'D9[+]	450	6	1.45765	0.537711927	no	NA	TAS3B-5'D9[+]:AT5G65220.1	0.999925103
AT5G66760.1	TAS1C-3'D5[-]	1777	6	0.225111	0.645401941	no	SDH1-1	TAS1C-3'D5[-]:SDH1-1	0.999925103
AT5G67070.1	TAS3A-5'D4[-]	137	5	0.220653	0.559606559	no	RALFL34	TAS3A-5'D4[-]:RALFL34	0.999925103
AT5G67490.1	TAS3C-5'D3[+]	693	5	0.39673	1.060948338	no	NA	TAS3C-5'D3[+]:AT5G67490.1	0.999925103
ATCG00380.1	TAS3B-5'D8[+]	235	6	0.492569	0.291963882	no	RPS4	TAS3B-5'D8[+]:RPS4	0.999925103
ATCG00830.1	TAS3B-5'D9[+]	771	4.5	1.24368	0.205708208	no	RPL2.1	TAS3B-5'D9[+]:RPL2.1	0.999925103
ATCG01040.1	TAS1B-3'D9[+]	199	3.5	0.200594	0.050236371	no	YCF5	TAS1B-3'D9[+]:YCF5	0.999925103
ATCG01130.1	TAS3C-5'D4[+]	4586	6	0.461366	0.37929087	no	YCF1.2	TAS3C-5'D4[+]:YCF1.2	0.999925103
