# Supplementary material for: NanoPARE: parallel analysis of RNA 5′ ends from low-input RNA
Source: Genome Res. 2018 Dec;28(12):1931–42. doi: 10.1101/gr.239202.118 (PMC6280765; doi:10.1101/gr.239202.118)
Supplement: Supplemental Material [file supp_gr.239202.118_Supplemental_Code_S1.zip › supplemental_code_S1/data_tables/detected_sites/fb_3.anno.mir.allen.detected.sites.tsv]

target.transcript	sRNA	slice.site	Allen.score	slice.site.rpm	fold.change	verified.	common.name	interaction	adj.p.val
AT1G12820.1	miR393a-5p	1894	4	3.27201	2.361232326	yes	AFB3	miR393a-5p:AFB3	0
AT1G27340.1	miR394a	1382	1	0.140396	0.84047873	yes	LCR	miR394a:LCR	0
AT1G27360.4	miR156j	1309	0	0.194995	0.702925004	no	SPL11	miR156j:SPL11	0
AT1G27370.4	miR157a-5p	1325	2	0.194995	0.791944925	no	SPL10	miR157a-5p:SPL10	0
AT1G31280.1	miR403-3p	3232	1	0.74488	0.740859626	yes	AGO2	miR403-3p:AGO2	0
AT1G33120.1	miR5630a	309	0	0.39194	0.397494988	no	NA	miR5630a:AT1G33120.1	0
AT1G33140.1	miR5630a	309	0	0.325641	0.428961444	no	PGY2	miR5630a:PGY2	0
AT1G69170.1	miR156j	1306	0	0.399739	1.399739	yes	SPL6	miR156j:SPL6	0
AT1G70700.2	miR169d	787	2.5	0.411439	0.409214761	no	JAZ9	miR169d:JAZ9	0
AT1G77850.1	miR160a-5p	1419	0.5	7.86414	8.86414	yes	ARF17	miR160a-5p:ARF17	0
AT2G02850.1	miR408-3p	107	1	0.341241	0.79996147	yes	ARPN	miR408-3p:ARPN	0
AT2G22740.2	miR778	1185	1.5	0.349041	1.349041	yes	SDG23	miR778:SDG23	0
AT2G28350.1	miR160a-5p	1339	2	5.41111	6.41111	yes	ARF10	miR160a-5p:ARF10	0
AT2G33770.1	miR399a	750	1.5	0.403639	1.004184463	yes	ATUBC24	miR399a:ATUBC24	0
AT2G42200.1	miR157a-5p	947	2	0.204745	0.998384016	no	AtSPL9	miR157a-5p:AtSPL9	0
AT2G45160.1	miR171a-3p	1013	0	22.2314	12.27176708	yes	ATHAM1	miR171a-3p:ATHAM1	0
AT3G23690.1	miR393a-5p	416	3	0.996424	1.996424	yes	NA	miR393a-5p:AT3G23690.1	0
AT3G25795.1	miR828	887	1	0.298342	1.298342	yes	TAS4	miR828:TAS4	0
AT3G26810.1	miR393a-5p	2009	4	1.24602	1.527969207	yes	AFB2	miR393a-5p:AFB2	0
AT3G28850.1	miR414	1177	1.5	0.202795	1.202795	no	NA	miR414:AT3G28850.1	0
AT3G44860.1	miR163	330	3	0.655183	1.655183	yes	FAMT	miR163:FAMT	0
AT3G57230.2	miR824-5p	596	0.5	0.167696	0.953809861	yes	AGL16	miR824-5p:AGL16	0
AT3G57920.1	miR157a-5p	855	2	0.39194	0.948195762	no	SPL15	miR157a-5p:SPL15	0
AT3G60630.1	miR171a-3p	1055	0	15.6639	4.617279435	yes	ATHAM2	miR171a-3p:ATHAM2	0
AT4G00150.1	miR171a-3p	866	0	5.44816	3.792963897	yes	ATHAM3	miR171a-3p:ATHAM3	0
AT4G29520.1	miR414	779	1.5	0.491387	0.90104055	no	NA	miR414:AT4G29520.1	0
AT4G36920.2	miR172c	1303	1	1.08027	1.461747588	yes	AP2	miR172c:AP2	0
AT5G05100.1	miR854a	830	1	0.191095	0.890644196	no	NA	miR854a:AT5G05100.1	0
AT5G06100.3	miR159a	1259	3.5	1.15437	2.15437	yes	ATMYB33	miR159a:ATMYB33	0
AT5G07680.2	miR164a	661	2.5	1.18167	1.880918634	yes	ANAC079	miR164a:ANAC079	0
AT5G24890.1	miR414	772	1	0.286642	0.688162715	no	NA	miR414:AT5G24890.1	0
AT5G39740.2	miR414	997	1.5	0.659083	0.509227327	no	OLI7	miR414:OLI7	0
AT5G43270.3	miR157a-5p	1112	2	0.785829	0.831945383	no	SPL2	miR157a-5p:SPL2	0
AT5G50570.2	miR156j	976	0	0.220344	1.012947968	no	SPL13	miR156j:SPL13	0
AT5G50670.1	miR156j	1111	0	0.220344	1.012947968	no	SPL13	miR156j:SPL13	0
AT5G57580.1	miR414	2139	1	0.76048	1.165196338	no	NA	miR414:AT5G57580.1	0
AT5G60120.2	miR172a	1820	1	0.232044	1.062202128	yes	TOE2	miR172a:TOE2	0
AT4G30080.1	miR160a-5p	1518	2.5	1.8232	1.915542957	yes	ARF16	miR160a-5p:ARF16	0.003801491
AT1G30490.1	miR165a-3p	805	3	1.27332	1.758865819	no	ATHB9	miR165a-3p:ATHB9	0.004227722
AT2G27400.1	miR173-5p	378	2.5	4.09294	5.09294	yes	TAS1a	miR173-5p:TAS1a	0.006341992
AT2G39675.1	miR173-5p	378	2.5	17.3019	14.66918021	yes	TAS1c	miR173-5p:TAS1c	0.006341992
AT2G39681.1	miR173-5p	417	2.5	9.6815	9.071761314	yes	TAS2	miR173-5p:TAS2	0.006341992
AT5G61430.1	miR164a	850	2.5	1.35131	1.408955485	yes	ANAC100	miR164a:ANAC100	0.007998904
AT3G52910.1	miR396a-5p	752	4	2.44524	2.381714134	yes	AtGRF4	miR396a-5p:AtGRF4	0.009799705
AT1G63400.1	miR161.2	999	2	0.522586	1.18517498	yes	NA	miR161.2:AT1G63400.1	0.02120282
AT2G34710.1	miR165a-3p	880	3	0.458238	1.129942303	no	ATHB-14	miR165a-3p:ATHB-14	0.024796025
AT4G37740.1	miR396a-5p	920	4	0.926226	1.926226	yes	AtGRF2	miR396a-5p:AtGRF2	0.025922031
AT1G06180.1	miR858a	402	3	0.413389	1.413389	yes	ATMYB13	miR858a:ATMYB13	0.042612758
AT2G22840.1	miR396a-5p	791	4	0.844328	1.844328	yes	AtGRF1	miR396a-5p:AtGRF1	0.042612758
AT3G15170.1	miR164a	674	2.5	0.183295	1.183295	yes	ANAC054	miR164a:ANAC054	0.042612758
AT3G17185.2	miR390a-5p	863	4.5	1.07247	2.07247	yes	TAS3a	miR390a-5p:TAS3a	0.042612758
AT1G63650.3	miR847	1726	3.5	0.534286	1.534286	no	AtEGL3	miR847:AtEGL3	0.051261543
AT2G36400.1	miR396a-5p	756	4	0.943775	1.698664506	yes	AtGRF3	miR396a-5p:AtGRF3	0.05756472
AT5G53950.1	miR164a	811	2.5	0.157946	1.015389391	yes	ANAC098	miR164a:ANAC098	0.058602105
AT1G50055.1	miR173-5p	373	4.5	7.73545	7.03454035	yes	TAS1b	miR173-5p:TAS1b	0.082276102
AT1G47970.1	miR414	401	2	0.430939	0.7637471	no	NA	miR414:AT1G47970.1	0.082953117
AT1G08125.3	miR390a-3p	887	5	3.94475	3.030274246	no	NA	miR390a-3p:AT1G08125.3	0.095348158
AT3G62980.1	miR393a-5p	1721	2	0.74878	0.855078062	yes	AtTIR1	miR393a-5p:AtTIR1	0.095348158
AT2G20280.1	miR414	1015	2	0.154046	0.612769848	no	NA	miR414:AT2G20280.1	0.112181345
AT1G54440.2	miR414	1932	2.5	0.216444	0.858289311	no	NA	miR414:AT1G54440.2	0.113955884
AT2G47460.1	miR858b	400	2.5	0.148196	0.824889004	yes	ATMYB12	miR858b:ATMYB12	0.113955884
AT4G26110.2	miR414	1111	2	0.208645	0.588729986	no	ATNAP1;1	miR414:ATNAP1;1	0.113955884
AT1G30330.2	miR167a-5p	3246	5	1.61651	1.56057501	no	ARF6	miR167a-5p:ARF6	0.114269401
AT5G60020.1	miR397a	752	2.5	0.413389	0.646691252	yes	ATLAC17	miR397a:ATLAC17	0.114269401
AT4G19100.1	miR414	345	2.5	0.202795	0.95362061	no	PAM68	miR414:PAM68	0.116440176
AT1G02816.1	miR5021	205	5	1.18557	1.853128087	no	NA	miR5021:AT1G02816.1	0.119547498
AT1G62910.1	miR161.2	996	3	0.136496	1.136496	yes	RFL9	miR161.2:RFL9	0.126298392
AT1G62930.1	miR161.2	984	3	0.136496	1.136496	no	RPF3	miR161.2:RPF3	0.126298392
AT5G58040.1	miR414	667	2.5	0.196945	0.811055389	no	ATFIP1[V]	miR414:ATFIP1[V]	0.132057758
AT2G28550.3	miR172a	1612	3	0.159896	1.159896	no	RAP2.7	miR172a:RAP2.7	0.147396714
AT3G58110.2	miR414	1000	2.5	0.425089	0.745114965	no	NA	miR414:AT3G58110.2	0.158375996
AT2G45480.1	miR396a-5p	524	4	0.196945	1.196945	yes	AtGRF9	miR396a-5p:AtGRF9	0.162885309
AT2G16900.3	miR414	965	2.5	0.161846	0.710312451	no	NA	miR414:AT2G16900.3	0.167004357
AT2G41900.1	miR5021	54	2	0.358791	1.00287846	no	OXS2	miR5021:OXS2	0.167004357
AT5G37780.3	miR414	638	2.5	0.653233	0.711367802	no	ACAM-1	miR414:ACAM-1	0.167004357
AT5G13630.2	miR395a	3577	2.5	0.212544	0.555290756	no	ABAR	miR395a:ABAR	0.175523214
AT5G23150.1	miR414	3237	3	0.202795	0.98877959	no	HUA2	miR414:HUA2	0.178897842
AT4G18390.2	miR319a	1136	2.5	0.251543	0.440265593	yes	TCP2	miR319a:TCP2	0.184115661
AT1G69770.1	miR823	2036	2.5	0.343191	0.893621593	yes	CMT3	miR823:CMT3	0.191597693
AT1G74260.1	miR5028	3488	5.5	0.807279	1.587496464	no	PUR4	miR5028:PUR4	0.193098789
AT1G11190.1	miR156h	153	3.5	0.269093	1.269093	no	BFN1	miR156h:BFN1	0.233360019
AT1G53720.1	miR847	1311	3	0.214494	0.979553879	no	ATCYP59	miR847:ATCYP59	0.233360019
AT2G22370.1	miR157a-5p	515	3.5	0.189145	1.189145	no	NA	miR157a-5p:AT2G22370.1	0.233360019
AT3G15270.1	miR156i	654	2	0.206695	0.603838421	yes	SPL5	miR156i:SPL5	0.233360019
AT3G20770.1	miR5015	1976	3.5	0.817029	1.083737517	no	AtEIN3	miR5015:AtEIN3	0.233360019
AT3G44110.2	miR414	1237	2.5	0.577185	0.36387536	no	ATJ	miR414:ATJ	0.233360019
AT2G03050.1	miR870-5p	875	2.5	0.446538	1.148644968	no	EMB93	miR870-5p:EMB93	0.234522451
AT3G09200.2	miR5662	663	3.5	2.32629	1.012464463	no	NA	miR5662:AT3G09200.2	0.234522451
AT3G50270.1	miR5020c	689	5	0.608384	1.348133557	no	NA	miR5020c:AT3G50270.1	0.234522451
AT5G37020.2	miR167c-5p	2379	3.5	0.939875	1.005050966	no	ARF8	miR167c-5p:ARF8	0.234522451
AT4G10640.1	miR5662	433	6	0.487487	1.487487	no	IQD16	miR5662:IQD16	0.239130416
AT5G63610.1	miR854a	150	5.5	0.489437	1.489437	no	ATCDK8	miR854a:ATCDK8	0.239130416
AT3G57590.1	miR5661	634	5	0.317842	1.317842	no	NA	miR5661:AT3G57590.1	0.24532188
AT1G63100.1	miR842	1837	4	0.255443	1.255443	no	NA	miR842:AT1G63100.1	0.273916789
AT5G62700.1	miR774a	138	5	1.23627	1.453835882	no	TUB3	miR774a:TUB3	0.281915106
AT1G06950.1	miR414	2122	3	0.136496	0.863669663	no	ATTIC110	miR414:ATTIC110	0.297746573
AT5G08139.1	miR4221	1225	5.5	1.11732	1.510549059	no	NA	miR4221:AT5G08139.1	0.304000938
AT2G03510.1	miR8176	149	5.5	0.791679	1.371733701	no	NA	miR8176:AT2G03510.1	0.316093999
AT3G49010.5	miR5662	83	3.5	1.63406	0.946074276	no	ATBBC1	miR5662:ATBBC1	0.316093999
AT5G09730.1	miR2112-3p	1457	4	0.606434	1.059138835	no	ATBX3	miR2112-3p:ATBX3	0.317893172
AT2G35130.2	miR3434-5p	1859	6	0.982774	1.495709623	no	NA	miR3434-5p:AT2G35130.2	0.322768989
AT4G39710.2	miR5021	163	2.5	0.335391	1.065335826	no	FKBP16-2	miR5021:FKBP16-2	0.34070747
AT4G27340.1	miR835-3p	216	3.5	0.152096	1.152096	no	NA	miR835-3p:AT4G27340.1	0.378219532
AT1G11200.1	miR856	784	3.5	0.235944	0.987536185	no	NA	miR856:AT1G11200.1	0.398164243
AT5G46880.1	miR414	373	4.5	0.243744	1.243744	no	HB-7	miR414:HB-7	0.409623041
AT5G25890.1	miR847	282	5	0.74293	1.394798146	no	IAA28	miR847:IAA28	0.412480726
AT1G01300.1	miR8170-3p	1681	4	0.846278	1.052232095	no	NA	miR8170-3p:AT1G01300.1	0.418531024
AT1G63120.1	miR5658	1053	2	0.167696	0.661816615	no	ATRBL2	miR5658:ATRBL2	0.418531024
AT3G17880.2	miR397a	900	3.5	0.202795	0.821531902	no	ATHIP2	miR397a:ATHIP2	0.418531024
AT3G27200.1	miR398a-3p	268	5.5	1.64186	1.443104686	no	NA	miR398a-3p:AT3G27200.1	0.418531024
AT5G23000.1	miR858a	402	5.5	0.444588	1.444588	no	ATMYB37	miR858a:ATMYB37	0.418531024
AT5G03670.1	miR859	1586	4.5	0.436789	1.214227221	no	TRM28	miR859:TRM28	0.44590797
AT1G52827.1	miR1887	256	3.5	0.403639	0.949857113	no	ATCDT1	miR1887:ATCDT1	0.447626597
AT1G57820.2	miR414	1860	4	0.608384	1.004873221	no	ORTH2	miR414:ORTH2	0.44830622
AT2G37340.3	miR842	1015	3	0.218394	0.574912116	no	AT-RS2Z33	miR842:AT-RS2Z33	0.44830622
AT3G22960.1	miR5658	320	3.5	0.75853	0.947470053	no	PKP-ALPHA	miR5658:PKP-ALPHA	0.44830622
AT4G40010.1	miR414	1009	3.5	0.161846	0.975443604	no	SNRK2-7	miR414:SNRK2-7	0.451512001
AT1G02910.1	miR5021	189	4	0.274943	1.274943	no	LPA1	miR5021:LPA1	0.451761373
AT3G62590.1	miR414	616	3.5	0.146246	0.967096254	no	NA	miR414:AT3G62590.1	0.451900389
AT5G41340.1	miR414	697	3	0.401689	0.79007119	no	ATUBC4	miR414:ATUBC4	0.451900389
AT2G11910.2	miR414	313	3	0.571335	0.668280661	no	NA	miR414:AT2G11910.2	0.478120504
AT1G72320.3	miR158a-3p	2021	5.5	0.614234	1.268061961	no	APUM23	miR158a-3p:APUM23	0.479745843
AT4G26488.1	miR5655	14	5.5	0.286642	1.286642	no	NA	miR5655:AT4G26488.1	0.479939475
AT3G06130.2	miR414	855	3	0.150146	0.64828733	no	NA	miR414:AT3G06130.2	0.481287662
AT5G19380.2	miR8181	1652	5	0.462138	1.29542118	no	CLT1	miR8181:CLT1	0.48597033
AT1G78080.1	miR5021	167	6	0.785829	1.501775646	no	RAP2.4	miR5021:RAP2.4	0.492937677
AT1G47970.1	miR414	638	3.5	0.481637	0.923435198	no	NA	miR414:AT1G47970.1	0.495958389
AT5G01810.3	miR5655	1728	3.5	0.0955475	1.0955475	no	ATPK10	miR5655:ATPK10	0.495958389
AT1G31580.1	miR5021	173	4	1.8076	1.149261552	no	CXC750	miR5021:CXC750	0.497884017
AT4G02060.2	miR829-5p	816	4.5	0.38609	1.134007039	no	MCM7	miR829-5p:MCM7	0.497884017
AT3G42660.1	miR414	1009	4.5	0.187195	1.187195	no	NA	miR414:AT3G42660.1	0.500877255
AT3G18640.1	miR414	1902	4	0.183295	0.972749259	no	NA	miR414:AT3G18640.1	0.503406389
AT3G01500.3	miR5658	1175	2	0.998374	0.332648186	no	ATBCA1	miR5658:ATBCA1	0.504254931
AT1G79900.1	miR172c	725	4.5	0.185245	1.185245	no	ATMBAC2	miR172c:ATMBAC2	0.511322226
AT4G23680.1	miR5658	557	2	0.501137	0.209203413	no	NA	miR5658:AT4G23680.1	0.511322226
AT3G28820.1	miR5998a	1362	3.5	0.898926	0.73229674	no	NA	miR5998a:AT3G28820.1	0.513321371
AT5G55920.1	miR414	281	3.5	0.152096	0.818517995	no	OLI2	miR414:OLI2	0.513321371
AT1G06040.2	miR1886.1	706	3.5	1.7452	0.855391691	no	BBX24	miR1886.1:BBX24	0.526538548
AT1G79530.1	miR447c-3p	1239	4	1.11927	0.892433181	no	GAPCP-1	miR447c-3p:GAPCP-1	0.526538548
AT2G01280.1	miR414	1883	5.5	0.230094	1.230094	no	MEE65	miR414:MEE65	0.526538548
AT2G42910.1	miR3434-3p	1124	4	0.941825	0.965112176	no	NA	miR3434-3p:AT2G42910.1	0.526538548
AT3G06920.1	miR157a-3p	1005	5.5	0.37049	1.37049	no	NA	miR157a-3p:AT3G06920.1	0.526538548
AT3G06340.3	miR870-3p	1640	6	0.719531	1.477519256	no	NA	miR870-3p:AT3G06340.3	0.536004631
AT2G32070.1	miR5654-5p	843	3.5	0.298342	0.98812733	no	NA	miR5654-5p:AT2G32070.1	0.538168168
AT1G10240.1	miR156a-5p	1643	5	0.185245	1.185245	no	FRS11	miR156a-5p:FRS11	0.539785383
AT2G11910.2	miR414	502	3	0.561585	0.42086362	no	NA	miR414:AT2G11910.2	0.539785383
AT4G00780.1	miR397b	720	4.5	0.345141	1.016204688	no	NA	miR397b:AT4G00780.1	0.539785383
AT4G15350.1	miR172a	803	6	0.237894	1.237894	no	CYP705A2	miR172a:CYP705A2	0.540924529
AT3G14560.1	miR824-5p	294	4.5	0.649333	1.165327176	no	NA	miR824-5p:AT3G14560.1	0.555567195
AT3G14930.3	miR831-3p	573	4	0.206695	0.888065199	no	HEME1	miR831-3p:HEME1	0.571557306
AT5G37470.1	miR840-3p	1847	5	0.148196	1.148196	no	NA	miR840-3p:AT5G37470.1	0.574504736
AT1G18490.1	miR160c-3p	1219	6	0.487487	1.203522975	no	NA	miR160c-3p:AT1G18490.1	0.578562266
AT1G25410.1	miR861-3p	376	6	0.222294	1.222294	no	ATIPT6	miR861-3p:ATIPT6	0.578562266
AT2G25760.2	miR8170-5p	2275	3	0.167696	0.648205397	no	NA	miR8170-5p:AT2G25760.2	0.578562266
AT3G45090.2	miR447a-3p	1343	4.5	0.206695	0.993578396	no	NA	miR447a-3p:AT3G45090.2	0.578562266
AT3G55660.1	miR414	1530	4	0.140396	0.915470412	no	ATROPGEF6	miR414:ATROPGEF6	0.578562266
AT4G36660.1	miR171a-3p	587	4.5	0.493337	0.992226105	no	NA	miR171a-3p:AT4G36660.1	0.578562266
AT5G02570.1	miR4243	142	3.5	0.206695	0.728182349	no	NA	miR4243:AT5G02570.1	0.578562266
AT5G17770.1	miR159b-5p	354	3.5	0.181345	0.666605537	no	ATCBR	miR159b-5p:ATCBR	0.578562266
AT5G48330.2	miR171a-3p	929	5.5	0.142346	1.142346	no	RUG2	miR171a-3p:RUG2	0.578562266
AT4G38600.2	miR5021	5771	5	0.555735	1.171848107	no	KAK	miR5021:KAK	0.587044656
AT5G38300.1	miR414	714	6	0.454338	1.253852069	no	NA	miR414:AT5G38300.1	0.587044656
AT5G01600.1	miR164c-5p	534	3.5	0.132597	0.450666492	no	ATFER1	miR164c-5p:ATFER1	0.588189832
AT5G03530.1	miR870-3p	306	6	0.661033	1.444193172	no	ATRAB	miR870-3p:ATRAB	0.58826796
AT3G01160.1	miR414	812	3.5	0.140396	0.696368478	no	NA	miR414:AT3G01160.1	0.59118281
AT3G57870.1	miR397b	279	3.5	0.421189	0.552634874	no	AHUS5	miR397b:AHUS5	0.59118281
AT5G44200.2	miR414	905	3.5	0.38414	0.696029013	no	ATCBP20	miR414:ATCBP20	0.59118281
AT5G48600.2	miR837-5p	2731	4	0.144296	0.870887756	no	ATCAP-C	miR837-5p:ATCAP-C	0.59118281
AT3G25520.2	miR414	699	3.5	2.20149	0.684715494	no	ATL5	miR414:ATL5	0.594988506
AT2G06255.1	miR403-5p	317	5	0.538186	1.223313634	no	ELF4-L3	miR403-5p:ELF4-L3	0.598245912
AT1G20190.1	miR5640	924	5	1.28502	1.1237048	no	ATEXP11	miR5640:ATEXP11	0.599409815
AT4G37980.2	miR5644	984	3.5	0.335391	0.637746905	no	ATCAD7	miR5644:ATCAD7	0.599409815
AT5G58870.1	miR397b	2081	4	0.194995	0.840841718	no	ftsh9	miR397b:ftsh9	0.599409815
AT1G48410.3	miR168a-5p	531	5	0.547936	1.070097018	yes	AGO1	miR168a-5p:AGO1	0.601643609
AT5G47520.1	miR396b-5p	1041	5.5	0.618134	1.317544197	no	AtRABA5a	miR396b-5p:AtRABA5a	0.602546582
AT1G22700.3	miR5021	133	6	0.37439	1.37439	no	NA	miR5021:AT1G22700.3	0.605936801
AT1G80930.1	miR414	860	4	0.140396	0.996591791	no	NA	miR414:AT1G80930.1	0.605936801
AT1G75860.1	miR841a-3p	473	5	0.579135	1.240489932	no	NA	miR841a-3p:AT1G75860.1	0.610668742
AT4G00820.1	miR5021	209	6	0.37049	1.37049	no	iqd17	miR5021:iqd17	0.613527821
AT1G73670.1	miR5021	232	4	0.339291	1.036208348	no	ATMPK15	miR5021:ATMPK15	0.619749224
AT3G53320.1	miR844-3p	1334	5.5	0.272993	1.272993	no	NA	miR844-3p:AT3G53320.1	0.634003045
AT4G21800.2	miR414	1284	4.5	0.38609	0.980685431	no	QQT2	miR414:QQT2	0.642739767
AT3G56110.2	miR854a	472	3.5	0.300292	0.707265466	no	PRA1.B1	miR854a:PRA1.B1	0.645080077
AT1G10120.1	miR396a-5p	1316	5.5	0.288592	1.124184512	yes	NA	miR396a-5p:AT1G10120.1	0.651321382
AT1G21810.1	miR773a	1288	5	0.296392	1.074332785	no	NA	miR773a:AT1G21810.1	0.652643123
AT1G66170.1	miR5021	195	5	0.257393	1.257393	no	MMD1	miR5021:MMD1	0.655871803
AT3G15120.1	miR4227	5760	4	0.177445	0.889516511	no	NA	miR4227:AT3G15120.1	0.665627241
AT5G45950.1	miR159a	876	3.5	0.198895	0.504031766	no	NA	miR159a:AT5G45950.1	0.665627241
AT2G16940.3	miR414	1441	4	0.269093	0.950353118	no	NA	miR414:AT2G16940.3	0.672686901
AT3G03870.2	miR834	885	4	0.169646	0.917410425	no	NA	miR834:AT3G03870.2	0.672686901
AT3G06570.1	miR865-3p	1101	4.5	0.298342	1.075948769	no	NA	miR865-3p:AT3G06570.1	0.672686901
AT5G23530.1	miR780.2	406	5.5	1.00422	1.28345239	no	AtCXE18	miR780.2:AtCXE18	0.672686901
AT1G20550.1	miR1886.1	734	5.5	0.155996	1.155996	no	NA	miR1886.1:AT1G20550.1	0.675361265
AT4G07970.1	miR838	1510	6	0.218394	1.218394	no	NA	miR838:AT4G07970.1	0.675361265
AT4G28530.2	miR414	312	4.5	0.308092	0.955830301	no	anac074	miR414:anac074	0.675361265
AT4G37680.2	miR419	479	4	0.200845	0.839200693	no	HHP4	miR419:HHP4	0.675361265
AT5G38970.3	miR393a-3p	1289	5.5	0.155996	1.155996	no	ATBR6OX	miR393a-3p:ATBR6OX	0.675361265
AT5G40730.1	miR414	90	3.5	0.214494	0.503164838	no	AGP24	miR414:AGP24	0.675361265
AT5G51080.3	miR5642a	161	5	0.210594	1.070709072	no	NA	miR5642a:AT5G51080.3	0.675361265
AT5G65670.2	miR172b-5p	1057	3.5	0.467988	0.701725168	no	IAA9	miR172b-5p:IAA9	0.675361265
AT3G46530.1	miR414	1457	5	0.183295	1.183295	no	RPP13	miR414:RPP13	0.678832041
AT4G29670.2	miR169f-3p	704	6	1.33376	1.380692689	no	ACHT2	miR169f-3p:ACHT2	0.678832041
AT3G25410.1	miR774b-5p	289	5.5	0.150146	1.150146	no	NA	miR774b-5p:AT3G25410.1	0.684858768
AT5G54430.1	miR414	735	3.5	0.311992	0.453443008	no	ATPHOS32	miR414:ATPHOS32	0.684858768
AT3G05490.1	miR868-3p	316	6	1.04517	1.229820148	no	RALFL22	miR868-3p:RALFL22	0.690603452
AT3G42790.1	miR414	725	3.5	0.294442	0.420457668	no	AL3	miR414:AL3	0.690603452
AT5G60820.1	miR776	854	5.5	0.411439	1.13128435	no	NA	miR776:AT5G60820.1	0.690603452
AT3G02750.3	miR5024-5p	2114	4	0.193045	1.011573731	no	NA	miR5024-5p:AT3G02750.3	0.696514401
AT5G59350.1	miR5021	1158	3	0.177445	0.952668568	no	NA	miR5021:AT5G59350.1	0.696514401
AT3G56050.2	miR831-3p	1524	4	0.308092	0.748837609	no	NA	miR831-3p:AT3G56050.2	0.699533111
AT5G17540.1	miR162a-3p	1315	6	0.327591	1.327591	no	NA	miR162a-3p:AT5G17540.1	0.706098216
AT1G20030.2	miR390b-3p	795	4.5	0.165746	0.94023603	no	NA	miR390b-3p:AT1G20030.2	0.708909281
AT2G36130.1	miR168a-3p	269	5	0.481637	0.990871318	no	NA	miR168a-3p:AT2G36130.1	0.710710052
AT5G22320.2	miR847	1313	4	0.152096	0.783771833	no	NA	miR847:AT5G22320.2	0.710710052
AT5G61130.1	miR5021	106	5	0.967175	1.22307546	no	PDCB1	miR5021:PDCB1	0.711476071
AT1G79920.2	miR831-3p	1052	5	0.339291	1.141235317	no	AtHsp70-15	miR831-3p:AtHsp70-15	0.714174086
AT1G50170.1	miR5020c	155	4.5	0.274943	1.065164231	no	ATSIRB	miR5020c:ATSIRB	0.715314716
AT5G12100.1	miR400	1728	5	0.159896	1.159896	no	NA	miR400:AT5G12100.1	0.721227332
AT1G34320.1	miR1886.1	100	5	0.267143	1.05864764	no	NA	miR1886.1:AT1G34320.1	0.731503066
AT1G80770.2	miR169d	807	5	0.310042	1.024396271	no	PDE318	miR169d:PDE318	0.731503066
AT3G51895.1	miR865-5p	1923	3.5	0.222294	0.587014821	no	AST12	miR865-5p:AST12	0.731503066
AT5G22650.2	miR414	587	4.5	1.10562	0.917573439	no	ATHD2	miR414:ATHD2	0.737142819
AT2G05170.1	miR397a	2740	4	0.263243	0.69151424	no	ATVPS11	miR397a:ATVPS11	0.742614437
AT3G26570.2	miR5021	212	3	0.183295	0.767333988	no	ORF02	miR5021:ORF02	0.742614437
AT5G64060.1	miR5021	199	4.5	0.399739	1.014127253	no	anac103	miR5021:anac103	0.742614437
AT1G52710.2	miR414	367	5.5	0.36854	1.091781127	no	NA	miR414:AT1G52710.2	0.743439315
AT3G12520.2	miR5638b	1469	6	0.263243	1.263243	no	SULTR4;2	miR5638b:SULTR4;2	0.747441439
AT3G11420.1	miR774b-5p	646	4	0.165746	0.906037577	no	NA	miR774b-5p:AT3G11420.1	0.749635966
AT3G13810.3	miR5658	902	5	0.452388	1.188247672	no	AtIDD11	miR5658:AtIDD11	0.749635966
AT4G14930.1	miR1888a	1303	5	0.185245	1.185245	no	NA	miR1888a:AT4G14930.1	0.749635966
AT3G59770.3	miR773b-3p	4831	5.5	0.596684	1.112796627	no	AtSAC9	miR773b-3p:AtSAC9	0.757548932
AT2G03220.1	miR158a-3p	1500	4	0.247643	0.849899999	no	ATFT1	miR158a-3p:ATFT1	0.759299525
AT2G40300.1	miR5655	886	3.5	0.241794	0.706154572	no	ATFER4	miR5655:ATFER4	0.759299525
AT4G25370.1	miR824-3p	564	4	0.327591	0.679587412	no	NA	miR824-3p:AT4G25370.1	0.759299525
AT5G65140.2	miR8172	535	6	0.491387	1.135047818	no	TPPJ	miR8172:TPPJ	0.759299525
AT1G01230.1	miR156g	264	4	0.181345	0.83697914	no	NA	miR156g:AT1G01230.1	0.766302677
AT2G39770.2	miR5022	832	5.5	0.976924	1.06401963	no	CYT1	miR5022:CYT1	0.766302677
AT5G62410.1	miR865-3p	24	6	0.152096	1.152096	no	ATCAP-E1	miR865-3p:ATCAP-E1	0.766302677
AT1G71350.1	miR5666	215	4.5	0.142346	0.8878507	no	NA	miR5666:AT1G71350.1	0.767310503
AT1G78920.2	miR414	461	5.5	0.458238	1.076276985	no	AtVHP2;1	miR414:AtVHP2;1	0.767310503
AT2G30500.2	miR413	1510	4	0.37049	0.702950567	no	NET4B	miR413:NET4B	0.767310503
AT3G02930.2	miR5654-5p	1874	6	0.39584	1.164272101	no	NA	miR5654-5p:AT3G02930.2	0.767310503
AT3G48050.2	miR834	3561	4	0.198895	0.669146091	no	SUO	miR834:SUO	0.767310503
AT5G45040.1	miR5996	297	5	0.37829	0.977865028	no	CYTC6A	miR5996:CYTC6A	0.767310503
AT3G06060.1	miR8176	877	4.5	0.452388	0.800178945	no	TSC10A	miR8176:TSC10A	0.771973482
AT3G23810.1	miR172d-5p	976	3.5	0.249593	0.221447926	no	ATSAHH2	miR172d-5p:ATSAHH2	0.771973482
AT4G20930.1	miR868-3p	747	5	0.204745	0.987217539	no	NA	miR868-3p:AT4G20930.1	0.771973482
AT5G11460.1	miR5642a	853	6	0.159896	1.159896	no	NA	miR5642a:AT5G11460.1	0.771973482
AT1G67230.1	miR414	3610	4	0.261293	0.845718113	no	CRWN1	miR414:CRWN1	0.772964441
AT4G16530.1	miR414	2242	6	0.674682	1.254076147	no	NA	miR414:AT4G16530.1	0.772964441
AT2G13800.1	miR4243	949	5	0.0682482	1.005506221	no	ATSERK5	miR4243:ATSERK5	0.785682085
AT2G16730.1	miR865-3p	2179	4	0.232044	0.825027439	no	BGAL13	miR865-3p:BGAL13	0.785709727
AT1G30590.1	miR5996	1546	4.5	0.193045	0.837172275	no	NA	miR5996:AT1G30590.1	0.786398656
AT1G45145.1	miR837-5p	390	5	1.40591	0.969358894	no	ATH5	miR837-5p:ATH5	0.786398656
AT1G53280.1	miR5642a	1320	4.5	1.43906	0.852743641	no	AtDJ1B	miR5642a:AtDJ1B	0.786398656
AT1G77810.2	miR5658	175	6	0.163796	1.163796	no	NA	miR5658:AT1G77810.2	0.786398656
AT2G02780.1	miR5021	48	4	0.193045	0.94007689	no	NA	miR5021:AT2G02780.1	0.786398656
AT2G29670.1	miR5658	445	5	0.157946	1	no	NA	miR5658:AT2G29670.1	0.786398656
AT2G35010.2	miR780.1	747	4.5	0.157946	0.821536032	no	ATO1	miR780.1:ATO1	0.786398656
AT3G15270.1	miR847	190	5	0.696132	0.977523887	no	SPL5	miR847:SPL5	0.786398656
AT3G47500.1	miR4239	213	4.5	0.198895	0.844744965	no	CDF3	miR4239:CDF3	0.786398656
AT4G35310.1	miR169f-3p	541	5	0.298342	0.969424867	no	ATCPK5	miR169f-3p:ATCPK5	0.786398656
AT5G64420.1	miR780.2	3043	5	0.189145	0.957602469	no	NA	miR780.2:AT5G64420.1	0.786398656
AT1G09600.1	miR781a	1484	4.5	0.140396	0.842901501	no	NA	miR781a:AT1G09600.1	0.790418366
AT1G54350.1	miR156h	1154	4.5	0.356841	0.919401648	no	ABCD2	miR156h:ABCD2	0.790418366
AT1G63670.3	miR172d-5p	2209	4.5	0.138446	0.84389281	no	TRM12	miR172d-5p:TRM12	0.790418366
AT1G67590.2	miR414	503	4	0.144296	0.655802118	no	NA	miR414:AT1G67590.2	0.790418366
AT1G72040.1	miR5656	1602	5.5	0.547936	1.025845347	no	AtdNK	miR5656:AtdNK	0.790418366
AT2G33850.1	miR5021	57	6	0.588885	1.092514257	no	NA	miR5021:AT2G33850.1	0.790418366
AT3G02750.3	miR172d-5p	1823	4	0.115047	0.723077053	no	NA	miR172d-5p:AT3G02750.3	0.790418366
AT3G11830.2	miR5021	1811	3	0.731231	0.64203845	no	NA	miR5021:AT3G11830.2	0.790418366
AT4G02725.2	miR4240	351	4	0.120897	0.660854816	no	NA	miR4240:AT4G02725.2	0.790418366
AT4G27310.1	miR157a-3p	767	4	0.204745	0.5868303	no	BBX28	miR157a-3p:BBX28	0.790418366
AT4G28770.2	miR414	887	4	0.284693	0.666948219	no	NA	miR414:AT4G28770.2	0.790418366
AT4G38980.1	miR414	758	4.5	0.140396	0.856480442	no	NA	miR414:AT4G38980.1	0.790418366
AT5G16510.2	miR865-3p	1065	4	0.163796	0.650263811	no	RGP5	miR865-3p:RGP5	0.790418366
AT1G09780.1	miR824-3p	1272	4.5	0.405589	0.781108865	no	iPGAM1	miR824-3p:iPGAM1	0.801347819
AT1G74850.1	miR164c-3p	1955	5	0.154046	0.945672696	no	PDE343	miR164c-3p:PDE343	0.801347819
AT2G27170.2	miR414	3344	4.5	0.154046	0.836119805	no	SMC3	miR414:SMC3	0.801347819
AT2G30260.1	miR857	329	4.5	0.148196	0.820292926	no	U2B''	miR857:U2B''	0.801347819
AT3G01120.1	miR773b-3p	1665	4	0.169646	0.512750754	no	AtCGS1	miR773b-3p:AtCGS1	0.801347819
AT3G06200.1	miR159b-5p	645	4.5	0.269093	0.790006312	no	NA	miR159b-5p:AT3G06200.1	0.801347819
AT3G20250.1	miR2112-5p	2569	5	0.210594	0.968790638	no	APUM5	miR2112-5p:APUM5	0.801347819
AT3G54540.1	miR414	914	5	0.267143	0.954467905	no	ABCF4	miR414:ABCF4	0.801347819
AT4G03390.1	miR5021	505	6	0.38414	1.087311556	no	SRF3	miR5021:SRF3	0.801347819
AT4G32520.2	miR393a-3p	1036	4.5	0.226194	0.845395667	no	AtSHMT3	miR393a-3p:AtSHMT3	0.801347819
AT5G19120.1	miR5658	412	4	0.235944	0.734595675	no	NA	miR5658:AT5G19120.1	0.801347819
AT5G41350.1	miR834	391	6	0.604484	1.130524175	no	NA	miR834:AT5G41350.1	0.801347819
AT5G53000.1	miR414	1239	4	0.138446	0.602614789	no	TAP46	miR414:TAP46	0.801347819
ATCG01250.1	miR167a-3p	677	4.5	0.0467988	0.801443335	no	NDHB.2	miR167a-3p:NDHB.2	0.801347819
AT3G60750.2	miR5021	274	3	0.171595	0.577817836	no	NA	miR5021:AT3G60750.2	0.805760877
AT3G52260.3	miR413	801	6	0.175495	1.106454038	no	NA	miR413:AT3G52260.3	0.809295302
AT5G53460.3	miR172d-5p	2128	5	0.354891	0.955973693	no	GLT1	miR172d-5p:GLT1	0.809295302
AT2G44180.1	miR414	705	4.5	0.154046	0.827931903	no	MAP2A	miR414:MAP2A	0.813350057
AT2G38680.1	miR414	784	4.5	0.169646	0.983602504	no	NA	miR414:AT2G38680.1	0.814810657
AT1G35310.1	miR414	288	4.5	2.29899	0.823343699	no	MLP168	miR414:MLP168	0.814897953
AT4G09010.1	miR5630a	977	4	0.159896	0.390097365	no	APX4	miR5630a:APX4	0.814897953
AT5G03160.1	miR4221	1475	4.5	0.39584	0.785910545	no	ATP58IPK	miR4221:ATP58IPK	0.814897953
AT1G20760.1	miR161.1	292	5.5	0.282743	1.187782299	no	NA	miR161.1:AT1G20760.1	0.815858148
AT4G27310.1	miR414	582	5	0.409489	1.110627038	no	BBX28	miR414:BBX28	0.815858148
AT1G13160.1	miR414	1809	5	0.237894	0.93243627	no	NA	miR414:AT1G13160.1	0.819273267
AT2G26430.3	miR169a-3p	545	5	0.0857977	0.931418765	no	ATRCY1	miR169a-3p:ATRCY1	0.819273267
AT3G07990.1	miR865-5p	1554	4.5	0.206695	0.838717682	no	SCPL27	miR865-5p:SCPL27	0.819273267
AT3G44750.2	miR414	472	4.5	0.645433	0.815430627	no	ATHD2A	miR414:ATHD2A	0.819273267
AT4G00620.1	miR847	659	5	0.220344	0.93431189	no	EMB3127	miR847:EMB3127	0.819273267
AT4G20720.1	miR414	1652	4.5	0.202795	0.82043917	no	NA	miR414:AT4G20720.1	0.819273267
AT4G25210.1	miR864-3p	589	4	0.269093	0.673856956	no	NA	miR864-3p:AT4G25210.1	0.819273267
AT5G40580.3	miR5015	315	5.5	0.559635	0.995023717	no	PBB2	miR5015:PBB2	0.819503089
AT3G19340.1	miR5021	97	4	0.169646	0.896835742	no	NA	miR5021:AT3G19340.1	0.819510025
AT4G32260.1	miR5021	895	3	0.315892	0.822132422	no	PDE334	miR5021:PDE334	0.819797685
AT2G23350.1	miR156f-3p	1923	4	0.181345	0.524152328	no	PAB4	miR156f-3p:PAB4	0.823946179
AT3G48460.1	miR394a	811	4	0.175495	0.545139404	no	NA	miR394a:AT3G48460.1	0.823946179
AT1G54270.2	miR838	1447	4	0.38219	0.758246026	no	EIF4A-2	miR838:EIF4A-2	0.824145122
AT1G80830.1	miR398b-5p	1326	5	0.111147	1.111147	no	ATNRAMP1	miR398b-5p:ATNRAMP1	0.824145122
AT3G05410.2	miR5651	546	6	0.235944	1.235944	no	NA	miR5651:AT3G05410.2	0.824145122
AT5G26000.2	miR4227	851	4	1.8973	0.852049324	no	AtTGG1	miR4227:AtTGG1	0.824145122
AT1G14670.1	miR5658	1537	4	0.198895	0.656990686	no	NA	miR5658:AT1G14670.1	0.827116552
AT1G20090.1	miR5021	124	4	0.339291	0.880743978	no	ARAC4	miR5021:ARAC4	0.827116552
AT1G63295.1	miR829-5p	403	6	0.109197	1.109197	no	NA	miR829-5p:AT1G63295.1	0.827116552
AT1G78080.1	miR1886.3	388	6	0.403639	1.082727292	no	RAP2.4	miR1886.3:RAP2.4	0.827116552
AT2G19400.1	miR824-3p	1502	5	0.196945	0.888540566	no	NA	miR824-3p:AT2G19400.1	0.827116552
AT3G52940.2	miR780.1	173	5	0.200845	0.904529332	no	ELL1	miR780.1:ELL1	0.827116552
AT4G24040.1	miR5021	208	5	0.155996	0.991636257	no	ATTRE1	miR5021:ATTRE1	0.827116552
AT4G38040.1	miR394b-3p	740	5.5	0.136496	0.993183582	no	NA	miR394b-3p:AT4G38040.1	0.827116552
AT5G13220.4	miR841a-5p	464	4	0.175495	0.576415178	no	JAS1	miR841a-5p:JAS1	0.827116552
AT5G63490.1	miR158a-5p	1280	4.5	0.181345	0.79523095	no	NA	miR158a-5p:AT5G63490.1	0.827116552
AT3G14110.3	miR396b-5p	773	4.5	0.315892	0.937486063	no	FLU	miR396b-5p:FLU	0.827995452
AT3G22420.2	miR5016	314	6	0.245694	1.245694	no	ATWNK2	miR5016:ATWNK2	0.827995452
AT3G23780.2	miR774b-3p	713	5	0.247643	1.081103353	no	DMS2	miR774b-3p:DMS2	0.827995452
AT3G53310.1	miR824-3p	900	5	0.545986	1.054533375	no	NA	miR824-3p:AT3G53310.1	0.827995452
AT1G11130.1	miR5021	163	4	0.169646	0.877163669	no	SCM	miR5021:SCM	0.828440505
AT1G62480.1	miR838	428	4	0.185245	0.268260582	no	NA	miR838:AT1G62480.1	0.828440505
AT1G64840.1	miR3440b-5p	820	5.5	0.311992	0.986800708	no	NA	miR3440b-5p:AT1G64840.1	0.828440505
AT2G11910.2	miR414	442	4	0.296392	0.384111596	no	NA	miR414:AT2G11910.2	0.828440505
AT3G02950.1	miR837-5p	599	4.5	0.185245	0.738707896	no	AtTHO7	miR837-5p:AtTHO7	0.828440505
AT3G11250.1	miR5662	764	4	0.0994474	0.530002314	no	NA	miR5662:AT3G11250.1	0.828440505
AT3G16170.1	miR858b	1565	4.5	0.134546	0.724724926	no	AAE13	miR858b:AAE13	0.828440505
AT3G49601.1	miR172d-5p	1008	4	0.120897	0.566990436	no	NA	miR172d-5p:AT3G49601.1	0.828440505
AT3G53030.1	miR396b-5p	1624	4.5	0.251543	0.749951463	no	SRPK4	miR396b-5p:SRPK4	0.828440505
AT4G14340.1	miR861-3p	1075	5.5	0.196945	0.98872537	no	CKI1	miR861-3p:CKI1	0.828440505
AT4G25730.1	miR414	1554	4.5	0.360741	0.772937494	no	NA	miR414:AT4G25730.1	0.828440505
AT5G24130.1	miR865-3p	982	5.5	0.185245	0.988614516	no	NA	miR865-3p:AT5G24130.1	0.828440505
AT5G42530.1	miR5021	97	4	0.185245	0.877315245	no	NA	miR5021:AT5G42530.1	0.828440505
AT3G09840.1	miR156h	959	4.5	0.161846	0.853833316	no	ATCDC48	miR156h:ATCDC48	0.832141705
AT1G07320.4	miR414	870	4	0.440688	0.712587485	no	EMB2784	miR414:EMB2784	0.832895366
AT1G58070.1	miR5021	385	5	0.169646	1.169646	no	NA	miR5021:AT1G58070.1	0.832895366
AT1G15690.2	miR414	2086	4	0.38999	0.28503845	no	AtAVP1	miR414:AtAVP1	0.83592092
AT1G22400.1	miR157a-3p	1371	6	0.571335	1.22312101	no	ATUGT85A1	miR157a-3p:ATUGT85A1	0.844612075
AT1G24735.2	miR5015	1003	5.5	0.140396	1.140396	no	NA	miR5015:AT1G24735.2	0.844612075
AT1G70780.1	miR172d-5p	414	4	0.505037	0.753130795	no	NA	miR172d-5p:AT1G70780.1	0.844612075
AT1G70782.1	miR172d-5p	414	4	0.505037	0.753130795	no	CPuORF28	miR172d-5p:CPuORF28	0.844612075
AT2G02220.1	miR5649a	977	6	0.247643	1.247643	no	ATPSKR1	miR5649a:ATPSKR1	0.844612075
AT3G24800.1	miR5999	505	5.5	0.155996	1.155996	no	PRT1	miR5999:PRT1	0.844612075
AT3G62640.1	miR5653	162	5	0.130647	0.946152076	no	NA	miR5653:AT3G62640.1	0.844612075
AT4G31340.2	miR156j	1410	5	1.12707	1.111016513	no	NA	miR156j:AT4G31340.2	0.844612075
AT4G33740.3	miR414	700	6	0.200845	1.200845	no	NA	miR414:AT4G33740.3	0.844612075
AT5G55910.1	miR5021	175	4.5	0.497237	1.068166334	no	D6PK	miR5021:D6PK	0.844612075
AT2G13790.1	miR4243	1160	5	0.0682482	1.0682482	no	ATSERK4	miR4243:ATSERK4	0.845805397
AT2G19470.1	miR399a	889	4.5	0.175495	0.664767458	no	ckl5	miR399a:ckl5	0.847512079
AT3G27830.1	miR418	201	4	0.167696	0.285045844	no	RPL12	miR418:RPL12	0.847512079
AT3G52560.4	miR5652	453	4.5	0.458238	0.699019232	no	MMZ4	miR5652:MMZ4	0.847512079
AT3G20790.1	miR4239	201	5.5	0.196945	0.969976353	no	NA	miR4239:AT3G20790.1	0.852760414
AT5G18800.2	miR5656	140	4.5	0.218394	0.748453052	no	NA	miR5656:AT5G18800.2	0.852760414
AT5G41770.1	miR829-5p	1968	4.5	0.36464	0.762484153	no	NA	miR829-5p:AT5G41770.1	0.852760414
AT5G62690.1	miR774a	179	5	0.686382	0.870199827	no	TUB2	miR774a:TUB2	0.85372879
AT4G35730.1	miR5658	1013	5	0.226194	0.933217752	no	NA	miR5658:AT4G35730.1	0.855738165
AT5G50570.2	miR5658	1256	4.5	0.076048	0.815316353	no	SPL13	miR5658:SPL13	0.855738165
AT5G50670.1	miR5658	1391	4.5	0.076048	0.815316353	no	SPL13	miR5658:SPL13	0.855738165
AT5G24930.1	miR847	1463	4.5	0.232044	0.874106857	no	ATCOL4	miR847:ATCOL4	0.860281442
AT4G01883.1	miR5021	215	5	0.177445	0.964846797	no	NA	miR5021:AT4G01883.1	0.86105709
AT1G17840.1	miR1886.1	237	5	0.267143	1.072627387	no	ABCG11	miR1886.1:ABCG11	0.861490008
AT2G35650.1	miR167c-5p	287	6	0.193045	1.046167296	no	ATCSLA07	miR167c-5p:ATCSLA07	0.86175378
AT3G51150.2	miR166a-5p	835	5.5	0.179395	0.918036449	no	NA	miR166a-5p:AT3G51150.2	0.862156034
AT1G15670.1	miR414	1019	4.5	0.189145	0.731361175	no	NA	miR414:AT1G15670.1	0.863490117
AT5G37540.1	miR5021	77	6	0.586935	1.017504096	no	NA	miR5021:AT5G37540.1	0.863490117
AT1G06420.2	miR858a	170	6	0.430939	1.189678208	no	NA	miR858a:AT1G06420.2	0.866506195
AT1G36160.2	miR5998a	5888	6	0.493337	1.193196718	no	ACC1	miR5998a:ACC1	0.866506195
AT4G02720.1	miR3434-5p	212	4.5	0.165746	0.853032731	no	NA	miR3434-5p:AT4G02720.1	0.866506195
AT4G34588.1	miR1886.1	540	4.5	0.212544	0.942409777	no	CPuORF2	miR1886.1:CPuORF2	0.866506195
AT4G34590.1	miR1886.1	540	4.5	0.212544	0.942409777	no	ATB2	miR1886.1:ATB2	0.866506195
AT5G01610.1	miR407	269	5.5	0.450438	1.130731565	no	NA	miR407:AT5G01610.1	0.866506195
AT5G40490.1	miR4227	1194	5	0.187195	1.013315181	no	NA	miR4227:AT5G40490.1	0.866506195
AT5G56600.2	miR397b	138	5	0.454338	0.989387307	no	PFN3	miR397b:PFN3	0.866506195
AT5G07140.1	miR168a-3p	1253	6	0.148196	0.993252572	no	NA	miR168a-3p:AT5G07140.1	0.87004883
AT1G67720.1	miR780.1	2930	5	0.161846	0.994990134	no	NA	miR780.1:AT1G67720.1	0.871738505
AT4G37180.2	miR847	1082	6	0.425089	1.173401433	no	NA	miR847:AT4G37180.2	0.871738505
AT1G25490.1	miR414	316	6	0.434839	1.019395555	no	ATB BETA BETA	miR414:ATB BETA BETA	0.872854532
AT5G05110.1	miR853	731	6	0.700032	1.15347277	no	NA	miR853:AT5G05110.1	0.876484682
AT5G08280.1	miR847	1357	4.5	0.128697	0.783443049	no	HEMC	miR847:HEMC	0.876484682
AT1G49180.2	miR774b-5p	282	6	0.179395	1.179395	no	NA	miR774b-5p:AT1G49180.2	0.876788493
AT2G19540.1	miR395a	295	5	0.196945	0.948982512	no	NA	miR395a:AT2G19540.1	0.876788493
AT5G22080.2	miR158a-5p	762	5	0.288592	0.959351276	no	NA	miR158a-5p:AT5G22080.2	0.876788493
AT1G75040.1	miR166a-5p	791	5.5	0.150146	0.904883627	no	PR-5	miR166a-5p:PR-5	0.878310297
AT2G36380.1	miR5657	4278	6	0.460188	1.028852787	no	ABCG34	miR5657:ABCG34	0.878310297
AT3G13430.3	miR857	889	6	0.458238	1.028892484	no	NA	miR857:AT3G13430.3	0.878310297
AT3G28810.1	miR5998a	1295	4.5	0.542086	0.670860106	no	NA	miR5998a:AT3G28810.1	0.878310297
AT5G03455.1	miR5646	290	5	0.286642	0.828069521	no	ACR2	miR5646:ACR2	0.880762466
AT1G53320.1	miR5013	959	4.5	0.198895	0.69801366	no	AtTLP7	miR5013:AtTLP7	0.88142694
AT1G01080.2	miR447c-3p	513	5.5	0.311992	1.058191192	no	NA	miR447c-3p:AT1G01080.2	0.881630307
AT1G78600.2	miR5658	701	5	0.220344	1.001600468	no	BBX22	miR5658:BBX22	0.881630307
AT1G71030.1	miR858a	342	4.5	0.179395	0.745940288	no	ATMYBL2	miR858a:ATMYBL2	0.886730825
AT1G26580.1	miR418	1506	5	0.265193	0.981841421	no	NA	miR418:AT1G26580.1	0.88713493
AT1G35620.1	miR157c-3p	1137	5.5	0.497237	1.035048509	no	ATPDI8	miR157c-3p:ATPDI8	0.88713493
AT1G72440.1	miR414	2929	4.5	0.276893	0.776022482	no	EDA25	miR414:EDA25	0.88713493
AT2G18960.1	miR419	2243	5.5	0.637633	1.08528918	no	AHA1	miR419:AHA1	0.88713493
AT2G28315.1	miR5015	556	6	0.136496	1.136496	no	NA	miR5015:AT2G28315.1	0.88713493
AT2G32920.1	miR832-5p	123	5	0.200845	0.949139776	no	ATPDI9	miR832-5p:ATPDI9	0.88713493
AT2G43790.1	miR5662	340	5	0.179395	0.961833935	no	ATMAPK6	miR5662:ATMAPK6	0.88713493
AT3G57870.1	miR172b-5p	207	4	0.189145	0.360457291	no	AHUS5	miR172b-5p:AHUS5	0.88713493
AT4G28397.2	miR780.2	193	4.5	0.319792	0.730264669	no	NA	miR780.2:AT4G28397.2	0.88713493
AT4G33680.1	miR5665	738	5	0.280793	0.957716095	no	AGD2	miR5665:AGD2	0.88713493
AT5G62640.3	miR827	1369	5	0.171595	0.990112356	no	AtELF5	miR827:AtELF5	0.88713493
AT3G19910.1	miR8183	449	6	0.136496	1.136496	no	NA	miR8183:AT3G19910.1	0.887243734
AT5G25350.1	miR5658	2042	5	0.327591	0.988385866	no	EBF2	miR5658:EBF2	0.887243734
AT1G03530.1	miR414	750	5.5	0.132597	0.934066723	no	ATNAF1	miR414:ATNAF1	0.888844126
AT1G11410.1	miR864-5p	1480	6	0.409489	0.994496535	no	NA	miR864-5p:AT1G11410.1	0.888844126
AT1G17130.2	miR414	1116	4.5	0.224244	0.647362129	no	NA	miR414:AT1G17130.2	0.888844126
AT1G22070.1	miR8170-3p	1275	5	0.220344	0.851666807	no	TGA3	miR8170-3p:TGA3	0.888844126
AT2G01720.1	miR403-3p	849	6	0.37829	1.024643513	no	NA	miR403-3p:AT2G01720.1	0.888844126
AT2G36580.1	miR169f-3p	1402	6	0.432889	1.004099397	no	NA	miR169f-3p:AT2G36580.1	0.888844126
AT3G01500.3	miR5658	1200	4	0.822878	0.303435223	no	ATBCA1	miR5658:ATBCA1	0.888844126
AT3G03470.1	miR5021	163	4	0.194995	0.821676254	no	CYP89A9	miR5021:CYP89A9	0.888844126
AT3G26560.1	miR414	606	5.5	0.155996	0.939762327	no	NA	miR414:AT3G26560.1	0.888844126
AT3G27810.1	miR858a	499	5	0.76048	0.823878474	no	ATMYB21	miR858a:ATMYB21	0.888844126
AT3G52930.1	miR863-5p	351	4.5	0.417289	0.654313573	no	AtFBA8	miR863-5p:AtFBA8	0.888844126
AT3G61250.1	miR858b	603	5	0.150146	0.803770112	no	AtMYB17	miR858b:AtMYB17	0.888844126
AT4G02930.1	miR8172	214	6	0.524536	0.978719061	no	NA	miR8172:AT4G02930.1	0.888844126
AT4G08320.2	miR834	306	6	0.271043	1.014000876	no	TPR8	miR834:TPR8	0.888844126
AT4G17950.1	miR4221	1390	5.5	0.222294	0.934409812	no	NA	miR4221:AT4G17950.1	0.888844126
AT4G20530.1	miR5638a	669	5.5	0.0506987	0.940645946	no	NA	miR5638a:AT4G20530.1	0.888844126
AT4G20540.1	miR5638a	669	5.5	0.0506987	0.940645946	no	NA	miR5638a:AT4G20540.1	0.888844126
AT4G20550.1	miR5638a	714	5.5	0.0506987	0.940645946	no	NA	miR5638a:AT4G20550.1	0.888844126
AT4G20560.1	miR5638a	714	5.5	0.0506987	0.940645946	no	NA	miR5638a:AT4G20560.1	0.888844126
AT4G20570.1	miR5638a	714	5.5	0.0506987	0.940645946	no	NA	miR5638a:AT4G20570.1	0.888844126
AT4G20580.1	miR5638a	714	5.5	0.0506987	0.940645946	no	NA	miR5638a:AT4G20580.1	0.888844126
AT4G20590.1	miR5638a	714	5.5	0.0506987	0.940645946	no	NA	miR5638a:AT4G20590.1	0.888844126
AT4G20600.1	miR5638a	714	5.5	0.0506987	0.940645946	no	NA	miR5638a:AT4G20600.1	0.888844126
AT4G20610.1	miR5638a	714	5.5	0.0506987	0.940645946	no	NA	miR5638a:AT4G20610.1	0.888844126
AT4G20620.1	miR5638a	714	5.5	0.0506987	0.940645946	no	NA	miR5638a:AT4G20620.1	0.888844126
AT4G20630.1	miR5638a	669	5.5	0.0506987	0.940645946	no	NA	miR5638a:AT4G20630.1	0.888844126
AT4G20640.1	miR5638a	714	5.5	0.0506987	0.940645946	no	NA	miR5638a:AT4G20640.1	0.888844126
AT4G20650.1	miR5638a	669	5.5	0.0506987	0.940645946	no	NA	miR5638a:AT4G20650.1	0.888844126
AT4G27320.1	miR414	922	4.5	0.294442	0.655422299	no	ATPHOS34	miR414:ATPHOS34	0.888844126
AT5G07280.1	miR156d-3p	2612	6	0.171595	1.003339054	no	EMS1	miR156d-3p:EMS1	0.888844126
AT5G13770.1	miR414	1280	5	0.155996	0.838717541	no	NA	miR414:AT5G13770.1	0.888844126
AT5G18280.2	miR171c-5p	346	5.5	0.173545	0.960116797	no	APY2	miR171c-5p:APY2	0.888844126
AT5G38470.2	miR5021	1273	3.5	0.150146	0.529077636	no	RAD23D	miR5021:RAD23D	0.888844126
AT5G56910.1	miR5662	452	4.5	0.0955475	0.672183899	no	NA	miR5662:AT5G56910.1	0.888844126
AT5G62460.1	miR858b	371	5.5	0.329541	0.939379894	no	NA	miR858b:AT5G62460.1	0.888844126
AT5G65710.1	miR831-3p	2865	5.5	0.124797	0.921704864	no	HSL2	miR831-3p:HSL2	0.888844126
AT5G60360.3	miR396b-5p	627	5.5	0.659083	1.044180668	no	AALP	miR396b-5p:AALP	0.89098355
AT5G65630.1	miR774b-5p	1042	5.5	0.230094	0.940372695	no	GTE7	miR774b-5p:GTE7	0.891155201
AT1G53910.3	miR396a-5p	591	6	0.618134	0.976465981	no	RAP2.12	miR396a-5p:RAP2.12	0.89198711
AT5G16290.2	miR826b	1353	5.5	0.670782	1.072605822	no	VAT1	miR826b:VAT1	0.900166735
AT1G63490.1	miR5636	629	6	0.247643	0.996883847	no	NA	miR5636:AT1G63490.1	0.905223521
AT3G43860.1	miR398a-3p	668	6	0.206695	0.977877526	no	AtGH9A4	miR398a-3p:AtGH9A4	0.905223521
AT1G29930.1	miR842	223	4.5	2.20149	0.504739187	no	AB140	miR842:AB140	0.907108014
AT4G38950.2	miR414	1661	5	0.144296	0.825556782	no	NA	miR414:AT4G38950.2	0.907108014
AT3G29360.2	miR172d-5p	226	5	0.124797	0.806948181	no	UGD2	miR172d-5p:UGD2	0.912605839
AT1G59990.1	miR3434-3p	1402	6	0.185245	0.980639476	no	EMB3108	miR3434-3p:EMB3108	0.913095185
AT2G33430.1	miR156j	113	6	0.216444	0.979585986	no	DAL	miR156j:DAL	0.913095185
AT5G24870.2	miR414	1847	5	0.302242	0.934250192	no	NA	miR414:AT5G24870.2	0.913102531
AT2G43650.1	miR414	346	5.5	0.235944	0.912209174	no	EMB2777	miR414:EMB2777	0.916997751
AT3G13060.2	miR5015	1239	6	0.356841	1.120805985	no	ECT5	miR5015:ECT5	0.91844267
AT1G80020.1	miR167a-3p	1188	5.5	0.154046	0.905174584	no	NA	miR167a-3p:AT1G80020.1	0.919362769
AT2G25670.2	miR414	655	4.5	0.142346	0.581280006	no	NA	miR414:AT2G25670.2	0.919362769
AT2G45030.1	miR837-5p	2075	6	0.467988	0.984310578	no	NA	miR837-5p:AT2G45030.1	0.919362769
AT3G56190.2	miR5663-5p	872	4.5	0.313942	0.525679833	no	ALPHA-SNAP2	miR5663-5p:ALPHA-SNAP2	0.919362769
AT4G38740.1	miR776	534	6	3.13747	0.987894474	no	ROC1	miR776:ROC1	0.919362769
AT5G59180.1	miR866-3p	327	5.5	0.175495	0.91639167	no	NRPB7	miR866-3p:NRPB7	0.919362769
AT2G20010.2	miR5661	2380	5	0.179395	0.82197027	no	NA	miR5661:AT2G20010.2	0.922315778
AT2G36470.1	miR837-5p	1524	6	0.179395	0.980545313	no	NA	miR837-5p:AT2G36470.1	0.923146947
AT2G36990.1	miR390a-3p	1611	5	0.296392	0.778645147	no	ATSIG6	miR390a-3p:ATSIG6	0.923146947
AT5G67510.1	miR5021	504	3.5	0.193045	0.362926605	no	NA	miR5021:AT5G67510.1	0.923146947
AT3G29030.1	miR859	287	5	0.255443	0.929275621	no	ATEXP5	miR859:ATEXP5	0.923395534
AT1G06960.3	miR5662	708	5	0.0994474	0.795438688	no	NA	miR5662:AT1G06960.3	0.923803653
AT1G07920.1	miR414	1280	4.5	1.10562	0.46668558	no	NA	miR414:AT1G07920.1	0.923803653
AT1G07930.2	miR414	1061	4.5	1.12317	0.51050994	no	NA	miR414:AT1G07930.2	0.923803653
AT1G07940.2	miR414	1411	4.5	2.21319	0.484680594	no	NA	miR414:AT1G07940.2	0.923803653
AT1G11840.6	miR156h	1209	4	0.177445	0.385384175	no	ATGLX1	miR156h:ATGLX1	0.923803653
AT1G14280.1	miR5021	136	6	0.167696	0.97397687	no	PKS2	miR5021:PKS2	0.923803653
AT1G22850.1	miR414	1074	4.5	0.136496	0.542255006	no	NA	miR414:AT1G22850.1	0.923803653
AT1G23240.3	miR5021	569	3.5	0.493337	0.239260846	no	NA	miR5021:AT1G23240.3	0.923803653
AT1G27310.1	miR8174	187	5.5	0.610334	0.883401961	no	NTF2A	miR8174:NTF2A	0.923803653
AT1G65840.1	miR5021	1998	5.5	0.177445	0.926361264	no	ATPAO4	miR5021:ATPAO4	0.923803653
AT2G25190.1	miR5021	878	4	0.00194995	0.714816161	no	NA	miR5021:AT2G25190.1	0.923803653
AT2G32890.1	miR414	1008	5	0.471888	0.804869833	no	RALFL17	miR414:RALFL17	0.923803653
AT3G01460.1	miR5017-5p	5696	6	0.171595	0.969345838	no	ATMBD9	miR5017-5p:ATMBD9	0.923803653
AT3G04730.1	miR391-3p	784	4.5	0.140396	0.266459492	no	IAA16	miR391-3p:IAA16	0.923803653
AT3G05040.1	miR169a-5p	3343	5	0.173545	0.75244849	no	HST	miR169a-5p:HST	0.923803653
AT3G09740.1	miR833b	248	5	0.212544	0.761273343	no	ATSYP71	miR833b:ATSYP71	0.923803653
AT3G11130.1	miR390b-3p	3787	5	0.179395	0.77758753	no	NA	miR390b-3p:AT3G11130.1	0.923803653
AT3G13445.2	miR1886.1	800	5	0.148196	0.828370452	no	TBP1	miR1886.1:TBP1	0.923803653
AT4G16442.1	miR5021	763	4	0.175495	0.729969683	no	NA	miR5021:AT4G16442.1	0.923803653
AT5G04600.1	miR5021	125	4	0.191095	0.717923696	no	NA	miR5021:AT5G04600.1	0.923803653
AT5G15020.2	miR414	3260	5	0.165746	0.785761806	no	SNL2	miR414:SNL2	0.923803653
AT5G22650.2	miR414	638	5	0.791679	0.780766264	no	ATHD2	miR414:ATHD2	0.923803653
AT5G23940.1	miR3440b-3p	713	4.5	0.329541	0.441649282	no	DCR	miR3440b-3p:DCR	0.923803653
AT5G28913.1	miR169d	263	5	0.212544	0.775514459	no	SADHU4-1	miR169d:SADHU4-1	0.923803653
AT5G35680.3	miR414	514	4.5	0.428989	0.466228059	no	NA	miR414:AT5G35680.3	0.923803653
AT5G55280.1	miR5021	171	5	0.185245	0.895409125	no	ATFTSZ1-1	miR5021:ATFTSZ1-1	0.923803653
ATCG00890.1	miR167a-3p	677	4.5	0.526486	0.402933669	no	NDHB.1	miR167a-3p:NDHB.1	0.923803653
AT5G64640.1	miR156a-5p	1370	5	0.226194	0.824339305	no	NA	miR156a-5p:AT5G64640.1	0.924763699
AT5G66440.1	miR414	614	5	0.154046	0.92642816	no	NA	miR414:AT5G66440.1	0.9248486
AT4G32640.2	miR407	2990	5.5	0.233994	1.048026872	no	NA	miR407:AT4G32640.2	0.925029923
AT1G08660.2	miR5014b	1141	5.5	0.239844	1.034155618	no	MGP2	miR5014b:MGP2	0.926283065
AT2G27228.1	miR776	290	5.5	0.181345	1.013381131	no	CPuORF6	miR776:CPuORF6	0.926283065
AT2G27230.2	miR776	289	5.5	0.181345	1.013381131	no	LHW	miR776:LHW	0.926283065
AT5G49890.1	miR831-5p	2172	5	0.169646	0.952368778	no	ATCLC-C	miR831-5p:ATCLC-C	0.931666186
AT1G51460.1	miR776	1207	5	0.196945	0.741494108	no	ABCG13	miR776:ABCG13	0.931668011
AT3G01810.3	miR414	2654	5.5	0.214494	0.882408417	no	NA	miR414:AT3G01810.3	0.931668011
AT3G20050.1	miR5645a	1735	4.5	0.159896	0.541332076	no	ATTCP-1	miR5645a:ATTCP-1	0.931668011
AT1G15780.1	miR414	3647	5	0.138446	0.766353177	no	NRB4	miR414:NRB4	0.931728195
AT2G32765.1	miR5656	131	5.5	0.448488	0.866952122	no	ATSUMO5	miR5656:ATSUMO5	0.931728195
AT1G10720.1	miR414	1135	5.5	0.212544	1.013032345	no	NA	miR414:AT1G10720.1	0.939488794
AT3G63095.1	miR414	283	5.5	0.196945	1.009871377	no	NA	miR414:AT3G63095.1	0.941507517
AT4G21450.3	miR5021	327	4	0.212544	0.681212531	no	NA	miR5021:AT4G21450.3	0.94288975
AT1G48380.2	miR396a-5p	1173	6	0.284693	0.937396843	no	HYP7	miR396a-5p:HYP7	0.947768364
AT2G44820.2	miR5012	448	5	0.181345	0.725694046	no	NA	miR5012:AT2G44820.2	0.948136949
AT4G21660.2	miR847	1356	6	0.345141	0.951713223	no	NA	miR847:AT4G21660.2	0.949449539
AT5G44180.2	miR414	4384	5.5	0.251543	0.872253263	no	RLT2	miR414:RLT2	0.949449539
AT1G61890.1	miR5021	557	4	0.214494	0.663412135	no	NA	miR5021:AT1G61890.1	0.949587211
AT2G17350.1	miR865-3p	261	6	0.329541	0.953834951	no	NA	miR865-3p:AT2G17350.1	0.949587211
AT3G07850.1	miR5632-3p	1445	4.5	0.0857977	0.138867101	no	NA	miR5632-3p:AT3G07850.1	0.949587211
AT3G55730.1	miR8168	849	5.5	0.335391	0.840457931	no	AtMYB109	miR8168:AtMYB109	0.949587211
AT4G02450.2	miR414	735	4.5	0.460188	0.283452394	no	NA	miR414:AT4G02450.2	0.949587211
AT4G20340.1	miR394a	339	6	0.138446	0.940402811	no	NA	miR394a:AT4G20340.1	0.949587211
AT4G34180.1	miR5021	828	4	0.36464	0.669804699	no	NA	miR5021:AT4G34180.1	0.949587211
AT3G16640.1	miR414	276	4.5	1.00422	0.224720084	no	TCTP	miR414:TCTP	0.954389136
AT1G64065.1	miR5021	239	5	0.177445	1.006667829	no	NA	miR5021:AT1G64065.1	0.959232309
AT1G01440.1	miR837-5p	1626	5.5	0.185245	0.857512354	no	NA	miR837-5p:AT1G01440.1	0.960021623
AT1G55330.1	miR414	96	4.5	0.795579	0.113531428	no	AGP21	miR414:AGP21	0.960613131
AT1G03475.1	miR5021	262	5	0.177445	1.004993193	no	ATCPO-I	miR5021:ATCPO-I	0.961573431
AT4G25450.3	miR1886.1	1836	5.5	0.661033	0.879236302	no	ABCB28	miR1886.1:ABCB28	0.965329546
AT5G42620.2	miR868-3p	2540	6	0.150146	0.935006593	no	NA	miR868-3p:AT5G42620.2	0.966402666
AT2G13680.1	miR4227	5237	5.5	0.122847	0.991391466	no	ATGSL02	miR4227:ATGSL02	0.969235994
AT1G08560.1	miR5650	755	5	0.403639	0.713530316	no	ATSYP111	miR5650:ATSYP111	0.969572359
AT1G19520.2	miR4227	683	6	0.257393	0.942968605	no	NFD5	miR4227:NFD5	0.969572359
AT1G52980.1	miR865-3p	567	5.5	0.144296	0.854404308	no	AtNug2	miR865-3p:AtNug2	0.969572359
AT1G66180.1	miR156j	645	5	0.191095	0.78834155	no	NA	miR156j:AT1G66180.1	0.969572359
AT1G68300.1	miR2939	621	6	0.339291	0.915981255	no	NA	miR2939:AT1G68300.1	0.969572359
AT1G73680.2	miR158a-5p	1319	5.5	0.167696	0.853242141	no	ALPHA DOX2	miR158a-5p:ALPHA DOX2	0.969572359
AT2G38730.1	miR394b-3p	191	5	0.232044	0.711657774	no	NA	miR394b-3p:AT2G38730.1	0.969572359
AT3G13040.2	miR393a-3p	1458	5.5	0.618134	0.858300398	no	NA	miR393a-3p:AT3G13040.2	0.969572359
AT3G17880.2	miR414	315	5.5	0.216444	0.848945033	no	ATHIP2	miR414:ATHIP2	0.969572359
AT3G48860.2	miR2934-3p	1729	5.5	0.142346	0.849238853	no	NA	miR2934-3p:AT3G48860.2	0.969572359
AT3G56260.2	miR831-3p	768	5	0.194995	0.650681612	no	NA	miR831-3p:AT3G56260.2	0.969572359
AT4G13615.1	miR774b-5p	14	5.5	1.22652	0.863172912	no	NA	miR774b-5p:AT4G13615.1	0.969572359
AT4G37590.1	miR827	1977	5.5	0.278843	0.863128418	no	MEL1	miR827:MEL1	0.969572359
AT5G54430.1	miR8167a	126	5	0.226194	0.664143753	no	ATPHOS32	miR8167a:ATPHOS32	0.969572359
AT1G53580.2	miR5632-5p	815	6	0.686382	1.097736285	no	ETHE1	miR5632-5p:ETHE1	0.97126328
AT2G03120.1	miR5634	546	6	0.549886	1.096574262	no	ATSPP	miR5634:ATSPP	0.971921269
AT2G31370.6	miR860	586	5	0.245694	0.903796734	no	NA	miR860:AT2G31370.6	0.971921269
AT2G33700.1	miR2112-3p	958	6	0.0701982	1.0701982	no	PP2CG1	miR2112-3p:PP2CG1	0.971921269
AT2G40660.1	miR169f-3p	762	5.5	0.278843	0.979099516	no	NA	miR169f-3p:AT2G40660.1	0.971921269
AT3G11120.1	miR831-3p	105	5	1.74325	0.797145879	no	NA	miR831-3p:AT3G11120.1	0.971921269
AT4G26230.1	miR414	332	5	1.47806	0.869937337	no	NA	miR414:AT4G26230.1	0.971921269
AT5G51910.2	miR849	774	5.5	0.214494	0.99520627	no	NA	miR849:AT5G51910.2	0.971921269
AT1G58290.1	miR5021	228	5	0.173545	0.843100277	no	AtHEMA1	miR5021:AtHEMA1	0.973103716
AT2G32700.7	miR408-3p	970	6	0.116997	0.918247778	no	LUH	miR408-3p:LUH	0.973103716
AT4G20170.1	miR5021	61	4	0.169646	0.599933833	no	GALS3	miR5021:GALS3	0.973103716
AT2G20360.1	miR5021	149	5	0.413389	0.840061885	no	NA	miR5021:AT2G20360.1	0.973557479
AT3G55800.1	miR854a	344	4.5	0.193045	0.472519268	no	SBPASE	miR854a:SBPASE	0.973557479
AT1G62914.1	miR5654-5p	1550	6	0.0623984	0.936408396	no	NA	miR5654-5p:AT1G62914.1	0.973987491
AT1G71860.3	miR773a	1162	5	0.187195	0.674358698	no	ATPTP1	miR773a:ATPTP1	0.973987491
AT2G26640.1	miR8167a	1575	5.5	0.241794	0.816628042	no	KCS11	miR8167a:KCS11	0.973987491
AT3G61980.1	miR3434-5p	563	6	0.321742	0.937745523	no	NA	miR3434-5p:AT3G61980.1	0.973987491
AT4G39170.2	miR5020a	1750	5	0.179395	0.707545585	no	NA	miR5020a:AT4G39170.2	0.973987491
AT5G06290.1	miR5021	192	6	0.37829	0.921756158	no	2-Cys Prx B	miR5021:2-Cys Prx B	0.973987491
AT5G22210.2	miR831-3p	115	5	0.130647	0.624260219	no	NA	miR831-3p:AT5G22210.2	0.973987491
AT1G01610.1	miR774b-5p	330	5.5	0.343191	0.803929537	no	ATGPAT4	miR774b-5p:ATGPAT4	0.97477845
AT1G02900.1	miR1888a	397	6	0.169646	0.925907367	no	ATRALF1	miR1888a:ATRALF1	0.97477845
AT1G06190.2	miR414	913	5.5	0.171595	0.794927936	no	RHON1	miR414:RHON1	0.97477845
AT1G14410.1	miR156i	151	5.5	0.191095	0.824522286	no	ATWHY1	miR156i:ATWHY1	0.97477845
AT1G22920.2	miR5662	870	5.5	0.547936	0.79159079	no	AJH1	miR5662:AJH1	0.97477845
AT1G30630.1	miR780.2	524	5	0.269093	0.584843569	no	NA	miR780.2:AT1G30630.1	0.97477845
AT1G33240.1	miR5658	1516	5	0.155996	0.675337422	no	AT-GTL1	miR5658:AT-GTL1	0.97477845
AT1G48920.1	miR414	1280	5.5	1.13682	0.824657682	no	ATNUC-L1	miR414:ATNUC-L1	0.97477845
AT1G49760.2	miR8183	2090	5	0.407539	0.613889882	no	PAB8	miR8183:PAB8	0.97477845
AT1G54710.1	miR414	3033	6	0.343191	0.904178758	no	ATATG18H	miR414:ATATG18H	0.97477845
AT1G58030.1	miR782	1725	5	0.286642	0.652761895	no	CAT2	miR782:CAT2	0.97477845
AT1G62750.1	miR842	2095	5	0.220344	0.656124676	no	ATSCO1	miR842:ATSCO1	0.97477845
AT1G63130.1	miR5654-5p	1684	6	0.126747	0.918897825	no	TAS8	miR5654-5p:TAS8	0.97477845
AT1G68010.2	miR5646	1243	5.5	1.66916	0.783608906	no	ATHPR1	miR5646:ATHPR1	0.97477845
AT1G68260.1	miR5644	567	6	0.491387	0.862431843	no	NA	miR5644:AT1G68260.1	0.97477845
AT1G72230.1	miR408-3p	823	6	0.183295	0.88869921	no	NA	miR408-3p:AT1G72230.1	0.97477845
AT1G75780.1	miR414	1350	5	0.113097	0.634377048	no	TUB1	miR414:TUB1	0.97477845
AT1G75860.1	miR5013	737	6	0.202795	0.882662234	no	NA	miR5013:AT1G75860.1	0.97477845
AT1G78040.2	miR415	511	4.5	2.89762	0.387834077	no	NA	miR415:AT1G78040.2	0.97477845
AT2G03150.1	miR847	3661	5.5	0.196945	0.818626559	no	emb1579	miR847:emb1579	0.97477845
AT2G15430.1	miR1886.1	314	5.5	0.159896	0.845134214	no	NRPB3	miR1886.1:NRPB3	0.97477845
AT2G19080.1	miR414	1002	5	0.194995	0.621010188	no	NA	miR414:AT2G19080.1	0.97477845
AT2G28620.1	miR413	3076	6	0.226194	0.884642411	no	NA	miR413:AT2G28620.1	0.97477845
AT2G29960.2	miR5632-5p	378	5	0.641533	0.612315824	no	ATCYP5	miR5632-5p:ATCYP5	0.97477845
AT2G31960.2	miR860	5964	5	0.214494	0.650932025	no	ATGSL03	miR860:ATGSL03	0.97477845
AT2G36850.1	miR838	5971	5	0.272993	0.597377251	no	ATGSL08	miR838:ATGSL08	0.97477845
AT2G40000.1	miR5027	1085	5	0.354891	0.63004413	no	ATHSPRO2	miR5027:ATHSPRO2	0.97477845
AT2G44520.1	miR854a	1190	5	0.159896	0.726440548	no	COX10	miR854a:COX10	0.97477845
AT3G13227.1	miR414	61	5	0.183295	0.68814985	no	NA	miR414:AT3G13227.1	0.97477845
AT3G14200.1	miR4221	879	5.5	0.200845	0.764219597	no	NA	miR4221:AT3G14200.1	0.97477845
AT3G17170.1	miR414	768	5	0.198895	0.608244541	no	RFC3	miR414:RFC3	0.97477845
AT3G19390.1	miR5657	1134	5.5	0.462138	0.791938159	no	NA	miR5657:AT3G19390.1	0.97477845
AT3G20800.1	miR832-5p	179	6	0.165746	0.876803348	no	NA	miR832-5p:AT3G20800.1	0.97477845
AT3G21180.1	miR169h	3123	5	0.271043	0.663218845	no	ACA9	miR169h:ACA9	0.97477845
AT3G22440.1	miR868-3p	1218	5	0.161846	0.626643539	no	NA	miR868-3p:AT3G22440.1	0.97477845
AT3G23810.1	miR5021	1697	4	0.540136	0.483720171	no	ATSAHH2	miR5021:ATSAHH2	0.97477845
AT3G28770.1	miR3440b-5p	1009	5	0.191095	0.65976617	no	NA	miR3440b-5p:AT3G28770.1	0.97477845
AT3G29075.1	miR414	489	5.5	0.540136	0.806913274	no	NA	miR414:AT3G29075.1	0.97477845
AT3G46740.1	miR414	405	5.5	0.167696	0.798622291	no	01.Mär	miR414:MAR1	0.97477845
AT3G49470.1	miR414	244	5	0.198895	0.643243713	no	NACA2	miR414:NACA2	0.97477845
AT3G49720.2	miR837-5p	513	5	0.202795	0.538797332	no	NA	miR837-5p:AT3G49720.2	0.97477845
AT3G50690.1	miR414	1096	5.5	0.323691	0.785838194	no	NA	miR414:AT3G50690.1	0.97477845
AT3G58660.1	miR414	1016	5.5	0.194995	0.788887011	no	NA	miR414:AT3G58660.1	0.97477845
AT3G59660.1	miR5021	2042	5.5	0.163796	0.831437861	no	NA	miR5021:AT3G59660.1	0.97477845
AT3G59910.1	miR5630a	1676	6	0.257393	0.853141933	no	NA	miR5630a:AT3G59910.1	0.97477845
AT3G63440.1	miR156a-3p	1272	5.5	0.111147	0.789425373	no	ATCKX6	miR156a-3p:ATCKX6	0.97477845
AT4G01690.2	miR170-3p	1412	5	0.122847	0.651518396	no	HEMG1	miR170-3p:HEMG1	0.97477845
AT4G09350.1	miR5628	697	6	0.341241	0.919768241	no	CRRJ	miR5628:CRRJ	0.97477845
AT4G12420.2	miR414	2007	5	0.113097	0.600350686	no	SKU5	miR414:SKU5	0.97477845
AT4G14750.1	miR5658	1081	5	0.222294	0.695837366	no	IQD19	miR5658:IQD19	0.97477845
AT4G16830.3	miR842	739	6	0.267143	0.874803933	no	NA	miR842:AT4G16830.3	0.97477845
AT4G27580.1	miR774b-5p	677	5.5	0.313942	0.816933021	no	NA	miR774b-5p:AT4G27580.1	0.97477845
AT4G29020.2	miR172b-5p	319	5.5	1.06662	0.822957857	no	NA	miR172b-5p:AT4G29020.2	0.97477845
AT4G30440.1	miR161.1	695	5.5	0.432889	0.783544081	no	GAE1	miR161.1:GAE1	0.97477845
AT4G30520.1	miR5021	126	5	0.179395	0.808780871	no	SARK	miR5021:SARK	0.97477845
AT4G30890.3	miR5026	2104	5.5	0.155996	0.78330816	no	UBP24	miR5026:UBP24	0.97477845
AT4G31820.1	miR1886.1	236	5.5	0.177445	0.828492903	no	ENP	miR1886.1:ENP	0.97477845
AT4G35800.1	miR774b-5p	5544	5	0.185245	0.711055132	no	NRPB1	miR774b-5p:NRPB1	0.97477845
AT4G36520.1	miR773a	2367	5	0.239844	0.583423054	no	NA	miR773a:AT4G36520.1	0.97477845
AT4G37980.2	miR5012	810	5	0.171595	0.602138021	no	ATCAD7	miR5012:ATCAD7	0.97477845
AT4G38620.1	miR858a	615	5.5	0.214494	0.794599185	no	ATMYB4	miR858a:ATMYB4	0.97477845
AT4G38760.1	miR393b-3p	5661	5	0.198895	0.681759765	no	NA	miR393b-3p:AT4G38760.1	0.97477845
AT5G02320.2	miR838	378	6	0.146246	0.884181636	no	ATMYB3R5	miR838:ATMYB3R5	0.97477845
AT5G05580.2	miR5021	376	6	0.177445	0.909615881	no	AtFAD8	miR5021:AtFAD8	0.97477845
AT5G08300.1	miR171b-3p	1090	5	0.269093	0.648994746	no	NA	miR171b-3p:AT5G08300.1	0.97477845
AT5G14210.1	miR5652	1858	5.5	0.286642	0.781947366	no	NA	miR5652:AT5G14210.1	0.97477845
AT5G14910.1	miR5647	548	5	0.545986	0.633845006	no	NA	miR5647:AT5G14910.1	0.97477845
AT5G15160.1	miR1886.2	163	5	0.198895	0.72177675	no	BHLH134	miR1886.2:BHLH134	0.97477845
AT5G17410.2	miR4245	1093	6	0.132597	0.902149281	no	NA	miR4245:AT5G17410.2	0.97477845
AT5G19350.2	miR156a-5p	560	5	0.167696	0.69322834	no	NA	miR156a-5p:AT5G19350.2	0.97477845
AT5G26710.1	miR414	2123	5	0.179395	0.677431287	no	NA	miR414:AT5G26710.1	0.97477845
AT5G50920.1	miR173-3p	1539	5	0.230094	0.596909893	no	ATHSP93-V	miR173-3p:ATHSP93-V	0.97477845
AT5G61130.1	miR5021	121	4	0.136496	0.509098402	no	PDCB1	miR5021:PDCB1	0.97477845
AT5G64030.1	miR168a-5p	276	5.5	0.194995	0.742078972	no	NA	miR168a-5p:AT5G64030.1	0.97477845
AT5G65020.2	miR837-5p	54	5.5	0.175495	0.784088309	no	ANNAT2	miR837-5p:ANNAT2	0.97477845
AT5G65400.1	miR831-5p	217	5.5	0.115047	0.797721403	no	NA	miR831-5p:AT5G65400.1	0.97477845
AT5G65670.2	miR390a-3p	939	5.5	0.331491	0.767372031	no	IAA9	miR390a-3p:IAA9	0.97477845
AT5G66240.3	miR777	252	6	0.226194	0.897265456	no	NA	miR777:AT5G66240.3	0.97477845
AT5G66800.1	miR5021	161	5	0.187195	0.788814494	no	NA	miR5021:AT5G66800.1	0.97477845
AT1G04910.1	miR865-5p	1622	5.5	0.278843	0.786528235	no	NA	miR865-5p:AT1G04910.1	0.974995284
AT1G20330.1	miR831-3p	739	5	0.181345	0.427597502	no	CVP1	miR831-3p:CVP1	0.974995284
AT2G01970.1	miR156i	1804	5	0.198895	0.701998617	no	NA	miR156i:AT2G01970.1	0.974995284
AT2G15292.1	miR158a-5p	578	6	0.483587	0.875695173	no	NA	miR158a-5p:AT2G15292.1	0.974995284
AT3G02360.2	miR859	1605	5	0.76633	0.567625065	no	NA	miR859:AT3G02360.2	0.974995284
AT3G13850.1	miR5021	820	5.5	0.185245	0.816066368	no	LBD22	miR5021:LBD22	0.974995284
AT3G16480.1	miR173-3p	1295	5.5	0.206695	0.755750668	no	MPPalpha	miR173-3p:MPPalpha	0.974995284
AT3G22750.1	miR415	1916	5	0.196945	0.721449741	no	NA	miR415:AT3G22750.1	0.974995284
AT3G22910.1	miR830-5p	2796	5	0.228144	0.507999222	no	NA	miR830-5p:AT3G22910.1	0.974995284
AT3G26640.1	miR5662	1029	5.5	0.105297	0.754938911	no	LWD2	miR5662:LWD2	0.974995284
AT3G53510.1	miR5021	2038	5	0.179395	0.766744074	no	ABCG20	miR5021:ABCG20	0.974995284
AT4G17950.1	miR166a-5p	1528	5.5	0.163796	0.695745642	no	NA	miR166a-5p:AT4G17950.1	0.974995284
AT4G20320.2	miR172d-5p	924	5.5	0.191095	0.758014682	no	NA	miR172d-5p:AT4G20320.2	0.974995284
AT4G37610.1	miR167c-5p	1109	5	0.130647	0.559776119	no	BT5	miR167c-5p:BT5	0.974995284
AT5G04140.2	miR157c-3p	5013	5	0.547936	0.52060336	no	FD-GOGAT	miR157c-3p:FD-GOGAT	0.974995284
AT5G24655.1	miR396b-5p	161	5.5	0.360741	0.767834531	no	LSU4	miR396b-5p:LSU4	0.974995284
AT5G55660.1	miR414	693	5	0.194995	0.573904294	no	NA	miR414:AT5G55660.1	0.974995284
AT5G58710.1	miR8172	706	5	0.132597	0.528110808	no	ROC7	miR8172:ROC7	0.974995284
AT1G45688.2	miR1886.1	740	6	0.282743	0.874972545	no	NA	miR1886.1:AT1G45688.2	0.977608528
AT4G16420.3	miR157a-3p	1450	6	0.337341	0.860698874	no	ADA2B	miR157a-3p:ADA2B	0.977608528
AT4G20670.1	miR5638a	756	5.5	0.36269	0.776625271	no	NA	miR5638a:AT4G20670.1	0.977608528
AT5G09900.3	miR172a	649	5.5	0.271043	0.745947459	no	EMB2107	miR172a:EMB2107	0.977608528
AT1G07320.4	miR865-3p	595	5	0.304192	0.50675588	no	EMB2784	miR865-3p:EMB2784	0.981604552
AT1G50170.1	miR8181	607	6	0.214494	0.844138405	no	ATSIRB	miR8181:ATSIRB	0.981604552
AT1G53580.2	miR5021	211	6	0.202795	0.865326369	no	ETHE1	miR5021:ETHE1	0.981604552
AT1G74560.3	miR414	863	5	0.438738	0.53011717	no	NRP1	miR414:NRP1	0.981604552
AT1G75930.1	miR5021	178	4	0.415339	0.083952037	no	EXL6	miR5021:EXL6	0.981604552
AT1G77260.1	miR159b-5p	1929	6	0.405589	0.831570708	no	NA	miR159b-5p:AT1G77260.1	0.981604552
AT3G02468.1	miR854a	813	5	0.713681	0.618534587	no	CPuORF9	miR854a:CPuORF9	0.981604552
AT3G02470.4	miR854a	866	5	0.713681	0.618534587	no	SAMDC	miR854a:SAMDC	0.981604552
AT3G22790.1	miR776	2725	6	0.142346	0.865550026	no	NET1A	miR776:NET1A	0.981604552
AT4G23820.1	miR870-5p	1356	5	0.458238	0.697064489	no	NA	miR870-5p:AT4G23820.1	0.981604552
AT4G24960.3	miR414	695	5.5	0.409489	0.753082211	no	ATHVA22D	miR414:ATHVA22D	0.981604552
AT4G28300.2	miR156a-3p	1915	6	0.547936	0.85928227	no	NA	miR156a-3p:AT4G28300.2	0.981604552
AT5G37780.3	miR838	530	5	0.629833	0.49462473	no	ACAM-1	miR838:ACAM-1	0.981604552
AT5G50830.2	miR414	783	5.5	0.189145	0.757714009	no	NA	miR414:AT5G50830.2	0.981604552
AT5G60160.1	miR393a-3p	1282	5	0.249593	0.509474418	no	NA	miR393a-3p:AT5G60160.1	0.981604552
AT5G60800.2	miR167a-3p	790	6	0.417289	0.849270028	no	NA	miR167a-3p:AT5G60800.2	0.981604552
AT2G01490.1	miR5655	1039	6	0.128697	0.860292593	no	PAHX	miR5655:PAHX	0.983485079
AT3G51240.2	miR408-3p	430	5	0.469938	0.399311634	no	F3'H	miR408-3p:F3'H	0.983485079
AT4G22220.1	miR172b-5p	545	5	0.662983	0.60664028	no	ATISU1	miR172b-5p:ATISU1	0.983485079
AT4G23470.3	miR4245	1039	6	0.115047	0.860115613	no	NA	miR4245:AT4G23470.3	0.983485079
AT5G06700.1	miR3440b-5p	1555	6	0.512837	0.853658771	no	TBR	miR3440b-5p:TBR	0.983485079
AT1G33811.1	miR158a-5p	958	5.5	0.159896	0.944429969	no	NA	miR158a-5p:AT1G33811.1	0.986718502
AT1G79050.2	miR868-3p	1065	5.5	0.233994	0.933611855	no	RECA1	miR868-3p:RECA1	0.986718502
AT2G19860.2	miR5016	1393	5.5	0.224244	0.927603744	no	ATHXK2	miR5016:ATHXK2	0.986718502
AT3G04290.1	miR5661	669	5.5	2.44524	0.943906542	no	ATLTL1	miR5661:ATLTL1	0.986718502
AT3G20530.1	miR5027	975	6	0.247643	1.032265885	no	NA	miR5027:AT3G20530.1	0.986718502
AT4G00230.1	miR829-5p	2134	5.5	0.185245	0.952965401	no	XSP1	miR829-5p:XSP1	0.986718502
AT3G56800.1	miR837-5p	536	5	0.584985	0.344445145	no	ACAM-3	miR837-5p:ACAM-3	0.988511272
AT1G49300.2	miR165a-5p	464	5.5	0.144296	0.901664417	no	ATRAB7	miR165a-5p:ATRAB7	0.989566723
AT1G80380.4	miR5661	829	5.5	0.341241	0.75434104	no	NA	miR5661:AT1G80380.4	0.989948497
AT4G17090.1	miR5645a	1469	5	0.417289	0.530986902	no	AtBAM3	miR5645a:AtBAM3	0.992417343
AT3G12280.2	miR2112-5p	2420	6	0.249593	1.014243809	no	ATRBR1	miR2112-5p:ATRBR1	0.992435517
AT2G35520.2	miR1886.1	270	5	0.272993	0.596831105	no	DAD2	miR1886.1:DAD2	0.992826873
AT1G12520.3	miR398a-3p	820	6	0.245694	0.822356425	no	ATCCS	miR398a-3p:ATCCS	0.993764288
AT1G19440.1	miR829-5p	1446	6	0.146246	0.860874013	no	KCS4	miR829-5p:KCS4	0.993764288
AT1G19570.2	miR842	467	5	0.934025	0.329531165	no	ATDHAR1	miR842:ATDHAR1	0.993764288
AT1G25450.1	miR5658	1374	5.5	0.265193	0.733283257	no	CER60	miR5658:CER60	0.993764288
AT1G27400.1	miR773a	591	5	0.171595	0.354090983	no	NA	miR773a:AT1G27400.1	0.993764288
AT1G62500.1	miR161.2	778	5	0.200845	0.522852154	no	NA	miR161.2:AT1G62500.1	0.993764288
AT1G63710.1	miR1886.3	365	5.5	0.150146	0.753459907	no	CYP86A7	miR1886.3:CYP86A7	0.993764288
AT1G68530.2	miR824-3p	485	5.5	0.124797	0.687661974	no	CER6	miR824-3p:CER6	0.993764288
AT1G68560.1	miR5650	2677	5	0.185245	0.304704331	no	ATXYL1	miR5650:ATXYL1	0.993764288
AT1G78200.2	miR5661	696	5.5	0.208645	0.738043872	no	NA	miR5661:AT1G78200.2	0.993764288
AT2G04570.1	miR834	401	5	0.239844	0.32180587	no	NA	miR834:AT2G04570.1	0.993764288
AT2G33560.2	miR5658	1161	5.5	0.152096	0.735935509	no	BUBR1	miR5658:BUBR1	0.993764288
AT2G38110.1	miR8178	876	5	0.202795	0.546918908	no	ATGPAT6	miR8178:ATGPAT6	0.993764288
AT3G02750.3	miR447a.2-3p	1614	6	0.216444	0.84206985	no	NA	miR447a.2-3p:AT3G02750.3	0.993764288
AT3G13870.2	miR156a-5p	1481	5.5	0.132597	0.734457741	no	GOM8	miR156a-5p:GOM8	0.993764288
AT3G18490.1	miR847	1195	5	0.161846	0.265306467	no	ASPG1	miR847:ASPG1	0.993764288
AT3G28980.1	miR773a	1123	5	0.444588	0.272582289	no	NA	miR773a:AT3G28980.1	0.993764288
AT4G02380.2	miR847	350	5	0.261293	0.271455966	no	AtLEA5	miR847:AtLEA5	0.993764288
AT4G04210.1	miR399c-5p	542	5.5	0.308092	0.698178938	no	PUX4	miR399c-5p:PUX4	0.993764288
AT4G10480.2	miR414	216	5	0.36269	0.390228606	no	NA	miR414:AT4G10480.2	0.993764288
AT4G15790.1	miR854a	256	6	0.37244	0.849185489	no	NA	miR854a:AT4G15790.1	0.993764288
AT4G34990.1	miR858b	377	6	0.179395	0.817526642	no	AtMYB32	miR858b:AtMYB32	0.993764288
AT4G38920.1	miR156a-5p	404	5	0.612284	0.602281693	no	ATVHA-C3	miR156a-5p:ATVHA-C3	0.993764288
AT5G03520.2	miR8182	770	5.5	0.493337	0.691913894	no	ATRAB-E1D	miR8182:ATRAB-E1D	0.993764288
AT5G09225.1	miR415	463	6	0.194995	0.833975974	no	NA	miR415:AT5G09225.1	0.993764288
AT5G10400.1	miR414	488	5	0.132597	0.431578967	no	NA	miR414:AT5G10400.1	0.993764288
AT5G23860.2	miR8167a	872	5.5	0.218394	0.700616608	no	TUB8	miR8167a:TUB8	0.993764288
AT5G27850.1	miR396b-5p	541	5	0.401689	0.227996246	no	NA	miR396b-5p:AT5G27850.1	0.993764288
AT5G39570.1	miR842	438	5.5	0.261293	0.689710553	no	NA	miR842:AT5G39570.1	0.993764288
AT5G45670.1	miR167a-3p	1107	5	1.32792	0.355114867	no	NA	miR167a-3p:AT5G45670.1	0.993764288
AT5G58250.1	miR4245	718	5	0.126747	0.525861192	no	EMB3143	miR4245:EMB3143	0.993764288
AT5G60410.5	miR5661	2827	5.5	0.191095	0.727327185	no	ATSIZ1	miR5661:ATSIZ1	0.993764288
AT5G60960.1	miR854a	70	6	0.116997	0.847595539	no	PNM1	miR854a:PNM1	0.993764288
AT5G66720.2	miR3932b-5p	1240	5.5	0.126747	0.680738625	no	NA	miR3932b-5p:AT5G66720.2	0.993764288
AT5G10750.1	miR852	696	5.5	0.130647	0.709855825	no	NA	miR852:AT5G10750.1	0.994207122
AT3G54470.1	miR393a-3p	1504	6	0.779979	0.837589877	no	NA	miR393a-3p:AT3G54470.1	0.994821263
AT1G12460.1	miR157a-3p	2961	5.5	0.159896	0.848752003	no	NA	miR157a-3p:AT1G12460.1	0.997038965
AT1G15000.1	miR5661	869	5.5	0.142346	0.891905249	no	scpl50	miR5661:scpl50	0.997038965
AT1G57750.2	miR414	1303	5	0.885277	0.674300583	no	CYP96A15	miR414:CYP96A15	0.997038965
AT1G67850.2	miR857	1103	6	0.196945	0.991920079	no	NA	miR857:AT1G67850.2	0.997038965
AT2G03470.2	miR5013	978	6	0.204745	0.996773246	no	NA	miR5013:AT2G03470.2	0.997038965
AT2G24830.1	miR847	810	6	0.294442	0.986623394	no	NA	miR847:AT2G24830.1	0.997038965
AT2G27470.1	miR414	850	5.5	0.126747	0.905931607	no	NF-YB11	miR414:NF-YB11	0.997038965
AT2G38040.2	miR396a-5p	1994	5.5	0.485537	0.852321665	no	CAC3	miR396a-5p:CAC3	0.997038965
AT4G31560.1	miR173-3p	150	6	0.191095	0.985479607	no	HCF153	miR173-3p:HCF153	0.997038965
AT5G07430.1	miR5648-5p	563	5.5	0.428989	0.901578879	no	NA	miR5648-5p:AT5G07430.1	0.997038965
AT1G01550.2	miR5665	146	6	0.276893	0.810604767	no	BPS1	miR5665:BPS1	0.998073543
AT2G30110.1	miR414	3313	5	0.280793	0.316267051	no	ATUBA1	miR414:ATUBA1	0.998073543
AT5G09550.1	miR824-3p	520	5.5	0.115047	0.671297319	no	GDI	miR824-3p:GDI	0.998073543
AT3G46030.1	miR4243	261	5.5	1.14072	0.902948781	no	HTB11	miR4243:HTB11	0.99903339
AT1G04630.1	miR414	591	5.5	0.159896	0.701592576	no	MEE4	miR414:MEE4	0.999523745
AT2G23800.1	miR2937	1123	5	0.222294	0.315335499	no	GGPS2	miR2937:GGPS2	0.999523745
AT5G07530.2	miR164b-3p	1497	5	0.852128	0.077185829	no	ATGRP-7	miR164b-3p:ATGRP-7	0.999523745
AT1G01300.1	miR5021	169	6	0.177445	0.755894163	no	NA	miR5021:AT1G01300.1	0.999938042
AT1G01630.1	miR8171	978	6	0.306142	0.664627206	no	NA	miR8171:AT1G01630.1	0.999938042
AT1G02205.3	miR774b-3p	1614	6	0.175495	0.23651335	no	CER1	miR774b-3p:CER1	0.999938042
AT1G02500.2	miR858a	967	5.5	0.37244	0.597058299	no	AtSAM1	miR858a:AtSAM1	0.999938042
AT1G02560.1	miR5998a	928	6	0.237894	0.450930351	no	CLPP5	miR5998a:CLPP5	0.999938042
AT1G04410.1	miR171c-5p	666	6	1.41956	0.720227181	no	c-NAD-MDH1	miR171c-5p:c-NAD-MDH1	0.999938042
AT1G06720.1	miR414	2026	6	0.144296	0.260487012	no	NA	miR414:AT1G06720.1	0.999938042
AT1G06760.1	miR834	682	6	0.206695	0.364484443	no	NA	miR834:AT1G06760.1	0.999938042
AT1G07320.4	miR1886.1	100	6	0.282743	0.786099009	no	EMB2784	miR1886.1:EMB2784	0.999938042
AT1G07920.1	miR861-5p	491	6	0.0565485	0.658497374	no	NA	miR861-5p:AT1G07920.1	0.999938042
AT1G07930.2	miR861-5p	503	6	0.38219	0.722685007	no	NA	miR861-5p:AT1G07930.2	0.999938042
AT1G07940.2	miR861-5p	622	6	0.155996	0.539021365	no	NA	miR861-5p:AT1G07940.2	0.999938042
AT1G09200.1	miR4221	102	6	0.475787	0.569975784	no	NA	miR4221:AT1G09200.1	0.999938042
AT1G10657.4	miR830-5p	370	6	0.255443	0.737635886	no	NA	miR830-5p:AT1G10657.4	0.999938042
AT1G10850.1	miR837-5p	2217	6	0.228144	0.72077097	no	NA	miR837-5p:AT1G10850.1	0.999938042
AT1G10950.1	miR5024-5p	1797	5.5	0.132597	0.537892402	no	AtTMN1	miR5024-5p:AtTMN1	0.999938042
AT1G11860.3	miR843	518	6	0.189145	0.769182257	no	NA	miR843:AT1G11860.3	0.999938042
AT1G11910.1	miR172d-5p	1558	6	0.169646	0.298301462	no	APA1	miR172d-5p:APA1	0.999938042
AT1G12080.2	miR4221	353	5.5	0.315892	0.188194543	no	NA	miR4221:AT1G12080.2	0.999938042
AT1G12080.2	miR838	461	5.5	1.12122	0.412084219	no	NA	miR838:AT1G12080.2	0.999938042
AT1G12810.2	miR5640	395	6	0.271043	0.56007394	no	NA	miR5640:AT1G12810.2	0.999938042
AT1G12910.1	miR2937	970	5.5	0.148196	0.454756303	no	ATAN11	miR2937:ATAN11	0.999938042
AT1G13140.2	miR5656	1434	5.5	0.235944	0.405307274	no	CYP86C3	miR5656:CYP86C3	0.999938042
AT1G14320.2	miR447c-3p	453	6	0.815079	0.183132838	no	RPL10	miR447c-3p:RPL10	0.999938042
AT1G15340.2	miR773a	736	6	0.323691	0.67624098	no	MBD10	miR773a:MBD10	0.999938042
AT1G15340.2	miR773a	994	5.5	0.77413	0.34116638	no	MBD10	miR773a:MBD10	0.999938042
AT1G15500.1	miR172e-3p	1904	6	0.202795	0.485377674	no	ATNTT2	miR172e-3p:ATNTT2	0.999938042
AT1G16890.3	miR5998a	491	5.5	0.489437	0.408722246	no	UBC13B	miR5998a:UBC13B	0.999938042
AT1G17745.2	miR839-5p	1917	6	0.930126	0.420340998	no	PGDH	miR839-5p:PGDH	0.999938042
AT1G18740.1	miR865-3p	1282	6	0.157946	0.594527321	no	NA	miR865-3p:AT1G18740.1	0.999938042
AT1G20693.3	miR414	583	5.5	0.540136	0.551239643	no	HMG BETA 1	miR414:HMG BETA 1	0.999938042
AT1G21900.1	miR839-5p	569	6	0.173545	0.626366037	no	p24delta5	miR839-5p:p24delta5	0.999938042
AT1G22200.2	miR172b-5p	985	6	0.196945	0.11046473	no	NA	miR172b-5p:AT1G22200.2	0.999938042
AT1G22640.1	miR164c-3p	613	6	0.237894	0.585190298	no	ATMYB3	miR164c-3p:ATMYB3	0.999938042
AT1G24260.3	miR398a-5p	743	6	0.487487	0.413721776	no	AGL9	miR398a-5p:AGL9	0.999938042
AT1G24260.3	miR5658	794	6	0.187195	0.275760947	no	AGL9	miR5658:AGL9	0.999938042
AT1G26480.1	miR414	192	6	0.298342	0.71072785	no	GF14 IOTA	miR414:GF14 IOTA	0.999938042
AT1G27530.1	miR5645a	398	5	0.144296	0.378642666	no	NA	miR5645a:AT1G27530.1	0.999938042
AT1G27710.2	miR170-3p	661	6	0.288592	0.542186093	no	NA	miR170-3p:AT1G27710.2	0.999938042
AT1G27970.2	miR5020a	276	6	0.448488	0.482724743	no	NTF2B	miR5020a:NTF2B	0.999938042
AT1G29220.2	miR773a	1196	6	0.157946	0.810325342	no	NA	miR773a:AT1G29220.2	0.999938042
AT1G30230.2	miR5665	662	6	0.76243	0.282816434	no	eEF-1Bb1	miR5665:eEF-1Bb1	0.999938042
AT1G30230.2	miR5021	834	5	0.191095	0.402172775	no	eEF-1Bb1	miR5021:eEF-1Bb1	0.999938042
AT1G31130.1	miR776	1216	5.5	0.228144	0.58707534	no	NA	miR776:AT1G31130.1	0.999938042
AT1G31300.2	miR5663-5p	1133	5.5	0.175495	0.67746758	no	NA	miR5663-5p:AT1G31300.2	0.999938042
AT1G32230.3	miR5026	768	6	0.187195	0.754596275	no	ATP8	miR5026:ATP8	0.999938042
AT1G34000.1	miR5021	658	6	0.175495	0.70192132	no	OHP2	miR5021:OHP2	0.999938042
AT1G34060.1	miR4239	1301	5.5	0.257393	0.544238802	no	NA	miR4239:AT1G34060.1	0.999938042
AT1G36380.1	miR5021	141	5	0.179395	0.576124018	no	NA	miR5021:AT1G36380.1	0.999938042
AT1G51950.1	miR414	518	6	0.193045	0.740868044	no	IAA18	miR414:IAA18	0.999938042
AT1G52300.1	miR778	330	6	0.875527	0.31797917	no	NA	miR778:AT1G52300.1	0.999938042
AT1G52600.1	miR868-5p	592	5.5	0.274943	0.657890785	no	NA	miR868-5p:AT1G52600.1	0.999938042
AT1G53210.1	miR852	1134	6	0.189145	0.666606311	no	NA	miR852:AT1G53210.1	0.999938042
AT1G55535.2	miR5015	1142	6	0.216444	0.778980331	no	NA	miR5015:AT1G55535.2	0.999938042
AT1G60950.1	miR773b-3p	423	5.5	2.89762	0.259055532	no	ATFD2	miR773b-3p:ATFD2	0.999938042
AT1G61900.3	miR854a	1474	6	0.202795	0.471285108	no	NA	miR854a:AT1G61900.3	0.999938042
AT1G62480.1	miR838	473	5.5	0.707831	0.085240674	no	NA	miR838:AT1G62480.1	0.999938042
AT1G63830.3	miR5014b	974	6	0.120897	0.671665572	no	NA	miR5014b:AT1G63830.3	0.999938042
AT1G64520.1	miR156i	907	6	0.189145	0.636016274	no	RPN12a	miR156i:RPN12a	0.999938042
AT1G64770.3	miR2111a-5p	848	6	0.430939	0.751237416	no	NDF2	miR2111a-5p:NDF2	0.999938042
AT1G65060.2	miR859	1368	5.5	0.208645	0.482423684	no	4CL3	miR859:4CL3	0.999938042
AT1G65295.1	miR854a	115	5	1.02957	0.426250407	no	NA	miR854a:AT1G65295.1	0.999938042
AT1G65560.1	miR396a-3p	1026	6	0.179395	0.746861415	no	NA	miR396a-3p:AT1G65560.1	0.999938042
AT1G66070.2	miR774b-3p	271	6	0.272993	0.79243405	no	NA	miR774b-3p:AT1G66070.2	0.999938042
AT1G66340.1	miR2934-3p	2058	6	0.146246	0.770592281	no	AtETR1	miR2934-3p:AtETR1	0.999938042
AT1G67290.1	miR8180	1073	6	0.214494	0.693707196	no	GLOX1	miR8180:GLOX1	0.999938042
AT1G68590.2	miR869.1	351	6	0.501137	0.43744649	no	PSRP3/1	miR869.1:PSRP3/1	0.999938042
AT1G70490.3	miR866-5p	435	6	0.38804	0.46805483	no	ARFA1D	miR866-5p:ARFA1D	0.999938042
AT1G71695.1	miR169d	523	6	0.230094	0.576718302	no	NA	miR169d:AT1G71695.1	0.999938042
AT1G72020.1	miR5651	278	6	0.423139	0.204330435	no	NA	miR5651:AT1G72020.1	0.999938042
AT1G73230.1	miR157a-3p	238	5.5	0.155996	0.371722018	no	NA	miR157a-3p:AT1G73230.1	0.999938042
AT1G74060.1	miR835-3p	810	5.5	0.194995	0.395674056	no	NA	miR835-3p:AT1G74060.1	0.999938042
AT1G74800.1	miR5637	1961	5.5	0.220344	0.673059666	no	NA	miR5637:AT1G74800.1	0.999938042
AT1G74840.2	miR863-5p	280	6	0.187195	0.709734136	no	NA	miR863-5p:AT1G74840.2	0.999938042
AT1G75180.3	miR414	1321	5.5	0.37049	0.644900053	no	NA	miR414:AT1G75180.3	0.999938042
AT1G75380.3	miR414	477	6	0.403639	0.760253331	no	ATBBD1	miR414:ATBBD1	0.999938042
AT1G75500.2	miR868-3p	1230	6	0.249593	0.646110055	no	UMAMIT5	miR868-3p:UMAMIT5	0.999938042
AT1G76030.1	miR859	1241	6	0.39389	0.765483314	no	AtVAB1	miR859:AtVAB1	0.999938042
AT1G78080.1	miR5021	653	6	0.181345	0.805807899	no	RAP2.4	miR5021:RAP2.4	0.999938042
AT1G78830.1	miR5024-3p	1279	6	0.280793	0.686466282	no	NA	miR5024-3p:AT1G78830.1	0.999938042
AT1G78880.1	miR5021	1839	5.5	0.140396	0.673900505	no	NA	miR5021:AT1G78880.1	0.999938042
AT1G78882.1	miR5021	1839	5.5	0.140396	0.673900505	no	CPuORF56	miR5021:CPuORF56	0.999938042
AT1G80300.1	miR5644	1664	6	0.228144	0.504338113	no	ATNTT1	miR5644:ATNTT1	0.999938042
AT1G80920.1	miR5658	210	5	0.132597	0.453481398	no	AtJ8	miR5658:AtJ8	0.999938042
AT2G02090.1	miR5645a	2106	6	0.105297	0.68142653	no	CHA19	miR5645a:CHA19	0.999938042
AT2G04570.1	miR1888b	104	6	0.440688	0.560217136	no	NA	miR1888b:AT2G04570.1	0.999938042
AT2G04570.1	miR774b-3p	984	6	1.8817	0.327111291	no	NA	miR774b-3p:AT2G04570.1	0.999938042
AT2G05710.1	miR172d-5p	1570	6	0.212544	0.69491541	no	ACO3	miR172d-5p:ACO3	0.999938042
AT2G07698.1	miR867	1295	6	0.709781	0.193440618	no	NA	miR867:AT2G07698.1	0.999938042
AT2G10940.2	miR862-5p	726	6	3.41436	0.245379908	no	NA	miR862-5p:AT2G10940.2	0.999938042
AT2G11910.2	miR414	286	6	0.551835	0.667177565	no	NA	miR414:AT2G11910.2	0.999938042
AT2G13360.2	miR5021	1381	5.5	0.157946	0.451641665	no	AGT	miR5021:AGT	0.999938042
AT2G16600.2	miR773b-5p	405	5	0.75853	0.272800607	no	ROC3	miR773b-5p:ROC3	0.999938042
AT2G16600.2	miR414	538	5.5	0.39779	0.398721503	no	ROC3	miR414:ROC3	0.999938042
AT2G16940.3	miR847	334	6	0.142346	0.733361366	no	NA	miR847:AT2G16940.3	0.999938042
AT2G19480.3	miR5012	1319	5.5	0.584985	0.652442463	no	NAP1;2	miR5012:NAP1;2	0.999938042
AT2G19730.3	miR8168	455	6	1.56191	0.554399974	no	NA	miR8168:AT2G19730.3	0.999938042
AT2G20260.1	miR834	241	6	0.454338	0.523453849	no	PSAE-2	miR834:PSAE-2	0.999938042
AT2G21790.1	miR838	2624	6	0.185245	0.589653594	no	ATRNR1	miR838:ATRNR1	0.999938042
AT2G22795.1	miR4221	656	6	0.237894	0.65122291	no	NA	miR4221:AT2G22795.1	0.999938042
AT2G23120.1	miR8176	270	5.5	0.456288	0.435767784	no	NA	miR8176:AT2G23120.1	0.999938042
AT2G25670.2	miR408-3p	1316	5.5	0.210594	0.493181948	no	NA	miR408-3p:AT2G25670.2	0.999938042
AT2G26850.1	miR5021	388	6	0.179395	0.82197027	no	NA	miR5021:AT2G26850.1	0.999938042
AT2G28910.1	miR414	876	5.5	0.144296	0.563270851	no	CXIP4	miR414:CXIP4	0.999938042
AT2G29700.1	miR831-3p	205	6	0.220344	0.365379019	no	ATPH1	miR831-3p:ATPH1	0.999938042
AT2G30010.1	miR156g	1152	6	0.458238	0.507751876	no	TBL45	miR156g:TBL45	0.999938042
AT2G31670.1	miR396b-5p	685	5.5	0.142346	0.481046528	no	NA	miR396b-5p:AT2G31670.1	0.999938042
AT2G32060.3	miR5666	435	5.5	1.77445	0.433019988	no	NA	miR5666:AT2G32060.3	0.999938042
AT2G33040.1	miR824-5p	475	5.5	0.165746	0.504571129	no	ATP3	miR824-5p:ATP3	0.999938042
AT2G34870.1	miR390a-5p	332	6	0.633733	0.690807878	no	MEE26	miR390a-5p:MEE26	0.999938042
AT2G35240.1	miR5662	108	6	0.134546	0.742292121	no	MORF6	miR5662:MORF6	0.999938042
AT2G35490.1	miR399c-5p	1185	6	0.202795	0.601301292	no	NA	miR399c-5p:AT2G35490.1	0.999938042
AT2G35960.1	miR5021	888	6	0.198895	0.72603848	no	NHL12	miR5021:NHL12	0.999938042
AT2G36060.3	miR414	299	5.5	0.179395	0.563772425	no	MMZ3	miR414:MMZ3	0.999938042
AT2G36145.1	miR396b-5p	563	6	0.179395	0.68510486	no	NA	miR396b-5p:AT2G36145.1	0.999938042
AT2G37270.2	miR8166	403	6	0.77023	0.577195585	no	ATRPS5B	miR8166:ATRPS5B	0.999938042
AT2G37620.2	miR845b	858	6	0.432889	0.767985134	no	AAc1	miR845b:AAc1	0.999938042
AT2G39730.3	miR863-5p	420	6	0.602534	0.624098047	no	RCA	miR863-5p:RCA	0.999938042
AT2G40430.3	miR414	951	5.5	0.249593	0.625304873	no	NA	miR414:AT2G40430.3	0.999938042
AT2G40460.1	miR8166	1325	6	0.161846	0.625328516	no	NA	miR8166:AT2G40460.1	0.999938042
AT2G40475.1	miR5021	665	6	0.177445	0.721569596	no	ASG8	miR5021:ASG8	0.999938042
AT2G41430.5	miR3434-5p	702	5.5	0.261293	0.136094404	no	CID1	miR3434-5p:CID1	0.999938042
AT2G42220.1	miR399a	409	6	0.325641	0.739887558	no	NA	miR399a:AT2G42220.1	0.999938042
AT2G43710.2	miR5632-5p	1274	6	0.594734	0.593994994	no	FAB2	miR5632-5p:FAB2	0.999938042
AT2G44060.2	miR414	1037	5.5	0.452388	0.53361305	no	NA	miR414:AT2G44060.2	0.999938042
AT2G44100.2	miR156i	1564	6	0.208645	0.645772368	no	AT-GDI1	miR156i:AT-GDI1	0.999938042
AT2G44730.1	miR414	861	6	0.276893	0.734255456	no	NA	miR414:AT2G44730.1	0.999938042
AT2G46490.1	miR447a-3p	240	6	0.177445	0.628447617	no	NA	miR447a-3p:AT2G46490.1	0.999938042
AT2G47110.2	miR838	303	6	0.154046	0.208551349	no	UBI6	miR838:UBI6	0.999938042
AT3G01120.1	miR8177	1768	6	0.208645	0.40675944	no	AtCGS1	miR8177:AtCGS1	0.999938042
AT3G01130.2	miR5021	290	5	0.194995	0.527470514	no	NA	miR5021:AT3G01130.2	0.999938042
AT3G01230.1	miR859	541	6	0.272993	0.360118305	no	NA	miR859:AT3G01230.1	0.999938042
AT3G01390.2	miR4221	411	6	0.280793	0.573736881	no	AVMA10	miR4221:AVMA10	0.999938042
AT3G01500.3	miR5024-3p	748	6	0.713681	0.254083816	no	ATBCA1	miR5024-3p:ATBCA1	0.999938042
AT3G02760.1	miR4227	2215	6	0.109197	0.602684267	no	NA	miR4227:AT3G02760.1	0.999938042
AT3G03920.1	miR1886.3	404	6	0.165746	0.315507344	no	NA	miR1886.3:AT3G03920.1	0.999938042
AT3G05220.2	miR414	460	5.5	0.183295	0.638212092	no	NA	miR414:AT3G05220.2	0.999938042
AT3G05590.1	miR773a	398	6	0.440688	0.39897424	no	RPL18	miR773a:RPL18	0.999938042
AT3G06125.3	miR2111a-5p	132	6	0.155996	0.467965315	no	NA	miR2111a-5p:AT3G06125.3	0.999938042
AT3G06170.1	miR860	1360	6	0.319792	0.747194465	no	NA	miR860:AT3G06170.1	0.999938042
AT3G07820.1	miR833a-5p	992	6	0.413389	0.176666558	no	NA	miR833a-5p:AT3G07820.1	0.999938042
AT3G08520.1	miR831-3p	29	6	2.20734	0.691155143	no	NA	miR831-3p:AT3G08520.1	0.999938042
AT3G08690.2	miR156i	900	6	0.210594	0.813851819	no	ATUBC11	miR156i:ATUBC11	0.999938042
AT3G09740.1	miR447a-3p	606	6	0.202795	0.495117955	no	ATSYP71	miR447a-3p:ATSYP71	0.999938042
AT3G12110.1	miR8168	1161	6	0.284693	0.445509337	no	ACT11	miR8168:ACT11	0.999938042
AT3G12550.2	miR159b-5p	1747	6	0.142346	0.764961961	no	FDM3	miR159b-5p:FDM3	0.999938042
AT3G13390.1	miR407	1945	6	0.189145	0.291391402	no	sks11	miR407:sks11	0.999938042
AT3G13470.1	miR833b	336	6	0.306142	0.783583961	no	Cpn60beta2	miR833b:Cpn60beta2	0.999938042
AT3G13750.1	miR8181	2633	6	0.196945	0.725714577	no	BGAL1	miR8181:BGAL1	0.999938042
AT3G14210.1	miR859	1044	6	0.815079	0.330924104	no	ESM1	miR859:ESM1	0.999938042
AT3G15040.1	miR414	753	5.5	0.142346	0.69507625	no	NA	miR414:AT3G15040.1	0.999938042
AT3G15450.3	miR2933a	170	5.5	0.670782	0.490225604	no	NA	miR2933a:AT3G15450.3	0.999938042
AT3G15480.1	miR858b	227	5.5	0.173545	0.573266345	no	NA	miR858b:AT3G15480.1	0.999938042
AT3G16850.1	miR395a	815	6	0.0935975	0.663839253	no	NA	miR395a:AT3G16850.1	0.999938042
AT3G17160.1	miR847	291	6	0.0662983	0.516449747	no	NA	miR847:AT3G17160.1	0.999938042
AT3G17510.2	miR414	688	5.5	0.189145	0.671746044	no	CIPK1	miR414:CIPK1	0.999938042
AT3G18850.5	miR5662	1004	6	0.606434	0.503309793	no	LPAT5	miR5662:LPAT5	0.999938042
AT3G19930.1	miR4227	1502	6	0.325641	0.796212821	no	ATSTP4	miR4227:ATSTP4	0.999938042
AT3G21970.1	miR5638a	738	6	0.251543	0.747331732	no	NA	miR5638a:AT3G21970.1	0.999938042
AT3G22420.2	miR837-5p	1844	6	0.193045	0.704201202	no	ATWNK2	miR837-5p:ATWNK2	0.999938042
AT3G23810.1	miR408-5p	709	5	0.308092	0.498081683	no	ATSAHH2	miR408-5p:ATSAHH2	0.999938042
AT3G26570.2	miR1888b	1304	6	0.278843	0.747105123	no	ORF02	miR1888b:ORF02	0.999938042
AT3G27160.1	miR1886.1	90	6	0.208645	0.569264355	no	GHS1	miR1886.1:GHS1	0.999938042
AT3G28500.1	miR2936	237	6	0.196945	0.228971265	no	NA	miR2936:AT3G28500.1	0.999938042
AT3G28790.1	miR5021	1897	5	0.567435	0.182821102	no	NA	miR5021:AT3G28790.1	0.999938042
AT3G28830.1	miR854a	1623	5	1.53266	0.414719695	no	NA	miR854a:AT3G28830.1	0.999938042
AT3G29200.1	miR833a-5p	1182	6	0.37439	0.709207013	no	ATCM1	miR833a-5p:ATCM1	0.999938042
AT3G42170.1	miR870-5p	2043	5.5	0.165746	0.654204517	no	DAYSLEEPER	miR870-5p:DAYSLEEPER	0.999938042
AT3G49910.1	miR172b-5p	606	5.5	0.146246	0.353726134	no	NA	miR172b-5p:AT3G49910.1	0.999938042
AT3G50820.1	miR782	1083	6	0.692232	0.457999962	no	OEC33	miR782:OEC33	0.999938042
AT3G51160.1	miR839-5p	782	6	0.175495	0.672180034	no	GMD2	miR839-5p:GMD2	0.999938042
AT3G52590.1	miR5024-3p	122	6	1.64381	0.608862768	no	EMB2167	miR5024-3p:EMB2167	0.999938042
AT3G53260.1	miR415	2333	6	0.39389	0.561167675	no	ATPAL2	miR415:ATPAL2	0.999938042
AT3G53370.2	miR866-3p	263	5	0.167696	0.514534991	no	NA	miR866-3p:AT3G53370.2	0.999938042
AT3G53420.2	miR5638b	946	6	0.193045	0.149598682	no	AtPIP2;1	miR5638b:AtPIP2;1	0.999938042
AT3G53580.1	miR858a	993	5.5	0.167696	0.529082654	no	NA	miR858a:AT3G53580.1	0.999938042
AT3G53650.1	miR4243	160	5.5	0.00779979	0.639777424	no	NA	miR4243:AT3G53650.1	0.999938042
AT3G55170.2	miR5015	336	6	0.407539	0.752040337	no	NA	miR5015:AT3G55170.2	0.999938042
AT3G56020.1	miR831-3p	71	6	2.54273	0.672443835	no	NA	miR831-3p:AT3G56020.1	0.999938042
AT3G56360.1	miR779.1	621	6	0.243744	0.663143746	no	NA	miR779.1:AT3G56360.1	0.999938042
AT3G56370.1	miR159b-5p	3080	6	0.218394	0.325801673	no	NA	miR159b-5p:AT3G56370.1	0.999938042
AT3G58640.2	miR390b-3p	2487	6	0.169646	0.632847246	no	NA	miR390b-3p:AT3G58640.2	0.999938042
AT3G58730.1	miR168b-3p	814	6	0.228144	0.412239527	no	NA	miR168b-3p:AT3G58730.1	0.999938042
AT3G61580.1	miR5021	1144	6	0.446538	0.764120001	no	AtSLD1	miR5021:AtSLD1	0.999938042
AT3G62250.1	miR838	281	6	1.39031	0.365938457	no	UBQ5	miR838:UBQ5	0.999938042
AT3G63130.2	miR847	1841	6	0.126747	0.488929148	no	ATRANGAP1	miR847:ATRANGAP1	0.999938042
AT4G01050.1	miR397b	911	6	0.232044	0.49835734	no	TROL	miR397b:TROL	0.999938042
AT4G01150.2	miR3440b-3p	252	5.5	0.200845	0.202189008	no	NA	miR3440b-3p:AT4G01150.2	0.999938042
AT4G01470.1	miR397b	586	6	0.559635	0.784278476	no	ATTIP1.3	miR397b:ATTIP1.3	0.999938042
AT4G01850.2	miR8165	303	6	0.306142	0.721155667	no	AtSAM2	miR8165:AtSAM2	0.999938042
AT4G02940.1	miR8172	1827	6	0.132597	0.677094119	no	NA	miR8172:AT4G02940.1	0.999938042
AT4G03080.1	miR158a-3p	2586	6	0.124797	0.637502692	no	BSL1	miR158a-3p:BSL1	0.999938042
AT4G04460.2	miR395b	931	6	0.427039	0.715496417	no	NA	miR395b:AT4G04460.2	0.999938042
AT4G04640.1	miR5021	1310	6	0.198895	0.33748114	no	ATPC1	miR5021:ATPC1	0.999938042
AT4G05180.1	miR8171	365	5.5	1.12902	0.532905144	no	PSBQ	miR8171:PSBQ	0.999938042
AT4G08350.1	miR777	2334	6	0.194995	0.653456938	no	GTA02	miR777:GTA02	0.999938042
AT4G10030.1	miR5641	1259	5.5	0.152096	0.643726508	no	NA	miR5641:AT4G10030.1	0.999938042
AT4G10430.3	miR1886.1	154	6	0.150146	0.804866937	no	NA	miR1886.1:AT4G10430.3	0.999938042
AT4G13930.1	miR414	1592	5.5	0.454338	0.568542734	no	SHM4	miR414:SHM4	0.999938042
AT4G15790.1	miR5662	242	6	0.226194	0.749652592	no	NA	miR5662:AT4G15790.1	0.999938042
AT4G15790.1	miR172d-5p	457	6	0.175495	0.675948272	no	NA	miR172d-5p:AT4G15790.1	0.999938042
AT4G16720.1	miR5644	520	5.5	1.30062	0.41502116	no	NA	miR5644:AT4G16720.1	0.999938042
AT4G18970.2	miR862-5p	1262	6	0.891127	0.479918133	no	NA	miR862-5p:AT4G18970.2	0.999938042
AT4G20050.2	miR8180	805	6	0.169646	0.677140629	no	QRT3	miR8180:QRT3	0.999938042
AT4G20410.1	miR841a-3p	931	6	0.222294	0.478925302	no	GAMMA-SNAP	miR841a-3p:GAMMA-SNAP	0.999938042
AT4G20980.4	miR5651	1477	5.5	0.237894	0.607594104	no	NA	miR5651:AT4G20980.4	0.999938042
AT4G22220.1	miR5654-3p	444	6	0.514786	0.379715086	no	ATISU1	miR5654-3p:ATISU1	0.999938042
AT4G24270.2	miR414	2114	6	0.146246	0.730379098	no	EMB140	miR414:EMB140	0.999938042
AT4G24640.1	miR413	549	6	0.690282	0.586557241	no	APPB1	miR413:APPB1	0.999938042
AT4G24770.1	miR854a	1111	5.5	0.206695	0.51490926	no	ATRBP31	miR854a:ATRBP31	0.999938042
AT4G24770.1	miR156a-3p	492	6	0.302242	0.649750027	no	ATRBP31	miR156a-3p:ATRBP31	0.999938042
AT4G25780.1	miR2937	198	6	0.140396	0.692247037	no	NA	miR2937:AT4G25780.1	0.999938042
AT4G26630.2	miR847	2389	6	0.218394	0.621827879	no	NA	miR847:AT4G26630.2	0.999938042
AT4G26630.2	miR414	2451	6	0.161846	0.595337612	no	NA	miR414:AT4G26630.2	0.999938042
AT4G27430.2	miR5661	700	6	0.36659	0.629208258	no	CIP7	miR5661:CIP7	0.999938042
AT4G27580.1	miR822-5p	654	6	0.136496	0.706607377	no	NA	miR822-5p:AT4G27580.1	0.999938042
AT4G28050.1	miR169a-3p	817	6	0.553785	0.767786551	no	TET7	miR169a-3p:TET7	0.999938042
AT4G28400.1	miR5662	423	6	0.115047	0.49992692	no	NA	miR5662:AT4G28400.1	0.999938042
AT4G28780.1	miR829-5p	831	6	0.120897	0.643110739	no	NA	miR829-5p:AT4G28780.1	0.999938042
AT4G31330.1	miR1886.1	461	6	0.542086	0.75835198	no	NA	miR1886.1:AT4G31330.1	0.999938042
AT4G32520.2	miR4239	1507	6	0.134546	0.585443709	no	AtSHMT3	miR4239:AtSHMT3	0.999938042
AT4G32600.1	miR858a	1343	6	0.204745	0.739183094	no	NA	miR858a:AT4G32600.1	0.999938042
AT4G32610.1	miR414	682	6	0.235944	0.687579449	no	NA	miR414:AT4G32610.1	0.999938042
AT4G33110.2	miR5644	594	6	0.179395	0.572849982	no	NA	miR5644:AT4G33110.2	0.999938042
AT4G33680.1	miR5658	1468	6	0.171595	0.679035529	no	AGD2	miR5658:AGD2	0.999938042
AT4G35090.2	miR169a-3p	957	6	0.280793	0.385051514	no	CAT2	miR169a-3p:CAT2	0.999938042
AT4G35300.5	miR837-5p	2294	5.5	0.132597	0.681863033	no	TMT2	miR837-5p:TMT2	0.999938042
AT4G36910.1	miR5654-5p	633	6	0.155996	0.669238264	no	CBSX1	miR5654-5p:CBSX1	0.999938042
AT4G37980.2	miR5630a	1064	6	0.169646	0.595762692	no	ATCAD7	miR5630a:ATCAD7	0.999938042
AT4G37980.2	miR2112-5p	978	6	0.163796	0.555797738	no	ATCAD7	miR2112-5p:ATCAD7	0.999938042
AT4G39330.2	miR841b-5p	348	6	0.214494	0.475869068	no	ATCAD9	miR841b-5p:ATCAD9	0.999938042
AT5G01530.1	miR5662	896	5.5	3.623	0.621640011	no	LHCB4.1	miR5662:LHCB4.1	0.999938042
AT5G05010.2	miR841b-3p	1436	6	0.208645	0.556986963	no	NA	miR841b-3p:AT5G05010.2	0.999938042
AT5G07600.1	miR849	437	6	0.493337	0.601676498	no	NA	miR849:AT5G07600.1	0.999938042
AT5G09960.1	miR8173	380	6	0.226194	0.682155337	no	NA	miR8173:AT5G09960.1	0.999938042
AT5G11740.1	miR5020b	190	5	1.56386	0.292391032	no	AGP15	miR5020b:AGP15	0.999938042
AT5G12140.1	miR846-5p	430	6	0.306142	0.553658795	no	ATCYS1	miR846-5p:ATCYS1	0.999938042
AT5G13140.1	miR3440b-3p	681	6	0.179395	0.501590603	no	NA	miR3440b-3p:AT5G13140.1	0.999938042
AT5G13240.1	miR831-3p	772	6	0.37439	0.738948357	no	NA	miR831-3p:AT5G13240.1	0.999938042
AT5G13810.1	miR5640	472	6	0.354891	0.760350721	no	NA	miR5640:AT5G13810.1	0.999938042
AT5G15530.1	miR3434-3p	762	6	0.518686	0.592343576	no	BCCP2	miR3434-3p:BCCP2	0.999938042
AT5G15780.1	miR5021	503	6	0.183295	0.441707635	no	NA	miR5021:AT5G15780.1	0.999938042
AT5G16920.1	miR166a-5p	728	6	0.187195	0.340543231	no	NA	miR166a-5p:AT5G16920.1	0.999938042
AT5G17920.2	miR870-5p	816	6	0.165746	0.395697968	no	ATCIMS	miR870-5p:ATCIMS	0.999938042
AT5G18460.1	miR865-3p	1665	6	0.140396	0.776842862	no	NA	miR865-3p:AT5G18460.1	0.999938042
AT5G18670.1	miR5021	1125	5	0.136496	0.498644682	no	BAM9	miR5021:BAM9	0.999938042
AT5G19350.2	miR5013	516	6	0.191095	0.70711967	no	NA	miR5013:AT5G19350.2	0.999938042
AT5G20165.3	miR8172	536	6	0.120897	0.517945863	no	NA	miR8172:AT5G20165.3	0.999938042
AT5G20240.1	miR840-3p	402	6	0.228144	0.262121484	no	PI	miR840-3p:PI	0.999938042
AT5G20890.1	miR5663-5p	866	6	0.358791	0.75265561	no	NA	miR5663-5p:AT5G20890.1	0.999938042
AT5G21100.1	miR5647	1464	6	0.534286	0.73273382	no	NA	miR5647:AT5G21100.1	0.999938042
AT5G21274.1	miR168b-3p	240	6	0.676632	0.753688128	no	ACAM-6	miR168b-3p:ACAM-6	0.999938042
AT5G21940.1	miR5658	806	6	0.329541	0.4546061	no	NA	miR5658:AT5G21940.1	0.999938042
AT5G22480.1	miR831-3p	1555	6	0.452388	0.115534802	no	NA	miR831-3p:AT5G22480.1	0.999938042
AT5G23740.1	miR399f	552	6	0.218394	0.290507437	no	RPS11-BETA	miR399f:RPS11-BETA	0.999938042
AT5G23940.1	miR5645a	976	5.5	0.436789	0.331932329	no	DCR	miR5645a:DCR	0.999938042
AT5G24890.1	miR390b-3p	440	5.5	0.142346	0.567760758	no	NA	miR390b-3p:AT5G24890.1	0.999938042
AT5G25760.2	miR395b	586	6	0.116997	0.477428717	no	PEX4	miR395b:PEX4	0.999938042
AT5G26360.1	miR3434-5p	556	6	0.226194	0.639817039	no	NA	miR3434-5p:AT5G26360.1	0.999938042
AT5G26830.1	miR870-5p	2214	6	0.142346	0.718079951	no	NA	miR870-5p:AT5G26830.1	0.999938042
AT5G27990.1	miR414	543	6	0.37049	0.76658804	no	NA	miR414:AT5G27990.1	0.999938042
AT5G28640.1	miR779.1	944	6	0.475787	0.587679644	no	AN3	miR779.1:AN3	0.999938042
AT5G33370.2	miR5663-3p	133	5.5	0.310042	0.392923406	no	NA	miR5663-3p:AT5G33370.2	0.999938042
AT5G40770.1	miR396b-5p	496	6	0.148196	0.504209519	no	ATPHB3	miR396b-5p:ATPHB3	0.999938042
AT5G40950.1	miR841a-3p	261	5.5	0.469938	0.591319704	no	RPL27	miR841a-3p:RPL27	0.999938042
AT5G41050.1	miR5650	674	6	0.304192	0.617670154	no	NA	miR5650:AT5G41050.1	0.999938042
AT5G42950.1	miR5015	4990	5.5	0.163796	0.488075287	no	NA	miR5015:AT5G42950.1	0.999938042
AT5G43330.1	miR171c-5p	640	5.5	0.198895	0.607043434	no	c-NAD-MDH2	miR171c-5p:c-NAD-MDH2	0.999938042
AT5G47550.1	miR833a-5p	188	6	0.194995	0.602688456	no	NA	miR833a-5p:AT5G47550.1	0.999938042
AT5G48360.1	miR8166	2269	6	0.37049	0.58383069	no	NA	miR8166:AT5G48360.1	0.999938042
AT5G50020.2	miR414	1387	6	0.177445	0.314523798	no	NA	miR414:AT5G50020.2	0.999938042
AT5G52650.1	miR866-3p	155	5	0.39779	0.504872499	no	NA	miR866-3p:AT5G52650.1	0.999938042
AT5G54160.1	miR5634	591	5.5	0.602534	0.661791196	no	ATOMT1	miR5634:ATOMT1	0.999938042
AT5G55180.2	miR172b-5p	1367	5.5	0.138446	0.175703465	no	NA	miR172b-5p:AT5G55180.2	0.999938042
AT5G55660.1	miR837-5p	436	5.5	0.155996	0.439841565	no	NA	miR837-5p:AT5G55660.1	0.999938042
AT5G55920.1	miR5649a	1541	5.5	0.310042	0.632711589	no	OLI2	miR5649a:OLI2	0.999938042
AT5G55940.1	miR156i	825	6	0.140396	0.728461787	no	emb2731	miR156i:emb2731	0.999938042
AT5G56000.1	miR837-5p	1653	6	0.0584985	0.618378998	no	AtHsp90.4	miR837-5p:AtHsp90.4	0.999938042
AT5G57020.1	miR3440b-5p	1483	6	0.177445	0.55153007	no	ATNMT1	miR3440b-5p:ATNMT1	0.999938042
AT5G59300.1	miR824-3p	198	6	0.187195	0.67286809	no	ATUBC7	miR824-3p:ATUBC7	0.999938042
AT5G59850.1	miR776	311	6	0.292492	0.23447928	no	NA	miR776:AT5G59850.1	0.999938042
AT5G59870.1	miR5654-3p	348	5.5	0.898926	0.572562369	no	HTA6	miR5654-3p:HTA6	0.999938042
AT5G62210.1	miR2112-5p	659	6	2.65778	0.525321201	no	NA	miR2112-5p:AT5G62210.1	0.999938042
AT5G62890.4	miR4227	1337	6	0.126747	0.572774156	no	NA	miR4227:AT5G62890.4	0.999938042
AT5G64030.1	miR837-5p	2637	6	0.202795	0.587554711	no	NA	miR837-5p:AT5G64030.1	0.999938042
AT5G64080.2	miR854a	151	5.5	0.206695	0.450114889	no	AtXYP1	miR854a:AtXYP1	0.999938042
AT5G64310.1	miR417	426	6	0.146246	0.243224903	no	AGP1	miR417:AGP1	0.999938042
AT5G65670.2	miR5998a	817	6	0.230094	0.647119539	no	IAA9	miR5998a:IAA9	0.999938042
AT5G67300.1	miR858b	359	6	0.116997	0.576388147	no	ATMYB44	miR858b:ATMYB44	0.999938042
ATCG00500.1	miR5638a	1234	6	0.38804	0.395720187	no	ACCD	miR5638a:ACCD	0.999938042
