# Supplementary material for: NanoPARE: parallel analysis of RNA 5′ ends from low-input RNA
Source: Genome Res. 2018 Dec;28(12):1931–42. doi: 10.1101/gr.239202.118 (PMC6280765; doi:10.1101/gr.239202.118)
Supplement: Supplemental Material [file supp_gr.239202.118_Supplemental_Code_S1.zip › supplemental_code_S1/data_tables/detected_sites/fb_3.anno.tas.allen.detected.sites.tsv]

target.transcript	sRNA	slice.site	Allen.score	slice.site.rpm	fold.change	verified.	common.name	interaction	adj.p.val
AT1G50055.1	TAS1A-3'D6[-]	487	0	0.233994	0.966403606	no	TAS1b	TAS1A-3'D6[-]:TAS1b	0
AT5G18040.1	TAS1A-3'D2[+]	685	2	1.14852	1.730174248	yes	NA	TAS1A-3'D2[+]:AT5G18040.1	0.002557224
AT4G29770.2	TAS1A-3'D6[+]	780	3	0.479687	1.479687	yes	NA	TAS1A-3'D6[+]:AT4G29770.2	0.061729027
AT2G33860.1	TAS3A-5'D7[+]	1684	1.5	0.36464	0.846401751	yes	ARF3	TAS3A-5'D7[+]:ARF3	0.174116464
AT3G28030.1	TAS2-3'D6[-]	2229	4	0.614234	1.614234	no	UVH3	TAS2-3'D6[-]:UVH3	0.238028994
AT5G62000.4	TAS3A-5'D7[+]	1745	1.5	0.241794	0.708511537	yes	ARF1-BP	TAS3A-5'D7[+]:ARF1-BP	0.238028994
AT5G41070.1	TAS3C-5'D1[+]	712	2.5	0.263243	0.899977131	no	DRB5	TAS3C-5'D1[+]:DRB5	0.282550551
AT2G25930.1	TAS3C-5'D10[+]	2440	5	2.11179	2.094723995	no	ELF3	TAS3C-5'D10[+]:ELF3	0.443356744
AT2G40050.2	TAS3C-5'D2[+]	1336	4	0.222294	1.222294	no	NA	TAS3C-5'D2[+]:AT2G40050.2	0.443356744
AT4G18030.1	TAS1C-3'D7[-]	1758	4	1.09197	1.236219384	no	NA	TAS1C-3'D7[-]:AT4G18030.1	0.443356744
AT4G18300.1	TAS3C-5'D8[-]	2118	6	1.24017	1.868528937	no	NA	TAS3C-5'D8[-]:AT4G18300.1	0.443356744
AT3G59550.1	TAS4-3'D1[-]	2134	4	0.193045	1.193045	no	ATRAD21.2	TAS4-3'D1[-]:ATRAD21.2	0.493194924
AT5G27610.1	TAS4-3'D8[-]	1340	4	0.202795	1.202795	no	ALY1	TAS4-3'D8[-]:ALY1	0.493194924
AT3G09080.1	TAS1B-3'D10[+]	2235	5	0.409489	1.409489	no	NA	TAS1B-3'D10[+]:AT3G09080.1	0.493626468
AT3G18910.1	TAS1A-3'D7[-]	1122	6	1.18362	1.586541116	no	ETP2	TAS1A-3'D7[-]:ETP2	0.644357011
AT1G53450.2	TAS2-3'D9[+]	1611	4	0.253493	1.106742292	no	NA	TAS2-3'D9[+]:AT1G53450.2	0.646666073
AT4G13770.1	TAS3C-5'D10[-]	266	5	0.315892	1.315892	no	CYP83A1	TAS3C-5'D10[-]:CYP83A1	0.646666073
AT4G32800.1	TAS1B-3'D8[+]	889	5	0.323691	1.323691	no	NA	TAS1B-3'D8[+]:AT4G32800.1	0.646666073
AT1G04300.4	TAS3C-5'D9[+]	932	3	0.146246	0.752828412	no	NA	TAS3C-5'D9[+]:AT1G04300.4	0.654232154
AT3G62000.2	TAS1C-3'D6[-]	980	6	0.454338	1.454338	no	NA	TAS1C-3'D6[-]:AT3G62000.2	0.75821094
AT1G66330.2	TAS3C-5'D3[+]	603	3	0.173545	0.715758214	no	NA	TAS3C-5'D3[+]:AT1G66330.2	0.768296691
AT5G60120.2	TAS3B-5'D9[+]	1693	3	0.138446	0.738250655	no	TOE2	TAS3B-5'D9[+]:TOE2	0.768296691
AT1G64380.1	TAS3B-5'D7[+]	870	4	0.253493	1.253493	no	NA	TAS3B-5'D7[+]:AT1G64380.1	0.801919082
AT5G25940.1	TAS1C-3'D2[+]	177	4.5	1.27917	1.334540713	no	NA	TAS1C-3'D2[+]:AT5G25940.1	0.801919082
AT4G17150.2	TAS3B-5'D7[+]	1787	6	0.662983	1.662983	no	NA	TAS3B-5'D7[+]:AT4G17150.2	0.883091413
AT1G05710.5	TAS3A-5'D1[+]	602	4.5	0.616184	1.126387002	no	NA	TAS3A-5'D1[+]:AT1G05710.5	0.921477451
AT2G39675.1	TAS1A-3'D10[-]	492	3	0.423139	0.804815414	no	TAS1c	TAS1A-3'D10[-]:TAS1c	0.921477451
AT4G34860.2	TAS3A-5'D6[+]	2012	4	0.403639	0.990368937	no	A/N-InvB	TAS3A-5'D6[+]:A/N-InvB	0.921477451
AT1G08960.1	TAS1B-3'D5[+]	1460	4	0.319792	1.033596394	no	ATCAX11	TAS1B-3'D5[+]:ATCAX11	0.935851021
AT5G44870.1	TAS3C-5'D7[-]	1527	5	0.165746	1.165746	no	LAZ5	TAS3C-5'D7[-]:LAZ5	0.954681493
AT1G51670.1	TAS1A-3'D6[+]	536	3.5	0.111147	0.956363408	no	NA	TAS1A-3'D6[+]:AT1G51670.1	0.967122114
AT1G80110.1	TAS1C-3'D7[-]	388	4.5	0.39194	1.226869602	no	ATPP2-B11	TAS1C-3'D7[-]:ATPP2-B11	0.967122114
AT5G14940.1	TAS3C-5'D1[+]	1107	6	0.510887	1.510887	no	NA	TAS3C-5'D1[+]:AT5G14940.1	0.967122114
AT1G01090.1	TAS3C-5'D5[+]	1001	5.5	0.194995	0.412173838	no	PDH-E1 ALPHA	TAS3C-5'D5[+]:PDH-E1 ALPHA	0.999926561
AT1G01820.1	TAS1A-3'D2[-]	823	6	0.249593	0.693667638	no	PEX11C	TAS1A-3'D2[-]:PEX11C	0.999926561
AT1G02190.2	TAS3A-5'D4[+]	1614	6	0.838478	0.719811598	no	NA	TAS3A-5'D4[+]:AT1G02190.2	0.999926561
AT1G02190.2	TAS3A-5'D9[+]	1795	6	0.183295	0.439468387	no	NA	TAS3A-5'D9[+]:AT1G02190.2	0.999926561
AT1G02370.1	TAS1B-3'D4[-]	402	4.5	0.128697	0.771949707	no	NA	TAS1B-3'D4[-]:AT1G02370.1	0.999926561
AT1G02730.1	TAS3A-5'D4[-]	3172	6	0.198895	0.711750311	no	ATCSLD5	TAS3A-5'D4[-]:ATCSLD5	0.999926561
AT1G03080.1	TAS1A-3'D9[-]	5175	5.5	0.232044	0.546174477	no	NET1D	TAS1A-3'D9[-]:NET1D	0.999926561
AT1G03730.1	TAS3B-5'D3[+]	868	5.5	0.105297	0.653159259	no	NA	TAS3B-5'D3[+]:AT1G03730.1	0.999926561
AT1G04270.2	TAS1A-3'D5[+]	82	5	0.302242	0.258566553	no	RPS15	TAS1A-3'D5[+]:RPS15	0.999926561
AT1G04770.1	TAS3A-5'D8[+]	931	5.5	0.298342	0.598322557	no	NA	TAS3A-5'D8[+]:AT1G04770.1	0.999926561
AT1G04810.1	TAS3B-5'D10[+]	2247	6	0.148196	0.881707087	no	NA	TAS3B-5'D10[+]:AT1G04810.1	0.999926561
AT1G04870.2	TAS2-3'D1[-]	596	6	0.161846	0.741240307	no	ATPRMT10	TAS2-3'D1[-]:ATPRMT10	0.999926561
AT1G05090.1	TAS3B-5'D6[+]	326	5.5	0.0311992	0.905795444	no	NA	TAS3B-5'D6[+]:AT1G05090.1	0.999926561
AT1G05835.1	TAS4-3'D9[+]	180	4.5	0.497237	0.985876606	no	NA	TAS4-3'D9[+]:AT1G05835.1	0.999926561
AT1G05910.1	TAS1A-3'D6[-]	499	5.5	0.198895	1.198895	no	NA	TAS1A-3'D6[-]:AT1G05910.1	0.999926561
AT1G07320.4	TAS1B-3'D4[-]	853	6	0.243744	0.113034754	no	EMB2784	TAS1B-3'D4[-]:EMB2784	0.999926561
AT1G08640.1	TAS3B-5'D5[+]	747	6	0.345141	0.615464616	no	CJD1	TAS3B-5'D5[+]:CJD1	0.999926561
AT1G09070.1	TAS3B-5'D2[+]	533	5.5	0.577185	0.593058235	no	(AT)SRC2	TAS3B-5'D2[+]:(AT)SRC2	0.999926561
AT1G10060.3	TAS4-3'D6[+]	1557	5	0.253493	0.490026622	no	ATBCAT-1	TAS4-3'D6[+]:ATBCAT-1	0.999926561
AT1G10670.4	TAS4-3'D4[+]	690	5.5	0.107247	0.516760397	no	ACLA-1	TAS4-3'D4[+]:ACLA-1	0.999926561
AT1G10830.2	TAS2-3'D6[+]	1394	5.5	0.300292	0.48786685	no	Z-ISO	TAS2-3'D6[+]:Z-ISO	0.999926561
AT1G10950.1	TAS2-3'D4[+]	2156	4.5	0.206695	0.958194074	no	AtTMN1	TAS2-3'D4[+]:AtTMN1	0.999926561
AT1G11280.4	TAS3C-5'D9[+]	1789	5	0.103347	0.739812671	no	NA	TAS3C-5'D9[+]:AT1G11280.4	0.999926561
AT1G11860.3	TAS3B-5'D1[+]	1447	6	0.161846	0.398862302	no	NA	TAS3B-5'D1[+]:AT1G11860.3	0.999926561
AT1G11910.1	TAS4-3'D7[-]	1668	5	0.651283	0.505321027	no	APA1	TAS4-3'D7[-]:APA1	0.999926561
AT1G12080.2	TAS3C-5'D8[-]	300	6	1.09392	0.299465547	no	NA	TAS3C-5'D8[-]:AT1G12080.2	0.999926561
AT1G12270.1	TAS3B-5'D9[+]	1573	6	0.144296	0.769281345	no	Hop1	TAS3B-5'D9[+]:Hop1	0.999926561
AT1G13690.1	TAS3C-5'D3[+]	550	5.5	0.138446	0.680590794	no	ATE1	TAS3C-5'D3[+]:ATE1	0.999926561
AT1G14460.1	TAS3C-5'D9[+]	160	4.5	0.00194995	0.674469872	no	NA	TAS3C-5'D9[+]:AT1G14460.1	0.999926561
AT1G15270.1	TAS3B-5'D9[+]	207	6	2.10009	0.490108785	no	NA	TAS3B-5'D9[+]:AT1G15270.1	0.999926561
AT1G15690.2	TAS4-3'D4[-]	1074	4	0.327591	0.62356906	no	AtAVP1	TAS4-3'D4[-]:AtAVP1	0.999926561
AT1G17190.1	TAS3A-5'D6[+]	674	6	0.269093	0.757811334	no	ATGSTU26	TAS3A-5'D6[+]:ATGSTU26	0.999926561
AT1G18540.1	TAS4-3'D8[+]	728	4.5	0.261293	0.474623513	no	NA	TAS4-3'D8[+]:AT1G18540.1	0.999926561
AT1G18740.1	TAS3B-5'D5[+]	1137	4	0.157946	0.678796469	no	NA	TAS3B-5'D5[+]:AT1G18740.1	0.999926561
AT1G19100.1	TAS2-3'D5[+]	1881	5.5	0.198895	0.976184389	no	AtMORC6	TAS2-3'D5[+]:AtMORC6	0.999926561
AT1G20190.1	TAS3B-5'D9[-]	824	5.5	0.261293	0.644363386	no	ATEXP11	TAS3B-5'D9[-]:ATEXP11	0.999926561
AT1G20440.1	TAS3C-5'D3[+]	485	5.5	0.222294	0.386021305	no	AtCOR47	TAS3C-5'D3[+]:AtCOR47	0.999926561
AT1G20450.2	TAS3C-5'D8[+]	1337	6	0.542086	0.360645102	no	ERD10	TAS3C-5'D8[+]:ERD10	0.999926561
AT1G22160.1	TAS1A-3'D3[+]	327	5.5	0.288592	0.629465786	no	NA	TAS1A-3'D3[+]:AT1G22160.1	0.999926561
AT1G22380.1	TAS3C-5'D4[+]	583	6	0.233994	0.901686469	no	AtUGT85A3	TAS3C-5'D4[+]:AtUGT85A3	0.999926561
AT1G22380.1	TAS4-3'D7[+]	903	5.5	0.249593	0.77598374	no	AtUGT85A3	TAS4-3'D7[+]:AtUGT85A3	0.999926561
AT1G22640.1	TAS2-3'D9[+]	476	5.5	0.175495	0.431263529	no	ATMYB3	TAS2-3'D9[+]:ATMYB3	0.999926561
AT1G23190.1	TAS3C-5'D9[+]	1230	5	0.187195	0.609544714	no	PGM3	TAS3C-5'D9[+]:PGM3	0.999926561
AT1G23190.1	TAS3B-5'D6[+]	1786	6	0.226194	0.574364715	no	PGM3	TAS3B-5'D6[+]:PGM3	0.999926561
AT1G23820.2	TAS3B-5'D9[+]	242	4.5	0.38609	0.930613379	no	SPDS1	TAS3B-5'D9[+]:SPDS1	0.999926561
AT1G26270.1	TAS3B-5'D7[+]	1969	6	0.198895	0.781402555	no	NA	TAS3B-5'D7[+]:AT1G26270.1	0.999926561
AT1G26640.1	TAS3A-5'D6[+]	120	6	0.440688	1.193912298	no	NA	TAS3A-5'D6[+]:AT1G26640.1	0.999926561
AT1G26710.1	TAS3B-5'D6[+]	589	5.5	0.350991	0.866222546	no	NA	TAS3B-5'D6[+]:AT1G26710.1	0.999926561
AT1G29470.2	TAS4-3'D1[-]	1529	4	0.226194	0.803278903	no	NA	TAS4-3'D1[-]:AT1G29470.2	0.999926561
AT1G32130.2	TAS4-3'D2[-]	278	5	0.401689	0.789203752	no	ATIWS1	TAS4-3'D2[-]:ATIWS1	0.999926561
AT1G32530.1	TAS4-3'D9[+]	1096	6	0.403639	1.172684626	no	NA	TAS4-3'D9[+]:AT1G32530.1	0.999926561
AT1G33240.1	TAS1B-3'D10[+]	587	6	0.487487	0.282653028	no	AT-GTL1	TAS1B-3'D10[+]:AT-GTL1	0.999926561
AT1G34030.1	TAS3C-5'D2[+]	355	6	0.992524	0.370655247	no	NA	TAS3C-5'D2[+]:AT1G34030.1	0.999926561
AT1G34350.2	TAS3C-5'D8[+]	786	5.5	0.0916476	0.817474133	no	NA	TAS3C-5'D8[+]:AT1G34350.2	0.999926561
AT1G43170.9	TAS2-3'D8[-]	1172	5	0.177445	0.16681259	no	ARP1	TAS2-3'D8[-]:ARP1	0.999926561
AT1G43710.1	TAS3A-5'D1[+]	243	5	0.399739	0.799517344	no	ATSDC1	TAS3A-5'D1[+]:ATSDC1	0.999926561
AT1G44170.3	TAS4-3'D9[+]	870	6	0.639583	1.068629317	no	ALDH3H1	TAS4-3'D9[+]:ALDH3H1	0.999926561
AT1G45000.2	TAS3C-5'D5[+]	1032	6	0.193045	0.584462124	no	NA	TAS3C-5'D5[+]:AT1G45000.2	0.999926561
AT1G48030.2	TAS1B-3'D5[+]	374	6	0.169646	0.634856691	no	mtLPD1	TAS1B-3'D5[+]:mtLPD1	0.999926561
AT1G48650.2	TAS2-3'D7[+]	1651	5	0.173545	0.993397356	no	NA	TAS2-3'D7[+]:AT1G48650.2	0.999926561
AT1G48920.1	TAS4-3'D9[+]	1286	6	1.09002	0.806596273	no	ATNUC-L1	TAS4-3'D9[+]:ATNUC-L1	0.999926561
AT1G50430.2	TAS3C-5'D2[-]	542	6	0.243744	0.828534637	no	7RED	TAS3C-5'D2[-]:7RED	0.999926561
AT1G50920.1	TAS4-3'D2[-]	1957	5	0.130647	0.570796295	no	NA	TAS4-3'D2[-]:AT1G50920.1	0.999926561
AT1G53165.3	TAS4-3'D9[+]	1890	5.5	0.187195	0.898204793	no	ATMAP4K ALPHA1	TAS4-3'D9[+]:ATMAP4K ALPHA1	0.999926561
AT1G53190.2	TAS3C-5'D9[+]	1675	6	0.107247	0.653558472	no	NA	TAS3C-5'D9[+]:AT1G53190.2	0.999926561
AT1G53910.3	TAS3C-5'D2[-]	1460	4.5	0.352941	0.915549249	no	RAP2.12	TAS3C-5'D2[-]:RAP2.12	0.999926561
AT1G53910.3	TAS3C-5'D9[+]	805	6	0.245694	0.548432884	no	RAP2.12	TAS3C-5'D9[+]:RAP2.12	0.999926561
AT1G54140.1	TAS3C-5'D3[+]	120	5.5	0.206695	0.846750624	no	TAF9	TAS3C-5'D3[+]:TAF9	0.999926561
AT1G55860.2	TAS1A-3'D5[+]	5353	5.5	0.155996	0.837532603	no	UPL1	TAS1A-3'D5[+]:UPL1	0.999926561
AT1G56050.1	TAS3B-5'D6[+]	802	4	0.113097	0.796326344	no	NA	TAS3B-5'D6[+]:AT1G56050.1	0.999926561
AT1G56070.1	TAS1C-3'D6[-]	2382	5	2.90542	0.563887096	no	LOS1	TAS1C-3'D6[-]:LOS1	0.999926561
AT1G56210.1	TAS3A-5'D2[-]	1142	5.5	0.140396	0.732109509	no	NA	TAS3A-5'D2[-]:AT1G56210.1	0.999926561
AT1G56280.2	TAS3B-5'D7[+]	853	5.5	0.869677	0.459028214	no	ATDI19	TAS3B-5'D7[+]:ATDI19	0.999926561
AT1G57720.2	TAS3B-5'D8[+]	1181	6	0.713681	0.520996036	no	NA	TAS3B-5'D8[+]:AT1G57720.2	0.999926561
AT1G59580.2	TAS1A-3'D7[-]	879	5.5	0.233994	0.949012991	no	ATMPK2	TAS1A-3'D7[-]:ATMPK2	0.999926561
AT1G59640.2	TAS3C-5'D3[+]	635	5.5	0.563535	0.767428106	no	BPE	TAS3C-5'D3[+]:BPE	0.999926561
AT1G60620.1	TAS1C-3'D5[-]	1229	6	0.224244	0.922154489	no	ATRPAC43	TAS1C-3'D5[-]:ATRPAC43	0.999926561
AT1G64230.5	TAS3C-5'D9[+]	777	6	0.163796	0.41365441	no	UBC28	TAS3C-5'D9[+]:UBC28	0.999926561
AT1G65060.2	TAS1C-3'D7[-]	1381	6	0.175495	0.437204779	no	4CL3	TAS1C-3'D7[-]:4CL3	0.999926561
AT1G65440.3	TAS1B-3'D4[-]	4568	5.5	0.185245	0.600131951	no	GTB1	TAS1B-3'D4[-]:GTB1	0.999926561
AT1G65960.2	TAS3B-5'D6[+]	1452	6	1.25577	0.664147399	no	GAD2	TAS3B-5'D6[+]:GAD2	0.999926561
AT1G66330.2	TAS1A-3'D3[-]	1374	6	0.522586	0.544958213	no	NA	TAS1A-3'D3[-]:AT1G66330.2	0.999926561
AT1G66350.1	TAS1C-3'D7[-]	1591	5	0.524536	0.904027676	no	RGL	TAS1C-3'D7[-]:RGL	0.999926561
AT1G66580.1	TAS3B-5'D7[-]	767	4	0.512837	0.542605	no	RPL10C	TAS3B-5'D7[-]:RPL10C	0.999926561
AT1G67140.3	TAS2-3'D2[-]	1568	6	0.350991	0.976050833	no	SWEETIE	TAS2-3'D2[-]:SWEETIE	0.999926561
AT1G67480.2	TAS4-3'D3[-]	1281	5.5	0.130647	0.55762273	no	NA	TAS4-3'D3[-]:AT1G67480.2	0.999926561
AT1G70700.2	TAS1C-3'D5[-]	1014	6	0.916476	0.24914472	no	JAZ9	TAS1C-3'D5[-]:JAZ9	0.999926561
AT1G71070.1	TAS3C-5'D3[+]	1649	5	0.214494	0.861655536	no	NA	TAS3C-5'D3[+]:AT1G71070.1	0.999926561
AT1G71710.2	TAS1B-3'D4[-]	1847	5	0.194995	0.659078863	no	NA	TAS1B-3'D4[-]:AT1G71710.2	0.999926561
AT1G72030.1	TAS1B-3'D3[-]	471	5.5	0.228144	0.828910185	no	NA	TAS1B-3'D3[-]:AT1G72030.1	0.999926561
AT1G73760.1	TAS3A-5'D1[+]	1039	5	0.37049	0.793414812	no	NA	TAS3A-5'D1[+]:AT1G73760.1	0.999926561
AT1G74030.1	TAS3C-5'D4[+]	760	5	0.165746	0.843405031	no	ENO1	TAS3C-5'D4[+]:ENO1	0.999926561
AT1G74050.1	TAS4-3'D8[+]	822	4.5	0.506987	0.58246446	no	NA	TAS4-3'D8[+]:AT1G74050.1	0.999926561
AT1G74310.1	TAS4-3'D4[+]	2906	6	0.286642	0.74487287	no	ATHSP101	TAS4-3'D4[+]:ATHSP101	0.999926561
AT1G75270.1	TAS1C-3'D9[+]	199	6	0.218394	0.897963726	no	DHAR2	TAS1C-3'D9[+]:DHAR2	0.999926561
AT1G75920.4	TAS1C-3'D7[-]	965	5.5	0.489437	0.577858864	no	NA	TAS1C-3'D7[-]:AT1G75920.4	0.999926561
AT1G75930.1	TAS3A-5'D5[+]	662	4.5	0.680532	0.495638582	no	EXL6	TAS3A-5'D5[+]:EXL6	0.999926561
AT1G75940.1	TAS2-3'D3[+]	1613	6	0.181345	0.164234454	no	ATA27	TAS2-3'D3[+]:ATA27	0.999926561
AT1G75950.1	TAS4-3'D4[+]	215	6	0.335391	0.538885661	no	ASK1	TAS4-3'D4[+]:ASK1	0.999926561
AT1G76950.1	TAS1C-3'D7[+]	3817	6	0.202795	1.040483704	no	PRAF1	TAS1C-3'D7[+]:PRAF1	0.999926561
AT1G77520.1	TAS3B-5'D9[+]	1068	6	0.349041	0.819869907	no	NA	TAS3B-5'D9[+]:AT1G77520.1	0.999926561
AT1G77590.1	TAS2-3'D8[-]	1691	5.5	0.206695	0.407440109	no	LACS9	TAS2-3'D8[-]:LACS9	0.999926561
AT1G77720.1	TAS1B-3'D10[+]	1325	6	0.146246	0.968689972	no	PPK1	TAS1B-3'D10[+]:PPK1	0.999926561
AT1G77800.2	TAS3A-5'D1[+]	3908	6	0.327591	0.915303515	no	NA	TAS3A-5'D1[+]:AT1G77800.2	0.999926561
AT1G79060.1	TAS1A-3'D7[-]	1110	5.5	0.183295	0.778157955	no	NA	TAS1A-3'D7[-]:AT1G79060.1	0.999926561
AT1G79080.1	TAS3A-5'D1[+]	999	6	0.253493	0.867716608	no	NA	TAS3A-5'D1[+]:AT1G79080.1	0.999926561
AT1G79830.4	TAS1C-3'D7[-]	1182	5.5	0.253493	0.945575009	no	GC5	TAS1C-3'D7[-]:GC5	0.999926561
AT1G80360.1	TAS3C-5'D8[-]	1277	5.5	0.228144	0.687716461	no	NA	TAS3C-5'D8[-]:AT1G80360.1	0.999926561
AT1G80460.2	TAS3A-5'D9[-]	1087	5.5	0.132597	0.572908721	no	GLI1	TAS3A-5'D9[-]:GLI1	0.999926561
AT1G80600.1	TAS3C-5'D4[+]	675	6	0.126747	0.733446554	no	WIN1	TAS3C-5'D4[+]:WIN1	0.999926561
AT2G01070.2	TAS3B-5'D7[+]	1678	4.5	0.177445	0.691016831	no	NA	TAS3B-5'D7[+]:AT2G01070.2	0.999926561
AT2G01350.4	TAS1A-3'D7[-]	944	5	0.157946	0.527461145	no	QPT	TAS1A-3'D7[-]:QPT	0.999926561
AT2G01710.1	TAS4-3'D6[-]	535	5	0.415339	0.967992761	no	NA	TAS4-3'D6[-]:AT2G01710.1	0.999926561
AT2G01820.1	TAS3A-5'D6[+]	596	6	0.249593	1.043985313	no	NA	TAS3A-5'D6[+]:AT2G01820.1	0.999926561
AT2G01970.1	TAS1B-3'D2[-]	1507	4	0.181345	0.512187455	no	NA	TAS1B-3'D2[-]:AT2G01970.1	0.999926561
AT2G03680.2	TAS4-3'D2[-]	310	5.5	0.534286	0.624058799	no	SKU6	TAS4-3'D2[-]:SKU6	0.999926561
AT2G03740.1	TAS3B-5'D1[+]	301	5.5	0.148196	0.285172565	no	NA	TAS3B-5'D1[+]:AT2G03740.1	0.999926561
AT2G04030.2	TAS1B-3'D10[+]	1259	6	0.278843	0.672765083	no	AtHsp90.5	TAS1B-3'D10[+]:AtHsp90.5	0.999926561
AT2G04630.1	TAS3C-5'D3[+]	171	6	0.173545	0.627018631	no	NRPB6B	TAS3C-5'D3[+]:NRPB6B	0.999926561
AT2G06005.2	TAS1A-3'D9[-]	925	6	0.152096	0.730476133	no	FIP1	TAS1A-3'D9[-]:FIP1	0.999926561
AT2G07180.2	TAS3B-5'D7[+]	1346	6	0.216444	0.872697272	no	NA	TAS3B-5'D7[+]:AT2G07180.2	0.999926561
AT2G07718.1	TAS4-3'D3[+]	811	5	0.0779979	0.267349318	no	NA	TAS4-3'D3[+]:AT2G07718.1	0.999926561
AT2G07771.2	TAS3A-5'D4[-]	658	5	0.0643483	1.0643483	no	ABCI5	TAS3A-5'D4[-]:ABCI5	0.999926561
AT2G13370.1	TAS1A-3'D3[-]	3780	6	0.222294	1.222294	no	CHR5	TAS1A-3'D3[-]:CHR5	0.999926561
AT2G14835.2	TAS1C-3'D9[+]	1459	6	0.144296	0.788931343	no	NA	TAS1C-3'D9[+]:AT2G14835.2	0.999926561
AT2G16770.1	TAS3B-5'D8[+]	694	5	0.169646	0.930215136	no	bZIP23	TAS3B-5'D8[+]:bZIP23	0.999926561
AT2G18020.1	TAS3C-5'D10[-]	425	6	0.980824	0.389084245	no	EMB2296	TAS3C-5'D10[-]:EMB2296	0.999926561
AT2G19110.1	TAS3C-5'D9[+]	3121	6	0.157946	0.589803262	no	ATHMA4	TAS3C-5'D9[+]:ATHMA4	0.999926561
AT2G19480.3	TAS3A-5'D1[+]	1195	5.5	0.150146	0.473065818	no	NAP1;2	TAS3A-5'D1[+]:NAP1;2	0.999926561
AT2G19760.1	TAS2-3'D3[-]	645	4	0.155996	0.865661069	no	PFN1	TAS2-3'D3[-]:PFN1	0.999926561
AT2G20120.1	TAS2-3'D3[+]	656	5.5	0.432889	0.813018957	no	COV1	TAS2-3'D3[+]:COV1	0.999926561
AT2G20130.1	TAS2-3'D3[+]	657	5.5	0.0955475	0.857979095	no	LCV1	TAS2-3'D3[+]:LCV1	0.999926561
AT2G21120.1	TAS3C-5'D2[-]	1453	5	0.103347	0.64901543	no	NA	TAS3C-5'D2[-]:AT2G21120.1	0.999926561
AT2G21270.3	TAS4-3'D5[+]	345	5.5	0.183295	0.832609174	no	UFD1	TAS4-3'D5[+]:UFD1	0.999926561
AT2G21440.1	TAS1C-3'D5[-]	1530	6	0.419239	1.157434305	no	NA	TAS1C-3'D5[-]:AT2G21440.1	0.999926561
AT2G21660.2	TAS4-3'D2[-]	542	5.5	0.614234	0.506992594	no	ATGRP7	TAS4-3'D2[-]:ATGRP7	0.999926561
AT2G22795.1	TAS3B-5'D9[+]	1697	5.5	0.115047	0.505227411	no	NA	TAS3B-5'D9[+]:AT2G22795.1	0.999926561
AT2G25210.1	TAS3C-5'D4[-]	298	4	0.462138	0.665433925	no	NA	TAS3C-5'D4[-]:AT2G25210.1	0.999926561
AT2G26410.1	TAS1A-3'D9[-]	928	5.5	0.157946	0.939857667	no	Iqd4	TAS1A-3'D9[-]:Iqd4	0.999926561
AT2G26850.1	TAS3A-5'D6[+]	626	6	0.189145	0.881474321	no	NA	TAS3A-5'D6[+]:AT2G26850.1	0.999926561
AT2G26860.2	TAS3B-5'D7[+]	1312	5	0.171595	0.583428779	no	NA	TAS3B-5'D7[+]:AT2G26860.2	0.999926561
AT2G27510.1	TAS3B-5'D8[+]	266	6	0.161846	0.449742196	no	ATFD3	TAS3B-5'D8[+]:ATFD3	0.999926561
AT2G28790.1	TAS4-3'D2[+]	381	6	0.542086	0.693206328	no	NA	TAS4-3'D2[+]:AT2G28790.1	0.999926561
AT2G28910.1	TAS3B-5'D7[+]	560	5.5	0.740981	0.817738208	no	CXIP4	TAS3B-5'D7[+]:CXIP4	0.999926561
AT2G30110.1	TAS4-3'D2[-]	3130	6	0.148196	0.531998313	no	ATUBA1	TAS4-3'D2[-]:ATUBA1	0.999926561
AT2G30520.3	TAS1A-3'D10[-]	1670	5.5	0.243744	0.433949967	no	RPT2	TAS1A-3'D10[-]:RPT2	0.999926561
AT2G30570.1	TAS3B-5'D7[+]	263	6	2.10009	0.112364849	no	PSBW	TAS3B-5'D7[+]:PSBW	0.999926561
AT2G31410.1	TAS3B-5'D7[+]	458	4.5	0.224244	0.581956295	no	NA	TAS3B-5'D7[+]:AT2G31410.1	0.999926561
AT2G31650.1	TAS1C-3'D4[+]	2274	5.5	0.116997	0.982842878	no	ATX1	TAS1C-3'D4[+]:ATX1	0.999926561
AT2G33150.1	TAS3B-5'D7[-]	1589	5	0.516736	0.618883938	no	KAT2	TAS3B-5'D7[-]:KAT2	0.999926561
AT2G33860.1	TAS2-3'D9[-]	1723	5	0.335391	0.828260406	no	ARF3	TAS2-3'D9[-]:ARF3	0.999926561
AT2G35260.1	TAS3C-5'D3[+]	1038	6	0.349041	0.541411721	no	NA	TAS3C-5'D3[+]:AT2G35260.1	0.999926561
AT2G37340.3	TAS4-3'D5[+]	442	6	0.140396	0.346910677	no	AT-RS2Z33	TAS4-3'D5[+]:AT-RS2Z33	0.999926561
AT2G37340.3	TAS3B-5'D7[+]	860	6	0.413389	0.560221728	no	AT-RS2Z33	TAS3B-5'D7[+]:AT-RS2Z33	0.999926561
AT2G37940.1	TAS3C-5'D6[+]	452	5	0.233994	0.989060172	no	AtIPCS2	TAS3C-5'D6[+]:AtIPCS2	0.999926561
AT2G38025.1	TAS1B-3'D7[-]	295	5.5	0.175495	0.803956261	no	NA	TAS1B-3'D7[-]:AT2G38025.1	0.999926561
AT2G39800.4	TAS1C-3'D7[-]	2235	5	0.107247	0.451438205	no	ATP5CS	TAS1C-3'D7[-]:ATP5CS	0.999926561
AT2G40000.1	TAS3C-5'D3[+]	471	6	0.243744	0.704918442	no	ATHSPRO2	TAS3C-5'D3[+]:ATHSPRO2	0.999926561
AT2G40205.1	TAS3B-5'D9[-]	105	4	0.77218	0.458120604	no	NA	TAS3B-5'D9[-]:AT2G40205.1	0.999926561
AT2G41790.1	TAS3B-5'D2[+]	2827	4	0.193045	0.158144254	no	NA	TAS3B-5'D2[+]:AT2G41790.1	0.999926561
AT2G41905.1	TAS4-3'D9[+]	92	6	1.02177	0.36433343	no	NA	TAS4-3'D9[+]:AT2G41905.1	0.999926561
AT2G42600.2	TAS2-3'D9[+]	2642	6	0.38999	0.651088825	no	ATPPC2	TAS2-3'D9[+]:ATPPC2	0.999926561
AT2G45520.1	TAS1A-3'D9[-]	387	5.5	0.460188	0.727848587	no	NA	TAS1A-3'D9[-]:AT2G45520.1	0.999926561
AT2G46000.1	TAS3B-5'D6[+]	717	5	0.187195	0.746272081	no	NA	TAS3B-5'D6[+]:AT2G46000.1	0.999926561
AT2G46820.2	TAS3B-5'D9[-]	803	4.5	0.165746	0.516337721	no	PSAP	TAS3B-5'D9[-]:PSAP	0.999926561
AT2G47240.2	TAS1B-3'D3[+]	1187	5.5	0.239844	0.60855122	no	CER8	TAS1B-3'D3[+]:CER8	0.999926561
AT3G02080.1	TAS1C-3'D7[-]	447	5	1.50926	0.760165286	no	NA	TAS1C-3'D7[-]:AT3G02080.1	0.999926561
AT3G02200.2	TAS3C-5'D4[+]	1119	6	0.329541	0.476529453	no	NA	TAS3C-5'D4[+]:AT3G02200.2	0.999926561
AT3G02230.1	TAS3A-5'D4[-]	1223	3.5	0.37244	0.384223876	no	ATRGP1	TAS3A-5'D4[-]:ATRGP1	0.999926561
AT3G02540.3	TAS1A-3'D9[-]	1330	5.5	0.614234	0.55158258	no	RAD23-3	TAS1A-3'D9[-]:RAD23-3	0.999926561
AT3G02630.1	TAS3C-5'D2[-]	1440	5	0.401689	0.961221008	no	NA	TAS3C-5'D2[-]:AT3G02630.1	0.999926561
AT3G02760.1	TAS3B-5'D6[+]	522	5.5	0.196945	0.58192545	no	NA	TAS3B-5'D6[+]:AT3G02760.1	0.999926561
AT3G02760.1	TAS1B-3'D7[-]	796	6	0.434839	0.866876351	no	NA	TAS1B-3'D7[-]:AT3G02760.1	0.999926561
AT3G03970.3	TAS2-3'D3[+]	2419	6	0.337341	1.154925186	no	NA	TAS2-3'D3[+]:AT3G03970.3	0.999926561
AT3G04920.1	TAS3A-5'D8[+]	255	5	0.38024	0.407073591	no	NA	TAS3A-5'D8[+]:AT3G04920.1	0.999926561
AT3G05020.1	TAS3C-5'D3[+]	258	5.5	2.41794	0.826483731	no	ACP	TAS3C-5'D3[+]:ACP	0.999926561
AT3G06010.1	TAS3A-5'D1[+]	2965	5	0.169646	0.836782349	no	ATCHR12	TAS3A-5'D1[+]:ATCHR12	0.999926561
AT3G06350.1	TAS3B-5'D7[+]	1744	5.5	0.809229	0.876279987	no	EMB3004	TAS3B-5'D7[+]:EMB3004	0.999926561
AT3G08580.2	TAS3C-5'D9[-]	588	6	1.30062	0.367913183	no	AAC1	TAS3C-5'D9[-]:AAC1	0.999926561
AT3G09670.2	TAS4-3'D8[-]	2099	5	0.261293	0.766541694	no	NA	TAS4-3'D8[-]:AT3G09670.2	0.999926561
AT3G09740.1	TAS3C-5'D4[-]	938	4.5	0.39389	0.574702834	no	ATSYP71	TAS3C-5'D4[-]:ATSYP71	0.999926561
AT3G09860.1	TAS3A-5'D4[-]	455	4	0.179395	0.715920342	no	NA	TAS3A-5'D4[-]:AT3G09860.1	0.999926561
AT3G09980.1	TAS1B-3'D9[-]	260	5.5	0.551835	0.800771444	no	NA	TAS1B-3'D9[-]:AT3G09980.1	0.999926561
AT3G10230.2	TAS1A-3'D7[-]	904	6	0.107247	0.709053302	no	AtLCY	TAS1A-3'D7[-]:AtLCY	0.999926561
AT3G10570.1	TAS4-3'D9[+]	1554	6	0.253493	0.304684412	no	CYP77A6	TAS4-3'D9[+]:CYP77A6	0.999926561
AT3G11510.1	TAS4-3'D9[+]	685	5.5	0.333441	0.506230306	no	NA	TAS4-3'D9[+]:AT3G11510.1	0.999926561
AT3G11690.1	TAS3A-5'D1[+]	1196	6	0.159896	0.866052262	no	NA	TAS3A-5'D1[+]:AT3G11690.1	0.999926561
AT3G11980.1	TAS3B-5'D7[+]	1817	5.5	0.399739	0.701123108	no	FAR2	TAS3B-5'D7[+]:FAR2	0.999926561
AT3G12260.1	TAS3A-5'D4[-]	259	6	0.672732	0.535198884	no	NA	TAS3A-5'D4[-]:AT3G12260.1	0.999926561
AT3G12480.1	TAS3A-5'D1[+]	1140	5.5	0.148196	0.780083811	no	NF-YC11	TAS3A-5'D1[+]:NF-YC11	0.999926561
AT3G13000.2	TAS1C-3'D6[-]	2259	6	0.212544	0.958386586	no	NA	TAS1C-3'D6[-]:AT3G13000.2	0.999926561
AT3G14870.3	TAS1C-3'D7[-]	138	5	0.113097	0.745375625	no	NA	TAS1C-3'D7[-]:AT3G14870.3	0.999926561
AT3G15530.2	TAS4-3'D4[-]	423	5.5	0.405589	0.958767099	no	NA	TAS4-3'D4[-]:AT3G15530.2	0.999926561
AT3G16630.2	TAS1C-3'D7[-]	2545	5.5	0.146246	0.564230724	no	ATKINESIN-13A	TAS1C-3'D7[-]:ATKINESIN-13A	0.999926561
AT3G16857.2	TAS3A-5'D1[+]	949	4.5	0.255443	1.006251788	no	ARR1	TAS3A-5'D1[+]:ARR1	0.999926561
AT3G18820.1	TAS3A-5'D4[-]	175	6	0.177445	0.434776749	no	ATRAB7B	TAS3A-5'D4[-]:ATRAB7B	0.999926561
AT3G19340.1	TAS1B-3'D10[+]	620	5.5	0.148196	0.738040862	no	NA	TAS1B-3'D10[+]:AT3G19340.1	0.999926561
AT3G21400.1	TAS3C-5'D10[+]	391	5	0.134546	0.896737494	no	NA	TAS3C-5'D10[+]:AT3G21400.1	0.999926561
AT3G21865.1	TAS3C-5'D10[+]	489	6	0.598634	0.854141343	no	PEX22	TAS3C-5'D10[+]:PEX22	0.999926561
AT3G22190.2	TAS3C-5'D8[-]	1692	5.5	0.450438	1.027630666	no	IQD5	TAS3C-5'D8[-]:IQD5	0.999926561
AT3G22320.1	TAS3B-5'D2[+]	823	5.5	0.179395	0.762875602	no	ATRPABC24.3	TAS3B-5'D2[+]:ATRPABC24.3	0.999926561
AT3G22880.1	TAS3A-5'D2[+]	1108	5	0.124797	0.783918614	no	ARLIM15	TAS3A-5'D2[+]:ARLIM15	0.999926561
AT3G24080.2	TAS3C-5'D3[+]	388	5.5	0.971074	0.728352197	no	NA	TAS3C-5'D3[+]:AT3G24080.2	0.999926561
AT3G24100.1	TAS3C-5'D2[+]	156	6	0.567435	0.675016257	no	NA	TAS3C-5'D2[+]:AT3G24100.1	0.999926561
AT3G25290.2	TAS4-3'D2[-]	334	4	0.130647	0.691238461	no	NA	TAS4-3'D2[-]:AT3G25290.2	0.999926561
AT3G26300.1	TAS3A-5'D8[+]	306	6	0.0779979	0.831536989	no	CYP71B34	TAS3A-5'D8[+]:CYP71B34	0.999926561
AT3G27060.1	TAS1C-3'D9[-]	516	6	0.214494	0.633067942	no	ATTSO2	TAS1C-3'D9[-]:ATTSO2	0.999926561
AT3G28730.1	TAS3C-5'D3[+]	1610	5.5	0.239844	0.707398955	no	ATHMG	TAS3C-5'D3[+]:ATHMG	0.999926561
AT3G28830.1	TAS3C-5'D4[+]	489	4.5	0.163796	0.604796817	no	NA	TAS3C-5'D4[+]:AT3G28830.1	0.999926561
AT3G30841.1	TAS3C-5'D6[-]	163	6	0.290542	1.057523125	no	NA	TAS3C-5'D6[-]:AT3G30841.1	0.999926561
AT3G44600.1	TAS3A-5'D9[+]	1200	6	0.230094	0.897557808	no	AtCYP71	TAS3A-5'D9[+]:AtCYP71	0.999926561
AT3G44620.2	TAS3B-5'D5[+]	441	5	0.228144	0.717486568	no	NA	TAS3B-5'D5[+]:AT3G44620.2	0.999926561
AT3G46430.1	TAS3C-5'D3[+]	86	6	0.481637	0.598372851	no	NA	TAS3C-5'D3[+]:AT3G46430.1	0.999926561
AT3G47300.1	TAS1B-3'D7[-]	619	5	0.272993	0.942266085	no	SELT	TAS1B-3'D7[-]:SELT	0.999926561
AT3G47470.1	TAS4-3'D4[-]	291	5.5	1.51121	0.295182961	no	CAB4	TAS4-3'D4[-]:CAB4	0.999926561
AT3G47890.1	TAS3A-5'D2[+]	2943	5.5	0.167696	0.788112068	no	NA	TAS3A-5'D2[+]:AT3G47890.1	0.999926561
AT3G48570.1	TAS1A-3'D8[-]	194	4.5	0.191095	0.70711967	no	NA	TAS1A-3'D8[-]:AT3G48570.1	0.999926561
AT3G49000.1	TAS3B-5'D9[+]	1689	5.5	0.128697	0.963384958	no	NA	TAS3B-5'D9[+]:AT3G49000.1	0.999926561
AT3G49800.1	TAS2-3'D1[-]	1202	4	0.0955475	0.784866102	no	NA	TAS2-3'D1[-]:AT3G49800.1	0.999926561
AT3G50670.2	TAS4-3'D9[+]	1708	6	0.142346	0.651046659	no	U1-70K	TAS4-3'D9[+]:U1-70K	0.999926561
AT3G52300.2	TAS3B-5'D5[+]	377	6	1.27137	0.686475819	no	ATPQ	TAS3B-5'D5[+]:ATPQ	0.999926561
AT3G53500.2	TAS3B-5'D7[+]	732	4	0.620084	0.95297265	no	At-RS2Z	TAS3B-5'D7[+]:At-RS2Z	0.999926561
AT3G53540.1	TAS1C-3'D6[-]	2180	5.5	0.179395	0.930751304	no	TRM19	TAS1C-3'D6[-]:TRM19	0.999926561
AT3G53750.1	TAS3B-5'D7[-]	1371	4.5	0.179395	0.402998411	no	ACT3	TAS3B-5'D7[-]:ACT3	0.999926561
AT3G54080.1	TAS1A-3'D10[-]	1213	5	0.122847	0.588285806	no	NA	TAS1A-3'D10[-]:AT3G54080.1	0.999926561
AT3G54340.1	TAS2-3'D3[+]	496	4.5	0.154046	0.279057047	no	AP3	TAS2-3'D3[+]:AP3	0.999926561
AT3G54390.1	TAS3C-5'D3[+]	909	6	0.159896	0.761793423	no	NA	TAS3C-5'D3[+]:AT3G54390.1	0.999926561
AT3G54760.2	TAS3A-5'D2[+]	2594	5	0.136496	0.649879344	no	NA	TAS3A-5'D2[+]:AT3G54760.2	0.999926561
AT3G55430.1	TAS4-3'D6[+]	568	6	0.152096	0.570395382	no	NA	TAS4-3'D6[+]:AT3G55430.1	0.999926561
AT3G55510.1	TAS2-3'D9[+]	1915	5	0.132597	0.748657654	no	RBL	TAS2-3'D9[+]:RBL	0.999926561
AT3G55610.2	TAS3C-5'D4[+]	1851	6	0.148196	0.772916461	no	P5CS2	TAS3C-5'D4[+]:P5CS2	0.999926561
AT3G55920.1	TAS3A-5'D1[+]	440	6	0.206695	0.547720959	no	NA	TAS3A-5'D1[+]:AT3G55920.1	0.999926561
AT3G56150.2	TAS3C-5'D10[+]	271	6	0.167696	0.651732816	no	ATEIF3C-1	TAS3C-5'D10[+]:ATEIF3C-1	0.999926561
AT3G57000.1	TAS1C-3'D10[+]	307	6	0.118947	0.748315875	no	NA	TAS1C-3'D10[+]:AT3G57000.1	0.999926561
AT3G57710.1	TAS1C-3'D10[-]	632	6	0.251543	0.945494832	no	NA	TAS1C-3'D10[-]:AT3G57710.1	0.999926561
AT3G58650.1	TAS3A-5'D1[+]	2946	6	0.118947	0.89405398	no	TRM7	TAS3A-5'D1[+]:TRM7	0.999926561
AT3G59940.1	TAS4-3'D9[+]	1241	6	0.175495	0.738012813	no	NA	TAS4-3'D9[+]:AT3G59940.1	0.999926561
AT3G59940.1	TAS3A-5'D2[-]	1325	6	0.542086	1	no	NA	TAS3A-5'D2[-]:AT3G59940.1	0.999926561
AT3G60750.2	TAS3B-5'D7[+]	2144	5.5	0.990574	0.50390834	no	NA	TAS3B-5'D7[+]:AT3G60750.2	0.999926561
AT3G60910.1	TAS1A-3'D8[-]	784	4	0.489437	0.856475244	no	NA	TAS1A-3'D8[-]:AT3G60910.1	0.999926561
AT3G61260.1	TAS3B-5'D7[+]	609	4.5	0.142346	0.486641021	no	NA	TAS3B-5'D7[+]:AT3G61260.1	0.999926561
AT3G61380.1	TAS3C-5'D3[+]	896	6	0.191095	0.977594276	no	TRM14	TAS3C-5'D3[+]:TRM14	0.999926561
AT3G63500.2	TAS3C-5'D3[+]	3409	5.5	0.39779	0.972856836	no	TTA2	TAS3C-5'D3[+]:TTA2	0.999926561
AT4G00830.4	TAS3C-5'D3[+]	475	5.5	0.196945	0.749644263	no	LIF2	TAS3C-5'D3[+]:LIF2	0.999926561
AT4G01810.1	TAS3C-5'D8[-]	2791	5.5	0.345141	0.830290898	no	NA	TAS3C-5'D8[-]:AT4G01810.1	0.999926561
AT4G02200.3	TAS3B-5'D7[+]	693	4.5	0.347091	0.810044961	no	NA	TAS3B-5'D7[+]:AT4G02200.3	0.999926561
AT4G02530.1	TAS3B-5'D9[+]	298	6	0.614234	0.80856271	no	NA	TAS3B-5'D9[+]:AT4G02530.1	0.999926561
AT4G03260.2	TAS3C-5'D2[-]	2464	6	0.243744	0.912712356	no	NA	TAS3C-5'D2[-]:AT4G03260.2	0.999926561
AT4G04960.1	TAS2-3'D10[+]	1683	6	0.230094	0.65247388	no	NA	TAS2-3'D10[+]:AT4G04960.1	0.999926561
AT4G06634.3	TAS3B-5'D7[+]	1193	5.5	0.130647	0.814563701	no	AtYY1	TAS3B-5'D7[+]:AtYY1	0.999926561
AT4G11560.1	TAS1A-3'D7[-]	1693	6	0.150146	0.488745825	no	NA	TAS1A-3'D7[-]:AT4G11560.1	0.999926561
AT4G12420.2	TAS3B-5'D7[+]	1677	4.5	0.251543	0.726192694	no	SKU5	TAS3B-5'D7[+]:SKU5	0.999926561
AT4G12960.2	TAS3C-5'D4[+]	304	6	0.284693	0.708550247	no	AtGILT	TAS3C-5'D4[+]:AtGILT	0.999926561
AT4G14500.2	TAS3C-5'D4[+]	1366	5	0.157946	0.70962009	no	NA	TAS3C-5'D4[+]:AT4G14500.2	0.999926561
AT4G14690.1	TAS4-3'D4[-]	265	5.5	0.454338	0.692617763	no	ELIP2	TAS4-3'D4[-]:ELIP2	0.999926561
AT4G14990.1	TAS3A-5'D6[+]	2970	5	0.157946	0.627841685	no	NA	TAS3A-5'D6[+]:AT4G14990.1	0.999926561
AT4G15420.1	TAS3B-5'D6[+]	319	4	0.226194	0.907625587	no	NA	TAS3B-5'D6[+]:AT4G15420.1	0.999926561
AT4G15540.1	TAS3C-5'D5[+]	244	6	0.0916476	0.770236416	no	UMAMIT38	TAS3C-5'D5[+]:UMAMIT38	0.999926561
AT4G16430.1	TAS2-3'D2[+]	1104	5	0.163796	0.557354878	no	NA	TAS2-3'D2[+]:AT4G16430.1	0.999926561
AT4G16710.2	TAS1A-3'D9[-]	508	5.5	0.228144	0.996834529	no	NA	TAS1A-3'D9[-]:AT4G16710.2	0.999926561
AT4G16780.1	TAS1A-3'D9[-]	644	4.5	0.432889	0.939885316	no	ATHB-2	TAS1A-3'D9[-]:ATHB-2	0.999926561
AT4G17870.1	TAS3C-5'D4[+]	145	6	0.302242	0.881240708	no	PYR1	TAS3C-5'D4[+]:PYR1	0.999926561
AT4G18480.1	TAS3B-5'D3[+]	949	4.5	0.37829	0.238084874	no	CH-42	TAS3B-5'D3[+]:CH-42	0.999926561
AT4G19490.2	TAS4-3'D7[-]	2590	5	0.177445	0.892144368	no	ATVPS54	TAS4-3'D7[-]:ATVPS54	0.999926561
AT4G20720.1	TAS3B-5'D6[+]	417	5.5	0.0311992	0.905795444	no	NA	TAS3B-5'D6[+]:AT4G20720.1	0.999926561
AT4G21550.1	TAS1C-3'D1[-]	2172	6	0.265193	0.829887257	no	VAL3	TAS1C-3'D1[-]:VAL3	0.999926561
AT4G21660.2	TAS3B-5'D7[+]	1739	6	0.347091	0.680736116	no	NA	TAS3B-5'D7[+]:AT4G21660.2	0.999926561
AT4G22220.1	TAS3C-5'D3[+]	643	5.5	0.179395	0.412621138	no	ATISU1	TAS3C-5'D3[+]:ATISU1	0.999926561
AT4G24290.2	TAS3C-5'D3[+]	2072	5	0.138446	0.890215609	no	NA	TAS3C-5'D3[+]:AT4G24290.2	0.999926561
AT4G25080.5	TAS1A-3'D9[-]	1012	5	0.690282	0.693005502	no	CHLM	TAS1A-3'D9[-]:CHLM	0.999926561
AT4G25320.1	TAS3A-5'D1[+]	1527	4.5	0.150146	0.77524675	no	NA	TAS3A-5'D1[+]:AT4G25320.1	0.999926561
AT4G25370.1	TAS3B-5'D10[+]	775	5	0.150146	0.539235414	no	NA	TAS3B-5'D10[+]:AT4G25370.1	0.999926561
AT4G25730.1	TAS3B-5'D7[+]	2386	6	0.116997	0.75688226	no	NA	TAS3B-5'D7[+]:AT4G25730.1	0.999926561
AT4G26630.2	TAS3C-5'D3[+]	836	6	0.142346	0.574440417	no	NA	TAS3C-5'D3[+]:AT4G26630.2	0.999926561
AT4G26630.2	TAS3B-5'D9[+]	969	6	0.409489	0.430300801	no	NA	TAS3B-5'D9[+]:AT4G26630.2	0.999926561
AT4G27180.1	TAS3C-5'D8[-]	169	5.5	0.154046	0.648348098	no	ATK2	TAS3C-5'D8[-]:ATK2	0.999926561
AT4G27760.1	TAS1C-3'D7[-]	722	4	0.189145	0.89048451	no	FEY	TAS1C-3'D7[-]:FEY	0.999926561
AT4G28300.2	TAS2-3'D1[-]	2051	6	0.226194	0.586143205	no	NA	TAS2-3'D1[-]:AT4G28300.2	0.999926561
AT4G28310.1	TAS3C-5'D9[+]	560	6	0.130647	0.705536981	no	NA	TAS3C-5'D9[+]:AT4G28310.1	0.999926561
AT4G28750.1	TAS3A-5'D7[+]	329	6	0.128697	0.084974967	no	PSAE-1	TAS3A-5'D7[+]:PSAE-1	0.999926561
AT4G29060.2	TAS4-3'D4[+]	1144	6	0.146246	0.868505037	no	emb2726	TAS4-3'D4[+]:emb2726	0.999926561
AT4G29210.2	TAS3A-5'D9[+]	1707	6	0.185245	0.749640279	no	GGT3	TAS3A-5'D9[+]:GGT3	0.999926561
AT4G29480.1	TAS2-3'D3[+]	150	6	0.331491	0.567217061	no	NA	TAS2-3'D3[+]:AT4G29480.1	0.999926561
AT4G29940.2	TAS3A-5'D6[+]	1298	4	0.159896	0.956580545	no	PRHA	TAS3A-5'D6[+]:PRHA	0.999926561
AT4G30060.1	TAS3A-5'D4[-]	1670	4.5	0.450438	0.923060964	no	NA	TAS3A-5'D4[-]:AT4G30060.1	0.999926561
AT4G30440.1	TAS3B-5'D3[+]	1118	5.5	0.235944	0.55656356	no	GAE1	TAS3B-5'D3[+]:GAE1	0.999926561
AT4G30940.1	TAS3B-5'D7[+]	1217	5.5	0.187195	1.021817866	no	NA	TAS3B-5'D7[+]:AT4G30940.1	0.999926561
AT4G31300.3	TAS3B-5'D1[+]	411	5	0.489437	0.818831784	no	PBA1	TAS3B-5'D1[+]:PBA1	0.999926561
AT4G31340.2	TAS1C-3'D7[+]	1503	6	0.343191	0.519939536	no	NA	TAS1C-3'D7[+]:AT4G31340.2	0.999926561
AT4G31340.2	TAS3C-5'D4[-]	1692	2	0.113097	0.585570547	no	NA	TAS3C-5'D4[-]:AT4G31340.2	0.999926561
AT4G32410.1	TAS1B-3'D4[-]	3035	6	0.189145	0.61177091	no	AtCESA1	TAS1B-3'D4[-]:AtCESA1	0.999926561
AT4G32920.3	TAS3B-5'D3[+]	3825	6	0.134546	0.832578209	no	NA	TAS3B-5'D3[+]:AT4G32920.3	0.999926561
AT4G33080.2	TAS1C-3'D2[-]	339	6	0.267143	0.971592373	no	NA	TAS1C-3'D2[-]:AT4G33080.2	0.999926561
AT4G33150.3	TAS3C-5'D3[+]	1710	6	0.337341	0.321710525	no	LKR	TAS3C-5'D3[+]:LKR	0.999926561
AT4G33690.1	TAS3B-5'D5[+]	174	5	0.403639	0.970343676	no	NA	TAS3B-5'D5[+]:AT4G33690.1	0.999926561
AT4G33920.1	TAS3C-5'D3[+]	1160	6	0.308092	0.740570562	no	NA	TAS3C-5'D3[+]:AT4G33920.1	0.999926561
AT4G34215.2	TAS3B-5'D7[+]	539	6	0.171595	0.616977702	no	NA	TAS3B-5'D7[+]:AT4G34215.2	0.999926561
AT4G34340.1	TAS3B-5'D2[+]	736	5.5	0.341241	1.097314558	no	TAF8	TAS3B-5'D2[+]:TAF8	0.999926561
AT4G34480.1	TAS3A-5'D1[+]	1379	6	0.196945	0.719757809	no	NA	TAS3A-5'D1[+]:AT4G34480.1	0.999926561
AT4G34480.1	TAS3C-5'D1[+]	1447	6	0.499187	0.822428599	no	NA	TAS3C-5'D1[+]:AT4G34480.1	0.999926561
AT4G35110.4	TAS1B-3'D4[-]	1131	5.5	0.36854	0.818146601	no	NA	TAS1B-3'D4[-]:AT4G35110.4	0.999926561
AT4G35550.1	TAS3B-5'D6[+]	730	6	0.715631	0.970225869	no	ATWOX13	TAS3B-5'D6[+]:ATWOX13	0.999926561
AT4G36050.2	TAS1B-3'D10[+]	2096	5.5	0.159896	0.983466947	no	NA	TAS1B-3'D10[+]:AT4G36050.2	0.999926561
AT4G36240.1	TAS3B-5'D7[+]	438	5.5	0.210594	0.919979755	no	GATA7	TAS3B-5'D7[+]:GATA7	0.999926561
AT4G36980.4	TAS3B-5'D9[+]	860	6	0.440688	0.941388643	no	NA	TAS3B-5'D9[+]:AT4G36980.4	0.999926561
AT4G37980.2	TAS1B-3'D9[+]	680	4.5	0.249593	0.556842255	no	ATCAD7	TAS1B-3'D9[+]:ATCAD7	0.999926561
AT4G39040.2	TAS3C-5'D3[+]	330	5.5	0.196945	0.700057493	no	NA	TAS3C-5'D3[+]:AT4G39040.2	0.999926561
AT4G39480.1	TAS3A-5'D4[-]	1539	6	0.442638	0.483603634	no	CYP96A9	TAS3A-5'D4[-]:CYP96A9	0.999926561
AT4G39820.1	TAS3B-5'D3[+]	1312	6	0.505037	0.866417283	no	NA	TAS3B-5'D3[+]:AT4G39820.1	0.999926561
AT4G40030.3	TAS3C-5'D9[-]	826	5	0.655183	0.297749407	no	NA	TAS3C-5'D9[-]:AT4G40030.3	0.999926561
AT5G01090.1	TAS3C-5'D8[-]	1277	5	0.245694	0.639580012	no	NA	TAS3C-5'D8[-]:AT5G01090.1	0.999926561
AT5G01220.1	TAS1A-3'D9[-]	1449	5.5	0.208645	0.743354281	no	SQD2	TAS1A-3'D9[-]:SQD2	0.999926561
AT5G01410.1	TAS1C-3'D7[-]	1134	4.5	0.571335	0.489620757	no	ATPDX1	TAS1C-3'D7[-]:ATPDX1	0.999926561
AT5G01410.1	TAS4-3'D6[+]	694	6	0.684432	0.464968476	no	ATPDX1	TAS4-3'D6[+]:ATPDX1	0.999926561
AT5G01820.1	TAS1A-3'D7[-]	1309	5.5	0.452388	0.860250235	no	ATCIPK14	TAS1A-3'D7[-]:ATCIPK14	0.999926561
AT5G02940.1	TAS3B-5'D7[+]	1799	5.5	0.159896	0.733607618	no	NA	TAS3B-5'D7[+]:AT5G02940.1	0.999926561
AT5G03870.1	TAS3B-5'D6[+]	366	6	0.154046	0.836119805	no	NA	TAS3B-5'D6[+]:AT5G03870.1	0.999926561
AT5G04180.1	TAS1A-3'D3[-]	626	5	0.265193	0.578884685	no	ACA3	TAS1A-3'D3[-]:ACA3	0.999926561
AT5G04600.1	TAS3B-5'D9[+]	623	5.5	0.136496	0.541750961	no	NA	TAS3B-5'D9[+]:AT5G04600.1	0.999926561
AT5G07030.1	TAS1A-3'D2[+]	965	4	0.581085	0.568674244	no	NA	TAS1A-3'D2[+]:AT5G07030.1	0.999926561
AT5G07180.1	TAS3B-5'D1[+]	3246	6	0.171595	0.923175055	no	ERL2	TAS3B-5'D1[+]:ERL2	0.999926561
AT5G07530.2	TAS3B-5'D6[+]	635	5.5	9.11406	0.00787117	no	ATGRP-7	TAS3B-5'D6[+]:ATGRP-7	0.999926561
AT5G08680.1	TAS2-3'D10[+]	289	5.5	0.181345	0.749021199	no	NA	TAS2-3'D10[+]:AT5G08680.1	0.999926561
AT5G09810.1	TAS1C-3'D5[+]	1319	5.5	0.74293	0.320045612	no	ACT7	TAS1C-3'D5[+]:ACT7	0.999926561
AT5G09920.1	TAS1A-3'D9[-]	402	6	0.169646	0.611555306	no	ATRPB15.9	TAS1A-3'D9[-]:ATRPB15.9	0.999926561
AT5G10050.1	TAS3B-5'D9[+]	693	6	0.116997	0.861619788	no	NA	TAS3B-5'D9[+]:AT5G10050.1	0.999926561
AT5G10450.4	TAS4-3'D9[+]	519	6	0.193045	0.364874577	no	14-3-3lambda	TAS4-3'D9[+]:14-3-3lambda	0.999926561
AT5G10660.2	TAS3B-5'D9[+]	1090	6	0.155996	0.702548205	no	NA	TAS3B-5'D9[+]:AT5G10660.2	0.999926561
AT5G10860.1	TAS3C-5'D7[-]	800	5.5	1.32792	0.949121584	no	CBSX3	TAS3C-5'D7[-]:CBSX3	0.999926561
AT5G11030.3	TAS3B-5'D3[+]	424	5.5	0.175495	0.974144254	no	ALF4	TAS3B-5'D3[+]:ALF4	0.999926561
AT5G11230.1	TAS3C-5'D3[+]	959	6	0.169646	0.612804897	no	NA	TAS3C-5'D3[+]:AT5G11230.1	0.999926561
AT5G11670.1	TAS1A-3'D5[-]	540	6	0.237894	0.99373843	no	ATNADP-ME2	TAS1A-3'D5[-]:ATNADP-ME2	0.999926561
AT5G12840.4	TAS3B-5'D9[+]	960	5	0.694182	0.954936786	no	ATHAP2A	TAS3B-5'D9[+]:ATHAP2A	0.999926561
AT5G13460.1	TAS3C-5'D3[+]	1024	6	0.271043	0.968788682	no	IQD11	TAS3C-5'D3[+]:IQD11	0.999926561
AT5G13610.1	TAS1B-3'D4[-]	884	4	0.124797	0.765200301	no	NA	TAS1B-3'D4[-]:AT5G13610.1	0.999926561
AT5G13750.3	TAS3C-5'D8[-]	914	6	0.292492	1.065934102	no	ZIFL1	TAS3C-5'D8[-]:ZIFL1	0.999926561
AT5G13760.1	TAS3C-5'D2[+]	1736	6	0.220344	0.905910588	no	NA	TAS3C-5'D2[+]:AT5G13760.1	0.999926561
AT5G13850.1	TAS3B-5'D7[+]	572	5.5	0.403639	0.652121333	no	NACA3	TAS3B-5'D7[+]:NACA3	0.999926561
AT5G14030.4	TAS1A-3'D2[-]	645	5	0.354891	0.395953931	no	NA	TAS1A-3'D2[-]:AT5G14030.4	0.999926561
AT5G14570.1	TAS3C-5'D3[+]	1625	6	0.177445	0.536343221	no	ATNRT2.7	TAS3C-5'D3[+]:ATNRT2.7	0.999926561
AT5G14640.1	TAS3C-5'D3[+]	318	4.5	0.304192	0.802118659	no	ATSK13	TAS3C-5'D3[+]:ATSK13	0.999926561
AT5G15280.1	TAS1C-3'D9[+]	1500	6	0.235944	1.235944	no	NA	TAS1C-3'D9[+]:AT5G15280.1	0.999926561
AT5G15350.1	TAS1C-3'D5[-]	368	6	0.181345	0.429720636	no	AtENODL17	TAS1C-3'D5[-]:AtENODL17	0.999926561
AT5G15470.1	TAS3B-5'D5[+]	412	5	0.185245	0.942620963	no	GAUT14	TAS3B-5'D5[+]:GAUT14	0.999926561
AT5G16500.1	TAS3A-5'D1[+]	1917	5.5	0.196945	0.653130368	no	NA	TAS3A-5'D1[+]:AT5G16500.1	0.999926561
AT5G16620.1	TAS3C-5'D3[+]	796	6	0.163796	0.899071569	no	ATTIC40	TAS3C-5'D3[+]:ATTIC40	0.999926561
AT5G17760.2	TAS3B-5'D7[+]	1727	6	0.239844	0.822730389	no	NA	TAS3B-5'D7[+]:AT5G17760.2	0.999926561
AT5G19990.1	TAS3B-5'D6[+]	963	4.5	0.37244	0.806377506	no	ATSUG1	TAS3B-5'D6[+]:ATSUG1	0.999926561
AT5G20190.1	TAS1A-3'D6[+]	644	5.5	0.434839	0.709010634	no	NA	TAS1A-3'D6[+]:AT5G20190.1	0.999926561
AT5G20280.1	TAS3C-5'D9[+]	534	6	0.154046	1.154046	no	ATSPS1F	TAS3C-5'D9[+]:ATSPS1F	0.999926561
AT5G20490.2	TAS1C-3'D7[-]	5028	6	0.432889	1.038144815	no	ATXIK	TAS1C-3'D7[-]:ATXIK	0.999926561
AT5G21050.1	TAS1B-3'D7[-]	888	5.5	0.140396	0.760676287	no	NA	TAS1B-3'D7[-]:AT5G21050.1	0.999926561
AT5G22580.1	TAS3C-5'D3[+]	170	6	0.347091	0.138171399	no	NA	TAS3C-5'D3[+]:AT5G22580.1	0.999926561
AT5G23750.2	TAS3A-5'D9[+]	466	6	0.237894	0.53990021	no	NA	TAS3A-5'D9[+]:AT5G23750.2	0.999926561
AT5G26000.2	TAS3C-5'D2[+]	823	5.5	0.325641	0.283165866	no	AtTGG1	TAS3C-5'D2[+]:AtTGG1	0.999926561
AT5G26800.1	TAS1B-3'D10[+]	503	5.5	0.280793	0.803138956	no	NA	TAS1B-3'D10[+]:AT5G26800.1	0.999926561
AT5G27330.1	TAS3B-5'D7[+]	771	5.5	0.228144	0.982835211	no	NA	TAS3B-5'D7[+]:AT5G27330.1	0.999926561
AT5G27440.1	TAS1B-3'D4[-]	358	5	0.557685	1.044453921	no	NA	TAS1B-3'D4[-]:AT5G27440.1	0.999926561
AT5G27560.1	TAS3B-5'D9[+]	1106	4.5	0.128697	0.631340339	no	NA	TAS3B-5'D9[+]:AT5G27560.1	0.999926561
AT5G27650.1	TAS3C-5'D3[+]	428	5.5	0.169646	1.169646	no	NA	TAS3C-5'D3[+]:AT5G27650.1	0.999926561
AT5G28540.1	TAS1B-3'D4[-]	1747	5	0.653233	0.635636373	no	BIP1	TAS1B-3'D4[-]:BIP1	0.999926561
AT5G28640.1	TAS2-3'D3[-]	988	5	0.430939	0.569820525	no	AN3	TAS2-3'D3[-]:AN3	0.999926561
AT5G32450.1	TAS1C-3'D8[-]	118	5	0.181345	0.789016702	no	NA	TAS1C-3'D8[-]:AT5G32450.1	0.999926561
AT5G33370.2	TAS3C-5'D4[-]	1300	3.5	0.159896	0.254655789	no	NA	TAS3C-5'D4[-]:AT5G33370.2	0.999926561
AT5G35630.3	TAS2-3'D4[+]	1421	6	0.879427	0.562056498	no	ATGSL1	TAS2-3'D4[+]:ATGSL1	0.999926561
AT5G41790.1	TAS1C-3'D5[-]	3243	6	0.194995	0.985527123	no	CIP1	TAS1C-3'D5[-]:CIP1	0.999926561
AT5G43630.1	TAS1B-3'D4[-]	855	6	0.267143	1.088801646	no	TZP	TAS1B-3'D4[-]:TZP	0.999926561
AT5G45280.2	TAS3C-5'D2[+]	1171	6	0.189145	0.547017531	no	NA	TAS3C-5'D2[+]:AT5G45280.2	0.999926561
AT5G46570.1	TAS3C-5'D10[+]	1509	6	0.257393	0.884747208	no	BSK2	TAS3C-5'D10[+]:BSK2	0.999926561
AT5G46730.2	TAS4-3'D2[-]	597	4	0.867727	0.847764534	no	NA	TAS4-3'D2[-]:AT5G46730.2	0.999926561
AT5G46760.1	TAS3B-5'D7[+]	1268	5.5	0.600584	1.203862085	no	MYC3	TAS3B-5'D7[+]:MYC3	0.999926561
AT5G46840.2	TAS3C-5'D4[-]	1566	6	0.101397	0.630511841	no	NA	TAS3C-5'D4[-]:AT5G46840.2	0.999926561
AT5G47120.1	TAS3C-5'D3[+]	773	6	0.333441	0.617828631	no	ATBI-1	TAS3C-5'D3[+]:ATBI-1	0.999926561
AT5G47420.1	TAS1A-3'D8[-]	828	6	0.428989	0.894972956	no	NA	TAS1A-3'D8[-]:AT5G47420.1	0.999926561
AT5G48020.1	TAS1C-3'D2[+]	844	6	0.138446	0.765348537	no	NA	TAS1C-3'D2[+]:AT5G48020.1	0.999926561
AT5G48180.1	TAS1B-3'D7[-]	657	5.5	0.105297	0.499485736	no	AtNSP5	TAS1B-3'D7[-]:AtNSP5	0.999926561
AT5G48220.3	TAS3A-5'D5[-]	1637	6	0.142346	0.806007808	no	NA	TAS3A-5'D5[-]:AT5G48220.3	0.999926561
AT5G48620.1	TAS3A-5'D6[+]	2476	5.5	0.304192	0.94623918	no	NA	TAS3A-5'D6[+]:AT5G48620.1	0.999926561
AT5G48655.3	TAS4-3'D3[+]	801	5.5	0.232044	0.892630267	no	NA	TAS4-3'D3[+]:AT5G48655.3	0.999926561
AT5G48880.3	TAS2-3'D8[+]	424	6	0.343191	0.791004792	no	KAT5	TAS2-3'D8[+]:KAT5	0.999926561
AT5G50460.1	TAS1A-3'D8[-]	189	4	1.57751	0.295458948	no	NA	TAS1A-3'D8[-]:AT5G50460.1	0.999926561
AT5G51260.1	TAS2-3'D6[-]	977	6	0.243744	0.739231683	no	NA	TAS2-3'D6[-]:AT5G51260.1	0.999926561
AT5G52070.1	TAS1B-3'D5[+]	755	4.5	0.224244	0.847469313	no	NA	TAS1B-3'D5[+]:AT5G52070.1	0.999926561
AT5G54630.1	TAS3A-5'D1[+]	649	5.5	0.202795	0.870209595	no	NA	TAS3A-5'D1[+]:AT5G54630.1	0.999926561
AT5G54970.1	TAS2-3'D6[+]	219	4	0.282743	0.686793627	no	NA	TAS2-3'D6[+]:AT5G54970.1	0.999926561
AT5G56460.1	TAS1B-3'D10[+]	612	5	0.674682	1.154604333	no	NA	TAS1B-3'D10[+]:AT5G56460.1	0.999926561
AT5G56970.1	TAS3C-5'D9[+]	1517	5.5	0.614234	0.927197942	no	ATCKX3	TAS3C-5'D9[+]:ATCKX3	0.999926561
AT5G57000.2	TAS2-3'D1[-]	618	5	0.159896	0.931124337	no	NA	TAS2-3'D1[-]:AT5G57000.2	0.999926561
AT5G57990.1	TAS3B-5'D7[+]	2164	6	0.194995	0.666244246	no	UBP23	TAS3B-5'D7[+]:UBP23	0.999926561
AT5G58170.1	TAS1A-3'D2[+]	2394	6	0.191095	0.713729722	no	GDPDL7	TAS1A-3'D2[+]:GDPDL7	0.999926561
AT5G58190.2	TAS3B-5'D1[+]	1157	6	0.269093	1.053412133	no	ECT10	TAS3B-5'D1[+]:ECT10	0.999926561
AT5G58720.3	TAS3A-5'D6[+]	1702	6	0.140396	0.591437711	no	NA	TAS3A-5'D6[+]:AT5G58720.3	0.999926561
AT5G59450.1	TAS3B-5'D6[+]	643	5	0.115047	0.825354869	no	NA	TAS3B-5'D6[+]:AT5G59450.1	0.999926561
AT5G60010.1	TAS3C-5'D2[+]	1743	5	0.159896	0.916773963	no	NA	TAS3C-5'D2[+]:AT5G60010.1	0.999926561
AT5G60670.1	TAS3C-5'D3[+]	305	6	0.505037	0.55058972	no	NA	TAS3C-5'D3[+]:AT5G60670.1	0.999926561
AT5G62020.1	TAS1C-3'D8[-]	928	5	0.152096	0.802944442	no	AT-HSFB2A	TAS1C-3'D8[-]:AT-HSFB2A	0.999926561
AT5G63420.1	TAS3C-5'D3[+]	2606	6	0.171595	0.817645331	no	emb2746	TAS3C-5'D3[+]:emb2746	0.999926561
AT5G63870.3	TAS1C-3'D5[-]	947	5.5	0.161846	0.842961931	no	ATPP7	TAS1C-3'D5[-]:ATPP7	0.999926561
AT5G64170.2	TAS3B-5'D9[+]	1869	5	0.469938	0.726354436	no	NA	TAS3B-5'D9[+]:AT5G64170.2	0.999926561
AT5G65220.1	TAS3B-5'D9[+]	450	6	0.694182	0.699075702	no	NA	TAS3B-5'D9[+]:AT5G65220.1	0.999926561
AT5G65690.1	TAS1B-3'D5[+]	1667	6	0.115047	0.68088943	no	PCK2	TAS1B-3'D5[+]:PCK2	0.999926561
AT5G65770.3	TAS2-3'D5[+]	3058	5	0.183295	0.774186816	no	CRWN4	TAS2-3'D5[+]:CRWN4	0.999926561
AT5G65780.2	TAS2-3'D5[+]	3082	5	0.183295	0.774186816	no	ATBCAT-5	TAS2-3'D5[+]:ATBCAT-5	0.999926561
AT5G66210.4	TAS3C-5'D5[+]	1846	6	0.150146	0.755389843	no	CPK28	TAS3C-5'D5[+]:CPK28	0.999926561
AT5G66760.1	TAS1C-3'D5[-]	1777	6	0.187195	0.537917645	no	SDH1-1	TAS1C-3'D5[-]:SDH1-1	0.999926561
AT5G67070.1	TAS3A-5'D4[-]	137	5	0.206695	0.491984376	no	RALFL34	TAS3A-5'D4[-]:RALFL34	0.999926561
AT5G67150.1	TAS3A-5'D7[+]	327	5.5	0.173545	0.957063075	no	NA	TAS3A-5'D7[+]:AT5G67150.1	0.999926561
AT5G67370.1	TAS3A-5'D7[+]	714	6	0.0799479	0.51768254	no	CGLD27	TAS3A-5'D7[+]:CGLD27	0.999926561
AT5G67490.1	TAS3C-5'D3[+]	693	5	0.109197	0.82579246	no	NA	TAS3C-5'D3[+]:AT5G67490.1	0.999926561
AT5G67590.1	TAS3A-5'D7[+]	448	5	0.655183	0.544181681	no	FRO1	TAS3A-5'D7[+]:FRO1	0.999926561
ATCG00170.1	TAS2-3'D8[-]	562	6	0.280793	0.73485051	no	RPOC2	TAS2-3'D8[-]:RPOC2	0.999926561
ATCG00380.1	TAS3B-5'D8[+]	235	6	2.59928	0.150081936	no	RPS4	TAS3B-5'D8[+]:RPS4	0.999926561
ATCG00830.1	TAS3B-5'D9[+]	771	4.5	3.33246	0.340414866	no	RPL2.1	TAS3B-5'D9[+]:RPL2.1	0.999926561
ATCG01040.1	TAS1B-3'D9[+]	199	3.5	0.867727	0.133647728	no	YCF5	TAS1B-3'D9[+]:YCF5	0.999926561
ATCG01130.1	TAS3C-5'D4[+]	4586	6	0.282743	0.397282883	no	YCF1.2	TAS3C-5'D4[+]:YCF1.2	0.999926561
ATMG00513.1	TAS3A-5'D2[-]	1342	6	0.0916476	0.522314428	no	NAD5	TAS3A-5'D2[-]:NAD5	0.999926561
ATMG00590.1	TAS4-3'D3[+]	811	5	0.0779979	0.267349318	no	ORF313	TAS4-3'D3[+]:ORF313	0.999926561
ATMG00900.1	TAS3A-5'D4[-]	658	5	0.0643483	1.0643483	no	ABCI3	TAS3A-5'D4[-]:ABCI3	0.999926561
