# Supplementary material for: NanoPARE: parallel analysis of RNA 5′ ends from low-input RNA
Source: Genome Res. 2018 Dec;28(12):1931–42. doi: 10.1101/gr.239202.118 (PMC6280765; doi:10.1101/gr.239202.118)
Supplement: Supplemental Material [file supp_gr.239202.118_Supplemental_Code_S1.zip › supplemental_code_S1/data_tables/detected_sites/flower_1.anno.mir.allen.detected.sites.tsv]

target.transcript	sRNA	slice.site	Allen.score	slice.site.rpm	fold.change	verified.	common.name	interaction	adj.p.val
AT1G27370.4	miR156j	1324	0	1.1118	1.54078393347152	no	SPL10	miR156j:SPL10	0
AT1G31280.1	miR403-3p	3232	1	2.96481	2.89275288723706	yes	AGO2	miR403-3p:AGO2	0
AT1G33120.1	miR5630a	309	0	0.537371	0.739671870865308	no	NA	miR5630a:AT1G33120.1	0
AT1G33140.1	miR5630a	309	0	0.203831	0.857456969774672	no	PGY2	miR5630a:PGY2	0
AT1G62720.1	miR400	995	1	0.370601	1.370601	no	AtNG1	miR400:AtNG1	0
AT1G70700.2	miR169d	787	2.5	0.370601	0.269983512619642	no	JAZ9	miR169d:JAZ9	0
AT1G77850.1	miR160a-5p	1419	0.5	20.7537	21.7537	yes	ARF17	miR160a-5p:ARF17	0
AT2G17500.4	miR844-5p	1417	5.5	2.96481	1.59716806316468	no	NA	miR844-5p:AT2G17500.4	0
AT2G28350.1	miR160a-5p	1339	2	12.971	10.1933385427269	yes	ARF10	miR160a-5p:ARF10	0
AT2G38080.1	miR397a	759	2.5	0.370601	0.787157951805707	yes	ATLMCO4	miR397a:ATLMCO4	0
AT2G45160.1	miR171a-3p	1013	0	17.0476	8.54607443886732	yes	ATHAM1	miR171a-3p:ATHAM1	0
AT2G47020.2	miR408-5p	1567	0	0.370601	1.370601	no	NA	miR408-5p:AT2G47020.2	0
AT3G23690.1	miR393a-5p	416	3	0.741202	1	yes	NA	miR393a-5p:AT3G23690.1	0
AT3G26810.1	miR393a-5p	2009	4	1.4824	2.4824	yes	AFB2	miR393a-5p:AFB2	0
AT3G49510.1	miR859	753	1	0.370601	1.370601	yes	NA	miR859:AT3G49510.1	0
AT3G60630.1	miR171a-3p	1055	0	11.118	3.75913959815238	yes	ATHAM2	miR171a-3p:ATHAM2	0
AT3G62980.1	miR393a-5p	1721	2	0.741202	1.741202	yes	AtTIR1	miR393a-5p:AtTIR1	0
AT4G00150.1	miR171a-3p	866	0	1.853	2.853	yes	ATHAM3	miR171a-3p:ATHAM3	0
AT4G03190.1	miR393a-5p	1597	3	0.370601	0.787157951805707	yes	AFB1	miR393a-5p:AFB1	0
AT4G29520.1	miR414	779	1.5	0.370601	0.787157951805707	no	NA	miR414:AT4G29520.1	0
AT4G30080.1	miR160a-5p	1518	2.5	5.92962	6.92962	yes	ARF16	miR160a-5p:ARF16	0
AT5G07680.2	miR164a	661	2.5	1.1118	2.1118	yes	ANAC079	miR164a:ANAC079	0
AT5G20670.1	miR8175	466	2.5	0.370601	0.649020267070745	no	NA	miR8175:AT5G20670.1	0
AT5G24890.1	miR414	772	1	0.300187	0.948625457007546	no	NA	miR414:AT5G24890.1	0
AT5G39740.2	miR414	997	1.5	1.46758	0.524346527100452	no	OLI7	miR414:OLI7	0
AT5G43270.3	miR156j	1111	0	0.370601	0.787157951805707	yes	SPL2	miR156j:SPL2	0
AT5G50570.2	miR156j	976	0	0.1853	0.864803104623446	no	SPL13	miR156j:SPL13	0
AT5G50670.1	miR156j	1111	0	0.1853	0.864803104623446	no	SPL13	miR156j:SPL13	0
AT5G61430.1	miR164a	850	2.5	0.370601	1	yes	ANAC100	miR164a:ANAC100	0
AT1G27340.1	miR394a	1382	1	0.741202	1.741202	yes	LCR	miR394a:LCR	0.00180816989246119
AT2G27400.1	miR173-5p	378	2.5	3.70601	4.70601	yes	TAS1a	miR173-5p:TAS1a	0.0076663880749591
AT2G39675.1	miR173-5p	378	2.5	5.18841	4.51510687647244	yes	TAS1c	miR173-5p:TAS1c	0.0076663880749591
AT2G39681.1	miR173-5p	417	2.5	3.70601	3.43353755031552	yes	TAS2	miR173-5p:TAS2	0.0076663880749591
AT1G51355.1	miR5021	561	2	0.370601	1.370601	no	NA	miR5021:AT1G51355.1	0.0138250421276118
AT1G62914.1	miR161.2	978	3	0.370601	1.370601	no	NA	miR161.2:AT1G62914.1	0.0186135842011559
AT5G01810.3	miR5655	1728	3.5	5.55901	2.03467851259923	no	ATPK10	miR5655:ATPK10	0.0294341512414791
AT2G30260.1	miR5662	749	4	1.4824	1.81117626501075	no	U2B''	miR5662:U2B''	0.0341863983215921
AT1G66230.1	miR858a	468	3	0.370601	1.370601	yes	AtMYB20	miR858a:AtMYB20	0.0467509234934494
AT3G18390.1	miR414	2524	2.5	0.370601	1	no	EMB1865	miR414:EMB1865	0.0583673787180232
AT2G47460.1	miR858a	401	3	0.370601	1.370601	yes	ATMYB12	miR858a:ATMYB12	0.0593315719492174
AT1G48410.3	miR168a-5p	531	5	1.1118	2.1118	yes	AGO1	miR168a-5p:AGO1	0.0672148042574757
AT5G35910.1	miR414	500	3.5	0.370601	1.370601	no	NA	miR414:AT5G35910.1	0.0731877681659045
AT2G22840.1	miR396a-5p	791	4	0.741202	1.741202	yes	AtGRF1	miR396a-5p:AtGRF1	0.0893049061601289
AT1G72830.3	miR169h	1423	2.5	0.370601	0.787157951805707	yes	ATHAP2C	miR169h:ATHAP2C	0.0926590304679362
AT2G36400.1	miR396a-5p	756	4	1.1118	1.54078393347152	yes	AtGRF3	miR396a-5p:AtGRF3	0.0960780774255706
AT1G20090.1	miR5021	124	4	2.22361	1.85137049004079	no	ARAC4	miR5021:ARAC4	0.09942771641349
AT5G50150.1	miR5026	955	4	0.370601	1.370601	no	NA	miR5026:AT5G50150.1	0.104699280913167
AT1G50055.1	miR173-5p	373	4.5	3.70601	3.43353755031552	yes	TAS1b	miR173-5p:TAS1b	0.105288923771965
AT2G34490.1	miR2933a	940	4	0.370601	1.370601	no	CYP710A2	miR2933a:CYP710A2	0.105288923771965
AT2G20280.1	miR414	1015	2	0.370601	0.787157951805707	no	NA	miR414:AT2G20280.1	0.107841468631751
AT2G33810.1	miR156a-5p	796	1.5	0.370601	0.649020267070745	yes	SPL3	miR156a-5p:SPL3	0.111023702538198
AT3G52910.1	miR396a-5p	752	4	0.370601	1.370601	yes	AtGRF4	miR396a-5p:AtGRF4	0.111023702538198
AT5G45470.1	miR5661	2399	2	0.370601	1	no	NA	miR5661:AT5G45470.1	0.111133178206086
AT1G08125.3	miR390a-3p	887	5	4.44721	3.97432221339398	no	NA	miR390a-3p:AT1G08125.3	0.122739598293709
AT5G57735.1	miR390a-5p	428	4.5	1.1118	1.54078393347152	yes	TAS3c	miR390a-5p:TAS3c	0.124917130120397
AT1G10120.1	miR396a-5p	1316	5.5	1.853	2.853	yes	NA	miR396a-5p:AT1G10120.1	0.12825275434215
AT1G62910.1	miR161.2	996	3	0.1853	1	yes	RFL9	miR161.2:RFL9	0.12833123973771
AT1G62930.1	miR161.2	984	3	0.1853	1	no	RPF3	miR161.2:RPF3	0.12833123973771
AT1G63130.1	miR161.2	1111	3	0.370601	1	yes	TAS8	miR161.2:TAS8	0.12833123973771
AT5G04810.1	miR414	2809	3	0.370601	1	no	NA	miR414:AT5G04810.1	0.13964011731142
AT1G03850.2	miR5658	175	2	0.370601	0.981424130871731	no	ATGRXS13	miR5658:ATGRXS13	0.145093675431222
AT1G53230.1	miR319c	1194	3.5	0.370601	1	yes	TCP3	miR319c:TCP3	0.145093675431222
AT3G54920.1	miR5658	421	3	0.370601	1	no	PMR6	miR5658:PMR6	0.145093675431222
AT5G06100.3	miR319a	1258	4	0.370601	1.370601	no	ATMYB33	miR319a:ATMYB33	0.147218090998321
AT3G05415.1	miR156j	4494	2.5	0.00370601	1.00370601	no	NA	miR156j:AT3G05415.1	0.147969236065555
AT1G78265.2	miR414	1430	3	0.370601	1.28488840715765	no	NA	miR414:AT1G78265.2	0.152828559606498
AT1G63980.2	miR414	898	2.5	0.00370601	0.732310869465293	no	NA	miR414:AT1G63980.2	0.17887369288034
AT4G33495.1	miR414	1344	2.5	0.011118	0.737718708800008	no	RPD1	miR414:RPD1	0.17887369288034
AT5G08150.1	miR414	447	2.5	0.00370601	0.732310869465293	no	SOB5	miR414:SOB5	0.17887369288034
AT4G31990.4	miR869.2	1822	5	0.370601	1.370601	no	AAT3	miR869.2:AAT3	0.182946685765514
AT1G40075.1	miR5999	3793	5	0.370601	1.370601	no	NA	miR5999:AT1G40075.1	0.195454737291875
AT3G59710.1	miR5021	1067	5	0.370601	1.370601	no	NA	miR5021:AT3G59710.1	0.197127136070399
AT3G44110.2	miR414	1237	2.5	0.370601	0.649020267070745	no	ATJ	miR414:ATJ	0.197308348162666
AT1G30330.2	miR167a-5p	3246	5	1.4824	1.42568179912497	no	ARF6	miR167a-5p:ARF6	0.199484930642234
AT4G18030.1	miR5999	2119	3.5	2.22361	1	no	NA	miR5999:AT4G18030.1	0.201820844830341
AT1G17840.1	miR1886.1	237	5	0.370601	1.370601	no	ABCG11	miR1886.1:ABCG11	0.202024798757469
AT1G50030.2	miR3434-3p	2209	5	0.370601	1.370601	no	TOR	miR3434-3p:TOR	0.202024798757469
AT4G30200.4	miR8171	1181	5.5	0.370601	1.370601	no	VEL1	miR8171:VEL1	0.202024798757469
AT2G45135.2	miR5641	484	4.5	0.370601	1.370601	no	NA	miR5641:AT2G45135.2	0.212413436074645
AT5G51640.1	miR393b-3p	408	6	0.741202	1.741202	no	TBL17	miR393b-3p:TBL17	0.212413436074645
AT1G72770.3	miR156i	166	3	0.370601	1	no	HAB1	miR156i:HAB1	0.213659615396547
AT5G37780.3	miR414	638	2.5	1.1118	0.362988822254422	no	ACAM-1	miR414:ACAM-1	0.217409406104668
AT4G27640.1	miR5021	3345	4	0.370601	1.370601	no	NA	miR5021:AT4G27640.1	0.231604567022302
AT3G01500.3	miR5658	1175	2	0.370601	0.480406940063091	no	ATBCA1	miR5658:ATBCA1	0.239669317337619
AT3G24640.1	miR397b	64	5	0.370601	1.370601	no	NA	miR397b:AT3G24640.1	0.240576103683074
AT5G49520.1	miR5658	246	5	0.370601	1.370601	no	ATWRKY48	miR5658:ATWRKY48	0.24096339131398
AT5G06290.1	miR5021	192	6	0.370601	1.370601	no	2-Cys Prx B	miR5021:2-Cys Prx B	0.244632828061586
AT4G23680.1	miR5658	557	2	0.741202	0.369995388875077	no	NA	miR5658:AT4G23680.1	0.245439384130739
AT5G42400.1	miR8174	3347	6	0.370601	1.370601	no	ATXR7	miR8174:ATXR7	0.245439384130739
AT5G49820.1	miR415	600	5	0.370601	1.370601	no	RUS6	miR415:RUS6	0.245439384130739
AT2G46915.1	miR870-3p	2117	3.5	0.370601	1	no	NA	miR870-3p:AT2G46915.1	0.251899117736576
AT5G65200.1	miR2933a	224	5	0.370601	1.370601	no	ATPUB38	miR2933a:ATPUB38	0.253675278749084
AT3G49601.1	miR172d-5p	1008	4	0.741202	1.27039306114617	no	NA	miR172d-5p:AT3G49601.1	0.256567040539559
AT5G40550.2	miR414	1012	4	0.741202	1.27039306114617	no	AtSGF29b	miR414:AtSGF29b	0.256567040539559
AT1G24735.2	miR5015	1003	5.5	0.370601	1.370601	no	NA	miR5015:AT1G24735.2	0.258582213701266
AT2G30320.1	miR8171	1176	6	0.370601	1.370601	no	NA	miR8171:AT2G30320.1	0.258582213701266
AT3G12350.2	miR5648-3p	389	5.5	0.370601	1.370601	no	NA	miR5648-3p:AT3G12350.2	0.258582213701266
AT5G17770.1	miR159b-5p	354	3.5	0.370601	1	no	ATCBR	miR159b-5p:ATCBR	0.266650437198738
AT5G42360.1	miR396a-5p	1645	3.5	0.370601	1	no	NA	miR396a-5p:AT5G42360.1	0.266650437198738
AT3G03870.2	miR834	885	4	0.370601	1	no	NA	miR834:AT3G03870.2	0.270686044889707
AT3G19910.1	miR8183	449	6	0.370601	1.370601	no	NA	miR8183:AT3G19910.1	0.270686044889707
AT3G53280.1	miR870-3p	1117	5.5	0.370601	1.370601	no	CYP71B5	miR870-3p:CYP71B5	0.270686044889707
AT4G08115.1	miR833a-5p	1689	5.5	0.370601	1.370601	no	NA	miR833a-5p:AT4G08115.1	0.270686044889707
AT5G26200.1	miR5021	178	3	0.370601	1	no	NA	miR5021:AT5G26200.1	0.270686044889707
AT5G41340.1	miR414	697	3	0.741202	0.824510843829908	no	ATUBC4	miR414:ATUBC4	0.270686044889707
AT3G06130.2	miR414	855	3	0.370601	0.787157951805707	no	NA	miR414:AT3G06130.2	0.276338212042445
AT3G26850.2	miR838	122	4	0.370601	1	no	NA	miR838:AT3G26850.2	0.276338212042445
AT5G42390.1	miR4239	2755	5	0.370601	1.370601	no	SPP	miR4239:SPP	0.276338212042445
AT5G56510.1	miR2111a-5p	1029	5	0.370601	1.370601	no	APUM12	miR2111a-5p:APUM12	0.277613974002815
AT1G08640.1	miR855	788	4.5	0.370601	1.370601	no	CJD1	miR855:CJD1	0.299905009351597
AT2G28810.2	miR5658	537	5	0.370601	1.370601	no	NA	miR5658:AT2G28810.2	0.300923952250254
AT3G26932.2	miR5658	1270	5	0.370601	1.370601	no	DRB3	miR5658:DRB3	0.300923952250254
AT5G59000.1	miR414	761	3.5	0.014824	1.014824	no	NA	miR414:AT5G59000.1	0.300923952250254
AT2G44770.1	miR396b-5p	586	4	0.370601	1	no	NA	miR396b-5p:AT2G44770.1	0.301183501500506
AT3G16270.1	miR396a-5p	316	5.5	0.370601	1.370601	no	NA	miR396a-5p:AT3G16270.1	0.301183501500506
AT1G12070.1	miR414	109	4	0.741202	1	no	NA	miR414:AT1G12070.1	0.310141108803101
AT1G55460.1	miR414	654	4	0.370601	1	no	NA	miR414:AT1G55460.1	0.310141108803101
AT5G24690.1	miR414	701	4	0.370601	1	no	NA	miR414:AT5G24690.1	0.310141108803101
AT5G44040.1	miR414	755	5.5	0.370601	1.370601	no	NA	miR414:AT5G44040.1	0.312086216716357
AT1G58220.1	miR5660	2687	5.5	0.370601	1.370601	no	NA	miR5660:AT1G58220.1	0.314300881014784
AT1G60870.1	miR414	693	3	0.370601	0.787157951805707	no	MEE9	miR414:MEE9	0.314300881014784
AT1G76970.1	miR5021	1296	5	0.370601	1.370601	no	NA	miR5021:AT1G76970.1	0.314300881014784
AT1G80620.1	miR854a	124	5	0.370601	1.370601	no	NA	miR854a:AT1G80620.1	0.314300881014784
AT3G13200.1	miR414	505	3	0.370601	0.787157951805707	no	EMB2769	miR414:EMB2769	0.314300881014784
AT3G23780.2	miR774b-3p	713	5	0.370601	1.370601	no	DMS2	miR774b-3p:DMS2	0.314300881014784
AT3G56150.2	miR414	682	3	0.14824	0.837763871469523	no	ATEIF3C-1	miR414:ATEIF3C-1	0.314300881014784
AT5G27650.1	miR8173	1984	5.5	0.370601	1.370601	no	NA	miR8173:AT5G27650.1	0.315089710377827
AT4G04930.1	miR854a	660	3.5	0.370601	1	no	DES-1-LIKE	miR854a:DES-1-LIKE	0.322631553201415
AT5G16020.1	miR838	1886	5	0.370601	1.370601	no	GEX3	miR838:GEX3	0.322631553201415
AT2G27460.1	miR5662	1230	5.5	0.370601	1.370601	no	NA	miR5662:AT2G27460.1	0.32703395148276
AT5G17630.1	miR156j	227	5	0.370601	1.370601	no	NA	miR156j:AT5G17630.1	0.32703395148276
AT3G02200.2	miR824-3p	539	5	0.370601	1.370601	no	NA	miR824-3p:AT3G02200.2	0.333142480358584
AT4G38700.1	miR417	357	6	0.370601	1.370601	no	NA	miR417:AT4G38700.1	0.333142480358584
AT1G48160.1	miR782	883	4	0.741202	1	no	NA	miR782:AT1G48160.1	0.333207142097295
AT1G70200.1	miR414	302	3	0.011118	0.737718708800008	no	NA	miR414:AT1G70200.1	0.334161867154144
AT5G46600.1	miR830-3p	1599	5.5	0.370601	1.370601	no	NA	miR830-3p:AT5G46600.1	0.334161867154144
AT3G02750.3	miR5024-5p	2114	4	0.741202	1	no	NA	miR5024-5p:AT3G02750.3	0.338186932157843
AT1G67230.1	miR837-5p	1211	3.5	0.370601	0.787157951805707	no	CRWN1	miR837-5p:CRWN1	0.339655963669568
AT5G07580.1	miR5658	450	3	0.370601	0.649020267070745	no	NA	miR5658:AT5G07580.1	0.341593226230315
AT5G14740.5	miR5658	1342	3.5	0.370601	0.958531278826377	no	BETA CA2	miR5658:BETA CA2	0.352463152286446
AT1G76810.1	miR837-5p	2416	5.5	0.370601	1.370601	no	NA	miR837-5p:AT1G76810.1	0.354125461525918
AT5G09640.1	miR1886.1	1469	4	0.1853	1.1853	no	SCPL19	miR1886.1:SCPL19	0.354125461525918
AT1G10560.1	miR415	1510	5	0.370601	1.370601	no	ATPUB18	miR415:ATPUB18	0.357047113021737
AT2G17880.1	miR5021	328	3	0.741202	1	no	NA	miR5021:AT2G17880.1	0.357047113021737
AT2G11910.2	miR414	502	3	0.370601	0.480406940063091	no	NA	miR414:AT2G11910.2	0.359241427184645
AT2G16730.1	miR865-3p	2179	4	0.741202	1	no	BGAL13	miR865-3p:BGAL13	0.359241427184645
AT2G36410.3	miR5029	1006	3	0.370601	0.787157951805707	no	NA	miR5029:AT2G36410.3	0.359241427184645
AT4G30720.1	miR773b-5p	2245	5.5	0.370601	1.370601	no	PDE327	miR773b-5p:PDE327	0.359241427184645
AT5G56950.1	miR414	1097	4	0.370601	1	no	NAP1;3	miR414:NAP1;3	0.359241427184645
AT3G11250.1	miR5662	764	4	0.370601	1	no	NA	miR5662:AT3G11250.1	0.364696606027092
AT1G10150.1	miR157c-3p	951	4	0.370601	1	no	NA	miR157c-3p:AT1G10150.1	0.36716006556623
AT1G19870.1	miR4227	2242	4	0.370601	1	no	iqd32	miR4227:iqd32	0.36716006556623
AT3G06190.2	miR5013	868	5.5	0.370601	1.370601	no	ATBPM2	miR5013:ATBPM2	0.36716006556623
AT4G22970.2	miR3440b-5p	6509	5	0.370601	1.370601	no	AESP	miR3440b-5p:AESP	0.36716006556623
AT4G34500.1	miR4243	1159	5.5	0.370601	1.370601	no	NA	miR4243:AT4G34500.1	0.36716006556623
AT2G25760.2	miR8170-5p	2275	3	0.370601	0.787157951805707	no	NA	miR8170-5p:AT2G25760.2	0.367599482904771
AT4G21750.2	miR5658	464	6	0.370601	1.370601	no	ATML1	miR5658:ATML1	0.378292821964575
AT2G21187.3	miR855	766	4	0.370601	1	no	NA	miR855:AT2G21187.3	0.38352712704059
AT5G19180.1	miR4221	1230	4.5	0.370601	1	no	ECR1	miR4221:ECR1	0.387556019296535
AT5G16880.3	miR844-3p	1434	4	0.370601	1	no	NA	miR844-3p:AT5G16880.3	0.392577644868676
AT1G78650.1	miR8182	1373	6	0.370601	1.370601	no	POLD3	miR8182:POLD3	0.394118867907307
AT5G41070.1	miR5658	1177	4	0.370601	1	no	DRB5	miR5658:DRB5	0.400638683181987
AT1G47900.2	miR158a-5p	2298	6	0.370601	1.370601	no	NA	miR158a-5p:AT1G47900.2	0.401930814298726
AT5G37020.2	miR167c-5p	2379	3.5	0.370601	0.649020267070745	no	ARF8	miR167c-5p:ARF8	0.413006485408712
AT1G50000.2	miR773a	715	5.5	0.370601	1.370601	no	NA	miR773a:AT1G50000.2	0.416073745360421
AT3G46960.1	miR858b	17	5.5	0.370601	1.370601	no	NA	miR858b:AT3G46960.1	0.416073745360421
AT5G20190.1	miR414	448	3.5	0.370601	0.787157951805707	no	NA	miR414:AT5G20190.1	0.416073745360421
AT3G61410.1	miR847	756	5.5	0.370601	1.370601	no	NA	miR847:AT3G61410.1	0.417281590439348
AT1G59980.1	miR773a	1393	4.5	0.370601	1	no	ARL2	miR773a:ARL2	0.421884222687913
AT2G34585.1	miR8170-5p	433	4	1.4824	1	no	NA	miR8170-5p:AT2G34585.1	0.423859381448074
AT1G16710.2	miR5013	2882	4.5	0.370601	1	no	HAC12	miR5013:HAC12	0.424903234420604
AT3G08860.1	miR5595a	346	6	0.370601	1.370601	no	PYD4	miR5595a:PYD4	0.424903234420604
AT3G20490.1	miR5013	1452	4.5	0.370601	1	no	NA	miR5013:AT3G20490.1	0.424903234420604
AT4G05410.1	miR778	1322	6	0.370601	1.370601	no	YAO	miR778:YAO	0.424903234420604
AT4G34030.1	miR5663-5p	1743	4.5	0.370601	1	no	MCCB	miR5663-5p:MCCB	0.424903234420604
AT1G22850.1	miR414	1074	4.5	0.370601	1	no	NA	miR414:AT1G22850.1	0.426452218912668
AT1G32130.2	miR414	747	4.5	0.370601	1	no	ATIWS1	miR414:ATIWS1	0.426452218912668
AT2G37990.1	miR838	954	5	0.741202	1.27039306114617	no	NA	miR838:AT2G37990.1	0.426452218912668
AT3G26030.1	miR5021	58	4	0.741202	1	no	ATB' DELTA	miR5021:ATB' DELTA	0.426452218912668
AT3G52120.2	miR414	418	4.5	0.370601	1	no	NA	miR414:AT3G52120.2	0.426452218912668
AT4G25730.1	miR414	1554	4.5	0.370601	1	no	NA	miR414:AT4G25730.1	0.426452218912668
AT5G66050.2	miR5020a	379	4.5	0.370601	1	no	NA	miR5020a:AT5G66050.2	0.426452218912668
AT2G23130.2	miR168a-5p	548	5	0.741202	1.1960127459149	no	AGP17	miR168a-5p:AGP17	0.431200677411868
AT3G23810.1	miR172d-5p	976	3.5	0.896854	0.898216687186287	no	ATSAHH2	miR172d-5p:ATSAHH2	0.431200677411868
AT4G34380.1	miR773b-5p	1264	4.5	0.370601	1	no	NA	miR773b-5p:AT4G34380.1	0.431264664181053
AT1G51480.1	miR5638a	229	6	0.370601	1.370601	no	NA	miR5638a:AT1G51480.1	0.440385165140887
AT1G22065.1	miR390b-3p	139	5.5	0.370601	1.370601	no	NA	miR390b-3p:AT1G22065.1	0.443560017432501
AT3G02580.1	miR5021	1073	3.5	0.370601	1	no	BUL1	miR5021:BUL1	0.443775528862656
AT3G24715.1	miR3434-5p	556	6	0.370601	1.370601	no	NA	miR3434-5p:AT3G24715.1	0.443775528862656
AT1G71695.1	miR8180	852	5	0.741202	1.27039306114617	no	NA	miR8180:AT1G71695.1	0.449158001012601
AT3G49010.5	miR5662	83	3.5	0.370601	0.649020267070745	no	ATBBC1	miR5662:ATBBC1	0.451798099295641
AT4G21990.2	miR171c-5p	239	3.5	0.011118	0.737718708800008	no	APR3	miR171c-5p:APR3	0.451798099295641
AT1G56450.1	miR172d-5p	637	4.5	0.741202	1.27039306114617	no	PBG1	miR172d-5p:PBG1	0.458314907793075
AT4G24390.2	miR414	1919	6	0.370601	1.370601	no	AFB4	miR414:AFB4	0.458314907793075
AT4G29670.2	miR169f-3p	704	6	1.4824	1.42568179912497	no	ACHT2	miR169f-3p:ACHT2	0.458314907793075
AT2G25010.1	miR157c-3p	1514	5.5	0.370601	1.370601	no	NA	miR157c-3p:AT2G25010.1	0.464495880355625
AT3G28820.1	miR5998a	1362	3.5	1.1118	0.387684704646966	no	NA	miR5998a:AT3G28820.1	0.464495880355625
AT3G53270.6	miR2936	70	6	0.370601	1.370601	no	NA	miR2936:AT3G53270.6	0.464495880355625
AT4G26670.1	miR158b	566	6	0.370601	1.370601	no	NA	miR158b:AT4G26670.1	0.464495880355625
AT1G19500.1	miR397b	281	3.5	0.370601	0.480406940063091	no	NA	miR397b:AT1G19500.1	0.465268865113754
AT5G40730.1	miR414	90	3.5	1.1118	0.655104060354695	no	AGP24	miR414:AGP24	0.465456177352961
AT3G52420.1	miR834	205	4.5	0.370601	1	no	ATOEP7	miR834:ATOEP7	0.467415188020577
AT4G15410.1	miR837-5p	86	4.5	0.370601	1	no	PUX5	miR837-5p:PUX5	0.467415188020577
AT3G14560.1	miR824-5p	294	4.5	0.741202	1	no	NA	miR824-5p:AT3G14560.1	0.468855215252123
AT2G40300.1	miR5655	886	3.5	0.370601	0.787157951805707	no	ATFER4	miR5655:ATFER4	0.475358099041592
AT5G38895.3	miR4240	654	6	0.370601	1.370601	no	NA	miR4240:AT5G38895.3	0.476851295842383
AT5G18520.1	miR414	1334	3.5	0.741202	0.628259371380531	no	Cand7	miR414:Cand7	0.477086623187174
AT1G20696.3	miR5021	727	2.5	0.370601	0.552127376732195	no	HMGB3	miR5021:HMGB3	0.481951828020502
AT5G65670.2	miR172b-5p	1057	3.5	0.741202	0.824510843829908	no	IAA9	miR172b-5p:IAA9	0.481951828020502
AT5G63490.1	miR165a-5p	1383	5	0.370601	1	no	NA	miR165a-5p:AT5G63490.1	0.487943004535866
AT3G63130.2	miR829-5p	1814	4.5	0.370601	1	no	ATRANGAP1	miR829-5p:ATRANGAP1	0.489804656053309
AT3G27170.1	miR5998a	2649	5	0.370601	1	no	ATCLC-B	miR5998a:ATCLC-B	0.492809203348245
AT1G52827.1	miR1887	256	3.5	0.370601	0.649020267070745	no	ATCDT1	miR1887:ATCDT1	0.504467744604003
AT5G39155.1	miR3932a	3579	5	0.1853	1.1853	no	NA	miR3932a:AT5G39155.1	0.507258072720091
AT5G39185.1	miR3932a	3579	5	0.1853	1.1853	no	NA	miR3932a:AT5G39185.1	0.507258072720091
AT1G12820.1	miR393a-5p	1894	4	0.741202	0.824510843829908	yes	AFB3	miR393a-5p:AFB3	0.515498594804329
AT5G43130.2	miR838	1767	4	0.370601	0.787157951805707	no	TAF4	miR838:TAF4	0.520062487825624
AT1G25682.1	miR773a	892	4	0.370601	0.787157951805707	no	NA	miR773a:AT1G25682.1	0.520780477469365
AT1G75420.1	miR837-5p	869	5	0.370601	1	no	NA	miR837-5p:AT1G75420.1	0.520927275185741
AT2G34730.2	miR837-5p	1977	5	0.370601	1	no	NA	miR837-5p:AT2G34730.2	0.520927275185741
AT3G26890.6	miR8172	1484	5	0.370601	1	no	NA	miR8172:AT3G26890.6	0.520927275185741
AT5G65450.1	miR8183	1967	5	0.370601	1	no	UBP17	miR8183:UBP17	0.520927275185741
AT3G62130.1	miR3434-5p	1383	5	0.370601	1	no	AtLCD	miR3434-5p:AtLCD	0.53616163088435
AT3G05090.2	miR862-3p	2092	5	0.370601	1	no	LRS1	miR862-3p:LRS1	0.536320849819966
AT3G29360.2	miR172d-5p	226	5	0.370601	1	no	UGD2	miR172d-5p:UGD2	0.536320849819966
AT3G46820.1	miR2937	447	5	0.370601	1	no	TOPP5	miR2937:TOPP5	0.536320849819966
AT4G34920.1	miR5665	938	5	0.741202	1	no	NA	miR5665:AT4G34920.1	0.536320849819966
AT5G06410.1	miR413	653	5.5	0.741202	1.27039306114617	no	NA	miR413:AT5G06410.1	0.536320849819966
AT3G02930.2	miR408-3p	569	6	0.370601	1.370601	no	NA	miR408-3p:AT3G02930.2	0.537416681067374
AT5G08139.1	miR4221	1225	5.5	0.741202	1.27039306114617	no	NA	miR4221:AT5G08139.1	0.537416681067374
AT5G43310.4	miR5632-5p	1787	5	0.370601	1	no	NA	miR5632-5p:AT5G43310.4	0.545996149328495
AT1G61890.1	miR5021	557	4	0.370601	1	no	NA	miR5021:AT1G61890.1	0.548413442167467
AT3G19340.1	miR5021	97	4	0.370601	1	no	NA	miR5021:AT3G19340.1	0.548413442167467
AT5G26000.2	miR4227	851	4	0.741202	0.824510843829908	no	AtTGG1	miR4227:AtTGG1	0.550751076896575
AT1G64405.1	miR5658	470	5	0.370601	1	no	NA	miR5658:AT1G64405.1	0.551850886374575
AT4G39170.2	miR5020a	1750	5	0.370601	1	no	NA	miR5020a:AT4G39170.2	0.552319269437452
AT1G62020.1	miR3440b-5p	3286	5	0.370601	1	no	NA	miR3440b-5p:AT1G62020.1	0.562017740855608
AT4G33260.2	miR824-3p	781	5.5	0.555901	1.31266430439551	no	AtCDC20.2	miR824-3p:AtCDC20.2	0.562017740855608
AT4G33270.1	miR824-3p	736	5.5	0.555901	1.31266430439551	no	AtCDC20.1	miR824-3p:AtCDC20.1	0.562017740855608
AT5G50570.2	miR5658	1256	4.5	0.1853	1	no	SPL13	miR5658:SPL13	0.563455008310034
AT5G50670.1	miR5658	1391	4.5	0.1853	1	no	SPL13	miR5658:SPL13	0.563455008310034
AT1G07645.1	miR157a-3p	173	5	0.370601	1	no	ATDSI-1VOC	miR157a-3p:ATDSI-1VOC	0.563569610632357
AT5G13220.4	miR841a-5p	464	4	0.370601	0.787157951805707	no	JAS1	miR841a-5p:JAS1	0.566839528717154
AT3G26840.1	miR3434-3p	2088	5	0.741202	1	no	PES2	miR3434-3p:PES2	0.570665010211932
AT2G36990.1	miR390a-3p	1611	5	0.370601	1	no	ATSIG6	miR390a-3p:ATSIG6	0.572604303300671
AT2G42910.1	miR3434-3p	1124	4	0.370601	0.787157951805707	no	NA	miR3434-3p:AT2G42910.1	0.572604303300671
AT1G06520.1	miR837-3p	1829	3	0.370601	0.480406940063091	no	ATGPAT1	miR837-3p:ATGPAT1	0.573746599838564
AT1G69030.1	miR414	856	4	0.370601	0.787157951805707	no	NA	miR414:AT1G69030.1	0.573746599838564
AT2G11910.2	miR414	442	4	0.370601	0.787157951805707	no	NA	miR414:AT2G11910.2	0.573746599838564
AT4G28770.2	miR414	887	4	0.370601	0.787157951805707	no	NA	miR414:AT4G28770.2	0.573746599838564
AT5G07410.1	miR5654-5p	1349	3.5	0.741202	0.226990334801234	no	NA	miR5654-5p:AT5G07410.1	0.577406795845118
AT1G20980.1	miR831-5p	3804	4.5	0.370601	1	no	ATSPL14	miR831-5p:ATSPL14	0.578270561569524
AT5G55930.1	miR159a	2734	4	0.370601	0.649020267070745	no	ATOPT1	miR159a:ATOPT1	0.578270561569524
AT4G32620.2	miR157a-3p	3406	6	0.370601	1.370601	no	NA	miR157a-3p:AT4G32620.2	0.584082164674605
AT1G32160.1	miR390b-3p	1108	5	0.370601	1	no	NA	miR390b-3p:AT1G32160.1	0.586803383908978
AT1G15670.1	miR5661	559	5	0.370601	1	no	NA	miR5661:AT1G15670.1	0.594740517266826
AT1G19396.3	miR838	324	5.5	0.370601	1	no	NA	miR838:AT1G19396.3	0.598453310869473
AT1G19397.1	miR838	596	5.5	0.370601	1	no	NA	miR838:AT1G19397.1	0.598453310869473
AT1G25380.1	miR172d-5p	908	5.5	0.370601	1	no	ATNDT2	miR172d-5p:ATNDT2	0.598453310869473
AT1G32990.1	miR5021	82	6	0.370601	1	no	PRPL11	miR5021:PRPL11	0.598453310869473
AT1G56300.1	miR419	310	5.5	0.741202	1	no	NA	miR419:AT1G56300.1	0.598453310869473
AT1G60160.1	miR773b-3p	2203	5.5	0.370601	1	no	NA	miR773b-3p:AT1G60160.1	0.598453310869473
AT1G69200.1	miR414	1816	5.5	0.370601	1	no	FLN2	miR414:FLN2	0.598453310869473
AT1G69370.1	miR857	883	5.5	0.370601	1	no	cm-3	miR857:cm-3	0.598453310869473
AT1G72320.3	miR158a-3p	2021	5.5	0.370601	1	no	APUM23	miR158a-3p:APUM23	0.598453310869473
AT1G74800.1	miR5637	1961	5.5	0.370601	1	no	NA	miR5637:AT1G74800.1	0.598453310869473
AT1G77440.2	miR867	451	5.5	0.370601	1	no	PBC2	miR867:PBC2	0.598453310869473
AT1G78880.1	miR5021	1998	3.5	0.370601	0.787157951805707	no	NA	miR5021:AT1G78880.1	0.598453310869473
AT1G78882.1	miR5021	1998	3.5	0.370601	0.787157951805707	no	CPuORF56	miR5021:CPuORF56	0.598453310869473
AT1G80790.1	miR865-3p	1704	5.5	0.370601	1	no	FDM5	miR865-3p:FDM5	0.598453310869473
AT2G03150.1	miR847	3661	5.5	0.370601	1	no	emb1579	miR847:emb1579	0.598453310869473
AT2G16640.1	miR2934-3p	3288	5.5	0.370601	1	no	ATTOC132	miR2934-3p:ATTOC132	0.598453310869473
AT2G19480.3	miR414	1205	4	0.741202	0.701418788269417	no	NAP1;2	miR414:NAP1;2	0.598453310869473
AT2G40430.3	miR414	951	5.5	0.370601	1	no	NA	miR414:AT2G40430.3	0.598453310869473
AT3G01120.1	miR773b-3p	1665	4	0.370601	0.552127376732195	no	AtCGS1	miR773b-3p:AtCGS1	0.598453310869473
AT3G01500.3	miR5658	1200	4	1.1118	0.740203294777427	no	ATBCA1	miR5658:ATBCA1	0.598453310869473
AT3G03540.1	miR398a-5p	1545	6	0.370601	1	no	NPC5	miR398a-5p:NPC5	0.598453310869473
AT3G22190.2	miR5998a	1690	6	0.741202	1.27039306114617	no	IQD5	miR5998a:IQD5	0.598453310869473
AT3G24860.1	miR2934-5p	795	6	0.741202	1.27039306114617	no	NA	miR2934-5p:AT3G24860.1	0.598453310869473
AT3G49240.1	miR414	1934	5.5	0.370601	1	no	emb1796	miR414:emb1796	0.598453310869473
AT3G51880.4	miR414	542	4	0.741202	0.701418788269417	no	AtHMGB1	miR414:AtHMGB1	0.598453310869473
AT4G02130.3	miR5021	59	3	0.370601	0.552127376732195	no	GATL6	miR5021:GATL6	0.598453310869473
AT4G02930.1	miR1886.2	871	6	0.741202	1.27039306114617	no	NA	miR1886.2:AT4G02930.1	0.598453310869473
AT4G09800.1	miR5021	69	6	0.370601	1	no	RPS18C	miR5021:RPS18C	0.598453310869473
AT4G28150.2	miR5663-5p	872	5.5	0.370601	1	no	NA	miR5663-5p:AT4G28150.2	0.598453310869473
AT4G28400.1	miR5021	1065	6	0.741202	1	no	NA	miR5021:AT4G28400.1	0.598453310869473
AT4G30100.1	miR837-5p	3778	5.5	0.370601	1	no	NA	miR837-5p:AT4G30100.1	0.598453310869473
AT4G30210.2	miR414	581	5.5	0.370601	1	no	AR2	miR414:AR2	0.598453310869473
AT4G34100.2	miR8175	930	5.5	0.370601	1	no	CER9	miR8175:CER9	0.598453310869473
AT4G35300.5	miR837-5p	2294	5.5	1.1118	1	no	TMT2	miR837-5p:TMT2	0.598453310869473
AT4G37820.1	miR837-5p	1643	5.5	0.370601	1	no	NA	miR837-5p:AT4G37820.1	0.598453310869473
AT5G22930.1	miR869.1	99	5.5	0.370601	1	no	NA	miR869.1:AT5G22930.1	0.598453310869473
AT5G39710.1	miR774b-3p	2172	6	0.741202	1.27039306114617	no	EMB2745	miR774b-3p:EMB2745	0.598453310869473
AT5G40340.1	miR406	1083	5.5	0.370601	1	no	NA	miR406:AT5G40340.1	0.598453310869473
AT5G46030.1	miR838	405	4	0.370601	0.552127376732195	no	NA	miR838:AT5G46030.1	0.598453310869473
AT5G64420.1	miR858b	2597	5.5	0.370601	1	no	NA	miR858b:AT5G64420.1	0.598453310869473
AT5G65020.2	miR837-5p	54	5.5	0.370601	1	no	ANNAT2	miR837-5p:ANNAT2	0.598453310869473
AT5G66650.1	miR5021	1104	6	0.370601	1	no	NA	miR5021:AT5G66650.1	0.598453310869473
AT3G13040.2	miR393a-3p	1458	5.5	0.370601	1	no	NA	miR393a-3p:AT3G13040.2	0.599579112028642
AT3G51160.1	miR839-5p	782	6	0.741202	1.27039306114617	no	GMD2	miR839-5p:GMD2	0.599579112028642
AT5G50920.1	miR858a	388	5.5	0.370601	1	no	ATHSP93-V	miR858a:ATHSP93-V	0.599579112028642
AT5G53460.3	miR5014b	6850	5.5	0.741202	1	no	GLT1	miR5014b:GLT1	0.599579112028642
AT5G66400.2	miR847	597	4.5	0.370601	0.787157951805707	no	ATDI8	miR847:ATDI8	0.599579112028642
AT1G15860.3	miR4243	592	5.5	0.370601	1	no	NA	miR4243:AT1G15860.3	0.602394078856006
AT1G54270.2	miR838	1447	4	0.370601	0.425175812210534	no	EIF4A-2	miR838:EIF4A-2	0.602394078856006
AT1G62480.1	miR838	428	4	1.4824	0.426689768142995	no	NA	miR838:AT1G62480.1	0.602394078856006
AT1G28420.1	miR3440b-5p	4925	5.5	0.370601	1	no	HB-1	miR3440b-5p:HB-1	0.608372773495204
AT3G06570.1	miR865-3p	1101	4.5	0.370601	0.787157951805707	no	NA	miR865-3p:AT3G06570.1	0.608372773495204
AT5G15780.1	miR866-5p	837	6	1.1118	1	no	NA	miR866-5p:AT5G15780.1	0.608372773495204
AT5G14480.1	miR156i	1686	4	0.370601	0.787157951805707	no	NA	miR156i:AT5G14480.1	0.623270110111256
AT3G62700.1	miR854a	202	5.5	0.370601	1	no	ABCC14	miR854a:ABCC14	0.626061127848359
AT2G02090.1	miR5645a	2106	6	0.1853	1	no	CHA19	miR5645a:CHA19	0.628315993794087
AT1G15690.2	miR414	2086	4	2.5312	0.439126422945201	no	AtAVP1	miR414:AtAVP1	0.631592789026852
AT2G25450.1	miR414	389	4.5	0.370601	0.787157951805707	no	NA	miR414:AT2G25450.1	0.631592789026852
AT3G10960.1	miR8170-5p	2100	6	0.370601	1	no	ATAZG1	miR8170-5p:ATAZG1	0.631592789026852
AT3G11830.2	miR5021	1811	3	0.741202	0.439164045691975	no	NA	miR5021:AT3G11830.2	0.631592789026852
AT5G01380.1	miR854a	29	6	5.92962	1.36500932709032	no	NA	miR854a:AT5G01380.1	0.631592789026852
AT5G55230.2	miR172c	2003	4	0.370601	0.480406940063091	no	ATMAP65-1	miR172c:ATMAP65-1	0.631592789026852
AT5G64930.1	miR5641	1615	6	0.370601	1	no	CPR5	miR5641:CPR5	0.631592789026852
AT5G65910.1	miR414	171	4.5	0.370601	0.787157951805707	no	NA	miR414:AT5G65910.1	0.631592789026852
AT1G67230.1	miR838	1015	5	0.741202	1	no	CRWN1	miR838:CRWN1	0.633005591980756
AT1G69870.1	miR838	1244	5	0.370601	1	no	NRT1.7	miR838:NRT1.7	0.633005591980756
AT2G06000.2	miR773a	1738	5	0.370601	1	no	NA	miR773a:AT2G06000.2	0.633005591980756
AT3G09740.1	miR833b	248	5	0.370601	1	no	ATSYP71	miR833b:ATSYP71	0.633005591980756
AT5G44410.1	miR5666	878	4.5	0.370601	0.787157951805707	no	NA	miR5666:AT5G44410.1	0.633721201029442
AT5G45350.2	miR5655	132	6	0.370601	1	no	NA	miR5655:AT5G45350.2	0.633721201029442
AT3G49601.1	miR840-3p	859	5	0.370601	1	no	NA	miR840-3p:AT3G49601.1	0.634765794081454
AT4G01690.2	miR170-3p	1412	5	0.370601	1	no	HEMG1	miR170-3p:HEMG1	0.634765794081454
AT5G01710.1	miR156i	243	4.5	0.370601	1	no	NA	miR156i:AT5G01710.1	0.634765794081454
AT5G01712.1	miR156i	243	4.5	0.370601	1	no	CPuORF48	miR156i:CPuORF48	0.634765794081454
AT2G33730.1	miR390a-5p	2200	5	0.370601	1	no	NA	miR390a-5p:AT2G33730.1	0.636636001863714
AT2G36130.1	miR168a-3p	269	5	0.370601	1	no	NA	miR168a-3p:AT2G36130.1	0.636636001863714
AT2G03510.1	miR2111a-5p	958	5	0.370601	1	no	NA	miR2111a-5p:AT2G03510.1	0.64203603484422
AT1G21730.1	miR1887	3032	6	0.370601	1	no	NA	miR1887:AT1G21730.1	0.646360320135185
AT2G18400.1	miR831-5p	463	4.5	0.741202	0.824510843829908	no	NA	miR831-5p:AT2G18400.1	0.647006726598415
AT1G07320.4	miR414	870	4	0.370601	0.156058328835814	no	EMB2784	miR414:EMB2784	0.649487583406578
AT1G79750.1	miR837-3p	2249	3.5	0.370601	0.425175812210534	no	ATNADP-ME4	miR837-3p:ATNADP-ME4	0.649487583406578
AT2G32260.1	miR414	1042	6	1.1118	1.21284032524658	no	ATCCT1	miR414:ATCCT1	0.649487583406578
AT2G47790.1	miR5016	1229	6	0.370601	1	no	NA	miR5016:AT2G47790.1	0.649487583406578
AT2G47850.3	miR5021	138	4	0.370601	0.787157951805707	no	NA	miR5021:AT2G47850.3	0.649487583406578
AT3G03920.1	miR1886.3	404	6	0.370601	1	no	NA	miR1886.3:AT3G03920.1	0.649487583406578
AT4G18596.1	miR159b-5p	579	4	1.4824	0.204852285855752	no	NA	miR159b-5p:AT4G18596.1	0.649487583406578
AT4G32020.1	miR5021	87	4	0.370601	0.787157951805707	no	NA	miR5021:AT4G32020.1	0.649487583406578
AT5G10310.1	miR5021	172	4	0.370601	0.787157951805707	no	NA	miR5021:AT5G10310.1	0.649487583406578
AT5G23670.2	miR2936	79	4.5	0.370601	0.787157951805707	no	LCB2	miR2936:LCB2	0.649487583406578
AT5G48580.1	miR5021	504	4	0.370601	0.787157951805707	no	FKBP15-2	miR5021:FKBP15-2	0.649487583406578
AT1G02090.3	miR838	725	6	0.741202	1	no	ATCSN7	miR838:ATCSN7	0.656205850327809
AT1G02280.2	miR5650	645	6	0.741202	1	no	ATTOC33	miR5650:ATTOC33	0.656205850327809
AT1G22640.1	miR858b	393	6	0.370601	1	no	ATMYB3	miR858b:ATMYB3	0.656205850327809
AT1G49300.2	miR3434-5p	515	6	0.370601	1	no	ATRAB7	miR3434-5p:ATRAB7	0.656205850327809
AT1G51560.1	miR843	1068	6	0.370601	1	no	NA	miR843:AT1G51560.1	0.656205850327809
AT1G64050.2	miR5658	2015	6	0.370601	1	no	NA	miR5658:AT1G64050.2	0.656205850327809
AT2G28620.1	miR413	3076	6	0.370601	1	no	NA	miR413:AT2G28620.1	0.656205850327809
AT3G04730.1	miR391-3p	784	4.5	0.741202	0.701418788269417	no	IAA16	miR391-3p:IAA16	0.656205850327809
AT3G51325.1	miR838	320	6	0.370601	1	no	NA	miR838:AT3G51325.1	0.656205850327809
AT3G52470.1	miR5632-3p	906	6	0.741202	1	no	NA	miR5632-3p:AT3G52470.1	0.656205850327809
AT3G53630.1	miR838	560	4.5	0.00741202	0.735014800076755	no	NA	miR838:AT3G53630.1	0.656205850327809
AT3G54320.3	miR841a-5p	1519	6	0.370601	1	no	ASML1	miR841a-5p:ASML1	0.656205850327809
AT4G01610.2	miR2111a-5p	295	6	0.370601	1	no	NA	miR2111a-5p:AT4G01610.2	0.656205850327809
AT4G24820.2	miR160c-3p	269	6	0.370601	1	no	NA	miR160c-3p:AT4G24820.2	0.656205850327809
AT5G35890.1	miR844-5p	558	6	0.370601	1	no	NA	miR844-5p:AT5G35890.1	0.656205850327809
AT5G49030.3	miR5023	3918	6	0.370601	1	no	OVA2	miR5023:OVA2	0.656205850327809
AT5G54750.2	miR838	245	6	0.370601	1	no	NA	miR838:AT5G54750.2	0.656205850327809
AT5G61980.1	miR5658	2327	6	0.370601	1	no	AGD1	miR5658:AGD1	0.656205850327809
AT1G74920.2	miR403-5p	548	6	0.370601	1	no	ALDH10A8	miR403-5p:ALDH10A8	0.656642379734847
AT2G35900.1	miR2934-5p	689	4.5	0.370601	0.649020267070745	no	NA	miR2934-5p:AT2G35900.1	0.657374496330938
AT4G36520.1	miR4221	1469	6	0.370601	1	no	NA	miR4221:AT4G36520.1	0.657374496330938
AT5G65020.2	miR4221	360	6	0.370601	1	no	ANNAT2	miR4221:ANNAT2	0.657374496330938
AT1G53910.3	miR396a-5p	591	6	0.741202	1	no	RAP2.12	miR396a-5p:RAP2.12	0.658493981584738
AT3G17420.1	miR396a-5p	1406	6	0.370601	1	no	GPK1	miR396a-5p:GPK1	0.658493981584738
AT1G16900.1	miR865-3p	1901	6	0.370601	1	no	EBS3	miR865-3p:EBS3	0.660993252253203
AT1G21790.1	miR396b-5p	889	6	0.370601	1	no	NA	miR396b-5p:AT1G21790.1	0.660993252253203
AT1G55560.1	miR865-3p	726	6	0.370601	1	no	sks14	miR865-3p:sks14	0.660993252253203
AT3G02250.1	miR5024-3p	2105	6	0.370601	1	no	NA	miR5024-3p:AT3G02250.1	0.660993252253203
AT5G45390.1	miR5640	372	5	0.370601	1	no	CLPP4	miR5640:CLPP4	0.66152829490969
AT3G19820.3	miR397b	1251	5.5	0.741202	1.27039306114617	no	CBB1	miR397b:CBB1	0.664948574658985
AT4G18580.2	miR858a	321	6	0.370601	1	no	NA	miR858a:AT4G18580.2	0.667875111170547
AT4G37180.2	miR847	1082	6	0.370601	1	no	NA	miR847:AT4G37180.2	0.667875111170547
AT1G30800.1	miR854a	101	6	0.370601	1	no	NA	miR854a:AT1G30800.1	0.669149291315874
AT1G71030.1	miR858a	342	4.5	0.370601	0.649020267070745	no	ATMYBL2	miR858a:ATMYBL2	0.669149291315874
AT2G36950.1	miR414	1004	6	0.370601	1	no	NA	miR414:AT2G36950.1	0.669149291315874
AT2G43710.2	miR5632-5p	1274	6	1.1118	1	no	FAB2	miR5632-5p:FAB2	0.669149291315874
AT4G24770.1	miR156a-3p	492	6	0.370601	1	no	ATRBP31	miR156a-3p:ATRBP31	0.669149291315874
AT1G10630.1	miR2111a-5p	455	4.5	0.370601	0.649020267070745	no	ARFA1F	miR2111a-5p:ARFA1F	0.674119118645451
AT1G53280.1	miR5642a	1320	4.5	0.370601	0.649020267070745	no	AtDJ1B	miR5642a:AtDJ1B	0.677682693954528
AT1G22310.2	miR839-5p	765	6	0.370601	1	no	ATMBD8	miR839-5p:ATMBD8	0.685967681815519
AT2G04570.1	miR1888b	104	6	0.370601	1	no	NA	miR1888b:AT2G04570.1	0.685967681815519
AT4G27730.1	miR782	1875	6	0.370601	1	no	ATOPT6	miR782:ATOPT6	0.690388859767065
AT1G33680.1	miR5661	2446	6	0.370601	1	no	NA	miR5661:AT1G33680.1	0.694089504956438
AT3G20050.1	miR5645a	1735	4.5	0.741202	0.701418788269417	no	ATTCP-1	miR5645a:ATTCP-1	0.694089504956438
AT3G29075.1	miR414	714	4.5	0.370601	0.649020267070745	no	NA	miR414:AT3G29075.1	0.694089504956438
AT4G02450.2	miR414	735	4.5	1.1118	0.655104060354695	no	NA	miR414:AT4G02450.2	0.694089504956438
AT5G02110.1	miR414	941	4.5	0.370601	0.649020267070745	no	CYCD7	miR414:CYCD7	0.694089504956438
AT4G35840.1	miR866-3p	799	5	0.370601	1	no	NA	miR866-3p:AT4G35840.1	0.694267463101961
AT5G52650.1	miR866-3p	155	5	0.370601	1	no	NA	miR866-3p:AT5G52650.1	0.694267463101961
AT2G22300.2	miR168b-3p	2990	5.5	0.741202	1.27039306114617	no	CAMTA3	miR168b-3p:CAMTA3	0.695807628280569
AT1G30630.1	miR780.2	524	5	0.370601	0.787157951805707	no	NA	miR780.2:AT1G30630.1	0.718417629607456
AT1G63000.1	miR396a-5p	683	4.5	0.370601	0.552127376732195	no	NRS/ER	miR396a-5p:NRS/ER	0.718417629607456
AT3G26780.1	miR858a	1409	5	0.370601	0.787157951805707	no	MEF14	miR858a:MEF14	0.718417629607456
AT5G26360.1	miR858a	1741	4.5	0.370601	0.552127376732195	no	NA	miR858a:AT5G26360.1	0.718417629607456
AT1G24405.1	miR837-5p	176	5	0.370601	0.787157951805707	no	NA	miR837-5p:AT1G24405.1	0.718659948014055
AT3G49720.2	miR837-5p	513	5	0.370601	0.787157951805707	no	NA	miR837-5p:AT3G49720.2	0.718659948014055
AT3G61060.2	miR776	829	5	0.370601	0.787157951805707	no	AtPP2-A13	miR776:AtPP2-A13	0.718659948014055
AT1G75780.1	miR414	1350	5	1.853	0.88503261871008	no	TUB1	miR414:TUB1	0.720611161324325
AT2G45980.1	miR156b-3p	783	5	0.370601	0.787157951805707	no	ATI1	miR156b-3p:ATI1	0.720611161324325
AT4G00090.1	miR773b-3p	1536	5	0.370601	0.787157951805707	no	NA	miR773b-3p:AT4G00090.1	0.720611161324325
AT5G25510.1	miR847	1948	5	0.370601	0.787157951805707	no	NA	miR847:AT5G25510.1	0.720611161324325
AT3G15030.3	miR159c	1311	5	0.370601	0.787157951805707	no	MEE35	miR159c:MEE35	0.723198000447801
AT2G46330.2	miR156i	540	4	0.370601	0.480406940063091	no	AGP16	miR156i:AGP16	0.733783846392979
AT3G28810.1	miR5998a	1295	4.5	2.59421	0.409241205927161	no	NA	miR5998a:AT3G28810.1	0.735457691605026
AT1G23600.2	miR396b-5p	402	5	0.370601	0.787157951805707	no	NA	miR396b-5p:AT1G23600.2	0.737136955862052
AT2G43790.1	miR159c	1335	4.5	0.370601	0.480406940063091	no	ATMAPK6	miR159c:ATMAPK6	0.737136955862052
AT1G19990.1	miR5645a	548	4.5	0.011118	0.580701147827765	no	NA	miR5645a:AT1G19990.1	0.738354479606648
AT1G34190.1	miR414	708	5	0.370601	0.787157951805707	no	anac017	miR414:anac017	0.738354479606648
AT1G76550.1	miR5020a	1898	4.5	0.370601	0.552127376732195	no	NA	miR5020a:AT1G76550.1	0.738354479606648
AT3G07770.1	miR3440b-5p	2453	5	0.370601	0.787157951805707	no	AtHsp90-6	miR3440b-5p:AtHsp90-6	0.738354479606648
AT3G55620.1	miR5021	87	4	0.741202	0.701418788269417	no	eIF6A	miR5021:eIF6A	0.738354479606648
AT5G04140.2	miR157c-3p	5013	5	0.370601	0.787157951805707	no	FD-GOGAT	miR157c-3p:FD-GOGAT	0.738354479606648
AT5G22650.2	miR414	638	5	0.370601	0.787157951805707	no	ATHD2	miR414:ATHD2	0.738354479606648
AT5G40450.1	miR3440b-5p	6647	5	0.370601	0.787157951805707	no	NA	miR3440b-5p:AT5G40450.1	0.738354479606648
AT1G12370.2	miR5638b	1567	5.5	0.370601	1	no	PHR1	miR5638b:PHR1	0.739220808062191
AT1G52710.2	miR414	367	5.5	0.370601	1	no	NA	miR414:AT1G52710.2	0.739220808062191
AT2G23980.1	miR776	2047	5.5	0.370601	1	no	ATCNGC6	miR776:ATCNGC6	0.739220808062191
AT3G05970.1	miR414	1626	5.5	0.370601	1	no	ATLACS6	miR414:ATLACS6	0.739220808062191
AT3G27200.1	miR398a-3p	268	5.5	0.370601	1	no	NA	miR398a-3p:AT3G27200.1	0.739220808062191
AT3G52560.4	miR414	259	5.5	0.370601	1	no	MMZ4	miR414:MMZ4	0.739220808062191
AT4G17950.1	miR166a-5p	1528	5.5	0.370601	1	no	NA	miR166a-5p:AT4G17950.1	0.739220808062191
AT4G29020.2	miR172b-5p	319	5.5	0.741202	1	no	NA	miR172b-5p:AT4G29020.2	0.739220808062191
AT4G29340.1	miR834	140	5.5	0.370601	1	no	PRF4	miR834:PRF4	0.739220808062191
AT5G01350.1	miR172b-5p	447	5.5	0.741202	1	no	NA	miR172b-5p:AT5G01350.1	0.739220808062191
AT5G40380.1	miR824-3p	2088	5.5	0.370601	1	no	CRK42	miR824-3p:CRK42	0.739220808062191
AT5G55660.1	miR837-5p	436	5.5	0.370601	1	no	NA	miR837-5p:AT5G55660.1	0.739220808062191
AT1G07930.2	miR414	1061	4.5	0.344659	0.487787350588577	no	NA	miR414:AT1G07930.2	0.741867763721471
AT1G27530.1	miR5645a	398	5	0.370601	0.787157951805707	no	NA	miR5645a:AT1G27530.1	0.741867763721471
AT1G48210.2	miR774b-5p	1179	5	0.370601	0.787157951805707	no	NA	miR774b-5p:AT1G48210.2	0.741867763721471
AT2G10970.1	miR867	380	5	0.370601	0.787157951805707	no	NA	miR867:AT2G10970.1	0.741867763721471
AT2G34560.2	miR5021	40	4	0.370601	0.649020267070745	no	AtCCP1	miR5021:AtCCP1	0.741867763721471
AT3G15030.3	miR5021	1739	4	0.370601	0.649020267070745	no	MEE35	miR5021:MEE35	0.741867763721471
AT3G45730.1	miR5021	52	4	0.370601	0.649020267070745	no	NA	miR5021:AT3G45730.1	0.741867763721471
AT1G01610.1	miR774b-5p	294	5.5	0.370601	1	no	ATGPAT4	miR774b-5p:ATGPAT4	0.749535032607517
AT1G18740.1	miR5662	1041	5.5	0.370601	1	no	NA	miR5662:AT1G18740.1	0.749535032607517
AT1G35310.1	miR414	288	4.5	1.853	0.65806924835252	no	MLP168	miR414:MLP168	0.749535032607517
AT2G38550.1	miR5658	1219	5.5	0.370601	1	no	NA	miR5658:AT2G38550.1	0.749535032607517
AT2G44525.1	miR1886.1	713	5.5	0.370601	1	no	NA	miR1886.1:AT2G44525.1	0.749535032607517
AT3G07700.3	miR391-3p	1845	5.5	0.370601	1	no	NA	miR391-3p:AT3G07700.3	0.749535032607517
AT3G14240.1	miR5021	167	6	0.370601	1	no	NA	miR5021:AT3G14240.1	0.749535032607517
AT3G19820.3	miR5658	126	6	0.741202	1.27039306114617	no	CBB1	miR5658:CBB1	0.749535032607517
AT3G19930.1	miR8172	1526	6	0.741202	1.27039306114617	no	ATSTP4	miR8172:ATSTP4	0.749535032607517
AT3G26744.4	miR774b-3p	918	5.5	0.370601	1	no	ATICE1	miR774b-3p:ATICE1	0.749535032607517
AT4G21150.3	miR8166	1711	5.5	0.370601	1	no	HAP6	miR8166:HAP6	0.749535032607517
AT5G49360.1	miR417	1966	5.5	0.370601	1	no	ATBXL1	miR417:ATBXL1	0.749535032607517
AT5G59613.2	miR5021	495	6	0.370601	1	no	NA	miR5021:AT5G59613.2	0.749535032607517
AT5G60410.5	miR5661	2827	5.5	0.370601	1	no	ATSIZ1	miR5661:ATSIZ1	0.749535032607517
AT4G14760.1	miR172d-5p	5156	5	0.370601	0.787157951805707	no	NET1B	miR172d-5p:NET1B	0.755348933491196
AT3G51670.1	miR156g	1209	5.5	0.370601	1	no	NA	miR156g:AT3G51670.1	0.757865338188366
AT1G01310.1	miR5021	846	4	0.741202	0.701418788269417	no	NA	miR5021:AT1G01310.1	0.763622628615216
AT1G06760.1	miR834	682	6	1.1118	1	no	NA	miR834:AT1G06760.1	0.763622628615216
AT1G07920.1	miR414	1280	4.5	0.555901	0.580012525488997	no	NA	miR414:AT1G07920.1	0.763622628615216
AT1G07940.2	miR414	1411	4.5	0.581844	0.647861273570223	no	NA	miR414:AT1G07940.2	0.763622628615216
AT1G09340.1	miR850	1381	6	0.370601	1	no	CRB	miR850:CRB	0.763622628615216
AT1G15500.1	miR172e-3p	1904	6	0.741202	1	no	ATNTT2	miR172e-3p:ATNTT2	0.763622628615216
AT1G20696.3	miR414	569	4.5	1.1118	0.587556097167389	no	HMGB3	miR414:HMGB3	0.763622628615216
AT1G29930.1	miR842	223	4.5	0.370601	0.381335815102623	no	AB140	miR842:AB140	0.763622628615216
AT1G55330.1	miR414	96	4.5	4.07661	0.394784278959811	no	AGP21	miR414:AGP21	0.763622628615216
AT1G72020.1	miR5651	278	6	1.853	1.14929100870126	no	NA	miR5651:AT1G72020.1	0.763622628615216
AT1G80460.2	miR869.2	1095	6	0.370601	1	no	GLI1	miR869.2:GLI1	0.763622628615216
AT2G01320.4	miR866-5p	2270	6	0.370601	1	no	ABCG7	miR866-5p:ABCG7	0.763622628615216
AT2G04390.1	miR847	328	5	0.363189	0.913115354756082	no	NA	miR847:AT2G04390.1	0.763622628615216
AT2G05220.2	miR847	336	5	0.748614	0.878919128124835	no	NA	miR847:AT2G05220.2	0.763622628615216
AT2G11910.2	miR414	286	6	0.741202	1	no	NA	miR414:AT2G11910.2	0.763622628615216
AT2G37110.1	miR5014a-5p	463	6	0.370601	1	no	NA	miR5014a-5p:AT2G37110.1	0.763622628615216
AT3G02360.2	miR859	1605	5	0.741202	0.824510843829908	no	NA	miR859:AT3G02360.2	0.763622628615216
AT3G03050.1	miR158a-5p	3989	6	0.370601	1	no	ATCSLD3	miR158a-5p:ATCSLD3	0.763622628615216
AT3G16640.1	miR414	276	4.5	0.741202	0.484446373472891	no	TCTP	miR414:TCTP	0.763622628615216
AT3G22530.1	miR414	806	6	0.741202	1	no	NA	miR414:AT3G22530.1	0.763622628615216
AT3G26100.2	miR169f-3p	2070	6	0.370601	1	no	NA	miR169f-3p:AT3G26100.2	0.763622628615216
AT3G27810.1	miR858a	499	5	0.741202	0.824510843829908	no	ATMYB21	miR858a:ATMYB21	0.763622628615216
AT3G63240.1	miR838	332	6	0.0222361	1.01471501203649	no	NA	miR838:AT3G63240.1	0.763622628615216
AT4G26020.2	miR5654-3p	767	6	0.370601	1	no	NA	miR5654-3p:AT4G26020.2	0.763622628615216
AT4G31160.1	miR414	5640	6	0.370601	1	no	DCAF1	miR414:DCAF1	0.763622628615216
AT5G16630.2	miR847	2394	6	0.263127	1.263127	no	ATRAD4	miR847:ATRAD4	0.763622628615216
AT5G51010.1	miR413	526	6	0.370601	1	no	NA	miR413:AT5G51010.1	0.763622628615216
AT5G58250.1	miR4245	718	5	0.370601	0.787157951805707	no	EMB3143	miR4245:EMB3143	0.763622628615216
AT5G64740.1	miR773b-3p	3248	6	0.741202	1	no	CESA6	miR773b-3p:CESA6	0.763622628615216
AT5G67510.1	miR5021	504	3.5	0.370601	0.251615230549217	no	NA	miR5021:AT5G67510.1	0.763622628615216
AT2G01450.4	miR5021	1686	4	0.370601	0.649020267070745	no	ATMPK17	miR5021:ATMPK17	0.766823537833989
AT1G21900.1	miR839-5p	569	6	0.370601	1	no	p24delta5	miR839-5p:p24delta5	0.766915854360777
AT1G15860.3	miR829-5p	851	5	0.370601	0.787157951805707	no	NA	miR829-5p:AT1G15860.3	0.771875532442683
AT3G53460.4	miR403-5p	1385	5	0.741202	0.701418788269417	no	CP29	miR403-5p:CP29	0.776851768055458
AT4G25780.1	miR2937	198	6	0.370601	1	no	NA	miR2937:AT4G25780.1	0.779413365984905
AT4G17090.1	miR5645a	1469	5	0.370601	0.787157951805707	no	AtBAM3	miR5645a:AtBAM3	0.78209396829055
AT3G07850.1	miR5632-3p	1445	4.5	1.57505	0.0753789364604495	no	NA	miR5632-3p:AT3G07850.1	0.783221443895921
AT4G17640.2	miR5640	1227	4.5	0.00741202	0.477039501846766	no	CKB2	miR5640:CKB2	0.786523564614589
AT2G17440.1	miR5021	130	5	0.370601	0.811333922920374	no	PIRL5	miR5021:PIRL5	0.788311720133045
AT3G22750.1	miR415	1916	5	0.370601	0.787157951805707	no	NA	miR415:AT3G22750.1	0.788311720133045
AT5G59870.1	miR5654-3p	348	5.5	1.4824	0.870101647388714	no	HTA6	miR5654-3p:HTA6	0.788360980305429
AT1G20190.1	miR5640	924	5	0.370601	0.787157951805707	no	ATEXP11	miR5640:ATEXP11	0.788815936871462
AT2G19770.1	miR171b-3p	120	6	0.741202	1	no	PRF5	miR171b-3p:PRF5	0.799415370385202
AT2G38110.1	miR8178	876	5	0.370601	0.787157951805707	no	ATGPAT6	miR8178:ATGPAT6	0.799415370385202
AT4G18340.1	miR171b-3p	1201	6	0.370601	1	no	NA	miR171b-3p:AT4G18340.1	0.799415370385202
AT3G48780.1	miR838	1726	5	1.4824	0.770068339532388	no	ATSPT1	miR838:ATSPT1	0.803700315144315
AT5G07090.2	miR5640	976	4.5	0.370601	0.345691470713603	no	NA	miR5640:AT5G07090.2	0.805443120194078
AT4G16500.1	miR8165	186	5	0.370601	0.787157951805707	no	NA	miR8165:AT4G16500.1	0.816643983932484
AT4G34180.1	miR5021	828	4	0.370601	0.552127376732195	no	NA	miR5021:AT4G34180.1	0.817953370558255
AT4G31340.2	miR156j	1410	5	0.741202	0.824510843829908	no	NA	miR156j:AT4G31340.2	0.834858278990512
AT1G66580.1	miR158a-5p	795	5	0.370601	0.649020267070745	no	RPL10C	miR158a-5p:RPL10C	0.836438881947555
AT5G58050.1	miR162a-5p	2202	5	0.370601	0.544805943333227	no	GDPDL6	miR162a-5p:GDPDL6	0.843441646980947
AT3G01130.2	miR5021	290	5	0.741202	0.824510843829908	no	NA	miR5021:AT3G01130.2	0.847279128631039
AT1G40104.1	miR5643a	844	5	0.0296481	0.591343278953275	no	NA	miR5643a:AT1G40104.1	0.853939104417384
AT3G32970.1	miR847	778	5.5	0.240891	0.90536268396127	no	NA	miR847:AT3G32970.1	0.857984631752255
AT2G30110.1	miR414	3313	5	0.370601	0.649020267070745	no	ATUBA1	miR414:ATUBA1	0.857999429035479
AT3G02170.1	miR5998a	2941	5	0.370601	0.552127376732195	no	LNG2	miR5998a:LNG2	0.857999429035479
AT3G60260.4	miR156f-3p	296	5	0.00741202	0.735014800076755	no	NA	miR156f-3p:AT3G60260.4	0.857999429035479
AT1G07810.1	miR829-5p	2883	5	0.370601	0.649020267070745	no	ACA3	miR829-5p:ACA3	0.858627770837493
AT1G71950.1	miR5021	99	5	0.370601	0.787157951805707	no	NA	miR5021:AT1G71950.1	0.858627770837493
AT2G02090.1	miR5021	2472	5	0.370601	0.787157951805707	no	CHA19	miR5021:CHA19	0.858627770837493
AT3G01090.3	miR5021	1795	5	0.370601	0.787157951805707	no	AKIN10	miR5021:AKIN10	0.858627770837493
AT5G65620.1	miR5021	98	5	0.370601	0.787157951805707	no	NA	miR5021:AT5G65620.1	0.858627770837493
AT3G18490.1	miR847	1195	5	0.741202	0.610305643182615	no	ASPG1	miR847:ASPG1	0.865784647594871
AT4G08080.1	miR847	1306	5.5	0.0667082	0.935029820446202	no	NA	miR847:AT4G08080.1	0.871267620578121
AT1G26480.1	miR5638b	896	5	0.370601	0.552127376732195	no	GF14 IOTA	miR5638b:GF14 IOTA	0.878828832564045
AT4G02380.2	miR2936	157	5	0.741202	0.701418788269417	no	AtLEA5	miR2936:AtLEA5	0.881143314013803
AT3G11120.1	miR831-3p	105	5	1.4824	0.416605131372259	no	NA	miR831-3p:AT3G11120.1	0.882042980516636
AT5G56200.1	miR171c-5p	1307	5	0.370601	0.552127376732195	no	NA	miR171c-5p:AT5G56200.1	0.885159184717557
AT1G45145.1	miR837-5p	390	5	0.370601	0.480406940063091	no	ATH5	miR837-5p:ATH5	0.886889586329575
AT1G35140.1	miR2934-5p	560	5	0.370601	0.552127376732195	no	EXL1	miR2934-5p:EXL1	0.8883249816989
AT1G78040.2	miR415	511	4.5	2.96481	0.348499578088742	no	NA	miR415:AT1G78040.2	0.888462018030639
AT1G72470.1	miR156b-3p	1976	5.5	0.370601	0.787157951805707	no	ATEXO70D1	miR156b-3p:ATEXO70D1	0.888530948658675
AT1G77885.1	miR414	731	5.5	0.370601	0.787157951805707	no	NA	miR414:AT1G77885.1	0.888530948658675
AT2G03240.1	miR414	745	5.5	0.370601	0.787157951805707	no	NA	miR414:AT2G03240.1	0.888530948658675
AT2G23940.1	miR396b-5p	664	5.5	0.370601	0.787157951805707	no	NA	miR396b-5p:AT2G23940.1	0.888530948658675
AT2G29550.1	miR8167a	891	5.5	0.370601	0.787157951805707	no	TUB7	miR8167a:TUB7	0.888530948658675
AT2G33040.1	miR824-5p	475	5.5	0.370601	0.787157951805707	no	ATP3	miR824-5p:ATP3	0.888530948658675
AT2G36530.1	miR414	723	5.5	0.370601	0.787157951805707	no	ENO2	miR414:ENO2	0.888530948658675
AT3G29075.1	miR414	489	5.5	0.741202	0.824510843829908	no	NA	miR414:AT3G29075.1	0.888530948658675
AT4G16155.1	miR158a-5p	1815	5.5	0.370601	0.787157951805707	no	NA	miR158a-5p:AT4G16155.1	0.888530948658675
AT4G34588.1	miR5021	107	6	0.741202	0.824510843829908	no	CPuORF2	miR5021:CPuORF2	0.888530948658675
AT4G34590.1	miR5021	107	6	0.741202	0.824510843829908	no	ATB2	miR5021:ATB2	0.888530948658675
AT4G36750.1	miR3440b-5p	802	5.5	0.370601	0.787157951805707	no	NA	miR3440b-5p:AT4G36750.1	0.888530948658675
AT5G39570.1	miR842	438	5.5	0.370601	0.787157951805707	no	NA	miR842:AT5G39570.1	0.888530948658675
AT5G47520.1	miR396b-5p	1041	5.5	0.370601	0.787157951805707	no	AtRABA5a	miR396b-5p:AtRABA5a	0.888530948658675
AT5G55930.1	miR4227	2086	5.5	0.741202	0.824510843829908	no	ATOPT1	miR4227:ATOPT1	0.888530948658675
AT1G10950.1	miR5024-5p	1797	5.5	0.741202	0.824510843829908	no	AtTMN1	miR5024-5p:AtTMN1	0.891811266296485
AT1G80920.1	miR8176	122	5.5	0.370601	0.787157951805707	no	AtJ8	miR8176:AtJ8	0.891811266296485
AT3G56800.1	miR837-5p	536	5	1.36752	0.468066934488976	no	ACAM-3	miR837-5p:ACAM-3	0.891811266296485
AT1G20450.2	miR5632-5p	918	5	1.4824	0.527495691679363	no	ERD10	miR5632-5p:ERD10	0.895914762898615
AT2G35680.1	miR414	1517	5.5	0.741202	0.824510843829908	no	NA	miR414:AT2G35680.1	0.895914762898615
AT4G12420.2	miR414	2007	5	0.741202	0.540140401599449	no	SKU5	miR414:SKU5	0.895914762898615
AT4G19640.1	miR156f-3p	742	5.5	0.741202	0.824510843829908	no	ARA-7	miR156f-3p:ARA-7	0.895914762898615
AT5G15350.1	miR8182	279	5.5	0.370601	0.787157951805707	no	AtENODL17	miR8182:AtENODL17	0.895914762898615
AT5G37780.3	miR838	530	5	0.370601	0.425175812210534	no	ACAM-1	miR838:ACAM-1	0.895914762898615
AT5G37780.3	miR414	560	5	1.1118	0.53263586401366	no	ACAM-1	miR414:ACAM-1	0.895914762898615
AT3G13227.1	miR414	61	5	0.370601	0.512351221627441	no	NA	miR414:AT3G13227.1	0.89610794896122
AT4G01330.2	miR835-5p	1823	5.5	0.370601	0.787157951805707	no	NA	miR835-5p:AT4G01330.2	0.89610794896122
AT1G10200.1	miR394a	660	5	0.370601	0.552127376732195	no	WLIM1	miR394a:WLIM1	0.89878313387106
AT1G15340.2	miR773a	1048	5.5	0.370601	0.787157951805707	no	MBD10	miR773a:MBD10	0.89878313387106
AT1G73230.1	miR157a-3p	238	5.5	0.370601	0.787157951805707	no	NA	miR157a-3p:AT1G73230.1	0.89878313387106
AT2G19800.1	miR407	797	5.5	0.370601	0.787157951805707	no	MIOX2	miR407:MIOX2	0.89878313387106
AT3G26740.1	miR5658	208	5	0.370601	0.552127376732195	no	CCL	miR5658:CCL	0.89878313387106
AT3G28980.1	miR3434-5p	345	5	0.370601	0.425175812210534	no	NA	miR3434-5p:AT3G28980.1	0.89878313387106
AT5G10400.1	miR414	488	5	0.741202	0.401623375874485	no	NA	miR414:AT5G10400.1	0.89878313387106
AT5G20020.1	miR5665	647	5.5	0.370601	0.787157951805707	no	RAN2	miR5665:RAN2	0.89878313387106
AT5G23270.1	miR414	1745	5	1.1118	0.389273324509952	no	ATSTP11	miR414:ATSTP11	0.89878313387106
AT1G20010.1	miR847	1426	5	1.1118	0.230716622128606	no	TUB5	miR847:TUB5	0.901503172220194
AT5G45670.1	miR167a-3p	1107	5	0.741202	0.439164045691975	no	NA	miR167a-3p:AT5G45670.1	0.901503172220194
AT3G28980.1	miR773a	1123	5	0.370601	0.156058328835814	no	NA	miR773a:AT3G28980.1	0.902134875436556
AT3G20520.1	miR835-3p	2187	5.5	0.370601	0.787157951805707	no	GDPDL5	miR835-3p:GDPDL5	0.903977283680246
AT5G07530.2	miR164b-3p	1497	5	1.4824	0.211314844135724	no	ATGRP-7	miR164b-3p:ATGRP-7	0.903977283680246
AT5G27850.1	miR396b-5p	541	5	0.370601	0.221478699698307	no	NA	miR396b-5p:AT5G27850.1	0.903977283680246
AT5G40170.1	miR5021	2414	6	0.370601	0.787157951805707	no	AtRLP54	miR5021:AtRLP54	0.905124955578019
AT5G61410.2	miR3434-3p	568	5.5	0.370601	0.787157951805707	no	EMB2728	miR3434-3p:EMB2728	0.905124955578019
AT1G52600.1	miR868-5p	592	5.5	0.370601	0.787157951805707	no	NA	miR868-5p:AT1G52600.1	0.907230150783243
AT4G37830.2	miR390a-5p	282	5	0.370601	0.269983512619642	no	NA	miR390a-5p:AT4G37830.2	0.908644469326887
AT3G17820.1	miR851-5p	1014	5	0.741202	0.190228356796843	no	ATGSKB6	miR851-5p:ATGSKB6	0.911151146024214
AT5G48412.1	miR849	639	5.5	0.370601	0.787157951805707	no	NA	miR849:AT5G48412.1	0.911151146024214
AT5G49360.1	miR782	2163	5.5	0.370601	0.787157951805707	no	ATBXL1	miR782:ATBXL1	0.911151146024214
AT1G50480.1	miR829-5p	2037	5.5	0.370601	0.787157951805707	no	THFS	miR829-5p:THFS	0.925486917725919
AT1G76160.1	miR4221	377	5.5	1.1118	0.740203294777427	no	sks5	miR4221:sks5	0.948343261732618
AT1G04630.1	miR414	591	5.5	0.370601	0.649020267070745	no	MEE4	miR414:MEE4	0.951438265099624
AT1G09970.2	miR838	2837	6	0.370601	0.787157951805707	no	LRR XI-23	miR838:LRR XI-23	0.951438265099624
AT1G45688.2	miR1886.1	740	6	0.370601	0.787157951805707	no	NA	miR1886.1:AT1G45688.2	0.951438265099624
AT1G49140.1	miR1886.3	386	6	0.370601	0.787157951805707	no	NA	miR1886.3:AT1G49140.1	0.951438265099624
AT1G72150.1	miR415	1961	5	0.741202	0.484446373472891	no	PATL1	miR415:PATL1	0.951438265099624
AT1G75630.2	miR5658	743	5.5	0.370601	0.649020267070745	no	AVA-P4	miR5658:AVA-P4	0.951438265099624
AT1G78490.1	miR863-5p	1202	5.5	0.189006	0.682865055289392	no	CYP708A3	miR863-5p:CYP708A3	0.951438265099624
AT2G13360.2	miR5021	1381	5.5	0.741202	0.610305643182615	no	AGT	miR5021:AGT	0.951438265099624
AT2G26410.1	miR5021	1607	5	0.370601	0.480406940063091	no	Iqd4	miR5021:Iqd4	0.951438265099624
AT2G36580.1	miR169f-3p	1402	6	0.370601	0.787157951805707	no	NA	miR169f-3p:AT2G36580.1	0.951438265099624
AT2G38040.2	miR396a-5p	1994	5.5	0.370601	0.649020267070745	no	CAC3	miR396a-5p:CAC3	0.951438265099624
AT3G01500.3	miR5024-3p	748	6	0.741202	0.824510843829908	no	ATBCA1	miR5024-3p:ATBCA1	0.951438265099624
AT3G05220.2	miR773a	969	6	0.370601	0.787157951805707	no	NA	miR773a:AT3G05220.2	0.951438265099624
AT3G06170.1	miR860	1360	6	0.370601	0.787157951805707	no	NA	miR860:AT3G06170.1	0.951438265099624
AT3G07960.1	miR5021	128	5	0.370601	0.480406940063091	no	PIP5K6	miR5021:PIP5K6	0.951438265099624
AT3G13410.1	miR8167a	253	6	0.370601	0.787157951805707	no	NA	miR8167a:AT3G13410.1	0.951438265099624
AT3G14210.1	miR859	1044	6	0.370601	0.787157951805707	no	ESM1	miR859:ESM1	0.951438265099624
AT3G16400.2	miR5645a	408	6	0.370601	0.787157951805707	no	ATMLP-470	miR5645a:ATMLP-470	0.951438265099624
AT3G20260.1	miR829-5p	2026	6	0.370601	0.787157951805707	no	NA	miR829-5p:AT3G20260.1	0.951438265099624
AT3G25400.1	miR414	462	6	0.370601	0.787157951805707	no	NA	miR414:AT3G25400.1	0.951438265099624
AT3G27416.1	miR8180	225	6	0.370601	0.787157951805707	no	NA	miR8180:AT3G27416.1	0.951438265099624
AT3G28830.1	miR854a	1623	5	2.96481	0.158029183988266	no	NA	miR854a:AT3G28830.1	0.951438265099624
AT3G45090.2	miR858a	2074	6	0.0889442	0.794501244344634	no	NA	miR858a:AT3G45090.2	0.951438265099624
AT3G54470.1	miR393a-3p	1504	6	0.370601	0.787157951805707	no	NA	miR393a-3p:AT3G54470.1	0.951438265099624
AT3G60750.2	miR5663-5p	304	5.5	0.741202	0.701418788269417	no	NA	miR5663-5p:AT3G60750.2	0.951438265099624
AT4G01370.1	miR415	1315	5.5	0.370601	0.649020267070745	no	ATMPK4	miR415:ATMPK4	0.951438265099624
AT4G16720.1	miR5644	520	5.5	0.370601	0.552127376732195	no	NA	miR5644:AT4G16720.1	0.951438265099624
AT4G19110.3	miR5632-5p	1174	6	0.370601	0.787157951805707	no	NA	miR5632-5p:AT4G19110.3	0.951438265099624
AT4G19112.1	miR5632-5p	2258	6	0.370601	0.787157951805707	no	CPuORF25	miR5632-5p:CPuORF25	0.951438265099624
AT4G24640.1	miR413	549	6	5.92962	0.823775977708089	no	APPB1	miR413:APPB1	0.951438265099624
AT4G27130.1	miR5632-3p	173	6	0.370601	0.787157951805707	no	NA	miR5632-3p:AT4G27130.1	0.951438265099624
AT5G11740.1	miR5020b	190	5	1.853	0.112059450818352	no	AGP15	miR5020b:AGP15	0.951438265099624
AT5G18460.1	miR865-3p	1665	6	0.370601	0.787157951805707	no	NA	miR865-3p:AT5G18460.1	0.951438265099624
AT5G23940.1	miR5645a	976	5.5	0.370601	0.649020267070745	no	DCR	miR5645a:DCR	0.951438265099624
AT5G25760.2	miR395b	586	6	0.370601	0.787157951805707	no	PEX4	miR395b:PEX4	0.951438265099624
AT5G30495.2	miR838	616	5.5	0.370601	0.649020267070745	no	NA	miR838:AT5G30495.2	0.951438265099624
AT5G33370.2	miR5663-3p	133	5.5	0.370601	0.552127376732195	no	NA	miR5663-3p:AT5G33370.2	0.951438265099624
AT5G41050.1	miR5650	674	6	0.370601	0.787157951805707	no	NA	miR5650:AT5G41050.1	0.951438265099624
AT5G43960.2	miR847	1450	6	0.370601	0.787157951805707	no	NA	miR847:AT5G43960.2	0.951438265099624
AT5G54380.1	miR779.1	2182	6	0.370601	0.787157951805707	no	THE1	miR779.1:THE1	0.951438265099624
AT5G57020.1	miR3440b-5p	1483	6	0.370601	0.787157951805707	no	ATNMT1	miR3440b-5p:ATNMT1	0.951438265099624
ATCG00530.1	miR5016	262	5.5	0.370601	0.552127376732195	no	YCF10	miR5016:YCF10	0.951438265099624
AT4G05180.1	miR8171	365	5.5	0.370601	0.552127376732195	no	PSBQ	miR8171:PSBQ	0.951583185023332
AT4G23820.1	miR870-5p	1356	5	0.370601	0.221478699698307	no	NA	miR870-5p:AT4G23820.1	0.951583185023332
AT2G26450.1	miR837-5p	1796	5.5	0.741202	0.610305643182615	no	NA	miR837-5p:AT2G26450.1	0.953879422978338
AT1G75880.2	miR5634	408	5.5	0.370601	0.552127376732195	no	NA	miR5634:AT1G75880.2	0.958006862177681
AT4G27580.1	miR774b-5p	677	5.5	0.370601	0.552127376732195	no	NA	miR774b-5p:AT4G27580.1	0.958006862177681
AT3G23750.1	miR838	2602	5.5	0.370601	0.552127376732195	no	NA	miR838:AT3G23750.1	0.96133681323163
AT1G06520.1	miR829-5p	1681	5.5	0.741202	0.610305643182615	no	ATGPAT1	miR829-5p:ATGPAT1	0.963966936838993
AT4G13250.2	miR156i	1600	5	0.370601	0.345691470713603	no	NYC1	miR156i:NYC1	0.963966936838993
AT2G16600.2	miR773b-5p	405	5	0.741202	0.163714044208006	no	ROC3	miR773b-5p:ROC3	0.967141174659681
AT3G01130.2	miR829-5p	173	5.5	0.370601	0.552127376732195	no	NA	miR829-5p:AT3G01130.2	0.967141174659681
AT2G32060.3	miR5666	435	5.5	0.741202	0.540140401599449	no	NA	miR5666:AT2G32060.3	0.974216294772555
AT5G57350.2	miR840-3p	2854	5.5	0.741202	0.540140401599449	no	AHA3	miR840-3p:AHA3	0.974216294772555
AT1G31130.1	miR776	1216	5.5	0.741202	0.540140401599449	no	NA	miR776:AT1G31130.1	0.976223093063165
AT3G58110.2	miR414	979	5.5	0.0222361	0.48405914385832	no	NA	miR414:AT3G58110.2	0.979089080116567
AT2G20890.1	miR838	906	5.5	0.370601	0.480406940063091	no	PSB29	miR838:PSB29	0.987055073751877
AT2G23350.1	miR854a	2192	5.5	0.370601	0.552127376732195	no	PAB4	miR854a:PAB4	0.987741085220059
AT3G15450.3	miR2933a	170	5.5	0.370601	0.381335815102623	no	NA	miR2933a:AT3G15450.3	0.98924677334874
AT5G27700.1	miR417	258	5.5	0.370601	0.480406940063091	no	NA	miR417:AT5G27700.1	0.990688353432076
AT1G01800.2	miR171c-5p	925	5.5	0.370601	0.425175812210534	no	NA	miR171c-5p:AT1G01800.2	0.992169889774841
AT1G12080.2	miR4221	353	5.5	1.4824	0.421322045577595	no	NA	miR4221:AT1G12080.2	0.992169889774841
AT1G48020.1	miR829-3p.2	665	6	0.370601	0.787157951805707	no	ATPMEI1	miR829-3p.2:ATPMEI1	0.992169889774841
AT1G60950.1	miR773b-3p	423	5.5	1.1118	0.487105025822241	no	ATFD2	miR773b-3p:ATFD2	0.992169889774841
AT1G62480.1	miR838	473	5.5	2.59421	0.617794324668561	no	NA	miR838:AT1G62480.1	0.992169889774841
AT1G63830.3	miR5014b	974	6	0.741202	0.824510843829908	no	NA	miR5014b:AT1G63830.3	0.992169889774841
AT1G65220.1	miR847	1319	6	0.370601	0.787157951805707	no	NA	miR847:AT1G65220.1	0.992169889774841
AT1G78830.1	miR5024-3p	1279	6	0.370601	0.787157951805707	no	NA	miR5024-3p:AT1G78830.1	0.992169889774841
AT2G06050.3	miR5646	286	6	0.370601	0.787157951805707	no	AtOPR3	miR5646:AtOPR3	0.992169889774841
AT2G37180.1	miR5638b	802	6	0.103768	0.805316791684816	no	PIP2;3	miR5638b:PIP2;3	0.992169889774841
AT3G01390.2	miR4221	411	6	1.1118	0.850708991298743	no	AVMA10	miR4221:AVMA10	0.992169889774841
AT3G13750.1	miR5014a-5p	2675	6	0.370601	0.787157951805707	no	BGAL1	miR5014a-5p:BGAL1	0.992169889774841
AT4G03290.1	miR172b-5p	567	5.5	4.07661	0.695405069984192	no	NA	miR172b-5p:AT4G03290.1	0.992169889774841
AT4G13930.1	miR414	1592	5.5	0.370601	0.552127376732195	no	SHM4	miR414:SHM4	0.992169889774841
AT4G17530.1	miR826b	902	6	0.370601	0.787157951805707	no	ATRAB1C	miR826b:ATRAB1C	0.992169889774841
AT5G03660.2	miR840-3p	491	5.5	0.370601	0.552127376732195	no	NA	miR840-3p:AT5G03660.2	0.992169889774841
AT5G28640.1	miR779.1	944	6	0.370601	0.787157951805707	no	AN3	miR779.1:AN3	0.992169889774841
AT5G43300.1	miR414	1204	6	0.370601	0.787157951805707	no	AtGDPD3	miR414:AtGDPD3	0.992169889774841
AT1G12080.2	miR838	461	5.5	2.59421	0.326562301248387	no	NA	miR838:AT1G12080.2	0.994241680485882
AT1G20693.3	miR414	583	5.5	0.741202	0.272235086265527	no	HMG BETA 1	miR414:HMG BETA 1	0.994241680485882
AT1G20693.3	miR390a-3p	589	5.5	0.741202	0.272235086265527	no	HMG BETA 1	miR390a-3p:HMG BETA 1	0.994241680485882
AT2G03470.2	miR5013	978	6	0.370601	0.787157951805707	no	NA	miR5013:AT2G03470.2	0.994241680485882
AT2G23120.1	miR8176	270	5.5	1.4824	0.260651713283115	no	NA	miR8176:AT2G23120.1	0.994241680485882
ATCG00190.1	miR5023	396	5.5	1.1118	0.362988822254422	no	RPOB	miR5023:RPOB	0.994241680485882
AT2G16600.2	miR414	538	5.5	0.370601	0.162933635440715	no	ROC3	miR414:ROC3	0.99506194953654
AT3G28790.1	miR5021	1897	5	5.92962	0.308052936443372	no	NA	miR5021:AT3G28790.1	0.997678772243816
AT2G41430.5	miR3434-5p	702	5.5	3.33541	0.280547322919228	no	CID1	miR3434-5p:CID1	0.999053571236624
AT1G01630.1	miR8171	978	6	0.370601	0.269983512619642	no	NA	miR8171:AT1G01630.1	0.999952716936186
AT1G02205.3	miR774b-3p	1614	6	0.366895	0.479107956536979	no	CER1	miR774b-3p:CER1	0.999952716936186
AT1G02560.1	miR5998a	928	6	0.370601	0.552127376732195	no	CLPP5	miR5998a:CLPP5	0.999952716936186
AT1G10390.2	miR837-5p	3322	6	0.370601	0.649020267070745	no	NA	miR837-5p:AT1G10390.2	0.999952716936186
AT1G11910.1	miR172d-5p	1558	6	1.4824	0.488987730000926	no	APA1	miR172d-5p:APA1	0.999952716936186
AT1G12810.2	miR5640	395	6	0.370601	0.649020267070745	no	NA	miR5640:AT1G12810.2	0.999952716936186
AT1G14320.2	miR447c-3p	453	6	0.741202	0.299288220137818	no	RPL10	miR447c-3p:RPL10	0.999952716936186
AT1G24260.3	miR5658	794	6	0.370601	0.381335815102623	no	AGL9	miR5658:AGL9	0.999952716936186
AT1G26480.1	miR414	192	6	0.00741202	0.578572744575299	no	GF14 IOTA	miR414:GF14 IOTA	0.999952716936186
AT1G28270.1	miR838	391	6	0.370601	0.345691470713603	no	RALFL4	miR838:RALFL4	0.999952716936186
AT1G30820.1	miR166a-5p	1990	6	0.370601	0.480406940063091	no	NA	miR166a-5p:AT1G30820.1	0.999952716936186
AT1G50010.1	miR5641	96	6	0.370601	0.269983512619642	no	TUA2	miR5641:TUA2	0.999952716936186
AT1G52300.1	miR778	330	6	0.370601	0.208964615086728	no	NA	miR778:AT1G52300.1	0.999952716936186
AT1G55670.1	miR157d	654	5.5	0.741202	0.299288220137818	no	PSAG	miR157d:PSAG	0.999952716936186
AT1G68300.1	miR2939	621	6	0.741202	0.701418788269417	no	NA	miR2939:AT1G68300.1	0.999952716936186
AT1G74060.1	miR835-3p	810	5.5	0.370601	0.316141033950653	no	NA	miR835-3p:AT1G74060.1	0.999952716936186
AT2G04570.1	miR774b-3p	984	6	1.1118	0.587556097167389	no	NA	miR774b-3p:AT2G04570.1	0.999952716936186
AT2G07698.1	miR867	1295	6	1.1118	0.117012788403998	no	NA	miR867:AT2G07698.1	0.999952716936186
AT2G10940.2	miR862-5p	726	6	3.70601	0.202530114778298	no	NA	miR862-5p:AT2G10940.2	0.999952716936186
AT2G17520.1	miR5658	163	6	0.370601	0.342173773021068	no	ATIRE1-2	miR5658:ATIRE1-2	0.999952716936186
AT2G18160.1	miR5633	829	5.5	0.741202	0.401623375874485	no	ATBZIP2	miR5633:ATBZIP2	0.999952716936186
AT2G18162.1	miR5633	829	5.5	0.741202	0.401623375874485	no	CPuORF1	miR5633:CPuORF1	0.999952716936186
AT2G19730.3	miR8168	455	6	1.853	0.371928946318646	no	NA	miR8168:AT2G19730.3	0.999952716936186
AT2G22230.1	miR3434-3p	667	6	0.370601	0.552127376732195	no	NA	miR3434-3p:AT2G22230.1	0.999952716936186
AT2G24360.1	miR5664	1581	6	0.370601	0.649020267070745	no	NA	miR5664:AT2G24360.1	0.999952716936186
AT2G33830.2	miR823	129	6	0.370601	0.552127376732195	no	NA	miR823:AT2G33830.2	0.999952716936186
AT2G36270.1	miR167a-3p	1469	6	0.370601	0.425175812210534	no	ABI5	miR167a-3p:ABI5	0.999952716936186
AT2G36880.2	miR5021	1600	5.5	0.370601	0.291244812484461	no	MAT3	miR5021:MAT3	0.999952716936186
AT2G37170.1	miR5638b	797	6	0.266833	0.690804383341731	no	PIP2;2	miR5638b:PIP2;2	0.999952716936186
AT2G47110.2	miR838	303	6	0.370601	0.425175812210534	no	UBI6	miR838:UBI6	0.999952716936186
AT3G01230.1	miR859	541	6	0.741202	0.128025793359019	no	NA	miR859:AT3G01230.1	0.999952716936186
AT3G02760.1	miR4227	2215	6	0.370601	0.649020267070745	no	NA	miR4227:AT3G02760.1	0.999952716936186
AT3G05220.2	miR847	1234	6	0.370601	0.480406940063091	no	NA	miR847:AT3G05220.2	0.999952716936186
AT3G05490.1	miR868-3p	316	6	0.370601	0.649020267070745	no	RALFL22	miR868-3p:RALFL22	0.999952716936186
AT3G07560.1	miR5021	1233	6	0.0259421	0.0648345614256825	no	APM2	miR5021:APM2	0.999952716936186
AT3G07820.1	miR833a-5p	992	6	0.370601	0.291244812484461	no	NA	miR833a-5p:AT3G07820.1	0.999952716936186
AT3G08520.1	miR831-3p	29	6	1.49352	0.516041978389945	no	NA	miR831-3p:AT3G08520.1	0.999952716936186
AT3G10060.1	miR390a-5p	697	6	0.370601	0.649020267070745	no	NA	miR390a-5p:AT3G10060.1	0.999952716936186
AT3G12110.1	miR8168	1161	6	0.370601	0.345691470713603	no	ACT11	miR8168:ACT11	0.999952716936186
AT3G12610.1	miR3932a	1000	6	0.370601	0.345691470713603	no	DRT100	miR3932a:DRT100	0.999952716936186
AT3G13390.1	miR407	1945	6	1.1118	0.362988822254422	no	sks11	miR407:sks11	0.999952716936186
AT3G17060.1	miR5631	1008	5.5	0.370601	0.23558710236326	no	NA	miR5631:AT3G17060.1	0.999952716936186
AT3G19930.1	miR4227	1502	6	0.370601	0.649020267070745	no	ATSTP4	miR4227:ATSTP4	0.999952716936186
AT3G27810.1	miR5654-3p	481	6	0.741202	0.540140401599449	no	ATMYB21	miR5654-3p:ATMYB21	0.999952716936186
AT3G42450.1	miR164b-3p	731	6	0.370601	0.649020267070745	no	NA	miR164b-3p:AT3G42450.1	0.999952716936186
AT3G49910.1	miR172b-5p	606	5.5	0.370601	0.178677247021831	no	NA	miR172b-5p:AT3G49910.1	0.999952716936186
AT3G51550.1	miR4221	1794	6	0.370601	0.649020267070745	no	FER	miR4221:FER	0.999952716936186
AT3G56020.1	miR831-3p	71	6	1.10068	0.464679220741875	no	NA	miR831-3p:AT3G56020.1	0.999952716936186
AT3G60210.1	miR397b	626	6	0.370601	0.649020267070745	no	NA	miR397b:AT3G60210.1	0.999952716936186
AT3G61580.1	miR5021	1144	6	0.370601	0.480406940063091	no	AtSLD1	miR5021:AtSLD1	0.999952716936186
AT3G61980.1	miR3434-5p	563	6	0.370601	0.649020267070745	no	NA	miR3434-5p:AT3G61980.1	0.999952716936186
AT3G62250.1	miR838	281	6	1.1118	0.655104060354695	no	UBQ5	miR838:UBQ5	0.999952716936186
AT4G01470.1	miR397b	586	6	0.370601	0.552127376732195	no	ATTIP1.3	miR397b:ATTIP1.3	0.999952716936186
AT4G04460.2	miR395b	931	6	0.370601	0.552127376732195	no	NA	miR395b:AT4G04460.2	0.999952716936186
AT4G04640.1	miR5021	1310	6	0.370601	0.345691470713603	no	ATPC1	miR5021:ATPC1	0.999952716936186
AT4G18030.1	miR166e-5p	2047	6	0.741202	0.484446373472891	no	NA	miR166e-5p:AT4G18030.1	0.999952716936186
AT4G18970.2	miR862-5p	1262	6	0.370601	0.649020267070745	no	NA	miR862-5p:AT4G18970.2	0.999952716936186
AT4G21660.2	miR779.1	1804	6	0.303893	0.61743204848944	no	NA	miR779.1:AT4G21660.2	0.999952716936186
AT4G22220.1	miR5654-3p	444	6	0.370601	0.480406940063091	no	ATISU1	miR5654-3p:ATISU1	0.999952716936186
AT4G26630.2	miR414	2451	6	0.370601	0.649020267070745	no	NA	miR414:AT4G26630.2	0.999952716936186
AT4G33680.1	miR5658	1468	6	0.370601	0.480406940063091	no	AGD2	miR5658:AGD2	0.999952716936186
AT5G01530.1	miR5662	896	5.5	1.853	0.339157538855114	no	LHCB4.1	miR5662:LHCB4.1	0.999952716936186
AT5G14380.1	miR5021	573	6	2.96481	0.206938108709041	no	AGP6	miR5021:AGP6	0.999952716936186
AT5G20165.3	miR8172	536	6	0.741202	0.484446373472891	no	NA	miR8172:AT5G20165.3	0.999952716936186
AT5G23390.1	miR838	2403	6	0.370601	0.552127376732195	no	NA	miR838:AT5G23390.1	0.999952716936186
AT5G27380.1	miR5021	1729	6	0.370601	0.480406940063091	no	GSH2	miR5021:GSH2	0.999952716936186
AT5G36880.2	miR857	1913	6	0.370601	0.552127376732195	no	ACS	miR857:ACS	0.999952716936186
AT5G38480.2	miR167d	721	6	0.370601	0.480406940063091	no	GRF3	miR167d:GRF3	0.999952716936186
AT5G47550.1	miR833a-5p	188	6	0.370601	0.480406940063091	no	NA	miR833a-5p:AT5G47550.1	0.999952716936186
AT5G51070.1	miR5632-5p	1363	6	0.370601	0.649020267070745	no	CLPD	miR5632-5p:CLPD	0.999952716936186
AT5G52360.1	miR5012	229	6	0.741202	0.540140401599449	no	ADF10	miR5012:ADF10	0.999952716936186
AT5G56640.1	miR171b-5p	900	6	0.107474	0.308127237974409	no	MIOX5	miR171b-5p:MIOX5	0.999952716936186
AT5G57685.1	miR414	435	6	0.01853	0.482304195473056	no	ATGDU3	miR414:ATGDU3	0.999952716936186
AT5G58870.1	miR396a-5p	1824	6	0.370601	0.649020267070745	no	ftsh9	miR396a-5p:ftsh9	0.999952716936186
AT5G62210.1	miR2112-5p	659	6	0.741202	0.369995388875077	no	NA	miR2112-5p:AT5G62210.1	0.999952716936186
AT5G64310.1	miR417	426	6	1.853	0.184619565920768	no	AGP1	miR417:AGP1	0.999952716936186
AT5G64790.1	miR408-5p	1420	6	0.370601	0.552127376732195	no	NA	miR408-5p:AT5G64790.1	0.999952716936186
AT5G65530.1	miR824-3p	1249	6	0.370601	0.649020267070745	no	NA	miR824-3p:AT5G65530.1	0.999952716936186
