# Supplementary material for: NanoPARE: parallel analysis of RNA 5′ ends from low-input RNA
Source: Genome Res. 2018 Dec;28(12):1931–42. doi: 10.1101/gr.239202.118 (PMC6280765; doi:10.1101/gr.239202.118)
Supplement: Supplemental Material [file supp_gr.239202.118_Supplemental_Code_S1.zip › supplemental_code_S1/data_tables/detected_sites/flower_1.anno.tas.allen.detected.sites.tsv]

target.transcript	sRNA	slice.site	Allen.score	slice.site.rpm	fold.change	verified.	common.name	interaction	adj.p.val
AT5G60450.1	TAS3C-5'D5[+]	1885	1	0.370601	1.370601	yes	ARF4	TAS3C-5'D5[+]:ARF4	0
AT2G33860.1	TAS3A-5'D7[+]	1684	1.5	0.741202	1.27039306114617	yes	ARF3	TAS3A-5'D7[+]:ARF3	0.0819796258380426
AT5G18040.1	TAS1A-3'D2[+]	685	2	0.370601	1	yes	NA	TAS1A-3'D2[+]:AT5G18040.1	0.0825026213813876
AT5G62000.4	TAS3A-5'D7[+]	1745	1.5	0.370601	1	yes	ARF1-BP	TAS3A-5'D7[+]:ARF1-BP	0.0825026213813876
AT3G48060.1	TAS3C-5'D4[+]	2734	2	0.370601	1	no	NA	TAS3C-5'D4[+]:AT3G48060.1	0.119571240517549
AT1G79060.1	TAS1A-3'D7[-]	1110	5.5	1.4824	2.4824	no	NA	TAS1A-3'D7[-]:AT1G79060.1	0.618447754347202
AT4G29760.1	TAS1A-3'D6[+]	630	3	0.1853	1.1853	no	NA	TAS1A-3'D6[+]:AT4G29760.1	0.618447754347202
AT4G29770.2	TAS1A-3'D6[+]	780	3	0.1853	1.1853	yes	NA	TAS1A-3'D6[+]:AT4G29770.2	0.618447754347202
AT1G22950.1	TAS3C-5'D2[+]	1414	4	0.741202	1.27039306114617	no	NA	TAS3C-5'D2[+]:AT1G22950.1	0.626928885764333
AT1G34630.2	TAS1B-3'D10[+]	881	5.5	0.370601	1.370601	no	NA	TAS1B-3'D10[+]:AT1G34630.2	0.626928885764333
AT2G22800.1	TAS3A-5'D6[+]	676	3.5	0.370601	1	no	HAT9	TAS3A-5'D6[+]:HAT9	0.626928885764333
AT2G25930.1	TAS3C-5'D10[+]	2440	5	2.59421	2.62236055569783	no	ELF3	TAS3C-5'D10[+]:ELF3	0.626928885764333
AT4G06539.1	TAS1C-3'D7[+]	1251	6	0.370601	1.370601	no	NA	TAS1C-3'D7[+]:AT4G06539.1	0.626928885764333
AT5G40890.2	TAS3A-5'D6[-]	53	5	0.370601	1.370601	no	ATCLC-A	TAS3A-5'D6[-]:ATCLC-A	0.626928885764333
AT1G15690.2	TAS4-3'D4[-]	1074	4	0.741202	1.27039306114617	no	AtAVP1	TAS4-3'D4[-]:AtAVP1	0.669672052089119
AT3G20540.2	TAS1A-3'D8[-]	452	5	0.370601	1.370601	no	POLGAMMA1	TAS1A-3'D8[-]:POLGAMMA1	0.669672052089119
AT5G61150.2	TAS3A-5'D8[+]	1407	4	0.370601	1	no	VIP4	TAS3A-5'D8[+]:VIP4	0.669672052089119
AT5G43100.1	TAS2-3'D3[+]	1641	6	0.741202	1.741202	no	NA	TAS2-3'D3[+]:AT5G43100.1	0.714714230760003
AT1G08820.2	TAS3A-5'D1[+]	111	5.5	0.741202	1.741202	no	VAP27-2	TAS3A-5'D1[+]:VAP27-2	0.71769926215795
AT1G14060.1	TAS1A-3'D5[+]	97	4	0.370601	1	no	NA	TAS1A-3'D5[+]:AT1G14060.1	0.71769926215795
AT1G32070.3	TAS2-3'D3[-]	889	4	0.741202	1.27039306114617	no	ATNSI	TAS2-3'D3[-]:ATNSI	0.71769926215795
AT1G75420.1	TAS3C-5'D1[-]	223	5	0.370601	1.370601	no	NA	TAS3C-5'D1[-]:AT1G75420.1	0.71769926215795
AT3G11980.1	TAS3B-5'D7[+]	1817	5.5	0.741202	1.741202	no	FAR2	TAS3B-5'D7[+]:FAR2	0.71769926215795
AT1G25550.1	TAS3A-5'D10[+]	503	5	0.370601	1.370601	no	NA	TAS3A-5'D10[+]:AT1G25550.1	0.72910791402622
AT1G06390.2	TAS3B-5'D8[+]	364	5	0.370601	1	no	ATGSK1	TAS3B-5'D8[+]:ATGSK1	0.778400166287381
AT1G08640.1	TAS3A-5'D5[-]	941	4.5	0.370601	0.787157951805707	no	CJD1	TAS3A-5'D5[-]:CJD1	0.778400166287381
AT1G09070.1	TAS3B-5'D2[+]	533	5.5	0.741202	1	no	(AT)SRC2	TAS3B-5'D2[+]:(AT)SRC2	0.778400166287381
AT1G09770.1	TAS3A-5'D8[+]	2825	6	0.370601	1	no	ATCDC5	TAS3A-5'D8[+]:ATCDC5	0.778400166287381
AT1G10510.1	TAS1C-3'D9[+]	1923	4	0.370601	0.787157951805707	no	emb2004	TAS1C-3'D9[+]:emb2004	0.778400166287381
AT1G12800.1	TAS1C-3'D7[-]	1774	6	0.741202	1	no	NA	TAS1C-3'D7[-]:AT1G12800.1	0.778400166287381
AT1G14570.4	TAS3B-5'D4[-]	1530	3	0.370601	0.649020267070745	no	NA	TAS3B-5'D4[-]:AT1G14570.4	0.778400166287381
AT1G18740.1	TAS1B-3'D4[-]	1141	4.5	0.370601	0.787157951805707	no	NA	TAS1B-3'D4[-]:AT1G18740.1	0.778400166287381
AT1G21920.1	TAS3C-5'D8[+]	251	5	0.370601	1	no	NA	TAS3C-5'D8[+]:AT1G21920.1	0.778400166287381
AT1G25560.1	TAS3B-5'D9[-]	1166	3	0.370601	0.480406940063091	no	EDF1	TAS3B-5'D9[-]:EDF1	0.778400166287381
AT1G34620.1	TAS3B-5'D7[+]	3030	5.5	0.1853	1.1853	no	NA	TAS3B-5'D7[+]:AT1G34620.1	0.778400166287381
AT1G37405.1	TAS1C-3'D10[-]	4145	6	0.0407661	1	no	NA	TAS1C-3'D10[-]:AT1G37405.1	0.778400166287381
AT1G40117.1	TAS1C-3'D10[-]	2438	6	0.0407661	1	no	NA	TAS1C-3'D10[-]:AT1G40117.1	0.778400166287381
AT1G42365.1	TAS1C-3'D10[-]	2471	6	0.0407661	1	no	NA	TAS1C-3'D10[-]:AT1G42365.1	0.778400166287381
AT1G42375.1	TAS1C-3'D10[-]	2470	6	0.0407661	1	no	NA	TAS1C-3'D10[-]:AT1G42375.1	0.778400166287381
AT1G44170.3	TAS4-3'D9[+]	870	6	0.741202	1.27039306114617	no	ALDH3H1	TAS4-3'D9[+]:ALDH3H1	0.778400166287381
AT1G56070.1	TAS1C-3'D6[-]	2382	5	2.22361	1.12990185769366	no	LOS1	TAS1C-3'D6[-]:LOS1	0.778400166287381
AT1G61790.1	TAS1B-3'D1[-]	137	6	0.370601	1	no	NA	TAS1B-3'D1[-]:AT1G61790.1	0.778400166287381
AT1G63480.1	TAS1C-3'D5[-]	963	6	0.370601	1.370601	no	NA	TAS1C-3'D5[-]:AT1G63480.1	0.778400166287381
AT1G64330.1	TAS3C-5'D2[-]	1889	4.5	0.370601	0.787157951805707	no	NA	TAS3C-5'D2[-]:AT1G64330.1	0.778400166287381
AT1G70000.2	TAS3B-5'D6[+]	883	5.5	0.370601	1	no	NA	TAS3B-5'D6[+]:AT1G70000.2	0.778400166287381
AT1G70090.2	TAS3C-5'D5[+]	765	5.5	0.741202	1.27039306114617	no	GATL9	TAS3C-5'D5[+]:GATL9	0.778400166287381
AT1G74160.1	TAS3C-5'D9[+]	524	6	0.370601	1	no	TRM4	TAS3C-5'D9[+]:TRM4	0.778400166287381
AT1G75550.1	TAS3A-5'D1[+]	289	6	0.370601	1.370601	no	NA	TAS3A-5'D1[+]:AT1G75550.1	0.778400166287381
AT1G75930.1	TAS3A-5'D5[+]	662	4.5	0.741202	0.824510843829908	no	EXL6	TAS3A-5'D5[+]:EXL6	0.778400166287381
AT1G75940.1	TAS2-3'D3[+]	1613	6	0.370601	1	no	ATA27	TAS2-3'D3[+]:ATA27	0.778400166287381
AT1G76780.1	TAS3C-5'D8[-]	3864	6	0.370601	1.370601	no	NA	TAS3C-5'D8[-]:AT1G76780.1	0.778400166287381
AT1G79000.2	TAS3C-5'D3[+]	5723	4	0.370601	0.787157951805707	no	ATHAC1	TAS3C-5'D3[+]:ATHAC1	0.778400166287381
AT1G79920.2	TAS1A-3'D7[+]	1326	5.5	0.370601	1	no	AtHsp70-15	TAS1A-3'D7[+]:AtHsp70-15	0.778400166287381
AT1G79940.4	TAS2-3'D5[+]	1255	5.5	0.370601	1	no	ATERDJ2A	TAS2-3'D5[+]:ATERDJ2A	0.778400166287381
AT2G01970.1	TAS1B-3'D2[-]	1507	4	0.370601	0.787157951805707	no	NA	TAS1B-3'D2[-]:AT2G01970.1	0.778400166287381
AT2G02180.1	TAS3C-5'D9[+]	1100	4.5	0.741202	1	no	TOM3	TAS3C-5'D9[+]:TOM3	0.778400166287381
AT2G09870.1	TAS1C-3'D10[-]	2409	6	0.370601	1.15633257403189	no	NA	TAS1C-3'D10[-]:AT2G09870.1	0.778400166287381
AT2G13390.1	TAS1C-3'D10[-]	2437	6	0.0407661	1	no	NA	TAS1C-3'D10[-]:AT2G13390.1	0.778400166287381
AT2G17020.1	TAS3C-5'D4[-]	2139	4	0.370601	1	no	NA	TAS3C-5'D4[-]:AT2G17020.1	0.778400166287381
AT2G21880.2	TAS3B-5'D6[-]	769	6	1.1118	1.21284032524658	no	ATRAB7A	TAS3B-5'D6[-]:ATRAB7A	0.778400166287381
AT2G25420.1	TAS1A-3'D6[+]	2209	6	0.370601	1	no	NA	TAS1A-3'D6[+]:AT2G25420.1	0.778400166287381
AT2G28910.1	TAS3B-5'D7[+]	560	5.5	1.853	1.35098020645895	no	CXIP4	TAS3B-5'D7[+]:CXIP4	0.778400166287381
AT2G30050.1	TAS1C-3'D6[-]	181	6	0.370601	1	no	NA	TAS1C-3'D6[-]:AT2G30050.1	0.778400166287381
AT2G31390.1	TAS2-3'D9[-]	1144	4	1.1118	0.655104060354695	no	NA	TAS2-3'D9[-]:AT2G31390.1	0.778400166287381
AT2G32410.2	TAS3C-5'D6[+]	1748	5	0.370601	1	no	AXL	TAS3C-5'D6[+]:AXL	0.778400166287381
AT2G32760.2	TAS1C-3'D5[+]	1165	6	0.370601	1	no	NA	TAS1C-3'D5[+]:AT2G32760.2	0.778400166287381
AT2G32980.1	TAS3C-5'D3[+]	932	5.5	0.370601	1	no	AUG2	TAS3C-5'D3[+]:AUG2	0.778400166287381
AT2G36270.1	TAS3B-5'D7[+]	1206	4.5	0.370601	0.787157951805707	no	ABI5	TAS3B-5'D7[+]:ABI5	0.778400166287381
AT2G39470.3	TAS3C-5'D3[+]	749	5.5	0.741202	1.27039306114617	no	PnsL1	TAS3C-5'D3[+]:PnsL1	0.778400166287381
AT2G39510.1	TAS3C-5'D2[+]	1124	4	0.370601	0.552127376732195	no	UMAMIT14	TAS3C-5'D2[+]:UMAMIT14	0.778400166287381
AT2G41790.1	TAS3B-5'D2[+]	2827	4	0.370601	0.251615230549217	no	NA	TAS3B-5'D2[+]:AT2G41790.1	0.778400166287381
AT2G42600.2	TAS2-3'D9[+]	2642	6	0.741202	1	no	ATPPC2	TAS2-3'D9[+]:ATPPC2	0.778400166287381
AT2G47320.1	TAS3B-5'D5[-]	413	4	0.370601	0.787157951805707	no	NA	TAS3B-5'D5[-]:AT2G47320.1	0.778400166287381
AT3G02230.1	TAS3A-5'D4[-]	1223	3.5	2.22361	0.237023175788947	no	ATRGP1	TAS3A-5'D4[-]:ATRGP1	0.778400166287381
AT3G03800.1	TAS3B-5'D7[+]	583	6	1.1118	1.21284032524658	no	ATSYP131	TAS3B-5'D7[+]:ATSYP131	0.778400166287381
AT3G05910.2	TAS3C-5'D3[+]	373	5	0.370601	1	no	NA	TAS3C-5'D3[+]:AT3G05910.2	0.778400166287381
AT3G09165.1	TAS3B-5'D7[+]	2931	5.5	0.1853	1.1853	no	NA	TAS3B-5'D7[+]:AT3G09165.1	0.778400166287381
AT3G12480.1	TAS3A-5'D1[+]	1140	5.5	0.741202	1	no	NF-YC11	TAS3A-5'D1[+]:NF-YC11	0.778400166287381
AT3G18390.1	TAS3C-5'D9[+]	2852	6	0.370601	1	no	EMB1865	TAS3C-5'D9[+]:EMB1865	0.778400166287381
AT3G22850.1	TAS3C-5'D5[+]	115	5	0.741202	1	no	NA	TAS3C-5'D5[+]:AT3G22850.1	0.778400166287381
AT3G24100.1	TAS3C-5'D2[+]	156	6	1.4824	1.17549010322947	no	NA	TAS3C-5'D2[+]:AT3G24100.1	0.778400166287381
AT3G26950.1	TAS3C-5'D1[-]	156	6	0.370601	1	no	NA	TAS3C-5'D1[-]:AT3G26950.1	0.778400166287381
AT3G27260.2	TAS3A-5'D3[+]	1966	5.5	0.370601	1	no	GTE8	TAS3A-5'D3[+]:GTE8	0.778400166287381
AT3G30668.1	TAS1C-3'D10[-]	2478	6	0.0407661	1	no	NA	TAS1C-3'D10[-]:AT3G30668.1	0.778400166287381
AT3G43304.1	TAS1C-3'D10[-]	2444	6	0.0407661	1	no	NA	TAS1C-3'D10[-]:AT3G43304.1	0.778400166287381
AT3G44550.1	TAS1B-3'D5[+]	439	5	0.370601	1	no	FAR5	TAS1B-3'D5[+]:FAR5	0.778400166287381
AT3G47340.3	TAS3C-5'D9[-]	2225	3.5	0.370601	0.109780695079656	no	ASN1	TAS3C-5'D9[-]:ASN1	0.778400166287381
AT3G47910.2	TAS3C-5'D3[+]	5340	4.5	0.370601	1	no	NA	TAS3C-5'D3[+]:AT3G47910.2	0.778400166287381
AT3G48570.1	TAS1A-3'D8[-]	194	4.5	0.370601	0.787157951805707	no	NA	TAS1A-3'D8[-]:AT3G48570.1	0.778400166287381
AT3G49000.1	TAS3B-5'D9[+]	1689	5.5	0.370601	1	no	NA	TAS3B-5'D9[+]:AT3G49000.1	0.778400166287381
AT3G53880.1	TAS4-3'D7[+]	386	5	0.370601	1	no	AKR4C11	TAS4-3'D7[+]:AKR4C11	0.778400166287381
AT3G62240.1	TAS2-3'D2[-]	1988	6	0.370601	1	no	NA	TAS2-3'D2[-]:AT3G62240.1	0.778400166287381
AT4G00830.4	TAS3C-5'D3[+]	475	5.5	0.370601	1	no	LIF2	TAS3C-5'D3[+]:LIF2	0.778400166287381
AT4G06626.1	TAS1C-3'D10[-]	2439	6	0.0407661	1	no	NA	TAS1C-3'D10[-]:AT4G06626.1	0.778400166287381
AT4G07755.1	TAS1C-3'D10[-]	1738	6	0.0407661	1	no	NA	TAS1C-3'D10[-]:AT4G07755.1	0.778400166287381
AT4G14990.1	TAS3A-5'D6[+]	2970	5	0.370601	1	no	NA	TAS3A-5'D6[+]:AT4G14990.1	0.778400166287381
AT4G17230.1	TAS3B-5'D7[+]	1570	4.5	0.370601	0.787157951805707	no	SCL13	TAS3B-5'D7[+]:SCL13	0.778400166287381
AT4G18030.1	TAS1C-3'D7[-]	1758	4	0.370601	0.787157951805707	no	NA	TAS1C-3'D7[-]:AT4G18030.1	0.778400166287381
AT4G24050.1	TAS3C-5'D3[+]	1307	6	0.370601	1	no	NA	TAS3C-5'D3[+]:AT4G24050.1	0.778400166287381
AT4G24290.2	TAS3C-5'D5[+]	2032	4	0.370601	0.787157951805707	no	NA	TAS3C-5'D5[+]:AT4G24290.2	0.778400166287381
AT4G26570.2	TAS4-3'D8[+]	473	6	0.741202	1.27039306114617	no	ATCBL3	TAS4-3'D8[+]:ATCBL3	0.778400166287381
AT4G29950.2	TAS1C-3'D5[-]	712	5.5	0.370601	1	no	NA	TAS1C-3'D5[-]:AT4G29950.2	0.778400166287381
AT4G30690.2	TAS3A-5'D1[+]	319	5	0.370601	1	no	NA	TAS3A-5'D1[+]:AT4G30690.2	0.778400166287381
AT4G31340.2	TAS3C-5'D4[-]	1692	2	0.741202	0.369995388875077	no	NA	TAS3C-5'D4[-]:AT4G31340.2	0.778400166287381
AT4G32920.3	TAS3B-5'D3[+]	3825	6	0.370601	1	no	NA	TAS3B-5'D3[+]:AT4G32920.3	0.778400166287381
AT4G34160.1	TAS3B-5'D7[+]	285	5.5	0.1853	1.1853	no	CYCD3	TAS3B-5'D7[+]:CYCD3	0.778400166287381
AT4G35110.4	TAS1B-3'D4[-]	1131	5.5	1.1118	1	no	NA	TAS1B-3'D4[-]:AT4G35110.4	0.778400166287381
AT4G39810.1	TAS3A-5'D2[+]	506	5.5	0.370601	1	no	NA	TAS3A-5'D2[+]:AT4G39810.1	0.778400166287381
AT5G02880.1	TAS3C-5'D3[+]	4606	6	0.370601	1	no	UPL4	TAS3C-5'D3[+]:UPL4	0.778400166287381
AT5G07030.1	TAS1A-3'D2[+]	965	4	0.370601	0.649020267070745	no	NA	TAS1A-3'D2[+]:AT5G07030.1	0.778400166287381
AT5G14590.1	TAS3C-5'D4[+]	1594	4	0.370601	0.787157951805707	no	NA	TAS3C-5'D4[+]:AT5G14590.1	0.778400166287381
AT5G15450.1	TAS3A-5'D9[-]	894	6	0.370601	1	no	APG6	TAS3A-5'D9[-]:APG6	0.778400166287381
AT5G16040.1	TAS1A-3'D2[+]	535	5	0.370601	1	no	NA	TAS1A-3'D2[+]:AT5G16040.1	0.778400166287381
AT5G25940.1	TAS1C-3'D2[+]	177	4.5	0.741202	0.824510843829908	no	NA	TAS1C-3'D2[+]:AT5G25940.1	0.778400166287381
AT5G26340.1	TAS1A-3'D9[-]	1541	4.5	0.370601	0.787157951805707	no	ATSTP13	TAS1A-3'D9[-]:ATSTP13	0.778400166287381
AT5G27120.1	TAS3B-5'D7[+]	1630	3.5	0.370601	0.649020267070745	no	NA	TAS3B-5'D7[+]:AT5G27120.1	0.778400166287381
AT5G28040.1	TAS3A-5'D1[+]	152	4.5	0.370601	1	no	NA	TAS3A-5'D1[+]:AT5G28040.1	0.778400166287381
AT5G34867.1	TAS3B-5'D7[+]	4441	6	0.370601	1.370601	no	NA	TAS3B-5'D7[+]:AT5G34867.1	0.778400166287381
AT5G39870.1	TAS3C-5'D3[+]	702	4	0.370601	0.552127376732195	no	NA	TAS3C-5'D3[+]:AT5G39870.1	0.778400166287381
AT5G39880.1	TAS3C-5'D3[+]	668	6	1.1118	1	no	NA	TAS3C-5'D3[+]:AT5G39880.1	0.778400166287381
AT5G42670.1	TAS1B-3'D5[+]	767	4.5	0.370601	1	no	NA	TAS1B-3'D5[+]:AT5G42670.1	0.778400166287381
AT5G46730.2	TAS4-3'D2[-]	597	4	0.370601	0.425175812210534	no	NA	TAS4-3'D2[-]:AT5G46730.2	0.778400166287381
AT5G46760.1	TAS3B-5'D7[+]	1268	5.5	0.370601	1	no	MYC3	TAS3B-5'D7[+]:MYC3	0.778400166287381
AT5G48180.1	TAS1B-3'D7[-]	657	5.5	0.741202	1	no	AtNSP5	TAS1B-3'D7[-]:AtNSP5	0.778400166287381
AT5G50460.1	TAS1A-3'D8[-]	189	4	0.741202	0.401623375874485	no	NA	TAS1A-3'D8[-]:AT5G50460.1	0.778400166287381
AT5G51600.1	TAS4-3'D3[+]	461	6	0.370601	1	no	ATMAP65-3	TAS4-3'D3[+]:ATMAP65-3	0.778400166287381
AT5G53570.2	TAS1C-3'D7[+]	2146	6	0.370601	1	no	NA	TAS1C-3'D7[+]:AT5G53570.2	0.778400166287381
AT5G57000.2	TAS2-3'D1[-]	618	5	0.741202	1	no	NA	TAS2-3'D1[-]:AT5G57000.2	0.778400166287381
AT5G59950.5	TAS3B-5'D5[+]	1167	4	0.370601	0.787157951805707	no	NA	TAS3B-5'D5[+]:AT5G59950.5	0.778400166287381
AT5G67030.2	TAS3B-5'D7[+]	353	5	0.370601	1	no	ABA1	TAS3B-5'D7[+]:ABA1	0.778400166287381
AT5G67050.1	TAS4-3'D9[+]	1199	6	0.370601	1	no	NA	TAS4-3'D9[+]:AT5G67050.1	0.778400166287381
AT5G67070.1	TAS3A-5'D4[-]	137	5	0.370601	1	no	RALFL34	TAS3A-5'D4[-]:RALFL34	0.778400166287381
AT5G67490.1	TAS3C-5'D3[+]	693	5	0.741202	1	no	NA	TAS3C-5'D3[+]:AT5G67490.1	0.778400166287381
AT2G28910.1	TAS3B-5'D7[+]	809	6	0.741202	1	no	CXIP4	TAS3B-5'D7[+]:CXIP4	0.781888412337309
AT2G37340.3	TAS3B-5'D7[+]	860	6	0.370601	1	no	AT-RS2Z33	TAS3B-5'D7[+]:AT-RS2Z33	0.781888412337309
AT2G28290.3	TAS4-3'D1[-]	6727	6	0.370601	1	no	CHR3	TAS4-3'D1[-]:CHR3	0.802150766241631
AT5G22950.1	TAS3A-5'D2[+]	720	6	1.1118	1	no	VPS24.1	TAS3A-5'D2[+]:VPS24.1	0.802329677952493
AT3G09880.1	TAS3A-5'D1[+]	1859	6	0.370601	1	no	ATB' BETA	TAS3A-5'D1[+]:ATB' BETA	0.803879417743532
AT5G01410.1	TAS1C-3'D7[-]	1134	4.5	1.1118	0.740203294777427	no	ATPDX1	TAS1C-3'D7[-]:ATPDX1	0.8065643438178
AT1G09160.2	TAS2-3'D6[-]	993	6	0.370601	1	no	NA	TAS2-3'D6[-]:AT1G09160.2	0.827566165690966
AT1G44820.1	TAS4-3'D2[-]	596	6	0.370601	1	no	NA	TAS4-3'D2[-]:AT1G44820.1	0.827566165690966
AT1G54570.1	TAS3C-5'D4[+]	1791	5	0.370601	0.787157951805707	no	PES1	TAS3C-5'D4[+]:PES1	0.827566165690966
AT1G61170.1	TAS3C-5'D2[-]	941	5	0.741202	0.824510843829908	no	NA	TAS3C-5'D2[-]:AT1G61170.1	0.827566165690966
AT1G71070.1	TAS3C-5'D3[+]	1649	5	0.370601	0.787157951805707	no	NA	TAS3C-5'D3[+]:AT1G71070.1	0.827566165690966
AT3G43860.1	TAS3C-5'D1[+]	1097	5	0.370601	0.787157951805707	no	AtGH9A4	TAS3C-5'D1[+]:AtGH9A4	0.827566165690966
AT3G54340.1	TAS2-3'D3[+]	496	4.5	0.370601	0.552127376732195	no	AP3	TAS2-3'D3[+]:AP3	0.827566165690966
AT4G18480.1	TAS3B-5'D3[+]	949	4.5	0.370601	0.649020267070745	no	CH-42	TAS3B-5'D3[+]:CH-42	0.827566165690966
AT4G24290.2	TAS3C-5'D3[+]	2072	5	0.370601	0.787157951805707	no	NA	TAS3C-5'D3[+]:AT4G24290.2	0.827566165690966
AT5G12230.1	TAS3C-5'D2[+]	836	5	0.370601	0.787157951805707	no	MED19A	TAS3C-5'D2[+]:MED19A	0.827566165690966
AT5G23200.1	TAS3C-5'D3[+]	1319	5	0.370601	0.787157951805707	no	NA	TAS3C-5'D3[+]:AT5G23200.1	0.827566165690966
AT5G33370.2	TAS3C-5'D4[-]	1300	3.5	2.96481	0.176253728622932	no	NA	TAS3C-5'D4[-]:AT5G33370.2	0.827566165690966
AT4G25080.5	TAS1A-3'D9[-]	1012	5	0.741202	0.824510843829908	no	CHLM	TAS1A-3'D9[-]:CHLM	0.828398958876968
AT3G03702.1	TAS3B-5'D6[+]	748	5	0.1853	0.864803104623446	no	NA	TAS3B-5'D6[+]:AT3G03702.1	0.834175751513341
AT3G51930.1	TAS1B-3'D4[-]	934	5	0.259421	0.918882300538231	no	NA	TAS1B-3'D4[-]:AT3G51930.1	0.834175751513341
AT5G62390.1	TAS3C-5'D3[+]	850	4.5	0.370601	0.552127376732195	no	ATBAG7	TAS3C-5'D3[+]:ATBAG7	0.841633769507355
AT1G52670.1	TAS2-3'D3[-]	1010	4.5	0.741202	0.701418788269417	no	NA	TAS2-3'D3[-]:AT1G52670.1	0.843229981126247
AT2G06530.1	TAS3A-5'D6[+]	623	5	0.370601	0.787157951805707	no	VPS2.1	TAS3A-5'D6[+]:VPS2.1	0.843229981126247
AT2G38120.1	TAS3B-5'D5[+]	151	5	0.370601	0.787157951805707	no	AtAUX1	TAS3B-5'D5[+]:AtAUX1	0.843229981126247
AT2G41710.3	TAS3B-5'D1[+]	932	5	0.370601	0.787157951805707	no	NA	TAS3B-5'D1[+]:AT2G41710.3	0.843229981126247
AT1G64610.2	TAS1A-3'D7[-]	1829	5.5	0.370601	1.370601	no	NA	TAS1A-3'D7[-]:AT1G64610.2	0.8455446160605
AT1G27752.2	TAS4-3'D4[+]	2675	4.5	0.370601	0.316141033950653	no	NA	TAS4-3'D4[+]:AT1G27752.2	0.856993845711118
AT1G01350.1	TAS3C-5'D8[-]	905	6	0.370601	1.370601	no	NA	TAS3C-5'D8[-]:AT1G01350.1	0.858634476774025
AT1G01780.1	TAS1C-3'D8[-]	799	4.5	0.741202	0.540140401599449	no	PLIM2b	TAS1C-3'D8[-]:PLIM2b	0.858634476774025
AT1G03080.1	TAS1A-3'D9[-]	5175	5.5	0.370601	1	no	NET1D	TAS1A-3'D9[-]:NET1D	0.858634476774025
AT1G11910.1	TAS4-3'D7[-]	1668	5	2.96481	0.842499272207241	no	APA1	TAS4-3'D7[-]:APA1	0.858634476774025
AT1G22160.1	TAS1A-3'D3[+]	327	5.5	0.370601	1	no	NA	TAS1A-3'D3[+]:AT1G22160.1	0.858634476774025
AT1G22400.1	TAS3C-5'D3[+]	1400	4.5	0.370601	0.425175812210534	no	ATUGT85A1	TAS3C-5'D3[+]:ATUGT85A1	0.858634476774025
AT1G30360.1	TAS2-3'D3[+]	2344	5.5	2.59421	1.11496427917769	no	ERD4	TAS2-3'D3[+]:ERD4	0.858634476774025
AT1G59910.1	TAS2-3'D3[+]	2758	5.5	0.741202	1	no	NA	TAS2-3'D3[+]:AT1G59910.1	0.858634476774025
AT1G66260.2	TAS1B-3'D4[-]	316	5	0.370601	0.787157951805707	no	NA	TAS1B-3'D4[-]:AT1G66260.2	0.858634476774025
AT1G66400.1	TAS1A-3'D3[+]	638	4.5	0.370601	1	no	CML23	TAS1A-3'D3[+]:CML23	0.858634476774025
AT1G72800.1	TAS1C-3'D5[-]	923	5.5	0.370601	1	no	NA	TAS1C-3'D5[-]:AT1G72800.1	0.858634476774025
AT1G73220.1	TAS3C-5'D7[-]	714	6	0.370601	1	no	AtOCT1	TAS3C-5'D7[-]:AtOCT1	0.858634476774025
AT1G73760.1	TAS3A-5'D1[+]	1039	5	0.370601	0.787157951805707	no	NA	TAS3A-5'D1[+]:AT1G73760.1	0.858634476774025
AT2G17840.1	TAS1A-3'D3[-]	614	5.5	0.370601	1	no	ERD7	TAS1A-3'D3[-]:ERD7	0.858634476774025
AT2G18910.1	TAS2-3'D3[+]	453	5	0.370601	0.787157951805707	no	NA	TAS2-3'D3[+]:AT2G18910.1	0.858634476774025
AT2G25210.1	TAS3C-5'D4[-]	298	4	0.370601	0.552127376732195	no	NA	TAS3C-5'D4[-]:AT2G25210.1	0.858634476774025
AT2G25900.2	TAS3C-5'D3[+]	1415	6	0.741202	1	no	ATCTH	TAS3C-5'D3[+]:ATCTH	0.858634476774025
AT2G30520.3	TAS1A-3'D10[-]	1670	5.5	0.370601	1	no	RPT2	TAS1A-3'D10[-]:RPT2	0.858634476774025
AT3G59940.1	TAS4-3'D9[+]	1241	6	0.370601	1	no	NA	TAS4-3'D9[+]:AT3G59940.1	0.858634476774025
AT3G62840.2	TAS3A-5'D1[+]	162	6	0.370601	1	no	NA	TAS3A-5'D1[+]:AT3G62840.2	0.858634476774025
AT4G03290.1	TAS3A-5'D1[+]	407	5	0.370601	0.787157951805707	no	NA	TAS3A-5'D1[+]:AT4G03290.1	0.858634476774025
AT4G11260.1	TAS1A-3'D9[-]	648	6	0.370601	1	no	ATSGT1B	TAS1A-3'D9[-]:ATSGT1B	0.858634476774025
AT4G28310.1	TAS3C-5'D9[+]	560	6	0.370601	1	no	NA	TAS3C-5'D9[+]:AT4G28310.1	0.858634476774025
AT4G33790.1	TAS3C-5'D8[-]	1417	5.5	0.370601	1	no	CER4	TAS3C-5'D8[-]:CER4	0.858634476774025
AT5G01210.1	TAS3B-5'D5[+]	1449	6	0.370601	1	no	NA	TAS3B-5'D5[+]:AT5G01210.1	0.858634476774025
AT5G16500.1	TAS3A-5'D1[+]	1917	5.5	0.741202	1	no	NA	TAS3A-5'D1[+]:AT5G16500.1	0.858634476774025
AT5G26742.3	TAS3A-5'D7[+]	1804	6	0.370601	1	no	AtRH3	TAS3A-5'D7[+]:AtRH3	0.858634476774025
AT5G54130.4	TAS3C-5'D6[+]	1357	6	0.370601	1	no	NA	TAS3C-5'D6[+]:AT5G54130.4	0.858634476774025
AT5G54250.3	TAS1A-3'D7[-]	246	5.5	0.370601	1	no	ATCNGC4	TAS1A-3'D7[-]:ATCNGC4	0.858634476774025
AT5G61790.1	TAS2-3'D5[+]	642	5.5	0.370601	1	no	ATCNX1	TAS2-3'D5[+]:ATCNX1	0.858634476774025
AT5G63150.1	TAS3C-5'D3[+]	411	6	0.741202	1	no	NA	TAS3C-5'D3[+]:AT5G63150.1	0.858634476774025
AT5G66210.4	TAS3C-5'D5[+]	1846	6	1.1118	1.21284032524658	no	CPK28	TAS3C-5'D5[+]:CPK28	0.858634476774025
ATCG00830.1	TAS3B-5'D9[+]	771	4.5	2.59421	0.326562301248387	no	RPL2.1	TAS3B-5'D9[+]:RPL2.1	0.858634476774025
ATMG00090.1	TAS1A-3'D3[-]	33	4.5	0.741202	0.18282600889139	no	NA	TAS1A-3'D3[-]:ATMG00090.1	0.858634476774025
AT2G35880.1	TAS3B-5'D7[+]	1485	5	0.370601	0.787157951805707	no	NA	TAS3B-5'D7[+]:AT2G35880.1	0.859287301757663
AT5G16540.3	TAS3A-5'D3[+]	1521	5	0.370601	0.787157951805707	no	ZFN3	TAS3A-5'D3[+]:ZFN3	0.874839733736154
AT1G53910.3	TAS3C-5'D2[-]	1460	4.5	0.370601	0.649020267070745	no	RAP2.12	TAS3C-5'D2[-]:RAP2.12	0.905982929993873
AT2G30060.1	TAS3C-5'D8[-]	718	5	0.370601	0.649020267070745	no	NA	TAS3C-5'D8[-]:AT2G30060.1	0.905982929993873
AT5G47080.4	TAS3C-5'D8[-]	1281	5	0.370601	0.649020267070745	no	CKB1	TAS3C-5'D8[-]:CKB1	0.905982929993873
AT1G10060.3	TAS4-3'D6[+]	1557	5	0.370601	0.649020267070745	no	ATBCAT-1	TAS4-3'D6[+]:ATBCAT-1	0.960514956987101
AT1G53130.1	TAS3C-5'D8[-]	616	5	0.370601	0.554609535910395	no	GRI	TAS3C-5'D8[-]:GRI	0.973932282963994
AT1G31330.1	TAS3C-5'D1[+]	358	5	0.741202	0.610305643182615	no	PSAF	TAS3C-5'D1[+]:PSAF	0.977639494392755
AT2G40205.1	TAS3B-5'D9[-]	105	4	0.741202	0.484446373472891	no	NA	TAS3B-5'D9[-]:AT2G40205.1	0.977639494392755
AT1G01630.1	TAS3C-5'D9[+]	856	5.5	0.741202	0.824510843829908	no	NA	TAS3C-5'D9[+]:AT1G01630.1	0.982059974536155
AT1G11770.1	TAS3C-5'D9[+]	1137	5.5	0.370601	0.787157951805707	no	NA	TAS3C-5'D9[+]:AT1G11770.1	0.982059974536155
AT1G43170.9	TAS2-3'D8[-]	1172	5	0.370601	0.480406940063091	no	ARP1	TAS2-3'D8[-]:ARP1	0.982059974536155
AT1G47200.1	TAS3B-5'D7[+]	622	5	0.370601	0.552127376732195	no	WPP2	TAS3B-5'D7[+]:WPP2	0.982059974536155
AT1G63000.1	TAS3C-5'D2[-]	1161	4	0.370601	0.316141033950653	no	NRS/ER	TAS3C-5'D2[-]:NRS/ER	0.982059974536155
AT1G76490.1	TAS3A-5'D4[+]	2170	5	0.370601	0.425175812210534	no	AtHMGR1	TAS3A-5'D4[+]:AtHMGR1	0.982059974536155
AT1G78110.1	TAS3C-5'D3[+]	625	5.5	0.370601	0.787157951805707	no	NA	TAS3C-5'D3[+]:AT1G78110.1	0.982059974536155
AT2G01250.2	TAS3B-5'D7[+]	156	5.5	0.370601	0.787157951805707	no	NA	TAS3B-5'D7[+]:AT2G01250.2	0.982059974536155
AT2G16640.1	TAS4-3'D9[+]	2591	5	0.12971	0.64881041946885	no	ATTOC132	TAS4-3'D9[+]:ATTOC132	0.982059974536155
AT2G19480.3	TAS3A-5'D1[+]	1195	5.5	0.370601	0.787157951805707	no	NAP1;2	TAS3A-5'D1[+]:NAP1;2	0.982059974536155
AT2G19760.1	TAS3C-5'D3[+]	93	5.5	0.370601	0.787157951805707	no	PFN1	TAS3C-5'D3[+]:PFN1	0.982059974536155
AT2G20580.1	TAS3B-5'D7[+]	2900	5.5	0.741202	0.824510843829908	no	ATRPN1A	TAS3B-5'D7[+]:ATRPN1A	0.982059974536155
AT2G42010.1	TAS3B-5'D1[+]	3511	5	0.370601	0.552127376732195	no	PLDBETA	TAS3B-5'D1[+]:PLDBETA	0.982059974536155
AT3G02080.1	TAS1C-3'D7[-]	447	5	0.370601	0.552127376732195	no	NA	TAS1C-3'D7[-]:AT3G02080.1	0.982059974536155
AT3G03050.1	TAS3C-5'D8[+]	4078	4.5	0.370601	0.425175812210534	no	ATCSLD3	TAS3C-5'D8[+]:ATCSLD3	0.982059974536155
AT3G16180.1	TAS4-3'D9[+]	1888	5	0.741202	0.610305643182615	no	NA	TAS4-3'D9[+]:AT3G16180.1	0.982059974536155
AT3G53580.1	TAS1A-3'D3[+]	875	5.5	0.370601	0.787157951805707	no	NA	TAS1A-3'D3[+]:AT3G53580.1	0.982059974536155
AT3G53750.1	TAS3B-5'D7[-]	1371	4.5	0.370601	0.552127376732195	no	ACT3	TAS3B-5'D7[-]:ACT3	0.982059974536155
AT3G57550.2	TAS3C-5'D9[+]	915	5.5	0.370601	0.787157951805707	no	AGK2	TAS3C-5'D9[+]:AGK2	0.982059974536155
AT4G02380.2	TAS3A-5'D4[-]	157	5	0.741202	0.701418788269417	no	AtLEA5	TAS3A-5'D4[-]:AtLEA5	0.982059974536155
AT4G04460.2	TAS1C-3'D7[-]	904	5	0.370601	0.552127376732195	no	NA	TAS1C-3'D7[-]:AT4G04460.2	0.982059974536155
AT4G27840.1	TAS4-3'D9[+]	820	5.5	0.370601	0.787157951805707	no	NA	TAS4-3'D9[+]:AT4G27840.1	0.982059974536155
AT4G32390.1	TAS4-3'D9[+]	1111	5	0.370601	0.559645985177926	no	NA	TAS4-3'D9[+]:AT4G32390.1	0.982059974536155
AT5G04180.1	TAS1A-3'D3[-]	626	5	0.370601	0.425175812210534	no	ACA3	TAS1A-3'D3[-]:ACA3	0.982059974536155
AT5G08790.1	TAS3B-5'D9[+]	984	5.5	0.370601	0.787157951805707	no	anac081	TAS3B-5'D9[+]:anac081	0.982059974536155
AT5G14030.4	TAS1A-3'D2[-]	645	5	0.741202	0.453579764509743	no	NA	TAS1A-3'D2[-]:AT5G14030.4	0.982059974536155
AT5G20190.1	TAS1A-3'D6[+]	644	5.5	1.4824	0.870101647388714	no	NA	TAS1A-3'D6[+]:AT5G20190.1	0.982059974536155
AT5G26000.2	TAS3C-5'D2[+]	823	5.5	0.370601	0.787157951805707	no	AtTGG1	TAS3C-5'D2[+]:AtTGG1	0.982059974536155
AT5G28540.1	TAS1B-3'D4[-]	1747	5	0.12971	0.601445756962058	no	BIP1	TAS1B-3'D4[-]:BIP1	0.982059974536155
AT5G67590.1	TAS3A-5'D7[+]	448	5	0.192713	0.564785017520599	no	FRO1	TAS3A-5'D7[+]:FRO1	0.982059974536155
AT1G68560.1	TAS1A-3'D7[+]	2201	5.5	0.370601	0.787157951805707	no	ATXYL1	TAS1A-3'D7[+]:ATXYL1	0.987710058079457
AT1G01820.1	TAS1A-3'D2[-]	823	6	0.370601	0.552127376732195	no	PEX11C	TAS1A-3'D2[-]:PEX11C	0.999997379774596
AT1G02000.1	TAS4-3'D10[-]	1389	6	0.370601	0.552127376732195	no	GAE2	TAS4-3'D10[-]:GAE2	0.999997379774596
AT1G02190.2	TAS3A-5'D4[+]	1614	6	0.370601	0.649020267070745	no	NA	TAS3A-5'D4[+]:AT1G02190.2	0.999997379774596
AT1G02190.2	TAS3A-5'D9[+]	1795	6	0.370601	0.480406940063091	no	NA	TAS3A-5'D9[+]:AT1G02190.2	0.999997379774596
AT1G05120.1	TAS3B-5'D6[+]	74	5.5	0.011118	0.737718708800008	no	NA	TAS3B-5'D6[+]:AT1G05120.1	0.999997379774596
AT1G09970.2	TAS3A-5'D6[+]	3134	6	0.370601	0.552127376732195	no	LRR XI-23	TAS3A-5'D6[+]:LRR XI-23	0.999997379774596
AT1G10200.1	TAS3C-5'D10[+]	579	6	0.370601	0.649020267070745	no	WLIM1	TAS3C-5'D10[+]:WLIM1	0.999997379774596
AT1G12080.2	TAS3C-5'D8[-]	300	6	1.1118	0.289278953237026	no	NA	TAS3C-5'D8[-]:AT1G12080.2	0.999997379774596
AT1G12090.1	TAS4-3'D7[+]	784	5.5	0.370601	0.143912946695759	no	ELP	TAS4-3'D7[+]:ELP	0.999997379774596
AT1G14710.2	TAS3C-5'D8[-]	2242	6	0.370601	0.787157951805707	no	NA	TAS3C-5'D8[-]:AT1G14710.2	0.999997379774596
AT1G15270.1	TAS3B-5'D9[+]	207	6	1.853	0.461023106096719	no	NA	TAS3B-5'D9[+]:AT1G15270.1	0.999997379774596
AT1G16705.2	TAS2-3'D5[+]	344	6	0.370601	0.787157951805707	no	NA	TAS2-3'D5[+]:AT1G16705.2	0.999997379774596
AT1G17190.1	TAS3A-5'D6[+]	674	6	0.370601	0.787157951805707	no	ATGSTU26	TAS3A-5'D6[+]:ATGSTU26	0.999997379774596
AT1G17490.1	TAS1A-3'D5[+]	342	6	0.370601	0.787157951805707	no	NA	TAS1A-3'D5[+]:AT1G17490.1	0.999997379774596
AT1G20440.1	TAS3C-5'D3[+]	485	5.5	2.22361	0.556218704599022	no	AtCOR47	TAS3C-5'D3[+]:AtCOR47	0.999997379774596
AT1G20450.2	TAS3C-5'D8[+]	1337	6	0.741202	0.0243817336048013	no	ERD10	TAS3C-5'D8[+]:ERD10	0.999997379774596
AT1G23149.1	TAS3C-5'D3[+]	721	5.5	0.741202	0.484446373472891	no	CPuORF29	TAS3C-5'D3[+]:CPuORF29	0.999997379774596
AT1G23150.1	TAS3C-5'D3[+]	721	5.5	0.741202	0.484446373472891	no	NA	TAS3C-5'D3[+]:AT1G23150.1	0.999997379774596
AT1G27540.2	TAS4-3'D4[-]	1097	6	0.370601	0.649020267070745	no	NA	TAS4-3'D4[-]:AT1G27540.2	0.999997379774596
AT1G33240.1	TAS1B-3'D10[+]	587	6	0.370601	0.552127376732195	no	AT-GTL1	TAS1B-3'D10[+]:AT-GTL1	0.999997379774596
AT1G48920.1	TAS4-3'D9[+]	1286	6	0.370601	0.787157951805707	no	ATNUC-L1	TAS4-3'D9[+]:ATNUC-L1	0.999997379774596
AT1G53910.3	TAS3C-5'D9[+]	805	6	0.370601	0.649020267070745	no	RAP2.12	TAS3C-5'D9[+]:RAP2.12	0.999997379774596
AT1G54280.1	TAS3B-5'D7[+]	39	5.5	0.011118	0.574586357468069	no	NA	TAS3B-5'D7[+]:AT1G54280.1	0.999997379774596
AT1G56280.2	TAS3B-5'D7[+]	853	5.5	2.58309	0.445579263363933	no	ATDI19	TAS3B-5'D7[+]:ATDI19	0.999997379774596
AT1G57720.2	TAS3B-5'D8[+]	1181	6	0.252009	0.43883946722748	no	NA	TAS3B-5'D8[+]:AT1G57720.2	0.999997379774596
AT1G65440.3	TAS1B-3'D4[-]	4568	5.5	0.370601	0.552127376732195	no	GTB1	TAS1B-3'D4[-]:GTB1	0.999997379774596
AT1G65960.2	TAS3B-5'D6[+]	1452	6	0.741202	0.401623375874485	no	GAD2	TAS3B-5'D6[+]:GAD2	0.999997379774596
AT1G67230.1	TAS1C-3'D5[-]	1584	6	0.370601	0.787157951805707	no	CRWN1	TAS1C-3'D5[-]:CRWN1	0.999997379774596
AT1G70700.2	TAS1C-3'D5[-]	1014	6	0.370601	0.100776521278786	no	JAZ9	TAS1C-3'D5[-]:JAZ9	0.999997379774596
AT1G72260.1	TAS2-3'D3[+]	140	6	0.741202	0.484446373472891	no	THI2.1	TAS2-3'D3[+]:THI2.1	0.999997379774596
AT1G75950.1	TAS4-3'D4[+]	215	6	0.370601	0.552127376732195	no	ASK1	TAS4-3'D4[+]:ASK1	0.999997379774596
AT1G77885.1	TAS1A-3'D9[+]	824	6	0.370601	0.787157951805707	no	NA	TAS1A-3'D9[+]:AT1G77885.1	0.999997379774596
AT1G79400.1	TAS1B-3'D7[-]	2232	6	0.370601	0.649020267070745	no	ATCHX2	TAS1B-3'D7[-]:ATCHX2	0.999997379774596
AT1G80500.1	TAS4-3'D9[+]	156	6	0.370601	0.552127376732195	no	NA	TAS4-3'D9[+]:AT1G80500.1	0.999997379774596
AT2G07675.1	TAS4-3'D9[+]	34	6	0.144534	0.835059948154131	no	NA	TAS4-3'D9[+]:AT2G07675.1	0.999997379774596
AT2G07773.1	TAS4-3'D9[+]	34	6	0.0296481	0.917446257589339	no	NA	TAS4-3'D9[+]:AT2G07773.1	0.999997379774596
AT2G20370.1	TAS3A-5'D10[+]	2219	6	0.370601	0.425175812210534	no	AtMUR3	TAS3A-5'D10[+]:AtMUR3	0.999997379774596
AT2G21660.2	TAS4-3'D2[-]	542	5.5	18.1594	0.31581359161848	no	ATGRP7	TAS4-3'D2[-]:ATGRP7	0.999997379774596
AT2G22795.1	TAS3B-5'D9[+]	1697	5.5	0.370601	0.552127376732195	no	NA	TAS3B-5'D9[+]:AT2G22795.1	0.999997379774596
AT2G28790.1	TAS4-3'D2[+]	381	6	0.370601	0.552127376732195	no	NA	TAS4-3'D2[+]:AT2G28790.1	0.999997379774596
AT2G30570.1	TAS3B-5'D7[+]	263	6	0.741202	0.226990334801234	no	PSBW	TAS3B-5'D7[+]:PSBW	0.999997379774596
AT2G33150.1	TAS3B-5'D7[-]	1589	5	0.370601	0.156058328835814	no	KAT2	TAS3B-5'D7[-]:KAT2	0.999997379774596
AT2G39770.2	TAS4-3'D10[-]	1243	6	0.370601	0.316141033950653	no	CYT1	TAS4-3'D10[-]:CYT1	0.999997379774596
AT2G41905.1	TAS4-3'D9[+]	92	6	5.55901	0.616701596426352	no	NA	TAS4-3'D9[+]:AT2G41905.1	0.999997379774596
AT3G04920.1	TAS3B-5'D8[+]	253	6	0.370601	0.480406940063091	no	NA	TAS3B-5'D8[+]:AT3G04920.1	0.999997379774596
AT3G05020.1	TAS3C-5'D3[+]	258	5.5	0.370601	0.425175812210534	no	ACP	TAS3C-5'D3[+]:ACP	0.999997379774596
AT3G05760.2	TAS3A-5'D6[+]	226	6	0.370601	0.787157951805707	no	NA	TAS3A-5'D6[+]:AT3G05760.2	0.999997379774596
AT3G07460.2	TAS3A-5'D4[-]	963	6	0.370601	0.425175812210534	no	NA	TAS3A-5'D4[-]:AT3G07460.2	0.999997379774596
AT3G11510.1	TAS4-3'D9[+]	685	5.5	0.370601	0.291244812484461	no	NA	TAS4-3'D9[+]:AT3G11510.1	0.999997379774596
AT3G11690.1	TAS3A-5'D1[+]	1196	6	1.4824	0.770068339532388	no	NA	TAS3A-5'D1[+]:AT3G11690.1	0.999997379774596
AT3G14310.1	TAS3C-5'D3[-]	2067	6	0.370601	0.787157951805707	no	ATPME3	TAS3C-5'D3[-]:ATPME3	0.999997379774596
AT3G26110.1	TAS1B-3'D10[-]	528	5.5	2.59421	0.31592451304409	no	NA	TAS1B-3'D10[-]:AT3G26110.1	0.999997379774596
AT3G26590.1	TAS3B-5'D1[+]	1513	6	0.741202	0.824510843829908	no	NA	TAS3B-5'D1[+]:AT3G26590.1	0.999997379774596
AT3G46430.1	TAS3C-5'D3[+]	86	6	1.1118	0.740203294777427	no	NA	TAS3C-5'D3[+]:AT3G46430.1	0.999997379774596
AT3G48930.1	TAS3B-5'D9[+]	175	5.5	0.370601	0.480406940063091	no	EMB1080	TAS3B-5'D9[+]:EMB1080	0.999997379774596
AT3G49910.1	TAS1C-3'D6[+]	581	5	0.370601	0.178677247021831	no	NA	TAS1C-3'D6[+]:AT3G49910.1	0.999997379774596
AT3G51550.1	TAS2-3'D3[-]	2979	6	0.741202	0.610305643182615	no	FER	TAS2-3'D3[-]:FER	0.999997379774596
AT3G51840.1	TAS3A-5'D9[+]	354	6	0.370601	0.316141033950653	no	ACX4	TAS3A-5'D9[+]:ACX4	0.999997379774596
AT3G52300.2	TAS3B-5'D5[+]	377	6	0.370601	0.425175812210534	no	ATPQ	TAS3B-5'D5[+]:ATPQ	0.999997379774596
AT3G54080.1	TAS1A-3'D10[-]	1213	5	0.370601	0.480406940063091	no	NA	TAS1A-3'D10[-]:AT3G54080.1	0.999997379774596
AT3G54170.1	TAS3B-5'D7[+]	1027	6	0.370601	0.787157951805707	no	ATFIP37	TAS3B-5'D7[+]:ATFIP37	0.999997379774596
AT3G55430.1	TAS4-3'D6[+]	568	6	0.370601	0.381335815102623	no	NA	TAS4-3'D6[+]:AT3G55430.1	0.999997379774596
AT3G57350.1	TAS3A-5'D5[+]	2558	6	0.370601	0.787157951805707	no	NA	TAS3A-5'D5[+]:AT3G57350.1	0.999997379774596
AT3G58030.4	TAS3C-5'D3[+]	1884	6	0.741202	0.824510843829908	no	NA	TAS3C-5'D3[+]:AT3G58030.4	0.999997379774596
AT3G60750.2	TAS3B-5'D7[+]	2144	5.5	0.741202	0.701418788269417	no	NA	TAS3B-5'D7[+]:AT3G60750.2	0.999997379774596
AT4G02380.2	TAS3B-5'D7[+]	351	6	0.741202	0.319650242968419	no	AtLEA5	TAS3B-5'D7[+]:AtLEA5	0.999997379774596
AT4G11260.1	TAS3B-5'D9[-]	1239	6	0.741202	0.484446373472891	no	ATSGT1B	TAS3B-5'D9[-]:ATSGT1B	0.999997379774596
AT4G12960.2	TAS3C-5'D4[+]	304	6	0.370601	0.480406940063091	no	AtGILT	TAS3C-5'D4[+]:AtGILT	0.999997379774596
AT4G17510.1	TAS4-3'D8[-]	661	6	0.1853	0.680736640550608	no	UCH3	TAS4-3'D8[-]:UCH3	0.999997379774596
AT4G19120.2	TAS2-3'D3[+]	1851	6	0.370601	0.345691470713603	no	ERD3	TAS2-3'D3[+]:ERD3	0.999997379774596
AT4G22220.1	TAS3C-5'D3[+]	643	5.5	0.370601	0.425175812210534	no	ATISU1	TAS3C-5'D3[+]:ATISU1	0.999997379774596
AT4G25150.1	TAS3B-5'D7[+]	894	6	0.370601	0.552127376732195	no	NA	TAS3B-5'D7[+]:AT4G25150.1	0.999997379774596
AT4G26630.2	TAS3C-5'D3[+]	836	6	0.370601	0.480406940063091	no	NA	TAS3C-5'D3[+]:AT4G26630.2	0.999997379774596
AT4G28190.2	TAS3B-5'D7[+]	1229	6	0.370601	0.787157951805707	no	ULT	TAS3B-5'D7[+]:ULT	0.999997379774596
AT4G28600.1	TAS1A-3'D9[-]	2240	6	0.741202	0.540140401599449	no	NPGR2	TAS1A-3'D9[-]:NPGR2	0.999997379774596
AT4G28750.1	TAS3A-5'D7[+]	329	6	0.378013	0.271443542048729	no	PSAE-1	TAS3A-5'D7[+]:PSAE-1	0.999997379774596
AT4G30060.1	TAS2-3'D3[+]	1686	6	0.370601	0.649020267070745	no	NA	TAS2-3'D3[+]:AT4G30060.1	0.999997379774596
AT4G30440.1	TAS3B-5'D3[+]	1118	5.5	0.741202	0.401623375874485	no	GAE1	TAS3B-5'D3[+]:GAE1	0.999997379774596
AT4G31340.2	TAS1C-3'D7[+]	1503	6	0.370601	0.552127376732195	no	NA	TAS1C-3'D7[+]:AT4G31340.2	0.999997379774596
AT4G33150.3	TAS3C-5'D3[+]	1710	6	1.1118	0.448745327782984	no	LKR	TAS3C-5'D3[+]:LKR	0.999997379774596
AT4G34480.1	TAS3A-5'D1[+]	1379	6	0.370601	0.787157951805707	no	NA	TAS3A-5'D1[+]:AT4G34480.1	0.999997379774596
AT4G35010.1	TAS1C-3'D5[-]	2111	6	0.370601	0.425175812210534	no	BGAL11	TAS1C-3'D5[-]:BGAL11	0.999997379774596
AT4G40030.3	TAS3C-5'D9[-]	826	5	0.370601	0.109748170331342	no	NA	TAS3C-5'D9[-]:AT4G40030.3	0.999997379774596
AT5G02230.2	TAS1A-3'D9[-]	736	6	0.370601	0.480406940063091	no	NA	TAS1A-3'D9[-]:AT5G02230.2	0.999997379774596
AT5G04870.1	TAS4-3'D8[-]	2263	6	0.370601	0.552127376732195	no	ATCPK1	TAS4-3'D8[-]:ATCPK1	0.999997379774596
AT5G07530.2	TAS3C-5'D3[+]	165	5.5	1.1118	0.448745327782984	no	ATGRP-7	TAS3C-5'D3[+]:ATGRP-7	0.999997379774596
AT5G07530.2	TAS3B-5'D6[+]	635	5.5	2.96481	0.000743730045882746	no	ATGRP-7	TAS3B-5'D6[+]:ATGRP-7	0.999997379774596
AT5G08350.1	TAS2-3'D5[+]	673	6	0.370601	0.480406940063091	no	NA	TAS2-3'D5[+]:AT5G08350.1	0.999997379774596
AT5G09810.1	TAS1C-3'D5[+]	1319	5.5	1.4824	0.218198438928345	no	ACT7	TAS1C-3'D5[+]:ACT7	0.999997379774596
AT5G10450.4	TAS4-3'D9[+]	519	6	0.541077	0.478059380632273	no	14-3-3lambda	TAS4-3'D9[+]:14-3-3lambda	0.999997379774596
AT5G10480.3	TAS3C-5'D3[+]	795	5	0.370601	0.251615230549217	no	PAS2	TAS3C-5'D3[+]:PAS2	0.999997379774596
AT5G10860.1	TAS3C-5'D7[-]	800	5.5	0.741202	0.540140401599449	no	CBSX3	TAS3C-5'D7[-]:CBSX3	0.999997379774596
AT5G13420.1	TAS3B-5'D7[+]	1329	5.5	0.370601	0.552127376732195	no	TRA2	TAS3B-5'D7[+]:TRA2	0.999997379774596
AT5G13850.1	TAS3B-5'D7[+]	572	5.5	0.370601	0.649020267070745	no	NACA3	TAS3B-5'D7[+]:NACA3	0.999997379774596
AT5G15350.1	TAS1C-3'D5[-]	368	6	0.370601	0.552127376732195	no	AtENODL17	TAS1C-3'D5[-]:AtENODL17	0.999997379774596
AT5G18520.1	TAS4-3'D9[+]	1334	6	0.741202	0.342985181055862	no	Cand7	TAS4-3'D9[+]:Cand7	0.999997379774596
AT5G21100.1	TAS1A-3'D3[-]	1942	6	0.370601	0.649020267070745	no	NA	TAS1A-3'D3[-]:AT5G21100.1	0.999997379774596
AT5G22000.3	TAS1A-3'D7[-]	1391	6	0.370601	0.552127376732195	no	RHF2A	TAS1A-3'D7[-]:RHF2A	0.999997379774596
AT5G35630.3	TAS2-3'D4[+]	1421	6	1.1118	0.448745327782984	no	ATGSL1	TAS2-3'D4[+]:ATGSL1	0.999997379774596
AT5G40450.1	TAS3B-5'D9[+]	2738	6	0.370601	0.787157951805707	no	NA	TAS3B-5'D9[+]:AT5G40450.1	0.999997379774596
AT5G42020.2	TAS3C-5'D8[+]	2013	5.5	0.370601	0.23558710236326	no	BIP	TAS3C-5'D8[+]:BIP	0.999997379774596
AT5G52920.1	TAS4-3'D1[-]	1531	6	0.370601	0.649020267070745	no	PKP-BETA1	TAS4-3'D1[-]:PKP-BETA1	0.999997379774596
AT5G58170.1	TAS1A-3'D2[+]	2394	6	1.1118	0.41598625854655	no	GDPDL7	TAS1A-3'D2[+]:GDPDL7	0.999997379774596
AT5G60790.1	TAS4-3'D9[-]	2135	5	0.370601	0.552127376732195	no	ABCF1	TAS4-3'D9[-]:ABCF1	0.999997379774596
AT5G66760.1	TAS1C-3'D5[-]	1777	6	0.370601	0.480406940063091	no	SDH1-1	TAS1C-3'D5[-]:SDH1-1	0.999997379774596
ATCG00380.1	TAS3B-5'D8[+]	235	6	0.370601	0.098103285376852	no	RPS4	TAS3B-5'D8[+]:RPS4	0.999997379774596
ATMG00910.1	TAS4-3'D9[+]	34	6	0.0222361	0.910841951068255	no	ORF215A	TAS4-3'D9[+]:ORF215A	0.999997379774596
ATMG00980.1	TAS4-3'D9[+]	34	6	0.144534	0.835059948154131	no	RPSL2	TAS4-3'D9[+]:RPSL2	0.999997379774596
