# Supplementary material for: NanoPARE: parallel analysis of RNA 5′ ends from low-input RNA
Source: Genome Res. 2018 Dec;28(12):1931–42. doi: 10.1101/gr.239202.118 (PMC6280765; doi:10.1101/gr.239202.118)
Supplement: Supplemental Material [file supp_gr.239202.118_Supplemental_Code_S1.zip › supplemental_code_S1/data_tables/detected_sites/flower_2.anno.mir.allen.detected.sites.tsv]

target.transcript	sRNA	slice.site	Allen.score	slice.site.rpm	fold.change	verified.	common.name	interaction	adj.p.val
AT1G27340.1	miR394a	1382	1	0.361102	0.790325652477871	yes	LCR	miR394a:LCR	0
AT1G27360.4	miR156j	1309	0	0.361102	0.790325652477871	no	SPL11	miR156j:SPL11	0
AT1G33120.1	miR5630a	309	0	0.00361102	0.985812084237877	no	NA	miR5630a:AT1G33120.1	0
AT1G33140.1	miR5630a	309	0	0.357491	0.559478640756692	no	PGY2	miR5630a:PGY2	0
AT1G56010.2	miR164a	812	2	0.722204	1.722204	yes	anac021	miR164a:anac021	0
AT1G70700.2	miR169d	787	2.5	0.361102	0.350003857211185	no	JAZ9	miR169d:JAZ9	0
AT1G77850.1	miR160a-5p	1419	0.5	16.2496	12.673260343457	yes	ARF17	miR160a-5p:ARF17	0
AT2G02850.1	miR408-3p	107	1	0.722204	1	yes	ARPN	miR408-3p:ARPN	0
AT2G28350.1	miR160a-5p	1339	2	9.74976	10.74976	yes	ARF10	miR160a-5p:ARF10	0
AT2G38080.1	miR397a	759	2.5	0.361102	1	yes	ATLMCO4	miR397a:ATLMCO4	0
AT2G45160.1	miR171a-3p	1013	0	21.305	6.32279864274558	yes	ATHAM1	miR171a-3p:ATHAM1	0
AT3G11100.1	miR414	512	2	0.361102	1	no	NA	miR414:AT3G11100.1	0
AT3G60630.1	miR171a-3p	1055	0	8.66645	3.05261778368666	yes	ATHAM2	miR171a-3p:ATHAM2	0
AT4G00150.1	miR171a-3p	866	0	3.61102	3.38771084018685	yes	ATHAM3	miR171a-3p:ATHAM3	0
AT4G16850.1	miR5635a	250	6	0.361102	1.361102	no	NA	miR5635a:AT4G16850.1	0
AT4G26110.2	miR414	1111	2	0.361102	1	no	ATNAP1;1	miR414:ATNAP1;1	0
AT4G29900.1	miR391-5p	196	2.5	0.361102	1.361102	no	ACA10	miR391-5p:ACA10	0
AT4G36920.2	miR172c	1303	1	1.80551	2.06120481786082	yes	AP2	miR172c:AP2	0
AT5G06100.3	miR159a	1259	3.5	1.08331	2.08331	yes	ATMYB33	miR159a:ATMYB33	0
AT5G24890.1	miR414	772	1	0.361102	0.790325652477871	no	NA	miR414:AT5G24890.1	0
AT5G43270.3	miR156j	1111	0	0.722204	0.826667178672401	yes	SPL2	miR156j:SPL2	0
AT5G57580.1	miR414	2139	1	0.361102	0.790325652477871	no	NA	miR414:AT5G57580.1	0
AT4G30080.1	miR160a-5p	1518	2.5	6.13874	5.24482367963606	yes	ARF16	miR160a-5p:ARF16	0.00287019496959551
AT1G31280.1	miR403-3p	3232	1	3.24992	2.46772159395751	yes	AGO2	miR403-3p:AGO2	0.00292870207014295
AT3G54350.3	miR172e-3p	859	2.5	0.361102	1.361102	no	emb1967	miR172e-3p:emb1967	0.00685742899524917
AT5G60120.2	miR172a	1820	1	0.361102	1.361102	yes	TOE2	miR172a:TOE2	0.00891658328848974
AT2G27400.1	miR173-5p	378	2.5	3.61102	4.61102	yes	TAS1a	miR173-5p:TAS1a	0.0132979927614563
AT2G39675.1	miR173-5p	378	2.5	8.66645	9.66645	yes	TAS1c	miR173-5p:TAS1c	0.0132979927614563
AT2G39681.1	miR173-5p	417	2.5	4.33323	5.33323	yes	TAS2	miR173-5p:TAS2	0.0132979927614563
AT1G51760.1	miR167a-5p	862	3	1.44441	1.79590508279321	no	IAR3	miR167a-5p:IAR3	0.0147340640704141
AT2G29370.1	miR8183	611	3	0.361102	1.361102	no	NA	miR8183:AT2G29370.1	0.0227826878779608
AT2G22840.1	miR396a-5p	791	4	2.16661	3.16661	yes	AtGRF1	miR396a-5p:AtGRF1	0.0244041203765557
AT3G23690.1	miR393a-5p	416	3	1.80551	2.06120481786082	yes	NA	miR393a-5p:AT3G23690.1	0.0244041203765557
AT1G77405.1	miR400	965	3	0.361102	1.361102	no	NA	miR400:AT1G77405.1	0.0255507874250377
AT2G13370.1	miR5998a	3829	2.5	0.361102	1	no	CHR5	miR5998a:CHR5	0.0292527226728755
AT2G34400.1	miR414	1578	3	0.361102	1.361102	no	NA	miR414:AT2G34400.1	0.0292527226728755
AT2G34710.1	miR165a-3p	880	3	0.361102	1.361102	no	ATHB-14	miR165a-3p:ATHB-14	0.0292527226728755
AT2G13900.1	miR414	407	2.5	0.361102	1	no	NA	miR414:AT2G13900.1	0.0295576767173513
AT5G07680.2	miR164a	661	2.5	0.361102	1	yes	ANAC079	miR164a:ANAC079	0.0299522037766219
AT5G61430.1	miR164a	850	2.5	0.361102	1	yes	ANAC100	miR164a:ANAC100	0.0299522037766219
AT2G30280.1	miR414	981	2.5	0.361102	1.35134255004984	no	DMS4	miR414:DMS4	0.0365797398437105
AT3G11440.1	miR159a	1165	3.5	0.361102	1.361102	yes	ATMYB65	miR159a:ATMYB65	0.0392688940431436
AT1G27370.4	miR157a-5p	1325	2	0.361102	1	no	SPL10	miR157a-5p:SPL10	0.0407941182199686
AT1G25370.1	miR414	989	2.5	0.361102	1	no	NA	miR414:AT1G25370.1	0.0450386680349742
AT3G13850.1	miR5658	439	4	0.722204	1.722204	no	LBD22	miR5658:LBD22	0.0450386680349742
AT3G44110.2	miR414	1237	2.5	1.08331	1	no	ATJ	miR414:ATJ	0.0450386680349742
AT1G12820.1	miR393a-5p	1894	4	3.24992	3.12241110511923	yes	AFB3	miR393a-5p:AFB3	0.0454492668259727
AT1G53230.1	miR319c	1194	3.5	0.361102	1.361102	yes	TCP3	miR319c:TCP3	0.0634795985679757
AT2G36400.1	miR396a-5p	756	4	1.08331	1.53060534772559	yes	AtGRF3	miR396a-5p:AtGRF3	0.0778999832539295
AT1G02860.2	miR827	268	1	0.361102	1	yes	BAH1	miR827:BAH1	0.080599855796382
AT1G59710.1	miR414	926	2.5	0.361102	0.790325652477871	no	NA	miR414:AT1G59710.1	0.080599855796382
AT4G17940.1	miR414	808	2.5	0.361102	0.790325652477871	no	NA	miR414:AT4G17940.1	0.080599855796382
AT1G50055.1	miR173-5p	373	4.5	4.33323	5.33323	yes	TAS1b	miR173-5p:TAS1b	0.0826888462545905
AT3G17185.2	miR390a-5p	863	4.5	1.44441	2.44441	yes	TAS3a	miR390a-5p:TAS3a	0.084630140274675
AT5G63580.1	miR5632-5p	767	3.5	0.361102	1.361102	no	ATFLS2	miR5632-5p:ATFLS2	0.0856367627026148
AT5G26000.2	miR4227	851	4	2.52771	2.04836941500542	no	AtTGG1	miR4227:AtTGG1	0.0894741948174845
AT5G37780.3	miR414	638	2.5	1.44441	0.884956809476573	no	ACAM-1	miR414:ACAM-1	0.0894741948174845
AT1G08125.3	miR390a-3p	887	5	4.33323	3.91831765731003	no	NA	miR390a-3p:AT1G08125.3	0.0906506553750097
AT1G48410.3	miR168a-5p	531	5	1.44441	1.79590508279321	yes	AGO1	miR168a-5p:AGO1	0.0924348547192003
AT3G48070.2	miR5021	51	2	0.361102	1	no	NA	miR5021:AT3G48070.2	0.100062295784661
AT1G70200.1	miR414	302	3	0.361102	1	no	NA	miR414:AT1G70200.1	0.104218884731633
AT1G62910.1	miR161.2	996	3	0.361102	1.15293790780746	yes	RFL9	miR161.2:RFL9	0.105377089437122
AT1G62930.1	miR161.2	984	3	0.361102	1.15293790780746	no	RPF3	miR161.2:RPF3	0.105377089437122
AT2G02230.1	miR161.2	151	5.5	0.361102	1.361102	no	AtPP2-B1	miR161.2:AtPP2-B1	0.105377089437122
AT2G24230.1	miR5012	1984	4	0.722204	1.722204	no	NA	miR5012:AT2G24230.1	0.105377089437122
AT5G01380.1	miR854a	29	6	9.02755	2.17469236741545	no	NA	miR854a:AT5G01380.1	0.105377089437122
AT3G27580.2	miR5021	68	3	0.361102	1.361102	no	ATPK7	miR5021:ATPK7	0.113211746323089
AT1G63130.1	miR161.2	1111	3	0.361102	1	yes	TAS8	miR161.2:TAS8	0.119428242307229
AT3G61150.1	miR5635a	513	4.5	0.361102	1.361102	no	HD-GL2-1	miR5635a:HD-GL2-1	0.120896297124342
AT1G77550.1	miR841a-3p	2132	6	1.08331	2.08331	no	NA	miR841a-3p:AT1G77550.1	0.122754615480202
AT5G59030.1	miR5658	99	2	0.361102	1	no	COPT1	miR5658:COPT1	0.122754615480202
AT2G23800.1	miR2937	1123	5	1.80551	1.62902304256639	no	GGPS2	miR2937:GGPS2	0.127042686689849
AT5G42710.2	miR414	685	4	0.361102	1.361102	no	TRM30	miR414:TRM30	0.127042686689849
AT3G28380.1	miR417	2600	5	0.361102	1.361102	no	ABCB17	miR417:ABCB17	0.137772163774343
AT4G00755.2	miR774b-3p	984	3	0.361102	1	no	NA	miR774b-3p:AT4G00755.2	0.137772163774343
AT3G13200.1	miR414	505	3	0.722204	1	no	EMB2769	miR414:EMB2769	0.145396708706561
AT3G52910.1	miR396a-5p	752	4	0.361102	1.361102	yes	AtGRF4	miR396a-5p:AtGRF4	0.145396708706561
AT4G27310.1	miR157a-3p	767	4	0.722204	1.722204	no	BBX28	miR157a-3p:BBX28	0.145396708706561
AT5G67180.1	miR172a	1308	3	0.361102	1	yes	TOE3	miR172a:TOE3	0.145468502933265
AT3G50890.1	miR414	678	3.5	0.361102	1	no	AtHB28	miR414:AtHB28	0.164517189794584
AT3G54760.2	miR414	424	3.5	0.361102	1	no	NA	miR414:AT3G54760.2	0.164517189794584
AT3G15670.1	miR834	711	5.5	0.361102	1.361102	no	NA	miR834:AT3G15670.1	0.164739943542237
AT2G37340.3	miR5655	1252	6	1.44441	1.79590508279321	no	AT-RS2Z33	miR5655:AT-RS2Z33	0.168117271677348
AT4G03190.1	miR393a-5p	1597	3	0.361102	1	yes	AFB1	miR393a-5p:AFB1	0.168117271677348
AT5G35965.1	miR5658	2757	5	0.361102	1.361102	no	NA	miR5658:AT5G35965.1	0.173060285498468
AT4G18905.2	miR418	710	6	0.361102	1.361102	no	NA	miR418:AT4G18905.2	0.200308633981392
AT1G73660.1	miR842	2708	4.5	0.361102	1.361102	no	NA	miR842:AT1G73660.1	0.207510144570616
AT1G66150.1	miR165a-5p	1865	4	0.722204	1.26530120446521	no	TMK1	miR165a-5p:TMK1	0.228754634274051
AT5G57735.1	miR390a-5p	428	4.5	0.361102	1.361102	yes	TAS3c	miR390a-5p:TAS3c	0.232866708978683
AT3G42790.1	miR414	725	3.5	0.361102	1	no	AL3	miR414:AL3	0.233922505813492
AT5G41755.1	miR854a	5746	4.5	0.361102	1.361102	no	NA	miR854a:AT5G41755.1	0.233922505813492
AT1G16920.1	miR391-3p	320	3.5	0.361102	1	no	ATRABA1B	miR391-3p:ATRABA1B	0.237117520666399
AT2G20610.2	miR5020a	638	5.5	0.361102	1.361102	no	ALF1	miR5020a:ALF1	0.238953704366775
AT1G30330.2	miR167a-5p	3246	5	1.44441	1.41934985634687	no	ARF6	miR167a-5p:ARF6	0.263748819187258
AT1G76460.1	miR5021	247	3	0.361102	1	no	NA	miR5021:AT1G76460.1	0.26592809818014
AT3G21620.1	miR5021	67	3	0.361102	1	no	NA	miR5021:AT3G21620.1	0.26592809818014
AT5G59010.2	miR781a	1396	5.5	0.361102	1.361102	no	BSK5	miR781a:BSK5	0.26592809818014
AT5G59520.1	miR5019	1138	6	0.361102	1.361102	no	AtZIP2	miR5019:AtZIP2	0.26592809818014
AT2G39260.1	miR863-5p	3431	4	0.361102	1	no	NA	miR863-5p:AT2G39260.1	0.266164112247697
AT2G11910.2	miR414	502	3	0.722204	0.826667178672401	no	NA	miR414:AT2G11910.2	0.277538953646985
AT4G01150.2	miR3440b-3p	252	5.5	1.44441	1.41934985634687	no	NA	miR3440b-3p:AT4G01150.2	0.277538953646985
AT5G16300.4	miR776	886	5	0.361102	1.361102	no	NA	miR776:AT5G16300.4	0.277538953646985
AT1G18490.1	miR419	917	5	0.361102	1.361102	no	NA	miR419:AT1G18490.1	0.278894120927525
AT1G27750.1	miR5662	2775	6	0.361102	1.361102	no	NA	miR5662:AT1G27750.1	0.280579127967743
AT1G67590.2	miR414	503	4	0.361102	1	no	NA	miR414:AT1G67590.2	0.280579127967743
AT2G35240.1	miR5662	108	6	0.361102	1.361102	no	MORF6	miR5662:MORF6	0.280579127967743
AT3G11250.1	miR5662	764	4	0.361102	1	no	NA	miR5662:AT3G11250.1	0.280579127967743
AT3G26200.1	miR870-3p	1143	4	0.361102	1	no	CYP71B22	miR870-3p:CYP71B22	0.280579127967743
AT5G35890.1	miR844-5p	558	6	0.361102	1.361102	no	NA	miR844-5p:AT5G35890.1	0.280579127967743
AT1G18750.2	miR5658	999	3	0.361102	0.926277006164963	no	AGL65	miR5658:AGL65	0.282144490774535
AT1G66730.1	miR172d-5p	2882	5.5	0.361102	1.361102	no	AtLIG6	miR172d-5p:AtLIG6	0.282144490774535
AT4G20930.1	miR868-3p	747	5	0.361102	1.361102	no	NA	miR868-3p:AT4G20930.1	0.28488029715066
AT4G02940.1	miR415	1936	3	0.361102	1	no	NA	miR415:AT4G02940.1	0.285210493318141
AT3G27870.1	miR860	3335	5.5	0.361102	1.361102	no	NA	miR860:AT3G27870.1	0.289971727765443
AT1G66230.1	miR858b	467	4	0.361102	1	yes	AtMYB20	miR858b:AtMYB20	0.292880398054821
AT4G23680.1	miR5658	557	2	0.595818	0.375493656351178	no	NA	miR5658:AT4G23680.1	0.297286741961338
AT4G37740.1	miR396a-5p	920	4	0.361102	1	yes	AtGRF2	miR396a-5p:AtGRF2	0.297286741961338
AT1G73110.1	miR865-3p	765	5.5	0.361102	1.361102	no	NA	miR865-3p:AT1G73110.1	0.30437204595886
AT1G65440.3	miR414	538	5.5	0.361102	1.361102	no	GTB1	miR414:GTB1	0.309646152245144
AT2G20800.1	miR836	1258	5.5	0.722204	1.722204	no	NDB4	miR836:NDB4	0.319914370727296
AT5G16820.2	miR447c-3p	707	5.5	0.361102	1.361102	no	ATHSF3	miR447c-3p:ATHSF3	0.319914370727296
AT5G40400.1	miR158a-5p	1002	5	0.361102	1.361102	no	NA	miR158a-5p:AT5G40400.1	0.319914370727296
AT2G23760.3	miR780.1	907	6	0.361102	1.361102	no	BLH4	miR780.1:BLH4	0.322211458510949
AT5G62680.1	miR158a-5p	2178	4.5	0.722204	1.26530120446521	no	GTR2	miR158a-5p:GTR2	0.322211458510949
AT2G36390.1	miR414	2567	3.5	0.722204	0.826667178672401	no	BE3	miR414:BE3	0.336639118211952
AT2G05025.1	miR5021	13	3.5	0.361102	1	no	NA	miR5021:AT2G05025.1	0.343387416205044
AT3G56910.1	miR5021	151	3.5	0.361102	1	no	PSRP5	miR5021:PSRP5	0.343387416205044
AT4G08580.1	miR414	459	3	0.361102	0.385831601804003	no	NA	miR414:AT4G08580.1	0.352676369206177
AT5G46030.1	miR414	453	3	0.0324992	0.422391988250744	no	NA	miR414:AT5G46030.1	0.352676369206177
AT3G62690.1	miR5021	1201	2.5	0.361102	0.790325652477871	no	ATL5	miR5021:ATL5	0.354966787631389
AT3G07250.1	miR854a	400	6	0.361102	1.361102	no	NA	miR854a:AT3G07250.1	0.358955957078151
AT3G45190.1	miR5658	109	5	0.361102	1.361102	no	NA	miR5658:AT3G45190.1	0.358982632916771
AT3G28820.1	miR5998a	1362	3.5	2.16661	0.814285567344336	no	NA	miR5998a:AT3G28820.1	0.362769326945095
AT5G54800.1	miR866-3p	597	4	0.361102	1	no	ATGPT1	miR866-3p:ATGPT1	0.362769326945095
AT3G57870.1	miR397b	279	3.5	0.361102	0.790325652477871	no	AHUS5	miR397b:AHUS5	0.364738836514755
AT3G07990.1	miR865-5p	1554	4.5	0.361102	1	no	SCPL27	miR865-5p:SCPL27	0.37886378513726
AT3G24630.1	miR413	131	5.5	0.361102	1.361102	no	TRM34	miR413:TRM34	0.37886378513726
AT1G74800.1	miR5637	1961	5.5	0.361102	1.361102	no	NA	miR5637:AT1G74800.1	0.379328997103948
AT1G22170.1	miR8170-3p	378	5.5	0.361102	1.361102	no	NA	miR8170-3p:AT1G22170.1	0.386097866352329
AT3G15380.1	miR171c-5p	1949	5.5	0.361102	1.361102	no	NA	miR171c-5p:AT3G15380.1	0.393869359142582
AT3G25520.2	miR414	699	3.5	2.52771	0.907141497935106	no	ATL5	miR414:ATL5	0.398513651857165
AT1G08120.1	miR865-3p	83	6	0.361102	1.361102	no	NA	miR865-3p:AT1G08120.1	0.400843660713949
AT1G51130.1	miR393a-3p	792	6	0.361102	1.361102	no	NA	miR393a-3p:AT1G51130.1	0.400843660713949
AT2G25450.1	miR414	389	4.5	0.361102	1	no	NA	miR414:AT2G25450.1	0.400843660713949
AT2G31660.1	miR414	3072	4.5	0.361102	1	no	EMA1	miR414:EMA1	0.400843660713949
AT3G01160.1	miR414	812	3.5	0.0252771	0.753269850459407	no	NA	miR414:AT3G01160.1	0.400843660713949
AT3G04420.2	miR414	607	6	0.361102	1.361102	no	anac048	miR414:anac048	0.400843660713949
AT3G16090.1	miR5021	887	4	0.361102	1.22806454028625	no	AtHrd1A	miR5021:AtHrd1A	0.400843660713949
AT3G47860.1	miR414	416	4.5	0.361102	1	no	CHL	miR414:CHL	0.400843660713949
AT4G32717.1	miR776	100	4.5	0.361102	1	no	SCRL24	miR776:SCRL24	0.400843660713949
AT5G50310.1	miR414	1651	4.5	0.361102	1	no	NA	miR414:AT5G50310.1	0.400843660713949
AT5G57370.1	miR414	572	4.5	0.361102	1	no	NA	miR414:AT5G57370.1	0.400843660713949
AT5G04870.1	miR5628	419	6	0.361102	1.361102	no	ATCPK1	miR5628:ATCPK1	0.400951393899011
AT1G11210.1	miR3440b-3p	734	6	0.361102	1.361102	no	NA	miR3440b-3p:AT1G11210.1	0.403102056209309
AT5G25890.1	miR847	282	5	0.361102	1.361102	no	IAA28	miR847:IAA28	0.403922290718537
AT3G50000.1	miR5021	1267	2.5	0.722204	0.826667178672401	no	ATCKA2	miR5021:ATCKA2	0.410912339074549
AT4G15790.1	miR5662	242	6	0.361102	1.361102	no	NA	miR5662:AT4G15790.1	0.410912339074549
AT5G01400.1	miR414	4300	5.5	0.361102	1.361102	no	ESP4	miR414:ESP4	0.410912339074549
AT5G46470.1	miR414	3345	5.5	0.361102	1.361102	no	RPS6	miR414:RPS6	0.410912339074549
AT3G48460.1	miR394a	811	4	0.722204	1	no	NA	miR394a:AT3G48460.1	0.41328668624764
AT1G02660.1	miR867	1671	4	0.361102	1	no	NA	miR867:AT1G02660.1	0.413434629427004
AT1G69250.2	miR829-5p	1171	6	0.361102	1.361102	no	NA	miR829-5p:AT1G69250.2	0.413434629427004
AT3G49690.1	miR858b	508	4.5	0.361102	1	no	ATMYB84	miR858b:ATMYB84	0.413986015572597
AT1G43190.3	miR415	1551	4	0.361102	1	no	PTB3	miR415:PTB3	0.41463898757664
AT2G23140.2	miR414	2828	3.5	0.108331	0.671722271246267	no	AtPUB4	miR414:AtPUB4	0.414808105436113
AT5G59290.2	miR2112-5p	630	4.5	0.559708	1.14591558898598	no	ATUXS3	miR2112-5p:ATUXS3	0.414808105436113
AT3G52940.2	miR2112-5p	1440	4.5	0.361102	1	no	ELL1	miR2112-5p:ELL1	0.415406783064814
AT1G32230.3	miR5026	768	6	0.361102	1.361102	no	ATP8	miR5026:ATP8	0.422739107999935
AT3G57890.2	miR156i	152	6	0.361102	1.361102	no	NA	miR156i:AT3G57890.2	0.422739107999935
AT1G02860.2	miR173-3p	1440	4.5	0.361102	1	no	BAH1	miR173-3p:BAH1	0.427134354477548
AT1G10750.1	miR5021	374	4	0.361102	1	no	NA	miR5021:AT1G10750.1	0.427134354477548
AT1G54080.2	miR5021	1428	2.5	0.361102	0.653336277366307	no	UBP1A	miR5021:UBP1A	0.427134354477548
AT1G65370.1	miR5655	1157	4	0.361102	1	no	NA	miR5655:AT1G65370.1	0.427134354477548
AT1G69670.1	miR858a	1751	4.5	0.361102	1	no	ATCUL3B	miR858a:ATCUL3B	0.427134354477548
AT1G74020.1	miR5021	73	4	0.00361102	1.00361102	no	SS2	miR5021:SS2	0.427134354477548
AT1G79530.1	miR773b-3p	412	4.5	0.361102	1	no	GAPCP-1	miR773b-3p:GAPCP-1	0.427134354477548
AT3G55470.2	miR5021	56	4	0.361102	1	no	NA	miR5021:AT3G55470.2	0.427134354477548
AT4G24790.2	miR5021	291	4	0.361102	1	no	NA	miR5021:AT4G24790.2	0.427134354477548
AT5G40730.1	miR414	90	3.5	1.08331	0.590555913042739	no	AGP24	miR414:AGP24	0.427134354477548
AT5G63640.1	miR5021	136	4	0.361102	1	no	NA	miR5021:AT5G63640.1	0.427134354477548
AT5G20190.1	miR414	448	3.5	0.361102	0.556822300677873	no	NA	miR414:AT5G20190.1	0.428217134973391
AT5G41330.1	miR781a	2174	6	0.361102	1.361102	no	NA	miR781a:AT5G41330.1	0.429180729485581
AT4G10430.3	miR1886.1	154	6	0.361102	1.361102	no	NA	miR1886.1:AT4G10430.3	0.440733697934498
AT3G26810.1	miR393a-5p	2009	4	0.722204	1	yes	AFB2	miR393a-5p:AFB2	0.44447686170542
AT3G18390.1	miR773a	440	5.5	0.361102	1.361102	no	EMB1865	miR773a:EMB1865	0.457124867577096
AT3G28007.1	miR414	782	3.5	0.361102	0.50061680489913	no	AtSWEET4	miR414:AtSWEET4	0.458075995001962
AT3G09200.2	miR5662	663	3.5	0.361102	0.485153145060969	no	NA	miR5662:AT3G09200.2	0.45883342031114
AT3G55060.1	miR413	2399	6	0.361102	1.361102	no	NA	miR413:AT3G55060.1	0.45883342031114
AT5G37020.2	miR167c-5p	2379	3.5	0.361102	0.556822300677873	no	ARF8	miR167c-5p:ARF8	0.45883342031114
AT5G56720.1	miR774b-3p	951	4.5	0.361102	1	no	c-NAD-MDH3	miR774b-3p:c-NAD-MDH3	0.45883342031114
AT2G23130.2	miR168a-5p	548	5	0.361102	1	no	AGP17	miR168a-5p:AGP17	0.472489166780998
AT5G18230.2	miR8171	966	5	0.361102	1	no	NA	miR8171:AT5G18230.2	0.472553114678646
AT3G26932.2	miR5658	1105	6	0.361102	1.361102	no	DRB3	miR5658:DRB3	0.487644035561463
AT1G19500.1	miR397b	281	3.5	0.361102	0.429829375894095	no	NA	miR397b:AT1G19500.1	0.487660458823465
AT4G08310.1	miR414	1506	4.5	0.361102	1	no	NA	miR414:AT4G08310.1	0.507708581399303
AT4G11850.1	miR396a-5p	694	6	0.361102	1.361102	no	MEE54	miR396a-5p:MEE54	0.507708581399303
AT4G37000.1	miR838	799	4.5	0.361102	1	no	ACD2	miR838:ACD2	0.507708581399303
AT3G51400.1	miR1886.1	155	5	1.08331	1.20967667012735	no	NA	miR1886.1:AT3G51400.1	0.51923087524197
AT1G04280.1	miR869.2	1552	5	0.361102	1	no	NA	miR869.2:AT1G04280.1	0.525992495846058
AT1G29970.3	miR8173	181	5	0.361102	1	no	RPL18AA	miR8173:RPL18AA	0.525992495846058
AT3G02880.1	miR5021	2148	3	0.361102	0.790325652477871	no	NA	miR5021:AT3G02880.1	0.525992495846058
AT1G20090.1	miR5021	124	4	1.80551	1.34665988259069	no	ARAC4	miR5021:ARAC4	0.52982053640096
AT1G43800.1	miR413	1155	6	0.361102	1.361102	no	FTM1	miR413:FTM1	0.52982053640096
AT3G14110.3	miR396b-5p	773	4.5	0.361102	1	no	FLU	miR396b-5p:FLU	0.52982053640096
AT3G14560.1	miR824-5p	294	4.5	0.722204	1.26530120446521	no	NA	miR824-5p:AT3G14560.1	0.52982053640096
AT5G61240.2	miR5028	1191	4.5	0.722204	1	no	NA	miR5028:AT5G61240.2	0.52982053640096
AT2G36990.1	miR390a-3p	1611	5	0.361102	1	no	ATSIG6	miR390a-3p:ATSIG6	0.532452302465546
AT2G43790.1	miR5662	340	5	0.361102	1	no	ATMAPK6	miR5662:ATMAPK6	0.532612679276463
AT1G10120.1	miR396a-5p	1316	5.5	0.722204	1.26530120446521	yes	NA	miR396a-5p:AT1G10120.1	0.535037476453755
AT1G41850.1	miR5632-5p	3824	5	0.361102	1	no	NA	miR5632-5p:AT1G41850.1	0.535037476453755
AT1G53380.3	miR5650	1686	5	0.361102	1	no	NA	miR5650:AT1G53380.3	0.535037476453755
AT2G02230.1	miR5595a	635	5	0.361102	1	no	AtPP2-B1	miR5595a:AtPP2-B1	0.535037476453755
AT3G13060.2	miR835-5p	1838	5	0.361102	1	no	ECT5	miR835-5p:ECT5	0.535037476453755
AT3G22360.1	miR865-3p	728	5	0.361102	1	no	AOX1B	miR865-3p:AOX1B	0.535037476453755
AT3G25760.1	miR866-5p	618	5	0.361102	1	no	AOC1	miR866-5p:AOC1	0.535037476453755
AT3G57030.1	miR5663-5p	649	5	0.361102	1	no	NA	miR5663-5p:AT3G57030.1	0.535037476453755
AT4G32640.2	miR407	2990	5.5	0.722204	1.26530120446521	no	NA	miR407:AT4G32640.2	0.535037476453755
AT4G36520.1	miR838	2097	5	0.361102	1	no	NA	miR838:AT4G36520.1	0.535037476453755
AT5G37380.5	miR393a-3p	888	5	0.361102	1	no	NA	miR393a-3p:AT5G37380.5	0.535037476453755
AT4G18030.1	miR5999	2119	3.5	0.722204	0.373497404045092	no	NA	miR5999:AT4G18030.1	0.537443484226054
AT2G24830.1	miR414	800	5	0.361102	1	no	NA	miR414:AT2G24830.1	0.538311548897477
AT3G01120.1	miR773b-3p	1665	4	0.361102	0.790325652477871	no	AtCGS1	miR773b-3p:AtCGS1	0.538311548897477
AT4G39640.2	miR2111a-5p	996	5	0.361102	1	no	GGT1	miR2111a-5p:GGT1	0.538311548897477
AT5G22450.1	miR414	2396	5	0.361102	1	no	NA	miR414:AT5G22450.1	0.538311548897477
AT4G32250.3	miR396a-5p	1759	5	0.361102	1	no	NA	miR396a-5p:AT4G32250.3	0.53920337207579
AT4G34430.4	miR156f-3p	468	6	0.361102	1.361102	no	ATSWI3D	miR156f-3p:ATSWI3D	0.53920337207579
AT3G01740.1	miR863-3p	602	5	0.361102	1	no	NA	miR863-3p:AT3G01740.1	0.541318650241971
AT2G15880.1	miR390a-5p	590	4	0.361102	0.790325652477871	no	NA	miR390a-5p:AT2G15880.1	0.546157976067641
AT4G09510.2	miR391-3p	1452	5	0.361102	1	no	A/N-InvI	miR391-3p:A/N-InvI	0.546798996753913
AT4G31770.1	miR862-5p	701	5	0.361102	1	no	ATDBR1	miR862-5p:ATDBR1	0.546798996753913
AT5G03060.1	miR5658	931	4	0.00361102	0.996414871938267	no	NA	miR5658:AT5G03060.1	0.546798996753913
AT5G62620.2	miR173-3p	2311	5	0.361102	1	no	NA	miR173-3p:AT5G62620.2	0.546798996753913
AT1G32930.1	miR5021	1597	5	0.361102	1	no	NA	miR5021:AT1G32930.1	0.547510035978232
AT1G70660.2	miR5021	123	5	0.361102	1	no	MMZ2	miR5021:MMZ2	0.547510035978232
AT3G26730.1	miR5021	473	5	0.361102	1	no	NA	miR5021:AT3G26730.1	0.547510035978232
AT4G02930.1	miR864-5p	1320	4	0.361102	0.790325652477871	no	NA	miR864-5p:AT4G02930.1	0.552225811061614
AT5G40450.1	miR3440b-5p	6647	5	0.722204	1	no	NA	miR3440b-5p:AT5G40450.1	0.555255061660594
AT5G58620.1	miR156a-3p	1530	6	0.361102	1.361102	no	NA	miR156a-3p:AT5G58620.1	0.558152696915223
AT3G56050.2	miR831-3p	1524	4	0.361102	0.790325652477871	no	NA	miR831-3p:AT3G56050.2	0.562890442646096
AT5G08695.1	miR773a	2292	6	0.361102	1.361102	no	NA	miR773a:AT5G08695.1	0.562890442646096
AT1G60020.1	miR860	2236	5	0.361102	1	no	NA	miR860:AT1G60020.1	0.566435944366057
AT5G08139.1	miR4221	1225	5.5	0.722204	1.26530120446521	no	NA	miR4221:AT5G08139.1	0.566435944366057
AT1G19770.1	miR854a	393	5	0.361102	1	no	ATPUP14	miR854a:ATPUP14	0.566925897338889
AT3G23300.1	miR414	2102	4	0.361102	0.790325652477871	no	NA	miR414:AT3G23300.1	0.567251143004377
AT3G52230.1	miR414	512	4	0.361102	0.790325652477871	no	NA	miR414:AT3G52230.1	0.567251143004377
AT1G17540.1	miR5998a	1170	5.5	0.361102	1	no	NA	miR5998a:AT1G17540.1	0.581620886192739
AT1G50200.2	miR161.2	2577	5.5	0.361102	1	no	ACD	miR161.2:ACD	0.581620886192739
AT1G58210.1	miR157a-3p	2562	5	0.361102	1	no	EMB1674	miR157a-3p:EMB1674	0.581620886192739
AT1G62380.1	miR2939	1182	3.5	0.361102	0.320265322641367	no	ACO2	miR2939:ACO2	0.581620886192739
AT2G12400.1	miR5998a	918	5.5	0.361102	1	no	NA	miR5998a:AT2G12400.1	0.581620886192739
AT3G53110.1	miR5648-3p	1674	4	0.361102	0.790325652477871	no	LOS4	miR5648-3p:LOS4	0.581620886192739
AT4G13615.1	miR774b-5p	14	5.5	1.08331	1	no	NA	miR774b-5p:AT4G13615.1	0.581620886192739
AT5G42270.1	miR390b-3p	1256	5	0.361102	1	no	FTSH5	miR390b-3p:FTSH5	0.581620886192739
AT5G61790.1	miR414	1023	4	0.361102	0.653336277366307	no	ATCNX1	miR414:ATCNX1	0.581620886192739
AT5G63620.2	miR167a-3p	460	5	0.361102	1	no	NA	miR167a-3p:AT5G63620.2	0.581620886192739
AT5G01090.1	miR838	1282	4	0.361102	0.653336277366307	no	NA	miR838:AT5G01090.1	0.589543400871869
AT2G16130.1	miR5661	1435	5.5	0.361102	1	no	ATPMT2	miR5661:ATPMT2	0.606623461870031
AT5G07410.1	miR5654-5p	1349	3.5	0.361102	0.0742436821233956	no	NA	miR5654-5p:AT5G07410.1	0.611109148627709
AT5G01810.3	miR5655	1728	3.5	1.44441	0.871288999148105	no	ATPK10	miR5655:ATPK10	0.613403463813832
AT2G16730.1	miR865-3p	2179	4	0.722204	0.7045479277208	no	BGAL13	miR865-3p:BGAL13	0.613666597193078
AT2G40300.1	miR5655	886	3.5	0.361102	0.653336277366307	no	ATFER4	miR5655:ATFER4	0.613666597193078
AT4G02930.1	miR1886.2	871	6	0.722204	1.26530120446521	no	NA	miR1886.2:AT4G02930.1	0.613666597193078
AT4G16155.1	miR158a-5p	1815	5.5	0.722204	1	no	NA	miR158a-5p:AT4G16155.1	0.613666597193078
AT5G35732.1	miR822-5p	32	5.5	0.361102	1	no	NA	miR822-5p:AT5G35732.1	0.613666597193078
AT1G76490.1	miR781a	1146	5.5	0.722204	1	no	AtHMGR1	miR781a:AtHMGR1	0.621401611919066
AT3G52010.1	miR865-3p	533	5.5	0.361102	1	no	scpl37	miR865-3p:scpl37	0.621401611919066
AT3G55020.1	miR863-5p	2846	5.5	0.361102	1	no	NA	miR863-5p:AT3G55020.1	0.621401611919066
AT4G39060.1	miR838	597	6	0.361102	1.35620471764051	no	NA	miR838:AT4G39060.1	0.621401611919066
AT5G54160.1	miR5634	591	5.5	0.361102	1	no	ATOMT1	miR5634:ATOMT1	0.621401611919066
AT4G04870.1	miR8172	931	5.5	0.361102	1	no	CLS	miR8172:CLS	0.623629433214638
AT1G79260.1	miR161.1	276	5.5	0.361102	1	no	NA	miR161.1:AT1G79260.1	0.623689740953295
AT4G23000.1	miR169f-3p	3698	6	0.722204	1.26530120446521	no	NA	miR169f-3p:AT4G23000.1	0.623689740953295
AT1G03210.1	miR414	361	5.5	0.361102	1	no	NA	miR414:AT1G03210.1	0.626663240147141
AT1G53580.2	miR5021	211	6	0.361102	1	no	ETHE1	miR5021:ETHE1	0.626663240147141
AT1G76892.1	miR5021	77	6	0.361102	1	no	NA	miR5021:AT1G76892.1	0.626663240147141
AT1G80440.1	miR2111a-5p	1074	6	0.722204	1.26530120446521	no	NA	miR2111a-5p:AT1G80440.1	0.626663240147141
AT2G17265.1	miR418	424	5.5	0.361102	1	no	DMR1	miR418:DMR1	0.626663240147141
AT2G34250.2	miR159b-5p	470	5.5	0.361102	1	no	NA	miR159b-5p:AT2G34250.2	0.626663240147141
AT2G35940.3	miR5021	320	6	0.361102	1	no	BLH1	miR5021:BLH1	0.626663240147141
AT3G13040.2	miR393a-3p	1458	5.5	0.361102	1	no	NA	miR393a-3p:AT3G13040.2	0.626663240147141
AT4G14240.2	miR159b-3p	1398	5.5	0.361102	1	no	NA	miR159b-3p:AT4G14240.2	0.626663240147141
AT5G49100.1	miR5021	1170	6	0.361102	1	no	NA	miR5021:AT5G49100.1	0.626663240147141
AT5G65910.1	miR414	171	4.5	0.361102	0.949612892558063	no	NA	miR414:AT5G65910.1	0.626663240147141
AT3G51880.4	miR414	542	4	0.361102	0.429829375894095	no	AtHMGB1	miR414:AtHMGB1	0.627076915707833
AT5G65020.2	miR837-5p	54	5.5	0.361102	1	no	ANNAT2	miR837-5p:ANNAT2	0.627076915707833
AT3G07960.1	miR156i	189	3.5	0.361102	0.790325652477871	no	PIP5K6	miR156i:PIP5K6	0.629346370222626
AT4G34588.1	miR1886.1	540	4.5	0.361102	1	no	CPuORF2	miR1886.1:CPuORF2	0.634817698193382
AT4G34590.1	miR1886.1	540	4.5	0.361102	1	no	ATB2	miR1886.1:ATB2	0.634817698193382
AT1G54270.2	miR838	1447	4	0.361102	0.485153145060969	no	EIF4A-2	miR838:EIF4A-2	0.637112784039546
AT1G62480.1	miR838	428	4	0.718593	0.441931742790872	no	NA	miR838:AT1G62480.1	0.637112784039546
AT2G38610.2	miR4221	680	5.5	0.361102	1	no	NA	miR4221:AT2G38610.2	0.637112784039546
AT3G27830.1	miR418	201	4	0.722204	0.7045479277208	no	RPL12	miR418:RPL12	0.637112784039546
AT3G53920.1	miR157d	1879	5.5	0.361102	1	no	SIG3	miR157d:SIG3	0.637112784039546
AT4G28000.1	miR838	940	4.5	0.361102	0.790325652477871	no	NA	miR838:AT4G28000.1	0.637112784039546
AT5G63610.1	miR854a	150	5.5	0.361102	1	no	ATCDK8	miR854a:ATCDK8	0.637112784039546
AT1G52855.1	miR858a	184	5.5	0.361102	1	no	NA	miR858a:AT1G52855.1	0.638748624575163
AT3G55780.1	miR854a	41	4.5	0.361102	1	no	NA	miR854a:AT3G55780.1	0.641099704000628
AT4G23470.3	miR4245	1039	6	0.722204	1	no	NA	miR4245:AT4G23470.3	0.64165849799854
AT3G57670.1	miR8179	1169	5.5	0.361102	1	no	NTT	miR8179:NTT	0.644196383817638
AT5G13220.4	miR841a-5p	464	4	0.722204	0.826667178672401	no	JAS1	miR841a-5p:JAS1	0.644412397966272
AT1G15690.2	miR414	2086	4	0.361102	0.153540068585868	no	AtAVP1	miR414:AtAVP1	0.647957607823461
AT1G18480.1	miR847	318	6	0.722204	1.26530120446521	no	AtSLP2	miR847:AtSLP2	0.649764042937425
AT3G48230.1	miR1886.1	51	6	0.361102	1	no	NA	miR1886.1:AT3G48230.1	0.649764042937425
AT3G57340.2	miR172c	374	6	0.361102	1	no	NA	miR172c:AT3G57340.2	0.653889299260672
AT4G16990.5	miR865-3p	2020	4.5	0.361102	0.790325652477871	no	RLM3	miR865-3p:RLM3	0.653889299260672
AT4G32630.2	miR172c	1545	6	0.361102	1	no	NA	miR172c:AT4G32630.2	0.653889299260672
AT2G25430.1	miR863-3p	433	6	0.361102	1	no	NA	miR863-3p:AT2G25430.1	0.6541610743762
AT2G16930.3	miR5662	216	6	0.361102	1	no	NA	miR5662:AT2G16930.3	0.654473516968304
AT3G62010.2	miR5651	3584	5.5	0.361102	1	no	NA	miR5651:AT3G62010.2	0.663788643623236
AT1G43700.1	miR833a-3p	1294	6	0.361102	1	no	SUE3	miR833a-3p:SUE3	0.665240652710426
AT4G28650.1	miR774b-5p	1718	6	0.361102	1	no	NA	miR774b-5p:AT4G28650.1	0.666120512602618
AT1G70780.1	miR172d-5p	414	4	0.361102	0.790325652477871	no	NA	miR172d-5p:AT1G70780.1	0.666284974953474
AT1G70782.1	miR172d-5p	414	4	0.361102	0.790325652477871	no	CPuORF28	miR172d-5p:CPuORF28	0.666284974953474
AT1G12460.1	miR157a-3p	2961	5.5	0.361102	1	no	NA	miR157a-3p:AT1G12460.1	0.678515694466102
AT3G56190.2	miR5663-5p	872	4.5	0.361102	0.790325652477871	no	ALPHA-SNAP2	miR5663-5p:ALPHA-SNAP2	0.679182229792484
AT4G00170.1	miR399b	557	6	0.361102	1	no	NA	miR399b:AT4G00170.1	0.679182229792484
AT5G15270.2	miR406	1679	6	0.361102	1	no	NA	miR406:AT5G15270.2	0.679182229792484
AT1G44780.2	miR838	1381	5	0.361102	1	no	NA	miR838:AT1G44780.2	0.681087452401571
AT1G48210.2	miR774b-5p	1179	5	0.361102	1	no	NA	miR774b-5p:AT1G48210.2	0.681087452401571
AT1G74560.3	miR414	863	5	0.722204	1	no	NRP1	miR414:NRP1	0.681087452401571
AT3G58560.1	miR779.1	1864	5	0.361102	1	no	NA	miR779.1:AT3G58560.1	0.681087452401571
AT4G09460.1	miR858b	352	5	0.361102	1	no	AtMYB6	miR858b:AtMYB6	0.681087452401571
AT4G29160.3	miR773a	207	5	0.361102	1	no	SNF7.1	miR773a:SNF7.1	0.681087452401571
AT5G61440.1	miR396b-5p	718	5	1.08331	1.20967667012735	no	ACHT5	miR396b-5p:ACHT5	0.681087452401571
AT3G52600.2	miR5644	865	6	0.722204	1	no	AtCWIN2	miR5644:AtCWIN2	0.687527617651781
AT3G21970.1	miR5638a	738	6	0.722204	1	no	NA	miR5638a:AT3G21970.1	0.688181081269804
AT4G16660.1	miR5026	1590	6	0.361102	1	no	NA	miR5026:AT4G16660.1	0.693605259187044
AT5G28050.2	miR5021	786	3	0.361102	0.320265322641367	no	NA	miR5021:AT5G28050.2	0.693605259187044
AT1G03280.1	miR414	1447	6	0.361102	1	no	NA	miR414:AT1G03280.1	0.697022728167881
AT1G07640.3	miR5658	265	6	0.361102	1	no	OBP2	miR5658:OBP2	0.697022728167881
AT1G07920.1	miR414	1280	4.5	0.653595	0.768427729655378	no	NA	miR414:AT1G07920.1	0.697022728167881
AT1G07930.2	miR414	1061	4.5	0.729426	0.707502423897791	no	NA	miR414:AT1G07930.2	0.697022728167881
AT1G09780.1	miR824-3p	1272	4.5	0.361102	0.700704667650977	no	iPGAM1	miR824-3p:iPGAM1	0.697022728167881
AT1G11130.1	miR5021	163	4	0.0938865	0.803677094001772	no	SCM	miR5021:SCM	0.697022728167881
AT1G11910.1	miR172d-5p	1558	6	1.80551	1	no	APA1	miR172d-5p:APA1	0.697022728167881
AT1G13190.1	miR414	1606	6	0.361102	1	no	NA	miR414:AT1G13190.1	0.697022728167881
AT1G48420.1	miR866-3p	86	6	0.361102	1	no	ACD1	miR866-3p:ACD1	0.697022728167881
AT1G53645.1	miR847	1346	6	0.361102	1	no	NA	miR847:AT1G53645.1	0.697022728167881
AT1G53645.1	miR837-5p	1450	6	0.361102	1	no	NA	miR837-5p:AT1G53645.1	0.697022728167881
AT1G53720.1	miR156a-3p	1313	6	0.361102	1	no	ATCYP59	miR156a-3p:ATCYP59	0.697022728167881
AT1G61900.3	miR854a	1474	6	0.722204	1	no	NA	miR854a:AT1G61900.3	0.697022728167881
AT1G62020.1	miR5021	77	4	0.361102	0.790325652477871	no	NA	miR5021:AT1G62020.1	0.697022728167881
AT1G62670.1	miR5637	1795	6	0.180551	1	no	RPF2	miR5637:RPF2	0.697022728167881
AT1G62910.1	miR5637	1804	6	0.180551	1	no	RFL9	miR5637:RFL9	0.697022728167881
AT1G62930.1	miR5637	1792	6	0.361102	1	no	RPF3	miR5637:RPF3	0.697022728167881
AT1G64980.1	miR2111b-3p	567	6	0.361102	1	no	CDI	miR2111b-3p:CDI	0.697022728167881
AT2G03470.2	miR414	1122	4.5	0.00361102	0.737351807579447	no	NA	miR414:AT2G03470.2	0.697022728167881
AT2G16940.3	miR847	334	6	0.722204	1	no	NA	miR847:AT2G16940.3	0.697022728167881
AT2G21390.1	miR8170-5p	1505	6	0.361102	1	no	NA	miR8170-5p:AT2G21390.1	0.697022728167881
AT2G23350.1	miR156c-3p	1924	6	0.361102	1	no	PAB4	miR156c-3p:PAB4	0.697022728167881
AT2G43400.1	miR5650	1959	6	0.361102	1	no	ETFQO	miR5650:ETFQO	0.697022728167881
AT2G43790.1	miR159c	1335	4.5	0.361102	0.653336277366307	no	ATMAPK6	miR159c:ATMAPK6	0.697022728167881
AT3G02580.1	miR5021	1073	3.5	0.361102	0.653336277366307	no	BUL1	miR5021:BUL1	0.697022728167881
AT3G06260.1	miR5658	1255	4	0.361102	0.429829375894095	no	GATL4	miR5658:GATL4	0.697022728167881
AT3G06380.1	miR4239	828	6	0.361102	1	no	ATTLP9	miR4239:ATTLP9	0.697022728167881
AT3G16620.1	miR172d-5p	2998	4.5	0.361102	0.790325652477871	no	ATTOC120	miR172d-5p:ATTOC120	0.697022728167881
AT3G16640.1	miR414	276	4.5	2.52771	0.66145844075729	no	TCTP	miR414:TCTP	0.697022728167881
AT3G24480.1	miR414	780	6	0.447767	1.06367267111502	no	NA	miR414:AT3G24480.1	0.697022728167881
AT3G53630.1	miR838	560	4.5	0.00722204	0.740004819624099	no	NA	miR838:AT3G53630.1	0.697022728167881
AT3G55620.1	miR5021	87	4	0.361102	0.790325652477871	no	eIF6A	miR5021:eIF6A	0.697022728167881
AT3G56360.1	miR779.1	621	6	0.722204	1	no	NA	miR779.1:AT3G56360.1	0.697022728167881
AT3G61130.1	miR5021	2494	4	0.361102	0.790325652477871	no	GAUT1	miR5021:GAUT1	0.697022728167881
AT4G16760.2	miR5021	2235	3.5	0.361102	0.653336277366307	no	ACX1	miR5021:ACX1	0.697022728167881
AT4G18580.2	miR858a	321	6	0.361102	1	no	NA	miR858a:AT4G18580.2	0.697022728167881
AT4G18596.1	miR159b-5p	579	4	1.08331	0.0998681725357852	no	NA	miR159b-5p:AT4G18596.1	0.697022728167881
AT4G18970.2	miR862-5p	1262	6	1.08331	1	no	NA	miR862-5p:AT4G18970.2	0.697022728167881
AT4G25620.1	miR172a	1074	6	0.361102	1	no	NA	miR172a:AT4G25620.1	0.697022728167881
AT4G26650.2	miR835-5p	407	6	0.361102	1	no	NA	miR835-5p:AT4G26650.2	0.697022728167881
AT4G28220.1	miR167a-5p	1361	6	0.361102	1	no	NDB1	miR167a-5p:NDB1	0.697022728167881
AT4G39330.2	miR841b-5p	348	6	0.722204	1	no	ATCAD9	miR841b-5p:ATCAD9	0.697022728167881
AT5G17020.2	miR165a-5p	3061	6	0.361102	1	no	ATCRM1	miR165a-5p:ATCRM1	0.697022728167881
AT5G18460.1	miR838	1663	6	0.361102	1	no	NA	miR838:AT5G18460.1	0.697022728167881
AT5G20280.1	miR156f-3p	1267	6	0.361102	1	no	ATSPS1F	miR156f-3p:ATSPS1F	0.697022728167881
AT5G27690.1	miR414	450	6	0.361102	1	no	NA	miR414:AT5G27690.1	0.697022728167881
AT5G62050.1	miR773a	1545	6	0.361102	1	no	ATOXA1	miR773a:ATOXA1	0.697022728167881
AT1G07645.1	miR157a-3p	173	5	0.361102	1.15293790780746	no	ATDSI-1VOC	miR157a-3p:ATDSI-1VOC	0.698726951247623
AT5G62700.1	miR774a	138	5	0.361102	1	no	TUB3	miR774a:TUB3	0.698726951247623
AT3G51550.1	miR4221	1794	6	0.361102	1	no	FER	miR4221:FER	0.699080640379344
AT5G05620.1	miR4221	84	6	0.361102	1	no	ATGCP2	miR4221:ATGCP2	0.699080640379344
AT5G09590.1	miR5638a	2225	4	0.361102	0.0179687939367456	no	HSC70-5	miR5638a:HSC70-5	0.699580290017584
AT3G55410.1	miR394a	654	6	0.361102	1	no	NA	miR394a:AT3G55410.1	0.699912284095736
AT1G01510.1	miR5633	1715	5	0.361102	1	no	AN	miR5633:AN	0.705674996571476
AT2G34790.1	miR839-5p	1550	5	0.361102	1	no	EDA28	miR839-5p:EDA28	0.705674996571476
AT3G57870.1	miR172b-5p	207	4	0.722204	0.0334056325078606	no	AHUS5	miR172b-5p:AHUS5	0.706351114598132
AT1G67290.1	miR5661	610	5	0.722204	1	no	GLOX1	miR5661:GLOX1	0.71043971807451
AT1G15860.3	miR829-5p	851	5	0.361102	1	no	NA	miR829-5p:AT1G15860.3	0.713127390567607
AT5G35680.3	miR414	514	4.5	0.722204	0.613864858795727	no	NA	miR414:AT5G35680.3	0.713638699273117
AT1G03120.1	miR5024-3p	432	6	0.361102	1	no	ATRAB28	miR5024-3p:ATRAB28	0.719613920117963
ATCG00890.1	miR167a-3p	677	4.5	0.361102	0.653336277366307	no	NDHB.1	miR167a-3p:NDHB.1	0.719613920117963
ATCG01250.1	miR167a-3p	677	4.5	0.361102	0.653336277366307	no	NDHB.2	miR167a-3p:NDHB.2	0.719613920117963
AT1G07940.2	miR414	1411	4.5	0.783592	0.837268865156672	no	NA	miR414:AT1G07940.2	0.722788696220357
AT1G35310.1	miR414	288	4.5	2.87076	0.839458514601975	no	MLP168	miR414:MLP168	0.722788696220357
AT2G47440.1	miR773b-5p	651	5	0.361102	1	no	NA	miR773b-5p:AT2G47440.1	0.733493797025207
AT3G51240.2	miR408-3p	430	5	0.361102	0.790325652477871	no	F3'H	miR408-3p:F3'H	0.748374281727604
AT2G17190.1	miR5662	1924	5.5	0.722204	1.26530120446521	no	NA	miR5662:AT2G17190.1	0.748801759490257
AT5G26780.3	miR841a-3p	744	5.5	0.205828	1.205828	no	SHM2	miR841a-3p:SHM2	0.75533249555587
AT5G21930.3	miR408-3p	2211	6	0.361102	1	no	ATHMA8	miR408-3p:ATHMA8	0.759159686766153
AT2G25490.1	miR5021	161	4.5	0.361102	0.790325652477871	no	EBF1	miR5021:EBF1	0.760303814888574
AT1G32500.1	miR157a-3p	988	6	0.361102	1	no	ABCI7	miR157a-3p:ABCI7	0.764451085501885
AT3G28810.1	miR5998a	1295	4.5	3.61102	0.495523542908112	no	NA	miR5998a:AT3G28810.1	0.764451085501885
AT5G02880.1	miR5021	4746	5	0.361102	1	no	UPL4	miR5021:UPL4	0.764850336824852
AT5G49890.1	miR831-5p	2172	5	0.361102	1	no	ATCLC-C	miR831-5p:ATCLC-C	0.764850336824852
AT5G38470.2	miR5021	1273	3.5	0.361102	0.485153145060969	no	RAD23D	miR5021:RAD23D	0.766102951503598
AT1G01030.1	miR5658	399	4.5	0.361102	0.653336277366307	no	NGA3	miR5658:NGA3	0.769182784538655
AT1G11840.6	miR156h	1209	4	0.361102	0.485153145060969	no	ATGLX1	miR156h:ATGLX1	0.769182784538655
AT1G50010.1	miR8167a	681	4.5	0.361102	0.161569324783423	no	TUA2	miR8167a:TUA2	0.769182784538655
AT1G61930.1	miR414	544	5	0.361102	0.790325652477871	no	NA	miR414:AT1G61930.1	0.769182784538655
AT1G74560.3	miR414	827	5	0.361102	0.790325652477871	no	NRP1	miR414:NRP1	0.769182784538655
AT3G15000.1	miR835-5p	686	5	0.361102	0.790325652477871	no	RIP1	miR835-5p:RIP1	0.769182784538655
AT3G19310.1	miR1886.1	1287	4	0.361102	0.295184579550728	no	NA	miR1886.1:AT3G19310.1	0.769182784538655
AT3G49601.1	miR840-3p	859	5	0.361102	0.790325652477871	no	NA	miR840-3p:AT3G49601.1	0.769182784538655
AT4G02450.2	miR414	735	4.5	0.361102	0.429829375894095	no	NA	miR414:AT4G02450.2	0.769182784538655
AT4G17170.1	miR156c-3p	526	4.5	0.361102	0.556822300677873	no	AT-RAB2	miR156c-3p:AT-RAB2	0.769182784538655
AT5G50570.2	miR5658	1256	4.5	0.180551	0.765769599254826	no	SPL13	miR5658:SPL13	0.769182784538655
AT5G50670.1	miR5658	1391	4.5	0.180551	0.765769599254826	no	SPL13	miR5658:SPL13	0.769182784538655
AT5G55660.1	miR414	693	5	0.361102	0.790325652477871	no	NA	miR414:AT5G55660.1	0.769182784538655
AT5G60160.1	miR393a-3p	1282	5	0.361102	0.790325652477871	no	NA	miR393a-3p:AT5G60160.1	0.769182784538655
AT1G08520.1	miR5595a	1103	5	0.184162	0.870002395118073	no	ALB-1V	miR5595a:ALB-1V	0.769591472683358
AT1G78150.3	miR157c-3p	115	5	0.361102	0.790325652477871	no	NA	miR157c-3p:AT1G78150.3	0.769591472683358
AT2G46330.2	miR156i	540	4	0.361102	0.485153145060969	no	AGP16	miR156i:AGP16	0.771239201363895
AT1G20696.3	miR414	569	4.5	0.361102	0.320265322641367	no	HMGB3	miR414:HMGB3	0.773874679678013
AT3G24506.1	miR837-5p	440	5	0.361102	0.790325652477871	no	NA	miR837-5p:AT3G24506.1	0.773874679678013
AT5G63850.1	miR414	1720	4.5	0.361102	0.322457314920766	no	AAP4	miR414:AAP4	0.773874679678013
AT2G40000.1	miR5027	1085	5	0.722204	0.826667178672401	no	ATHSPRO2	miR5027:ATHSPRO2	0.776286967852793
AT1G19990.1	miR5645a	548	4.5	0.0144441	0.589038290469654	no	NA	miR5645a:AT1G19990.1	0.777419157489232
AT1G07320.4	miR865-3p	595	5	0.361102	0.790325652477871	no	EMB2784	miR865-3p:EMB2784	0.77920389223249
AT1G10180.1	miR838	2266	5.5	0.361102	1.09277274519108	no	NA	miR838:AT1G10180.1	0.780058196351939
AT3G44280.1	miR5655	295	5	0.361102	1	no	NA	miR5655:AT3G44280.1	0.780058196351939
AT1G01310.1	miR5021	846	4	0.722204	0.7045479277208	no	NA	miR5021:AT1G01310.1	0.784038889094037
AT1G05580.2	miR414	2683	4.5	0.722204	0.7045479277208	no	ATCHX23	miR414:ATCHX23	0.784038889094037
AT1G09970.2	miR838	2837	6	0.361102	1	no	LRR XI-23	miR838:LRR XI-23	0.784038889094037
AT1G18280.1	miR774b-5p	223	6	0.361102	1	no	NA	miR774b-5p:AT1G18280.1	0.784038889094037
AT1G20010.1	miR774a	135	5	0.361102	0.790325652477871	no	TUB5	miR774a:TUB5	0.784038889094037
AT1G20980.1	miR831-5p	3804	4.5	0.361102	0.790325652477871	no	ATSPL14	miR831-5p:ATSPL14	0.784038889094037
AT1G23300.1	miR5636	905	6	0.361102	1	no	NA	miR5636:AT1G23300.1	0.784038889094037
AT1G29930.1	miR842	223	4.5	0.722204	0.553969969506311	no	AB140	miR842:AB140	0.784038889094037
AT1G53580.2	miR5632-5p	815	6	0.361102	1	no	ETHE1	miR5632-5p:ETHE1	0.784038889094037
AT1G55330.1	miR414	96	4.5	2.16661	0.286677409717633	no	AGP21	miR414:AGP21	0.784038889094037
AT1G56450.1	miR172d-5p	637	4.5	0.361102	0.556822300677873	no	PBG1	miR172d-5p:PBG1	0.784038889094037
AT1G69840.7	miR773b-3p	754	5	0.722204	0.826667178672401	no	NA	miR773b-3p:AT1G69840.7	0.784038889094037
AT1G77885.1	miR414	731	5.5	0.361102	1	no	NA	miR414:AT1G77885.1	0.784038889094037
AT1G80040.3	miR5021	142	4	0.00361102	0.737351807579447	no	NA	miR5021:AT1G80040.3	0.784038889094037
AT1G80350.1	miR835-5p	1611	6	0.361102	1	no	AAA1	miR835-5p:AAA1	0.784038889094037
AT2G01720.1	miR403-3p	849	6	0.361102	1	no	NA	miR403-3p:AT2G01720.1	0.784038889094037
AT2G02090.1	miR5645a	2106	6	0.180551	1.180551	no	CHA19	miR5645a:CHA19	0.784038889094037
AT2G03470.2	miR5013	978	6	0.361102	1	no	NA	miR5013:AT2G03470.2	0.784038889094037
AT2G18400.1	miR831-5p	463	4.5	0.361102	0.653336277366307	no	NA	miR831-5p:AT2G18400.1	0.784038889094037
AT2G23370.1	miR5645a	1067	6	0.361102	1	no	NA	miR5645a:AT2G23370.1	0.784038889094037
AT2G25490.1	miR5641	151	6	0.361102	1	no	EBF1	miR5641:EBF1	0.784038889094037
AT2G27030.3	miR837-5p	445	5	0.722204	0.826667178672401	no	ACAM-2	miR837-5p:ACAM-2	0.784038889094037
AT2G31945.1	miR5021	342	6	0.361102	1	no	NA	miR5021:AT2G31945.1	0.784038889094037
AT2G42890.3	miR4221	2382	5.5	0.361102	1	no	AML2	miR4221:AML2	0.784038889094037
AT2G47550.1	miR833b	1467	6	0.361102	1	no	NA	miR833b:AT2G47550.1	0.784038889094037
AT3G01920.1	miR844-5p	510	6	0.361102	1	no	NA	miR844-5p:AT3G01920.1	0.784038889094037
AT3G03540.1	miR414	1489	5.5	0.361102	1	no	NPC5	miR414:NPC5	0.784038889094037
AT3G03940.1	miR865-3p	188	6	0.361102	1	no	NA	miR865-3p:AT3G03940.1	0.784038889094037
AT3G05220.2	miR773a	969	6	0.722204	1	no	NA	miR773a:AT3G05220.2	0.784038889094037
AT3G05490.1	miR868-3p	316	6	1.08331	1	no	RALFL22	miR868-3p:RALFL22	0.784038889094037
AT3G07850.1	miR5632-3p	1445	4.5	1.15914	0.0675708916338327	no	NA	miR5632-3p:AT3G07850.1	0.784038889094037
AT3G11690.1	miR414	1007	5	0.361102	0.790325652477871	no	NA	miR414:AT3G11690.1	0.784038889094037
AT3G15790.1	miR156i	881	4.5	0.361102	0.790325652477871	no	ATMBD11	miR156i:ATMBD11	0.784038889094037
AT3G18680.1	miR5638a	1094	6	0.722204	1	no	NA	miR5638a:AT3G18680.1	0.784038889094037
AT3G19930.1	miR5021	1987	6	0.361102	1	no	ATSTP4	miR5021:ATSTP4	0.784038889094037
AT3G20770.1	miR5021	225	6	0.361102	1	no	AtEIN3	miR5021:AtEIN3	0.784038889094037
AT3G27810.1	miR858a	499	5	0.361102	0.790325652477871	no	ATMYB21	miR858a:ATMYB21	0.784038889094037
AT3G43860.1	miR398a-3p	668	6	0.361102	1	no	AtGH9A4	miR398a-3p:AtGH9A4	0.784038889094037
AT3G45310.2	miR167a-5p	639	5.5	0.361102	1	no	NA	miR167a-5p:AT3G45310.2	0.784038889094037
AT3G47620.1	miR414	1602	5.5	0.361102	1	no	AtTCP14	miR414:AtTCP14	0.784038889094037
AT3G51160.1	miR839-5p	782	6	0.361102	1	no	GMD2	miR839-5p:GMD2	0.784038889094037
AT3G59780.1	miR866-3p	2261	5.5	0.361102	1	no	NA	miR866-3p:AT3G59780.1	0.784038889094037
AT3G63130.2	miR847	1841	6	0.361102	1	no	ATRANGAP1	miR847:ATRANGAP1	0.784038889094037
AT4G01470.1	miR397b	586	6	0.722204	1	no	ATTIP1.3	miR397b:ATTIP1.3	0.784038889094037
AT4G03290.1	miR414	389	5	0.722204	0.826667178672401	no	NA	miR414:AT4G03290.1	0.784038889094037
AT4G07990.2	miR173-5p	1191	6	0.361102	1	no	NA	miR173-5p:AT4G07990.2	0.784038889094037
AT4G17090.1	miR5998a	1652	6	1.08331	1	no	AtBAM3	miR5998a:AtBAM3	0.784038889094037
AT4G17640.2	miR5640	1227	4.5	0.0108331	0.586941558607459	no	CKB2	miR5640:CKB2	0.784038889094037
AT4G17790.1	miR867	699	6	0.361102	1	no	NA	miR867:AT4G17790.1	0.784038889094037
AT4G17950.1	miR4221	1390	5.5	0.361102	1	no	NA	miR4221:AT4G17950.1	0.784038889094037
AT4G19640.1	miR156f-3p	742	5.5	0.722204	1	no	ARA-7	miR156f-3p:ARA-7	0.784038889094037
AT4G25780.1	miR2937	198	6	0.722204	1	no	NA	miR2937:AT4G25780.1	0.784038889094037
AT4G31170.4	miR403-3p	1058	6	0.722204	1	no	NA	miR403-3p:AT4G31170.4	0.784038889094037
AT4G32510.1	miR156d-3p	1379	5	0.361102	0.790325652477871	no	NA	miR156d-3p:AT4G32510.1	0.784038889094037
AT4G38590.2	miR414	2566	5	0.00361102	0.958610671657195	no	BGAL14	miR414:BGAL14	0.784038889094037
AT4G38660.2	miR842	966	5	0.361102	0.790325652477871	no	NA	miR842:AT4G38660.2	0.784038889094037
AT5G03120.1	miR164c-5p	140	5	0.361102	0.790325652477871	no	NA	miR164c-5p:AT5G03120.1	0.784038889094037
AT5G05440.1	miR5646	475	6	0.361102	1	no	PYL5	miR5646:PYL5	0.784038889094037
AT5G14910.1	miR5647	548	5	0.361102	0.790325652477871	no	NA	miR5647:AT5G14910.1	0.784038889094037
AT5G19290.1	miR169a-3p	700	6	0.361102	1	no	NA	miR169a-3p:AT5G19290.1	0.784038889094037
AT5G22000.3	miR5021	209	3.5	0.361102	0.181484138328284	no	RHF2A	miR5021:RHF2A	0.784038889094037
AT5G24890.1	miR390b-3p	440	5.5	0.361102	1	no	NA	miR390b-3p:AT5G24890.1	0.784038889094037
AT5G27560.1	miR5640	1190	5.5	0.361102	1	no	NA	miR5640:AT5G27560.1	0.784038889094037
AT5G28626.1	miR866-5p	1267	5.5	0.0324992	1.01418793540743	no	SADHU1-3	miR866-5p:SADHU1-3	0.784038889094037
AT5G38383.1	miR169h	7421	5.5	0.361102	1	no	NA	miR169h:AT5G38383.1	0.784038889094037
AT5G45940.2	miR8165	700	5.5	0.361102	1	no	AtNUDT11	miR8165:AtNUDT11	0.784038889094037
AT5G50840.2	miR782	1038	5.5	0.361102	1	no	NA	miR782:AT5G50840.2	0.784038889094037
AT5G53120.6	miR5640	191	6	0.361102	1	no	ATSPDS3	miR5640:ATSPDS3	0.784038889094037
AT5G65940.3	miR169a-3p	1165	6	0.361102	1	no	CHY1	miR169a-3p:CHY1	0.784038889094037
AT5G08300.1	miR171b-3p	1090	5	0.361102	0.790325652477871	no	NA	miR171b-3p:AT5G08300.1	0.788931763791185
AT3G46640.3	miR5658	1026	5	0.361102	0.790325652477871	no	LUX	miR5658:LUX	0.794288875477995
AT4G34920.1	miR5665	938	5	0.361102	0.790325652477871	no	NA	miR5665:AT4G34920.1	0.805801974286994
AT4G19140.1	miR390b-3p	1032	5	0.361102	0.790325652477871	no	NA	miR390b-3p:AT4G19140.1	0.807667536751577
AT1G75330.1	miR829-5p	305	5	0.361102	0.790325652477871	no	OTC	miR829-5p:OTC	0.810257664710796
AT5G52650.1	miR866-3p	155	5	0.361102	0.790325652477871	no	NA	miR866-3p:AT5G52650.1	0.810257664710796
AT2G43945.1	miR156d-3p	191	6	0.361102	1	no	NA	miR156d-3p:AT2G43945.1	0.81189896490433
AT3G11120.1	miR831-3p	105	5	1.44441	0.74149201755743	no	NA	miR831-3p:AT3G11120.1	0.81412302982251
AT3G23810.1	miR408-5p	709	5	0.361102	0.790325652477871	no	ATSAHH2	miR408-5p:ATSAHH2	0.81424125295708
AT1G22200.2	miR172b-5p	985	6	0.361102	1	no	NA	miR172b-5p:AT1G22200.2	0.819748010709065
AT3G47350.2	miR5021	66	5	0.722204	0.826667178672401	no	ATHSD2	miR5021:ATHSD2	0.825615340798887
AT1G40104.1	miR5643a	844	5	0.0108331	0.742657861056703	no	NA	miR5643a:AT1G40104.1	0.829141639605014
AT3G26840.1	miR3434-3p	2088	5	0.361102	0.790325652477871	no	PES2	miR3434-3p:PES2	0.829141639605014
AT5G61560.2	miR5021	145	4	0.00361102	0.582748048430964	no	NA	miR5021:AT5G61560.2	0.848556607849793
AT4G34180.1	miR5021	828	4	0.361102	0.556822300677873	no	NA	miR5021:AT4G34180.1	0.849049798069131
AT5G18670.1	miR8170-5p	799	5	0.361102	0.790325652477871	no	BAM9	miR8170-5p:BAM9	0.850489547533495
AT3G53460.4	miR403-5p	1385	5	0.361102	0.556822300677873	no	CP29	miR403-5p:CP29	0.858152575397011
AT4G19160.3	miR1886.1	1494	5	0.361102	0.790325652477871	no	NA	miR1886.1:AT4G19160.3	0.858152575397011
AT1G67350.2	miR854a	355	5	0.361102	0.790325652477871	no	NA	miR854a:AT1G67350.2	0.865157228411396
AT1G45145.1	miR837-5p	390	5	0.361102	0.653336277366307	no	ATH5	miR837-5p:ATH5	0.872936071917606
AT3G29075.1	miR842	423	5	0.361102	0.653336277366307	no	NA	miR842:AT3G29075.1	0.872936071917606
AT3G28770.1	miR3440b-5p	1009	5	0.722204	0.7045479277208	no	NA	miR3440b-5p:AT3G28770.1	0.8759989949299
AT5G04140.2	miR157c-3p	5013	5	0.361102	0.653336277366307	no	FD-GOGAT	miR157c-3p:FD-GOGAT	0.8759989949299
AT5G58050.1	miR162a-5p	2202	5	0.361102	0.429829375894095	no	GDPDL6	miR162a-5p:GDPDL6	0.896273054770388
AT1G24405.1	miR837-5p	176	5	0.361102	0.556822300677873	no	NA	miR837-5p:AT1G24405.1	0.903472447538631
AT1G26120.1	miR837-5p	1429	5.5	0.361102	0.790325652477871	no	ICME-LIKE1	miR837-5p:ICME-LIKE1	0.903472447538631
AT1G31300.2	miR5663-5p	1133	5.5	0.361102	0.790325652477871	no	NA	miR5663-5p:AT1G31300.2	0.903472447538631
AT1G37340.1	miR834	1368	5.5	0.00722204	0.975518470135377	no	NA	miR834:AT1G37340.1	0.903472447538631
AT1G39511.1	miR834	1365	5.5	0.0108331	0.856238400543475	no	NA	miR834:AT1G39511.1	0.903472447538631
AT1G39830.1	miR834	1725	5.5	0.00722204	0.975518470135377	no	NA	miR834:AT1G39830.1	0.903472447538631
AT1G40070.1	miR834	494	5.5	0.0108331	0.856238400543475	no	NA	miR834:AT1G40070.1	0.903472447538631
AT1G40074.1	miR834	1691	5.5	0.00722204	0.975518470135377	no	NA	miR834:AT1G40074.1	0.903472447538631
AT1G66360.1	miR866-5p	328	5.5	0.361102	0.790325652477871	no	NA	miR866-5p:AT1G66360.1	0.903472447538631
AT1G69870.1	miR838	1244	5	0.722204	0.613864858795727	no	NRT1.7	miR838:NRT1.7	0.903472447538631
AT1G75040.1	miR166a-5p	791	5.5	0.361102	0.790325652477871	no	PR-5	miR166a-5p:PR-5	0.903472447538631
AT1G79230.3	miR864-5p	1530	5	0.361102	0.556822300677873	no	ATMST1	miR864-5p:ATMST1	0.903472447538631
AT2G03470.2	miR866-3p	1198	5.5	0.361102	0.790325652477871	no	NA	miR866-3p:AT2G03470.2	0.903472447538631
AT2G04390.1	miR847	328	5	0.115553	0.616712984743505	no	NA	miR847:AT2G04390.1	0.903472447538631
AT2G06967.1	miR834	1465	5.5	0.00722204	0.975518470135377	no	NA	miR834:AT2G06967.1	0.903472447538631
AT2G12360.1	miR834	1383	5.5	0.00722204	0.975518470135377	no	NA	miR834:AT2G12360.1	0.903472447538631
AT2G12500.1	miR834	1494	5.5	0.00722204	0.975518470135377	no	NA	miR834:AT2G12500.1	0.903472447538631
AT2G15880.1	miR8180	1783	5.5	0.361102	0.790325652477871	no	NA	miR8180:AT2G15880.1	0.903472447538631
AT2G16485.1	miR390b-3p	5048	5.5	0.361102	0.790325652477871	no	NERD	miR390b-3p:NERD	0.903472447538631
AT2G17500.4	miR844-5p	1417	5.5	1.08331	0.852275191150421	no	NA	miR844-5p:AT2G17500.4	0.903472447538631
AT2G22300.2	miR168b-3p	2990	5.5	0.361102	0.790325652477871	no	CAMTA3	miR168b-3p:CAMTA3	0.903472447538631
AT2G26210.3	miR5645a	742	5.5	0.361102	0.790325652477871	no	NA	miR5645a:AT2G26210.3	0.903472447538631
AT2G30110.1	miR414	3313	5	0.361102	0.556822300677873	no	ATUBA1	miR414:ATUBA1	0.903472447538631
AT2G32765.1	miR5656	131	5.5	0.722204	0.826667178672401	no	ATSUMO5	miR5656:ATSUMO5	0.903472447538631
AT2G35680.1	miR414	1517	5.5	0.361102	0.790325652477871	no	NA	miR414:AT2G35680.1	0.903472447538631
AT2G36850.1	miR838	5971	5	0.361102	0.556822300677873	no	ATGSL08	miR838:ATGSL08	0.903472447538631
AT3G13850.1	miR5021	820	5.5	0.361102	0.790325652477871	no	LBD22	miR5021:LBD22	0.903472447538631
AT3G19390.1	miR5657	1134	5.5	0.361102	0.790325652477871	no	NA	miR5657:AT3G19390.1	0.903472447538631
AT3G44560.1	miR5657	1190	5.5	0.0974976	0.806330164822328	no	FAR8	miR5657:FAR8	0.903472447538631
AT3G59280.1	miR159c	478	5	0.361102	0.556822300677873	no	TXR1	miR159c:TXR1	0.903472447538631
AT4G07491.1	miR834	1460	5.5	0.00722204	0.975518470135377	no	NA	miR834:AT4G07491.1	0.903472447538631
AT4G07566.1	miR834	435	5.5	0.00722204	0.975518470135377	no	NA	miR834:AT4G07566.1	0.903472447538631
AT4G28510.1	miR5644	760	5	0.361102	0.568582826827078	no	ATPHB1	miR5644:ATPHB1	0.903472447538631
AT4G30440.1	miR161.1	695	5.5	0.722204	0.859443274480253	no	GAE1	miR161.1:GAE1	0.903472447538631
AT5G01020.1	miR169g-3p	1344	5.5	0.361102	0.790325652477871	no	NA	miR169g-3p:AT5G01020.1	0.903472447538631
AT5G23940.1	miR5645a	976	5.5	0.722204	0.826667178672401	no	DCR	miR5645a:DCR	0.903472447538631
AT5G33383.1	miR834	1473	5.5	0.00722204	0.975518470135377	no	NA	miR834:AT5G33383.1	0.903472447538631
AT5G53460.3	miR5639-5p	6421	5.5	0.187773	0.87265539246875	no	GLT1	miR5639-5p:GLT1	0.903472447538631
AT5G53460.3	miR5014b	6850	5.5	0.361102	0.790325652477871	no	GLT1	miR5014b:GLT1	0.903472447538631
AT5G56360.1	miR776	2115	5.5	0.361102	0.790325652477871	no	PSL4	miR776:PSL4	0.903472447538631
AT5G58710.1	miR8172	706	5	0.361102	0.653336277366307	no	ROC7	miR8172:ROC7	0.911758289395032
AT5G23610.2	miR157a-3p	1940	5.5	0.361102	0.790325652477871	no	NA	miR157a-3p:AT5G23610.2	0.91284273154275
AT1G10550.1	miR5024-3p	929	5	0.361102	0.485153145060969	no	XET	miR5024-3p:XET	0.915819876494523
AT1G19570.2	miR842	467	5	0.361102	0.485153145060969	no	ATDHAR1	miR842:ATDHAR1	0.925239491552365
AT1G20010.1	miR847	1426	5	0.722204	0.373497404045092	no	TUB5	miR847:TUB5	0.925239491552365
AT1G20190.1	miR5640	924	5	0.361102	0.556822300677873	no	ATEXP11	miR5640:ATEXP11	0.925239491552365
AT1G20330.1	miR831-3p	739	5	0.361102	0.295184579550728	no	CVP1	miR831-3p:CVP1	0.925239491552365
AT1G20450.2	miR5632-5p	918	5	1.08331	0.291831611741008	no	ERD10	miR5632-5p:ERD10	0.925239491552365
AT1G78040.2	miR415	511	4.5	3.24992	0.439656750927176	no	NA	miR415:AT1G78040.2	0.925239491552365
AT2G05220.2	miR847	336	5	0.245549	0.458116115269323	no	NA	miR847:AT2G05220.2	0.925239491552365
AT2G20890.1	miR838	906	5.5	0.361102	0.790325652477871	no	PSB29	miR838:PSB29	0.925239491552365
AT3G02360.2	miR859	1605	5	0.361102	0.485153145060969	no	NA	miR859:AT3G02360.2	0.925239491552365
AT3G22510.1	miR8170-3p	484	5	0.361102	0.255211569724163	no	NA	miR8170-3p:AT3G22510.1	0.925239491552365
AT3G22910.1	miR830-5p	2796	5	0.361102	0.332703988970993	no	NA	miR830-5p:AT3G22910.1	0.925239491552365
AT3G23750.1	miR838	2602	5.5	0.361102	0.790325652477871	no	NA	miR838:AT3G23750.1	0.925239491552365
AT3G28980.1	miR773a	1123	5	0.985809	0.222020739581295	no	NA	miR773a:AT3G28980.1	0.925239491552365
AT3G56800.1	miR837-5p	536	5	0.519987	0.193715287070668	no	ACAM-3	miR837-5p:ACAM-3	0.925239491552365
AT4G02380.2	miR2936	157	5	1.08331	0.590555913042739	no	AtLEA5	miR2936:AtLEA5	0.925239491552365
AT4G02380.2	miR847	350	5	0.722204	0.44286030209678	no	AtLEA5	miR847:AtLEA5	0.925239491552365
AT4G10030.1	miR5641	1259	5.5	0.361102	0.790325652477871	no	NA	miR5641:AT4G10030.1	0.925239491552365
AT4G18390.2	miR5658	957	5	0.306937	0.6251701721573	no	TCP2	miR5658:TCP2	0.925239491552365
AT4G22220.1	miR172b-5p	545	5	0.361102	0.653336277366307	no	ATISU1	miR172b-5p:ATISU1	0.925239491552365
AT5G23270.1	miR414	1745	5	1.07608	0.457407244205517	no	ATSTP11	miR414:ATSTP11	0.925239491552365
AT5G27850.1	miR396b-5p	541	5	0.722204	0.32847995880182	no	NA	miR396b-5p:AT5G27850.1	0.925239491552365
AT5G30495.2	miR838	616	5.5	0.361102	0.790325652477871	no	NA	miR838:AT5G30495.2	0.925239491552365
AT5G37780.3	miR838	530	5	0.361102	0.385831601804003	no	ACAM-1	miR838:ACAM-1	0.925239491552365
AT5G37780.3	miR414	560	5	0.722204	0.40523209848656	no	ACAM-1	miR414:ACAM-1	0.925239491552365
AT5G45670.1	miR167a-3p	1107	5	0.361102	0.485153145060969	no	NA	miR167a-3p:AT5G45670.1	0.925239491552365
AT5G45670.1	miR5014b	979	5.5	0.361102	0.790325652477871	no	NA	miR5014b:AT5G45670.1	0.925239491552365
AT5G59870.1	miR5654-3p	348	5.5	0.361102	0.790325652477871	no	HTA6	miR5654-3p:HTA6	0.925239491552365
AT5G66200.1	miR5021	47	4	0.361102	0.295184579550728	no	ARO2	miR5021:ARO2	0.925239491552365
AT4G09800.1	miR5021	69	6	0.361102	0.790325652477871	no	RPS18C	miR5021:RPS18C	0.927231896552803
AT5G07530.2	miR164b-3p	1497	5	1.44441	0.262688668346704	no	ATGRP-7	miR164b-3p:ATGRP-7	0.92841075939813
AT5G60360.3	miR167a-5p	738	5.5	0.361102	0.790325652477871	no	AALP	miR167a-5p:AALP	0.92841075939813
AT3G28830.1	miR854a	1623	5	7.58314	0.629327057029314	no	NA	miR854a:AT3G28830.1	0.931514606262471
AT5G60920.1	miR5021	1552	4.5	0.361102	0.429829375894095	no	COB	miR5021:COB	0.952906658746969
AT1G06520.1	miR829-5p	1681	5.5	0.361102	0.790325652477871	no	ATGPAT1	miR829-5p:ATGPAT1	0.964134212508156
AT1G02500.2	miR858a	967	5.5	0.361102	0.653336277366307	no	AtSAM1	miR858a:AtSAM1	0.964698056743016
AT1G10630.1	miR866-5p	325	6	0.361102	0.790325652477871	no	ARFA1F	miR866-5p:ARFA1F	0.964698056743016
AT1G12810.2	miR5640	395	6	0.361102	0.790325652477871	no	NA	miR5640:AT1G12810.2	0.964698056743016
AT1G17730.1	miR779.1	595	6	0.361102	0.790325652477871	no	CHMP1B	miR779.1:CHMP1B	0.964698056743016
AT1G44780.2	miR414	1414	6	0.361102	0.790325652477871	no	NA	miR414:AT1G44780.2	0.964698056743016
AT1G53850.2	miR5632-5p	954	6	0.361102	0.790325652477871	no	ATPAE1	miR5632-5p:ATPAE1	0.964698056743016
AT1G53910.3	miR2936	1322	5.5	0.361102	0.653336277366307	no	RAP2.12	miR2936:RAP2.12	0.964698056743016
AT1G60940.2	miR858b	1019	6	0.361102	0.790325652477871	no	SNRK2-10	miR858b:SNRK2-10	0.964698056743016
AT1G65220.1	miR847	1319	6	0.722204	0.826667178672401	no	NA	miR847:AT1G65220.1	0.964698056743016
AT1G65295.1	miR854a	115	5	0.722204	0.38309765163598	no	NA	miR854a:AT1G65295.1	0.964698056743016
AT1G66400.1	miR395b	177	6	0.361102	0.790325652477871	no	CML23	miR395b:CML23	0.964698056743016
AT1G70580.4	miR413	1235	5.5	0.361102	0.653336277366307	no	AOAT2	miR413:AOAT2	0.964698056743016
AT1G71970.1	miR8176	398	6	0.361102	0.790325652477871	no	NA	miR8176:AT1G71970.1	0.964698056743016
AT1G76090.1	miR5021	1230	5	0.361102	0.602190908085389	no	SMT3	miR5021:SMT3	0.964698056743016
AT1G79940.4	miR774b-3p	1854	5.5	0.361102	0.653336277366307	no	ATERDJ2A	miR774b-3p:ATERDJ2A	0.964698056743016
AT1G80920.1	miR8176	122	5.5	0.361102	0.556822300677873	no	AtJ8	miR8176:AtJ8	0.964698056743016
AT2G16640.1	miR4243	3245	6	0.361102	0.790325652477871	no	ATTOC132	miR4243:ATTOC132	0.964698056743016
AT2G19480.3	miR5012	1319	5.5	0.361102	0.653336277366307	no	NAP1;2	miR5012:NAP1;2	0.964698056743016
AT2G25670.2	miR408-3p	1316	5.5	0.361102	0.653336277366307	no	NA	miR408-3p:AT2G25670.2	0.964698056743016
AT2G28910.1	miR414	876	5.5	0.361102	0.653336277366307	no	CXIP4	miR414:CXIP4	0.964698056743016
AT2G44610.1	miR4221	598	6	0.361102	0.790325652477871	no	ATRAB6A	miR4221:ATRAB6A	0.964698056743016
AT2G45140.1	miR854a	1048	6	0.361102	0.790325652477871	no	PVA12	miR854a:PVA12	0.964698056743016
AT3G01130.2	miR829-5p	173	5.5	0.722204	0.7045479277208	no	NA	miR829-5p:AT3G01130.2	0.964698056743016
AT3G03920.1	miR1886.3	404	6	0.361102	0.790325652477871	no	NA	miR1886.3:AT3G03920.1	0.964698056743016
AT3G05220.2	miR847	1234	6	0.722204	0.826667178672401	no	NA	miR847:AT3G05220.2	0.964698056743016
AT3G17820.1	miR851-5p	1014	5	0.361102	0.0881308719834759	no	ATGSKB6	miR851-5p:ATGSKB6	0.964698056743016
AT3G42170.1	miR870-5p	2043	5.5	0.361102	0.653336277366307	no	DAYSLEEPER	miR870-5p:DAYSLEEPER	0.964698056743016
AT3G52470.1	miR5632-3p	906	6	0.722204	0.826667178672401	no	NA	miR5632-3p:AT3G52470.1	0.964698056743016
AT3G59040.2	miR414	2005	6	0.361102	0.790325652477871	no	NA	miR414:AT3G59040.2	0.964698056743016
AT3G63500.2	miR840-3p	3372	6	0.361102	0.790325652477871	no	TTA2	miR840-3p:TTA2	0.964698056743016
AT4G02910.1	miR414	139	6	0.361102	0.790325652477871	no	NA	miR414:AT4G02910.1	0.964698056743016
AT4G05180.1	miR8171	365	5.5	0.722204	0.613864858795727	no	PSBQ	miR8171:PSBQ	0.964698056743016
AT4G16530.1	miR414	2242	6	0.35388	0.994694005298648	no	NA	miR414:AT4G16530.1	0.964698056743016
AT4G17950.1	miR166a-5p	1528	5.5	0.361102	0.718057665047245	no	NA	miR166a-5p:AT4G17950.1	0.964698056743016
AT4G20410.1	miR841a-3p	931	6	0.361102	0.790325652477871	no	GAMMA-SNAP	miR841a-3p:GAMMA-SNAP	0.964698056743016
AT4G27130.1	miR5632-3p	173	6	0.361102	0.790325652477871	no	NA	miR5632-3p:AT4G27130.1	0.964698056743016
AT4G28300.2	miR156a-3p	1915	6	0.361102	0.790325652477871	no	NA	miR156a-3p:AT4G28300.2	0.964698056743016
AT4G29020.2	miR172b-5p	319	5.5	0.361102	0.653336277366307	no	NA	miR172b-5p:AT4G29020.2	0.964698056743016
AT4G31340.2	miR156j	1410	5	0.361102	0.556822300677873	no	NA	miR156j:AT4G31340.2	0.964698056743016
AT4G37180.2	miR847	1082	6	0.361102	0.790325652477871	no	NA	miR847:AT4G37180.2	0.964698056743016
AT5G02560.2	miR857	532	5.5	0.361102	0.653336277366307	no	HTA12	miR857:HTA12	0.964698056743016
AT5G11420.1	miR393b-3p	1440	6	0.722204	0.826667178672401	no	NA	miR393b-3p:AT5G11420.1	0.964698056743016
AT5G11670.1	miR156j	2112	5	0.361102	0.556822300677873	no	ATNADP-ME2	miR156j:ATNADP-ME2	0.964698056743016
AT5G12000.1	miR870-3p	2100	5.5	0.361102	0.653336277366307	no	NA	miR870-3p:AT5G12000.1	0.964698056743016
AT5G28640.1	miR779.1	944	6	0.361102	0.790325652477871	no	AN3	miR779.1:AN3	0.964698056743016
AT5G43960.2	miR390a-3p	1535	6	0.361102	0.790325652477871	no	NA	miR390a-3p:AT5G43960.2	0.964698056743016
AT5G47520.1	miR396b-5p	1041	5.5	0.361102	0.653336277366307	no	AtRABA5a	miR396b-5p:AtRABA5a	0.964698056743016
AT5G66030.2	miR824-3p	1773	6	0.361102	0.790325652477871	no	ATGRIP	miR824-3p:ATGRIP	0.964698056743016
AT5G06700.1	miR3440b-5p	1555	6	0.361102	0.790325652477871	no	TBR	miR3440b-5p:TBR	0.965640381066646
AT5G13240.1	miR831-3p	772	6	0.361102	0.790325652477871	no	NA	miR831-3p:AT5G13240.1	0.965640381066646
AT1G67730.1	miR5654-5p	608	6	0.361102	0.790325652477871	no	ATKCR1	miR5654-5p:ATKCR1	0.965977084092521
AT3G16400.2	miR5645a	408	6	0.361102	0.790325652477871	no	ATMLP-470	miR5645a:ATMLP-470	0.965977084092521
AT5G01520.2	miR393b-3p	1034	6	0.361102	0.790325652477871	no	AIRP2	miR393b-3p:AIRP2	0.965977084092521
AT1G02280.2	miR5650	645	6	0.361102	0.790325652477871	no	ATTOC33	miR5650:ATTOC33	0.966390139113055
AT1G16890.3	miR5998a	491	5.5	0.361102	0.556822300677873	no	UBC13B	miR5998a:UBC13B	0.966390139113055
AT1G22380.1	miR157a-3p	1302	6	0.361102	0.790325652477871	no	AtUGT85A3	miR157a-3p:AtUGT85A3	0.966390139113055
AT2G02050.1	miR5640	379	5.5	0.722204	0.613864858795727	no	NA	miR5640:AT2G02050.1	0.966390139113055
AT2G17440.1	miR5021	130	5	0.0361102	0.497338466190821	no	PIRL5	miR5021:PIRL5	0.966390139113055
AT2G33120.3	miR824-3p	577	5.5	0.361102	0.60606554457209	no	ATVAMP722	miR824-3p:ATVAMP722	0.966390139113055
AT2G36530.1	miR414	723	5.5	0.361102	0.556822300677873	no	ENO2	miR414:ENO2	0.966390139113055
AT3G46030.1	miR4243	261	5.5	0.245549	0.597870216146421	no	HTB11	miR4243:HTB11	0.966390139113055
AT4G09830.1	miR5012	603	5.5	0.361102	0.556822300677873	no	NA	miR5012:AT4G09830.1	0.966390139113055
AT4G27580.1	miR774b-5p	677	5.5	1.08331	0.590555913042739	no	NA	miR774b-5p:AT4G27580.1	0.966390139113055
AT4G35090.2	miR5629	858	6	0.361102	0.790325652477871	no	CAT2	miR5629:CAT2	0.966390139113055
AT5G11740.1	miR5020b	190	5	0.722204	0.0637867508166848	no	AGP15	miR5020b:AGP15	0.966390139113055
AT5G33370.2	miR5663-3p	133	5.5	0.722204	0.613864858795727	no	NA	miR5663-3p:AT5G33370.2	0.966390139113055
AT5G52840.1	miR838	281	5.5	0.361102	0.556822300677873	no	NA	miR838:AT5G52840.1	0.966390139113055
AT5G67520.1	miR5021	985	6	0.00361102	0.737351807579447	no	APK4	miR5021:APK4	0.969846969299004
AT2G16600.2	miR773b-5p	405	5	1.08331	0.265020468290052	no	ROC3	miR773b-5p:ROC3	0.970974764865116
AT1G20630.1	miR391-3p	1474	5.5	0.361102	0.485153145060969	no	CAT1	miR391-3p:CAT1	0.98261263473974
AT1G10740.4	miR5658	1758	5.5	0.361102	0.485153145060969	no	NA	miR5658:AT1G10740.4	0.984010605485463
AT2G16600.2	miR414	538	5.5	2.52771	0.494164236265784	no	ROC3	miR414:ROC3	0.984010605485463
AT2G18160.1	miR5633	829	5.5	0.722204	0.543863627033326	no	ATBZIP2	miR5633:ATBZIP2	0.984010605485463
AT2G18162.1	miR5633	829	5.5	0.722204	0.543863627033326	no	CPuORF1	miR5633:CPuORF1	0.984010605485463
AT2G26450.1	miR837-5p	1796	5.5	0.722204	0.543863627033326	no	NA	miR837-5p:AT2G26450.1	0.984010605485463
AT3G20520.1	miR835-3p	2187	5.5	0.361102	0.556822300677873	no	GDPDL5	miR835-3p:GDPDL5	0.984010605485463
AT4G29260.1	miR5021	232	5	0.0577763	0.432732765779881	no	NA	miR5021:AT4G29260.1	0.984010605485463
AT4G34710.2	miR5021	278	6	0.361102	0.653336277366307	no	ADC2	miR5021:ADC2	0.984010605485463
AT5G56170.1	miR5021	190	6	0.361102	0.653336277366307	no	LLG1	miR5021:LLG1	0.984010605485463
AT2G45580.1	miR447c-3p	1499	5.5	0.722204	0.44286030209678	no	CYP76C3	miR447c-3p:CYP76C3	0.985414554616334
AT1G12080.2	miR4221	353	5.5	2.16661	0.556098785985357	no	NA	miR4221:AT1G12080.2	0.986399202304689
AT1G48020.1	miR829-3p.2	665	6	0.361102	0.790325652477871	no	ATPMEI1	miR829-3p.2:ATPMEI1	0.986399202304689
AT1G50480.1	miR829-5p	2037	5.5	0.361102	0.485153145060969	no	THFS	miR829-5p:THFS	0.986399202304689
AT1G55670.1	miR157d	654	5.5	0.454989	0.595231160075437	no	PSAG	miR157d:PSAG	0.986399202304689
AT1G60950.1	miR773b-3p	423	5.5	0.722204	0.373497404045092	no	ATFD2	miR773b-3p:ATFD2	0.986399202304689
AT1G62480.1	miR838	473	5.5	1.44441	0.575166120774038	no	NA	miR838:AT1G62480.1	0.986399202304689
AT1G76160.1	miR4221	377	5.5	0.361102	0.273746812224966	no	sks5	miR4221:sks5	0.986399202304689
AT2G06050.3	miR5646	286	6	0.361102	0.790325652477871	no	AtOPR3	miR5646:AtOPR3	0.986399202304689
AT2G19770.1	miR171b-3p	120	6	0.361102	0.790325652477871	no	PRF5	miR171b-3p:PRF5	0.986399202304689
AT2G23120.1	miR8176	270	5.5	1.80551	0.492684828592653	no	NA	miR8176:AT2G23120.1	0.986399202304689
AT2G24360.1	miR5664	1581	6	0.361102	0.790325652477871	no	NA	miR5664:AT2G24360.1	0.986399202304689
AT2G38170.3	miR5636	1179	6	0.361102	0.790325652477871	no	ATCAX1	miR5636:ATCAX1	0.986399202304689
AT2G43710.2	miR5632-5p	1274	6	0.361102	0.790325652477871	no	FAB2	miR5632-5p:FAB2	0.986399202304689
AT2G47110.2	miR838	303	6	0.722204	0.826667178672401	no	UBI6	miR838:UBI6	0.986399202304689
AT3G15450.3	miR2933a	170	5.5	0.361102	0.556822300677873	no	NA	miR2933a:AT3G15450.3	0.986399202304689
AT3G22530.1	miR414	806	6	0.361102	0.790325652477871	no	NA	miR414:AT3G22530.1	0.986399202304689
AT4G03290.1	miR172b-5p	567	5.5	3.97212	0.555901277356961	no	NA	miR172b-5p:AT4G03290.1	0.986399202304689
AT4G05330.1	miR829-5p	1047	5.5	0.361102	0.556822300677873	no	AGD13	miR829-5p:AGD13	0.986399202304689
AT4G18030.1	miR166e-5p	2047	6	0.722204	0.826667178672401	no	NA	miR166e-5p:AT4G18030.1	0.986399202304689
AT4G23710.1	miR837-5p	324	5.5	0.361102	0.653336277366307	no	VAG2	miR837-5p:VAG2	0.986399202304689
AT4G27410.3	miR156f-3p	834	6	0.361102	0.790325652477871	no	ANAC072	miR156f-3p:ANAC072	0.986399202304689
AT4G27580.1	miR822-5p	654	6	2.16661	0.897638978260685	no	NA	miR822-5p:AT4G27580.1	0.986399202304689
AT4G29670.2	miR169f-3p	704	6	0.361102	0.790325652477871	no	ACHT2	miR169f-3p:ACHT2	0.986399202304689
AT5G47550.1	miR833a-5p	188	6	0.722204	0.826667178672401	no	NA	miR833a-5p:AT5G47550.1	0.986399202304689
AT5G50830.2	miR414	783	5.5	0.361102	0.556822300677873	no	NA	miR414:AT5G50830.2	0.986399202304689
AT5G50920.1	miR838	2666	5.5	0.122775	0.459323517740477	no	ATHSP93-V	miR838:ATHSP93-V	0.986399202304689
AT5G54580.1	miR447a-3p	559	6	0.361102	0.790325652477871	no	NA	miR447a-3p:AT5G54580.1	0.986399202304689
AT5G60340.1	miR397b	369	6	0.361102	0.790325652477871	no	AAK6	miR397b:AAK6	0.986399202304689
AT1G12080.2	miR838	461	5.5	1.44441	0.310671109891004	no	NA	miR838:AT1G12080.2	0.987237563949715
AT1G20693.3	miR414	583	5.5	0.722204	0.345869934569642	no	HMG BETA 1	miR414:HMG BETA 1	0.987237563949715
AT1G20693.3	miR390a-3p	589	5.5	0.722204	0.345869934569642	no	HMG BETA 1	miR390a-3p:HMG BETA 1	0.987237563949715
AT2G37620.2	miR845b	858	6	0.361102	0.790325652477871	no	AAc1	miR845b:AAc1	0.987237563949715
AT5G41050.1	miR5650	674	6	0.361102	0.790325652477871	no	NA	miR5650:AT5G41050.1	0.987237563949715
ATCG00190.1	miR5023	396	5.5	0.361102	0.350003857211185	no	RPOB	miR5023:RPOB	0.987237563949715
AT5G27700.1	miR417	258	5.5	0.361102	0.429829375894095	no	NA	miR417:AT5G27700.1	0.989564194108037
AT2G13360.2	miR5021	1381	5.5	0.361102	0.485153145060969	no	AGT	miR5021:AGT	0.993169853279307
AT3G02080.1	miR5021	569	5.5	0.361102	0.485153145060969	no	NA	miR5021:AT3G02080.1	0.993169853279307
AT3G28790.1	miR5021	1897	5	3.61102	0.23314709287921	no	NA	miR5021:AT3G28790.1	0.993169853279307
AT5G01530.1	miR5662	896	5.5	2.16661	0.327587687310233	no	LHCB4.1	miR5662:LHCB4.1	0.993169853279307
AT2G41430.5	miR3434-5p	702	5.5	0.722204	0.19254873242586	no	CID1	miR3434-5p:CID1	0.994335893170802
AT1G74060.1	miR835-3p	810	5.5	0.361102	0.429829375894095	no	NA	miR835-3p:AT1G74060.1	0.997641582008868
AT1G01630.1	miR8171	978	6	0.361102	0.273746812224966	no	NA	miR8171:AT1G01630.1	0.99990765406096
AT1G02000.1	miR5026	1319	6	0.361102	0.653336277366307	no	GAE2	miR5026:GAE2	0.99990765406096
AT1G02205.3	miR774b-3p	1614	6	0.35388	0.6498696785404	no	CER1	miR774b-3p:CER1	0.99990765406096
AT1G04410.1	miR171c-5p	666	6	0.361102	0.653336277366307	no	c-NAD-MDH1	miR171c-5p:c-NAD-MDH1	0.99990765406096
AT1G07920.1	miR861-5p	491	6	0.144441	0.615481791932228	no	NA	miR861-5p:AT1G07920.1	0.99990765406096
AT1G07930.2	miR861-5p	503	6	0.0686094	0.738108687378563	no	NA	miR861-5p:AT1G07930.2	0.99990765406096
AT1G07940.2	miR861-5p	622	6	0.144441	0.615481791932228	no	NA	miR861-5p:AT1G07940.2	0.99990765406096
AT1G14320.2	miR447c-3p	453	6	0.361102	0.385831601804003	no	RPL10	miR447c-3p:RPL10	0.99990765406096
AT1G17745.2	miR839-5p	1917	6	0.361102	0.23902759411555	no	PGDH	miR839-5p:PGDH	0.99990765406096
AT1G20630.1	miR842	1002	6	0.361102	0.556822300677873	no	CAT1	miR842:CAT1	0.99990765406096
AT1G22400.1	miR157a-3p	1371	6	0.361102	0.556822300677873	no	ATUGT85A1	miR157a-3p:ATUGT85A1	0.99990765406096
AT1G24260.3	miR398a-5p	743	6	0.722204	0.7045479277208	no	AGL9	miR398a-5p:AGL9	0.99990765406096
AT1G28270.1	miR838	391	6	0.361102	0.295184579550728	no	RALFL4	miR838:RALFL4	0.99990765406096
AT1G30230.2	miR5665	662	6	0.722204	0.7045479277208	no	eEF-1Bb1	miR5665:eEF-1Bb1	0.99990765406096
AT1G36060.1	miR5654-3p	15	6	0.361102	0.350003857211185	no	NA	miR5654-3p:AT1G36060.1	0.99990765406096
AT1G52300.1	miR778	330	6	1.80551	0.437231650128652	no	NA	miR778:AT1G52300.1	0.99990765406096
AT1G63830.3	miR5014b	974	6	0.361102	0.653336277366307	no	NA	miR5014b:AT1G63830.3	0.99990765406096
AT1G65295.1	miR5021	107	6	0.722204	0.38309765163598	no	NA	miR5021:AT1G65295.1	0.99990765406096
AT1G70490.3	miR866-5p	435	6	0.361102	0.502620743645703	no	ARFA1D	miR866-5p:ARFA1D	0.99990765406096
AT1G72020.1	miR5651	278	6	1.08331	0.657899141353056	no	NA	miR5651:AT1G72020.1	0.99990765406096
AT1G75180.3	miR164b-3p	1328	6	0.361102	0.783752378144564	no	NA	miR164b-3p:AT1G75180.3	0.99990765406096
AT1G78830.1	miR5024-3p	1279	6	0.361102	0.653336277366307	no	NA	miR5024-3p:AT1G78830.1	0.99990765406096
AT2G04570.1	miR774b-3p	984	6	0.722204	0.40523209848656	no	NA	miR774b-3p:AT2G04570.1	0.99990765406096
AT2G10940.2	miR862-5p	726	6	6.49984	0.379214554059452	no	NA	miR862-5p:AT2G10940.2	0.99990765406096
AT2G17300.1	miR854a	110	6	0.361102	0.224773798062235	no	NA	miR854a:AT2G17300.1	0.99990765406096
AT2G22795.1	miR4221	656	6	0.361102	0.653336277366307	no	NA	miR4221:AT2G22795.1	0.99990765406096
AT2G31425.1	miR5028	697	6	0.361102	0.556822300677873	no	NA	miR5028:AT2G31425.1	0.99990765406096
AT2G34870.1	miR390a-5p	332	6	0.722204	0.302441902734826	no	MEE26	miR390a-5p:MEE26	0.99990765406096
AT2G36880.2	miR5021	1600	5.5	0.361102	0.320265322641367	no	MAT3	miR5021:MAT3	0.99990765406096
AT2G42530.1	miR5019	119	6	0.361102	0.485153145060969	no	COR15B	miR5019:COR15B	0.99990765406096
AT2G43490.6	miR837-5p	2627	6	0.0361102	0.761228915981315	no	NA	miR837-5p:AT2G43490.6	0.99990765406096
AT2G45820.1	miR5021	738	6	0.361102	0.485153145060969	no	NA	miR5021:AT2G45820.1	0.99990765406096
AT3G01230.1	miR859	541	6	5.41653	0.247589519987652	no	NA	miR859:AT3G01230.1	0.99990765406096
AT3G01500.3	miR5024-3p	748	6	0.361102	0.653336277366307	no	ATBCA1	miR5024-3p:ATBCA1	0.99990765406096
AT3G07560.1	miR5021	1233	6	0.0180551	0.591135022331849	no	APM2	miR5021:APM2	0.99990765406096
AT3G07820.1	miR833a-5p	992	6	1.08331	0.590555913042739	no	NA	miR833a-5p:AT3G07820.1	0.99990765406096
AT3G08520.1	miR831-3p	29	6	0.855812	0.490891921417594	no	NA	miR831-3p:AT3G08520.1	0.99990765406096
AT3G08680.2	miR5021	359	6	0.361102	0.385831601804003	no	NA	miR5021:AT3G08680.2	0.99990765406096
AT3G13390.1	miR407	1945	6	1.08331	0.365856913807243	no	sks11	miR407:sks11	0.99990765406096
AT3G17060.1	miR5631	1008	5.5	0.361102	0.295184579550728	no	NA	miR5631:AT3G17060.1	0.99990765406096
AT3G21750.1	miR447a-3p	296	6	0.361102	0.385831601804003	no	UGT71B1	miR447a-3p:UGT71B1	0.99990765406096
AT3G42450.1	miR164b-3p	731	6	0.361102	0.556822300677873	no	NA	miR164b-3p:AT3G42450.1	0.99990765406096
AT3G42640.1	miR773b-3p	1178	6	0.361102	0.653336277366307	no	AHA8	miR773b-3p:AHA8	0.99990765406096
AT3G52560.4	miR414	784	6	0.722204	0.613864858795727	no	MMZ4	miR414:MMZ4	0.99990765406096
AT3G52590.1	miR5024-3p	122	6	0.595818	0.40583853616978	no	EMB2167	miR5024-3p:EMB2167	0.99990765406096
AT3G53420.2	miR5638b	946	6	0.361102	0.398055202990016	no	AtPIP2;1	miR5638b:AtPIP2;1	0.99990765406096
AT3G54320.3	miR838	978	6	0.0361102	0.761228915981315	no	ASML1	miR838:ASML1	0.99990765406096
AT3G56020.1	miR831-3p	71	6	0.949698	0.533564489203908	no	NA	miR831-3p:AT3G56020.1	0.99990765406096
AT3G61580.1	miR5021	1144	6	0.361102	0.653336277366307	no	AtSLD1	miR5021:AtSLD1	0.99990765406096
AT3G62250.1	miR838	281	6	1.80551	0.660132426022137	no	UBQ5	miR838:UBQ5	0.99990765406096
AT4G04640.1	miR5021	1310	6	0.722204	0.488193190483345	no	ATPC1	miR5021:ATPC1	0.99990765406096
AT4G14880.4	miR5998a	890	6	0.361102	0.653336277366307	no	ATCYS-3A	miR5998a:ATCYS-3A	0.99990765406096
AT4G22220.1	miR5654-3p	444	6	0.361102	0.653336277366307	no	ATISU1	miR5654-3p:ATISU1	0.99990765406096
AT4G24640.1	miR413	549	6	2.16661	0.467214940915925	no	APPB1	miR413:APPB1	0.99990765406096
AT4G26630.2	miR414	2451	6	0.722204	0.543863627033326	no	NA	miR414:AT4G26630.2	0.99990765406096
AT4G28970.1	miR1886.1	2988	6	0.361102	0.485153145060969	no	NA	miR1886.1:AT4G28970.1	0.99990765406096
AT4G33740.3	miR414	583	6	0.361102	0.364913550656447	no	NA	miR414:AT4G33740.3	0.99990765406096
AT4G38740.1	miR776	534	6	1.44441	0.771932760902037	no	ROC1	miR776:ROC1	0.99990765406096
AT5G12140.1	miR846-5p	430	6	1.08331	0.74257799829621	no	ATCYS1	miR846-5p:ATCYS1	0.99990765406096
AT5G14380.1	miR5021	573	6	3.24992	0.282242307922193	no	AGP6	miR5021:AGP6	0.99990765406096
AT5G14790.1	miR5641	1252	6	0.361102	0.653336277366307	no	NA	miR5641:AT5G14790.1	0.99990765406096
AT5G15780.1	miR866-5p	837	6	0.361102	0.556822300677873	no	NA	miR866-5p:AT5G15780.1	0.99990765406096
AT5G51140.2	miR857	919	6	0.361102	0.653336277366307	no	NA	miR857:AT5G51140.2	0.99990765406096
AT5G52360.1	miR5012	229	6	0.361102	0.653336277366307	no	ADF10	miR5012:ADF10	0.99990765406096
AT5G57685.1	miR414	435	6	0.108331	0.532004838454191	no	ATGDU3	miR414:ATGDU3	0.99990765406096
AT5G62210.1	miR2112-5p	659	6	0.722204	0.613864858795727	no	NA	miR2112-5p:AT5G62210.1	0.99990765406096
AT5G63530.2	miR4221	68	6	0.361102	0.653336277366307	no	ATFP3	miR4221:ATFP3	0.99990765406096
AT5G64310.1	miR417	426	6	1.08331	0.253381156014809	no	AGP1	miR417:AGP1	0.99990765406096
AT5G64740.1	miR773b-3p	3248	6	0.361102	0.525023336907802	no	CESA6	miR773b-3p:CESA6	0.99990765406096
