# Supplementary material for: NanoPARE: parallel analysis of RNA 5′ ends from low-input RNA
Source: Genome Res. 2018 Dec;28(12):1931–42. doi: 10.1101/gr.239202.118 (PMC6280765; doi:10.1101/gr.239202.118)
Supplement: Supplemental Material [file supp_gr.239202.118_Supplemental_Code_S1.zip › supplemental_code_S1/data_tables/detected_sites/flower_2.anno.tas.allen.detected.sites.tsv]

target.transcript	sRNA	slice.site	Allen.score	slice.site.rpm	fold.change	verified.	common.name	interaction	adj.p.val
AT5G60450.1	TAS3C-5'D5[+]	1885	1	0.361102	1	yes	ARF4	TAS3C-5'D5[+]:ARF4	0
AT2G33860.1	TAS3A-5'D7[+]	1684	1.5	1.08331	1.53060534772559	yes	ARF3	TAS3A-5'D7[+]:ARF3	0.0198653422262618
AT5G18040.1	TAS1A-3'D2[+]	685	2	0.361102	1.361102	yes	NA	TAS1A-3'D2[+]:AT5G18040.1	0.0741386014035823
AT5G62000.4	TAS3A-5'D7[+]	1745	1.5	0.361102	1	yes	ARF1-BP	TAS3A-5'D7[+]:ARF1-BP	0.0800078522513077
AT1G25560.1	TAS3B-5'D9[-]	1166	3	1.44441	1.41934985634687	no	EDF1	TAS3B-5'D9[-]:EDF1	0.302547228277717
AT5G42030.1	TAS3C-5'D4[+]	973	3.5	0.361102	1	no	ABIL4	TAS3C-5'D4[+]:ABIL4	0.62495369283472
AT2G25930.1	TAS3C-5'D10[+]	2440	5	5.05543	3.51609333156815	no	ELF3	TAS3C-5'D10[+]:ELF3	0.730607185934792
AT1G78660.3	TAS1A-3'D9[+]	835	4	0.361102	1.361102	no	ATGGH1	TAS1A-3'D9[+]:ATGGH1	0.770334314753021
AT4G06634.3	TAS3C-5'D3[+]	1168	4	0.722204	1.26530120446521	no	AtYY1	TAS3C-5'D3[+]:AtYY1	0.771028274862326
AT4G18260.1	TAS1B-3'D4[+]	469	5.5	0.361102	1.361102	no	NA	TAS1B-3'D4[+]:AT4G18260.1	0.771028274862326
AT2G42270.1	TAS2-3'D4[+]	169	6	0.361102	1.361102	no	NA	TAS2-3'D4[+]:AT2G42270.1	0.79008172944744
AT1G04880.1	TAS3C-5'D4[+]	1060	4	0.361102	1	no	NA	TAS3C-5'D4[+]:AT1G04880.1	0.800472022133167
AT5G19380.2	TAS3B-5'D2[-]	1226	4	0.361102	1.361102	no	CLT1	TAS3B-5'D2[-]:CLT1	0.813264287588541
AT1G08820.2	TAS3A-5'D1[+]	111	5.5	1.44441	2.44441	no	VAP27-2	TAS3A-5'D1[+]:VAP27-2	0.822685528496301
AT1G25370.1	TAS3C-5'D3[+]	813	5.5	0.361102	1.361102	no	NA	TAS3C-5'D3[+]:AT1G25370.1	0.822685528496301
AT1G26220.1	TAS3A-5'D9[+]	702	5.5	0.361102	1.361102	no	NA	TAS3A-5'D9[+]:AT1G26220.1	0.822685528496301
AT1G55860.2	TAS3A-5'D7[+]	4210	4	0.361102	1	no	UPL1	TAS3A-5'D7[+]:UPL1	0.822685528496301
AT1G62660.1	TAS1C-3'D1[-]	617	5.5	0.361102	1.361102	no	NA	TAS1C-3'D1[-]:AT1G62660.1	0.822685528496301
AT1G75940.1	TAS2-3'D3[+]	1613	6	0.361102	1.361102	no	ATA27	TAS2-3'D3[+]:ATA27	0.822685528496301
AT1G77800.2	TAS1B-3'D7[-]	775	5.5	0.361102	1.361102	no	NA	TAS1B-3'D7[-]:AT1G77800.2	0.822685528496301
AT2G16440.1	TAS1C-3'D4[+]	2090	6	0.361102	1.361102	no	MCM4	TAS1C-3'D4[+]:MCM4	0.822685528496301
AT2G29560.1	TAS3C-5'D3[+]	68	5.5	0.361102	1.361102	no	ENOC	TAS3C-5'D3[+]:ENOC	0.822685528496301
AT2G46020.2	TAS1B-3'D7[-]	4939	4	0.361102	1	no	ATBRM	TAS1B-3'D7[-]:ATBRM	0.822685528496301
AT3G06130.2	TAS3B-5'D9[+]	633	4	0.361102	1	no	NA	TAS3B-5'D9[+]:AT3G06130.2	0.822685528496301
AT3G25840.2	TAS3C-5'D3[+]	378	6	1.08331	1.53060534772559	no	NA	TAS3C-5'D3[+]:AT3G25840.2	0.822685528496301
AT3G52200.2	TAS1A-3'D7[-]	1802	5	0.361102	1.361102	no	LTA3	TAS1A-3'D7[-]:LTA3	0.822685528496301
AT4G02360.1	TAS2-3'D4[+]	510	6	0.361102	1.361102	no	NA	TAS2-3'D4[+]:AT4G02360.1	0.822685528496301
AT4G31340.2	TAS3C-5'D4[-]	1692	2	2.16661	1.1287110008519	no	NA	TAS3C-5'D4[-]:AT4G31340.2	0.822685528496301
AT5G59950.5	TAS3B-5'D5[+]	1167	4	0.361102	1	no	NA	TAS3B-5'D5[+]:AT5G59950.5	0.822685528496301
AT5G60670.1	TAS3C-5'D3[+]	305	6	1.08331	1.53060534772559	no	NA	TAS3C-5'D3[+]:AT5G60670.1	0.822685528496301
AT5G62390.1	TAS3B-5'D7[+]	854	4	0.361102	1	no	ATBAG7	TAS3B-5'D7[+]:ATBAG7	0.822685528496301
AT1G20816.1	TAS3C-5'D8[-]	572	4.5	0.361102	1	no	NA	TAS3C-5'D8[-]:AT1G20816.1	0.840446167556716
AT1G60650.2	TAS2-3'D5[+]	810	5	0.722204	1.26530120446521	no	AtRZ-1b	TAS2-3'D5[+]:AtRZ-1b	0.840446167556716
AT1G61540.1	TAS3C-5'D3[+]	787	6	0.361102	1.361102	no	NA	TAS3C-5'D3[+]:AT1G61540.1	0.840446167556716
AT1G63810.1	TAS3C-5'D3[+]	3190	5	0.361102	1	no	NA	TAS3C-5'D3[+]:AT1G63810.1	0.840446167556716
AT1G71070.1	TAS3C-5'D3[+]	1649	5	1.08331	1.20967667012735	no	NA	TAS3C-5'D3[+]:AT1G71070.1	0.840446167556716
AT1G74030.1	TAS3C-5'D4[+]	760	5	0.361102	1	no	ENO1	TAS3C-5'D4[+]:ENO1	0.840446167556716
AT1G79250.2	TAS4-3'D2[-]	1270	4.5	0.361102	1	no	AGC1.7	TAS4-3'D2[-]:AGC1.7	0.840446167556716
AT2G07687.1	TAS1C-3'D4[-]	266	5	0.180551	1	no	NA	TAS1C-3'D4[-]:AT2G07687.1	0.840446167556716
AT2G18910.1	TAS2-3'D3[+]	453	5	0.361102	1	no	NA	TAS2-3'D3[+]:AT2G18910.1	0.840446167556716
AT2G22720.3	TAS3C-5'D5[+]	1687	5	0.361102	1	no	NA	TAS3C-5'D5[+]:AT2G22720.3	0.840446167556716
AT2G30390.2	TAS3C-5'D9[-]	1723	4	0.361102	1	no	ATFC-II	TAS3C-5'D9[-]:ATFC-II	0.840446167556716
AT2G38120.1	TAS1A-3'D2[-]	974	5	0.361102	1	no	AtAUX1	TAS1A-3'D2[-]:AtAUX1	0.840446167556716
AT2G38680.1	TAS3C-5'D3[+]	792	5	0.361102	1	no	NA	TAS3C-5'D3[+]:AT2G38680.1	0.840446167556716
AT2G40770.1	TAS3C-5'D3[+]	4953	5	0.361102	1	no	NA	TAS3C-5'D3[+]:AT2G40770.1	0.840446167556716
AT2G46000.1	TAS3B-5'D6[+]	717	5	0.722204	1	no	NA	TAS3B-5'D6[+]:AT2G46000.1	0.840446167556716
AT3G05932.1	TAS3A-5'D6[+]	932	5	0.361102	1	no	NA	TAS3A-5'D6[+]:AT3G05932.1	0.840446167556716
AT3G09930.1	TAS1B-3'D8[-]	443	6	0.361102	1.361102	no	NA	TAS1B-3'D8[-]:AT3G09930.1	0.840446167556716
AT3G14870.3	TAS1C-3'D7[-]	138	5	0.361102	1	no	NA	TAS1C-3'D7[-]:AT3G14870.3	0.840446167556716
AT3G22850.1	TAS3C-5'D5[+]	115	5	0.361102	1	no	NA	TAS3C-5'D5[+]:AT3G22850.1	0.840446167556716
AT3G25890.2	TAS3B-5'D5[+]	242	6	0.361102	1.361102	no	CRF11	TAS3B-5'D5[+]:CRF11	0.840446167556716
AT3G47910.2	TAS3C-5'D3[+]	5340	4.5	0.361102	1	no	NA	TAS3C-5'D3[+]:AT3G47910.2	0.840446167556716
AT3G52200.2	TAS3B-5'D5[+]	2113	5	0.361102	1	no	LTA3	TAS3B-5'D5[+]:LTA3	0.840446167556716
AT4G14500.2	TAS3C-5'D4[+]	1366	5	0.722204	1	no	NA	TAS3C-5'D4[+]:AT4G14500.2	0.840446167556716
AT4G17270.1	TAS3B-5'D5[+]	276	5	0.361102	1	no	NA	TAS3B-5'D5[+]:AT4G17270.1	0.840446167556716
AT4G24100.1	TAS3C-5'D2[-]	2625	4	0.361102	1	no	NA	TAS3C-5'D2[-]:AT4G24100.1	0.840446167556716
AT4G38520.2	TAS3C-5'D4[-]	2116	5.5	0.722204	1	no	NA	TAS3C-5'D4[-]:AT4G38520.2	0.840446167556716
AT4G38590.2	TAS3C-5'D3[+]	2529	5.5	0.361102	1.35620471764051	no	BGAL14	TAS3C-5'D3[+]:BGAL14	0.840446167556716
AT5G11350.1	TAS3A-5'D1[+]	158	5.5	0.361102	1.361102	no	NA	TAS3A-5'D1[+]:AT5G11350.1	0.840446167556716
AT5G12230.1	TAS3A-5'D4[-]	1231	5	0.361102	1	no	MED19A	TAS3A-5'D4[-]:MED19A	0.840446167556716
AT5G13020.1	TAS3A-5'D1[+]	1359	5	0.361102	1	no	AtEML3	TAS3A-5'D1[+]:AtEML3	0.840446167556716
AT5G19990.1	TAS3B-5'D6[+]	963	4.5	0.361102	1	no	ATSUG1	TAS3B-5'D6[+]:ATSUG1	0.840446167556716
AT5G20590.1	TAS3C-5'D3[+]	431	6	0.361102	1.361102	no	TBL5	TAS3C-5'D3[+]:TBL5	0.840446167556716
AT5G24400.1	TAS3B-5'D7[+]	295	5	0.361102	1	no	EMB2024	TAS3B-5'D7[+]:EMB2024	0.840446167556716
AT5G66420.2	TAS2-3'D9[+]	1106	5	0.361102	1	no	NA	TAS2-3'D9[+]:AT5G66420.2	0.840446167556716
ATCG01040.1	TAS1B-3'D9[+]	199	3.5	0.361102	0.140806811187147	no	YCF5	TAS1B-3'D9[+]:YCF5	0.840446167556716
ATMG00730.1	TAS1C-3'D4[-]	915	5	0.180551	1	no	COX3	TAS1C-3'D4[-]:COX3	0.840446167556716
AT1G05490.1	TAS3A-5'D2[+]	3404	6	0.361102	1	no	chr31	TAS3A-5'D2[+]:chr31	0.842475299966492
AT1G17490.1	TAS1A-3'D5[+]	342	6	0.361102	1	no	NA	TAS1A-3'D5[+]:AT1G17490.1	0.842475299966492
AT1G21350.3	TAS1B-3'D10[+]	805	6	0.361102	1	no	NA	TAS1B-3'D10[+]:AT1G21350.3	0.842475299966492
AT1G23020.2	TAS3B-5'D10[-]	2162	4.5	0.361102	0.790325652477871	no	ATFRO3	TAS3B-5'D10[-]:ATFRO3	0.842475299966492
AT1G23190.1	TAS3B-5'D6[+]	1786	6	1.44441	1.17332994129534	no	PGM3	TAS3B-5'D6[+]:PGM3	0.842475299966492
AT1G23420.1	TAS3A-5'D4[+]	842	5.5	0.361102	1	no	INO	TAS3A-5'D4[+]:INO	0.842475299966492
AT1G32530.1	TAS4-3'D9[+]	1096	6	0.361102	1	no	NA	TAS4-3'D9[+]:AT1G32530.1	0.842475299966492
AT1G53190.2	TAS3C-5'D9[+]	1675	6	1.44441	1	no	NA	TAS3C-5'D9[+]:AT1G53190.2	0.842475299966492
AT1G64460.1	TAS3C-5'D9[+]	989	6	0.361102	1	no	NA	TAS3C-5'D9[+]:AT1G64460.1	0.842475299966492
AT1G66400.1	TAS1A-3'D3[+]	638	4.5	0.361102	0.790325652477871	no	CML23	TAS1A-3'D3[+]:CML23	0.842475299966492
AT1G67480.2	TAS4-3'D3[-]	1281	5.5	0.722204	1	no	NA	TAS4-3'D3[-]:AT1G67480.2	0.842475299966492
AT1G71080.1	TAS1C-3'D7[-]	469	6	0.361102	1	no	NA	TAS1C-3'D7[-]:AT1G71080.1	0.842475299966492
AT1G73220.1	TAS3C-5'D7[-]	714	6	0.361102	1	no	AtOCT1	TAS3C-5'D7[-]:AtOCT1	0.842475299966492
AT1G78000.2	TAS3C-5'D3[+]	2029	4.5	0.361102	0.790325652477871	no	SEL1	TAS3C-5'D3[+]:SEL1	0.842475299966492
AT1G79060.1	TAS1A-3'D7[-]	1110	5.5	0.361102	1	no	NA	TAS1A-3'D7[-]:AT1G79060.1	0.842475299966492
AT1G80850.1	TAS3C-5'D8[-]	1247	6	0.361102	1	no	NA	TAS3C-5'D8[-]:AT1G80850.1	0.842475299966492
AT2G19760.1	TAS2-3'D3[-]	645	4	0.722204	0.7045479277208	no	PFN1	TAS2-3'D3[-]:PFN1	0.842475299966492
AT2G30500.2	TAS1C-3'D5[-]	1354	6	0.722204	1.26530120446521	no	NET4B	TAS1C-3'D5[-]:NET4B	0.842475299966492
AT2G35880.1	TAS1C-3'D7[-]	327	5.5	0.361102	1	no	NA	TAS1C-3'D7[-]:AT2G35880.1	0.842475299966492
AT2G42600.2	TAS2-3'D9[+]	2642	6	0.722204	1	no	ATPPC2	TAS2-3'D9[+]:ATPPC2	0.842475299966492
AT2G47070.1	TAS1C-3'D7[-]	2058	6	0.361102	1	no	SPL1	TAS1C-3'D7[-]:SPL1	0.842475299966492
AT3G02230.1	TAS3A-5'D4[-]	1223	3.5	0.722204	0.19254873242586	no	ATRGP1	TAS3A-5'D4[-]:ATRGP1	0.842475299966492
AT3G13390.1	TAS2-3'D3[+]	814	4	0.361102	0.653336277366307	no	sks11	TAS2-3'D3[+]:sks11	0.842475299966492
AT3G18390.1	TAS3C-5'D9[+]	2852	6	0.722204	1.26530120446521	no	EMB1865	TAS3C-5'D9[+]:EMB1865	0.842475299966492
AT3G20090.1	TAS3C-5'D9[+]	127	6	0.0324992	1.0324992	no	CYP705A18	TAS3C-5'D9[+]:CYP705A18	0.842475299966492
AT3G20530.1	TAS1A-3'D9[-]	798	5.5	0.361102	1	no	NA	TAS1A-3'D9[-]:AT3G20530.1	0.842475299966492
AT3G22910.1	TAS3C-5'D3[+]	1776	4	0.361102	0.556822300677873	no	NA	TAS3C-5'D3[+]:AT3G22910.1	0.842475299966492
AT3G25410.1	TAS4-3'D7[-]	1600	6	0.361102	1	no	NA	TAS4-3'D7[-]:AT3G25410.1	0.842475299966492
AT3G46430.1	TAS3C-5'D3[+]	86	6	1.44441	1.17332994129534	no	NA	TAS3C-5'D3[+]:AT3G46430.1	0.842475299966492
AT3G47340.3	TAS3C-5'D9[-]	2225	3.5	1.08331	0.390628193421247	no	ASN1	TAS3C-5'D9[-]:ASN1	0.842475299966492
AT3G55520.1	TAS3B-5'D9[+]	766	6	0.722204	1	no	NA	TAS3B-5'D9[+]:AT3G55520.1	0.842475299966492
AT3G56850.1	TAS3C-5'D3[+]	1308	6	0.361102	1	no	AREB3	TAS3C-5'D3[+]:AREB3	0.842475299966492
AT4G01100.2	TAS3B-5'D2[+]	1120	6	0.361102	1	no	ADNT1	TAS3B-5'D2[+]:ADNT1	0.842475299966492
AT4G02050.1	TAS3C-5'D3[+]	190	5.5	0.361102	1	no	STP7	TAS3C-5'D3[+]:STP7	0.842475299966492
AT4G02530.1	TAS3B-5'D9[+]	298	6	0.361102	1	no	NA	TAS3B-5'D9[+]:AT4G02530.1	0.842475299966492
AT4G02620.1	TAS3C-5'D1[+]	343	4.5	0.361102	0.653336277366307	no	NA	TAS3C-5'D1[+]:AT4G02620.1	0.842475299966492
AT4G10060.1	TAS3C-5'D3[+]	2749	5.5	0.361102	1	no	NA	TAS3C-5'D3[+]:AT4G10060.1	0.842475299966492
AT4G16710.2	TAS1A-3'D9[-]	508	5.5	0.361102	1	no	NA	TAS1A-3'D9[-]:AT4G16710.2	0.842475299966492
AT4G18300.1	TAS3C-5'D8[-]	2118	6	0.361102	1	no	NA	TAS3C-5'D8[-]:AT4G18300.1	0.842475299966492
AT4G18593.1	TAS3A-5'D3[+]	116	5.5	0.361102	1	no	NA	TAS3A-5'D3[+]:AT4G18593.1	0.842475299966492
AT4G21460.1	TAS1C-3'D9[+]	653	6	0.361102	1	no	NA	TAS1C-3'D9[+]:AT4G21460.1	0.842475299966492
AT4G26720.1	TAS3B-5'D7[+]	172	5.5	0.361102	1	no	PPX-1	TAS3B-5'D7[+]:PPX-1	0.842475299966492
AT4G29950.2	TAS1C-3'D5[-]	712	5.5	0.361102	1	no	NA	TAS1C-3'D5[-]:AT4G29950.2	0.842475299966492
AT4G39550.1	TAS3C-5'D3[+]	396	5.5	0.361102	1	no	NA	TAS3C-5'D3[+]:AT4G39550.1	0.842475299966492
AT5G01410.1	TAS1C-3'D7[-]	1134	4.5	1.44441	0.871288999148105	no	ATPDX1	TAS1C-3'D7[-]:ATPDX1	0.842475299966492
AT5G07030.1	TAS1A-3'D2[+]	965	4	0.361102	0.653336277366307	no	NA	TAS1A-3'D2[+]:AT5G07030.1	0.842475299966492
AT5G22700.1	TAS1C-3'D6[-]	1502	5.5	0.361102	1	no	NA	TAS1C-3'D6[-]:AT5G22700.1	0.842475299966492
AT5G24270.2	TAS4-3'D3[-]	287	5.5	0.361102	1	no	ATSOS3	TAS4-3'D3[-]:ATSOS3	0.842475299966492
AT5G35910.1	TAS3B-5'D7[+]	2578	5.5	0.361102	1	no	NA	TAS3B-5'D7[+]:AT5G35910.1	0.842475299966492
AT5G38380.2	TAS1A-3'D4[-]	1258	5.5	0.361102	1	no	NA	TAS1A-3'D4[-]:AT5G38380.2	0.842475299966492
AT5G46600.1	TAS2-3'D9[+]	525	6	0.180551	1.180551	no	NA	TAS2-3'D9[+]:AT5G46600.1	0.842475299966492
AT5G46730.2	TAS4-3'D2[-]	597	4	0.722204	0.7045479277208	no	NA	TAS4-3'D2[-]:AT5G46730.2	0.842475299966492
AT5G65575.1	TAS3C-5'D1[+]	175	6	0.722204	1.26530120446521	no	NA	TAS3C-5'D1[+]:AT5G65575.1	0.842475299966492
AT1G56460.2	TAS3B-5'D7[+]	486	6	0.361102	1	no	NA	TAS3B-5'D7[+]:AT1G56460.2	0.84486832036545
AT3G29040.1	TAS3A-5'D1[+]	578	6	0.361102	1	no	NA	TAS3A-5'D1[+]:AT3G29040.1	0.84486832036545
AT5G66210.4	TAS3C-5'D5[+]	1846	6	1.08331	1	no	CPK28	TAS3C-5'D5[+]:CPK28	0.84486832036545
AT1G60710.1	TAS3B-5'D5[+]	150	6	0.361102	1	no	ATB2	TAS3B-5'D5[+]:ATB2	0.852684405976679
AT1G75870.1	TAS1A-3'D7[-]	562	4.5	0.361102	0.653336277366307	no	NA	TAS1A-3'D7[-]:AT1G75870.1	0.852684405976679
AT2G06005.2	TAS1A-3'D9[-]	925	6	0.361102	1	no	FIP1	TAS1A-3'D9[-]:FIP1	0.852684405976679
AT4G32410.1	TAS1B-3'D4[-]	3035	6	0.722204	1	no	AtCESA1	TAS1B-3'D4[-]:AtCESA1	0.852684405976679
AT5G07180.1	TAS3B-5'D1[+]	3246	6	0.361102	1	no	ERL2	TAS3B-5'D1[+]:ERL2	0.852684405976679
AT5G45810.1	TAS1B-3'D4[-]	997	6	0.361102	1	no	CIPK19	TAS1B-3'D4[-]:CIPK19	0.852684405976679
AT5G61520.2	TAS1A-3'D9[-]	1721	6	0.361102	1	no	NA	TAS1A-3'D9[-]:AT5G61520.2	0.852684405976679
AT1G03080.1	TAS1A-3'D9[-]	5175	5.5	0.361102	1	no	NET1D	TAS1A-3'D9[-]:NET1D	0.883329065039664
AT1G08110.4	TAS3B-5'D5[+]	663	5	0.361102	1	no	NA	TAS3B-5'D5[+]:AT1G08110.4	0.883329065039664
AT1G10940.2	TAS1C-3'D5[-]	460	6	0.361102	1	no	ASK1	TAS1C-3'D5[-]:ASK1	0.883329065039664
AT1G12240.1	TAS1C-3'D1[-]	478	5	0.361102	1	no	ATBETAFRUCT4	TAS1C-3'D1[-]:ATBETAFRUCT4	0.883329065039664
AT1G14460.1	TAS3C-5'D9[+]	160	4.5	0.0108331	0.586941558607459	no	NA	TAS3C-5'D9[+]:AT1G14460.1	0.883329065039664
AT1G15270.1	TAS3B-5'D9[+]	207	6	2.88882	1.22807039704921	no	NA	TAS3B-5'D9[+]:AT1G15270.1	0.883329065039664
AT1G15340.2	TAS3B-5'D9[+]	861	6	0.361102	1	no	MBD10	TAS3B-5'D9[+]:MBD10	0.883329065039664
AT1G22400.1	TAS3C-5'D3[+]	1400	4.5	0.722204	0.613864858795727	no	ATUGT85A1	TAS3C-5'D3[+]:ATUGT85A1	0.883329065039664
AT1G32700.2	TAS3A-5'D4[+]	1209	5	0.361102	0.790325652477871	no	NA	TAS3A-5'D4[+]:AT1G32700.2	0.883329065039664
AT1G44170.3	TAS4-3'D9[+]	870	6	0.361102	1	no	ALDH3H1	TAS4-3'D9[+]:ALDH3H1	0.883329065039664
AT1G47200.1	TAS3B-5'D7[+]	622	5	0.361102	0.790325652477871	no	WPP2	TAS3B-5'D7[+]:WPP2	0.883329065039664
AT1G48760.3	TAS3B-5'D9[+]	2656	5.5	0.361102	1	no	delta-ADR	TAS3B-5'D9[+]:delta-ADR	0.883329065039664
AT1G49620.1	TAS3C-5'D3[+]	428	6	0.361102	1	no	ICK5	TAS3C-5'D3[+]:ICK5	0.883329065039664
AT1G53910.3	TAS3C-5'D2[-]	1460	4.5	1.08331	1.20967667012735	no	RAP2.12	TAS3C-5'D2[-]:RAP2.12	0.883329065039664
AT1G61170.1	TAS3C-5'D2[-]	941	5	0.722204	1	no	NA	TAS3C-5'D2[-]:AT1G61170.1	0.883329065039664
AT1G65060.2	TAS1C-3'D7[-]	1381	6	0.361102	1	no	4CL3	TAS1C-3'D7[-]:4CL3	0.883329065039664
AT1G67530.2	TAS3C-5'D9[+]	2537	6	0.361102	1	no	NA	TAS3C-5'D9[+]:AT1G67530.2	0.883329065039664
AT1G70090.2	TAS3C-5'D5[+]	765	5.5	0.361102	1	no	GATL9	TAS3C-5'D5[+]:GATL9	0.883329065039664
AT1G76810.1	TAS1B-3'D10[+]	2709	6	0.361102	1	no	NA	TAS1B-3'D10[+]:AT1G76810.1	0.883329065039664
AT1G76810.1	TAS3B-5'D9[-]	4210	6	0.361102	1	no	NA	TAS3B-5'D9[-]:AT1G76810.1	0.883329065039664
AT2G14835.2	TAS1C-3'D9[+]	1459	6	0.361102	1	no	NA	TAS1C-3'D9[+]:AT2G14835.2	0.883329065039664
AT2G16730.1	TAS3C-5'D3[+]	47	5	0.361102	1	no	BGAL13	TAS3C-5'D3[+]:BGAL13	0.883329065039664
AT2G18969.1	TAS3A-5'D1[+]	328	6	0.361102	1	no	NA	TAS3A-5'D1[+]:AT2G18969.1	0.883329065039664
AT2G22795.1	TAS3B-5'D9[+]	1697	5.5	0.722204	1	no	NA	TAS3B-5'D9[+]:AT2G22795.1	0.883329065039664
AT2G26190.1	TAS3B-5'D9[-]	1893	5	0.361102	1	no	NA	TAS3B-5'D9[-]:AT2G26190.1	0.883329065039664
AT2G38750.1	TAS4-3'D2[-]	629	5	0.361102	0.790325652477871	no	ANNAT4	TAS4-3'D2[-]:ANNAT4	0.883329065039664
AT3G09980.1	TAS1B-3'D9[-]	260	5.5	0.361102	1	no	NA	TAS1B-3'D9[-]:AT3G09980.1	0.883329065039664
AT3G18930.2	TAS4-3'D9[+]	1455	5.5	0.361102	1	no	NA	TAS4-3'D9[+]:AT3G18930.2	0.883329065039664
AT3G28830.1	TAS3C-5'D4[+]	489	4.5	1.08331	0.324678603544283	no	NA	TAS3C-5'D4[+]:AT3G28830.1	0.883329065039664
AT3G48440.1	TAS3C-5'D8[-]	264	6	0.0649984	1.0649984	no	NA	TAS3C-5'D8[-]:AT3G48440.1	0.883329065039664
AT4G20890.1	TAS3C-5'D9[-]	1646	4.5	0.361102	0.653336277366307	no	TUB9	TAS3C-5'D9[-]:TUB9	0.883329065039664
AT4G22740.2	TAS3C-5'D4[+]	1144	5.5	0.361102	1	no	NA	TAS3C-5'D4[+]:AT4G22740.2	0.883329065039664
AT4G23710.1	TAS1A-3'D3[+]	89	6	0.361102	1	no	VAG2	TAS1A-3'D3[+]:VAG2	0.883329065039664
AT4G25080.5	TAS1A-3'D9[-]	1012	5	0.361102	0.790325652477871	no	CHLM	TAS1A-3'D9[-]:CHLM	0.883329065039664
AT4G37640.1	TAS1A-3'D7[-]	2969	5.5	0.971365	1.14467565979408	no	ACA2	TAS1A-3'D7[-]:ACA2	0.883329065039664
AT4G37820.1	TAS3C-5'D3[+]	1734	5	0.361102	1	no	NA	TAS3C-5'D3[+]:AT4G37820.1	0.883329065039664
AT5G09880.1	TAS3B-5'D7[+]	456	5	0.361102	0.790325652477871	no	NA	TAS3B-5'D7[+]:AT5G09880.1	0.883329065039664
AT5G10860.1	TAS3C-5'D7[-]	800	5.5	1.44441	1.17332994129534	no	CBSX3	TAS3C-5'D7[-]:CBSX3	0.883329065039664
AT5G13420.1	TAS3B-5'D7[+]	1329	5.5	0.722204	1	no	TRA2	TAS3B-5'D7[+]:TRA2	0.883329065039664
AT5G14920.2	TAS2-3'D8[+]	1075	4.5	0.361102	0.653336277366307	no	NA	TAS2-3'D8[+]:AT5G14920.2	0.883329065039664
AT5G24880.1	TAS3A-5'D1[+]	1047	5	0.361102	0.790325652477871	no	NA	TAS3A-5'D1[+]:AT5G24880.1	0.883329065039664
AT5G26000.2	TAS3C-5'D2[+]	823	5.5	0.722204	1	no	AtTGG1	TAS3C-5'D2[+]:AtTGG1	0.883329065039664
AT5G28540.1	TAS1B-3'D4[-]	1747	5	0.501932	0.91427242655966	no	BIP1	TAS1B-3'D4[-]:BIP1	0.883329065039664
AT5G33370.2	TAS3C-5'D4[-]	1300	3.5	4.69433	0.730422501968974	no	NA	TAS3C-5'D4[-]:AT5G33370.2	0.883329065039664
AT5G40340.1	TAS3B-5'D7[+]	2199	5.5	0.722204	1	no	NA	TAS3B-5'D7[+]:AT5G40340.1	0.883329065039664
AT5G40890.2	TAS3B-5'D1[+]	1998	5	0.361102	1	no	ATCLC-A	TAS3B-5'D1[+]:ATCLC-A	0.883329065039664
AT5G44560.2	TAS1C-3'D5[-]	791	6	0.361102	1	no	VPS2.2	TAS1C-3'D5[-]:VPS2.2	0.883329065039664
AT5G46330.1	TAS3C-5'D7[-]	3422	5	0.361102	1	no	FLS2	TAS3C-5'D7[-]:FLS2	0.883329065039664
AT5G58590.1	TAS3C-5'D3[+]	711	6	0.361102	1	no	RANBP1	TAS3C-5'D3[+]:RANBP1	0.883329065039664
AT5G58720.3	TAS3A-5'D6[+]	1702	6	0.361102	1	no	NA	TAS3A-5'D6[+]:AT5G58720.3	0.883329065039664
AT5G62000.4	TAS1B-3'D10[+]	3081	5	0.361102	1	no	ARF1-BP	TAS1B-3'D10[+]:ARF1-BP	0.883329065039664
AT5G65690.1	TAS1C-3'D7[-]	1201	6	0.361102	1	no	PCK2	TAS1C-3'D7[-]:PCK2	0.883329065039664
ATCG00830.1	TAS3B-5'D9[+]	771	4.5	1.44441	0.273294015708416	no	RPL2.1	TAS3B-5'D9[+]:RPL2.1	0.883329065039664
ATMG00090.1	TAS1A-3'D3[-]	33	4.5	0.700538	0.115510769669676	no	NA	TAS1A-3'D3[-]:ATMG00090.1	0.883329065039664
AT2G25210.1	TAS3C-5'D4[-]	298	4	0.361102	0.556822300677873	no	NA	TAS3C-5'D4[-]:AT2G25210.1	0.888514077725402
AT5G63810.1	TAS1A-3'D7[-]	2150	6	0.361102	1	no	AtBGAL10	TAS1A-3'D7[-]:AtBGAL10	0.899775533288798
AT3G54080.1	TAS1A-3'D10[-]	1213	5	0.361102	0.790325652477871	no	NA	TAS1A-3'D10[-]:AT3G54080.1	0.955106841676363
AT1G11910.1	TAS4-3'D7[-]	1668	5	1.44441	0.692916934782054	no	APA1	TAS4-3'D7[-]:APA1	0.956261657050094
AT4G32800.1	TAS1B-3'D8[+]	889	5	0.361102	0.790325652477871	no	NA	TAS1B-3'D8[+]:AT4G32800.1	0.956261657050094
AT5G67490.1	TAS3C-5'D3[+]	693	5	0.361102	0.729170249297536	no	NA	TAS3C-5'D3[+]:AT5G67490.1	0.968231786320922
AT1G31330.1	TAS3C-5'D1[+]	358	5	0.361102	0.556822300677873	no	PSAF	TAS3C-5'D1[+]:PSAF	0.998021776427486
AT3G04920.1	TAS3A-5'D8[+]	255	5	0.722204	0.613864858795727	no	NA	TAS3A-5'D8[+]:AT3G04920.1	0.998021776427486
AT1G01630.1	TAS3C-5'D9[+]	856	5.5	0.722204	0.613864858795727	no	NA	TAS3C-5'D9[+]:AT1G01630.1	0.999976808845431
AT1G02000.1	TAS4-3'D10[-]	1389	6	0.361102	0.653336277366307	no	GAE2	TAS4-3'D10[-]:GAE2	0.999976808845431
AT1G02500.2	TAS3B-5'D7[-]	1326	6	0.361102	0.283847947313761	no	AtSAM1	TAS3B-5'D7[-]:AtSAM1	0.999976808845431
AT1G03050.1	TAS3C-5'D9[+]	1167	6	0.361102	0.790325652477871	no	NA	TAS3C-5'D9[+]:AT1G03050.1	0.999976808845431
AT1G05120.1	TAS3B-5'D6[+]	74	5.5	0.00722204	0.740004819624099	no	NA	TAS3B-5'D6[+]:AT1G05120.1	0.999976808845431
AT1G07320.4	TAS1B-3'D4[-]	853	6	0.722204	0.178163027792002	no	EMB2784	TAS1B-3'D4[-]:EMB2784	0.999976808845431
AT1G09070.1	TAS3B-5'D2[+]	533	5.5	0.361102	0.556822300677873	no	(AT)SRC2	TAS3B-5'D2[+]:(AT)SRC2	0.999976808845431
AT1G12080.2	TAS3C-5'D8[-]	300	6	1.08331	0.307380308455906	no	NA	TAS3C-5'D8[-]:AT1G12080.2	0.999976808845431
AT1G12090.1	TAS4-3'D7[+]	784	5.5	1.08331	0.187501462527788	no	ELP	TAS4-3'D7[+]:ELP	0.999976808845431
AT1G12310.1	TAS1B-3'D2[+]	499	5.5	0.361102	0.385831601804003	no	NA	TAS1B-3'D2[+]:AT1G12310.1	0.999976808845431
AT1G17190.1	TAS3A-5'D6[+]	674	6	0.361102	0.790325652477871	no	ATGSTU26	TAS3A-5'D6[+]:ATGSTU26	0.999976808845431
AT1G20330.1	TAS1A-3'D2[-]	182	5.5	0.361102	0.790325652477871	no	CVP1	TAS1A-3'D2[-]:CVP1	0.999976808845431
AT1G20440.1	TAS3C-5'D3[+]	485	5.5	2.88882	0.729167877627629	no	AtCOR47	TAS3C-5'D3[+]:AtCOR47	0.999976808845431
AT1G20450.2	TAS3C-5'D8[+]	1337	6	1.08331	0.0448034254573764	no	ERD10	TAS3C-5'D8[+]:ERD10	0.999976808845431
AT1G23149.1	TAS3C-5'D3[+]	721	5.5	0.361102	0.485153145060969	no	CPuORF29	TAS3C-5'D3[+]:CPuORF29	0.999976808845431
AT1G23150.1	TAS3C-5'D3[+]	721	5.5	0.361102	0.485153145060969	no	NA	TAS3C-5'D3[+]:AT1G23150.1	0.999976808845431
AT1G24260.3	TAS3B-5'D7[-]	1038	5	0.361102	0.485153145060969	no	AGL9	TAS3B-5'D7[-]:AGL9	0.999976808845431
AT1G30360.1	TAS2-3'D3[+]	2344	5.5	0.361102	0.320265322641367	no	ERD4	TAS2-3'D3[+]:ERD4	0.999976808845431
AT1G43170.9	TAS2-3'D8[-]	1172	5	0.361102	0.485153145060969	no	ARP1	TAS2-3'D8[-]:ARP1	0.999976808845431
AT1G45000.2	TAS3C-5'D5[+]	1032	6	0.722204	0.7045479277208	no	NA	TAS3C-5'D5[+]:AT1G45000.2	0.999976808845431
AT1G53910.3	TAS3A-5'D4[-]	1322	6	0.361102	0.653336277366307	no	RAP2.12	TAS3A-5'D4[-]:RAP2.12	0.999976808845431
AT1G54280.1	TAS3B-5'D7[+]	39	5.5	0.0144441	0.419342532232662	no	NA	TAS3B-5'D7[+]:AT1G54280.1	0.999976808845431
AT1G56070.1	TAS1C-3'D6[-]	2382	5	1.08331	0.490199815525939	no	LOS1	TAS1C-3'D6[-]:LOS1	0.999976808845431
AT1G56280.2	TAS3B-5'D7[+]	853	5.5	0.722204	0.40523209848656	no	ATDI19	TAS3B-5'D7[+]:ATDI19	0.999976808845431
AT1G57720.2	TAS3B-5'D8[+]	1181	6	0.361102	0.716692362453821	no	NA	TAS3B-5'D8[+]:AT1G57720.2	0.999976808845431
AT1G64230.5	TAS3C-5'D9[+]	777	6	0.361102	0.295184579550728	no	UBC28	TAS3C-5'D9[+]:UBC28	0.999976808845431
AT1G65370.1	TAS3A-5'D9[-]	317	5	0.361102	0.653336277366307	no	NA	TAS3A-5'D9[-]:AT1G65370.1	0.999976808845431
AT1G65440.3	TAS1B-3'D4[-]	4568	5.5	0.361102	0.485153145060969	no	GTB1	TAS1B-3'D4[-]:GTB1	0.999976808845431
AT1G65960.2	TAS3B-5'D6[+]	1452	6	0.361102	0.485153145060969	no	GAD2	TAS3B-5'D6[+]:GAD2	0.999976808845431
AT1G70700.2	TAS1C-3'D5[-]	1014	6	1.08331	0.0584119801041895	no	JAZ9	TAS1C-3'D5[-]:JAZ9	0.999976808845431
AT1G70940.1	TAS3C-5'D2[-]	2363	5.5	0.361102	0.653336277366307	no	ATPIN3	TAS3C-5'D2[-]:ATPIN3	0.999976808845431
AT1G72260.1	TAS2-3'D3[+]	140	6	0.361102	0.350003857211185	no	THI2.1	TAS2-3'D3[+]:THI2.1	0.999976808845431
AT1G75950.1	TAS4-3'D4[+]	215	6	0.361102	0.556822300677873	no	ASK1	TAS4-3'D4[+]:ASK1	0.999976808845431
AT1G76490.1	TAS3A-5'D4[+]	2170	5	0.722204	0.268401145167248	no	AtHMGR1	TAS3A-5'D4[+]:AtHMGR1	0.999976808845431
AT1G76890.2	TAS3A-5'D8[+]	1310	5.5	0.361102	0.790325652477871	no	AT-GT2	TAS3A-5'D8[+]:AT-GT2	0.999976808845431
AT1G79400.1	TAS1B-3'D7[-]	2232	6	0.361102	0.790325652477871	no	ATCHX2	TAS1B-3'D7[-]:ATCHX2	0.999976808845431
AT2G19480.3	TAS3A-5'D1[+]	1195	5.5	0.361102	0.485153145060969	no	NAP1;2	TAS3A-5'D1[+]:NAP1;2	0.999976808845431
AT2G21660.2	TAS4-3'D2[-]	542	5.5	14.083	0.152016029058716	no	ATGRP7	TAS4-3'D2[-]:ATGRP7	0.999976808845431
AT2G22950.1	TAS1A-3'D7[-]	2839	6	0.111942	0.645650573335098	no	ACA7	TAS1A-3'D7[-]:ACA7	0.999976808845431
AT2G26410.1	TAS3C-5'D8[-]	1687	6	0.361102	0.350003857211185	no	Iqd4	TAS3C-5'D8[-]:Iqd4	0.999976808845431
AT2G26490.1	TAS2-3'D2[-]	1540	6	0.722204	0.7045479277208	no	NA	TAS2-3'D2[-]:AT2G26490.1	0.999976808845431
AT2G26850.1	TAS3A-5'D6[+]	626	6	0.361102	0.790325652477871	no	NA	TAS3A-5'D6[+]:AT2G26850.1	0.999976808845431
AT2G28910.1	TAS3B-5'D7[+]	560	5.5	0.361102	0.556822300677873	no	CXIP4	TAS3B-5'D7[+]:CXIP4	0.999976808845431
AT2G30110.1	TAS4-3'D2[-]	3130	6	0.361102	0.653336277366307	no	ATUBA1	TAS4-3'D2[-]:ATUBA1	0.999976808845431
AT2G30570.1	TAS3B-5'D7[+]	263	6	1.08331	0.170844335831789	no	PSBW	TAS3B-5'D7[+]:PSBW	0.999976808845431
AT2G31360.1	TAS3B-5'D9[+]	1005	6	0.361102	0.556822300677873	no	ADS2	TAS3B-5'D9[+]:ADS2	0.999976808845431
AT2G32580.2	TAS3C-5'D2[+]	909	5	0.361102	0.485153145060969	no	NA	TAS3C-5'D2[+]:AT2G32580.2	0.999976808845431
AT2G36160.1	TAS1B-3'D4[-]	536	5.5	1.08331	0.390628193421247	no	NA	TAS1B-3'D4[-]:AT2G36160.1	0.999976808845431
AT2G37340.3	TAS3B-5'D7[+]	860	6	0.361102	0.790325652477871	no	AT-RS2Z33	TAS3B-5'D7[+]:AT-RS2Z33	0.999976808845431
AT2G39770.2	TAS4-3'D10[-]	1243	6	1.08331	0.535717775572024	no	CYT1	TAS4-3'D10[-]:CYT1	0.999976808845431
AT2G39830.1	TAS3C-5'D8[-]	609	6	0.361102	0.790325652477871	no	DAR2	TAS3C-5'D8[-]:DAR2	0.999976808845431
AT2G41905.1	TAS4-3'D9[+]	92	6	5.77763	0.336552556310332	no	NA	TAS4-3'D9[+]:AT2G41905.1	0.999976808845431
AT2G45070.4	TAS3C-5'D8[-]	201	5.5	0.361102	0.429829375894095	no	SEC61 BETA	TAS3C-5'D8[-]:SEC61 BETA	0.999976808845431
AT2G45140.1	TAS3A-5'D8[+]	341	6	0.108331	0.814289450753874	no	PVA12	TAS3A-5'D8[+]:PVA12	0.999976808845431
AT2G46300.1	TAS3A-5'D10[+]	889	5	0.722204	0.44286030209678	no	NA	TAS3A-5'D10[+]:AT2G46300.1	0.999976808845431
AT3G02080.1	TAS1C-3'D7[-]	447	5	0.361102	0.385831601804003	no	NA	TAS1C-3'D7[-]:AT3G02080.1	0.999976808845431
AT3G04400.2	TAS3C-5'D8[+]	574	5.5	0.361102	0.273746812224966	no	emb2171	TAS3C-5'D8[+]:emb2171	0.999976808845431
AT3G05060.1	TAS3C-5'D3[+]	1690	6	0.361102	0.556822300677873	no	NA	TAS3C-5'D3[+]:AT3G05060.1	0.999976808845431
AT3G05550.1	TAS4-3'D2[-]	209	6	0.361102	0.653336277366307	no	NA	TAS4-3'D2[-]:AT3G05550.1	0.999976808845431
AT3G07850.1	TAS3C-5'D8[-]	86	6	0.194995	0.301687183164018	no	NA	TAS3C-5'D8[-]:AT3G07850.1	0.999976808845431
AT3G08580.2	TAS3C-5'D9[-]	588	6	0.361102	0.273746812224966	no	AAC1	TAS3C-5'D9[-]:AAC1	0.999976808845431
AT3G08720.2	TAS3C-5'D4[+]	1732	5.5	0.722204	0.935285070664853	no	ATPK19	TAS3C-5'D4[+]:ATPK19	0.999976808845431
AT3G08730.1	TAS3A-5'D6[+]	685	5.5	0.361102	0.790325652477871	no	ATPK1	TAS3A-5'D6[+]:ATPK1	0.999976808845431
AT3G09735.1	TAS3C-5'D3[+]	291	5.5	0.361102	0.485153145060969	no	NA	TAS3C-5'D3[+]:AT3G09735.1	0.999976808845431
AT3G09740.1	TAS3C-5'D4[-]	938	4.5	0.361102	0.556822300677873	no	ATSYP71	TAS3C-5'D4[-]:ATSYP71	0.999976808845431
AT3G10570.1	TAS4-3'D9[+]	1554	6	1.44441	0.458335755255258	no	CYP77A6	TAS4-3'D9[+]:CYP77A6	0.999976808845431
AT3G14040.1	TAS3C-5'D8[-]	89	6	0.166107	0.337465019432845	no	NA	TAS3C-5'D8[-]:AT3G14040.1	0.999976808845431
AT3G14230.3	TAS3C-5'D2[-]	1483	5	0.361102	0.653336277366307	no	RAP2.2	TAS3C-5'D2[-]:RAP2.2	0.999976808845431
AT3G21200.1	TAS3C-5'D4[+]	1019	5.5	0.361102	0.653336277366307	no	GluTRBP	TAS3C-5'D4[+]:GluTRBP	0.999976808845431
AT3G23450.1	TAS4-3'D2[-]	317	5.5	0.0361102	0.601618739707956	no	NA	TAS4-3'D2[-]:AT3G23450.1	0.999976808845431
AT3G24100.1	TAS3C-5'D2[+]	156	6	0.361102	0.653336277366307	no	NA	TAS3C-5'D2[+]:AT3G24100.1	0.999976808845431
AT3G26110.1	TAS1B-3'D10[-]	528	5.5	2.52771	0.258656313697887	no	NA	TAS1B-3'D10[-]:AT3G26110.1	0.999976808845431
AT3G47160.2	TAS3C-5'D2[+]	647	5.5	0.310548	0.962858037090534	no	NA	TAS3C-5'D2[+]:AT3G47160.2	0.999976808845431
AT3G47470.1	TAS4-3'D4[-]	291	5.5	0.361102	0.485153145060969	no	CAB4	TAS4-3'D4[-]:CAB4	0.999976808845431
AT3G48450.1	TAS1B-3'D5[-]	95	6	0.722204	0.613864858795727	no	NA	TAS1B-3'D5[-]:AT3G48450.1	0.999976808845431
AT3G48930.1	TAS3B-5'D9[+]	175	5.5	0.361102	0.429829375894095	no	EMB1080	TAS3B-5'D9[+]:EMB1080	0.999976808845431
AT3G52300.2	TAS3B-5'D5[+]	377	6	1.44441	0.771932760902037	no	ATPQ	TAS3B-5'D5[+]:ATPQ	0.999976808845431
AT3G54240.1	TAS1A-3'D2[+]	804	6	0.361102	0.653336277366307	no	NA	TAS1A-3'D2[+]:AT3G54240.1	0.999976808845431
AT3G55610.2	TAS3B-5'D6[+]	1391	5.5	0.361102	0.790325652477871	no	P5CS2	TAS3B-5'D6[+]:P5CS2	0.999976808845431
AT3G58030.4	TAS3C-5'D3[+]	1884	6	0.361102	0.790325652477871	no	NA	TAS3C-5'D3[+]:AT3G58030.4	0.999976808845431
AT3G60740.1	TAS3C-5'D3[+]	3587	6	0.0397212	0.763881913331991	no	CHO	TAS3C-5'D3[+]:CHO	0.999976808845431
AT3G62600.1	TAS3A-5'D1[+]	480	6	0.361102	0.653336277366307	no	ATERDJ3B	TAS3A-5'D1[+]:ATERDJ3B	0.999976808845431
AT4G02380.2	TAS3A-5'D4[-]	157	5	1.08331	0.535717775572024	no	AtLEA5	TAS3A-5'D4[-]:AtLEA5	0.999976808845431
AT4G02380.2	TAS3B-5'D7[+]	351	6	1.44441	0.297299696912202	no	AtLEA5	TAS3B-5'D7[+]:AtLEA5	0.999976808845431
AT4G02530.1	TAS3C-5'D2[+]	515	6	0.361102	0.790325652477871	no	NA	TAS3C-5'D2[+]:AT4G02530.1	0.999976808845431
AT4G03290.1	TAS3A-5'D1[+]	407	5	0.361102	0.350003857211185	no	NA	TAS3A-5'D1[+]:AT4G03290.1	0.999976808845431
AT4G05330.1	TAS1A-3'D10[-]	943	6	0.361102	0.556822300677873	no	AGD13	TAS1A-3'D10[-]:AGD13	0.999976808845431
AT4G11260.1	TAS3B-5'D9[-]	1239	6	0.361102	0.485153145060969	no	ATSGT1B	TAS3B-5'D9[-]:ATSGT1B	0.999976808845431
AT4G14360.2	TAS3C-5'D8[-]	1926	6	0.361102	0.790325652477871	no	NA	TAS3C-5'D8[-]:AT4G14360.2	0.999976808845431
AT4G18280.1	TAS4-3'D6[+]	203	5.5	0.361102	0.556822300677873	no	NA	TAS4-3'D6[+]:AT4G18280.1	0.999976808845431
AT4G19120.2	TAS2-3'D3[+]	1851	6	0.722204	0.373497404045092	no	ERD3	TAS2-3'D3[+]:ERD3	0.999976808845431
AT4G25370.1	TAS3B-5'D10[+]	775	5	0.361102	0.499290920629331	no	NA	TAS3B-5'D10[+]:AT4G25370.1	0.999976808845431
AT4G28750.1	TAS3A-5'D7[+]	329	6	0.303326	0.306670713801672	no	PSAE-1	TAS3A-5'D7[+]:PSAE-1	0.999976808845431
AT4G30440.1	TAS3B-5'D3[+]	1118	5.5	0.361102	0.49470332745743	no	GAE1	TAS3B-5'D3[+]:GAE1	0.999976808845431
AT4G31300.3	TAS3B-5'D1[+]	411	5	0.361102	0.556822300677873	no	PBA1	TAS3B-5'D1[+]:PBA1	0.999976808845431
AT4G32410.1	TAS3C-5'D5[+]	2267	6	0.361102	0.790325652477871	no	AtCESA1	TAS3C-5'D5[+]:AtCESA1	0.999976808845431
AT4G34480.1	TAS3C-5'D1[+]	1447	6	0.722204	0.7045479277208	no	NA	TAS3C-5'D1[+]:AT4G34480.1	0.999976808845431
AT4G35110.4	TAS1B-3'D4[-]	1131	5.5	1.08331	0.852275191150421	no	NA	TAS1B-3'D4[-]:AT4G35110.4	0.999976808845431
AT4G36810.1	TAS3C-5'D1[-]	1012	5	0.361102	0.653336277366307	no	AtGGPPS11	TAS3C-5'D1[-]:AtGGPPS11	0.999976808845431
AT4G38630.1	TAS3B-5'D7[+]	1203	6	0.361102	0.385831601804003	no	ATMCB1	TAS3B-5'D7[+]:ATMCB1	0.999976808845431
AT4G39900.1	TAS3B-5'D2[+]	751	6	0.361102	0.790325652477871	no	NA	TAS3B-5'D2[+]:AT4G39900.1	0.999976808845431
AT4G40030.3	TAS3C-5'D9[-]	826	5	0.361102	0.173147486178498	no	NA	TAS3C-5'D9[-]:AT4G40030.3	0.999976808845431
AT5G01410.1	TAS4-3'D6[+]	694	6	0.361102	0.429829375894095	no	ATPDX1	TAS4-3'D6[+]:ATPDX1	0.999976808845431
AT5G02120.1	TAS2-3'D5[+]	339	6	0.361102	0.790325652477871	no	OHP	TAS2-3'D5[+]:OHP	0.999976808845431
AT5G04180.1	TAS1A-3'D3[-]	626	5	0.361102	0.350003857211185	no	ACA3	TAS1A-3'D3[-]:ACA3	0.999976808845431
AT5G07530.2	TAS3C-5'D3[+]	165	5.5	0.361102	0.385831601804003	no	ATGRP-7	TAS3C-5'D3[+]:ATGRP-7	0.999976808845431
AT5G07530.2	TAS3B-5'D6[+]	635	5.5	3.61102	0.00123056681620573	no	ATGRP-7	TAS3B-5'D6[+]:ATGRP-7	0.999976808845431
AT5G08350.1	TAS2-3'D5[+]	673	6	0.361102	0.556822300677873	no	NA	TAS2-3'D5[+]:AT5G08350.1	0.999976808845431
AT5G09810.1	TAS1C-3'D5[+]	1319	5.5	2.52771	0.460830739205576	no	ACT7	TAS1C-3'D5[+]:ACT7	0.999976808845431
AT5G10480.3	TAS3C-5'D3[+]	795	5	0.361102	0.429829375894095	no	PAS2	TAS3C-5'D3[+]:PAS2	0.999976808845431
AT5G14030.4	TAS1A-3'D2[-]	645	5	0.722204	0.44286030209678	no	NA	TAS1A-3'D2[-]:AT5G14030.4	0.999976808845431
AT5G16500.1	TAS3A-5'D1[+]	1917	5.5	1.08331	0.852275191150421	no	NA	TAS3A-5'D1[+]:AT5G16500.1	0.999976808845431
AT5G20190.1	TAS1A-3'D6[+]	644	5.5	0.361102	0.556822300677873	no	NA	TAS1A-3'D6[+]:AT5G20190.1	0.999976808845431
AT5G22000.3	TAS1A-3'D7[-]	1391	6	0.361102	0.556822300677873	no	RHF2A	TAS1A-3'D7[-]:RHF2A	0.999976808845431
AT5G22580.1	TAS3C-5'D3[+]	170	6	0.361102	0.181484138328284	no	NA	TAS3C-5'D3[+]:AT5G22580.1	0.999976808845431
AT5G27980.1	TAS3B-5'D9[+]	210	6	0.361102	0.653336277366307	no	NA	TAS3B-5'D9[+]:AT5G27980.1	0.999976808845431
AT5G28640.1	TAS2-3'D3[-]	988	5	0.361102	0.653336277366307	no	AN3	TAS2-3'D3[-]:AN3	0.999976808845431
AT5G35630.3	TAS2-3'D4[+]	1421	6	0.361102	0.385831601804003	no	ATGSL1	TAS2-3'D4[+]:ATGSL1	0.999976808845431
AT5G39880.1	TAS3C-5'D3[+]	668	6	0.722204	0.543863627033326	no	NA	TAS3C-5'D3[+]:AT5G39880.1	0.999976808845431
AT5G46840.2	TAS3A-5'D9[+]	189	6	0.361102	0.788672018727384	no	NA	TAS3A-5'D9[+]:AT5G46840.2	0.999976808845431
AT5G49520.1	TAS3B-5'D3[+]	1390	5.5	0.361102	0.485153145060969	no	ATWRKY48	TAS3B-5'D3[+]:ATWRKY48	0.999976808845431
AT5G51750.1	TAS4-3'D8[+]	2478	6	0.361102	0.653336277366307	no	ATSBT1.3	TAS4-3'D8[+]:ATSBT1.3	0.999976808845431
AT5G52650.1	TAS3B-5'D7[+]	528	6	0.361102	0.0841937858384417	no	NA	TAS3B-5'D7[+]:AT5G52650.1	0.999976808845431
AT5G55125.2	TAS2-3'D3[+]	253	5.5	0.361102	0.790325652477871	no	NA	TAS2-3'D3[+]:AT5G55125.2	0.999976808845431
AT5G57000.2	TAS2-3'D1[-]	618	5	0.361102	0.556822300677873	no	NA	TAS2-3'D1[-]:AT5G57000.2	0.999976808845431
AT5G58170.1	TAS1A-3'D2[+]	2394	6	1.44441	0.530123486777329	no	GDPDL7	TAS1A-3'D2[+]:GDPDL7	0.999976808845431
AT5G63150.1	TAS3C-5'D3[+]	411	6	0.0938865	0.63516662369847	no	NA	TAS3C-5'D3[+]:AT5G63150.1	0.999976808845431
AT5G66400.2	TAS3A-5'D1[+]	453	6	0.0180551	0.591135022331849	no	ATDI8	TAS3A-5'D1[+]:ATDI8	0.999976808845431
AT5G66460.1	TAS3A-5'D5[+]	1252	5.5	0.361102	0.790325652477871	no	AtMAN7	TAS3A-5'D5[+]:AtMAN7	0.999976808845431
AT5G66760.1	TAS1C-3'D5[-]	1777	6	0.361102	0.556822300677873	no	SDH1-1	TAS1C-3'D5[-]:SDH1-1	0.999976808845431
AT5G67590.1	TAS3A-5'D7[+]	448	5	0.187773	0.423371508210628	no	FRO1	TAS3A-5'D7[+]:FRO1	0.999976808845431
ATCG00380.1	TAS3B-5'D8[+]	235	6	0.361102	0.102511918659386	no	RPS4	TAS3B-5'D8[+]:RPS4	0.999976808845431
ATCG01130.1	TAS3C-5'D4[+]	4586	6	0.722204	0.44286030209678	no	YCF1.2	TAS3C-5'D4[+]:YCF1.2	0.999976808845431
ATMG00690.1	TAS1A-3'D3[-]	168	5	0.0216661	0.593231754194044	no	ORF240A	TAS1A-3'D3[-]:ORF240A	0.999976808845431
