# Supplementary material for: NanoPARE: parallel analysis of RNA 5′ ends from low-input RNA
Source: Genome Res. 2018 Dec;28(12):1931–42. doi: 10.1101/gr.239202.118 (PMC6280765; doi:10.1101/gr.239202.118)
Supplement: Supplemental Material [file supp_gr.239202.118_Supplemental_Code_S1.zip › supplemental_code_S1/data_tables/detected_sites/flower_3.anno.mir.allen.detected.sites.tsv]

target.transcript	sRNA	slice.site	Allen.score	slice.site.rpm	fold.change	verified.	common.name	interaction	adj.p.val
AT1G12820.1	miR393a-5p	1894	4	3.37398	2.61164941879489	yes	AFB3	miR393a-5p:AFB3	0
AT1G27340.1	miR394a	1382	1	1.01219	1.50455586145635	yes	LCR	miR394a:LCR	0
AT1G27360.4	miR156j	1309	0	0.337398	1	no	SPL11	miR156j:SPL11	0
AT1G27370.4	miR156j	1324	0	0.337398	1	no	SPL10	miR156j:SPL10	0
AT1G31280.1	miR403-3p	3232	1	1.01219	0.856400478381335	yes	AGO2	miR403-3p:AGO2	0
AT1G48410.3	miR168a-5p	531	5	1.68699	2.68699	yes	AGO1	miR168a-5p:AGO1	0
AT1G68870.1	miR414	205	1.5	0.0101219	0.755288926706934	no	ATSOFL2	miR414:ATSOFL2	0
AT1G70700.2	miR169d	787	2.5	0.337398	0.264895806305298	no	JAZ9	miR169d:JAZ9	0
AT1G77850.1	miR160a-5p	1419	0.5	8.43495	7.05470622806375	yes	ARF17	miR160a-5p:ARF17	0
AT2G02850.1	miR408-3p	107	1	0.674796	1	yes	ARPN	miR408-3p:ARPN	0
AT2G24550.1	miR414	895	1	0.337398	0.798543822650639	no	NA	miR414:AT2G24550.1	0
AT2G28350.1	miR160a-5p	1339	2	9.78454	8.06382243729989	yes	ARF10	miR160a-5p:ARF10	0
AT2G45160.1	miR171a-3p	1013	0	17.2073	9.04849939618028	yes	ATHAM1	miR171a-3p:ATHAM1	0
AT3G60630.1	miR171a-3p	1055	0	10.4593	8.56835437169788	yes	ATHAM2	miR171a-3p:ATHAM2	0
AT3G62980.1	miR393a-5p	1721	2	1.27874	2.08848449276847	yes	AtTIR1	miR393a-5p:AtTIR1	0
AT4G00150.1	miR171a-3p	866	0	2.69918	2.76595299230296	yes	ATHAM3	miR171a-3p:ATHAM3	0
AT4G02930.1	miR8172	214	6	0.674796	1.674796	no	NA	miR8172:AT4G02930.1	0
AT4G36920.2	miR172c	1303	1	1.01219	1.20145378899878	yes	AP2	miR172c:AP2	0
AT5G07680.2	miR164a	661	2.5	1.01219	1.50455586145635	yes	ANAC079	miR164a:ANAC079	0
AT5G23420.2	miR414	390	2	0.674796	1.25227942616932	no	HMGB6	miR414:HMGB6	0
AT5G39740.2	miR414	997	1.5	0.674796	0.41490469655005	no	OLI7	miR414:OLI7	0
AT5G61430.1	miR164a	850	2.5	1.01219	1.50455586145635	yes	ANAC100	miR164a:ANAC100	0
AT2G27400.1	miR173-5p	378	2.5	2.36178	3.36178	yes	TAS1a	miR173-5p:TAS1a	0.00475206014848327
AT2G39675.1	miR173-5p	378	2.5	9.10974	10.10974	yes	TAS1c	miR173-5p:TAS1c	0.00475206014848327
AT2G39681.1	miR173-5p	417	2.5	3.71138	3.52279575713438	yes	TAS2	miR173-5p:TAS2	0.00475206014848327
AT4G30080.1	miR160a-5p	1518	2.5	3.37398	3.27051483552391	yes	ARF16	miR160a-5p:ARF16	0.00475206014848327
AT5G55580.1	miR414	417	2.5	0.337398	1.337398	no	NA	miR414:AT5G55580.1	0.00941949436166034
AT2G30350.2	miR414	635	2.5	0.337398	1.337398	no	NA	miR414:AT2G30350.2	0.0123362780361751
AT3G23690.1	miR393a-5p	416	3	1.34959	1.75683678306682	yes	NA	miR393a-5p:AT3G23690.1	0.0167612046691734
AT4G03190.1	miR393a-5p	1597	3	1.34959	1.75683678306682	yes	AFB1	miR393a-5p:AFB1	0.0167612046691734
AT1G52150.3	miR166a-3p	1278	3	0.674796	1.674796	yes	ATHB-15	miR166a-3p:ATHB-15	0.0264091833740259
AT1G69935.1	miR414	306	3	0.674796	1.674796	no	SHW1	miR414:SHW1	0.0297147145692163
AT1G69260.1	miR414	378	3	0.337398	1.337398	no	AFP1	miR414:AFP1	0.0485264506727271
AT2G22840.1	miR396a-5p	791	4	1.01219	2.01219	yes	AtGRF1	miR396a-5p:AtGRF1	0.0485264506727271
AT4G33430.2	miR866-5p	915	3	0.337398	1.337398	no	ATBAK1	miR866-5p:ATBAK1	0.0485264506727271
AT5G37020.2	miR167a-5p	2380	4	1.68699	1.60436853204808	no	ARF8	miR167a-5p:ARF8	0.0485264506727271
AT2G47460.1	miR858b	400	2.5	0.674796	1	yes	ATMYB12	miR858b:ATMYB12	0.0487438550904747
AT2G42200.1	miR157a-5p	947	2	0.337398	1	no	AtSPL9	miR157a-5p:AtSPL9	0.0491448153715924
AT2G30280.1	miR414	981	2.5	0.337398	1	no	DMS4	miR414:DMS4	0.0593569061636928
AT2G33810.1	miR156a-5p	796	1.5	0.674796	1	yes	SPL3	miR156a-5p:SPL3	0.0593569061636928
AT5G19590.1	miR854a	60	2	0.337398	0.798543822650639	no	NA	miR854a:AT5G19590.1	0.0599468707323787
AT5G43730.1	miR472-3p	634	3	0.337398	1.337398	no	NA	miR472-3p:AT5G43730.1	0.0599468707323787
AT1G66230.1	miR858a	468	3	0.337398	1.337398	yes	AtMYB20	miR858a:AtMYB20	0.0630336071633483
AT5G39610.1	miR164c-5p	780	3	0.337398	1	no	ANAC092	miR164c-5p:ANAC092	0.0660675249803874
AT5G35670.1	miR166e-5p	1013	4	0.337398	1.337398	no	iqd33	miR166e-5p:iqd33	0.0746489464534272
AT2G23140.2	miR414	2828	3.5	1.01219	1.50455586145635	no	AtPUB4	miR414:AtPUB4	0.0798737865046369
AT5G13990.1	miR408-3p	1477	3	0.337398	1	no	ATEXO70C2	miR408-3p:ATEXO70C2	0.0863932197734479
AT1G17060.1	miR5021	151	2.5	0.337398	1.337398	no	CHI2	miR5021:CHI2	0.0865391747496116
AT1G50055.1	miR173-5p	373	4.5	6.07316	7.07316	yes	TAS1b	miR173-5p:TAS1b	0.0865391747496116
AT3G17185.2	miR390a-5p	863	4.5	1.01219	2.01219	yes	TAS3a	miR390a-5p:TAS3a	0.0919659831658493
AT3G55940.1	miR414	919	2.5	0.00337398	0.881441528972629	no	NA	miR414:AT3G55940.1	0.0998878179766407
AT5G37780.3	miR414	638	2.5	3.03658	0.799517506244095	no	ACAM-1	miR414:ACAM-1	0.102541311348238
AT5G06350.1	miR165a-5p	1072	4.5	0.337398	1.337398	no	NA	miR165a-5p:AT5G06350.1	0.103466339446737
AT1G63980.2	miR414	889	2.5	0.00337398	0.750243368092371	no	NA	miR414:AT1G63980.2	0.110150174169107
AT2G05170.1	miR390b-3p	701	3.5	0.337398	1.337398	no	ATVPS11	miR390b-3p:ATVPS11	0.110150174169107
AT3G29070.1	miR414	138	2.5	0.00674796	0.752766162354064	no	NA	miR414:AT3G29070.1	0.110150174169107
AT4G02725.2	miR4240	351	4	1.01219	1.50455586145635	no	NA	miR4240:AT4G02725.2	0.110150174169107
AT3G11440.1	miR319a	1164	4	0.337398	1.337398	no	ATMYB65	miR319a:ATMYB65	0.111761408786031
AT5G43270.3	miR157a-5p	1112	2	0.674796	0.972570180211622	no	SPL2	miR157a-5p:SPL2	0.120757387132312
AT1G30470.3	miR414	1924	3	0.337398	1	no	NA	miR414:AT1G30470.3	0.123475988044588
AT1G10120.1	miR396a-5p	1316	5.5	1.68699	2.68699	yes	NA	miR396a-5p:AT1G10120.1	0.132903117136116
AT5G27395.2	miR158a-5p	939	3	0.337398	1	no	NA	miR158a-5p:AT5G27395.2	0.133160344318788
AT1G51760.1	miR167a-5p	862	3	0.674796	1	no	IAR3	miR167a-5p:IAR3	0.134015876070932
AT4G37150.1	miR5595a	748	2	0.337398	0.826861987909274	no	ATMES9	miR5595a:ATMES9	0.143114785679153
AT4G23010.3	miR780.1	992	4.5	0.337398	1.337398	no	ATUTR2	miR780.1:ATUTR2	0.1606254444378
AT4G32717.1	miR776	100	4.5	1.68699	1.60436853204808	no	SCRL24	miR776:SCRL24	0.162165796909019
AT1G49120.1	miR847	578	4	0.337398	1.337398	no	CRF9	miR847:CRF9	0.164384908961064
AT5G24340.1	miR8184	759	4.5	0.337398	1.337398	no	NA	miR8184:AT5G24340.1	0.164384908961064
AT5G55370.1	miR854a	123	4	0.337398	1.337398	no	NA	miR854a:AT5G55370.1	0.165088449021263
AT2G40620.1	miR5658	924	4	0.337398	1.337398	no	NA	miR5658:AT2G40620.1	0.172576342592555
AT3G56150.2	miR414	682	3	0.337398	1	no	ATEIF3C-1	miR414:ATEIF3C-1	0.180252386399032
AT2G22230.1	miR5658	117	2	0.337398	0.805030999819418	no	NA	miR5658:AT2G22230.1	0.181128870144947
AT5G59030.1	miR5658	99	2	0.337398	0.798543822650639	no	COPT1	miR5658:COPT1	0.181128870144947
AT1G08125.3	miR390a-3p	887	5	3.37398	2.61164941879489	no	NA	miR390a-3p:AT1G08125.3	0.181270083609013
AT5G08280.1	miR397b	652	3.5	0.337398	1	no	HEMC	miR397b:HEMC	0.185068410510756
AT3G48070.2	miR5021	51	2	0.337398	1	no	NA	miR5021:AT3G48070.2	0.194051255648338
AT1G15440.2	miR835-5p	791	4.5	0.337398	1.337398	no	ATPWP2	miR835-5p:ATPWP2	0.203905902145015
AT1G30330.2	miR167a-5p	3246	5	1.34959	1.40291116052343	no	ARF6	miR167a-5p:ARF6	0.203905902145015
AT2G33430.1	miR414	783	3.5	0.337398	1	no	DAL	miR414:DAL	0.208237436620319
AT1G17840.1	miR1886.1	237	5	0.674796	1.674796	no	ABCG11	miR1886.1:ABCG11	0.210801415352804
AT1G63500.1	miR5658	1960	2	0.337398	0.798543822650639	no	BSK7	miR5658:BSK7	0.210801415352804
AT1G59680.1	miR157d	408	4	0.337398	1.337398	no	EDA1	miR157d:EDA1	0.213401364081396
AT5G12840.4	miR169b-5p	1129	3	0.337398	0.798543822650639	yes	ATHAP2A	miR169b-5p:ATHAP2A	0.213401364081396
AT1G74260.1	miR5028	3488	5.5	0.337398	1.337398	no	PUR4	miR5028:PUR4	0.222598964939237
AT5G04760.1	miR5998a	573	4	0.674796	1.25227942616932	no	NA	miR5998a:AT5G04760.1	0.22838654369958
AT3G59830.1	miR5658	48	3.5	0.168699	1.168699	no	NA	miR5658:AT3G59830.1	0.235166704933771
AT5G46570.1	miR870-3p	1181	5	0.337398	1.337398	no	BSK2	miR870-3p:BSK2	0.24443716661182
AT3G49010.5	miR5662	83	3.5	0.674796	1	no	ATBBC1	miR5662:ATBBC1	0.247810074392984
AT1G01080.2	miR5021	321	6	1.01219	1.50455586145635	no	NA	miR5021:AT1G01080.2	0.267553635610864
AT2G21470.3	miR4221	1796	4.5	0.337398	1.337398	no	ATSAE2	miR4221:ATSAE2	0.273808566863578
AT5G43060.1	miR396b-5p	518	3	0.337398	0.798543822650639	no	RD21B	miR396b-5p:RD21B	0.277302607419463
AT1G63130.1	miR161.2	1111	3	0.0269918	1.0269918	yes	TAS8	miR161.2:TAS8	0.288726058636725
AT3G01160.1	miR414	812	3.5	0.0168699	1	no	NA	miR414:AT3G01160.1	0.294283507083765
AT5G56360.1	miR776	2115	5.5	1.34959	1.40291116052343	no	PSL4	miR776:PSL4	0.300176609644217
AT3G49160.1	miR5021	76	5	0.337398	1.337398	no	NA	miR5021:AT3G49160.1	0.307266708541145
AT1G54080.2	miR5021	1428	2.5	0.337398	1	no	UBP1A	miR5021:UBP1A	0.32046251805165
AT4G35050.1	miR840-3p	597	5	0.337398	1.337398	no	MSI3	miR840-3p:MSI3	0.323807842296575
AT5G27490.1	miR5021	952	3	0.337398	1	no	NA	miR5021:AT5G27490.1	0.323807842296575
AT5G41340.1	miR414	697	3	0.337398	0.798543822650639	no	ATUBC4	miR414:ATUBC4	0.343044356060785
AT1G11990.1	miR166e-5p	538	6	0.337398	1.337398	no	NA	miR166e-5p:AT1G11990.1	0.351073100457943
AT4G35440.2	miR838	1940	4	0.337398	1	no	ATCLC-E	miR838:ATCLC-E	0.354915096868997
AT5G20110.1	miR838	241	4	0.337398	1	no	NA	miR838:AT5G20110.1	0.354915096868997
AT2G25520.1	miR829-5p	332	4	0.337398	1	no	NA	miR829-5p:AT2G25520.1	0.355135300409004
AT1G60870.1	miR414	693	3	0.337398	0.664647970619077	no	MEE9	miR414:MEE9	0.366470105988017
AT4G09460.1	miR858a	353	4	1.01219	1	no	AtMYB6	miR858a:AtMYB6	0.366470105988017
AT5G58870.1	miR397b	2081	4	0.337398	1	no	ftsh9	miR397b:ftsh9	0.366470105988017
AT3G14110.3	miR396b-5p	773	4.5	0.674796	1.25227942616932	no	FLU	miR396b-5p:FLU	0.377048866877251
AT4G02070.2	miR414	829	4	0.337398	1	no	ATMSH6	miR414:ATMSH6	0.377048866877251
AT1G19500.1	miR397b	281	3.5	1.01219	0.856400478381335	no	NA	miR397b:AT1G19500.1	0.387144102945355
AT5G39710.1	miR774b-3p	2172	6	1.01219	1.50455586145635	no	EMB2745	miR774b-3p:EMB2745	0.389771071561613
AT2G38650.2	miR5996	1769	5	0.337398	1.337398	no	GAUT7	miR5996:GAUT7	0.394703598215715
AT5G18255.3	miR156a-3p	628	5	0.337398	1.337398	no	NA	miR156a-3p:AT5G18255.3	0.394703598215715
AT5G65060.2	miR2112-3p	717	5	1.01219	1.50455586145635	no	AGL70	miR2112-3p:AGL70	0.394703598215715
AT1G18800.1	miR414	830	3.5	0.337398	0.798543822650639	no	NRP2	miR414:NRP2	0.396777110584248
AT1G25360.1	miR8170-5p	1683	6	0.337398	1.337398	no	NA	miR8170-5p:AT1G25360.1	0.396777110584248
AT1G53230.1	miR5658	1252	3	0.337398	0.848091569168331	no	TCP3	miR5658:TCP3	0.396777110584248
AT1G54740.1	miR5658	870	3	0.337398	0.798543822650639	no	NA	miR5658:AT1G54740.1	0.396777110584248
AT1G62020.1	miR5021	77	4	0.337398	1.31958895936333	no	NA	miR5021:AT1G62020.1	0.396777110584248
AT1G62910.1	miR161.2	996	3	0.155203	0.988452116413208	yes	RFL9	miR161.2:RFL9	0.396777110584248
AT1G62930.1	miR161.2	984	3	0.155203	0.988452116413208	no	RPF3	miR161.2:RPF3	0.396777110584248
AT1G67230.1	miR837-5p	1211	3.5	0.337398	0.798543822650639	no	CRWN1	miR837-5p:CRWN1	0.396777110584248
AT2G34585.1	miR8170-5p	433	4	1.01219	1	no	NA	miR8170-5p:AT2G34585.1	0.396777110584248
AT3G07780.1	miR773a	1504	3.5	0.337398	0.798543822650639	no	OBE1	miR773a:OBE1	0.396777110584248
AT3G13960.1	miR5658	1067	6	0.337398	1.337398	no	AtGRF5	miR5658:AtGRF5	0.396777110584248
AT3G25180.2	miR391-3p	1295	4	0.337398	1	no	CYP82G1	miR391-3p:CYP82G1	0.396777110584248
AT4G19640.1	miR156f-3p	742	5.5	3.71138	2.00519239526896	no	ARA-7	miR156f-3p:ARA-7	0.396777110584248
AT4G28990.2	miR402	594	5.5	0.337398	1.337398	no	NA	miR402:AT4G28990.2	0.396777110584248
AT5G01820.1	miR1888a	1706	4	0.337398	1	no	ATCIPK14	miR1888a:ATCIPK14	0.396777110584248
AT5G08139.1	miR4221	1225	5.5	1.01219	1.50455586145635	no	NA	miR4221:AT5G08139.1	0.396777110584248
AT5G44860.1	miR414	1150	3.5	0.674796	0.832324979251462	no	NA	miR414:AT5G44860.1	0.396777110584248
AT1G63670.3	miR172d-5p	2209	4.5	0.674796	1	no	TRM12	miR172d-5p:TRM12	0.40310595576633
AT1G31410.1	miR5998a	1366	5.5	0.337398	1.337398	no	NA	miR5998a:AT1G31410.1	0.406658325826721
AT3G55620.1	miR776	658	4.5	0.337398	1	no	eIF6A	miR776:eIF6A	0.409641476519347
AT4G29670.2	miR169f-3p	704	6	3.37398	2.17374104831055	no	ACHT2	miR169f-3p:ACHT2	0.409641476519347
AT2G33330.1	miR5021	890	5	0.337398	1.337398	no	PDLP3	miR5021:PDLP3	0.415412353829167
AT4G24270.2	miR414	2114	6	0.674796	1.674796	no	EMB140	miR414:EMB140	0.416509713535376
AT1G75450.2	miR158a-5p	1160	6	0.337398	1.337398	no	ATCKX5	miR158a-5p:ATCKX5	0.416594346386456
AT2G20800.1	miR836	1258	5.5	0.337398	1.337398	no	NDB4	miR836:NDB4	0.416608265660814
AT5G19180.1	miR4221	1230	4.5	0.337398	1	no	ECR1	miR4221:ECR1	0.417248057107399
AT5G57180.3	miR824-3p	1400	5.5	0.337398	1.337398	no	CIA2	miR824-3p:CIA2	0.420240405932075
AT1G12920.1	miR856	1359	4	0.337398	1	no	ERF1-2	miR856:ERF1-2	0.423956112106764
AT1G19870.1	miR4227	2242	4	0.337398	1	no	iqd32	miR4227:iqd32	0.423956112106764
AT1G51100.1	miR833b	636	5.5	0.337398	1.337398	no	CRR41	miR833b:CRR41	0.423956112106764
AT1G53910.3	miR396a-5p	591	6	1.01219	1.50455586145635	no	RAP2.12	miR396a-5p:RAP2.12	0.423956112106764
AT1G66330.2	miR5664	1005	5.5	0.337398	1.337398	no	NA	miR5664:AT1G66330.2	0.423956112106764
AT1G76878.1	miR414	1385	5.5	0.337398	1.337398	no	NA	miR414:AT1G76878.1	0.423956112106764
AT2G02480.1	miR414	581	5.5	0.337398	1.337398	no	STI	miR414:STI	0.423956112106764
AT2G17760.1	miR5021	1688	3	0.674796	1	no	NA	miR5021:AT2G17760.1	0.423956112106764
AT2G22080.1	miR414	598	4	0.337398	1	no	NA	miR414:AT2G22080.1	0.423956112106764
AT2G29720.1	miR857	1006	5.5	0.337398	1.337398	no	CTF2B	miR857:CTF2B	0.423956112106764
AT2G40430.3	miR414	951	5.5	0.337398	1.337398	no	NA	miR414:AT2G40430.3	0.423956112106764
AT3G01330.1	miR162a-3p	1076	5	0.337398	1.337398	no	DEL3	miR162a-3p:DEL3	0.423956112106764
AT3G05900.1	miR773b-3p	767	5	0.337398	1.337398	no	NA	miR773b-3p:AT3G05900.1	0.423956112106764
AT5G01810.3	miR5655	1728	3.5	2.02439	1	no	ATPK10	miR5655:ATPK10	0.423956112106764
AT5G18520.1	miR414	1334	3.5	0.674796	0.832324979251462	no	Cand7	miR414:Cand7	0.423956112106764
AT5G24690.1	miR414	662	5.5	0.337398	1.337398	no	NA	miR414:AT5G24690.1	0.423956112106764
AT5G40730.1	miR414	90	3.5	1.01219	0.856400478381335	no	AGP24	miR414:AGP24	0.423956112106764
AT5G41400.1	miR5658	216	5.5	0.337398	1.337398	no	NA	miR5658:AT5G41400.1	0.423956112106764
AT5G63030.1	miR863-5p	233	5.5	0.337398	1.337398	no	GRXC1	miR863-5p:GRXC1	0.423956112106764
AT5G66060.2	miR413	647	4	0.337398	1	no	NA	miR413:AT5G66060.2	0.423956112106764
AT1G63770.5	miR158a-3p	3322	4	0.337398	1	no	NA	miR158a-3p:AT1G63770.5	0.43518199620503
AT5G15280.1	miR2112-3p	3546	5.5	0.337398	1.337398	no	NA	miR2112-3p:AT5G15280.1	0.43518199620503
AT1G14310.1	miR829-5p	770	4.5	0.337398	1	no	NA	miR829-5p:AT1G14310.1	0.45042499172074
AT2G04280.1	miR838	1156	4.5	0.337398	1	no	NA	miR838:AT2G04280.1	0.45042499172074
AT4G37000.1	miR838	799	4.5	0.337398	1	no	ACD2	miR838:ACD2	0.45042499172074
AT1G24340.1	miR837-5p	1180	5.5	0.337398	1.337398	no	EMB2421	miR837-5p:EMB2421	0.458012462040154
AT4G12710.1	miR837-5p	1161	5.5	0.337398	1.337398	no	NA	miR837-5p:AT4G12710.1	0.458012462040154
AT1G32810.2	miR844-5p	2705	6	0.337398	1.337398	no	NA	miR844-5p:AT1G32810.2	0.458691373022774
AT3G25730.1	miR8183	418	6	0.337398	1.337398	no	EDF3	miR8183:EDF3	0.458691373022774
AT5G35890.1	miR844-5p	558	6	0.337398	1.337398	no	NA	miR844-5p:AT5G35890.1	0.458691373022774
AT2G21187.3	miR855	766	4	0.337398	1	no	NA	miR855:AT2G21187.3	0.461090343235729
AT4G02020.1	miR414	157	3.5	0.0101219	0.755288926706934	no	EZA1	miR414:EZA1	0.461090343235729
AT4G10970.6	miR172b-5p	100	4.5	0.337398	1	no	NA	miR172b-5p:AT4G10970.6	0.461090343235729
AT4G27730.1	miR823	576	4.5	0.337398	1	no	ATOPT6	miR823:ATOPT6	0.461090343235729
AT4G38480.1	miR414	1407	3.5	0.00337398	0.750243368092371	no	NA	miR414:AT4G38480.1	0.461090343235729
AT5G65770.3	miR847	2804	4.5	0.337398	1	no	CRWN4	miR847:CRWN4	0.461090343235729
AT5G65780.2	miR847	2828	4.5	0.337398	1	no	ATBCAT-5	miR847:ATBCAT-5	0.461090343235729
AT1G59640.2	miR170-3p	938	6	0.337398	1.337398	no	BPE	miR170-3p:BPE	0.462085907960572
AT4G11850.1	miR396a-5p	694	6	0.337398	1.337398	no	MEE54	miR396a-5p:MEE54	0.462085907960572
AT4G36840.1	miR824-3p	1020	5.5	0.337398	1.337398	no	NA	miR824-3p:AT4G36840.1	0.462085907960572
AT5G09730.1	miR8184	1315	6	0.337398	1.337398	no	ATBX3	miR8184:ATBX3	0.462085907960572
AT5G16490.1	miR854a	97	6	0.337398	1.337398	no	RIC4	miR854a:RIC4	0.462085907960572
AT2G19740.1	miR847	414	3.5	0.337398	0.664647970619077	no	NA	miR847:AT2G19740.1	0.466955860405502
AT2G02500.1	miR844-3p	1025	6	0.337398	1.337398	no	ATMEPCT	miR844-3p:ATMEPCT	0.477895076467049
AT3G02340.1	miR773b-3p	934	5.5	0.337398	1.337398	no	NA	miR773b-3p:AT3G02340.1	0.477895076467049
AT3G07410.1	miR158a-5p	557	6	0.337398	1.337398	no	AtRABA5b	miR158a-5p:AtRABA5b	0.477895076467049
AT4G22930.1	miR5012	206	5.5	0.337398	1.337398	no	DHOASE	miR5012:DHOASE	0.477895076467049
AT4G30720.1	miR773b-5p	2245	5.5	0.337398	1.337398	no	PDE327	miR773b-5p:PDE327	0.477895076467049
AT1G72440.1	miR414	2929	4.5	0.337398	1	no	EDA25	miR414:EDA25	0.486229420238664
AT1G71800.1	miR413	1317	6	0.337398	1.337398	no	CSTF64	miR413:CSTF64	0.496373560691082
AT2G04690.2	miR5021	172	4	0.337398	1	no	NA	miR5021:AT2G04690.2	0.496373560691082
AT3G05040.1	miR169a-5p	3343	5	0.337398	1	no	HST	miR169a-5p:HST	0.496373560691082
AT3G55470.2	miR5021	56	4	0.674796	1	no	NA	miR5021:AT3G55470.2	0.496373560691082
AT5G16020.1	miR5021	53	4	0.337398	1	no	GEX3	miR5021:GEX3	0.496373560691082
AT3G28820.1	miR5998a	1362	3.5	2.69918	0.499176850332498	no	NA	miR5998a:AT3G28820.1	0.498181255467951
AT1G63000.1	miR780.1	315	4.5	0.337398	1	no	NRS/ER	miR780.1:NRS/ER	0.506571121094992
AT3G25520.2	miR414	699	3.5	1.01219	0.498488819743446	no	ATL5	miR414:ATL5	0.506571121094992
AT4G20340.1	miR835-5p	771	6	0.337398	1.337398	no	NA	miR835-5p:AT4G20340.1	0.506571121094992
AT4G21990.2	miR171c-5p	239	3.5	0.0101219	0.755288926706934	no	APR3	miR171c-5p:APR3	0.506571121094992
AT5G03160.1	miR4221	1475	4.5	0.337398	1	no	ATP58IPK	miR4221:ATP58IPK	0.506571121094992
AT5G61590.1	miR5658	303	3	0.337398	0.56920483999336	no	NA	miR5658:AT5G61590.1	0.506571121094992
AT5G27690.1	miR414	450	6	0.337398	1.337398	no	NA	miR414:AT5G27690.1	0.507865611738892
AT1G07920.1	miR414	1280	4.5	1.61276	1.21493771302888	no	NA	miR414:AT1G07920.1	0.511705346235546
AT1G07940.2	miR414	1411	4.5	1.30236	1.18185626111346	no	NA	miR414:AT1G07940.2	0.5278191822018
AT1G07930.2	miR414	1061	4.5	0.796259	1.1128796627643	no	NA	miR414:AT1G07930.2	0.528911278069988
AT2G28720.1	miR413	131	6	0.337398	1.337398	no	NA	miR413:AT2G28720.1	0.528911278069988
AT2G43510.1	miR413	224	6	0.337398	1.337398	no	ATTI1	miR413:ATTI1	0.528911278069988
AT3G52260.3	miR413	801	6	0.337398	1.337398	no	NA	miR413:AT3G52260.3	0.528911278069988
AT4G20400.2	miR168b-3p	1832	4.5	0.337398	1	no	JMJ14	miR168b-3p:JMJ14	0.528911278069988
AT5G05620.1	miR4221	84	6	0.337398	1.337398	no	ATGCP2	miR4221:ATGCP2	0.528911278069988
AT5G11340.1	miR171b-3p	343	4.5	0.337398	1	no	NA	miR171b-3p:AT5G11340.1	0.528911278069988
AT5G65670.2	miR172b-5p	1057	3.5	0.337398	0.664647970619077	no	IAA9	miR172b-5p:IAA9	0.528911278069988
AT1G67720.1	miR780.1	2930	5	0.337398	1	no	NA	miR780.1:AT1G67720.1	0.531757963820461
AT3G49850.1	miR780.1	959	5	0.337398	1	no	ATTRB3	miR780.1:ATTRB3	0.531757963820461
AT2G26110.1	miR782	1142	6	0.337398	1.337398	no	NA	miR782:AT2G26110.1	0.53393615161996
AT4G18030.1	miR5999	2119	3.5	0.674796	0.623298188679526	no	NA	miR5999:AT4G18030.1	0.53393615161996
AT1G50490.1	miR159b-5p	640	6	0.337398	1.337398	no	UBC20	miR159b-5p:UBC20	0.53415479092241
AT3G26810.1	miR393a-5p	2009	4	0.0708535	0.800699193508589	yes	AFB2	miR393a-5p:AFB2	0.53415479092241
AT1G22850.1	miR414	1074	4.5	0.337398	1	no	NA	miR414:AT1G22850.1	0.535823648947007
AT1G26110.2	miR414	1686	4.5	0.337398	1	no	DCP5	miR414:DCP5	0.535823648947007
AT5G62460.1	miR414	398	4.5	0.337398	1	no	NA	miR414:AT5G62460.1	0.535823648947007
AT2G34920.1	miR831-3p	1606	6	0.337398	1.337398	no	EDA18	miR831-3p:EDA18	0.554397360819148
AT4G27310.1	miR157a-3p	767	4	0.337398	0.798543822650639	no	BBX28	miR157a-3p:BBX28	0.560714241878339
AT1G66150.1	miR165a-5p	1865	4	0.337398	0.798543822650639	no	TMK1	miR165a-5p:TMK1	0.570852588688343
AT3G01120.1	miR773b-3p	1665	4	0.337398	0.798543822650639	no	AtCGS1	miR773b-3p:AtCGS1	0.572063662518432
AT1G68750.1	miR169b-3p	1538	5	0.337398	1	no	ATPPC4	miR169b-3p:ATPPC4	0.583661467159931
AT2G18400.1	miR831-5p	463	4.5	0.337398	1	no	NA	miR831-5p:AT2G18400.1	0.583869275669612
AT3G06540.1	miR156b-3p	1929	5	0.337398	1	no	AthREP	miR156b-3p:AthREP	0.588035941459193
AT3G61060.2	miR776	829	5	0.674796	1.25227942616932	no	AtPP2-A13	miR776:AtPP2-A13	0.593834088547746
AT1G23600.2	miR396b-5p	402	5	0.337398	1	no	NA	miR396b-5p:AT1G23600.2	0.599209233649177
AT1G04500.1	miR414	1176	4	0.337398	0.798543822650639	no	NA	miR414:AT1G04500.1	0.605596624539917
AT1G10890.1	miR831-3p	270	5	0.337398	1	no	NA	miR831-3p:AT1G10890.1	0.605596624539917
AT1G35320.1	miR5658	262	5	0.674796	1	no	NA	miR5658:AT1G35320.1	0.605596624539917
AT1G76810.1	miR158a-5p	4352	5	0.337398	1	no	NA	miR158a-5p:AT1G76810.1	0.605596624539917
AT2G19400.1	miR824-3p	1502	5	0.337398	1	no	NA	miR824-3p:AT2G19400.1	0.605596624539917
AT2G28320.1	miR5645c	166	5	0.337398	1	no	NA	miR5645c:AT2G28320.1	0.605596624539917
AT3G06430.1	miR403-3p	1533	5	0.337398	1	no	AtPPR2	miR403-3p:AtPPR2	0.605596624539917
AT3G45380.1	miR414	1423	5	0.0843495	1.0843495	no	NA	miR414:AT3G45380.1	0.605596624539917
AT3G49601.1	miR840-3p	859	5	0.337398	1	no	NA	miR840-3p:AT3G49601.1	0.605596624539917
AT3G51400.1	miR1886.1	155	5	0.674796	1	no	NA	miR1886.1:AT3G51400.1	0.605596624539917
AT3G59370.1	miR838	208	5	0.337398	1	no	NA	miR838:AT3G59370.1	0.605596624539917
AT3G60250.2	miR397b	242	4	0.337398	0.798543822650639	yes	CKB3	miR397b:CKB3	0.605596624539917
AT4G04400.1	miR414	1519	5	0.0843495	1.0843495	no	NA	miR414:AT4G04400.1	0.605596624539917
AT4G31770.1	miR171c-5p	477	5	0.337398	1	no	ATDBR1	miR171c-5p:ATDBR1	0.605596624539917
AT4G37610.1	miR167c-5p	1109	5	1.01219	1	no	BT5	miR167c-5p:BT5	0.605596624539917
AT3G51880.4	miR414	542	4	0.674796	0.832324979251462	no	AtHMGB1	miR414:AtHMGB1	0.610520186501579
AT3G56050.2	miR831-3p	1524	4	0.337398	0.664647970619077	no	NA	miR831-3p:AT3G56050.2	0.610520186501579
AT1G65440.3	miR414	246	4	0.337398	0.798543822650639	no	GTB1	miR414:GTB1	0.620220102652471
AT1G69030.1	miR414	856	4	0.337398	0.798543822650639	no	NA	miR414:AT1G69030.1	0.620220102652471
AT3G52230.1	miR414	512	4	0.337398	0.798543822650639	no	NA	miR414:AT3G52230.1	0.620220102652471
AT1G20090.1	miR5021	124	4	0.674796	1	no	ARAC4	miR5021:ARAC4	0.626525427508226
AT3G26030.1	miR5021	58	4	0.674796	1	no	ATB' DELTA	miR5021:ATB' DELTA	0.626525427508226
AT3G45090.2	miR5021	131	4	0.337398	1	no	NA	miR5021:AT3G45090.2	0.626525427508226
AT3G62660.1	miR5021	461	4	0.337398	1	no	GATL7	miR5021:GATL7	0.626525427508226
AT2G30260.1	miR5662	749	4	0.337398	0.798543822650639	no	U2B''	miR5662:U2B''	0.627914980146019
AT5G14590.1	miR773a	1026	5	0.337398	1	no	NA	miR773a:AT5G14590.1	0.628529319955915
AT4G34588.1	miR1886.1	540	4.5	0.337398	1	no	CPuORF2	miR1886.1:CPuORF2	0.628724924401568
AT4G34590.1	miR1886.1	540	4.5	0.337398	1	no	ATB2	miR1886.1:ATB2	0.628724924401568
AT1G05360.1	miR3434-3p	1342	5.5	0.674796	1.25227942616932	no	KMS2	miR3434-3p:KMS2	0.630011563782527
AT1G61215.1	miR414	537	5	0.337398	1	no	BRD4	miR414:BRD4	0.630011563782527
AT5G11960.1	miR866-3p	621	5	0.337398	1	no	NA	miR866-3p:AT5G11960.1	0.630011563782527
AT5G07410.1	miR5654-5p	1349	3.5	0.674796	0.0752510996985096	no	NA	miR5654-5p:AT5G07410.1	0.645837220544293
AT1G66180.1	miR5021	391	5	0.337398	1	no	NA	miR5021:AT1G66180.1	0.646261012895789
AT2G02090.1	miR5021	2472	5	0.674796	1	no	CHA19	miR5021:CHA19	0.646261012895789
AT3G28007.1	miR5021	384	5	0.674796	1	no	AtSWEET4	miR5021:AtSWEET4	0.646261012895789
AT3G60450.1	miR774b-5p	231	5.5	0.337398	1	no	NA	miR774b-5p:AT3G60450.1	0.646261012895789
AT3G56260.2	miR831-3p	768	5	0.337398	1	no	NA	miR831-3p:AT3G56260.2	0.657416957166746
AT1G61130.1	miR5661	1309	5.5	0.337398	1	no	SCPL32	miR5661:SCPL32	0.673624933065618
AT5G02570.1	miR838	102	4	0.337398	0.758799195923562	no	NA	miR838:AT5G02570.1	0.676778641192949
AT1G07990.1	miR472-5p	1914	5	0.337398	1	no	NA	miR472-5p:AT1G07990.1	0.679905575297059
AT1G10740.4	miR838	360	5	0.337398	1	no	NA	miR838:AT1G10740.4	0.68531344734504
AT1G15670.1	miR5661	559	5	0.337398	1	no	NA	miR5661:AT1G15670.1	0.68531344734504
AT1G20010.1	miR774a	135	5	0.337398	1	no	TUB5	miR774a:TUB5	0.68531344734504
AT1G67290.1	miR5661	610	5	1.01219	1	no	GLOX1	miR5661:GLOX1	0.68531344734504
AT2G44430.1	miR838	411	5	0.337398	1	no	NA	miR838:AT2G44430.1	0.68531344734504
AT3G07650.4	miR5021	1606	3	0.337398	0.758799195923562	no	BBX7	miR5021:BBX7	0.68531344734504
AT3G58560.1	miR779.1	1864	5	0.337398	1	no	NA	miR779.1:AT3G58560.1	0.68531344734504
AT3G58850.1	miR414	181	4	0.276666	0.762281495776202	no	HLH2	miR414:HLH2	0.68531344734504
AT5G51070.1	miR168a-5p	1905	5	0.337398	1	no	CLPD	miR168a-5p:CLPD	0.68531344734504
AT3G29360.2	miR172d-5p	226	5	0.337398	1	no	UGD2	miR172d-5p:UGD2	0.687060017007899
AT1G01300.1	miR5021	169	6	0.337398	1	no	NA	miR5021:AT1G01300.1	0.69008097413486
AT1G12520.3	miR398a-3p	820	6	0.674796	1.25227942616932	no	ATCCS	miR398a-3p:ATCCS	0.69008097413486
AT1G18250.2	miR5021	184	6	0.337398	1	no	ATLP-1	miR5021:ATLP-1	0.69008097413486
AT1G32200.2	miR834	104	5.5	0.337398	1	no	ACT1	miR834:ACT1	0.69008097413486
AT1G58030.1	miR414	739	5.5	0.337398	1	no	CAT2	miR414:CAT2	0.69008097413486
AT1G61890.1	miR414	252	5.5	0.337398	1	no	NA	miR414:AT1G61890.1	0.69008097413486
AT1G68110.1	miR5662	549	5.5	0.337398	1	no	NA	miR5662:AT1G68110.1	0.69008097413486
AT1G75040.1	miR166a-5p	791	5.5	0.337398	1	no	PR-5	miR166a-5p:PR-5	0.69008097413486
AT1G76892.1	miR5021	77	6	0.337398	1	no	NA	miR5021:AT1G76892.1	0.69008097413486
AT1G77610.1	miR400	1081	5.5	0.337398	1	no	NA	miR400:AT1G77610.1	0.69008097413486
AT2G16640.1	miR2934-3p	3288	5.5	0.337398	1	no	ATTOC132	miR2934-3p:ATTOC132	0.69008097413486
AT2G16730.1	miR865-3p	2179	4	0.337398	0.56920483999336	no	BGAL13	miR865-3p:BGAL13	0.69008097413486
AT2G22340.1	miR830-3p	994	5.5	0.337398	1	no	NA	miR830-3p:AT2G22340.1	0.69008097413486
AT2G35010.2	miR780.1	747	4.5	0.337398	0.798543822650639	no	ATO1	miR780.1:ATO1	0.69008097413486
AT3G02260.1	miR167d	1127	5.5	0.337398	1	no	ASA1	miR167d:ASA1	0.69008097413486
AT3G02750.3	miR5024-5p	2114	4	0.337398	0.664647970619077	no	NA	miR5024-5p:AT3G02750.3	0.69008097413486
AT3G06080.2	miR8180	1709	5.5	0.337398	1	no	TBL10	miR8180:TBL10	0.69008097413486
AT3G06190.2	miR5013	868	5.5	0.337398	1	no	ATBPM2	miR5013:ATBPM2	0.69008097413486
AT3G11830.2	miR5021	1811	3	1.01219	0.598548982979255	no	NA	miR5021:AT3G11830.2	0.69008097413486
AT3G15790.1	miR415	880	6	0.674796	1	no	ATMBD11	miR415:ATMBD11	0.69008097413486
AT3G16350.1	miR397a	1208	5.5	0.337398	1	no	NA	miR397a:AT3G16350.1	0.69008097413486
AT3G27200.1	miR398a-3p	268	5.5	0.674796	1	no	NA	miR398a-3p:AT3G27200.1	0.69008097413486
AT3G50690.1	miR414	1096	5.5	0.337398	1	no	NA	miR414:AT3G50690.1	0.69008097413486
AT3G51510.1	miR169h	157	5.5	0.337398	1	no	NA	miR169h:AT3G51510.1	0.69008097413486
AT3G57160.1	miR1886.1	421	5.5	0.337398	1	no	NA	miR1886.1:AT3G57160.1	0.69008097413486
AT3G57320.2	miR829-5p	286	5.5	0.337398	1	no	NA	miR829-5p:AT3G57320.2	0.69008097413486
AT4G01150.2	miR3440b-3p	252	5.5	1.68699	1	no	NA	miR3440b-3p:AT4G01150.2	0.69008097413486
AT4G16155.1	miR158a-5p	1815	5.5	1.01219	1	no	NA	miR158a-5p:AT4G16155.1	0.69008097413486
AT4G23060.1	miR5021	789	6	0.337398	1	no	IQD22	miR5021:IQD22	0.69008097413486
AT4G30440.1	miR161.1	695	5.5	0.674796	1	no	GAE1	miR161.1:GAE1	0.69008097413486
AT4G38430.1	miR397a	1701	5.5	0.337398	1	no	ATROPGEF1	miR397a:ATROPGEF1	0.69008097413486
AT5G09900.3	miR172a	649	5.5	0.337398	1	no	EMB2107	miR172a:EMB2107	0.69008097413486
AT5G15580.1	miR5014b	3006	5.5	0.337398	1	no	LNG1	miR5014b:LNG1	0.69008097413486
AT5G15780.1	miR5021	503	6	1.01219	1	no	NA	miR5021:AT5G15780.1	0.69008097413486
AT5G38383.1	miR169h	7421	5.5	0.337398	1	no	NA	miR169h:AT5G38383.1	0.69008097413486
AT5G51050.1	miR837-5p	1305	6	0.674796	1.25227942616932	no	APC2	miR837-5p:APC2	0.69008097413486
AT5G60340.1	miR397b	369	6	0.674796	1.25227942616932	no	AAK6	miR397b:AAK6	0.69008097413486
AT5G66950.1	miR414	2461	5.5	0.337398	1	no	NA	miR414:AT5G66950.1	0.69008097413486
AT5G66960.1	miR847	1833	5.5	0.337398	1	no	NA	miR847:AT5G66960.1	0.69008097413486
ATCG00860.1	miR5016	1463	4.5	0.506097	0.816979161863743	no	YCF2.1	miR5016:YCF2.1	0.69008097413486
ATCG01280.1	miR5016	1463	4.5	0.506097	0.816979161863743	no	YCF2.2	miR5016:YCF2.2	0.69008097413486
AT3G16565.2	miR773a	561	5.5	0.337398	1	no	NA	miR773a:AT3G16565.2	0.690248944809313
AT3G59770.3	miR773b-3p	4831	5.5	0.337398	1	no	AtSAC9	miR773b-3p:AtSAC9	0.690248944809313
AT1G53280.1	miR5642a	1320	4.5	0.674796	0.832324979251462	no	AtDJ1B	miR5642a:AtDJ1B	0.690295774582634
AT4G35950.1	miR413	541	5	0.337398	1	no	ARAC6	miR413:ARAC6	0.691234100533305
AT1G73760.1	miR5022	834	5	0.337398	1	no	NA	miR5022:AT1G73760.1	0.692848908120982
ATCG00860.1	miR5012	3828	5	0.168699	1	no	YCF2.1	miR5012:YCF2.1	0.692848908120982
ATCG01280.1	miR5012	3828	5	0.168699	1	no	YCF2.2	miR5012:YCF2.2	0.692848908120982
AT1G61570.1	miR3434-5p	112	5	0.337398	1	no	TIM13	miR3434-5p:TIM13	0.696378627251058
AT2G38610.2	miR5021	1209	4.5	0.337398	1	no	NA	miR5021:AT2G38610.2	0.696378627251058
AT1G51630.1	miR393b-3p	330	5.5	0.337398	1	no	AtMSR2	miR393b-3p:AtMSR2	0.697216217001542
AT3G14560.1	miR824-5p	294	4.5	0.674796	0.832324979251462	no	NA	miR824-5p:AT3G14560.1	0.697216217001542
AT4G26400.2	miR472-3p	190	5.5	0.337398	1	no	NA	miR472-3p:AT4G26400.2	0.697216217001542
AT5G26000.2	miR4227	851	4	0.337398	0.664647970619077	no	AtTGG1	miR4227:AtTGG1	0.697216217001542
AT5G50920.1	miR173-3p	1539	5	0.337398	1	no	ATHSP93-V	miR173-3p:ATHSP93-V	0.70180274821779
AT5G01380.1	miR854a	29	6	11.8089	1.31073008102461	no	NA	miR854a:AT5G01380.1	0.703663861329523
AT4G14930.1	miR859	1199	5	0.337398	1	no	NA	miR859:AT4G14930.1	0.707612848211989
AT1G62480.1	miR838	428	4	0.668048	0.55838541544621	no	NA	miR838:AT1G62480.1	0.711518058581339
AT3G28770.1	miR3440b-5p	1009	5	1.01219	1	no	NA	miR3440b-5p:AT3G28770.1	0.720437059528924
AT5G40450.1	miR3440b-5p	6647	5	0.337398	1	no	NA	miR3440b-5p:AT5G40450.1	0.720437059528924
AT3G05670.1	miR414	830	4.5	0.337398	0.798543822650639	no	NA	miR414:AT3G05670.1	0.723276148213239
AT4G27320.1	miR414	922	4.5	0.337398	0.798543822650639	no	ATPHOS34	miR414:ATPHOS34	0.723276148213239
AT2G38760.1	miR5024-5p	1095	6	0.337398	1	no	ANN3	miR5024-5p:ANN3	0.733977296645881
AT1G54270.2	miR838	1447	4	0.674796	0.41490469655005	no	EIF4A-2	miR838:EIF4A-2	0.734796053238973
AT1G71970.1	miR8176	398	6	0.337398	1	no	NA	miR8176:AT1G71970.1	0.735082262209428
AT1G15690.2	miR414	2086	4	2.30443	0.392479018645078	no	AtAVP1	miR414:AtAVP1	0.736336171720432
AT1G07370.1	miR5029	674	6	0.337398	1	no	ATPCNA1	miR5029:ATPCNA1	0.736818443045483
AT1G55570.1	miR5021	1991	3	0.674796	0.41490469655005	no	sks12	miR5021:sks12	0.736818443045483
AT1G70780.1	miR172d-5p	414	4	0.674796	0.553763238206713	no	NA	miR172d-5p:AT1G70780.1	0.736818443045483
AT1G70782.1	miR172d-5p	414	4	0.674796	0.553763238206713	no	CPuORF28	miR172d-5p:CPuORF28	0.736818443045483
AT2G36250.2	miR5645c	2094	4.5	0.337398	0.798543822650639	no	ATFTSZ2-1	miR5645c:ATFTSZ2-1	0.736818443045483
AT3G08650.2	miR839-5p	704	5.5	0.337398	1	no	NA	miR839-5p:AT3G08650.2	0.736818443045483
AT4G02930.1	miR1886.2	871	6	0.674796	1	no	NA	miR1886.2:AT4G02930.1	0.736818443045483
AT4G10780.1	miR160a-5p	547	5.5	0.0843495	1.0843495	no	NA	miR160a-5p:AT4G10780.1	0.736818443045483
AT5G62530.1	miR5017-5p	1483	6	0.337398	1	no	ALDH12A1	miR5017-5p:ALDH12A1	0.736818443045483
AT1G02750.2	miR8184	494	6	0.337398	1	no	NA	miR8184:AT1G02750.2	0.738540756894797
AT1G10850.1	miR5020a	241	6	0.337398	1	no	NA	miR5020a:AT1G10850.1	0.738540756894797
AT1G31580.1	miR5021	173	4	0.674796	0.832324979251462	no	CXC750	miR5021:CXC750	0.738540756894797
AT1G48750.1	miR5658	469	4	0.674796	0.553763238206713	no	NA	miR5658:AT1G48750.1	0.738540756894797
AT1G69670.1	miR4221	1855	6	0.337398	1	no	ATCUL3B	miR4221:ATCUL3B	0.738540756894797
AT1G78620.2	miR5998a	526	6	0.337398	1	no	NA	miR5998a:AT1G78620.2	0.738540756894797
AT2G33860.1	miR5020a	727	6	0.337398	1	no	ARF3	miR5020a:ARF3	0.738540756894797
AT2G46160.1	miR5645a	530	6	0.337398	1	no	NA	miR5645a:AT2G46160.1	0.738540756894797
AT3G01500.3	miR5658	1200	4	1.01219	0.543955687476684	no	ATBCA1	miR5658:ATBCA1	0.738540756894797
AT3G03540.1	miR398a-5p	1545	6	0.337398	1	no	NPC5	miR398a-5p:NPC5	0.738540756894797
AT3G30841.1	miR5632-5p	1356	6	0.337398	1	no	NA	miR5632-5p:AT3G30841.1	0.738540756894797
AT3G49730.1	miR838	957	6	0.337398	1	no	NA	miR838:AT3G49730.1	0.738540756894797
AT3G63460.3	miR838	1766	6	0.337398	1	no	NA	miR838:AT3G63460.3	0.738540756894797
AT4G18596.1	miR159b-5p	579	4	1.34959	0.145189675521693	no	NA	miR159b-5p:AT4G18596.1	0.738540756894797
AT4G27130.1	miR5632-3p	173	6	0.674796	1	no	NA	miR5632-3p:AT4G27130.1	0.738540756894797
AT5G08130.6	miR830-3p	635	6	0.337398	1	no	BIM1	miR830-3p:BIM1	0.738540756894797
AT5G09710.1	miR5013	754	6	0.337398	1	no	NA	miR5013:AT5G09710.1	0.738540756894797
AT5G23670.2	miR2936	79	4.5	0.337398	0.798543822650639	no	LCB2	miR2936:LCB2	0.738540756894797
AT5G65020.2	miR4221	360	6	0.674796	1	no	ANNAT2	miR4221:ANNAT2	0.738540756894797
AT5G66950.1	miR396b-3p	2921	6	0.337398	1	no	NA	miR396b-3p:AT5G66950.1	0.738540756894797
AT1G55560.1	miR865-3p	726	6	0.674796	1	no	sks14	miR865-3p:sks14	0.741198900269549
AT2G44830.1	miR865-3p	194	6	0.337398	1	no	NA	miR865-3p:AT2G44830.1	0.741198900269549
AT3G52420.1	miR834	205	4.5	0.337398	0.664647970619077	no	ATOEP7	miR834:ATOEP7	0.741198900269549
AT4G31480.2	miR4228-5p	3241	4.5	0.337398	0.664647970619077	no	NA	miR4228-5p:AT4G31480.2	0.741198900269549
AT5G47540.1	miR775	244	6	0.337398	1	no	NA	miR775:AT5G47540.1	0.746755138790676
AT1G14420.1	miR2112-5p	89	5	0.337398	1	no	AT59	miR2112-5p:AT59	0.750701426962523
AT1G08640.1	miR855	788	4.5	0.337398	0.798543822650639	no	CJD1	miR855:CJD1	0.750732592538166
AT1G10840.2	miR837-5p	811	6	0.674796	1	no	TIF3H1	miR837-5p:TIF3H1	0.750732592538166
AT1G19660.2	miR414	506	6	0.337398	1	no	NA	miR414:AT1G19660.2	0.750732592538166
AT1G48900.2	miR3932a	1543	6	0.674796	1	no	NA	miR3932a:AT1G48900.2	0.750732592538166
AT1G62370.1	miR414	226	6	0.337398	1	no	NA	miR414:AT1G62370.1	0.750732592538166
AT1G62880.2	miR847	161	6	0.337398	1	no	NA	miR847:AT1G62880.2	0.750732592538166
AT2G18670.1	miR169f-3p	711	6	0.337398	1	no	NA	miR169f-3p:AT2G18670.1	0.750732592538166
AT2G27170.2	miR414	3344	4.5	0.0101219	0.755288926706934	no	SMC3	miR414:SMC3	0.750732592538166
AT2G36580.1	miR169f-3p	1402	6	0.337398	1	no	NA	miR169f-3p:AT2G36580.1	0.750732592538166
AT3G13600.1	miR414	1408	6	0.337398	1	no	NA	miR414:AT3G13600.1	0.750732592538166
AT3G59770.3	miR169f-3p	3707	6	0.337398	1	no	AtSAC9	miR169f-3p:AtSAC9	0.750732592538166
AT4G02910.1	miR414	139	6	1.01219	1	no	NA	miR414:AT4G02910.1	0.750732592538166
AT4G17170.1	miR156c-3p	526	4.5	0.337398	0.664647970619077	no	AT-RAB2	miR156c-3p:AT-RAB2	0.750732592538166
AT5G21100.1	miR5647	1464	6	0.337398	1	no	NA	miR5647:AT5G21100.1	0.750732592538166
AT5G36890.2	miR414	1316	6	0.337398	1	no	BGLU42	miR414:BGLU42	0.750732592538166
AT5G59040.1	miR158a-3p	344	6	0.337398	1	no	COPT3	miR158a-3p:COPT3	0.750732592538166
AT1G09970.2	miR393b-3p	1896	6	0.337398	1	no	LRR XI-23	miR393b-3p:LRR XI-23	0.772807656004944
AT2G45980.1	miR156b-3p	783	5	0.337398	0.798543822650639	no	ATI1	miR156b-3p:ATI1	0.776486124280365
AT2G46030.1	miR414	561	4.5	0.337398	0.664647970619077	no	UBC6	miR414:UBC6	0.776587055293342
AT5G61240.2	miR5028	1191	4.5	0.674796	0.623298188679526	no	NA	miR5028:AT5G61240.2	0.776587055293342
AT5G53540.1	miR157d	1200	5	0.337398	1	no	NA	miR157d:AT5G53540.1	0.778871907227316
AT4G26670.1	miR5659	666	5.5	0.337398	1	no	NA	miR5659:AT4G26670.1	0.780273946694123
AT1G47270.2	miR854a	15	5	0.337398	1	no	AtTLP6	miR854a:AtTLP6	0.781032763946648
AT5G11970.1	miR156j	576	5	0.337398	1	no	NA	miR156j:AT5G11970.1	0.781032763946648
AT3G10360.1	miR157c-3p	2664	6	0.337398	1	no	APUM4	miR157c-3p:APUM4	0.790531910235361
AT3G09770.2	miR160c-3p	1670	4.5	0.337398	0.664647970619077	no	LOG2	miR160c-3p:LOG2	0.791546782726592
AT5G36230.1	miR4221	928	5	0.337398	0.798543822650639	no	NA	miR4221:AT5G36230.1	0.791546782726592
AT1G05580.2	miR414	2683	4.5	0.674796	0.85526884246327	no	ATCHX23	miR414:ATCHX23	0.793582311273151
AT5G52430.1	miR5021	1568	5	0.337398	1	no	NA	miR5021:AT5G52430.1	0.793582311273151
AT1G49975.1	miR414	455	5.5	0.337398	1	no	NA	miR414:AT1G49975.1	0.795873852448549
AT1G51940.1	miR773b-5p	1966	5	0.337398	1	no	LYK3	miR773b-5p:LYK3	0.795873852448549
AT2G16485.1	miR390b-3p	5048	5.5	0.337398	1	no	NERD	miR390b-3p:NERD	0.795873852448549
AT3G45310.2	miR167a-5p	639	5.5	0.337398	1	no	NA	miR167a-5p:AT3G45310.2	0.795873852448549
AT3G62660.1	miR773b-3p	1220	5.5	0.674796	1	no	GATL7	miR773b-3p:GATL7	0.795873852448549
AT4G03180.1	miR414	458	5.5	0.337398	1	no	NA	miR414:AT4G03180.1	0.795873852448549
AT4G38800.1	miR3434-3p	767	5.5	0.337398	1	no	ATMTAN1	miR3434-3p:ATMTAN1	0.795873852448549
AT4G39850.3	miR838	4600	5.5	0.337398	1	no	ABCD1	miR838:ABCD1	0.795873852448549
AT5G12000.1	miR870-3p	2100	5.5	0.337398	1	no	NA	miR870-3p:AT5G12000.1	0.795873852448549
AT5G20020.1	miR5665	647	5.5	1.07967	1.24174526330371	no	RAN2	miR5665:RAN2	0.795873852448549
AT5G40950.1	miR841a-3p	261	5.5	0.337398	1	no	RPL27	miR841a-3p:RPL27	0.795873852448549
AT5G44180.2	miR414	4384	5.5	0.337398	1	no	RLT2	miR414:RLT2	0.795873852448549
AT5G45670.1	miR5014b	979	5.5	0.674796	1	no	NA	miR5014b:AT5G45670.1	0.795873852448549
AT5G47560.1	miR840-3p	1259	5.5	0.337398	1	no	ATSDAT	miR840-3p:ATSDAT	0.795873852448549
AT5G50920.1	miR858a	388	5.5	0.337398	1	no	ATHSP93-V	miR858a:ATHSP93-V	0.795873852448549
AT5G53460.3	miR5014b	6850	5.5	0.674796	1	no	GLT1	miR5014b:GLT1	0.795873852448549
AT1G14010.1	miR4228-5p	487	5.5	0.337398	1	no	NA	miR4228-5p:AT1G14010.1	0.797377899802423
AT1G18740.1	miR5662	1041	5.5	0.337398	1	no	NA	miR5662:AT1G18740.1	0.797377899802423
AT3G29200.1	miR833a-5p	1182	6	0.674796	1.25227942616932	no	ATCM1	miR833a-5p:ATCM1	0.797377899802423
AT2G04390.1	miR847	328	5	0.00337398	0.948944784621589	no	NA	miR847:AT2G04390.1	0.799466681807791
AT1G63000.1	miR396a-5p	683	4.5	0.337398	0.664647970619077	no	NRS/ER	miR396a-5p:NRS/ER	0.803348456662809
AT4G31290.1	miR167a-3p	649	5.5	0.337398	1	no	NA	miR167a-3p:AT4G31290.1	0.803348456662809
AT4G34110.1	miR4243	473	5.5	0.337398	1	no	ATPAB2	miR4243:ATPAB2	0.803348456662809
AT1G14000.1	miR5021	1676	4.5	0.337398	0.798543822650639	no	VIK	miR5021:VIK	0.803479562349047
AT2G29510.1	miR2933a	448	6	0.337398	1	no	NA	miR2933a:AT2G29510.1	0.803479562349047
AT3G58680.1	miR869.1	101	5	0.337398	0.798543822650639	no	ATMBF1B	miR869.1:ATMBF1B	0.803479562349047
AT4G28000.1	miR824-5p	468	5	0.259796	0.941975388029592	no	NA	miR824-5p:AT4G28000.1	0.803479562349047
AT2G39570.1	miR156f-3p	1310	4.5	0.337398	0.664647970619077	no	ACR9	miR156f-3p:ACR9	0.805554530685844
AT1G20140.1	miR857	493	5	0.337398	0.798543822650639	no	ASK4	miR857:ASK4	0.810036803841892
AT5G43760.1	miR8180	1055	4.5	0.337398	0.56920483999336	no	KCS20	miR8180:KCS20	0.810837197018704
ATCG00890.1	miR167a-3p	677	4.5	0.168699	0.535881681331933	no	NDHB.1	miR167a-3p:NDHB.1	0.814925325380283
ATCG01250.1	miR167a-3p	677	4.5	0.168699	0.535881681331933	no	NDHB.2	miR167a-3p:NDHB.2	0.814925325380283
AT1G01030.1	miR5658	399	4.5	0.337398	0.497730918239368	no	NGA3	miR5658:NGA3	0.820074330739894
AT1G04980.1	miR169a-3p	1357	6	0.337398	1	no	ATPDI10	miR169a-3p:ATPDI10	0.820074330739894
AT1G07645.1	miR157a-3p	173	5	0.337398	0.798543822650639	no	ATDSI-1VOC	miR157a-3p:ATDSI-1VOC	0.820074330739894
AT1G10390.2	miR837-5p	3322	6	0.674796	1	no	NA	miR837-5p:AT1G10390.2	0.820074330739894
AT1G11910.1	miR172d-5p	1558	6	2.02439	1	no	APA1	miR172d-5p:APA1	0.820074330739894
AT1G17130.2	miR414	1116	4.5	0.337398	0.664647970619077	no	NA	miR414:AT1G17130.2	0.820074330739894
AT1G20696.3	miR414	569	4.5	1.01219	0.665320940751689	no	HMGB3	miR414:HMGB3	0.820074330739894
AT1G23240.3	miR5021	569	3.5	0.674796	0.316091687191537	no	NA	miR5021:AT1G23240.3	0.820074330739894
AT1G29930.1	miR842	223	4.5	0.337398	0.397824366853274	no	AB140	miR842:AB140	0.820074330739894
AT1G35310.1	miR414	288	4.5	0.674796	0.452747906292746	no	MLP168	miR414:MLP168	0.820074330739894
AT1G55330.1	miR414	96	4.5	4.04877	0.348371226496464	no	AGP21	miR414:AGP21	0.820074330739894
AT1G57750.2	miR414	1303	5	0.674796	0.832324979251462	no	CYP96A15	miR414:CYP96A15	0.820074330739894
AT1G65560.1	miR396b-3p	1025	6	0.337398	1	no	NA	miR396b-3p:AT1G65560.1	0.820074330739894
AT1G66580.1	miR158a-5p	795	5	0.337398	0.798543822650639	no	RPL10C	miR158a-5p:RPL10C	0.820074330739894
AT1G67070.1	miR158a-5p	1511	5	0.337398	0.798543822650639	no	DIN9	miR158a-5p:DIN9	0.820074330739894
AT1G75860.1	miR5013	737	6	0.337398	1	no	NA	miR5013:AT1G75860.1	0.820074330739894
AT1G78650.1	miR773a	1515	4.5	0.337398	0.220657419521958	no	POLD3	miR773a:POLD3	0.820074330739894
AT2G05710.1	miR5021	140	6	0.337398	1	no	ACO3	miR5021:ACO3	0.820074330739894
AT2G05710.1	miR172d-5p	1570	6	0.337398	1	no	ACO3	miR172d-5p:ACO3	0.820074330739894
AT2G21520.2	miR5998a	2156	5	0.337398	0.798543822650639	no	NA	miR5998a:AT2G21520.2	0.820074330739894
AT2G29580.1	miR172c	1483	6	0.337398	1	no	MAC5B	miR172c:MAC5B	0.820074330739894
AT2G30110.1	miR414	3313	5	0.337398	0.798543822650639	no	ATUBA1	miR414:ATUBA1	0.820074330739894
AT2G31390.1	miR865-3p	319	6	0.337398	1	no	NA	miR865-3p:AT2G31390.1	0.820074330739894
AT2G35490.1	miR399c-5p	1185	6	0.674796	1	no	NA	miR399c-5p:AT2G35490.1	0.820074330739894
AT2G36850.1	miR838	5971	5	0.337398	0.798543822650639	no	ATGSL08	miR838:ATGSL08	0.820074330739894
AT2G40000.1	miR5027	1085	5	0.337398	0.798543822650639	no	ATHSPRO2	miR5027:ATHSPRO2	0.820074330739894
AT2G42380.2	miR5658	1266	6	0.337398	1	no	ATBZIP34	miR5658:ATBZIP34	0.820074330739894
AT2G46330.2	miR156i	540	4	0.337398	0.397824366853274	no	AGP16	miR156i:AGP16	0.820074330739894
AT3G01390.2	miR4221	411	6	0.674796	1	no	AVMA10	miR4221:AVMA10	0.820074330739894
AT3G05220.2	miR847	1234	6	0.674796	1	no	NA	miR847:AT3G05220.2	0.820074330739894
AT3G07850.1	miR5632-3p	1445	4.5	0.87386	0.0906547074788465	no	NA	miR5632-3p:AT3G07850.1	0.820074330739894
AT3G09032.1	miR5021	341	6	0.337398	1	no	NA	miR5021:AT3G09032.1	0.820074330739894
AT3G11690.1	miR414	1007	5	0.337398	0.798543822650639	no	NA	miR414:AT3G11690.1	0.820074330739894
AT3G12480.1	miR5637	1198	6	0.337398	1	no	NF-YC11	miR5637:NF-YC11	0.820074330739894
AT3G13227.1	miR414	61	5	0.337398	0.798543822650639	no	NA	miR414:AT3G13227.1	0.820074330739894
AT3G13750.1	miR8181	2633	6	0.337398	1	no	BGAL1	miR8181:BGAL1	0.820074330739894
AT3G14240.1	miR5021	167	6	0.337398	1	no	NA	miR5021:AT3G14240.1	0.820074330739894
AT3G16640.1	miR414	276	4.5	0.337398	0.305762257714942	no	TCTP	miR414:TCTP	0.820074330739894
AT3G22440.1	miR162a-3p	523	6	0.337398	1	no	NA	miR162a-3p:AT3G22440.1	0.820074330739894
AT3G28810.1	miR5998a	1295	4.5	1.01219	0.259705780618382	no	NA	miR5998a:AT3G28810.1	0.820074330739894
AT3G29075.1	miR842	423	5	0.337398	0.798543822650639	no	NA	miR842:AT3G29075.1	0.820074330739894
AT3G44110.2	miR394a	465	6	0.337398	1	no	ATJ	miR394a:ATJ	0.820074330739894
AT3G57120.1	miR414	1317	6	0.337398	1	no	NA	miR414:AT3G57120.1	0.820074330739894
AT3G58730.1	miR861-3p	884	4.5	0.337398	0.264895806305298	no	NA	miR861-3p:AT3G58730.1	0.820074330739894
AT3G61580.1	miR5021	1144	6	1.01219	1	no	AtSLD1	miR5021:AtSLD1	0.820074330739894
AT4G00720.1	miR5021	1908	4	0.674796	0.712803510399687	no	ASKTHETA	miR5021:ASKTHETA	0.820074330739894
AT4G02450.2	miR414	735	4.5	0.337398	0.56920483999336	no	NA	miR414:AT4G02450.2	0.820074330739894
AT4G10480.2	miR414	216	5	0.337398	0.798543822650639	no	NA	miR414:AT4G10480.2	0.820074330739894
AT4G15790.1	miR172d-5p	457	6	0.337398	1	no	NA	miR172d-5p:AT4G15790.1	0.820074330739894
AT4G16120.1	miR5014b	1220	5	0.337398	0.798543822650639	no	ATSEB1	miR5014b:ATSEB1	0.820074330739894
AT4G17640.2	miR5640	1227	4.5	0.00674796	0.713183713805012	no	CKB2	miR5640:CKB2	0.820074330739894
AT4G19110.3	miR5632-5p	1174	6	0.674796	1	no	NA	miR5632-5p:AT4G19110.3	0.820074330739894
AT4G19112.1	miR5632-5p	2258	6	0.674796	1	no	CPuORF25	miR5632-5p:CPuORF25	0.820074330739894
AT4G19140.1	miR390b-3p	1032	5	1.01219	0.856400478381335	no	NA	miR390b-3p:AT4G19140.1	0.820074330739894
AT4G26630.2	miR847	2389	6	1.01219	1.20145378899878	no	NA	miR847:AT4G26630.2	0.820074330739894
AT4G35830.2	miR5021	3068	4	0.337398	0.798543822650639	no	ACO1	miR5021:ACO1	0.820074330739894
AT5G03220.1	miR168a-5p	467	6	0.273292	1.01342701735563	no	NA	miR168a-5p:AT5G03220.1	0.820074330739894
AT5G03905.1	miR5021	260	6	0.337398	1	no	NA	miR5021:AT5G03905.1	0.820074330739894
AT5G05440.1	miR5646	475	6	1.01219	1	no	PYL5	miR5646:PYL5	0.820074330739894
AT5G08690.1	miR3434-3p	385	6	0.337398	1	no	NA	miR3434-3p:AT5G08690.1	0.820074330739894
AT5G17700.1	miR8168	1416	6	0.337398	1	no	NA	miR8168:AT5G17700.1	0.820074330739894
AT5G21050.1	miR399a	862	6	0.337398	1	no	NA	miR399a:AT5G21050.1	0.820074330739894
AT5G35680.3	miR414	514	4.5	0.337398	0.442204213080985	no	NA	miR414:AT5G35680.3	0.820074330739894
AT5G37780.3	miR414	560	5	1.88268	0.85748621266115	no	ACAM-1	miR414:ACAM-1	0.820074330739894
AT5G56200.1	miR171c-5p	1307	5	0.337398	0.798543822650639	no	NA	miR171c-5p:AT5G56200.1	0.820074330739894
AT5G56910.1	miR5017-5p	775	6	0.337398	1	no	NA	miR5017-5p:AT5G56910.1	0.820074330739894
AT5G61440.1	miR396b-5p	718	5	1.01219	0.856400478381335	no	ACHT5	miR396b-5p:ACHT5	0.820074330739894
AT5G61980.1	miR5658	2327	6	0.337398	1	no	AGD1	miR5658:AGD1	0.820074330739894
AT5G66810.1	miR5645a	2101	6	0.337398	1	no	NA	miR5645a:AT5G66810.1	0.820074330739894
AT5G67510.1	miR5021	504	3.5	0.337398	0.305762257714942	no	NA	miR5021:AT5G67510.1	0.820074330739894
AT1G06820.1	miR5028	1798	6	0.337398	1	no	CCR2	miR5028:CCR2	0.822522150231733
AT1G79230.3	miR864-5p	1530	5	0.337398	0.798543822650639	no	ATMST1	miR864-5p:ATMST1	0.823536299015208
AT4G18340.1	miR171b-3p	1201	6	0.337398	1	no	NA	miR171b-3p:AT4G18340.1	0.823536299015208
AT4G20170.1	miR5021	61	4	0.337398	0.664647970619077	no	GALS3	miR5021:GALS3	0.823536299015208
AT4G22820.2	miR394a	1026	5	0.337398	0.798543822650639	no	NA	miR394a:AT4G22820.2	0.823536299015208
AT5G51950.2	miR3932a	1057	5	0.337398	0.798543822650639	no	NA	miR3932a:AT5G51950.2	0.823536299015208
AT5G55910.1	miR5021	1942	4	0.337398	0.664647970619077	no	D6PK	miR5021:D6PK	0.823536299015208
AT5G06700.1	miR3440b-5p	1555	6	0.674796	1	no	TBR	miR3440b-5p:TBR	0.831713945162541
AT1G15860.3	miR829-5p	851	5	0.337398	0.798543822650639	no	NA	miR829-5p:AT1G15860.3	0.838002606147928
AT1G40104.1	miR5643a	844	5	0.00674796	0.752766162354064	no	NA	miR5643a:AT1G40104.1	0.843839542387802
AT3G28007.1	miR854a	176	6	0.337398	1	no	AtSWEET4	miR854a:AtSWEET4	0.843839542387802
AT1G25240.1	miR866-3p	989	5	0.674796	0.832324979251462	no	NA	miR866-3p:AT1G25240.1	0.86502306190176
AT1G02500.2	miR858b	966	5	0.337398	0.664647970619077	no	AtSAM1	miR858b:AtSAM1	0.869283194227921
AT5G11440.1	miR5021	594	5	0.674796	0.832324979251462	no	CID5	miR5021:CID5	0.879229227578669
AT1G67350.2	miR854a	355	5	0.337398	0.798543822650639	no	NA	miR854a:AT1G67350.2	0.886223880701152
AT1G22640.1	miR858a	394	5	0.249674	0.780769076977673	no	ATMYB3	miR858a:ATMYB3	0.887168060707899
AT3G47350.2	miR5021	66	5	0.337398	0.798543822650639	no	ATHSD2	miR5021:ATHSD2	0.891072599834468
AT4G07990.2	miR835-3p	1274	5	0.337398	0.798543822650639	no	NA	miR835-3p:AT4G07990.2	0.891072599834468
AT4G18270.1	miR5018	1161	5.5	0.337398	0.798543822650639	no	ATTRANS11	miR5018:ATTRANS11	0.891072599834468
AT5G11670.1	miR156j	2112	5	0.337398	0.798543822650639	no	ATNADP-ME2	miR156j:ATNADP-ME2	0.891072599834468
AT5G18670.1	miR8170-5p	799	5	0.337398	0.798543822650639	no	BAM9	miR8170-5p:BAM9	0.891072599834468
AT3G60260.4	miR156f-3p	296	5	0.00674796	0.752766162354064	no	NA	miR156f-3p:AT3G60260.4	0.891576553059876
AT4G34180.1	miR5021	828	4	0.337398	0.56920483999336	no	NA	miR5021:AT4G34180.1	0.892481510022821
AT5G58710.1	miR8172	706	5	0.337398	0.664647970619077	no	ROC7	miR8172:ROC7	0.899019398066901
AT1G45145.1	miR837-5p	390	5	1.01219	0.665320940751689	no	ATH5	miR837-5p:ATH5	0.903595803780136
AT1G26480.1	miR5638b	896	5	0.674796	0.623298188679526	no	GF14 IOTA	miR5638b:GF14 IOTA	0.92561824654285
AT1G78040.2	miR415	511	4.5	3.71138	0.517873493413062	no	NA	miR415:AT1G78040.2	0.92561824654285
AT3G11120.1	miR831-3p	105	5	1.18764	0.56460616884709	no	NA	miR831-3p:AT3G11120.1	0.92561824654285
AT5G14910.1	miR5647	548	5	0.337398	0.664647970619077	no	NA	miR5647:AT5G14910.1	0.92561824654285
AT1G04630.1	miR414	591	5.5	1.01219	0.856400478381335	no	MEE4	miR414:MEE4	0.931273699257921
AT1G10950.1	miR5024-5p	1797	5.5	0.674796	0.832324979251462	no	AtTMN1	miR5024-5p:AtTMN1	0.931273699257921
AT1G18990.1	miR773b-3p	1229	5.5	0.337398	0.798543822650639	no	NA	miR773b-3p:AT1G18990.1	0.931273699257921
AT1G20190.1	miR5640	924	5	0.337398	0.664647970619077	no	ATEXP11	miR5640:ATEXP11	0.931273699257921
AT1G20450.2	miR5632-5p	918	5	1.34959	0.387659071072782	no	ERD10	miR5632-5p:ERD10	0.931273699257921
AT1G27400.1	miR773a	591	5	0.337398	0.497730918239368	no	NA	miR773a:AT1G27400.1	0.931273699257921
AT1G31300.2	miR5663-5p	1133	5.5	0.337398	0.798543822650639	no	NA	miR5663-5p:AT1G31300.2	0.931273699257921
AT1G35490.1	miR4243	895	5	0.337398	0.56920483999336	no	NA	miR4243:AT1G35490.1	0.931273699257921
AT1G36310.2	miR831-3p	990	5	0.337398	0.397824366853274	no	NA	miR831-3p:AT1G36310.2	0.931273699257921
AT1G41830.1	miR390b-3p	1502	5	0.0776015	0.643422542208126	no	SKS6	miR390b-3p:SKS6	0.931273699257921
AT1G49300.2	miR165a-5p	464	5.5	0.337398	0.798543822650639	no	ATRAB7	miR165a-5p:ATRAB7	0.931273699257921
AT1G56300.1	miR419	310	5.5	0.337398	0.798543822650639	no	NA	miR419:AT1G56300.1	0.931273699257921
AT1G62480.1	miR838	473	5.5	3.03658	0.856772325730465	no	NA	miR838:AT1G62480.1	0.931273699257921
AT1G75780.1	miR414	1350	5	0.337398	0.664647970619077	no	TUB1	miR414:TUB1	0.931273699257921
AT1G76030.1	miR865-3p	1462	5.5	0.337398	0.798543822650639	no	AtVAB1	miR865-3p:AtVAB1	0.931273699257921
AT1G78110.1	miR838	620	5.5	0.337398	0.853570398282389	no	NA	miR838:AT1G78110.1	0.931273699257921
AT2G15880.1	miR8181	1502	5.5	0.337398	0.798543822650639	no	NA	miR8181:AT2G15880.1	0.931273699257921
AT2G23800.1	miR2937	1123	5	0.337398	0.664647970619077	no	GGPS2	miR2937:GGPS2	0.931273699257921
AT2G29960.2	miR5632-5p	378	5	0.337398	0.56920483999336	no	ATCYP5	miR5632-5p:ATCYP5	0.931273699257921
AT2G32765.1	miR5656	131	5.5	0.337398	0.798543822650639	no	ATSUMO5	miR5656:ATSUMO5	0.931273699257921
AT2G36190.1	miR5998a	1784	5.5	0.337398	0.798543822650639	no	AtCWIN4	miR5998a:AtCWIN4	0.931273699257921
AT2G45010.2	miR5662	1443	5.5	0.337398	0.798543822650639	no	NA	miR5662:AT2G45010.2	0.931273699257921
AT3G02360.2	miR859	1605	5	0.337398	0.664647970619077	no	NA	miR859:AT3G02360.2	0.931273699257921
AT3G04290.1	miR5661	669	5.5	0.674796	0.832324979251462	no	ATLTL1	miR5661:ATLTL1	0.931273699257921
AT3G06490.1	miR172b-5p	1391	5	0.337398	0.77663990950221	no	AtMYB108	miR172b-5p:AtMYB108	0.931273699257921
AT3G07700.3	miR391-3p	1845	5.5	0.337398	0.798543822650639	no	NA	miR391-3p:AT3G07700.3	0.931273699257921
AT3G10300.5	miR159b-5p	689	5.5	0.337398	0.798543822650639	no	NA	miR159b-5p:AT3G10300.5	0.931273699257921
AT3G19390.1	miR5657	1134	5.5	0.337398	0.798543822650639	no	NA	miR5657:AT3G19390.1	0.931273699257921
AT3G19820.3	miR397b	1251	5.5	0.674796	0.832324979251462	no	CBB1	miR397b:CBB1	0.931273699257921
AT3G22510.1	miR8170-3p	484	5	0.337398	0.397824366853274	no	NA	miR8170-3p:AT3G22510.1	0.931273699257921
AT3G24080.2	miR414	552	5.5	0.337398	0.798543822650639	no	NA	miR414:AT3G24080.2	0.931273699257921
AT3G27810.1	miR858a	499	5	0.674796	0.452747906292746	no	ATMYB21	miR858a:ATMYB21	0.931273699257921
AT3G28980.1	miR3434-5p	345	5	1.01219	0.543955687476684	no	NA	miR3434-5p:AT3G28980.1	0.931273699257921
AT3G29075.1	miR414	489	5.5	0.674796	0.832324979251462	no	NA	miR414:AT3G29075.1	0.931273699257921
AT3G48780.1	miR838	1726	5	0.337398	0.442204213080985	no	ATSPT1	miR838:ATSPT1	0.931273699257921
AT3G51260.2	miR5662	133	5.5	0.337398	0.798543822650639	no	PAD1	miR5662:PAD1	0.931273699257921
AT3G53370.2	miR866-3p	263	5	0.337398	0.664647970619077	no	NA	miR866-3p:AT3G53370.2	0.931273699257921
AT3G53460.4	miR403-5p	1385	5	0.674796	0.452747906292746	no	CP29	miR403-5p:CP29	0.931273699257921
AT4G02570.4	miR830-5p	2406	5	0.337398	0.664647970619077	no	ATCUL1	miR830-5p:ATCUL1	0.931273699257921
AT4G03290.1	miR414	389	5	0.337398	0.442204213080985	no	NA	miR414:AT4G03290.1	0.931273699257921
AT4G11790.1	miR2938	568	5.5	0.337398	0.798543822650639	no	NA	miR2938:AT4G11790.1	0.931273699257921
AT4G12340.1	miR156d-3p	357	5.5	0.337398	0.798543822650639	no	NA	miR156d-3p:AT4G12340.1	0.931273699257921
AT4G17950.1	miR166a-5p	1528	5.5	0.337398	0.798543822650639	no	NA	miR166a-5p:AT4G17950.1	0.931273699257921
AT4G20530.1	miR5638a	669	5.5	0.0910974	0.839122376342399	no	NA	miR5638a:AT4G20530.1	0.931273699257921
AT4G20540.1	miR5638a	669	5.5	0.0910974	0.839122376342399	no	NA	miR5638a:AT4G20540.1	0.931273699257921
AT4G20550.1	miR5638a	714	5.5	0.0944714	0.828813474610156	no	NA	miR5638a:AT4G20550.1	0.931273699257921
AT4G20560.1	miR5638a	714	5.5	0.0944714	0.828813474610156	no	NA	miR5638a:AT4G20560.1	0.931273699257921
AT4G20570.1	miR5638a	714	5.5	0.0944714	0.828813474610156	no	NA	miR5638a:AT4G20570.1	0.931273699257921
AT4G20580.1	miR5638a	714	5.5	0.0944714	0.828813474610156	no	NA	miR5638a:AT4G20580.1	0.931273699257921
AT4G20590.1	miR5638a	714	5.5	0.0944714	0.828813474610156	no	NA	miR5638a:AT4G20590.1	0.931273699257921
AT4G20600.1	miR5638a	714	5.5	0.0944714	0.828813474610156	no	NA	miR5638a:AT4G20600.1	0.931273699257921
AT4G20610.1	miR5638a	714	5.5	0.0944714	0.828813474610156	no	NA	miR5638a:AT4G20610.1	0.931273699257921
AT4G20620.1	miR5638a	714	5.5	0.0944714	0.828813474610156	no	NA	miR5638a:AT4G20620.1	0.931273699257921
AT4G20630.1	miR5638a	669	5.5	0.0910974	0.839122376342399	no	NA	miR5638a:AT4G20630.1	0.931273699257921
AT4G20640.1	miR5638a	714	5.5	0.0944714	0.828813474610156	no	NA	miR5638a:AT4G20640.1	0.931273699257921
AT4G20650.1	miR5638a	669	5.5	0.0910974	0.839122376342399	no	NA	miR5638a:AT4G20650.1	0.931273699257921
AT4G20670.1	miR5638a	756	5.5	0.0978454	0.806636659671892	no	NA	miR5638a:AT4G20670.1	0.931273699257921
AT4G22220.1	miR172b-5p	545	5	0.337398	0.664647970619077	no	ATISU1	miR172b-5p:ATISU1	0.931273699257921
AT4G23820.1	miR870-5p	1356	5	1.68699	0.665660038943858	no	NA	miR870-5p:AT4G23820.1	0.931273699257921
AT4G24690.1	miR837-5p	2196	5.5	0.337398	0.798543822650639	no	AtNBR1	miR837-5p:AtNBR1	0.931273699257921
AT4G26230.1	miR414	332	5	0.337398	0.664647970619077	no	NA	miR414:AT4G26230.1	0.931273699257921
AT4G30530.1	miR861-3p	451	5.5	0.337398	0.798543822650639	no	GGP1	miR861-3p:GGP1	0.931273699257921
AT4G30890.3	miR5026	2104	5.5	0.337398	0.798543822650639	no	UBP24	miR5026:UBP24	0.931273699257921
AT4G32660.3	miR167c-3p	957	5.5	0.337398	0.798543822650639	no	AME3	miR167c-3p:AME3	0.931273699257921
AT4G33680.1	miR5645a	1492	5	0.337398	0.56920483999336	no	AGD2	miR5645a:AGD2	0.931273699257921
AT4G35300.5	miR837-5p	2294	5.5	0.337398	0.798543822650639	no	TMT2	miR837-5p:TMT2	0.931273699257921
AT4G37830.2	miR390a-5p	282	5	0.337398	0.397824366853274	no	NA	miR390a-5p:AT4G37830.2	0.931273699257921
AT5G04280.1	miR847	909	5.5	0.337398	0.798543822650639	no	AtRZ-1c	miR847:AtRZ-1c	0.931273699257921
AT5G07530.2	miR164b-3p	1497	5	3.03658	0.479247276720786	no	ATGRP-7	miR164b-3p:ATGRP-7	0.931273699257921
AT5G08300.1	miR171b-3p	1090	5	0.337398	0.664647970619077	no	NA	miR171b-3p:AT5G08300.1	0.931273699257921
AT5G16050.1	miR773b-5p	574	5.5	0.168699	0.873860286915339	no	GF14 UPSILON	miR773b-5p:GF14 UPSILON	0.931273699257921
AT5G16500.1	miR847	1913	5.5	0.337398	0.798543822650639	no	NA	miR847:AT5G16500.1	0.931273699257921
AT5G18600.1	miR414	204	5.5	0.337398	0.798543822650639	no	NA	miR414:AT5G18600.1	0.931273699257921
AT5G22830.1	miR847	1113	5.5	0.337398	0.798543822650639	no	ATMGT10	miR847:ATMGT10	0.931273699257921
AT5G24890.1	miR390b-3p	440	5.5	0.337398	0.798543822650639	no	NA	miR390b-3p:AT5G24890.1	0.931273699257921
AT5G37780.3	miR838	530	5	0.674796	0.452747906292746	no	ACAM-1	miR838:ACAM-1	0.931273699257921
AT5G50830.2	miR414	783	5.5	0.337398	0.798543822650639	no	NA	miR414:AT5G50830.2	0.931273699257921
AT5G52810.1	miR157a-3p	970	5.5	0.337398	0.798543822650639	no	NA	miR157a-3p:AT5G52810.1	0.931273699257921
AT5G58250.1	miR4245	718	5	0.337398	0.664647970619077	no	EMB3143	miR4245:EMB3143	0.931273699257921
AT5G60360.3	miR396b-5p	627	5.5	0.337398	0.798543822650639	no	AALP	miR396b-5p:AALP	0.931273699257921
AT5G60360.3	miR167a-5p	738	5.5	0.337398	0.798543822650639	no	AALP	miR167a-5p:AALP	0.931273699257921
AT5G52882.1	miR824-5p	765	5.5	0.0776015	0.805744811940799	no	NA	miR824-5p:AT5G52882.1	0.931791841753696
AT1G10070.3	miR5645a	199	5.5	0.337398	0.798543822650639	no	ATBCAT-2	miR5645a:ATBCAT-2	0.932191373442364
AT2G05220.2	miR847	336	5	0.334024	0.372518981650838	no	NA	miR847:AT2G05220.2	0.932811412591009
AT3G56800.1	miR837-5p	536	5	0.242926	0.206797263391877	no	ACAM-3	miR837-5p:ACAM-3	0.932811412591009
AT5G27850.1	miR396b-5p	541	5	0.337398	0.283865449188985	no	NA	miR396b-5p:AT5G27850.1	0.932811412591009
AT1G20010.1	miR847	1426	5	0.337398	0.33131958241878	no	TUB5	miR847:TUB5	0.937597207411615
AT1G27310.1	miR8174	187	5.5	0.337398	0.798543822650639	no	NTF2A	miR8174:NTF2A	0.939646542667205
AT3G28980.1	miR773a	1123	5	2.02439	0.283811593672493	no	NA	miR773a:AT3G28980.1	0.939646542667205
AT3G23810.1	miR408-5p	709	5	0.337398	0.56920483999336	no	ATSAHH2	miR408-5p:ATSAHH2	0.944966625469924
AT4G12420.2	miR414	2007	5	0.337398	0.283865449188985	no	SKU5	miR414:SKU5	0.948190182730694
AT1G07170.3	miR5021	80	6	0.337398	0.798543822650639	no	NA	miR5021:AT1G07170.3	0.955049920546494
AT1G33050.4	miR5021	217	6	0.337398	0.798543822650639	no	NA	miR5021:AT1G33050.4	0.955049920546494
AT1G67590.2	miR5021	1176	6	0.337398	0.798543822650639	no	NA	miR5021:AT1G67590.2	0.955049920546494
AT2G47670.1	miR5021	91	6	0.337398	0.798543822650639	no	NA	miR5021:AT2G47670.1	0.955049920546494
AT4G39480.1	miR5021	1108	6	0.337398	0.798543822650639	no	CYP96A9	miR5021:CYP96A9	0.955049920546494
AT5G43760.1	miR854a	313	5.5	0.337398	0.798543822650639	no	KCS20	miR854a:KCS20	0.955049920546494
AT1G01610.1	miR774b-5p	330	5.5	0.337398	0.664647970619077	no	ATGPAT4	miR774b-5p:ATGPAT4	0.956207467214786
AT1G04780.1	miR5632-5p	2005	6	0.337398	0.798543822650639	no	NA	miR5632-5p:AT1G04780.1	0.956207467214786
AT1G10940.2	miR847	1460	5.5	0.337398	0.664647970619077	no	ASK1	miR847:ASK1	0.956207467214786
AT1G12810.2	miR5640	395	6	0.337398	0.798543822650639	no	NA	miR5640:AT1G12810.2	0.956207467214786
AT1G16890.3	miR5998a	491	5.5	0.337398	0.664647970619077	no	UBC13B	miR5998a:UBC13B	0.956207467214786
AT1G20630.1	miR391-3p	1474	5.5	1.01219	0.748863970465093	no	CAT1	miR391-3p:CAT1	0.956207467214786
AT1G36795.1	miR398b-3p	2787	6	0.0134959	0.869710939008431	no	NA	miR398b-3p:AT1G36795.1	0.956207467214786
AT1G47380.1	miR835-5p	1967	6	0.337398	0.798543822650639	no	NA	miR835-5p:AT1G47380.1	0.956207467214786
AT1G47760.1	miR865-3p	283	5.5	0.337398	0.664647970619077	no	AGL102	miR865-3p:AGL102	0.956207467214786
AT1G52200.1	miR870-3p	654	6	0.337398	0.798543822650639	no	NA	miR870-3p:AT1G52200.1	0.956207467214786
AT1G75880.2	miR5634	408	5.5	1.01219	0.748863970465093	no	NA	miR5634:AT1G75880.2	0.956207467214786
AT1G77885.1	miR414	731	5.5	0.337398	0.664647970619077	no	NA	miR414:AT1G77885.1	0.956207467214786
AT2G23900.1	miR845b	875	6	0.337398	0.798543822650639	no	NA	miR845b:AT2G23900.1	0.956207467214786
AT2G26410.1	miR5021	1607	5	0.337398	0.664647970619077	no	Iqd4	miR5021:Iqd4	0.956207467214786
AT2G31670.1	miR396b-5p	685	5.5	0.337398	0.664647970619077	no	NA	miR396b-5p:AT2G31670.1	0.956207467214786
AT2G32260.1	miR414	1042	6	0.337398	0.798543822650639	no	ATCCT1	miR414:ATCCT1	0.956207467214786
AT2G40610.1	miR5648-3p	488	6	0.337398	0.798543822650639	no	ATEXP8	miR5648-3p:ATEXP8	0.956207467214786
AT3G06830.1	miR862-3p	1705	6	0.337398	0.798543822650639	no	NA	miR862-3p:AT3G06830.1	0.956207467214786
AT3G08040.2	miR861-5p	1368	6	0.337398	0.798543822650639	no	ATFRD3	miR861-5p:ATFRD3	0.956207467214786
AT3G11170.1	miR5663-5p	796	6	0.337398	0.798543822650639	no	AtFAD7	miR5663-5p:AtFAD7	0.956207467214786
AT3G13720.1	miR156i	869	6	0.337398	0.798543822650639	no	PRA1.F3	miR156i:PRA1.F3	0.956207467214786
AT3G14310.1	miR869.2	1295	5.5	0.337398	0.664647970619077	no	ATPME3	miR869.2:ATPME3	0.956207467214786
AT3G16500.1	miR414	344	6	0.337398	0.798543822650639	no	IAA26	miR414:IAA26	0.956207467214786
AT3G17820.1	miR851-5p	1014	5	0.337398	0.104411620045437	no	ATGSKB6	miR851-5p:ATGSKB6	0.956207467214786
AT3G28830.1	miR854a	1623	5	5.73576	0.298128222718924	no	NA	miR854a:AT3G28830.1	0.956207467214786
AT3G45140.1	miR319c	938	6	0.337398	0.798543822650639	no	ATLOX2	miR319c:ATLOX2	0.956207467214786
AT3G53650.1	miR4243	160	5.5	0.0134959	0.752119374851579	no	NA	miR4243:AT3G53650.1	0.956207467214786
AT3G58790.1	miR5021	204	5	0.337398	0.664647970619077	no	GAUT15	miR5021:GAUT15	0.956207467214786
AT3G62250.1	miR838	281	6	1.68699	0.888440313583896	no	UBQ5	miR838:UBQ5	0.956207467214786
AT3G63130.2	miR847	1841	6	0.337398	0.798543822650639	no	ATRANGAP1	miR847:ATRANGAP1	0.956207467214786
AT4G01850.2	miR8165	303	6	0.337398	0.798543822650639	no	AtSAM2	miR8165:AtSAM2	0.956207467214786
AT4G02940.1	miR8172	1827	6	0.337398	0.798543822650639	no	NA	miR8172:AT4G02940.1	0.956207467214786
AT4G05638.1	miR398b-3p	6072	6	0.0134959	0.869710939008431	no	NA	miR398b-3p:AT4G05638.1	0.956207467214786
AT4G16830.3	miR842	739	6	0.337398	0.798543822650639	no	NA	miR842:AT4G16830.3	0.956207467214786
AT4G22190.1	miR845a	1059	6	0.337398	0.798543822650639	no	NA	miR845a:AT4G22190.1	0.956207467214786
AT4G25780.1	miR2937	198	6	0.674796	0.832324979251462	no	NA	miR2937:AT4G25780.1	0.956207467214786
AT4G28085.2	miR5021	143	5	0.337398	0.664647970619077	no	NA	miR5021:AT4G28085.2	0.956207467214786
AT4G30210.2	miR5021	103	5	0.337398	0.664647970619077	no	AR2	miR5021:AR2	0.956207467214786
AT4G32520.2	miR4239	1507	6	0.337398	0.798543822650639	no	AtSHMT3	miR4239:AtSHMT3	0.956207467214786
AT4G35070.2	miR156i	244	5	0.337398	0.497730918239368	no	NA	miR156i:AT4G35070.2	0.956207467214786
AT4G39130.1	miR4221	279	5.5	0.337398	0.664647970619077	no	NA	miR4221:AT4G39130.1	0.956207467214786
AT5G04410.1	miR846-3p	1530	5.5	0.337398	0.664647970619077	no	anac078	miR846-3p:anac078	0.956207467214786
AT5G05010.2	miR841b-3p	1436	6	1.01219	0.856400478381335	no	NA	miR841b-3p:AT5G05010.2	0.956207467214786
AT5G05950.1	miR165a-5p	153	6	0.337398	0.798543822650639	no	MEE60	miR165a-5p:MEE60	0.956207467214786
AT5G11240.1	miR5650	2156	6	0.337398	0.798543822650639	no	NA	miR5650:AT5G11240.1	0.956207467214786
AT5G12150.2	miR2937	2773	6	0.337398	0.798543822650639	no	NA	miR2937:AT5G12150.2	0.956207467214786
AT5G29975.1	miR398b-3p	5847	6	0.0303658	0.802831977834121	no	NA	miR398b-3p:AT5G29975.1	0.956207467214786
AT5G32511.1	miR398b-3p	1862	6	0.0134959	0.869710939008431	no	NA	miR398b-3p:AT5G32511.1	0.956207467214786
AT5G41790.1	miR393a-3p	4356	6	0.337398	0.798543822650639	no	CIP1	miR393a-3p:CIP1	0.956207467214786
AT5G45960.1	miR2934-5p	706	6	0.337398	0.798543822650639	no	NA	miR2934-5p:AT5G45960.1	0.956207467214786
AT5G49360.1	miR782	2163	5.5	0.337398	0.798543822650639	no	ATBXL1	miR782:ATBXL1	0.956207467214786
AT5G59870.1	miR5654-3p	348	5.5	0.674796	0.712803510399687	no	HTA6	miR5654-3p:HTA6	0.956207467214786
AT5G60340.1	miR8173	583	5.5	0.337398	0.664647970619077	no	AAK6	miR8173:AAK6	0.956207467214786
AT5G63530.2	miR4221	68	6	0.674796	0.832324979251462	no	ATFP3	miR4221:ATFP3	0.956207467214786
AT5G63930.1	miR835-3p	3330	5.5	0.0337398	0.77294851644761	no	NA	miR835-3p:AT5G63930.1	0.956207467214786
AT2G23350.1	miR854a	2192	5.5	0.337398	0.664647970619077	no	PAB4	miR854a:PAB4	0.95692157902314
AT1G76160.1	miR4221	377	5.5	1.01219	0.598548982979255	no	sks5	miR4221:sks5	0.968285459536575
AT1G66670.1	miR397a	819	5.5	0.337398	0.56920483999336	no	CLPP3	miR397a:CLPP3	0.97711563603544
AT5G44290.4	miR414	483	5.5	0.0438617	0.623276924473189	no	NA	miR414:AT5G44290.4	0.97711563603544
AT1G12760.2	miR5021	701	6	0.00674796	0.752766162354064	no	NA	miR5021:AT1G12760.2	0.978146449285246
AT3G01130.2	miR5021	290	5	0.337398	0.497730918239368	no	NA	miR5021:AT3G01130.2	0.978146449285246
AT4G09830.1	miR5012	603	5.5	0.337398	0.56920483999336	no	NA	miR5012:AT4G09830.1	0.978146449285246
AT5G18670.1	miR5021	1125	5	0.337398	0.497730918239368	no	BAM9	miR5021:BAM9	0.978146449285246
AT2G16600.2	miR773b-5p	405	5	1.01219	0.331991413915594	no	ROC3	miR773b-5p:ROC3	0.983368670369645
AT2G26450.1	miR837-5p	1796	5.5	0.337398	0.56920483999336	no	NA	miR837-5p:AT2G26450.1	0.983368670369645
AT4G23710.1	miR837-5p	324	5.5	0.337398	0.56920483999336	no	VAG2	miR837-5p:VAG2	0.983368670369645
AT2G20890.1	miR838	906	5.5	0.337398	0.56920483999336	no	PSB29	miR838:PSB29	0.987674418539932
AT5G24655.1	miR396b-5p	161	5.5	0.337398	0.56920483999336	no	LSU4	miR396b-5p:LSU4	0.987674418539932
AT5G01075.1	miR5021	360	6	0.337398	0.664647970619077	no	NA	miR5021:AT5G01075.1	0.989651327596857
AT5G11740.1	miR5020b	190	5	0.337398	0.0426387339076319	no	AGP15	miR5020b:AGP15	0.989651327596857
AT1G01800.2	miR171c-5p	925	5.5	0.337398	0.56920483999336	no	NA	miR171c-5p:AT1G01800.2	0.990365793689366
AT3G46030.1	miR4243	261	5.5	0.239552	0.597970987925304	no	HTB11	miR4243:HTB11	0.99273929284802
AT3G01130.2	miR829-5p	173	5.5	0.337398	0.56920483999336	no	NA	miR829-5p:AT3G01130.2	0.992895467416737
AT4G16720.1	miR5644	520	5.5	0.337398	0.497730918239368	no	NA	miR5644:AT4G16720.1	0.99892638104034
AT1G01630.1	miR8171	978	6	0.674796	0.261753540354809	no	NA	miR8171:AT1G01630.1	0.999975831334732
AT1G02000.1	miR5026	1319	6	0.337398	0.361539043788083	no	GAE2	miR5026:GAE2	0.999975831334732
AT1G02205.3	miR774b-3p	1614	6	0.499349	0.495752531915527	no	CER1	miR774b-3p:CER1	0.999975831334732
AT1G02560.1	miR5998a	928	6	0.337398	0.56920483999336	no	CLPP5	miR5998a:CLPP5	0.999975831334732
AT1G04410.1	miR171c-5p	666	6	0.337398	0.397824366853274	no	c-NAD-MDH1	miR171c-5p:c-NAD-MDH1	0.999975831334732
AT1G06760.1	miR834	682	6	0.674796	0.712803510399687	no	NA	miR834:AT1G06760.1	0.999975831334732
AT1G10630.1	miR866-5p	325	6	0.0438617	0.61460968880379	no	ARFA1F	miR866-5p:ARFA1F	0.999975831334732
AT1G10940.2	miR414	1489	6	0.337398	0.664647970619077	no	ASK1	miR414:ASK1	0.999975831334732
AT1G12080.2	miR4221	353	5.5	2.69918	0.457516372204048	no	NA	miR4221:AT1G12080.2	0.999975831334732
AT1G12080.2	miR838	461	5.5	2.36178	0.255720621011235	no	NA	miR838:AT1G12080.2	0.999975831334732
AT1G13280.1	miR172b-5p	973	6	0.337398	0.361539043788083	no	AOC4	miR172b-5p:AOC4	0.999975831334732
AT1G14320.2	miR447c-3p	453	6	0.337398	0.264895806305298	no	RPL10	miR447c-3p:RPL10	0.999975831334732
AT1G17730.1	miR779.1	595	6	0.337398	0.56920483999336	no	CHMP1B	miR779.1:CHMP1B	0.999975831334732
AT1G20693.3	miR414	583	5.5	0.337398	0.283865449188985	no	HMG BETA 1	miR414:HMG BETA 1	0.999975831334732
AT1G20693.3	miR390a-3p	589	5.5	0.674796	0.355478861819679	no	HMG BETA 1	miR390a-3p:HMG BETA 1	0.999975831334732
AT1G22400.1	miR157a-3p	1371	6	0.674796	0.553763238206713	no	ATUGT85A1	miR157a-3p:ATUGT85A1	0.999975831334732
AT1G24260.3	miR5658	794	6	0.33065	0.359714855724782	no	AGL9	miR5658:AGL9	0.999975831334732
AT1G26480.1	miR414	192	6	0.0236178	0.5087083227727	no	GF14 IOTA	miR414:GF14 IOTA	0.999975831334732
AT1G27210.1	miR5632-5p	1858	6	0.337398	0.664647970619077	no	NA	miR5632-5p:AT1G27210.1	0.999975831334732
AT1G27970.2	miR5020a	276	6	0.337398	0.655847665004242	no	NTF2B	miR5020a:NTF2B	0.999975831334732
AT1G28270.1	miR838	391	6	1.34959	0.211257968512574	no	RALFL4	miR838:RALFL4	0.999975831334732
AT1G30230.2	miR5665	662	6	0.674796	0.498187269839192	no	eEF-1Bb1	miR5665:eEF-1Bb1	0.999975831334732
AT1G30230.2	miR5021	834	5	0.337398	0.264895806305298	no	eEF-1Bb1	miR5021:eEF-1Bb1	0.999975831334732
AT1G31130.1	miR776	1216	5.5	0.337398	0.442204213080985	no	NA	miR776:AT1G31130.1	0.999975831334732
AT1G50010.1	miR5641	96	6	0.337398	0.56920483999336	no	TUA2	miR5641:TUA2	0.999975831334732
AT1G52300.1	miR778	330	6	1.01219	0.373584569369329	no	NA	miR778:AT1G52300.1	0.999975831334732
AT1G52600.1	miR868-5p	592	5.5	0.168699	0.497405504790197	no	NA	miR868-5p:AT1G52600.1	0.999975831334732
AT1G53580.2	miR5632-5p	815	6	0.337398	0.664647970619077	no	ETHE1	miR5632-5p:ETHE1	0.999975831334732
AT1G53910.3	miR156i	1315	6	0.337398	0.497730918239368	no	RAP2.12	miR156i:RAP2.12	0.999975831334732
AT1G53910.3	miR2936	1322	5.5	0.337398	0.497730918239368	no	RAP2.12	miR2936:RAP2.12	0.999975831334732
AT1G60950.1	miR773b-3p	423	5.5	0.337398	0.189080693777604	no	ATFD2	miR773b-3p:ATFD2	0.999975831334732
AT1G63830.3	miR5014b	974	6	0.674796	0.498187269839192	no	NA	miR5014b:AT1G63830.3	0.999975831334732
AT1G64090.2	miR5658	1173	6	0.337398	0.497730918239368	no	RTNLB3	miR5658:RTNLB3	0.999975831334732
AT1G64520.1	miR156i	907	6	0.337398	0.56920483999336	no	RPN12a	miR156i:RPN12a	0.999975831334732
AT1G65295.1	miR5021	107	6	0.337398	0.275960415488802	no	NA	miR5021:AT1G65295.1	0.999975831334732
AT1G68300.1	miR2939	621	6	0.320528	0.656264070490361	no	NA	miR2939:AT1G68300.1	0.999975831334732
AT1G68320.1	miR858a	321	6	0.0168699	0.760334545139143	no	AtMYB62	miR858a:AtMYB62	0.999975831334732
AT1G70490.3	miR866-5p	435	6	0.630934	0.633212587113932	no	ARFA1D	miR866-5p:ARFA1D	0.999975831334732
AT1G72020.1	miR5651	278	6	0.674796	0.382899784635504	no	NA	miR5651:AT1G72020.1	0.999975831334732
AT1G74060.1	miR835-3p	810	5.5	0.337398	0.497730918239368	no	NA	miR835-3p:AT1G74060.1	0.999975831334732
AT1G75180.3	miR164b-3p	1328	6	0.182195	0.641279200648768	no	NA	miR164b-3p:AT1G75180.3	0.999975831334732
AT2G03820.1	miR414	1623	6	0.337398	0.664647970619077	no	AtNMD3	miR414:AtNMD3	0.999975831334732
AT2G04570.1	miR1888b	104	6	0.337398	0.664647970619077	no	NA	miR1888b:AT2G04570.1	0.999975831334732
AT2G04570.1	miR774b-3p	984	6	1.68699	0.469460494062272	no	NA	miR774b-3p:AT2G04570.1	0.999975831334732
AT2G07698.1	miR867	1295	6	0.337398	0.0721175322329291	no	NA	miR867:AT2G07698.1	0.999975831334732
AT2G10940.2	miR862-5p	726	6	2.02439	0.113518778479255	no	NA	miR862-5p:AT2G10940.2	0.999975831334732
AT2G13360.2	miR5021	1381	5.5	0.337398	0.442204213080985	no	AGT	miR5021:AGT	0.999975831334732
AT2G16600.2	miR414	538	5.5	3.03658	0.44369967738567	no	ROC3	miR414:ROC3	0.999975831334732
AT2G16720.1	miR858a	330	6	0.0202439	0.762857354355248	no	ATMYB7	miR858a:ATMYB7	0.999975831334732
AT2G17440.1	miR5021	130	5	0.0101219	0.429914112674977	no	PIRL5	miR5021:PIRL5	0.999975831334732
AT2G19730.3	miR8168	455	6	0.337398	0.248302225885926	no	NA	miR8168:AT2G19730.3	0.999975831334732
AT2G20270.2	miR773a	617	6	0.337398	0.442204213080985	no	NA	miR773a:AT2G20270.2	0.999975831334732
AT2G23120.1	miR8176	270	5.5	3.71138	0.116400785660461	no	NA	miR8176:AT2G23120.1	0.999975831334732
AT2G29700.1	miR831-3p	205	6	0.337398	0.664647970619077	no	ATPH1	miR831-3p:ATPH1	0.999975831334732
AT2G30010.1	miR156g	1152	6	0.337398	0.664647970619077	no	TBL45	miR156g:TBL45	0.999975831334732
AT2G31090.1	miR5021	384	6	0.337398	0.497730918239368	no	NA	miR5021:AT2G31090.1	0.999975831334732
AT2G34870.1	miR390a-5p	332	6	0.337398	0.361539043788083	no	MEE26	miR390a-5p:MEE26	0.999975831334732
AT2G35490.1	miR865-3p	476	6	0.337398	0.664647970619077	no	NA	miR865-3p:AT2G35490.1	0.999975831334732
AT2G37170.1	miR5638b	797	6	0.148455	0.68572829168448	no	PIP2;2	miR5638b:PIP2;2	0.999975831334732
AT2G37180.1	miR5638b	802	6	0.188943	0.709903176267438	no	PIP2;3	miR5638b:PIP2;3	0.999975831334732
AT2G37620.2	miR845b	858	6	0.337398	0.56920483999336	no	AAc1	miR845b:AAc1	0.999975831334732
AT2G39730.3	miR863-5p	420	6	0.337398	0.56920483999336	no	RCA	miR863-5p:RCA	0.999975831334732
AT2G39950.2	miR156f-3p	2023	6	0.337398	0.664647970619077	no	NA	miR156f-3p:AT2G39950.2	0.999975831334732
AT2G41430.5	miR3434-5p	702	5.5	2.36178	0.158246837915825	no	CID1	miR3434-5p:CID1	0.999975831334732
AT2G43490.6	miR837-5p	2627	6	0.0202439	0.609175027883993	no	NA	miR837-5p:AT2G43490.6	0.999975831334732
AT2G44060.2	miR414	1037	5.5	0.337398	0.33752646787891	no	NA	miR414:AT2G44060.2	0.999975831334732
AT2G45820.1	miR5021	738	6	1.01219	0.427091425442227	no	NA	miR5021:AT2G45820.1	0.999975831334732
AT2G47110.2	miR838	303	6	0.337398	0.541226604075191	no	UBI6	miR838:UBI6	0.999975831334732
AT3G01170.1	miR4221	1029	6	0.337398	0.664647970619077	no	NA	miR4221:AT3G01170.1	0.999975831334732
AT3G01230.1	miR859	541	6	2.69918	0.35408542433623	no	NA	miR859:AT3G01230.1	0.999975831334732
AT3G01390.2	miR837-5p	470	5.5	0.337398	0.442204213080985	no	AVMA10	miR837-5p:AVMA10	0.999975831334732
AT3G05490.1	miR868-3p	316	6	0.337398	0.497730918239368	no	RALFL22	miR868-3p:RALFL22	0.999975831334732
AT3G05590.1	miR773a	398	6	0.337398	0.56920483999336	no	RPL18	miR773a:RPL18	0.999975831334732
AT3G06483.1	miR1886.1	142	5.5	0.337398	0.56920483999336	no	ATPDHK	miR1886.1:ATPDHK	0.999975831334732
AT3G07460.2	miR413	824	6	0.337398	0.189080693777604	no	NA	miR413:AT3G07460.2	0.999975831334732
AT3G07820.1	miR833a-5p	992	6	0.337398	0.08095482527557	no	NA	miR833a-5p:AT3G07820.1	0.999975831334732
AT3G08520.1	miR831-3p	29	6	0.34752	0.250181483317459	no	NA	miR831-3p:AT3G08520.1	0.999975831334732
AT3G08680.2	miR5021	359	6	0.337398	0.56920483999336	no	NA	miR5021:AT3G08680.2	0.999975831334732
AT3G11420.1	miR169a-3p	63	6	0.337398	0.664647970619077	no	NA	miR169a-3p:AT3G11420.1	0.999975831334732
AT3G12110.1	miR8168	1161	6	0.337398	0.497730918239368	no	ACT11	miR8168:ACT11	0.999975831334732
AT3G13750.1	miR5014a-5p	2675	6	0.337398	0.56920483999336	no	BGAL1	miR5014a-5p:BGAL1	0.999975831334732
AT3G15840.5	miR4239	802	6	0.337398	0.56920483999336	no	PIFI	miR4239:PIFI	0.999975831334732
AT3G16400.2	miR5645a	408	6	0.337398	0.664647970619077	no	ATMLP-470	miR5645a:ATMLP-470	0.999975831334732
AT3G16850.1	miR170-3p	1465	5.5	0.337398	0.497730918239368	no	NA	miR170-3p:AT3G16850.1	0.999975831334732
AT3G21970.1	miR5638a	738	6	0.337398	0.664647970619077	no	NA	miR5638a:AT3G21970.1	0.999975831334732
AT3G27416.1	miR8180	225	6	0.337398	0.664647970619077	no	NA	miR8180:AT3G27416.1	0.999975831334732
AT3G27810.1	miR5654-3p	481	6	0.337398	0.361539043788083	no	ATMYB21	miR5654-3p:ATMYB21	0.999975831334732
AT3G28790.1	miR5021	1897	5	3.71138	0.2253547939636	no	NA	miR5021:AT3G28790.1	0.999975831334732
AT3G46780.1	miR828	1591	6	0.337398	0.56920483999336	no	PTAC16	miR828:PTAC16	0.999975831334732
AT3G52470.1	miR5632-3p	906	6	0.674796	0.41490469655005	no	NA	miR5632-3p:AT3G52470.1	0.999975831334732
AT3G52590.1	miR5024-3p	122	6	0.516219	0.375619707772421	no	EMB2167	miR5024-3p:EMB2167	0.999975831334732
AT3G53420.2	miR5638b	946	6	0.337398	0.264895806305298	no	AtPIP2;1	miR5638b:AtPIP2;1	0.999975831334732
AT3G53580.1	miR397a	1110	6	0.337398	0.56920483999336	no	NA	miR397a:AT3G53580.1	0.999975831334732
AT3G56020.1	miR831-3p	71	6	0.327276	0.424645429212218	no	NA	miR831-3p:AT3G56020.1	0.999975831334732
AT3G56360.1	miR779.1	621	6	0.337398	0.664647970619077	no	NA	miR779.1:AT3G56360.1	0.999975831334732
AT3G62940.3	miR5642a	645	6	0.337398	0.248302225885926	no	NA	miR5642a:AT3G62940.3	0.999975831334732
AT4G00720.1	miR826b	1747	5.5	0.337398	0.283865449188985	no	ASKTHETA	miR826b:ASKTHETA	0.999975831334732
AT4G01470.1	miR397b	586	6	0.674796	0.41490469655005	no	ATTIP1.3	miR397b:ATTIP1.3	0.999975831334732
AT4G02600.2	miR829-5p	1722	6	0.337398	0.497730918239368	no	ATMLO1	miR829-5p:ATMLO1	0.999975831334732
AT4G03290.1	miR172b-5p	567	5.5	3.03658	0.460788913431848	no	NA	miR172b-5p:AT4G03290.1	0.999975831334732
AT4G04640.1	miR5021	1310	6	0.337398	0.233665002786722	no	ATPC1	miR5021:ATPC1	0.999975831334732
AT4G05180.1	miR8171	365	5.5	0.337398	0.442204213080985	no	PSBQ	miR8171:PSBQ	0.999975831334732
AT4G05330.1	miR829-5p	1047	5.5	0.674796	0.498187269839192	no	AGD13	miR829-5p:AGD13	0.999975831334732
AT4G06720.1	miR398b-3p	1805	6	0.0438617	0.685413209872571	no	NA	miR398b-3p:AT4G06720.1	0.999975831334732
AT4G13250.2	miR156i	1600	5	0.337398	0.124010667121639	no	NYC1	miR156i:NYC1	0.999975831334732
AT4G13930.1	miR414	1592	5.5	0.674796	0.165661629280278	no	SHM4	miR414:SHM4	0.999975831334732
AT4G18030.1	miR166e-5p	2047	6	1.01219	0.598548982979255	no	NA	miR166e-5p:AT4G18030.1	0.999975831334732
AT4G18970.2	miR862-5p	1262	6	0.337398	0.56920483999336	no	NA	miR862-5p:AT4G18970.2	0.999975831334732
AT4G22220.1	miR5654-3p	444	6	0.674796	0.498187269839192	no	ATISU1	miR5654-3p:ATISU1	0.999975831334732
AT4G23470.3	miR4245	1039	6	0.337398	0.664647970619077	no	NA	miR4245:AT4G23470.3	0.999975831334732
AT4G24640.1	miR413	549	6	3.03658	0.630876301307989	no	APPB1	miR413:APPB1	0.999975831334732
AT4G27580.1	miR822-5p	654	6	1.34959	0.631707008869639	no	NA	miR822-5p:AT4G27580.1	0.999975831334732
AT4G29030.1	miR841b-5p	609	6	0.337398	0.497730918239368	no	NA	miR841b-5p:AT4G29030.1	0.999975831334732
AT4G30660.2	miR2111b-3p	224	6	0.674796	0.452747906292746	no	NA	miR2111b-3p:AT4G30660.2	0.999975831334732
AT4G34588.1	miR5021	107	6	0.337398	0.497730918239368	no	CPuORF2	miR5021:CPuORF2	0.999975831334732
AT4G34590.1	miR5021	107	6	0.337398	0.497730918239368	no	ATB2	miR5021:ATB2	0.999975831334732
AT4G38400.1	miR5647	364	6	0.337398	0.56920483999336	no	ATEXLA2	miR5647:ATEXLA2	0.999975831334732
AT4G38740.1	miR776	534	6	1.01219	0.598548982979255	no	ROC1	miR776:ROC1	0.999975831334732
AT5G01530.1	miR5662	896	5.5	2.69918	0.42227359120563	no	LHCB4.1	miR5662:LHCB4.1	0.999975831334732
AT5G03500.3	miR168a-5p	624	6	0.0641056	0.795653649848437	no	NA	miR168a-5p:AT5G03500.3	0.999975831334732
AT5G10480.3	miR159b-3p	776	6	0.337398	0.283865449188985	no	PAS2	miR159b-3p:PAS2	0.999975831334732
AT5G11420.1	miR393b-3p	1440	6	0.674796	0.712803510399687	no	NA	miR393b-3p:AT5G11420.1	0.999975831334732
AT5G14380.1	miR5021	573	6	1.01219	0.153061317633098	no	AGP6	miR5021:AGP6	0.999975831334732
AT5G15530.1	miR3434-3p	762	6	0.674796	0.623298188679526	no	BCCP2	miR3434-3p:BCCP2	0.999975831334732
AT5G15780.1	miR866-5p	837	6	0.337398	0.56920483999336	no	NA	miR866-5p:AT5G15780.1	0.999975831334732
AT5G18460.1	miR838	1663	6	0.337398	0.664647970619077	no	NA	miR838:AT5G18460.1	0.999975831334732
AT5G20165.3	miR8172	536	6	0.337398	0.497730918239368	no	NA	miR8172:AT5G20165.3	0.999975831334732
AT5G21940.1	miR5658	806	6	0.337398	0.198551908025227	no	NA	miR5658:AT5G21940.1	0.999975831334732
AT5G25760.2	miR395b	586	6	0.337398	0.664647970619077	no	PEX4	miR395b:PEX4	0.999975831334732
AT5G38480.2	miR167d	721	6	0.337398	0.56920483999336	no	GRF3	miR167d:GRF3	0.999975831334732
AT5G39320.1	miR5645a	1515	5.5	0.337398	0.484944014156006	no	UDG4	miR5645a:UDG4	0.999975831334732
AT5G43300.1	miR414	1204	6	0.337398	0.56920483999336	no	AtGDPD3	miR414:AtGDPD3	0.999975831334732
AT5G43960.2	miR390a-3p	1535	6	0.337398	0.497730918239368	no	NA	miR390a-3p:AT5G43960.2	0.999975831334732
AT5G50020.2	miR414	1387	6	0.337398	0.361539043788083	no	NA	miR414:AT5G50020.2	0.999975831334732
AT5G50920.1	miR838	2666	5.5	0.337398	0.442204213080985	no	ATHSP93-V	miR838:ATHSP93-V	0.999975831334732
AT5G55040.2	miR4221	131	6	0.337398	0.56920483999336	no	NA	miR4221:AT5G55040.2	0.999975831334732
AT5G55180.2	miR172b-5p	1367	5.5	0.337398	0.248302225885926	no	NA	miR172b-5p:AT5G55180.2	0.999975831334732
AT5G56550.1	miR829-5p	572	6	0.674796	0.623298188679526	no	ATOXS3	miR829-5p:ATOXS3	0.999975831334732
AT5G60920.1	miR156j	1537	6	0.674796	0.498187269839192	no	COB	miR156j:COB	0.999975831334732
AT5G62210.1	miR2112-5p	659	6	0.337398	0.264895806305298	no	NA	miR2112-5p:AT5G62210.1	0.999975831334732
AT5G62890.4	miR4227	1337	6	0.337398	0.56920483999336	no	NA	miR4227:AT5G62890.4	0.999975831334732
AT5G64030.1	miR837-5p	2637	6	0.674796	0.712803510399687	no	NA	miR837-5p:AT5G64030.1	0.999975831334732
AT5G64310.1	miR417	426	6	4.72357	0.499469426579285	no	AGP1	miR417:AGP1	0.999975831334732
AT5G64740.1	miR773b-3p	3248	6	0.674796	0.623298188679526	no	CESA6	miR773b-3p:CESA6	0.999975831334732
AT5G65670.2	miR5998a	817	6	0.337398	0.664647970619077	no	IAA9	miR5998a:IAA9	0.999975831334732
AT5G67300.1	miR858b	359	6	0.337398	0.56920483999336	no	ATMYB44	miR858b:ATMYB44	0.999975831334732
ATCG00190.1	miR5023	396	5.5	0.674796	0.261753540354809	no	RPOB	miR5023:RPOB	0.999975831334732
