# Supplementary material for: NanoPARE: parallel analysis of RNA 5′ ends from low-input RNA
Source: Genome Res. 2018 Dec;28(12):1931–42. doi: 10.1101/gr.239202.118 (PMC6280765; doi:10.1101/gr.239202.118)
Supplement: Supplemental Material [file supp_gr.239202.118_Supplemental_Code_S1.zip › supplemental_code_S1/data_tables/detected_sites/flower_3.anno.tas.allen.detected.sites.tsv]

target.transcript	sRNA	slice.site	Allen.score	slice.site.rpm	fold.change	verified.	common.name	interaction	adj.p.val
AT5G18040.1	TAS1A-3'D2[+]	685	2	1.68699	2.00911770467729	yes	NA	TAS1A-3'D2[+]:AT5G18040.1	0.00645353730552308
AT1G73640.1	TAS3B-5'D4[+]	745	3.5	0.337398	1.337398	no	AtRABA6a	TAS3B-5'D4[+]:AtRABA6a	0.167109971780436
AT4G29770.2	TAS1A-3'D6[+]	780	3	0.337398	1.337398	yes	NA	TAS1A-3'D6[+]:AT4G29770.2	0.167109971780436
AT5G62000.4	TAS3C-5'D5[+]	1746	2.5	0.337398	1	yes	ARF1-BP	TAS3C-5'D5[+]:ARF1-BP	0.167109971780436
AT4G29760.1	TAS1A-3'D6[+]	630	3	0.674796	1.674796	no	NA	TAS1A-3'D6[+]:AT4G29760.1	0.211370638025404
AT2G33860.1	TAS3B-5'D8[+]	1802	3	0.337398	1.337398	yes	ARF3	TAS3B-5'D8[+]:ARF3	0.225672406588244
AT2G47260.1	TAS1B-3'D1[-]	1056	4	0.337398	1.337398	no	ATWRKY23	TAS1B-3'D1[-]:ATWRKY23	0.301362262511334
AT1G42990.1	TAS4-3'D4[-]	63	4	0.337398	1.337398	no	ATBZIP60	TAS4-3'D4[-]:ATBZIP60	0.372244092860316
AT3G22850.1	TAS3A-5'D8[+]	114	4	0.337398	1.337398	no	NA	TAS3A-5'D8[+]:AT3G22850.1	0.372244092860316
AT2G25930.1	TAS3C-5'D10[+]	2440	5	4.38617	2.67677008632386	no	ELF3	TAS3C-5'D10[+]:ELF3	0.515374584088164
AT4G31340.2	TAS3C-5'D4[-]	1692	2	2.36178	1.11155637996422	no	NA	TAS3C-5'D4[-]:AT4G31340.2	0.515374584088164
AT5G05210.2	TAS3B-5'D9[+]	1149	4	0.337398	1.337398	no	NA	TAS3B-5'D9[+]:AT5G05210.2	0.515374584088164
AT2G03620.2	TAS3B-5'D4[+]	1874	5	0.337398	1.337398	no	AtMGT3	TAS3B-5'D4[+]:AtMGT3	0.56316955264858
AT2G39675.1	TAS1A-3'D10[-]	492	3	0.337398	1	no	TAS1c	TAS1A-3'D10[-]:TAS1c	0.580430314152566
AT2G34660.2	TAS3C-5'D10[-]	4840	4	0.337398	1	no	ABCC2	TAS3C-5'D10[-]:ABCC2	0.629776191532416
AT4G15480.1	TAS1C-3'D10[-]	823	5	0.337398	1.337398	no	UGT84A1	TAS1C-3'D10[-]:UGT84A1	0.629776191532416
AT1G04880.1	TAS3C-5'D4[+]	1060	4	0.337398	1	no	NA	TAS3C-5'D4[+]:AT1G04880.1	0.675201545183961
AT5G08130.6	TAS3A-5'D1[+]	1002	4	0.674796	1.25227942616932	no	BIM1	TAS3A-5'D1[+]:BIM1	0.675201545183961
AT5G56210.1	TAS1C-3'D5[-]	1668	4.5	0.337398	1.337398	no	WIP2	TAS1C-3'D5[-]:WIP2	0.684312421998373
AT1G17210.1	TAS1A-3'D7[-]	1465	5.5	0.337398	1.337398	no	ATILP1	TAS1A-3'D7[-]:ATILP1	0.704711696818435
AT1G62930.1	TAS3C-5'D3[+]	1683	4.5	0.674796	1.25227942616932	no	RPF3	TAS3C-5'D3[+]:RPF3	0.704711696818435
AT2G47230.2	TAS1B-3'D4[-]	649	5	0.337398	1.337398	no	ATDUF6	TAS1B-3'D4[-]:ATDUF6	0.704711696818435
AT3G10800.1	TAS3B-5'D2[-]	2195	4	0.337398	1	no	BZIP28	TAS3B-5'D2[-]:BZIP28	0.704711696818435
AT3G11980.1	TAS3B-5'D7[+]	1817	5.5	1.01219	2.01219	no	FAR2	TAS3B-5'D7[+]:FAR2	0.704711696818435
AT3G48430.1	TAS3C-5'D3[+]	3696	5.5	0.337398	1.337398	no	JMJ12	TAS3C-5'D3[+]:JMJ12	0.704711696818435
AT1G09010.1	TAS2-3'D8[-]	2315	6	0.337398	1.337398	no	NA	TAS2-3'D8[-]:AT1G09010.1	0.728646366691342
AT1G17360.1	TAS3C-5'D4[+]	1963	4.5	0.337398	1	no	NA	TAS3C-5'D4[+]:AT1G17360.1	0.728646366691342
AT1G71680.1	TAS3C-5'D2[-]	41	4	0.337398	1	no	NA	TAS3C-5'D2[-]:AT1G71680.1	0.728646366691342
AT3G02350.1	TAS3C-5'D10[+]	734	4.5	0.337398	1	no	GAUT9	TAS3C-5'D10[+]:GAUT9	0.728646366691342
AT3G02760.1	TAS3B-5'D6[+]	522	5.5	0.337398	1.337398	no	NA	TAS3B-5'D6[+]:AT3G02760.1	0.728646366691342
AT3G59830.1	TAS4-3'D6[+]	1562	4.5	0.337398	1	no	NA	TAS4-3'D6[+]:AT3G59830.1	0.728646366691342
AT3G59940.1	TAS4-3'D9[+]	1241	6	1.34959	1.40291116052343	no	NA	TAS4-3'D9[+]:AT3G59940.1	0.728646366691342
AT4G24100.1	TAS3C-5'D2[-]	2625	4	0.674796	1	no	NA	TAS3C-5'D2[-]:AT4G24100.1	0.728646366691342
AT4G29170.2	TAS3A-5'D5[+]	621	6	0.337398	1.337398	no	ATMND1	TAS3A-5'D5[+]:ATMND1	0.728646366691342
AT5G60760.1	TAS4-3'D8[-]	676	6	0.337398	1.337398	no	NA	TAS4-3'D8[-]:AT5G60760.1	0.728646366691342
AT1G44750.3	TAS3B-5'D6[-]	595	5	0.337398	1.337398	no	ATPUP11	TAS3B-5'D6[-]:ATPUP11	0.752363791144583
AT4G11790.1	TAS3A-5'D5[+]	473	5	0.337398	1.337398	no	NA	TAS3A-5'D5[+]:AT4G11790.1	0.752363791144583
AT1G14570.4	TAS3B-5'D4[-]	1530	3	0.337398	0.664647970619077	no	NA	TAS3B-5'D4[-]:AT1G14570.4	0.752824442244068
AT3G62130.1	TAS1B-3'D4[-]	1266	4.5	0.337398	1	no	AtLCD	TAS1B-3'D4[-]:AtLCD	0.752824442244068
AT5G57370.1	TAS3C-5'D7[+]	890	6	0.337398	1.337398	no	NA	TAS3C-5'D7[+]:AT5G57370.1	0.752824442244068
AT1G11680.1	TAS3C-5'D2[+]	994	5.5	0.674796	1.25227942616932	no	CYP51	TAS3C-5'D2[+]:CYP51	0.764826440628639
AT1G54570.1	TAS3C-5'D4[+]	1791	5	0.337398	1	no	PES1	TAS3C-5'D4[+]:PES1	0.764826440628639
AT2G39510.1	TAS3C-5'D2[+]	1124	4	1.01219	0.856400478381335	no	UMAMIT14	TAS3C-5'D2[+]:UMAMIT14	0.764826440628639
AT3G53160.1	TAS3B-5'D7[+]	1363	5	0.337398	1.33290081929372	no	UGT73C7	TAS3B-5'D7[+]:UGT73C7	0.764826440628639
AT4G14368.1	TAS3C-5'D2[+]	3372	5	0.337398	1	no	NA	TAS3C-5'D2[+]:AT4G14368.1	0.764826440628639
AT5G08010.1	TAS3C-5'D3[+]	1575	5.5	0.337398	1.33290081929372	no	NA	TAS3C-5'D3[+]:AT5G08010.1	0.764826440628639
AT5G12230.1	TAS3C-5'D2[+]	836	5	0.337398	1	no	MED19A	TAS3C-5'D2[+]:MED19A	0.764826440628639
AT5G29075.1	TAS3A-5'D5[-]	10310	3.5	0.172073	0.876383096131443	no	NA	TAS3A-5'D5[-]:AT5G29075.1	0.764826440628639
AT5G37478.1	TAS1B-3'D10[+]	165	5	0.337398	1	no	NA	TAS1B-3'D10[+]:AT5G37478.1	0.764826440628639
AT3G17240.3	TAS3A-5'D9[-]	161	5	0.337398	1	no	mtLPD2	TAS3A-5'D9[-]:mtLPD2	0.779114003255446
AT1G04830.2	TAS1C-3'D6[-]	832	6	0.337398	1.337398	no	NA	TAS1C-3'D6[-]:AT1G04830.2	0.79441167358247
AT1G20890.1	TAS3A-5'D6[+]	246	6	0.337398	1.337398	no	NA	TAS3A-5'D6[+]:AT1G20890.1	0.79441167358247
AT1G21780.2	TAS1A-3'D7[+]	337	6	0.337398	1.337398	no	NA	TAS1A-3'D7[+]:AT1G21780.2	0.79441167358247
AT1G24530.1	TAS3C-5'D4[-]	1375	5.5	0.337398	1.337398	no	NA	TAS3C-5'D4[-]:AT1G24530.1	0.79441167358247
AT1G57700.1	TAS3C-5'D6[-]	2576	6	0.337398	1.337398	no	NA	TAS3C-5'D6[-]:AT1G57700.1	0.79441167358247
AT3G22910.1	TAS3C-5'D3[+]	1275	4.5	0.337398	1	no	NA	TAS3C-5'D3[+]:AT3G22910.1	0.79441167358247
AT3G57550.2	TAS3C-5'D9[+]	915	5.5	0.337398	1.337398	no	AGK2	TAS3C-5'D9[+]:AGK2	0.79441167358247
AT4G15802.1	TAS3A-5'D9[-]	529	3.5	0.337398	1	no	AtHSBP	TAS3A-5'D9[-]:AtHSBP	0.79441167358247
AT4G38550.1	TAS4-3'D6[-]	2031	3.5	0.337398	1	no	NA	TAS4-3'D6[-]:AT4G38550.1	0.79441167358247
AT5G20280.1	TAS3C-5'D9[+]	534	6	0.337398	1.337398	no	ATSPS1F	TAS3C-5'D9[+]:ATSPS1F	0.79441167358247
AT5G47740.2	TAS3A-5'D1[+]	207	5.5	0.337398	1.337398	no	NA	TAS3A-5'D1[+]:AT5G47740.2	0.79441167358247
AT1G52615.2	TAS2-3'D8[-]	431	4	0.337398	0.798543822650639	no	NA	TAS2-3'D8[-]:AT1G52615.2	0.796481495306427
AT3G13226.1	TAS3A-5'D7[+]	1101	5	0.337398	1	no	NA	TAS3A-5'D7[+]:AT3G13226.1	0.796481495306427
AT1G08190.1	TAS1B-3'D4[-]	1116	5.5	0.337398	1	no	ATVAM2	TAS1B-3'D4[-]:ATVAM2	0.798326401386084
AT1G08600.4	TAS3B-5'D9[+]	3740	6	0.674796	1.25227942616932	no	ATRX	TAS3B-5'D9[+]:ATRX	0.798326401386084
AT1G18900.3	TAS2-3'D6[-]	1598	6	0.337398	1.337398	no	NA	TAS2-3'D6[-]:AT1G18900.3	0.798326401386084
AT1G25560.1	TAS3B-5'D9[-]	1166	3	0.337398	0.664647970619077	no	EDF1	TAS3B-5'D9[-]:EDF1	0.798326401386084
AT1G28440.1	TAS3B-5'D3[+]	2556	5.5	0.337398	1	no	HSL1	TAS3B-5'D3[+]:HSL1	0.798326401386084
AT1G56660.1	TAS3B-5'D7[+]	534	5.5	0.674796	1	no	NA	TAS3B-5'D7[+]:AT1G56660.1	0.798326401386084
AT1G71710.2	TAS1B-3'D4[-]	1847	5	0.337398	1	no	NA	TAS1B-3'D4[-]:AT1G71710.2	0.798326401386084
AT1G73210.2	TAS1C-3'D7[-]	1705	5	0.337398	1	no	NA	TAS1C-3'D7[-]:AT1G73210.2	0.798326401386084
AT1G78830.1	TAS3C-5'D8[-]	1332	4	0.580324	0.588139144544639	no	NA	TAS3C-5'D8[-]:AT1G78830.1	0.798326401386084
AT1G79060.1	TAS1A-3'D7[-]	1110	5.5	0.337398	1	no	NA	TAS1A-3'D7[-]:AT1G79060.1	0.798326401386084
AT1G79340.1	TAS3C-5'D8[+]	1534	4	0.337398	0.798543822650639	no	AtMC4	TAS3C-5'D8[+]:AtMC4	0.798326401386084
AT2G01480.1	TAS3A-5'D1[+]	2378	5.5	0.337398	1	no	NA	TAS3A-5'D1[+]:AT2G01480.1	0.798326401386084
AT2G02180.1	TAS3C-5'D9[+]	1100	4.5	1.01219	0.856400478381335	no	TOM3	TAS3C-5'D9[+]:TOM3	0.798326401386084
AT2G29560.1	TAS3C-5'D3[+]	68	5.5	0.337398	1	no	ENOC	TAS3C-5'D3[+]:ENOC	0.798326401386084
AT2G30520.3	TAS1A-3'D10[-]	1670	5.5	0.674796	1	no	RPT2	TAS1A-3'D10[-]:RPT2	0.798326401386084
AT2G42040.1	TAS1A-3'D7[-]	779	5.5	0.337398	1	no	NA	TAS1A-3'D7[-]:AT2G42040.1	0.798326401386084
AT2G45950.2	TAS3C-5'D8[-]	1581	5.5	0.337398	1	no	ASK20	TAS3C-5'D8[-]:ASK20	0.798326401386084
AT2G46780.1	TAS1A-3'D9[-]	1462	4	0.337398	0.664647970619077	no	NA	TAS1A-3'D9[-]:AT2G46780.1	0.798326401386084
AT3G01430.1	TAS3B-5'D7[+]	51	5.5	0.337398	1	no	NA	TAS3B-5'D7[+]:AT3G01430.1	0.798326401386084
AT3G13870.2	TAS3B-5'D5[+]	1944	5.5	0.337398	1	no	GOM8	TAS3B-5'D5[+]:GOM8	0.798326401386084
AT3G20530.1	TAS1A-3'D9[-]	798	5.5	0.337398	1	no	NA	TAS1A-3'D9[-]:AT3G20530.1	0.798326401386084
AT3G28760.2	TAS2-3'D7[+]	1358	5	0.337398	1	no	NA	TAS2-3'D7[+]:AT3G28760.2	0.798326401386084
AT4G04040.1	TAS1B-3'D10[+]	933	5.5	0.337398	1	no	MEE51	TAS1B-3'D10[+]:MEE51	0.798326401386084
AT4G16141.1	TAS1B-3'D4[+]	153	5	0.337398	1	no	NA	TAS1B-3'D4[+]:AT4G16141.1	0.798326401386084
AT4G22290.1	TAS3B-5'D7[+]	1519	5.5	0.337398	1	no	NA	TAS3B-5'D7[+]:AT4G22290.1	0.798326401386084
AT4G29950.2	TAS1C-3'D5[-]	712	5.5	0.337398	1	no	NA	TAS1C-3'D5[-]:AT4G29950.2	0.798326401386084
AT4G37180.2	TAS3A-5'D1[+]	1077	5.5	0.337398	1	no	NA	TAS3A-5'D1[+]:AT4G37180.2	0.798326401386084
AT5G12010.1	TAS3A-5'D1[+]	95	5.5	0.367764	1.02270528294494	no	NA	TAS3A-5'D1[+]:AT5G12010.1	0.798326401386084
AT5G14590.1	TAS3C-5'D4[+]	1594	4	0.337398	0.664647970619077	no	NA	TAS3C-5'D4[+]:AT5G14590.1	0.798326401386084
AT5G22000.3	TAS3A-5'D6[+]	1212	4	0.256422	0.750194053484723	no	RHF2A	TAS3A-5'D6[+]:RHF2A	0.798326401386084
AT5G40340.1	TAS3B-5'D7[+]	2199	5.5	0.674796	1	no	NA	TAS3B-5'D7[+]:AT5G40340.1	0.798326401386084
AT5G44080.1	TAS3A-5'D6[+]	515	5.5	0.337398	1	no	NA	TAS3A-5'D6[+]:AT5G44080.1	0.798326401386084
AT5G45190.2	TAS3C-5'D3[+]	1658	5.5	0.337398	1	no	NA	TAS3C-5'D3[+]:AT5G45190.2	0.798326401386084
AT5G46730.2	TAS4-3'D2[-]	597	4	0.337398	0.497730918239368	no	NA	TAS4-3'D2[-]:AT5G46730.2	0.798326401386084
AT5G57580.1	TAS4-3'D4[-]	1714	5.5	0.337398	1	no	NA	TAS4-3'D4[-]:AT5G57580.1	0.798326401386084
ATCG01040.1	TAS1B-3'D9[+]	199	3.5	0.337398	0.116708524953531	no	YCF5	TAS1B-3'D9[+]:YCF5	0.798326401386084
AT4G18030.1	TAS1C-3'D7[-]	1758	4	0.337398	0.56920483999336	no	NA	TAS1C-3'D7[-]:AT4G18030.1	0.800304236346437
AT5G10910.1	TAS3B-5'D6[+]	1139	6	0.337398	1.337398	no	NA	TAS3B-5'D6[+]:AT5G10910.1	0.819991873771533
AT2G21720.1	TAS4-3'D6[-]	12	6	0.337398	1	no	NA	TAS4-3'D6[-]:AT2G21720.1	0.828684869281517
AT3G52300.2	TAS3B-5'D5[+]	377	6	2.36178	1.4307943087943	no	ATPQ	TAS3B-5'D5[+]:ATPQ	0.833384341121327
AT1G72150.1	TAS3C-5'D2[+]	114	6	0.674796	1	no	PATL1	TAS3C-5'D2[+]:PATL1	0.844997328855091
AT2G15260.1	TAS1A-3'D9[-]	901	6	0.337398	1.337398	no	NA	TAS1A-3'D9[-]:AT2G15260.1	0.85595824107002
AT1G12930.1	TAS3A-5'D6[+]	3073	6	0.337398	1	no	NA	TAS3A-5'D6[+]:AT1G12930.1	0.866491121867891
AT1G44760.1	TAS1A-3'D8[-]	386	6	0.337398	1	no	NA	TAS1A-3'D8[-]:AT1G44760.1	0.866491121867891
AT1G62640.2	TAS3C-5'D1[+]	548	6	0.337398	1	no	KAS III	TAS3C-5'D1[+]:KAS III	0.866491121867891
AT1G66150.1	TAS1B-3'D7[-]	544	6	0.337398	1	no	TMK1	TAS1B-3'D7[-]:TMK1	0.866491121867891
AT2G19110.1	TAS3C-5'D9[+]	3121	6	0.337398	1	no	ATHMA4	TAS3C-5'D9[+]:ATHMA4	0.866491121867891
AT2G41630.1	TAS3B-5'D7[+]	80	6	0.337398	1	no	TFIIB	TAS3B-5'D7[+]:TFIIB	0.866491121867891
AT3G02230.1	TAS3A-5'D4[-]	1223	3.5	2.02439	0.236116294139231	no	ATRGP1	TAS3A-5'D4[-]:ATRGP1	0.866491121867891
AT3G25290.2	TAS4-3'D7[+]	1246	4	0.337398	0.56920483999336	no	NA	TAS4-3'D7[+]:AT3G25290.2	0.866491121867891
AT3G44160.1	TAS3C-5'D9[+]	1520	6	0.337398	1	no	NA	TAS3C-5'D9[+]:AT3G44160.1	0.866491121867891
AT5G28770.3	TAS3A-5'D8[+]	935	6	0.674796	1	no	AtbZIP63	TAS3A-5'D8[+]:AtbZIP63	0.866491121867891
AT5G42650.1	TAS4-3'D4[-]	506	6	0.337398	1	no	AOS	TAS4-3'D4[-]:AOS	0.866491121867891
AT5G43130.2	TAS3C-5'D8[-]	1609	6	0.337398	1	no	TAF4	TAS3C-5'D8[-]:TAF4	0.866491121867891
AT5G50460.1	TAS1A-3'D8[-]	189	4	1.68699	0.44332672822997	no	NA	TAS1A-3'D8[-]:AT5G50460.1	0.866491121867891
AT5G52470.2	TAS1A-3'D9[-]	188	6	0.337398	1	no	ATFBR1	TAS1A-3'D9[-]:ATFBR1	0.866491121867891
AT4G11030.1	TAS3C-5'D10[+]	631	6	0.337398	1	no	NA	TAS3C-5'D10[+]:AT4G11030.1	0.885346232141956
AT1G71070.1	TAS3C-5'D3[+]	1649	5	0.337398	1	no	NA	TAS3C-5'D3[+]:AT1G71070.1	0.89217889181149
AT4G14500.2	TAS3C-5'D4[+]	1366	5	0.674796	1	no	NA	TAS3C-5'D4[+]:AT4G14500.2	0.89217889181149
AT4G26070.3	TAS1A-3'D4[+]	1192	6	0.337398	1	no	ATMEK1	TAS1A-3'D4[+]:ATMEK1	0.902968893534255
AT5G62390.1	TAS3C-5'D3[+]	850	4.5	0.337398	0.664647970619077	no	ATBAG7	TAS3C-5'D3[+]:ATBAG7	0.902968893534255
AT2G46300.1	TAS3A-5'D10[+]	889	5	1.01219	0.856400478381335	no	NA	TAS3A-5'D10[+]:AT2G46300.1	0.90605306936074
AT5G47830.2	TAS3C-5'D2[+]	573	5	0.337398	0.798543822650639	no	NA	TAS3C-5'D2[+]:AT5G47830.2	0.90605306936074
AT1G47380.1	TAS3C-5'D3[+]	1959	5	0.337398	0.798543822650639	no	NA	TAS3C-5'D3[+]:AT1G47380.1	0.910890312142838
AT2G33480.2	TAS3C-5'D3[+]	726	5	0.337398	0.798543822650639	no	ANAC041	TAS3C-5'D3[+]:ANAC041	0.910890312142838
AT3G48570.1	TAS1A-3'D8[-]	194	4.5	0.337398	0.664647970619077	no	NA	TAS1A-3'D8[-]:AT3G48570.1	0.910890312142838
AT1G22882.1	TAS1B-3'D4[-]	2017	5	0.337398	1	no	NA	TAS1B-3'D4[-]:AT1G22882.1	0.919953652120573
AT1G23149.1	TAS3C-5'D3[+]	721	5.5	1.34959	1	no	CPuORF29	TAS3C-5'D3[+]:CPuORF29	0.919953652120573
AT1G23150.1	TAS3C-5'D3[+]	721	5.5	1.34959	1	no	NA	TAS3C-5'D3[+]:AT1G23150.1	0.919953652120573
AT1G50610.1	TAS1C-3'D4[+]	1721	5.5	0.337398	1	no	PRK5	TAS1C-3'D4[+]:PRK5	0.919953652120573
AT1G77520.1	TAS3B-5'D9[+]	1068	6	0.674796	1.25227942616932	no	NA	TAS3B-5'D9[+]:AT1G77520.1	0.919953652120573
AT2G22080.1	TAS3B-5'D9[+]	441	5.5	0.337398	1	no	NA	TAS3B-5'D9[+]:AT2G22080.1	0.919953652120573
AT2G39470.3	TAS3C-5'D3[+]	749	5.5	0.337398	1	no	PnsL1	TAS3C-5'D3[+]:PnsL1	0.919953652120573
AT3G02200.2	TAS3C-5'D4[+]	1119	6	0.674796	1.25227942616932	no	NA	TAS3C-5'D4[+]:AT3G02200.2	0.919953652120573
AT3G06483.1	TAS3A-5'D5[-]	1397	6	0.674796	1.25227942616932	no	ATPDHK	TAS3A-5'D5[-]:ATPDHK	0.919953652120573
AT3G47160.2	TAS3C-5'D2[+]	647	5.5	0.337398	1	no	NA	TAS3C-5'D2[+]:AT3G47160.2	0.919953652120573
AT4G18480.1	TAS3B-5'D3[+]	949	4.5	0.337398	0.798543822650639	no	CH-42	TAS3B-5'D3[+]:CH-42	0.919953652120573
AT5G01090.1	TAS3B-5'D7[-]	1369	5	0.337398	1	no	NA	TAS3B-5'D7[-]:AT5G01090.1	0.919953652120573
AT5G13850.1	TAS3B-5'D7[+]	572	5.5	0.337398	1	no	NACA3	TAS3B-5'D7[+]:NACA3	0.919953652120573
AT5G33370.2	TAS3C-5'D4[-]	1300	3.5	3.03658	0.749434199069097	no	NA	TAS3C-5'D4[-]:AT5G33370.2	0.919953652120573
AT5G47770.1	TAS2-3'D9[-]	359	5	0.337398	1	no	FPS1	TAS2-3'D9[-]:FPS1	0.919953652120573
AT5G56970.1	TAS3C-5'D9[+]	1517	5.5	0.337398	1	no	ATCKX3	TAS3C-5'D9[+]:ATCKX3	0.919953652120573
AT5G65110.2	TAS3A-5'D9[-]	1115	5	0.337398	1	no	ACX2	TAS3A-5'D9[-]:ACX2	0.919953652120573
AT1G01780.1	TAS1C-3'D8[-]	799	4.5	0.337398	0.664647970619077	no	PLIM2b	TAS1C-3'D8[-]:PLIM2b	0.925552458299076
AT1G04270.2	TAS1A-3'D5[+]	82	5	0.674796	0.832324979251462	no	RPS15	TAS1A-3'D5[+]:RPS15	0.925552458299076
AT1G08510.1	TAS3B-5'D7[+]	1537	4.5	0.337398	0.497730918239368	no	FATB	TAS3B-5'D7[+]:FATB	0.925552458299076
AT1G16705.2	TAS2-3'D5[+]	344	6	0.674796	1.25227942616932	no	NA	TAS2-3'D5[+]:AT1G16705.2	0.925552458299076
AT1G22400.1	TAS3C-5'D3[+]	1400	4.5	0.337398	0.442204213080985	no	ATUGT85A1	TAS3C-5'D3[+]:ATUGT85A1	0.925552458299076
AT1G44170.3	TAS4-3'D9[+]	870	6	0.337398	1	no	ALDH3H1	TAS4-3'D9[+]:ALDH3H1	0.925552458299076
AT1G73220.1	TAS3C-5'D7[-]	714	6	0.337398	1	no	AtOCT1	TAS3C-5'D7[-]:AtOCT1	0.925552458299076
AT1G78820.1	TAS3C-5'D8[-]	1333	5	0.0944714	0.818358783249265	no	NA	TAS3C-5'D8[-]:AT1G78820.1	0.925552458299076
AT2G22795.1	TAS3C-5'D3[+]	814	6	0.674796	1	no	NA	TAS3C-5'D3[+]:AT2G22795.1	0.925552458299076
AT2G39730.3	TAS2-3'D8[-]	283	5	0.337398	0.798543822650639	no	RCA	TAS2-3'D8[-]:RCA	0.925552458299076
AT2G40205.1	TAS3B-5'D9[-]	105	4	1.01219	0.748863970465093	no	NA	TAS3B-5'D9[-]:AT2G40205.1	0.925552458299076
AT2G46000.1	TAS3B-5'D6[+]	717	5	0.337398	0.798543822650639	no	NA	TAS3B-5'D6[+]:AT2G46000.1	0.925552458299076
AT3G08550.1	TAS1B-3'D5[+]	1300	6	0.337398	1	no	ABI8	TAS1B-3'D5[+]:ABI8	0.925552458299076
AT3G14990.3	TAS3A-5'D7[+]	474	6	0.337398	1	no	AtDJ1A	TAS3A-5'D7[+]:AtDJ1A	0.925552458299076
AT3G28830.1	TAS3C-5'D4[+]	489	4.5	0.337398	0.248302225885926	no	NA	TAS3C-5'D4[+]:AT3G28830.1	0.925552458299076
AT3G52200.2	TAS3B-5'D5[+]	2113	5	0.337398	0.798543822650639	no	LTA3	TAS3B-5'D5[+]:LTA3	0.925552458299076
AT3G54340.1	TAS2-3'D3[+]	496	4.5	0.337398	0.56920483999336	no	AP3	TAS2-3'D3[+]:AP3	0.925552458299076
AT4G02530.1	TAS3C-5'D2[+]	515	6	0.337398	1	no	NA	TAS3C-5'D2[+]:AT4G02530.1	0.925552458299076
AT4G07410.2	TAS1C-3'D7[-]	2686	5.5	0.337398	1	no	PCN	TAS1C-3'D7[-]:PCN	0.925552458299076
AT4G08950.1	TAS3A-5'D4[-]	118	4.5	0.337398	0.664647970619077	no	EXO	TAS3A-5'D4[-]:EXO	0.925552458299076
AT4G25080.5	TAS1A-3'D9[-]	1012	5	0.337398	0.798543822650639	no	CHLM	TAS1A-3'D9[-]:CHLM	0.925552458299076
AT5G01410.1	TAS1C-3'D7[-]	1134	4.5	0.674796	0.553763238206713	no	ATPDX1	TAS1C-3'D7[-]:ATPDX1	0.925552458299076
AT5G01730.1	TAS1A-3'D1[-]	3509	5	0.337398	0.798543822650639	no	ATSCAR4	TAS1A-3'D1[-]:ATSCAR4	0.925552458299076
AT5G02880.1	TAS3C-5'D3[+]	4606	6	0.337398	1	no	UPL4	TAS3C-5'D3[+]:UPL4	0.925552458299076
AT5G11890.1	TAS3B-5'D7[+]	834	6	0.337398	1	no	EMB3135	TAS3B-5'D7[+]:EMB3135	0.925552458299076
AT5G13020.1	TAS3A-5'D1[+]	1359	5	0.337398	0.798543822650639	no	AtEML3	TAS3A-5'D1[+]:AtEML3	0.925552458299076
AT5G27440.1	TAS3A-5'D1[+]	304	6	0.00674796	1.00674796	no	NA	TAS3A-5'D1[+]:AT5G27440.1	0.925552458299076
AT5G57000.2	TAS2-3'D1[-]	618	5	0.337398	0.798543822650639	no	NA	TAS2-3'D1[-]:AT5G57000.2	0.925552458299076
AT5G58720.3	TAS3A-5'D6[+]	1702	6	0.337398	1	no	NA	TAS3A-5'D6[+]:AT5G58720.3	0.925552458299076
ATCG00830.1	TAS3B-5'D9[+]	771	4.5	3.03658	0.544706472925123	no	RPL2.1	TAS3B-5'D9[+]:RPL2.1	0.925552458299076
AT5G40540.1	TAS3C-5'D2[-]	107	5	0.337398	0.798543822650639	no	NA	TAS3C-5'D2[-]:AT5G40540.1	0.963728818218778
AT1G01090.1	TAS3C-5'D5[+]	1001	5.5	1.01219	0.665320940751689	no	PDH-E1 ALPHA	TAS3C-5'D5[+]:PDH-E1 ALPHA	0.999971499035941
AT1G01630.1	TAS3C-5'D9[+]	856	5.5	1.68699	0.799275978796947	no	NA	TAS3C-5'D9[+]:AT1G01630.1	0.999971499035941
AT1G02000.1	TAS4-3'D10[-]	1389	6	0.337398	0.664647970619077	no	GAE2	TAS4-3'D10[-]:GAE2	0.999971499035941
AT1G05120.1	TAS3B-5'D6[+]	74	5.5	0.00337398	0.750243368092371	no	NA	TAS3B-5'D6[+]:AT1G05120.1	0.999971499035941
AT1G07320.4	TAS1B-3'D4[-]	853	6	0.337398	0.152668390381443	no	EMB2784	TAS1B-3'D4[-]:EMB2784	0.999971499035941
AT1G07750.1	TAS4-3'D9[+]	870	6	0.337398	0.664647970619077	no	NA	TAS4-3'D9[+]:AT1G07750.1	0.999971499035941
AT1G08110.4	TAS3B-5'D5[+]	663	5	0.674796	0.712803510399687	no	NA	TAS3B-5'D5[+]:AT1G08110.4	0.999971499035941
AT1G08980.1	TAS3B-5'D5[-]	1198	6	0.337398	0.798543822650639	no	AMI1	TAS3B-5'D5[-]:AMI1	0.999971499035941
AT1G10200.1	TAS3C-5'D10[+]	579	6	0.337398	0.56920483999336	no	WLIM1	TAS3C-5'D10[+]:WLIM1	0.999971499035941
AT1G11910.1	TAS4-3'D7[-]	1668	5	1.01219	0.498488819743446	no	APA1	TAS4-3'D7[-]:APA1	0.999971499035941
AT1G12080.2	TAS3C-5'D8[-]	300	6	3.03658	0.520986169262619	no	NA	TAS3C-5'D8[-]:AT1G12080.2	0.999971499035941
AT1G12090.1	TAS4-3'D7[+]	784	5.5	0.337398	0.101731894145121	no	ELP	TAS4-3'D7[+]:ELP	0.999971499035941
AT1G12310.1	TAS1B-3'D2[+]	499	5.5	1.01219	0.498488819743446	no	NA	TAS1B-3'D2[+]:AT1G12310.1	0.999971499035941
AT1G15270.1	TAS3B-5'D9[+]	207	6	0.674796	0.310943768948993	no	NA	TAS3B-5'D9[+]:AT1G15270.1	0.999971499035941
AT1G17190.1	TAS3A-5'D6[+]	674	6	0.337398	0.798543822650639	no	ATGSTU26	TAS3A-5'D6[+]:ATGSTU26	0.999971499035941
AT1G20440.1	TAS3C-5'D3[+]	485	5.5	1.68699	0.423072744535224	no	AtCOR47	TAS3C-5'D3[+]:AtCOR47	0.999971499035941
AT1G20450.2	TAS3C-5'D8[+]	1337	6	2.02439	0.0464536076773734	no	ERD10	TAS3C-5'D8[+]:ERD10	0.999971499035941
AT1G23190.1	TAS3C-5'D9[+]	1230	5	0.337398	0.664647970619077	no	PGM3	TAS3C-5'D9[+]:PGM3	0.999971499035941
AT1G30360.1	TAS2-3'D3[+]	2344	5.5	1.34959	0.436226483753762	no	ERD4	TAS2-3'D3[+]:ERD4	0.999971499035941
AT1G30480.1	TAS3B-5'D7[+]	745	6	0.0472357	0.783039678539971	no	DRT111	TAS3B-5'D7[+]:DRT111	0.999971499035941
AT1G34030.1	TAS3C-5'D2[+]	355	6	0.337398	0.664647970619077	no	NA	TAS3C-5'D2[+]:AT1G34030.1	0.999971499035941
AT1G34350.2	TAS3C-5'D8[+]	786	5.5	0.337398	0.798543822650639	no	NA	TAS3C-5'D8[+]:AT1G34350.2	0.999971499035941
AT1G43170.9	TAS2-3'D8[-]	1172	5	1.01219	0.543955687476684	no	ARP1	TAS2-3'D8[-]:ARP1	0.999971499035941
AT1G45000.2	TAS3C-5'D5[+]	1032	6	0.674796	0.712803510399687	no	NA	TAS3C-5'D5[+]:AT1G45000.2	0.999971499035941
AT1G47200.1	TAS3B-5'D7[+]	622	5	0.337398	0.497730918239368	no	WPP2	TAS3B-5'D7[+]:WPP2	0.999971499035941
AT1G48920.1	TAS4-3'D9[+]	1286	6	0.337398	0.56920483999336	no	ATNUC-L1	TAS4-3'D9[+]:ATNUC-L1	0.999971499035941
AT1G52190.1	TAS1C-3'D6[-]	1501	5.5	0.337398	0.664647970619077	no	NA	TAS1C-3'D6[-]:AT1G52190.1	0.999971499035941
AT1G53910.3	TAS3A-5'D4[-]	1322	6	0.337398	0.497730918239368	no	RAP2.12	TAS3A-5'D4[-]:RAP2.12	0.999971499035941
AT1G54280.1	TAS3B-5'D7[+]	39	5.5	0.00337398	0.547283056966586	no	NA	TAS3B-5'D7[+]:AT1G54280.1	0.999971499035941
AT1G56070.1	TAS1C-3'D6[-]	2382	5	1.01219	0.665320940751689	no	LOS1	TAS1C-3'D6[-]:LOS1	0.999971499035941
AT1G56280.2	TAS3B-5'D7[+]	853	5.5	1.9974	0.685279768083073	no	ATDI19	TAS3B-5'D7[+]:ATDI19	0.999971499035941
AT1G59640.2	TAS3C-5'D3[+]	635	5.5	0.337398	0.535376793899241	no	BPE	TAS3C-5'D3[+]:BPE	0.999971499035941
AT1G64230.5	TAS3C-5'D9[+]	777	6	0.337398	0.33131958241878	no	UBC28	TAS3C-5'D9[+]:UBC28	0.999971499035941
AT1G65960.2	TAS3B-5'D6[+]	1452	6	1.01219	0.665320940751689	no	GAD2	TAS3B-5'D6[+]:GAD2	0.999971499035941
AT1G66350.1	TAS1C-3'D7[-]	1591	5	0.337398	0.497730918239368	no	RGL	TAS1C-3'D7[-]:RGL	0.999971499035941
AT1G68690.1	TAS3B-5'D9[+]	2901	5.5	0.337398	0.798543822650639	no	AtPERK9	TAS3B-5'D9[+]:AtPERK9	0.999971499035941
AT1G70700.2	TAS1C-3'D5[-]	1014	6	1.68699	0.0788783208571848	no	JAZ9	TAS1C-3'D5[-]:JAZ9	0.999971499035941
AT1G75950.1	TAS4-3'D4[+]	215	6	0.337398	0.497730918239368	no	ASK1	TAS4-3'D4[+]:ASK1	0.999971499035941
AT1G80660.2	TAS3B-5'D9[+]	2833	5.5	0.337398	0.442204213080985	no	AHA9	TAS3B-5'D9[+]:AHA9	0.999971499035941
AT2G01850.1	TAS3C-5'D10[+]	917	6	0.337398	0.56920483999336	no	ATXTH27	TAS3C-5'D10[+]:ATXTH27	0.999971499035941
AT2G10410.1	TAS3A-5'D4[-]	62	5	0.337398	0.497730918239368	no	SADHU1-1	TAS3A-5'D4[-]:SADHU1-1	0.999971499035941
AT2G19760.1	TAS3C-5'D3[+]	93	5.5	0.337398	0.798543822650639	no	PFN1	TAS3C-5'D3[+]:PFN1	0.999971499035941
AT2G20370.1	TAS3A-5'D10[+]	2219	6	0.337398	0.664647970619077	no	AtMUR3	TAS3A-5'D10[+]:AtMUR3	0.999971499035941
AT2G20580.1	TAS3B-5'D7[+]	2900	5.5	0.674796	0.832324979251462	no	ATRPN1A	TAS3B-5'D7[+]:ATRPN1A	0.999971499035941
AT2G21130.1	TAS3B-5'D7[-]	699	6	0.337398	0.798543822650639	no	NA	TAS3B-5'D7[-]:AT2G21130.1	0.999971499035941
AT2G21600.1	TAS3C-5'D8[-]	859	6	0.337398	0.56920483999336	no	ATRER1B	TAS3C-5'D8[-]:ATRER1B	0.999971499035941
AT2G21660.2	TAS4-3'D2[-]	542	5.5	9.78454	0.121091883297702	no	ATGRP7	TAS4-3'D2[-]:ATGRP7	0.999971499035941
AT2G22430.1	TAS3C-5'D9[-]	1209	6	0.337398	0.497730918239368	no	ATHB6	TAS3C-5'D9[-]:ATHB6	0.999971499035941
AT2G22795.1	TAS3B-5'D9[+]	1697	5.5	0.26317	0.470105954990529	no	NA	TAS3B-5'D9[+]:AT2G22795.1	0.999971499035941
AT2G22950.1	TAS1A-3'D7[-]	2839	6	0.337398	0.798543822650639	no	ACA7	TAS1A-3'D7[-]:ACA7	0.999971499035941
AT2G24630.1	TAS3C-5'D3[+]	2492	5.5	0.674796	0.832324979251462	no	ATCSLC08	TAS3C-5'D3[+]:ATCSLC08	0.999971499035941
AT2G26410.1	TAS3C-5'D8[-]	1687	6	0.337398	0.497730918239368	no	Iqd4	TAS3C-5'D8[-]:Iqd4	0.999971499035941
AT2G27090.1	TAS3B-5'D3[+]	2269	5	0.337398	0.798543822650639	no	NA	TAS3B-5'D3[+]:AT2G27090.1	0.999971499035941
AT2G28910.1	TAS3B-5'D7[+]	560	5.5	0.337398	0.664647970619077	no	CXIP4	TAS3B-5'D7[+]:CXIP4	0.999971499035941
AT2G30570.1	TAS3B-5'D7[+]	263	6	1.68699	0.173263649318743	no	PSBW	TAS3B-5'D7[+]:PSBW	0.999971499035941
AT2G31360.1	TAS3B-5'D9[+]	1005	6	0.337398	0.497730918239368	no	ADS2	TAS3B-5'D9[+]:ADS2	0.999971499035941
AT2G36160.1	TAS1B-3'D4[-]	536	5.5	0.337398	0.361539043788083	no	NA	TAS1B-3'D4[-]:AT2G36160.1	0.999971499035941
AT2G41905.1	TAS4-3'D9[+]	92	6	4.72357	0.249600757057071	no	NA	TAS4-3'D9[+]:AT2G41905.1	0.999971499035941
AT2G45070.4	TAS3C-5'D8[-]	201	5.5	0.337398	0.56920483999336	no	SEC61 BETA	TAS3C-5'D8[-]:SEC61 BETA	0.999971499035941
AT2G45140.1	TAS3A-5'D8[+]	341	6	0.175447	0.701844881406452	no	PVA12	TAS3A-5'D8[+]:PVA12	0.999971499035941
AT3G02080.1	TAS1C-3'D7[-]	447	5	0.674796	0.553763238206713	no	NA	TAS1C-3'D7[-]:AT3G02080.1	0.999971499035941
AT3G04920.1	TAS3B-5'D8[+]	253	6	0.674796	0.712803510399687	no	NA	TAS3B-5'D8[+]:AT3G04920.1	0.999971499035941
AT3G06430.1	TAS1A-3'D5[-]	987	6	0.118089	0.836018148673768	no	AtPPR2	TAS1A-3'D5[-]:AtPPR2	0.999971499035941
AT3G08580.2	TAS3C-5'D9[-]	588	6	0.337398	0.233665002786722	no	AAC1	TAS3C-5'D9[-]:AAC1	0.999971499035941
AT3G08720.2	TAS3C-5'D4[+]	1732	5.5	0.337398	0.497730918239368	no	ATPK19	TAS3C-5'D4[+]:ATPK19	0.999971499035941
AT3G09735.1	TAS3C-5'D3[+]	291	5.5	0.337398	0.442204213080985	no	NA	TAS3C-5'D3[+]:AT3G09735.1	0.999971499035941
AT3G09740.1	TAS3C-5'D4[-]	938	4.5	0.337398	0.497730918239368	no	ATSYP71	TAS3C-5'D4[-]:ATSYP71	0.999971499035941
AT3G09980.1	TAS1B-3'D9[-]	260	5.5	0.337398	0.798543822650639	no	NA	TAS1B-3'D9[-]:AT3G09980.1	0.999971499035941
AT3G10570.1	TAS4-3'D9[+]	1554	6	1.34959	0.348823295366818	no	CYP77A6	TAS4-3'D9[+]:CYP77A6	0.999971499035941
AT3G12260.1	TAS3A-5'D4[-]	259	6	0.337398	0.664647970619077	no	NA	TAS3A-5'D4[-]:AT3G12260.1	0.999971499035941
AT3G17820.1	TAS3C-5'D2[-]	1272	6	0.337398	0.664647970619077	no	ATGSKB6	TAS3C-5'D2[-]:ATGSKB6	0.999971499035941
AT3G18390.1	TAS3C-5'D9[+]	2852	6	0.337398	0.798543822650639	no	EMB1865	TAS3C-5'D9[+]:EMB1865	0.999971499035941
AT3G22190.2	TAS3C-5'D8[-]	1692	5.5	0.337398	0.798543822650639	no	IQD5	TAS3C-5'D8[-]:IQD5	0.999971499035941
AT3G23450.1	TAS4-3'D4[+]	300	5.5	0.00674796	0.752766162354064	no	NA	TAS4-3'D4[+]:AT3G23450.1	0.999971499035941
AT3G26110.1	TAS1B-3'D10[-]	528	5.5	1.34959	0.410511271811125	no	NA	TAS1B-3'D10[-]:AT3G26110.1	0.999971499035941
AT3G29040.1	TAS3A-5'D1[+]	578	6	0.674796	0.553763238206713	no	NA	TAS3A-5'D1[+]:AT3G29040.1	0.999971499035941
AT3G46430.1	TAS3C-5'D3[+]	86	6	0.674796	0.553763238206713	no	NA	TAS3C-5'D3[+]:AT3G46430.1	0.999971499035941
AT3G48450.1	TAS1B-3'D5[-]	95	6	0.674796	0.553763238206713	no	NA	TAS1B-3'D5[-]:AT3G48450.1	0.999971499035941
AT3G51550.1	TAS2-3'D3[-]	2979	6	1.01219	0.665320940751689	no	FER	TAS2-3'D3[-]:FER	0.999971499035941
AT3G54050.2	TAS3B-5'D7[+]	1280	5.5	1.01219	0.856400478381335	no	HCEF1	TAS3B-5'D7[+]:HCEF1	0.999971499035941
AT3G54240.1	TAS1A-3'D2[+]	804	6	0.337398	0.798543822650639	no	NA	TAS1A-3'D2[+]:AT3G54240.1	0.999971499035941
AT3G55610.2	TAS3C-5'D4[+]	1851	6	0.337398	0.798543822650639	no	P5CS2	TAS3C-5'D4[+]:P5CS2	0.999971499035941
AT3G57800.2	TAS3C-5'D6[+]	163	5.5	0.337398	0.56920483999336	no	NA	TAS3C-5'D6[+]:AT3G57800.2	0.999971499035941
AT3G58030.4	TAS3C-5'D3[+]	1884	6	0.337398	0.664647970619077	no	NA	TAS3C-5'D3[+]:AT3G58030.4	0.999971499035941
AT3G60740.1	TAS3C-5'D3[+]	3587	6	0.165325	0.695801160260712	no	CHO	TAS3C-5'D3[+]:CHO	0.999971499035941
AT3G60750.2	TAS3B-5'D7[+]	2144	5.5	0.337398	0.56920483999336	no	NA	TAS3B-5'D7[+]:AT3G60750.2	0.999971499035941
AT3G62600.1	TAS3A-5'D1[+]	480	6	0.337398	0.664647970619077	no	ATERDJ3B	TAS3A-5'D1[+]:ATERDJ3B	0.999971499035941
AT4G01100.2	TAS3B-5'D2[+]	1120	6	0.337398	0.798543822650639	no	ADNT1	TAS3B-5'D2[+]:ADNT1	0.999971499035941
AT4G02380.2	TAS3B-5'D7[+]	351	6	0.337398	0.0683849689879275	no	AtLEA5	TAS3B-5'D7[+]:AtLEA5	0.999971499035941
AT4G02530.1	TAS3B-5'D9[+]	298	6	0.337398	0.798543822650639	no	NA	TAS3B-5'D9[+]:AT4G02530.1	0.999971499035941
AT4G14360.2	TAS3C-5'D8[-]	1926	6	0.337398	0.798543822650639	no	NA	TAS3C-5'D8[-]:AT4G14360.2	0.999971499035941
AT4G18280.1	TAS4-3'D6[+]	203	5.5	0.337398	0.56920483999336	no	NA	TAS4-3'D6[+]:AT4G18280.1	0.999971499035941
AT4G19120.2	TAS2-3'D3[+]	1851	6	0.674796	0.331723568314659	no	ERD3	TAS2-3'D3[+]:ERD3	0.999971499035941
AT4G22670.1	TAS3C-5'D3[-]	1568	4.5	0.337398	0.442204213080985	no	AtHip1	TAS3C-5'D3[-]:AtHip1	0.999971499035941
AT4G23710.1	TAS1A-3'D3[+]	89	6	0.165325	0.695801160260712	no	VAG2	TAS1A-3'D3[+]:VAG2	0.999971499035941
AT4G24570.1	TAS3B-5'D9[+]	1112	6	0.337398	0.798543822650639	no	DIC2	TAS3B-5'D9[+]:DIC2	0.999971499035941
AT4G26630.2	TAS3C-5'D3[+]	836	6	0.337398	0.664647970619077	no	NA	TAS3C-5'D3[+]:AT4G26630.2	0.999971499035941
AT4G28750.1	TAS3A-5'D7[+]	329	6	0.344146	0.266232369468207	no	PSAE-1	TAS3A-5'D7[+]:PSAE-1	0.999971499035941
AT4G30060.1	TAS2-3'D3[+]	1686	6	0.337398	0.798543822650639	no	NA	TAS2-3'D3[+]:AT4G30060.1	0.999971499035941
AT4G30080.1	TAS1B-3'D5[+]	2211	6	1.01219	0.856400478381335	no	ARF16	TAS1B-3'D5[+]:ARF16	0.999971499035941
AT4G30440.1	TAS3B-5'D3[+]	1118	5.5	1.34959	0.537174381227166	no	GAE1	TAS3B-5'D3[+]:GAE1	0.999971499035941
AT4G32070.1	TAS1A-3'D7[-]	1949	6	0.337398	0.497730918239368	no	Phox4	TAS1A-3'D7[-]:Phox4	0.999971499035941
AT4G32390.1	TAS4-3'D9[+]	1111	5	0.337398	0.664647970619077	no	NA	TAS4-3'D9[+]:AT4G32390.1	0.999971499035941
AT4G32410.1	TAS1B-3'D4[-]	3035	6	0.337398	0.56920483999336	no	AtCESA1	TAS1B-3'D4[-]:AtCESA1	0.999971499035941
AT4G33150.3	TAS3C-5'D3[+]	1710	6	0.674796	0.0680319118686479	no	LKR	TAS3C-5'D3[+]:LKR	0.999971499035941
AT4G33530.1	TAS3C-5'D2[+]	2143	6	0.337398	0.798543822650639	no	KUP5	TAS3C-5'D2[+]:KUP5	0.999971499035941
AT4G34480.1	TAS3A-5'D1[+]	1379	6	0.337398	0.664647970619077	no	NA	TAS3A-5'D1[+]:AT4G34480.1	0.999971499035941
AT4G34480.1	TAS3C-5'D1[+]	1447	6	0.337398	0.56920483999336	no	NA	TAS3C-5'D1[+]:AT4G34480.1	0.999971499035941
AT4G35110.4	TAS1B-3'D4[-]	1131	5.5	0.674796	0.498187269839192	no	NA	TAS1B-3'D4[-]:AT4G35110.4	0.999971499035941
AT4G37640.1	TAS1A-3'D7[-]	2969	5.5	0.337398	0.664647970619077	no	ACA2	TAS1A-3'D7[-]:ACA2	0.999971499035941
AT4G38630.1	TAS3B-5'D7[+]	1203	6	0.337398	0.442204213080985	no	ATMCB1	TAS3B-5'D7[+]:ATMCB1	0.999971499035941
AT4G40030.3	TAS3C-5'D9[-]	826	5	0.674796	0.226001273857846	no	NA	TAS3C-5'D9[-]:AT4G40030.3	0.999971499035941
AT5G01090.1	TAS3C-5'D8[-]	1277	5	0.337398	0.497730918239368	no	NA	TAS3C-5'D8[-]:AT5G01090.1	0.999971499035941
AT5G01210.1	TAS3B-5'D5[+]	1449	6	0.337398	0.798543822650639	no	NA	TAS3B-5'D5[+]:AT5G01210.1	0.999971499035941
AT5G01220.1	TAS1A-3'D9[-]	1449	5.5	0.337398	0.798543822650639	no	SQD2	TAS1A-3'D9[-]:SQD2	0.999971499035941
AT5G01410.1	TAS4-3'D6[+]	694	6	0.337398	0.56920483999336	no	ATPDX1	TAS4-3'D6[+]:ATPDX1	0.999971499035941
AT5G02230.2	TAS1A-3'D9[-]	736	6	0.337398	0.397824366853274	no	NA	TAS1A-3'D9[-]:AT5G02230.2	0.999971499035941
AT5G04180.1	TAS1A-3'D3[-]	626	5	0.337398	0.397824366853274	no	ACA3	TAS1A-3'D3[-]:ACA3	0.999971499035941
AT5G07530.2	TAS3C-5'D3[+]	165	5.5	0.674796	0.623298188679526	no	ATGRP-7	TAS3C-5'D3[+]:ATGRP-7	0.999971499035941
AT5G07530.2	TAS3B-5'D6[+]	635	5.5	3.37398	0.00153437449573081	no	ATGRP-7	TAS3B-5'D6[+]:ATGRP-7	0.999971499035941
AT5G09810.1	TAS1C-3'D5[+]	1319	5.5	2.02439	0.309484729348344	no	ACT7	TAS1C-3'D5[+]:ACT7	0.999971499035941
AT5G10450.4	TAS4-3'D9[+]	519	6	0.337398	0.497730918239368	no	14-3-3lambda	TAS4-3'D9[+]:14-3-3lambda	0.999971499035941
AT5G10480.3	TAS3C-5'D3[+]	795	5	1.01219	0.427091425442227	no	PAS2	TAS3C-5'D3[+]:PAS2	0.999971499035941
AT5G10730.1	TAS3B-5'D5[+]	862	6	0.337398	0.397824366853274	no	NA	TAS3B-5'D5[+]:AT5G10730.1	0.999971499035941
AT5G10860.1	TAS3C-5'D7[-]	800	5.5	0.337398	0.442204213080985	no	CBSX3	TAS3C-5'D7[-]:CBSX3	0.999971499035941
AT5G14030.4	TAS1A-3'D2[-]	645	5	0.337398	0.442204213080985	no	NA	TAS1A-3'D2[-]:AT5G14030.4	0.999971499035941
AT5G15350.1	TAS1C-3'D5[-]	368	6	0.337398	0.361539043788083	no	AtENODL17	TAS1C-3'D5[-]:AtENODL17	0.999971499035941
AT5G16500.1	TAS3A-5'D1[+]	1917	5.5	0.337398	0.798543822650639	no	NA	TAS3A-5'D1[+]:AT5G16500.1	0.999971499035941
AT5G18520.1	TAS4-3'D9[+]	1334	6	0.674796	0.498187269839192	no	Cand7	TAS4-3'D9[+]:Cand7	0.999971499035941
AT5G20190.1	TAS1A-3'D6[+]	644	5.5	0.674796	0.712803510399687	no	NA	TAS1A-3'D6[+]:AT5G20190.1	0.999971499035941
AT5G20885.1	TAS3C-5'D3[-]	614	5.5	0.337398	0.664647970619077	no	NA	TAS3C-5'D3[-]:AT5G20885.1	0.999971499035941
AT5G28540.1	TAS1B-3'D4[-]	1747	5	0.388008	0.546049230696602	no	BIP1	TAS1B-3'D4[-]:BIP1	0.999971499035941
AT5G35630.3	TAS2-3'D4[+]	1421	6	0.674796	0.452747906292746	no	ATGSL1	TAS2-3'D4[+]:ATGSL1	0.999971499035941
AT5G39880.1	TAS3C-5'D3[+]	668	6	0.337398	0.56920483999336	no	NA	TAS3C-5'D3[+]:AT5G39880.1	0.999971499035941
AT5G40450.1	TAS3B-5'D9[+]	2738	6	0.337398	0.664647970619077	no	NA	TAS3B-5'D9[+]:AT5G40450.1	0.999971499035941
AT5G41060.2	TAS4-3'D9[+]	1096	6	0.337398	0.664647970619077	no	NA	TAS4-3'D9[+]:AT5G41060.2	0.999971499035941
AT5G45280.2	TAS3C-5'D2[+]	1171	6	1.01219	0.748863970465093	no	NA	TAS3C-5'D2[+]:AT5G45280.2	0.999971499035941
AT5G47100.1	TAS1A-3'D7[+]	891	5.5	0.337398	0.664647970619077	no	ATCBL9	TAS1A-3'D7[+]:ATCBL9	0.999971499035941
AT5G47120.1	TAS3C-5'D3[+]	773	6	1.01219	0.460036397057142	no	ATBI-1	TAS3C-5'D3[+]:ATBI-1	0.999971499035941
AT5G48180.1	TAS1B-3'D7[-]	657	5.5	0.674796	0.712803510399687	no	AtNSP5	TAS1B-3'D7[-]:AtNSP5	0.999971499035941
AT5G49510.2	TAS1C-3'D9[-]	414	5.5	0.337398	0.798543822650639	no	PFD3	TAS1C-3'D9[-]:PFD3	0.999971499035941
AT5G49520.1	TAS3B-5'D3[+]	1390	5.5	0.337398	0.798543822650639	no	ATWRKY48	TAS3B-5'D3[+]:ATWRKY48	0.999971499035941
AT5G49910.1	TAS3B-5'D7[+]	1853	5.5	0.337398	0.798543822650639	no	cpHsc70-2	TAS3B-5'D7[+]:cpHsc70-2	0.999971499035941
AT5G50375.2	TAS3A-5'D3[+]	805	5.5	0.337398	0.798543822650639	no	CPI1	TAS3A-5'D3[+]:CPI1	0.999971499035941
AT5G51410.3	TAS3B-5'D9[+]	1065	6	0.337398	0.664647970619077	no	NA	TAS3B-5'D9[+]:AT5G51410.3	0.999971499035941
AT5G52040.4	TAS3C-5'D3[+]	1445	6	0.337398	0.664647970619077	no	At-RS41	TAS3C-5'D3[+]:At-RS41	0.999971499035941
AT5G58170.1	TAS1A-3'D2[+]	2394	6	0.674796	0.623298188679526	no	GDPDL7	TAS1A-3'D2[+]:GDPDL7	0.999971499035941
AT5G61820.1	TAS1C-3'D5[-]	1236	6	0.337398	0.798543822650639	no	NA	TAS1C-3'D5[-]:AT5G61820.1	0.999971499035941
AT5G65390.1	TAS1A-3'D2[+]	449	6	0.337398	0.798543822650639	no	AGP7	TAS1A-3'D2[+]:AGP7	0.999971499035941
AT5G65690.1	TAS1B-3'D5[+]	1667	6	0.674796	0.623298188679526	no	PCK2	TAS1B-3'D5[+]:PCK2	0.999971499035941
AT5G66210.4	TAS3C-5'D5[+]	1846	6	0.337398	0.56920483999336	no	CPK28	TAS3C-5'D5[+]:CPK28	0.999971499035941
AT5G67590.1	TAS3A-5'D7[+]	448	5	0.516219	0.564281593902471	no	FRO1	TAS3A-5'D7[+]:FRO1	0.999971499035941
ATCG00380.1	TAS3B-5'D8[+]	235	6	0.337398	0.116708524953531	no	RPS4	TAS3B-5'D8[+]:RPS4	0.999971499035941
ATMG00513.1	TAS3A-5'D2[-]	1342	6	0.0809755	0.200694649444782	no	NAD5	TAS3A-5'D2[-]:NAD5	0.999971499035941
