# Supplementary material for: NanoPARE: parallel analysis of RNA 5′ ends from low-input RNA
Source: Genome Res. 2018 Dec;28(12):1931–42. doi: 10.1101/gr.239202.118 (PMC6280765; doi:10.1101/gr.239202.118)
Supplement: Supplemental Material [file supp_gr.239202.118_Supplemental_Code_S1.zip › supplemental_code_S1/data_tables/detected_sites/ovule_1.anno.mir.allen.detected.sites.tsv]

target.transcript	sRNA	slice.site	Allen.score	slice.site.rpm	fold.change	verified.	common.name	interaction	adj.p.val
AT1G06580.1	miR400	1095	0	0.563258	1.563258	no	PPR1	miR400:PPR1	0
AT1G12820.1	miR393a-5p	1894	4	2.70364	2.36918026327068	yes	AFB3	miR393a-5p:AFB3	0
AT1G27340.1	miR394a	1382	1	0.788561	1	yes	LCR	miR394a:LCR	0
AT1G27370.4	miR156j	1324	0	0.225303	0.915802848376814	no	SPL10	miR156j:SPL10	0
AT1G33120.1	miR5630a	309	0	0.515944	0.494432213644354	no	NA	miR5630a:AT1G33120.1	0
AT1G33140.1	miR5630a	309	0	0.159965	0.70832885525718	no	PGY2	miR5630a:PGY2	0
AT1G54160.1	miR169h	1294	1.5	0.112652	1	yes	NF-YA5	miR169h:NF-YA5	0
AT1G62590.1	miR161.2	1049	1	0.225303	1.10124549275065	no	NA	miR161.2:AT1G62590.1	0
AT1G62720.1	miR400	995	1	0.225303	1.10124549275065	no	AtNG1	miR400:AtNG1	0
AT1G69170.1	miR156j	1306	0	0.450606	1.30373737700557	yes	SPL6	miR156j:SPL6	0
AT1G77850.1	miR160a-5p	1419	0.5	31.2045	11.9729567955624	yes	ARF17	miR160a-5p:ARF17	0
AT2G02850.1	miR408-3p	107	1	3.4922	1.43046382921812	yes	ARPN	miR408-3p:ARPN	0
AT2G28350.1	miR160a-5p	1339	2	21.5164	14.4035085699226	yes	ARF10	miR160a-5p:ARF10	0
AT2G33770.1	miR399a	750	1.5	0.112652	1	yes	ATUBC24	miR399a:ATUBC24	0
AT2G45160.1	miR171a-3p	1013	0	31.0918	8.40916177753787	yes	ATHAM1	miR171a-3p:ATHAM1	0
AT2G47020.2	miR408-5p	1567	0	0.112652	1	no	NA	miR408-5p:AT2G47020.2	0
AT3G26810.1	miR393a-5p	2009	4	3.15424	2.34631640005264	yes	AFB2	miR393a-5p:AFB2	0
AT3G57230.2	miR824-5p	596	0.5	0.225303	1.10124549275065	yes	AGL16	miR824-5p:AGL16	0
AT3G57920.1	miR156j	854	0	0.112652	0.908062740399721	yes	SPL15	miR156j:SPL15	0
AT3G59020.2	miR5658	3421	0	0.112652	0.908062740399721	no	NA	miR5658:AT3G59020.2	0
AT3G60630.1	miR171a-3p	1055	0	26.8111	7.5091261569699	yes	ATHAM2	miR171a-3p:ATHAM2	0
AT4G00150.1	miR171a-3p	866	0	3.83015	3.94200454907888	yes	ATHAM3	miR171a-3p:ATHAM3	0
AT4G04630.1	miR414	465	0	0.112652	0.908062740399721	no	NA	miR414:AT4G04630.1	0
AT4G06700.1	miR5643a	24	1.5	0.0112652	0.789046752219246	no	NA	miR5643a:AT4G06700.1	0
AT4G36920.2	miR172c	1303	1	0.225303	1.10124549275065	yes	AP2	miR172c:AP2	0
AT5G24890.1	miR414	772	1	0.450606	1	no	NA	miR414:AT5G24890.1	0
AT5G39740.2	miR414	997	1.5	1.35182	0.598588932383798	no	OLI7	miR414:OLI7	0
AT5G43270.3	miR156j	1111	0	0.450606	1.08419640421389	yes	SPL2	miR156j:SPL2	0
AT5G43780.1	miR395a	405	1.5	0.112652	1	yes	APS4	miR395a:APS4	0
AT5G50570.2	miR156j	976	0	0.168977	0.912102488317602	no	SPL13	miR156j:SPL13	0
AT5G50670.1	miR156j	1111	0	0.168977	0.912102488317602	no	SPL13	miR156j:SPL13	0
AT5G57580.1	miR414	2139	1	0.225303	0.685077556762112	no	NA	miR414:AT5G57580.1	0
AT5G60760.1	miR447a-3p	1290	2.5	0.675909	1.50622926126048	yes	NA	miR447a-3p:AT5G60760.1	0
AT5G60120.2	miR172a	1820	1	1.35182	1.7577721223808	yes	TOE2	miR172a:TOE2	0.000501824959452826
AT4G30080.1	miR160a-5p	1518	2.5	10.2513	9.18246343965533	yes	ARF16	miR160a-5p:ARF16	0.00158308768412936
AT1G31280.1	miR403-3p	3232	1	0.901212	1.7087211455154	yes	AGO2	miR403-3p:AGO2	0.00232362060238108
AT1G64583.1	miR161.1	738	2.5	0.563258	1.40498376850983	no	NA	miR161.1:AT1G64583.1	0.004102065206689
AT2G27400.1	miR173-5p	378	2.5	1.35182	2.35182	yes	TAS1a	miR173-5p:TAS1a	0.00449975868291855
AT2G39675.1	miR173-5p	378	2.5	7.09705	7.27725290567042	yes	TAS1c	miR173-5p:TAS1c	0.00449975868291855
AT2G39681.1	miR173-5p	417	2.5	6.30849	6.56853176015502	yes	TAS2	miR173-5p:TAS2	0.00449975868291855
AT5G53950.1	miR164a	811	2.5	0.563258	1.40498376850983	yes	ANAC098	miR164a:ANAC098	0.0056739220252371
AT5G45470.1	miR5661	2399	2	0.675909	1.50622926126048	no	NA	miR5661:AT5G45470.1	0.00741559907580356
AT1G52150.3	miR166a-3p	1278	3	1.80242	2.28712408277789	yes	ATHB-15	miR166a-3p:ATHB-15	0.00996568345628733
AT1G56010.2	miR164a	812	2	0.337955	1.20249188425492	yes	anac021	miR164a:anac021	0.0122609366662364
AT2G33770.1	miR399e	896	1	0.112652	1	yes	ATUBC24	miR399e:ATUBC24	0.0122609366662364
AT4G00760.1	miR2112-3p	2078	2	0.225303	1.10124549275065	no	APRR8	miR2112-3p:APRR8	0.0122609366662364
AT1G62680.1	miR5658	1933	2	0.337955	1.337955	no	NA	miR5658:AT1G62680.1	0.0162549712872914
AT1G58020.1	miR396b-5p	226	2.5	0.112652	1.112652	no	NA	miR396b-5p:AT1G58020.1	0.0172757757620024
AT3G23690.1	miR393a-5p	416	3	0.563258	1.40498376850983	yes	NA	miR393a-5p:AT3G23690.1	0.0211093654200582
AT3G11440.1	miR159a	1165	3.5	0.563258	1.27581341105016	yes	ATMYB65	miR159a:ATMYB65	0.0213943582059817
AT2G28100.1	miR5021	169	0	0.112652	0.767025643076066	no	ATFUC1	miR5021:ATFUC1	0.0227171762544225
AT3G22470.1	miR400	1231	2	0.112652	1.112652	no	NA	miR400:AT3G22470.1	0.0283866657316684
AT5G07680.2	miR164a	661	2.5	0.337955	1.20249188425492	yes	ANAC079	miR164a:ANAC079	0.0283866657316684
AT1G51760.1	miR167a-5p	862	3	1.35182	1.23701091724647	no	IAR3	miR167a-5p:IAR3	0.0308638162235192
AT1G63130.1	miR161.2	1111	3	0.450606	1.18387533532522	yes	TAS8	miR161.2:TAS8	0.0325485419454191
AT2G22840.1	miR396a-5p	791	4	2.70364	3.32865981456916	yes	AtGRF1	miR396a-5p:AtGRF1	0.0334214774374455
AT1G62910.1	miR161.1	987	2.5	0.0563258	1	yes	RFL9	miR161.1:RFL9	0.0345889478107039
AT1G62930.1	miR161.1	975	2.5	0.0563258	1	no	RPF3	miR161.1:RPF3	0.0345889478107039
AT1G60220.1	miR414	793	2.5	0.225303	1	no	OTS1	miR414:OTS1	0.0400473407791989
AT4G02220.1	miR414	322	2.5	0.112652	1	no	NA	miR414:AT4G02220.1	0.0400473407791989
AT3G15270.1	miR156i	654	2	0.337955	1	yes	SPL5	miR156i:SPL5	0.0406411453282625
AT5G06100.3	miR159a	1259	3.5	0.337955	1.20249188425492	yes	ATMYB33	miR159a:ATMYB33	0.0406411453282625
AT5G60690.1	miR165a-3p	1272	3	0.901212	1.55162600597566	no	IFL	miR165a-3p:IFL	0.0413095038090512
AT3G16710.1	miR400	995	2.5	0.112652	1.112652	no	NA	miR400:AT3G16710.1	0.0445105748437527
AT1G30490.1	miR165a-3p	805	3	0.563258	1.40498376850983	no	ATHB9	miR165a-3p:ATHB9	0.0459401913227886
AT2G34710.1	miR165a-3p	880	3	0.675909	1.36775067065044	no	ATHB-14	miR165a-3p:ATHB-14	0.0459401913227886
AT1G48410.3	miR168a-5p	531	5	5.18197	4.26164651187159	yes	AGO1	miR168a-5p:AGO1	0.0463723081239456
AT5G61430.1	miR164a	850	2.5	0.337955	1.09193807572494	yes	ANAC100	miR164a:ANAC100	0.0480196310217386
AT5G23420.2	miR414	390	2	0.112652	0.767025643076066	no	HMGB6	miR414:HMGB6	0.0548919079801559
AT2G36400.1	miR396a-5p	756	4	2.47833	2.22505178287909	yes	AtGRF3	miR396a-5p:AtGRF3	0.0572159733338909
AT4G29900.1	miR391-5p	196	2.5	0.225303	1	no	ACA10	miR391-5p:ACA10	0.0591566200414213
AT1G05090.1	miR5638a	964	2.5	0.0337955	1	no	NA	miR5638a:AT1G05090.1	0.0592590468412974
AT1G50055.1	miR173-5p	373	4.5	2.81629	3.4299044085662	yes	TAS1b	miR173-5p:TAS1b	0.0592590468412974
AT3G57780.1	miR414	492	3	0.112652	1.112652	no	NA	miR414:AT3G57780.1	0.0592590468412974
AT4G20720.1	miR5638a	1124	2.5	0.191508	1	no	NA	miR5638a:AT4G20720.1	0.0592590468412974
AT5G57735.1	miR390a-5p	428	4.5	0.901212	1.55162600597566	yes	TAS3c	miR390a-5p:TAS3c	0.0592590468412974
AT1G63150.1	miR161.2	996	2.5	0.112652	1.112652	yes	NA	miR161.2:AT1G63150.1	0.0596077439745842
AT3G58110.2	miR414	1000	2.5	0.337955	1	no	NA	miR414:AT3G58110.2	0.0596077439745842
AT1G47970.1	miR414	401	2	0.225303	0.783813676309349	no	NA	miR414:AT1G47970.1	0.060653110961875
AT2G38810.3	miR841b-5p	270	2	0.225303	1	no	HTA8	miR841b-5p:HTA8	0.060653110961875
AT5G19590.1	miR854a	60	2	0.337955	0.922342110814377	no	NA	miR854a:AT5G19590.1	0.060653110961875
AT1G62914.1	miR161.2	978	3	0.225303	1.10124549275065	no	NA	miR161.2:AT1G62914.1	0.0627757716543304
AT2G20280.1	miR414	1015	2	0.112652	0.622093403579749	no	NA	miR414:AT2G20280.1	0.0652509563030643
AT1G08125.3	miR390a-3p	887	5	12.1664	9.84068970929516	no	NA	miR390a-3p:AT1G08125.3	0.0716504355976167
AT3G49010.5	miR5662	83	3.5	2.25303	1.21092990965571	no	ATBBC1	miR5662:ATBBC1	0.0746633725994214
AT3G14560.1	miR824-5p	294	4.5	1.80242	1.31784323683765	no	NA	miR824-5p:AT3G14560.1	0.074957856006096
AT4G32880.1	miR165a-3p	944	3	0.112652	1.112652	no	ATHB-8	miR165a-3p:ATHB-8	0.0753493747086576
AT3G56150.2	miR414	682	3	0.358232	1.10848663555055	no	ATEIF3C-1	miR414:ATEIF3C-1	0.0754444367093054
AT2G47830.2	miR5658	117	2	0.112652	1	no	NA	miR5658:AT2G47830.2	0.0769706534407231
AT4G37150.1	miR5595a	748	2	0.112652	0.908062740399721	no	ATMES9	miR5595a:ATMES9	0.0769706534407231
AT1G17840.1	miR1886.1	237	5	0.450606	1.30373737700557	no	ABCG11	miR1886.1:ABCG11	0.0781459148177814
AT3G62980.1	miR393a-5p	1721	2	0.337955	0.922342110814377	yes	AtTIR1	miR393a-5p:AtTIR1	0.079013142551236
AT5G43060.1	miR396b-5p	518	3	0.901212	1.06298415318236	no	RD21B	miR396b-5p:RD21B	0.0825520033396419
AT5G43730.1	miR472-3p	634	3	0.112652	1.06353060556759	no	NA	miR472-3p:AT5G43730.1	0.0857897830196516
AT2G37340.3	miR842	1015	3	1.12652	1.05594231972431	no	AT-RS2Z33	miR842:AT-RS2Z33	0.0928190005716809
AT5G67180.1	miR172a	1308	3	0.225303	1	yes	TOE3	miR172a:TOE3	0.0958840486523003
AT1G64580.1	miR400	1065	3	0.112652	1	no	NA	miR400:AT1G64580.1	0.0968241498232815
AT2G05110.1	miR414	694	3.5	0.112652	1.112652	no	NA	miR414:AT2G05110.1	0.0968241498232815
AT5G49130.1	miR831-5p	691	3	0.112652	1	no	NA	miR831-5p:AT5G49130.1	0.0968770541102903
AT4G37740.1	miR396a-5p	920	4	0.675909	1.36775067065044	yes	AtGRF2	miR396a-5p:AtGRF2	0.0989155192698049
AT5G30247.1	miR5645a	548	2	0.112652	0.908062740399721	no	NA	miR5645a:AT5G30247.1	0.102878489476443
AT1G35560.1	miR5021	622	3	0.112652	1.112652	no	NA	miR5021:AT1G35560.1	0.107301961695005
AT2G19600.1	miR5021	163	2	0.112652	1	no	ATKEA4	miR5021:ATKEA4	0.107779179802054
AT5G04810.1	miR414	2809	3	0.112652	1	no	NA	miR414:AT5G04810.1	0.107779179802054
AT1G70700.2	miR169d	787	2.5	0.450606	0.25309934622961	no	JAZ9	miR169d:JAZ9	0.108429291737081
AT3G15140.1	miR5021	248	3	0.225303	1.225303	no	NA	miR5021:AT3G15140.1	0.109826682199727
AT3G17185.2	miR390a-5p	863	4.5	0.563258	1.40498376850983	yes	TAS3a	miR390a-5p:TAS3a	0.109826682199727
AT5G55920.1	miR414	1841	2.5	0.225303	0.915802848376814	no	OLI2	miR414:OLI2	0.117514333341453
AT1G03530.1	miR414	1032	2.5	0.00112652	0.899766072410781	no	ATNAF1	miR414:ATNAF1	0.119706340327916
AT3G56150.2	miR414	688	2.5	0.225303	0.844683532261689	no	ATEIF3C-1	miR414:ATEIF3C-1	0.121891611206119
AT4G27310.1	miR414	636	2.5	0.112652	0.83160644416292	no	BBX28	miR414:BBX28	0.12759288627701
AT5G10080.1	miR5658	1506	3	0.225303	1	no	NA	miR5658:AT5G10080.1	0.12759288627701
AT5G13990.1	miR408-3p	1477	3	0.112652	1	no	ATEXO70C2	miR408-3p:ATEXO70C2	0.138545494586985
AT4G24150.1	miR396a-5p	847	4	0.563258	1.27581341105016	yes	AtGRF8	miR396a-5p:AtGRF8	0.141019351575351
AT2G33810.1	miR156a-5p	796	1.5	0.337955	0.477428436851007	yes	SPL3	miR156a-5p:SPL3	0.145309899570768
AT1G06180.1	miR858a	402	3	0.112652	1	yes	ATMYB13	miR858a:ATMYB13	0.148692115943555
AT1G09730.2	miR838	1770	4	0.450606	1.30373737700557	no	NA	miR838:AT1G09730.2	0.148692115943555
AT1G72040.1	miR5656	1602	5.5	0.563258	1.27581341105016	no	AtdNK	miR5656:AtdNK	0.148692115943555
AT4G17940.1	miR414	808	2.5	0.225303	0.844683532261689	no	NA	miR414:AT4G17940.1	0.148692115943555
AT4G33970.1	miR854a	106	5	0.337955	1.337955	no	NA	miR854a:AT4G33970.1	0.148692115943555
AT2G46800.2	miR856	435	2	0.112652	0.711751994872247	no	ATCDF1	miR856:ATCDF1	0.155411037465825
AT1G63130.1	miR161.1	1102	2.5	0.112652	0.767025643076066	yes	TAS8	miR161.1:TAS8	0.157743954913062
AT5G01335.1	miR854a	2530	4	0.112652	1.112652	no	NA	miR854a:AT5G01335.1	0.157743954913062
AT1G70200.1	miR414	302	3	0.112652	1	no	NA	miR414:AT1G70200.1	0.158046645557716
AT2G48110.1	miR167d	3382	5	0.563258	1.40498376850983	no	MED33B	miR167d:MED33B	0.158046645557716
AT1G80060.1	miR396b-5p	303	3.5	0.112652	1	no	NA	miR396b-5p:AT1G80060.1	0.16035519029522
AT3G10800.1	miR1886.2	439	3.5	0.112652	1	no	BZIP28	miR1886.2:BZIP28	0.160814277080833
AT1G11190.1	miR156h	153	3.5	0.112652	1.112652	no	BFN1	miR156h:BFN1	0.164138778425037
AT5G67130.1	miR394a	1210	3	0.225303	1	no	NA	miR394a:AT5G67130.1	0.167436285259979
AT5G12380.1	miR399c-5p	255	4.5	0.337955	1.20249188425492	no	ANNAT8	miR399c-5p:ANNAT8	0.167727687124638
AT1G51645.1	miR414	154	2.5	0.112652	0.711751994872247	no	NA	miR414:AT1G51645.1	0.171913934028705
AT1G53230.1	miR319c	1194	3.5	0.112652	1	yes	TCP3	miR319c:TCP3	0.171913934028705
AT1G65470.2	miR414	1824	3.5	0.112652	1	no	FAS1	miR414:FAS1	0.171913934028705
AT5G02630.1	miR414	1279	3.5	0.112652	1	no	Cand6	miR414:Cand6	0.171913934028705
AT5G53220.3	miR414	509	3.5	0.112652	1	no	NA	miR414:AT5G53220.3	0.171913934028705
AT1G19850.1	miR8166	2078	3	0.112652	0.908062740399721	no	ARF5	miR8166:ARF5	0.175270135560522
AT5G43790.1	miR5640	345	5	0.337955	1.20249188425492	no	NA	miR5640:AT5G43790.1	0.175270135560522
AT3G11250.1	miR5662	764	4	0.675909	1.15531646773831	no	NA	miR5662:AT3G11250.1	0.179282334742038
AT5G35890.1	miR844-5p	558	6	0.450606	1.450606	no	NA	miR844-5p:AT5G35890.1	0.180820999225481
AT4G35230.1	miR830-5p	399	4.5	0.450606	1.18387533532522	no	BSK1	miR830-5p:BSK1	0.185190810938868
AT5G38212.1	miR397b	1687	4.5	0.225303	1.225303	no	NA	miR397b:AT5G38212.1	0.185289660514117
AT5G08620.1	miR157a-5p	1434	2.5	0.112652	0.908062740399721	no	ATRH25	miR157a-5p:ATRH25	0.185736686225411
AT5G37780.3	miR414	638	2.5	0.901212	0.627933138027499	no	ACAM-1	miR414:ACAM-1	0.189219239264563
AT1G73090.2	miR4239	528	4.5	0.450606	1.30373737700557	no	NA	miR4239:AT1G73090.2	0.191011077531473
AT1G47970.1	miR414	371	2.5	0.225303	0.608435045137199	no	NA	miR414:AT1G47970.1	0.191118858632282
AT3G44110.2	miR414	1237	2.5	0.337955	0.59752274280202	no	ATJ	miR414:ATJ	0.191118858632282
AT4G02725.2	miR4240	351	4	0.450606	1.18387533532522	no	NA	miR4240:AT4G02725.2	0.193487012083605
AT3G61310.1	miR167d	1217	2.5	0.337955	0.703737931382718	no	NA	miR167d:AT3G61310.1	0.194896099702018
AT4G38740.1	miR776	534	6	9.91334	2.36996644841852	no	ROC1	miR776:ROC1	0.197687448720557
AT5G08139.1	miR4221	1225	5.5	4.05546	4.12588559727676	no	NA	miR4221:AT5G08139.1	0.199875328814947
AT5G01370.1	miR396b-5p	635	3	0.112652	0.908062740399721	no	ACI1	miR396b-5p:ACI1	0.201593256093051
AT5G39750.1	miR829-5p	114	4.5	0.337955	1.20249188425492	no	AGL81	miR829-5p:AGL81	0.206225001577452
AT1G56690.1	miR391-3p	837	4.5	0.225303	1.225303	no	NA	miR391-3p:AT1G56690.1	0.212655622650628
AT1G29940.1	miR859	1497	4	0.225303	1.10124549275065	no	NRPA2	miR859:NRPA2	0.216753945065528
AT5G20670.1	miR5658	92	3	0.112652	1	no	NA	miR5658:AT5G20670.1	0.217249105946454
AT5G09220.1	miR162a-5p	133	4.5	0.225303	1.10124549275065	no	AAP2	miR162a-5p:AAP2	0.227525885168616
AT2G36010.3	miR836	1136	4	0.112652	1	no	ATE2FA	miR836:ATE2FA	0.228048718938901
AT2G40820.1	miR778	842	3.5	0.112652	1	no	NA	miR778:AT2G40820.1	0.228048718938901
AT5G52250.1	miR5021	155	5	0.450606	1.30373737700557	no	EFO1	miR5021:EFO1	0.232697863525001
AT1G10120.1	miR396a-5p	1316	5.5	1.46447	2.01131475235105	yes	NA	miR396a-5p:AT1G10120.1	0.237884238780777
AT5G66540.1	miR414	775	3.5	0.112652	1	no	NA	miR414:AT5G66540.1	0.239430833036179
AT3G52910.1	miR396a-5p	752	4	0.337955	1.09193807572494	yes	AtGRF4	miR396a-5p:AtGRF4	0.239670808604412
AT1G78920.2	miR773b-3p	256	3.5	0.112652	1	no	AtVHP2;1	miR773b-3p:AtVHP2;1	0.239712649237448
AT2G01720.1	miR838	419	3	0.112652	0.908062740399721	no	NA	miR838:AT2G01720.1	0.246600393498278
AT5G62950.3	miR866-3p	279	4	0.112652	1.112652	no	NA	miR866-3p:AT5G62950.3	0.246600393498278
AT4G15540.1	miR5020c	405	5.5	0.337955	1.20249188425492	no	UMAMIT38	miR5020c:UMAMIT38	0.246808488920072
AT1G63500.1	miR5658	1960	2	0.225303	0.915802848376814	no	BSK7	miR5658:BSK7	0.24793221645299
AT3G50000.1	miR5021	1267	2.5	0.112652	1	no	ATCKA2	miR5021:ATCKA2	0.24793221645299
AT5G39710.1	miR774b-3p	2172	6	1.91508	2.17875788049673	no	EMB2745	miR774b-3p:EMB2745	0.24793221645299
AT5G52965.1	miR8171	121	4	0.225303	1.10124549275065	no	NA	miR8171:AT5G52965.1	0.24793221645299
AT5G06120.4	miR398a-5p	2398	4	0.112652	1	no	NA	miR398a-5p:AT5G06120.4	0.249198062148822
AT4G20430.2	miR5021	110	4	0.337955	1.20249188425492	no	NA	miR5021:AT4G20430.2	0.249548871454332
AT2G20800.1	miR836	1258	5.5	0.901212	1.901212	no	NDB4	miR836:NDB4	0.259766586628128
AT5G37125.1	miR5649a	739	4.5	0.112652	1.112652	no	NA	miR5649a:AT5G37125.1	0.262806661328903
AT1G63000.1	miR780.1	315	4.5	0.563258	1.16839355583708	no	NRS/ER	miR780.1:NRS/ER	0.265262184754496
AT1G24310.1	miR776	915	4	0.225303	1	no	NA	miR776:AT1G24310.1	0.267092768190628
AT1G47270.2	miR5021	153	3	0.112652	1	no	AtTLP6	miR5021:AtTLP6	0.267092768190628
AT1G48540.2	miR169a-3p	2658	5	0.450606	1.30373737700557	no	NA	miR169a-3p:AT1G48540.2	0.267092768190628
AT1G49560.1	miR156d-3p	98	4.5	0.112652	1.112652	no	NA	miR156d-3p:AT1G49560.1	0.267092768190628
AT1G79690.1	miR5660	1140	4	0.225303	1	no	atnudt3	miR5660:atnudt3	0.267092768190628
AT2G45480.1	miR396a-5p	524	4	0.112652	1	yes	AtGRF9	miR396a-5p:AtGRF9	0.267092768190628
AT3G60250.2	miR397b	242	4	0.337955	1	yes	CKB3	miR397b:CKB3	0.267092768190628
AT4G03190.1	miR393a-5p	1597	3	0.112652	0.83160644416292	yes	AFB1	miR393a-5p:AFB1	0.267092768190628
AT4G17550.1	miR834	1407	4	0.112652	1	no	AtG3Pp4	miR834:AtG3Pp4	0.267092768190628
AT5G56620.1	miR5022	991	5	0.112652	1.112652	no	anac099	miR5022:anac099	0.271050030704183
AT5G45930.1	miR2111a-5p	1052	4	0.225303	1	no	CHL I2	miR2111a-5p:CHL I2	0.273449991243793
AT5G21930.3	miR838	607	4	0.112652	1	no	ATHMA8	miR838:ATHMA8	0.273486529465872
AT1G53720.1	miR847	1311	3	0.112652	0.83160644416292	no	ATCYP59	miR847:ATCYP59	0.273585660361806
AT5G03545.1	miR5658	308	2	0.112652	0.83160644416292	no	AT4	miR5658:AT4	0.274576301098273
AT1G50460.1	miR414	212	4	0.225303	1	no	ATHKL1	miR414:ATHKL1	0.281960513474194
AT4G36648.1	miR414	289	4	0.450606	1	no	NA	miR414:AT4G36648.1	0.281960513474194
AT5G03230.1	miR414	444	4	0.112652	1	no	NA	miR414:AT5G03230.1	0.281960513474194
AT2G34010.1	miR159a	448	3	0.112652	0.908062740399721	yes	TIE4	miR159a:TIE4	0.288530892961906
AT3G30831.1	miR844-3p	2011	5	0.112652	1.112652	no	NA	miR844-3p:AT3G30831.1	0.29184372502462
AT1G50990.1	miR391-5p	1346	4.5	0.112652	1.112652	no	BSK11	miR391-5p:BSK11	0.29399729689737
AT5G12990.1	miR5027	191	5	0.112652	1.112652	no	CLE40	miR5027:CLE40	0.294963829548242
AT4G31420.2	miR414	957	3	0.112652	0.908062740399721	no	NA	miR414:AT4G31420.2	0.300543855471431
AT3G23300.1	miR414	2102	4	0.225303	1.10124549275065	no	NA	miR414:AT3G23300.1	0.301758252473942
AT4G32717.1	miR776	100	4.5	0.112652	1.112652	no	SCRL24	miR776:SCRL24	0.307455990676645
AT1G01310.1	miR5021	846	4	0.112652	1.112652	no	NA	miR5021:AT1G01310.1	0.312682393997981
AT1G23205.1	miR5021	74	4	0.112652	1.112652	no	NA	miR5021:AT1G23205.1	0.312682393997981
AT2G30933.2	miR5021	256	4	0.112652	1.112652	no	NA	miR5021:AT2G30933.2	0.312682393997981
AT5G55840.1	miR161.2	1128	4.5	0.112652	1.112652	no	NA	miR161.2:AT5G55840.1	0.312682393997981
AT1G63400.1	miR161.2	999	2	0.112652	0.711751994872247	yes	NA	miR161.2:AT1G63400.1	0.313733032464835
AT3G19320.1	miR832-5p	687	5	0.112652	1.112652	no	NA	miR832-5p:AT3G19320.1	0.313733032464835
AT3G59710.1	miR5021	1067	5	0.112652	1.112652	no	NA	miR5021:AT3G59710.1	0.313733032464835
AT3G63400.3	miR842	776	3.5	0.112652	0.908062740399721	no	NA	miR842:AT3G63400.3	0.313733032464835
AT5G08020.1	miR5019	1291	4	0.112652	1	no	ATRPA70B	miR5019:ATRPA70B	0.316346851440761
AT5G41340.1	miR414	697	3	0.112652	0.83160644416292	no	ATUBC4	miR414:ATUBC4	0.316346851440761
AT1G19500.1	miR397b	281	3.5	0.112652	0.908062740399721	no	NA	miR397b:AT1G19500.1	0.326632634893044
AT1G14920.1	miR5658	208	2	0.112652	0.767025643076066	no	GAI	miR5658:GAI	0.327048391159103
AT4G23370.1	miR390b-3p	1487	4.5	0.112652	1.112652	no	NA	miR390b-3p:AT4G23370.1	0.332497101556189
AT1G50910.1	miR166a-5p	869	4.5	0.112652	1	no	NA	miR166a-5p:AT1G50910.1	0.335761858377483
AT1G18710.1	miR858b	486	4.5	0.112652	1.112652	no	AtMYB47	miR858b:AtMYB47	0.338268934042316
AT1G52827.1	miR1887	256	3.5	0.225303	1	no	ATCDT1	miR1887:ATCDT1	0.338268934042316
AT2G39340.1	miR396b-5p	2410	4.5	0.337955	1.09193807572494	no	AtSAC3A	miR396b-5p:AtSAC3A	0.34962829119111
AT2G35340.1	miR414	417	3.5	0.112652	0.908062740399721	no	MEE29	miR414:MEE29	0.350217851178409
AT3G43240.1	miR866-3p	516	3.5	0.112652	1	no	NA	miR866-3p:AT3G43240.1	0.353565914586813
AT5G42950.1	miR5015	4990	5.5	0.788561	1.232975046291	no	NA	miR5015:AT5G42950.1	0.354978242829887
AT4G23000.1	miR169f-3p	3698	6	0.788561	1.60747565276475	no	NA	miR169f-3p:AT4G23000.1	0.366385795031482
AT1G64300.2	miR840-3p	957	5.5	0.337955	1.337955	no	NA	miR840-3p:AT1G64300.2	0.383446312545803
AT5G33300.1	miR1886.2	113	4.5	0.112652	1	no	NA	miR1886.2:AT5G33300.1	0.385006815014279
AT2G31070.1	miR159c	1391	5	0.225303	1.10124549275065	no	TCP10	miR159c:TCP10	0.38673375304381
AT1G53290.1	miR775	524	3.5	0.112652	0.908062740399721	yes	NA	miR775:AT1G53290.1	0.389705073566186
AT2G05560.1	miR835-5p	2224	4.5	0.00901212	1	no	NA	miR835-5p:AT2G05560.1	0.389705073566186
AT2G20010.2	miR835-5p	1682	4.5	0.112652	1	no	NA	miR835-5p:AT2G20010.2	0.389705073566186
AT3G32393.1	miR835-5p	2225	4.5	0.00901212	1	no	NA	miR835-5p:AT3G32393.1	0.389705073566186
AT3G43390.1	miR835-5p	1826	4.5	0.00901212	1	no	NA	miR835-5p:AT3G43390.1	0.389705073566186
AT4G05280.1	miR835-5p	1664	4.5	0.00901212	1	no	NA	miR835-5p:AT4G05280.1	0.389705073566186
AT4G08880.1	miR835-5p	1418	4.5	0.00901212	1	no	NA	miR835-5p:AT4G08880.1	0.389705073566186
AT5G34990.1	miR835-5p	1111	4.5	0.00901212	1	no	NA	miR835-5p:AT5G34990.1	0.389705073566186
AT5G35643.1	miR835-5p	2609	4.5	0.00901212	1	no	NA	miR835-5p:AT5G35643.1	0.389705073566186
AT3G58180.1	miR156i	599	3.5	0.112652	1	no	NA	miR156i:AT3G58180.1	0.389756546993393
AT5G65380.1	miR5649a	250	5	0.112652	1.112652	no	NA	miR5649a:AT5G65380.1	0.391794917419364
AT2G38760.1	miR5024-5p	1095	6	0.337955	1.20249188425492	no	ANN3	miR5024-5p:ANN3	0.397416603813759
AT1G70200.1	miR414	1307	4	0.225303	1	no	NA	miR414:AT1G70200.1	0.404210793582571
AT2G18220.1	miR414	1980	4	0.225303	1	no	NA	miR414:AT2G18220.1	0.404210793582571
AT3G58850.1	miR414	181	4	0.225303	1	no	HLH2	miR414:HLH2	0.404210793582571
AT2G11910.2	miR414	502	3	1.44983	0.753091732938215	no	NA	miR414:AT2G11910.2	0.406199586245715
AT1G79900.1	miR172c	725	4.5	0.112652	1	no	ATMBAC2	miR172c:ATMBAC2	0.408074277156887
AT2G28625.1	miR5021	140	6	0.112652	1.112652	no	NA	miR5021:AT2G28625.1	0.41226692178368
AT3G02210.1	miR156j	1626	4.5	0.112652	1	no	COBL1	miR156j:COBL1	0.41226692178368
AT5G34833.1	miR832-3p	4968	4.5	0.112652	1	no	NA	miR832-3p:AT5G34833.1	0.412605067669821
AT1G32500.1	miR162a-3p	1470	3.5	0.112652	0.908062740399721	no	ABCI7	miR162a-3p:ABCI7	0.41386226042252
AT1G78265.2	miR414	1430	3	0.112652	0.767025643076066	no	NA	miR414:AT1G78265.2	0.41386226042252
AT4G27850.1	miR399b	563	5	0.112652	1.112652	no	NA	miR399b:AT4G27850.1	0.41386226042252
AT5G04760.1	miR5021	226	3	0.112652	1	no	NA	miR5021:AT5G04760.1	0.41386226042252
AT5G09460.1	miR838	2121	3.5	0.112652	0.908062740399721	no	NA	miR838:AT5G09460.1	0.41386226042252
AT5G09461.1	miR838	2121	3.5	0.112652	0.908062740399721	no	CPuORF43	miR838:CPuORF43	0.41386226042252
AT5G09462.1	miR838	2121	3.5	0.112652	0.908062740399721	no	CPuORF42	miR838:CPuORF42	0.41386226042252
AT5G09463.1	miR838	2121	3.5	0.112652	0.908062740399721	no	CPuORF41	miR838:CPuORF41	0.41386226042252
AT5G15800.2	miR414	1069	3	0.112652	0.767025643076066	no	AGL2	miR414:AGL2	0.41386226042252
AT5G18520.1	miR414	1334	3.5	0.225303	0.915802848376814	no	Cand7	miR414:Cand7	0.41386226042252
AT5G21040.2	miR841b-5p	529	5.5	0.337955	1.20249188425492	no	FBX2	miR841b-5p:FBX2	0.416435071448564
AT1G69670.1	miR858a	1751	4.5	0.112652	1	no	ATCUL3B	miR858a:ATCUL3B	0.418953175962036
AT3G13700.2	miR5658	1158	4.5	0.112652	1	no	NA	miR5658:AT3G13700.2	0.421221043605382
AT3G13710.1	miR5658	1252	4.5	0.112652	1	no	PRA1.F4	miR5658:PRA1.F4	0.421221043605382
AT5G11350.1	miR3440b-5p	2042	4	0.112652	1	no	NA	miR3440b-5p:AT5G11350.1	0.422497042049884
AT1G60870.1	miR414	693	3	0.112652	0.711751994872247	no	MEE9	miR414:MEE9	0.423960432814436
AT2G24500.1	miR414	904	3.5	0.112652	0.908062740399721	no	FZF	miR414:FZF	0.423960432814436
AT3G09200.2	miR5662	663	3.5	2.47833	0.939165253642363	no	NA	miR5662:AT3G09200.2	0.423960432814436
AT3G51990.1	miR5632-5p	586	5	0.112652	1.112652	no	NA	miR5632-5p:AT3G51990.1	0.423960432814436
AT4G29670.2	miR169f-3p	704	6	0.901212	1.42098351588805	no	ACHT2	miR169f-3p:ACHT2	0.424649526327097
AT3G53520.4	miR854a	413	5	0.225303	1.10124549275065	no	ATUXS1	miR854a:ATUXS1	0.430952598397263
AT3G45830.1	miR414	1582	4.5	0.112652	1	no	NA	miR414:AT3G45830.1	0.435445638279914
AT1G01070.2	miR5658	961	5	0.112652	1.112652	no	UMAMIT28	miR5658:UMAMIT28	0.437226891805928
AT1G80380.4	miR5661	829	5.5	0.563258	1.16839355583708	no	NA	miR5661:AT1G80380.4	0.437226891805928
AT5G14760.1	miR5021	136	5	0.112652	1.112652	no	AO	miR5021:AO	0.449310993249745
AT5G66880.1	miR5996	521	3.5	0.112652	0.83160644416292	no	SNRK2-3	miR5996:SNRK2-3	0.449310993249745
AT3G06130.2	miR414	855	3	0.112652	0.622093403579749	no	NA	miR414:AT3G06130.2	0.452761007729845
AT2G27590.1	miR157d	1205	4.5	0.112652	1	no	NA	miR157d:AT2G27590.1	0.453661008250907
AT3G28007.1	miR414	782	3.5	0.337955	0.855875997436124	no	AtSWEET4	miR414:AtSWEET4	0.453661008250907
AT1G60140.1	miR396b-5p	2296	3.5	0.112652	0.83160644416292	no	ATTPS10	miR396b-5p:ATTPS10	0.454237959884711
AT2G11910.2	miR414	313	3	0.450606	0.588607692526182	no	NA	miR414:AT2G11910.2	0.455943325019729
AT2G30370.2	miR5658	266	4	0.112652	1	no	CHAL	miR5658:CHAL	0.455943325019729
AT3G08600.1	miR5658	1225	4	0.112652	1	no	NA	miR5658:AT3G08600.1	0.455943325019729
AT5G41070.1	miR5658	820	4	0.450606	1	no	DRB5	miR5658:DRB5	0.455943325019729
AT1G79470.1	miR167a-3p	884	4.5	0.225303	1	no	NA	miR167a-3p:AT1G79470.1	0.458276420084236
AT4G00090.1	miR773b-3p	1536	5	0.225303	1.10124549275065	no	NA	miR773b-3p:AT4G00090.1	0.458276420084236
AT3G45060.1	miR4221	1591	5.5	0.337955	1.20249188425492	no	ATNRT2.6	miR4221:ATNRT2.6	0.458708052239432
AT1G30330.2	miR167c-5p	3245	3	0.112652	0.397032564711928	no	ARF6	miR167c-5p:ARF6	0.459790055200671
AT1G70320.1	miR414	6583	3.5	0.112652	0.83160644416292	no	UPL2	miR414:UPL2	0.459790055200671
AT2G40300.1	miR5655	886	3.5	0.450606	0.927937678873225	no	ATFER4	miR5655:ATFER4	0.459790055200671
AT2G41900.1	miR5021	54	2	0.112652	0.622093403579749	no	OXS2	miR5021:OXS2	0.459790055200671
AT3G01160.1	miR414	812	3.5	0.112652	0.83160644416292	no	NA	miR414:AT3G01160.1	0.459790055200671
AT3G13200.1	miR414	505	3	0.112652	0.552497194442513	no	EMB2769	miR414:EMB2769	0.459790055200671
AT3G63130.2	miR847	1841	6	1.35182	1.62126724968737	no	ATRANGAP1	miR847:ATRANGAP1	0.459790055200671
AT4G02460.1	miR414	2955	3.5	0.112652	0.83160644416292	no	AtPMS1	miR414:AtPMS1	0.459790055200671
AT4G12080.1	miR8181	399	5.5	0.225303	1.10124549275065	no	AHL1	miR8181:AHL1	0.459790055200671
AT4G14905.2	miR5021	95	4	0.112652	1	no	NA	miR5021:AT4G14905.2	0.459790055200671
AT5G43030.1	miR835-5p	1336	5.5	0.112652	1.112652	no	NA	miR835-5p:AT5G43030.1	0.459790055200671
AT5G46030.1	miR414	453	3	0.225303	0.521002032468471	no	NA	miR414:AT5G46030.1	0.459790055200671
AT4G23470.3	miR4245	1039	6	0.337955	1.20249188425492	no	NA	miR4245:AT4G23470.3	0.469609977903102
AT1G35960.1	miR414	702	5.5	0.112652	1.112652	no	NA	miR414:AT1G35960.1	0.472494713683121
AT2G03240.1	miR5658	140	3	0.112652	0.767025643076066	no	NA	miR5658:AT2G03240.1	0.472494713683121
AT2G30500.2	miR413	1510	4	0.337955	0.922342110814377	no	NET4B	miR413:NET4B	0.472494713683121
AT3G26690.2	miR5663-3p	231	5	0.225303	1	no	ATNUDT13	miR5663-3p:ATNUDT13	0.472494713683121
AT4G08580.1	miR414	459	3	0.225303	0.201884725142191	no	NA	miR414:AT4G08580.1	0.472494713683121
AT4G16530.1	miR863-5p	2015	5	0.337955	1.09193807572494	no	NA	miR863-5p:AT4G16530.1	0.472494713683121
AT5G42870.2	miR447c-3p	2275	3.5	0.112652	0.711751994872247	no	ATPAH2	miR447c-3p:ATPAH2	0.472494713683121
AT3G32110.1	miR3440b-5p	1510	5.5	0.337955	1.337955	no	NA	miR3440b-5p:AT3G32110.1	0.474304354908977
AT3G49601.1	miR1886.1	73	4	0.112652	1	no	NA	miR1886.1:AT3G49601.1	0.483002197591665
AT5G24890.1	miR390b-3p	440	5.5	0.675909	1.36775067065044	no	NA	miR390b-3p:AT5G24890.1	0.483002197591665
AT1G11200.1	miR856	784	3.5	0.112652	0.83160644416292	no	NA	miR856:AT1G11200.1	0.488094502209469
AT1G22070.1	miR8170-3p	1275	5	0.337955	1	no	TGA3	miR8170-3p:TGA3	0.488094502209469
AT1G77920.1	miR8170-3p	1387	5	0.112652	1	no	TGA7	miR8170-3p:TGA7	0.488094502209469
AT3G20780.1	miR5632-3p	1696	5	0.225303	1	no	ATTOP6B	miR5632-3p:ATTOP6B	0.488094502209469
AT4G33680.1	miR5665	738	5	0.337955	1	no	AGD2	miR5665:AGD2	0.488094502209469
AT4G17270.1	miR159b-3p	292	5	0.225303	1	no	NA	miR159b-3p:AT4G17270.1	0.488506381883462
AT4G18030.1	miR5999	2119	3.5	0.337955	0.855875997436124	no	NA	miR5999:AT4G18030.1	0.488739076738063
AT1G77810.2	miR5024-5p	1364	6	0.112652	1.112652	no	NA	miR5024-5p:AT1G77810.2	0.491411894256991
AT3G53120.1	miR447a-3p	132	4.5	0.112652	1	no	VPS37-1	miR447a-3p:VPS37-1	0.491411894256991
AT1G06960.3	miR5662	708	5	0.337955	1	no	NA	miR5662:AT1G06960.3	0.491433191721188
AT1G56650.1	miR828	369	5	0.112652	1	no	ATMYB75	miR828:ATMYB75	0.491433191721188
AT1G71040.1	miR5015	651	5	0.112652	1	no	LPR2	miR5015:LPR2	0.491433191721188
AT3G04260.1	miR414	1975	5	0.337955	1.09193807572494	no	PDE324	miR414:PDE324	0.491433191721188
AT3G23740.1	miR1886.2	227	5	0.112652	1	no	NA	miR1886.2:AT3G23740.1	0.491433191721188
AT3G47680.1	miR779.1	1031	4	0.112652	0.908062740399721	no	NA	miR779.1:AT3G47680.1	0.491433191721188
AT3G52940.2	miR780.1	173	5	0.112652	1	no	ELL1	miR780.1:ELL1	0.491433191721188
AT1G67230.1	miR837-5p	1211	3.5	0.112652	0.711751994872247	no	CRWN1	miR837-5p:CRWN1	0.492453487432354
AT2G06050.3	miR844-3p	988	3	0.563258	0.356944891598452	no	AtOPR3	miR844-3p:AtOPR3	0.492453487432354
AT1G67420.2	miR167a-5p	2083	6	0.112652	1.112652	no	NA	miR167a-5p:AT1G67420.2	0.495105457937891
AT2G35510.1	miR172b-5p	1150	5	0.337955	1.09193807572494	no	SRO1	miR172b-5p:SRO1	0.495105457937891
AT1G05590.1	miR8184	1689	6	0.450606	1.18387533532522	no	ATHEX3	miR8184:ATHEX3	0.495947304026463
AT1G20980.1	miR831-5p	3804	4.5	0.225303	1.10124549275065	no	ATSPL14	miR831-5p:ATSPL14	0.495947304026463
AT1G25886.1	miR835-5p	1727	4.5	0.00901212	1	no	NA	miR835-5p:AT1G25886.1	0.495947304026463
AT1G27780.1	miR835-5p	1820	4.5	0.00901212	1	no	NA	miR835-5p:AT1G27780.1	0.495947304026463
AT1G33060.2	miR5658	1822	3.5	0.225303	0.915802848376814	no	ANAC014	miR5658:ANAC014	0.495947304026463
AT2G14770.2	miR835-5p	1826	4.5	0.00901212	1	no	NA	miR835-5p:AT2G14770.2	0.495947304026463
AT2G35110.2	miR861-3p	3346	4.5	0.337955	1.09193807572494	no	GRL	miR861-3p:GRL	0.495947304026463
AT3G02580.1	miR5021	1073	3.5	0.112652	1	no	BUL1	miR5021:BUL1	0.495947304026463
AT3G30713.1	miR866-5p	3194	5.5	0.112652	1.112652	no	NA	miR866-5p:AT3G30713.1	0.495947304026463
AT3G57780.1	miR841a-3p	1786	5.5	0.112652	1.112652	no	NA	miR841a-3p:AT3G57780.1	0.495947304026463
AT3G57870.1	miR397b	279	3.5	0.675909	0.832187441033637	no	AHUS5	miR397b:AHUS5	0.495947304026463
AT4G03300.1	miR835-5p	2114	4.5	0.00901212	1	no	NA	miR835-5p:AT4G03300.1	0.495947304026463
AT5G36860.1	miR835-5p	1826	4.5	0.00901212	1	no	NA	miR835-5p:AT5G36860.1	0.495947304026463
AT5G65200.1	miR2933a	224	5	0.112652	1.112652	no	ATPUB38	miR2933a:ATPUB38	0.495947304026463
AT1G44920.1	miR418	600	6	0.450606	1.18387533532522	no	NA	miR418:AT1G44920.1	0.498205225552616
AT3G03440.1	miR829-5p	1073	5.5	0.112652	1.112652	no	NA	miR829-5p:AT3G03440.1	0.498205225552616
AT3G47220.1	miR3440b-3p	1546	4.5	0.00788561	1.00675148431789	no	ATPLC9	miR3440b-3p:ATPLC9	0.498205225552616
AT5G01600.1	miR164c-5p	534	3.5	0.112652	0.711751994872247	no	ATFER1	miR164c-5p:ATFER1	0.498205225552616
AT5G44200.2	miR414	905	3.5	0.225303	0.783813676309349	no	ATCBP20	miR414:ATCBP20	0.498287079093598
AT2G19740.1	miR847	414	3.5	0.225303	0.731127406082311	no	NA	miR847:AT2G19740.1	0.499609884156663
AT1G04120.2	miR1886.1	1195	5	0.112652	1	no	ABCC5	miR1886.1:ABCC5	0.50083235926642
AT1G12070.1	miR414	109	4	0.112652	0.908062740399721	no	NA	miR414:AT1G12070.1	0.50083235926642
AT1G27360.4	miR5658	1528	5	0.112652	1	no	SPL11	miR5658:SPL11	0.50083235926642
AT1G34320.1	miR1886.1	100	5	0.337955	1	no	NA	miR1886.1:AT1G34320.1	0.50083235926642
AT1G35320.1	miR5658	262	5	0.112652	1	no	NA	miR5658:AT1G35320.1	0.50083235926642
AT1G35390.1	miR838	898	5	0.0563258	1.0563258	no	NA	miR838:AT1G35390.1	0.50083235926642
AT1G50030.2	miR5664	6533	5	0.225303	1	no	TOR	miR5664:TOR	0.50083235926642
AT1G55110.1	miR5658	818	3	0.112652	0.622093403579749	no	AtIDD7	miR5658:AtIDD7	0.50083235926642
AT2G36305.1	miR1886.1	936	5	0.112652	1	no	ATFACE-2	miR1886.1:ATFACE-2	0.50083235926642
AT2G40000.1	miR5027	1085	5	0.450606	1	no	ATHSPRO2	miR5027:ATHSPRO2	0.50083235926642
AT3G04605.1	miR5658	1206	5	0.112652	1	no	MUG1	miR5658:MUG1	0.50083235926642
AT3G06470.1	miR397a	780	5	0.112652	1	no	NA	miR397a:AT3G06470.1	0.50083235926642
AT3G13810.3	miR5658	902	5	0.112652	1	no	AtIDD11	miR5658:AtIDD11	0.50083235926642
AT3G24740.2	miR170-5p	1598	5	0.225303	1	no	NA	miR170-5p:AT3G24740.2	0.50083235926642
AT3G61060.2	miR170-3p	371	5	0.675909	1	no	AtPP2-A13	miR170-3p:AtPP2-A13	0.50083235926642
AT3G62460.1	miR170-3p	329	5	0.225303	1	no	NA	miR170-3p:AT3G62460.1	0.50083235926642
AT4G10070.1	miR823	1225	5	0.225303	1	no	NA	miR823:AT4G10070.1	0.50083235926642
AT4G15960.1	miR396b-5p	917	5.5	0.225303	1.10124549275065	no	NA	miR396b-5p:AT4G15960.1	0.50083235926642
AT4G31210.1	miR414	3509	4	0.112652	0.908062740399721	no	NA	miR414:AT4G31210.1	0.50083235926642
AT4G36890.1	miR396b-5p	1392	5.5	0.225303	1.10124549275065	no	IRX14	miR396b-5p:IRX14	0.50083235926642
AT4G39210.1	miR834	340	5	0.112652	1	no	APL3	miR834:APL3	0.50083235926642
AT5G05990.1	miR414	400	4	0.112652	0.908062740399721	no	NA	miR414:AT5G05990.1	0.50083235926642
AT5G07660.1	miR397a	1311	5	0.112652	1	no	SMC6A	miR397a:SMC6A	0.50083235926642
AT5G63390.1	miR831-3p	1597	5	0.112652	1	no	NA	miR831-3p:AT5G63390.1	0.50083235926642
AT2G01130.1	miR3440b-5p	3295	4	0.112652	0.908062740399721	no	NA	miR3440b-5p:AT2G01130.1	0.50128831710662
AT1G76830.1	miR5016	934	5.5	0.112652	1.112652	no	NA	miR5016:AT1G76830.1	0.501844681243312
AT3G13670.1	miR396b-5p	636	4.5	0.112652	1	no	NA	miR396b-5p:AT3G13670.1	0.501844681243312
AT5G55820.1	miR173-3p	625	5.5	0.112652	1.112652	no	WYR	miR173-3p:WYR	0.501844681243312
AT2G04280.1	miR838	1156	4.5	0.225303	1	no	NA	miR838:AT2G04280.1	0.508402450316376
AT3G17750.1	miR393a-3p	2332	4.5	0.112652	1	no	NA	miR393a-3p:AT3G17750.1	0.508402450316376
AT5G60840.1	miR838	564	4.5	0.225303	1	no	NA	miR838:AT5G60840.1	0.508402450316376
AT2G14878.1	miR5655	646	6	0.450606	1.18387533532522	no	NA	miR5655:AT2G14878.1	0.510266132173013
AT3G07780.1	miR773a	1504	3.5	0.112652	0.663909555948444	no	OBE1	miR773a:OBE1	0.510380759664937
AT1G10740.4	miR838	360	5	0.337955	1	no	NA	miR838:AT1G10740.4	0.510716807665188
AT3G19610.1	miR838	1707	5	0.112652	1	no	NA	miR838:AT3G19610.1	0.510716807665188
AT5G41990.1	miR169f-3p	652	5	0.112652	1	no	ATWNK8	miR169f-3p:ATWNK8	0.510716807665188
AT5G41992.1	miR169f-3p	652	5	0.112652	1	no	CPuORF58	miR169f-3p:CPuORF58	0.510716807665188
AT1G04780.1	miR773b-3p	789	5	0.225303	1	no	NA	miR773b-3p:AT1G04780.1	0.517675342743088
AT1G32870.2	miR414	625	4.5	0.112652	1	no	ANAC013	miR414:ANAC013	0.518882776882529
AT2G33340.3	miR5662	1769	6	0.675909	1.15531646773831	no	MAC3B	miR5662:MAC3B	0.518882776882529
AT3G52120.2	miR414	418	4.5	0.225303	1	no	NA	miR414:AT3G52120.2	0.518882776882529
AT5G15870.1	miR414	2152	4.5	0.112652	1	no	NA	miR414:AT5G15870.1	0.518882776882529
AT5G19400.3	miR870-5p	1182	4	0.112652	1	no	SMG7	miR870-5p:SMG7	0.518882776882529
AT1G18800.1	miR414	830	3.5	0.112652	0.767025643076066	no	NRP2	miR414:NRP2	0.522029099964905
AT1G23390.1	miR775	540	4.5	0.225303	1	no	NA	miR775:AT1G23390.1	0.522029099964905
AT3G56050.2	miR831-3p	1524	4	0.225303	0.915802848376814	no	NA	miR831-3p:AT3G56050.2	0.522029099964905
AT5G09880.1	miR414	1169	3.5	0.112652	0.767025643076066	no	NA	miR414:AT5G09880.1	0.522029099964905
AT5G23440.1	miR834	154	5	0.225303	1.10124549275065	no	FTRA1	miR834:FTRA1	0.522029099964905
AT5G37830.1	miR407	1963	4.5	0.112652	1	no	OXP1	miR407:OXP1	0.522029099964905
AT5G63490.1	miR158a-5p	1280	4.5	0.225303	1	no	NA	miR158a-5p:AT5G63490.1	0.522029099964905
AT1G67930.1	miR172d-5p	805	5	0.225303	1.10124549275065	no	NA	miR172d-5p:AT1G67930.1	0.525081731165641
AT4G35080.3	miR169d	703	4.5	0.225303	1	no	NA	miR169d:AT4G35080.3	0.525081731165641
AT1G73450.1	miR5642a	2569	5	0.112652	1	no	NA	miR5642a:AT1G73450.1	0.525525154182178
AT3G10420.2	miR414	1478	5	0.112652	1	no	SPD1	miR414:SPD1	0.525525154182178
AT3G20770.1	miR5015	1976	3.5	0.225303	0.6444852020711	no	AtEIN3	miR5015:AtEIN3	0.525525154182178
AT4G01895.1	miR414	352	5	0.112652	1	no	NA	miR414:AT4G01895.1	0.525525154182178
AT5G26710.1	miR414	2123	5	0.450606	1	no	NA	miR414:AT5G26710.1	0.525525154182178
AT1G66150.1	miR165a-5p	1865	4	0.225303	0.915802848376814	no	TMK1	miR165a-5p:TMK1	0.527175095227777
AT3G48030.1	miR774b-5p	289	4.5	0.112652	1	no	NA	miR774b-5p:AT3G48030.1	0.527817068952844
AT1G08470.1	miR5661	637	6	0.112652	1.112652	no	SSL3	miR5661:SSL3	0.528185065347749
AT2G30240.1	miR5661	1338	6	0.112652	1.112652	no	ATCHX13	miR5661:ATCHX13	0.528185065347749
AT1G35530.2	miR414	4113	5.5	0.112652	1.112652	no	At-FANCM	miR414:At-FANCM	0.529030914043038
AT4G22745.1	miR831-3p	343	4	0.112652	0.908062740399721	no	MBD1	miR831-3p:MBD1	0.529863795136855
AT2G20890.1	miR838	906	5.5	0.901212	1.13443629695884	no	PSB29	miR838:PSB29	0.531461943100528
AT5G52010.1	miR5634	278	6	0.112652	1.112652	no	NA	miR5634:AT5G52010.1	0.531461943100528
AT5G66030.2	miR390b-3p	187	4.5	0.112652	1	no	ATGRIP	miR390b-3p:ATGRIP	0.531461943100528
AT5G61590.1	miR5658	303	3	0.337955	0.238124943269896	no	NA	miR5658:AT5G61590.1	0.534600245221173
AT5G65060.2	miR2112-3p	717	5	0.225303	1.10124549275065	no	AGL70	miR2112-3p:AGL70	0.534600245221173
AT2G36570.1	miR391-3p	1650	5	0.225303	1	no	NA	miR391-3p:AT2G36570.1	0.535357175766756
AT3G32899.1	miR773b-3p	4796	6	0.225303	1.22117597473459	no	NA	miR773b-3p:AT3G32899.1	0.535357175766756
AT5G54430.1	miR414	735	3.5	0.788561	0.725738596939707	no	ATPHOS32	miR414:ATPHOS32	0.535456241289234
AT1G18360.1	miR847	392	5	0.112652	1	no	NA	miR847:AT1G18360.1	0.54750450825007
AT3G57330.1	miR472-3p	968	5.5	0.225303	1.10124549275065	no	ACA11	miR472-3p:ACA11	0.54750450825007
AT4G27010.2	miR858b	5748	5.5	0.112652	1.112652	no	EMB2788	miR858b:EMB2788	0.548846899649614
AT2G01970.1	miR156i	1111	5	0.337955	1	no	NA	miR156i:AT2G01970.1	0.549898143180291
AT1G79410.1	miR156a-5p	1453	5	0.112652	1	no	AtOCT5	miR156a-5p:AtOCT5	0.557844535776483
AT2G33420.1	miR847	326	6	0.337955	1.20249188425492	no	NA	miR847:AT2G33420.1	0.557844535776483
AT1G28060.1	miR5658	2410	4.5	0.112652	1	no	NA	miR5658:AT1G28060.1	0.558825805712214
AT2G27980.1	miR413	2571	6	0.337955	1.20249188425492	no	NA	miR413:AT2G27980.1	0.560343035645603
AT5G57870.2	miR866-5p	1024	6	0.112652	1.112652	no	eIFiso4G1	miR866-5p:eIFiso4G1	0.560390438279034
AT4G24060.1	miR5658	973	3.5	0.112652	0.83160644416292	no	NA	miR5658:AT4G24060.1	0.560572811919721
AT1G19220.1	miR870-5p	3741	5	0.112652	1	no	ARF11	miR870-5p:ARF11	0.562968135275065
AT1G72440.1	miR414	2884	4	0.225303	0.915802848376814	no	EDA25	miR414:EDA25	0.564845434062994
AT2G19540.1	miR414	429	4	0.225303	0.915802848376814	no	NA	miR414:AT2G19540.1	0.564845434062994
AT4G18820.1	miR5658	2762	4	0.112652	0.908062740399721	no	NA	miR5658:AT4G18820.1	0.565073252722345
AT5G18210.1	miR5644	187	5.5	0.112652	1	no	NA	miR5644:AT5G18210.1	0.565073252722345
AT2G41890.1	miR838	633	4	0.112652	0.908062740399721	no	NA	miR838:AT2G41890.1	0.565486366373405
AT5G17770.1	miR159b-5p	354	3.5	0.225303	0.6444852020711	no	ATCBR	miR159b-5p:ATCBR	0.566348649670235
AT2G34585.1	miR8170-5p	433	4	0.225303	0.915802848376814	no	NA	miR8170-5p:AT2G34585.1	0.566459275234464
AT3G10960.1	miR8170-5p	2100	6	0.112652	1.112652	no	ATAZG1	miR8170-5p:ATAZG1	0.568599007233017
AT3G56110.2	miR854a	472	3.5	0.112652	0.767025643076066	no	PRA1.B1	miR854a:PRA1.B1	0.568660439728448
AT4G19490.2	miR167a-5p	1079	6	0.225303	1.10124549275065	no	ATVPS54	miR167a-5p:ATVPS54	0.568660439728448
AT5G61290.1	miR866-3p	883	6	0.225303	1.10124549275065	no	NA	miR866-3p:AT5G61290.1	0.570287614509695
AT1G60810.1	miR162a-5p	715	5.5	0.225303	1	no	ACLA-2	miR162a-5p:ACLA-2	0.572111689956099
AT1G66330.2	miR394b-3p	215	5.5	0.225303	1	no	NA	miR394b-3p:AT1G66330.2	0.572111689956099
AT2G35030.1	miR868-3p	136	5.5	0.112652	1	no	NA	miR868-3p:AT2G35030.1	0.572111689956099
AT3G07080.1	miR3434-3p	980	6	0.225303	1.10124549275065	no	NA	miR3434-3p:AT3G07080.1	0.572111689956099
AT4G09650.1	miR159b-3p	88	5.5	0.337955	1	no	ATPD	miR159b-3p:ATPD	0.572111689956099
AT4G14240.2	miR159b-3p	1398	5.5	0.112652	1	no	NA	miR159b-3p:AT4G14240.2	0.572111689956099
AT4G17950.1	miR166a-5p	1528	5.5	0.450606	1	no	NA	miR166a-5p:AT4G17950.1	0.572111689956099
AT4G34430.4	miR5640	294	5.5	0.112652	1	no	ATSWI3D	miR5640:ATSWI3D	0.572111689956099
AT5G11130.1	miR159b-3p	832	5.5	0.112652	1	no	NA	miR159b-3p:AT5G11130.1	0.572111689956099
AT3G49590.3	miR1886.1	1563	5.5	0.112652	1	no	ATG13	miR1886.1:ATG13	0.572142823969019
AT4G31820.1	miR1886.1	236	5.5	0.225303	1	no	ENP	miR1886.1:ENP	0.572142823969019
AT1G29150.1	miR156b-3p	281	4.5	0.112652	0.908062740399721	no	ATS9	miR156b-3p:ATS9	0.573878161775164
AT1G61130.1	miR5661	1309	5.5	0.112652	1	no	SCPL32	miR5661:SCPL32	0.573878161775164
AT1G70660.2	miR5021	123	5	0.337955	1	no	MMZ2	miR5021:MMZ2	0.573878161775164
AT3G25520.2	miR414	699	3.5	0.675909	0.472628901303748	no	ATL5	miR414:ATL5	0.573878161775164
AT3G06340.3	miR156a-3p	1084	4.5	0.112652	0.908062740399721	no	NA	miR156a-3p:AT3G06340.3	0.575203420047568
AT1G76878.1	miR854a	127	4.5	0.112652	1	no	NA	miR854a:AT1G76878.1	0.580952781932899
AT3G48195.1	miR5630a	1454	6	0.112652	1.112652	no	NA	miR5630a:AT3G48195.1	0.580952781932899
AT3G55800.1	miR854a	344	4.5	0.112652	1	no	SBPASE	miR854a:SBPASE	0.580952781932899
AT1G55460.1	miR414	654	4	0.112652	0.908062740399721	no	NA	miR414:AT1G55460.1	0.585378761642209
AT2G32070.1	miR5654-5p	843	3.5	0.112652	0.83160644416292	no	NA	miR5654-5p:AT2G32070.1	0.585378761642209
AT3G18640.1	miR414	1902	4	0.112652	0.908062740399721	no	NA	miR414:AT3G18640.1	0.585378761642209
AT5G53000.1	miR414	1239	4	0.112652	0.908062740399721	no	TAP46	miR414:TAP46	0.585378761642209
AT5G58870.1	miR397b	2081	4	0.112652	0.908062740399721	no	ftsh9	miR397b:ftsh9	0.585378761642209
AT1G77510.1	miR2934-3p	671	3.5	0.112652	0.552497194442513	no	ATPDI6	miR2934-3p:ATPDI6	0.586798070378255
AT4G18596.1	miR159b-5p	579	4	0.112652	0.83160644416292	no	NA	miR159b-5p:AT4G18596.1	0.589696653337328
AT5G37020.2	miR167c-5p	2379	3.5	0.112652	0.186790941918891	no	ARF8	miR167c-5p:ARF8	0.591046940984484
AT1G51100.1	miR833b	636	5.5	0.112652	1	no	CRR41	miR833b:CRR41	0.591601681224306
AT1G53070.1	miR833a-5p	666	5	0.225303	1	no	NA	miR833a-5p:AT1G53070.1	0.593331937639963
AT2G21390.1	miR5021	79	4	0.225303	1	no	NA	miR5021:AT2G21390.1	0.593331937639963
AT2G36990.1	miR390a-3p	1611	5	0.337955	1.09193807572494	no	ATSIG6	miR390a-3p:ATSIG6	0.593331937639963
AT3G07390.1	miR5021	227	3	0.112652	0.908062740399721	no	AIR12	miR5021:AIR12	0.593331937639963
AT3G26020.4	miR5021	485	4	0.112652	1	no	NA	miR5021:AT3G26020.4	0.593331937639963
AT3G42790.1	miR414	725	3.5	0.337955	0.216428581827476	no	AL3	miR414:AL3	0.593331937639963
AT4G30200.4	miR8171	1181	5.5	0.225303	1.10124549275065	no	VEL1	miR8171:VEL1	0.593331937639963
AT5G42220.1	miR3440b-5p	2428	5.5	0.563258	1.16839355583708	no	NA	miR3440b-5p:AT5G42220.1	0.593331937639963
AT5G49100.1	miR156j	469	4.5	0.225303	1	no	NA	miR156j:AT5G49100.1	0.593331937639963
AT1G05090.1	miR414	1492	4.5	0.0168977	0.968873821930517	no	NA	miR414:AT1G05090.1	0.596159594080093
AT1G20760.1	miR161.1	292	5.5	0.112652	1	no	NA	miR161.1:AT1G20760.1	0.596159594080093
AT1G61010.3	miR156f-3p	2048	4	0.112652	0.83160644416292	no	CPSF73-I	miR156f-3p:CPSF73-I	0.596159594080093
AT4G30440.1	miR161.1	695	5.5	0.225303	1	no	GAE1	miR161.1:GAE1	0.596159594080093
AT5G09730.1	miR2112-3p	1457	4	0.675909	0.832187441033637	no	ATBX3	miR2112-3p:ATBX3	0.596159594080093
AT5G17610.1	miR156f-3p	225	4	0.112652	0.83160644416292	no	NA	miR156f-3p:AT5G17610.1	0.596159594080093
AT5G57350.2	miR840-3p	2854	5.5	0.225303	1	no	AHA3	miR840-3p:AHA3	0.596159594080093
AT1G22200.2	miR172b-5p	985	6	0.675909	1.15531646773831	no	NA	miR172b-5p:AT1G22200.2	0.596482578439537
AT4G18060.1	miR841b-5p	929	5.5	0.225303	1	no	NA	miR841b-5p:AT4G18060.1	0.597624056412319
AT3G59420.1	miR399e	2498	4	0.112652	0.83160644416292	no	ACR4	miR399e:ACR4	0.598293431983013
AT1G59680.1	miR157d	408	4	0.112652	0.908062740399721	no	EDA1	miR157d:EDA1	0.601549176110526
AT4G11850.1	miR396a-5p	694	6	0.112652	1.112652	no	MEE54	miR396a-5p:MEE54	0.602362953943049
AT4G09460.1	miR858b	352	5	0.450606	1.08419640421389	no	AtMYB6	miR858b:AtMYB6	0.604161650731058
AT5G06700.1	miR3440b-5p	1555	6	0.901212	1.21618568400098	no	TBR	miR3440b-5p:TBR	0.604164306992094
AT3G06170.1	miR860	1360	6	0.563258	1.16839355583708	no	NA	miR860:AT3G06170.1	0.604509770572557
AT5G52060.1	miR160a-5p	602	4.5	0.112652	0.908062740399721	no	ATBAG1	miR160a-5p:ATBAG1	0.607202706224576
AT5G56190.2	miR3434-5p	468	5.5	0.112652	1	no	NA	miR3434-5p:AT5G56190.2	0.607202706224576
AT3G42256.1	miR2111a-5p	4839	6	0.112652	1.112652	no	NA	miR2111a-5p:AT3G42256.1	0.609667258854474
AT4G32160.1	miR5014a-3p	2061	4	0.112652	0.908062740399721	no	NA	miR5014a-3p:AT4G32160.1	0.610312772854839
AT1G79930.2	miR831-3p	1107	5	0.112652	1	no	AtHsp70-14	miR831-3p:AtHsp70-14	0.610545422643331
AT3G28660.1	miR3440b-5p	1852	5.5	0.112652	1.112652	no	NA	miR3440b-5p:AT3G28660.1	0.610545422643331
AT5G22210.2	miR831-3p	115	5	0.337955	1	no	NA	miR831-3p:AT5G22210.2	0.610545422643331
AT1G08640.1	miR855	788	4.5	0.563258	1	no	CJD1	miR855:CJD1	0.615549176426947
AT1G10550.1	miR5024-3p	929	5	0.112652	1	no	XET	miR5024-3p:XET	0.615549176426947
AT1G11130.1	miR870-3p	741	5.5	0.225303	1.10124549275065	no	SCM	miR870-3p:SCM	0.615549176426947
AT1G23230.2	miR774a	3265	6	0.112652	1.112652	no	NA	miR774a:AT1G23230.2	0.615549176426947
AT1G62380.1	miR2939	1182	3.5	0.225303	0.279778287723625	no	ACO2	miR2939:ACO2	0.615549176426947
AT1G65080.1	miR172d-5p	1292	5	0.112652	1	no	NA	miR172d-5p:AT1G65080.1	0.615549176426947
AT1G69340.1	miR5012	722	5	0.112652	1	no	NA	miR5012:AT1G69340.1	0.615549176426947
AT1G70320.1	miR414	6400	5	0.112652	1	no	UPL2	miR414:UPL2	0.615549176426947
AT2G19400.1	miR824-3p	1502	5	0.112652	1	no	NA	miR824-3p:AT2G19400.1	0.615549176426947
AT2G30590.1	miR396b-5p	564	5	0.112652	1	no	WRKY21	miR396b-5p:WRKY21	0.615549176426947
AT2G33360.2	miR838	1183	5	0.112652	1	no	NA	miR838:AT2G33360.2	0.615549176426947
AT2G36340.1	miR5661	673	5	0.112652	1	no	NA	miR5661:AT2G36340.1	0.615549176426947
AT2G37710.1	miR847	986	5	0.112652	1	no	RLK	miR847:RLK	0.615549176426947
AT3G05670.1	miR5012	2752	5	0.112652	1	no	NA	miR5012:AT3G05670.1	0.615549176426947
AT3G11440.1	miR858a	565	5	0.112652	1	no	ATMYB65	miR858a:ATMYB65	0.615549176426947
AT3G15010.2	miR5646	291	5	0.112652	1	no	NA	miR5646:AT3G15010.2	0.615549176426947
AT3G19650.1	miR165a-5p	337	5	0.112652	1	no	NA	miR165a-5p:AT3G19650.1	0.615549176426947
AT3G23640.2	miR414	2158	5	0.112652	1	no	HGL1	miR414:HGL1	0.615549176426947
AT3G24150.1	miR4240	1200	5	0.112652	1	no	NA	miR4240:AT3G24150.1	0.615549176426947
AT3G26890.6	miR8172	1484	5	0.112652	1	no	NA	miR8172:AT3G26890.6	0.615549176426947
AT3G49601.1	miR172d-5p	1008	4	0.112652	0.908062740399721	no	NA	miR172d-5p:AT3G49601.1	0.615549176426947
AT4G08460.3	miR847	780	4	0.112652	0.83160644416292	no	NA	miR847:AT4G08460.3	0.615549176426947
AT4G08510.1	miR837-5p	1778	5	0.112652	1	no	NA	miR837-5p:AT4G08510.1	0.615549176426947
AT4G28510.1	miR5644	760	5	0.225303	1	no	ATPHB1	miR5644:ATPHB1	0.615549176426947
AT4G29230.1	miR838	1288	5	0.112652	1	no	anac075	miR838:anac075	0.615549176426947
AT4G29840.1	miR162a-5p	1245	4.5	0.225303	0.915802848376814	no	MTO2	miR162a-5p:MTO2	0.615549176426947
AT4G33080.2	miR3932b-5p	594	5	0.112652	1	no	NA	miR3932b-5p:AT4G33080.2	0.615549176426947
AT4G37250.1	miR773b-3p	1331	5.5	0.225303	1.10124549275065	no	NA	miR773b-3p:AT4G37250.1	0.615549176426947
AT5G05160.1	miR8165	42	5.5	0.225303	1.10124549275065	no	RUL1	miR8165:RUL1	0.615549176426947
AT5G19030.3	miR393b-3p	104	5	0.112652	1	no	NA	miR393b-3p:AT5G19030.3	0.615549176426947
AT5G44180.2	miR775	750	5.5	0.225303	1.10124549275065	no	RLT2	miR775:RLT2	0.615549176426947
AT5G58170.1	miR162a-5p	2271	5	0.112652	1	no	GDPDL7	miR162a-5p:GDPDL7	0.615549176426947
AT5G60960.1	miR161.2	998	5	0.112652	1	no	PNM1	miR161.2:PNM1	0.615549176426947
AT5G63050.2	miR172e-3p	742	5	0.112652	1	no	EMB2759	miR172e-3p:EMB2759	0.615549176426947
AT4G11440.1	miR771	1875	5	0.0563258	1	no	NA	miR771:AT4G11440.1	0.616921610098383
AT1G17130.2	miR414	1116	4.5	0.337955	0.922342110814377	no	NA	miR414:AT1G17130.2	0.618087562732233
AT1G07630.1	miR5658	580	5	0.112652	1.08813597015169	no	PLL5	miR5658:PLL5	0.61881932331166
AT1G20190.1	miR5640	924	5	0.225303	1	no	ATEXP11	miR5640:ATEXP11	0.61881932331166
AT1G74850.1	miR164c-3p	1955	5	0.225303	1	no	PDE343	miR164c-3p:PDE343	0.61881932331166
AT1G78150.3	miR157c-3p	115	5	0.225303	1	no	NA	miR157c-3p:AT1G78150.3	0.61881932331166
AT1G79970.2	miR390a-5p	542	5	0.225303	1	no	NA	miR390a-5p:AT1G79970.2	0.61881932331166
AT2G25490.1	miR5021	161	4.5	0.225303	1	no	EBF1	miR5021:EBF1	0.61881932331166
AT2G30210.1	miR408-3p	168	5	0.112652	1	yes	LAC3	miR408-3p:LAC3	0.61881932331166
AT2G36400.1	miR5020c	1160	5	0.112652	1	no	AtGRF3	miR5020c:AtGRF3	0.61881932331166
AT3G61150.1	miR5020c	2180	5	0.112652	1	no	HD-GL2-1	miR5020c:HD-GL2-1	0.61881932331166
AT4G16120.1	miR5014b	1220	5	0.112652	1	no	ATSEB1	miR5014b:ATSEB1	0.61881932331166
AT5G22070.1	miR5021	1715	4.5	0.112652	1	no	NA	miR5021:AT5G22070.1	0.61881932331166
AT5G45390.1	miR5640	372	5	0.337955	1	no	CLPP4	miR5640:CLPP4	0.61881932331166
AT5G56550.1	miR414	335	4	0.225303	0.844683532261689	no	ATOXS3	miR414:ATOXS3	0.61881932331166
AT2G18850.2	miR3434-3p	91	5.5	0.112652	1	no	NA	miR3434-3p:AT2G18850.2	0.619041305561738
AT4G29270.1	miR5651	422	5.5	0.112652	1	no	NA	miR5651:AT4G29270.1	0.619041305561738
AT2G26430.3	miR169a-3p	545	5	0.112652	1	no	ATRCY1	miR169a-3p:ATRCY1	0.619973287026416
AT1G14440.2	miR5645a	1093	5	0.112652	1	no	AtHB31	miR5645a:AtHB31	0.620327332237113
AT2G26590.3	miR841b-5p	288	5	0.112652	1	no	RPN13	miR841b-5p:RPN13	0.629024584770772
AT1G33055.1	miR854a	225	5.5	0.112652	1	no	NA	miR854a:AT1G33055.1	0.631958722067182
AT5G25900.1	miR854a	109	5.5	0.225303	1	no	ATKO1	miR854a:ATKO1	0.631958722067182
AT2G28390.1	miR414	277	5.5	0.112652	1	no	NA	miR414:AT2G28390.1	0.632424406200606
AT2G46020.2	miR420	3501	5.5	0.112652	1	no	ATBRM	miR420:ATBRM	0.632424406200606
AT5G46170.1	miR414	567	5.5	0.112652	1	no	NA	miR414:AT5G46170.1	0.632424406200606
AT3G46960.1	miR858b	17	5.5	0.112652	1	no	NA	miR858b:AT3G46960.1	0.632751934325623
AT4G16155.1	miR158a-5p	1815	5.5	0.225303	1	no	NA	miR158a-5p:AT4G16155.1	0.632751934325623
AT2G27600.1	miR835-3p	775	5.5	0.337955	1	no	ATSKD1	miR835-3p:ATSKD1	0.632928941005129
AT3G21630.1	miR773b-5p	749	5.5	0.112652	1	no	AtCERK1	miR773b-5p:AtCERK1	0.632928941005129
AT1G05230.4	miR391-3p	2172	5.5	0.337955	1	no	HDG2	miR391-3p:HDG2	0.636317273675263
AT1G09600.1	miR781a	1484	4.5	0.112652	0.908062740399721	no	NA	miR781a:AT1G09600.1	0.636317273675263
AT2G16485.1	miR390b-3p	5048	5.5	0.563258	1.07765857855269	no	NERD	miR390b-3p:NERD	0.636317273675263
AT4G28000.1	miR838	940	4.5	0.112652	0.908062740399721	no	NA	miR838:AT4G28000.1	0.636317273675263
AT2G45990.4	miR157a-5p	106	5	0.112652	1	no	NA	miR157a-5p:AT2G45990.4	0.63656856441463
AT1G09340.1	miR850	1381	6	0.112652	1	no	CRB	miR850:CRB	0.645749329541565
AT5G15948.1	miR851-3p	440	5	0.112652	1	no	CPuORF10	miR851-3p:CPuORF10	0.646390526510195
AT5G15950.2	miR851-3p	519	5	0.112652	1	no	NA	miR851-3p:AT5G15950.2	0.646390526510195
AT4G02060.2	miR829-5p	816	4.5	0.112652	0.908062740399721	no	MCM7	miR829-5p:MCM7	0.647891017908693
AT1G06040.2	miR1886.1	706	3.5	0.337955	0.497423571532138	no	BBX24	miR1886.1:BBX24	0.648687967889556
AT2G48010.1	miR5025	2017	5	0.112652	1	no	RKF3	miR5025:RKF3	0.648687967889556
AT4G29790.1	miR5658	4110	5	0.337955	1	no	NA	miR5658:AT4G29790.1	0.648687967889556
AT5G42270.1	miR390b-3p	1256	5	0.225303	1	no	FTSH5	miR390b-3p:FTSH5	0.648687967889556
AT5G03670.1	miR859	1586	4.5	0.112652	0.908062740399721	no	TRM28	miR859:TRM28	0.649604433402467
AT1G70570.2	miR5663-3p	1224	4.5	0.112652	0.908062740399721	no	NA	miR5663-3p:AT1G70570.2	0.650444684097537
AT2G25010.1	miR157c-3p	1514	5.5	0.225303	1.10124549275065	no	NA	miR157c-3p:AT2G25010.1	0.651617234680488
AT2G35520.2	miR1886.1	270	5	0.225303	1	no	DAD2	miR1886.1:DAD2	0.651617234680488
AT3G05790.1	miR156b-3p	2169	6	0.337955	1.09193807572494	no	LON4	miR156b-3p:LON4	0.652388976439163
AT1G30230.2	miR5665	662	6	2.36568	1	no	eEF-1Bb1	miR5665:eEF-1Bb1	0.652865094852549
AT1G67080.1	miR167a-5p	303	4	0.112652	0.83160644416292	no	ABA4	miR167a-5p:ABA4	0.652865094852549
AT2G27880.1	miR403-3p	708	5.5	0.225303	1	no	AGO5	miR403-3p:AGO5	0.652865094852549
AT2G35240.1	miR5662	108	6	0.225303	1	no	MORF6	miR5662:MORF6	0.652865094852549
AT2G40240.1	miR414	1022	4.5	0.112652	0.908062740399721	no	NA	miR414:AT2G40240.1	0.652865094852549
AT2G45000.1	miR5636	857	6	0.225303	1	no	EMB2766	miR5636:EMB2766	0.652865094852549
AT3G50550.2	miR414	93	4.5	0.112652	0.908062740399721	no	NA	miR414:AT3G50550.2	0.652865094852549
AT4G38810.2	miR414	1154	4.5	0.112652	0.908062740399721	no	NA	miR414:AT4G38810.2	0.652865094852549
AT5G11430.1	miR414	2543	4.5	0.112652	0.908062740399721	no	NA	miR414:AT5G11430.1	0.652865094852549
AT1G22380.1	miR157a-3p	1302	6	0.450606	1.18387533532522	no	AtUGT85A3	miR157a-3p:AtUGT85A3	0.652997379646649
AT5G39710.1	miR400	1256	5	0.112652	1	no	EMB2745	miR400:EMB2745	0.656378864399226
AT1G05520.1	miR158a-3p	549	5	0.112652	1	no	NA	miR158a-3p:AT1G05520.1	0.658225850406587
AT3G54390.1	miR831-3p	921	4.5	0.112652	0.908062740399721	no	NA	miR831-3p:AT3G54390.1	0.658225850406587
AT4G25210.1	miR864-3p	589	4	0.225303	0.915802848376814	no	NA	miR864-3p:AT4G25210.1	0.658225850406587
AT5G64640.1	miR156a-5p	1370	5	0.112652	1	no	NA	miR156a-5p:AT5G64640.1	0.658225850406587
AT1G24800.1	miR859	842	4	0.0405546	0.81261458396785	no	NA	miR859:AT1G24800.1	0.658402185949989
AT1G24881.1	miR859	845	4	0.0405546	0.81261458396785	no	NA	miR859:AT1G24881.1	0.658402185949989
AT1G25055.1	miR859	803	4	0.0405546	0.81261458396785	no	NA	miR859:AT1G25055.1	0.658402185949989
AT1G25150.1	miR859	780	4	0.0405546	0.81261458396785	no	NA	miR859:AT1G25150.1	0.658402185949989
AT1G65440.3	miR414	246	4	0.225303	0.783813676309349	no	GTB1	miR414:GTB1	0.658402185949989
AT2G21300.2	miR5028	2559	4	0.112652	0.767025643076066	no	NA	miR5028:AT2G21300.2	0.658402185949989
AT3G16400.2	miR5645a	408	6	0.563258	1.07765857855269	no	ATMLP-470	miR5645a:ATMLP-470	0.658402185949989
AT3G49870.1	miR5658	109	4	0.225303	0.844683532261689	no	ARLA1C	miR5658:ARLA1C	0.658402185949989
AT3G53235.1	miR414	190	6	0.337955	1.09193807572494	no	NA	miR414:AT3G53235.1	0.658402185949989
AT3G54420.1	miR5029	411	6	0.112652	1	no	ATCHITIV	miR5029:ATCHITIV	0.658402185949989
AT3G60750.2	miR5021	274	3	0.225303	0.783813676309349	no	NA	miR5021:AT3G60750.2	0.658402185949989
AT4G11680.1	miR2939	1371	4	0.225303	0.844683532261689	no	NA	miR2939:AT4G11680.1	0.658402185949989
AT4G27130.1	miR5632-3p	173	6	1.01386	1.05925062539054	no	NA	miR5632-3p:AT4G27130.1	0.658402185949989
AT5G42620.2	miR167a-3p	1129	5.5	0.225303	1	no	NA	miR167a-3p:AT5G42620.2	0.658402185949989
AT5G52450.1	miR157c-3p	1313	5.5	0.112652	1	no	NA	miR157c-3p:AT5G52450.1	0.658402185949989
AT5G01810.3	miR5655	1728	3.5	0.337955	0.664373392390732	no	ATPK10	miR5655:ATPK10	0.658551582842477
AT3G15810.1	miR824-3p	396	6	0.337955	1.09193807572494	no	NA	miR824-3p:AT3G15810.1	0.658816574406522
AT5G03160.1	miR4221	1475	4.5	0.112652	0.908062740399721	no	ATP58IPK	miR4221:ATP58IPK	0.661634481372373
AT5G16750.1	miR5633	1631	5	0.112652	1	no	TOZ	miR5633:TOZ	0.661634481372373
AT1G24450.1	miR5021	104	6	0.225303	1	no	NFD2	miR5021:NFD2	0.662291854396477
AT1G64200.1	miR5658	335	4	0.112652	0.83160644416292	no	VHA-E3	miR5658:VHA-E3	0.662291854396477
AT2G22910.1	miR1887	2031	6	0.112652	1	no	NAGS1	miR1887:NAGS1	0.662291854396477
AT2G40620.1	miR5658	924	4	0.112652	0.83160644416292	no	NA	miR5658:AT2G40620.1	0.662291854396477
AT2G41950.1	miR5021	83	6	0.112652	1	no	NA	miR5021:AT2G41950.1	0.662291854396477
AT3G01920.1	miR844-5p	510	6	0.225303	1	no	NA	miR844-5p:AT3G01920.1	0.662291854396477
AT3G26932.2	miR5658	1105	6	0.225303	1	no	DRB3	miR5658:DRB3	0.662291854396477
AT4G06630.1	miR5658	57	6	0.112652	1	no	NA	miR5658:AT4G06630.1	0.662291854396477
AT4G27310.1	miR157a-3p	767	4	0.225303	0.731127406082311	no	BBX28	miR157a-3p:BBX28	0.662291854396477
AT4G32360.1	miR5021	1745	6	0.112652	1	no	NA	miR5021:AT4G32360.1	0.662291854396477
AT5G04070.1	miR5021	290	6	0.112652	1	no	NA	miR5021:AT5G04070.1	0.662291854396477
AT5G15210.1	miR5021	283	6	0.225303	1	no	ATHB30	miR5021:ATHB30	0.662291854396477
AT5G59613.2	miR5021	495	6	0.112652	1	no	NA	miR5021:AT5G59613.2	0.662291854396477
AT1G01300.1	miR8170-3p	1681	4	0.337955	0.798345852907288	no	NA	miR8170-3p:AT1G01300.1	0.664303443930255
AT2G23350.1	miR156f-3p	1923	4	0.112652	0.711751994872247	no	PAB4	miR156f-3p:PAB4	0.6667117666947
AT3G21970.1	miR5638a	738	6	0.225303	1	no	NA	miR5638a:AT3G21970.1	0.6667117666947
AT2G36670.2	miR1886.3	868	4.5	0.112652	0.908062740399721	no	NA	miR1886.3:AT2G36670.2	0.668172695698721
AT2G22080.1	miR414	598	4	0.450606	0.811046422235529	no	NA	miR414:AT2G22080.1	0.668222256879043
AT2G30260.1	miR5662	749	4	0.563258	0.874031134526583	no	U2B''	miR5662:U2B''	0.668222256879043
AT3G22750.1	miR415	1916	5	0.112652	1	no	NA	miR415:AT3G22750.1	0.668222256879043
AT5G07680.2	miR399e	360	6	0.112652	1	no	ANAC079	miR399e:ANAC079	0.671399663457468
AT1G12830.1	miR414	562	4	0.225303	0.783813676309349	no	NA	miR414:AT1G12830.1	0.673073145971111
AT4G25370.1	miR824-3p	564	4	0.112652	0.711751994872247	no	NA	miR824-3p:AT4G25370.1	0.674207565823451
AT3G26430.1	miR859	2214	6	0.0856152	1.0856152	no	NA	miR859:AT3G26430.1	0.675004007122168
AT5G20810.2	miR5658	130	4.5	0.112652	0.908062740399721	no	NA	miR5658:AT5G20810.2	0.675004007122168
AT4G28770.2	miR414	887	4	0.112652	0.767025643076066	no	NA	miR414:AT4G28770.2	0.680197474185777
AT5G23940.1	miR3440b-3p	713	4.5	0.337955	0.922342110814377	no	DCR	miR3440b-3p:DCR	0.680197474185777
AT2G37270.2	miR8166	403	6	1.23917	1.05297387280627	no	ATRPS5B	miR8166:ATRPS5B	0.681481157552414
AT1G01800.2	miR171c-5p	925	5.5	0.225303	1	no	NA	miR171c-5p:AT1G01800.2	0.682368391739665
AT1G03210.1	miR414	361	5.5	0.112652	1	no	NA	miR414:AT1G03210.1	0.682368391739665
AT1G07870.2	miR5021	92	5	0.112652	1	no	NA	miR5021:AT1G07870.2	0.682368391739665
AT1G08190.1	miR8170-3p	2785	5.5	0.112652	1	no	ATVAM2	miR8170-3p:ATVAM2	0.682368391739665
AT1G11000.1	miR5016	380	5.5	0.112652	1	no	ATMLO4	miR5016:ATMLO4	0.682368391739665
AT1G11080.2	miR859	555	5.5	0.22305	1.09922060087071	no	scpl31	miR859:scpl31	0.682368391739665
AT1G17220.1	miR855	2681	5	0.112652	1	no	FUG1	miR855:FUG1	0.682368391739665
AT1G25211.1	miR859	780	4	0.0653379	0.732134639807795	no	NA	miR859:AT1G25211.1	0.682368391739665
AT1G52500.2	miR837-5p	989	4	0.112652	0.552497194442513	no	ATFPG-1	miR837-5p:ATFPG-1	0.682368391739665
AT1G52855.1	miR858a	184	5.5	0.112652	1	no	NA	miR858a:AT1G52855.1	0.682368391739665
AT1G54270.2	miR838	1447	4	0.112652	0.711239695624604	no	EIF4A-2	miR838:EIF4A-2	0.682368391739665
AT1G55960.1	miR5012	1176	4.5	0.112652	0.908062740399721	no	NA	miR5012:AT1G55960.1	0.682368391739665
AT1G56300.1	miR419	310	5.5	0.450606	1.08419640421389	no	NA	miR419:AT1G56300.1	0.682368391739665
AT1G62330.1	miR166e-5p	703	6	0.225303	1.10124549275065	no	NA	miR166e-5p:AT1G62330.1	0.682368391739665
AT1G67230.1	miR414	3610	4	0.112652	0.711751994872247	no	CRWN1	miR414:CRWN1	0.682368391739665
AT1G68790.1	miR837-5p	1834	4.5	0.112652	0.908062740399721	no	CRWN3	miR837-5p:CRWN3	0.682368391739665
AT1G80260.1	miR833a-5p	1777	5.5	0.112652	1	no	emb1427	miR833a-5p:emb1427	0.682368391739665
AT2G02960.5	miR414	467	4.5	0.112652	0.908062740399721	no	NA	miR414:AT2G02960.5	0.682368391739665
AT2G03820.1	miR8178	833	6	0.225303	1.10124549275065	no	AtNMD3	miR8178:AtNMD3	0.682368391739665
AT2G04350.2	miR845a	2168	5.5	0.112652	1	no	LACS8	miR845a:LACS8	0.682368391739665
AT2G11910.2	miR414	442	4	0.675909	0.650303051468306	no	NA	miR414:AT2G11910.2	0.682368391739665
AT2G21170.2	miR5021	269	3	0.112652	0.767025643076066	no	PDTPI	miR5021:PDTPI	0.682368391739665
AT2G29720.1	miR857	1006	5.5	0.112652	1	no	CTF2B	miR857:CTF2B	0.682368391739665
AT2G33120.3	miR824-3p	577	5.5	0.450606	1	no	ATVAMP722	miR824-3p:ATVAMP722	0.682368391739665
AT2G44250.1	miR773a	284	5.5	0.112652	1	no	NA	miR773a:AT2G44250.1	0.682368391739665
AT2G47630.1	miR156i	1032	5	0.225303	1	no	NA	miR156i:AT2G47630.1	0.682368391739665
AT2G47920.1	miR837-5p	560	5.5	0.112652	1	no	NET3C	miR837-5p:NET3C	0.682368391739665
AT3G01750.1	miR859	1870	5.5	0.112652	1	no	NA	miR859:AT3G01750.1	0.682368391739665
AT3G07740.4	miR858b	910	5.5	0.112652	1	no	ADA2A	miR858b:ADA2A	0.682368391739665
AT3G24630.1	miR413	131	5.5	0.112652	1	no	TRM34	miR413:TRM34	0.682368391739665
AT3G43590.1	miR5658	1673	4	0.112652	0.83160644416292	no	NA	miR5658:AT3G43590.1	0.682368391739665
AT3G51880.4	miR414	542	4	0.225303	0.6444852020711	no	AtHMGB1	miR414:AtHMGB1	0.682368391739665
AT3G54920.1	miR5021	70	5	0.450606	1.08419640421389	no	PMR6	miR5021:PMR6	0.682368391739665
AT3G55140.2	miR838	363	5.5	0.112652	1	no	NA	miR838:AT3G55140.2	0.682368391739665
AT3G58790.1	miR5021	204	5	0.112652	1	no	GAUT15	miR5021:GAUT15	0.682368391739665
AT3G59670.1	miR5998a	1959	5.5	0.112652	1	no	NA	miR5998a:AT3G59670.1	0.682368391739665
AT3G59910.1	miR5655	891	5	0.112652	1	no	NA	miR5655:AT3G59910.1	0.682368391739665
AT3G63130.2	miR829-5p	1814	4.5	0.225303	0.915802848376814	no	ATRANGAP1	miR829-5p:ATRANGAP1	0.682368391739665
AT4G17080.1	miR5021	593	5	0.112652	1	no	NA	miR5021:AT4G17080.1	0.682368391739665
AT4G20440.4	miR5648-3p	955	4	0.112652	0.83160644416292	no	smB	miR5648-3p:smB	0.682368391739665
AT4G20480.1	miR5012	596	5.5	0.563258	1	no	NA	miR5012:AT4G20480.1	0.682368391739665
AT4G20720.1	miR414	1652	4.5	0.0957538	0.919636124977759	no	NA	miR414:AT4G20720.1	0.682368391739665
AT4G22050.1	miR3440b-5p	665	4	0.112652	0.711751994872247	no	NA	miR3440b-5p:AT4G22050.1	0.682368391739665
AT4G24670.2	miR171b-3p	685	5.5	0.112652	1	no	TAR2	miR171b-3p:TAR2	0.682368391739665
AT4G31160.1	miR414	5640	6	0.225303	1.10124549275065	no	DCAF1	miR414:DCAF1	0.682368391739665
AT4G35800.1	miR5021	4851	3	0.112652	0.663909555948444	no	NRPB1	miR5021:NRPB1	0.682368391739665
AT4G36660.1	miR171a-3p	587	4.5	0.112652	0.908062740399721	no	NA	miR171a-3p:AT4G36660.1	0.682368391739665
AT4G38980.1	miR414	758	4.5	0.112652	0.908062740399721	no	NA	miR414:AT4G38980.1	0.682368391739665
AT5G01850.1	miR173-3p	943	5.5	0.112652	1	no	NA	miR173-3p:AT5G01850.1	0.682368391739665
AT5G04590.1	miR172e-3p	376	4.5	0.112652	0.908062740399721	no	SIR	miR172e-3p:SIR	0.682368391739665
AT5G15720.1	miR832-3p	989	4	0.112652	0.83160644416292	no	GLIP7	miR832-3p:GLIP7	0.682368391739665
AT5G25150.1	miR414	1713	5.5	0.112652	1	no	TAF5	miR414:TAF5	0.682368391739665
AT5G41330.1	miR781a	2174	6	0.225303	1.10124549275065	no	NA	miR781a:AT5G41330.1	0.682368391739665
AT5G46030.1	miR838	405	4	0.112652	0.585232998739751	no	NA	miR838:AT5G46030.1	0.682368391739665
AT5G46410.2	miR776	331	5.5	0.112652	1	no	SSP4	miR776:SSP4	0.682368391739665
AT5G49710.3	miR5665	78	5.5	0.225303	1	no	NA	miR5665:AT5G49710.3	0.682368391739665
AT5G50830.2	miR414	783	5.5	0.112652	1	no	NA	miR414:AT5G50830.2	0.682368391739665
AT5G50920.1	miR858b	387	5.5	0.112652	1	no	ATHSP93-V	miR858b:ATHSP93-V	0.682368391739665
AT5G52430.1	miR5021	1568	5	0.112652	1	no	NA	miR5021:AT5G52430.1	0.682368391739665
AT5G53930.1	miR414	400	5.5	0.112652	1	no	NA	miR414:AT5G53930.1	0.682368391739665
AT5G57350.2	miR869.2	2139	5.5	0.112652	1	no	AHA3	miR869.2:AHA3	0.682368391739665
AT5G61130.1	miR5021	106	5	1.12652	1.05594231972431	no	PDCB1	miR5021:PDCB1	0.682368391739665
AT5G63550.2	miR414	1598	4.5	0.112652	0.908062740399721	no	NA	miR414:AT5G63550.2	0.682368391739665
ATMG00470.1	miR5649a	23	4.5	0.112652	0.951816844984974	no	ORF122A	miR5649a:ORF122A	0.682368391739665
AT5G01090.1	miR838	1282	4	0.112652	0.52322668020992	no	NA	miR838:AT5G01090.1	0.682883989383718
AT3G50690.1	miR865-3p	12	5.5	0.225303	1	no	NA	miR865-3p:AT3G50690.1	0.684045874599498
AT1G18870.2	miR403-5p	309	6	0.112652	1	no	ATICS2	miR403-5p:ATICS2	0.686224347205801
AT3G07250.1	miR854a	400	6	0.112652	1	no	NA	miR854a:AT3G07250.1	0.686224347205801
AT3G45090.2	miR5663-5p	839	6	0.112652	1	no	NA	miR5663-5p:AT3G45090.2	0.686224347205801
AT3G54320.3	miR841a-5p	1519	6	0.112652	1	no	ASML1	miR841a-5p:ASML1	0.686224347205801
AT4G19890.1	miR854a	135	6	0.112652	1	no	NA	miR854a:AT4G19890.1	0.686224347205801
AT1G11910.1	miR172d-5p	1558	6	2.25303	1.07441218338491	no	APA1	miR172d-5p:APA1	0.68673409544069
AT3G09380.1	miR5650	143	6	0.112652	1	no	NA	miR5650:AT3G09380.1	0.68673409544069
AT3G11330.1	miR776	467	6	0.112652	1	no	PIRL9	miR776:PIRL9	0.68673409544069
AT3G59150.1	miR829-5p	784	6	0.112652	1	no	NA	miR829-5p:AT3G59150.1	0.68673409544069
AT4G17770.1	miR829-5p	1983	6	0.225303	1	no	ATTPS5	miR829-5p:ATTPS5	0.68673409544069
AT5G29574.1	miR5641	4696	6	0.112652	1	no	NA	miR5641:AT5G29574.1	0.68673409544069
AT5G55230.2	miR172c	2003	4	0.225303	0.6444852020711	no	ATMAP65-1	miR172c:ATMAP65-1	0.687580546319108
AT4G29750.1	miR5638a	2148	4.5	0.112652	0.908062740399721	no	NA	miR5638a:AT4G29750.1	0.691258069168777
AT1G04090.1	miR1886.3	1870	6	0.112652	1	no	NA	miR1886.3:AT1G04090.1	0.691844090324405
AT1G20810.1	miR390a-5p	609	6	0.225303	1	no	NA	miR390a-5p:AT1G20810.1	0.691844090324405
AT1G33410.2	miR4239	3483	6	0.112652	1	no	ATNUP160	miR4239:ATNUP160	0.691844090324405
AT1G56410.1	miR835-5p	1093	6	0.112652	1	no	ERD2	miR835-5p:ERD2	0.691844090324405
AT2G19400.1	miR865-3p	185	6	0.112652	1	no	NA	miR865-3p:AT2G19400.1	0.691844090324405
AT2G42490.1	miR5021	193	4	0.112652	0.908062740399721	no	NA	miR5021:AT2G42490.1	0.691844090324405
AT2G43800.1	miR5021	820	4	0.112652	0.908062740399721	no	NA	miR5021:AT2G43800.1	0.691844090324405
AT3G02200.2	miR408-3p	763	4.5	0.112652	0.83160644416292	no	NA	miR408-3p:AT3G02200.2	0.691844090324405
AT3G12090.1	miR416	529	6	0.112652	1	no	TET6	miR416:TET6	0.691844090324405
AT3G18090.1	miR774b-3p	645	6	0.112652	1	no	NRPD2B	miR774b-3p:NRPD2B	0.691844090324405
AT3G55780.1	miR854a	41	4.5	0.112652	0.908062740399721	no	NA	miR854a:AT3G55780.1	0.691844090324405
AT4G04940.1	miR846-5p	1880	6	0.112652	1	no	NA	miR846-5p:AT4G04940.1	0.691844090324405
AT4G06485.1	miR847	5257	5	0.00675909	0.981332853889021	no	NA	miR847:AT4G06485.1	0.691844090324405
AT4G21750.2	miR166e-5p	1929	4.5	0.225303	0.844683532261689	no	ATML1	miR166e-5p:ATML1	0.691844090324405
AT5G02030.1	miR5021	83	4	0.112652	0.908062740399721	no	BLH9	miR5021:BLH9	0.691844090324405
AT5G06050.1	miR5020a	194	6	0.112652	1	no	NA	miR5020a:AT5G06050.1	0.691844090324405
AT5G62530.1	miR5017-5p	1483	6	0.337955	1	no	ALDH12A1	miR5017-5p:ALDH12A1	0.691844090324405
AT5G64030.1	miR162a-5p	2071	5	0.225303	0.915802848376814	no	NA	miR162a-5p:AT5G64030.1	0.691844090324405
AT2G36070.1	miR5640	147	5.5	0.112652	1	no	ATTIM44-2	miR5640:ATTIM44-2	0.692620265104377
AT3G06910.1	miR838	505	6	0.112652	1	no	AtULP1a	miR838:AtULP1a	0.693583443231913
AT1G76880.1	miR414	1814	6	0.225303	1	no	NA	miR414:AT1G76880.1	0.695804323191601
AT2G47260.1	miR831-3p	1267	6	0.225303	1	no	ATWRKY23	miR831-3p:ATWRKY23	0.695804323191601
AT4G15410.1	miR837-5p	411	6	0.225303	1	no	PUX5	miR837-5p:PUX5	0.695804323191601
AT2G19480.3	miR414	1205	4	0.225303	0.576201023268062	no	NAP1;2	miR414:NAP1;2	0.696098878432979
AT2G39770.2	miR773b-3p	378	4	0.112652	0.473102533357145	no	CYT1	miR773b-3p:CYT1	0.696098878432979
AT4G29340.1	miR834	140	5.5	0.225303	1	no	PRF4	miR834:PRF4	0.696098878432979
AT2G42650.1	miR5012	1040	6	0.112652	1	no	NA	miR5012:AT2G42650.1	0.696114434105854
AT1G62480.1	miR838	428	4	1.23917	0.362209781024495	no	NA	miR838:AT1G62480.1	0.696155628607576
AT5G61790.1	miR414	1023	4	0.112652	0.552497194442513	no	ATCNX1	miR414:ATCNX1	0.696155628607576
AT1G29820.2	miR413	1106	6	0.225303	1	no	NA	miR413:AT1G29820.2	0.696272867323041
AT4G37080.3	miR413	1479	6	0.112652	1	no	NA	miR413:AT4G37080.3	0.696272867323041
AT2G03220.1	miR158a-3p	1500	4	0.112652	0.83160644416292	no	ATFT1	miR158a-3p:ATFT1	0.698483899789704
AT1G29220.2	miR167a-5p	385	5.5	0.225303	1	no	NA	miR167a-5p:AT1G29220.2	0.698547658974581
AT2G13665.2	miR8179	420	5.5	0.112652	1	no	NA	miR8179:AT2G13665.2	0.698547658974581
AT5G27030.2	miR8182	2937	4.5	0.112652	0.83160644416292	no	TPR3	miR8182:TPR3	0.698547658974581
AT3G13960.1	miR774b-5p	1068	5.5	0.112652	1	no	AtGRF5	miR774b-5p:AtGRF5	0.700271008687441
AT5G11490.2	miR2112-5p	1336	5.5	0.112652	1	no	NA	miR2112-5p:AT5G11490.2	0.700271008687441
AT1G56140.1	miR4227	2235	6	0.112652	1	no	NA	miR4227:AT1G56140.1	0.703834541621068
AT1G59980.1	miR773b-3p	1464	6	0.225303	1	no	ARL2	miR773b-3p:ARL2	0.703834541621068
AT1G78260.2	miR157a-5p	1743	4	0.112652	0.767025643076066	no	NA	miR157a-5p:AT1G78260.2	0.703834541621068
AT2G41620.1	miR169b-3p	1886	6	0.450606	1	no	NA	miR169b-3p:AT2G41620.1	0.703834541621068
AT3G04910.3	miR847	2120	4.5	0.112652	0.83160644416292	no	ATWNK1	miR847:ATWNK1	0.703834541621068
AT3G10540.1	miR773b-3p	1114	6	0.112652	1	no	NA	miR773b-3p:AT3G10540.1	0.703834541621068
AT4G23990.1	miR402	1165	6	0.112652	1	no	ATCSLG3	miR402:ATCSLG3	0.703834541621068
AT5G41190.1	miR773a	1159	4.5	0.112652	0.83160644416292	no	NA	miR773a:AT5G41190.1	0.703834541621068
AT3G11830.2	miR5021	1811	3	0.225303	0.547213029828017	no	NA	miR5021:AT3G11830.2	0.704804221889249
AT2G33880.1	miR5658	107	4	0.112652	0.767025643076066	no	HB-3	miR5658:HB-3	0.705147912559845
AT4G21450.3	miR5658	358	4	0.112652	0.767025643076066	no	NA	miR5658:AT4G21450.3	0.705147912559845
AT5G01610.1	miR407	269	5.5	0.112652	1	no	NA	miR407:AT5G01610.1	0.706988637619551
AT5G15680.1	miR861-5p	5161	4.5	0.112652	0.908062740399721	no	NA	miR861-5p:AT5G15680.1	0.710289601031928
AT1G12460.1	miR157a-3p	2961	5.5	0.112652	1	no	NA	miR157a-3p:AT1G12460.1	0.7104651157162
AT2G17880.1	miR5021	328	3	0.563258	0.48055443694033	no	NA	miR5021:AT2G17880.1	0.712439993389328
AT1G12920.1	miR856	1359	4	0.112652	0.585232998739751	no	ERF1-2	miR856:ERF1-2	0.717125603827335
AT5G17900.1	miR414	528	4	0.225303	0.218075501316138	no	NA	miR414:AT5G17900.1	0.717125603827335
AT1G79530.1	miR773b-3p	412	4.5	0.112652	0.83160644416292	no	GAPCP-1	miR773b-3p:GAPCP-1	0.717154060115116
AT3G07050.1	miR172b-5p	1235	4.5	0.112652	0.908062740399721	no	NSN1	miR172b-5p:NSN1	0.718838018127682
AT4G08310.1	miR414	1506	4.5	0.337955	0.855875997436124	no	NA	miR414:AT4G08310.1	0.719719105670067
AT1G15690.2	miR414	2086	4	0.337955	0.0773755616856642	no	AtAVP1	miR414:AtAVP1	0.721086252067631
AT5G13220.4	miR841a-5p	464	4	0.225303	0.6444852020711	no	JAS1	miR841a-5p:JAS1	0.723239834271521
AT3G27830.1	miR418	201	4	0.112652	0.663909555948444	no	RPL12	miR418:RPL12	0.723525289655095
AT2G22030.1	miR847	801	6	0.112652	1	no	NA	miR847:AT2G22030.1	0.724434017044506
AT2G44440.1	miR847	339	6	0.112652	1	no	AtEML4	miR847:AtEML4	0.724434017044506
AT2G47850.3	miR857	1220	4.5	0.112652	0.83160644416292	no	NA	miR857:AT2G47850.3	0.724434017044506
AT2G48120.2	miR847	373	6	0.225303	1	no	PAC	miR847:PAC	0.724434017044506
AT5G40490.1	miR4227	1194	5	0.450606	0.927937678873225	no	NA	miR4227:AT5G40490.1	0.724434017044506
AT1G22970.1	miR414	625	4.5	0.112652	0.83160644416292	no	NA	miR414:AT1G22970.1	0.724531578832105
AT1G26850.3	miR393a-3p	627	4.5	0.112652	0.83160644416292	no	NA	miR393a-3p:AT1G26850.3	0.724531578832105
AT1G36310.2	miR839-5p	1257	6	0.225303	1	no	NA	miR839-5p:AT1G36310.2	0.724531578832105
AT1G52500.2	miR414	1099	4.5	0.112652	0.83160644416292	no	ATFPG-1	miR414:ATFPG-1	0.724531578832105
AT1G76170.1	miR167a-3p	353	6	0.112652	1	no	NA	miR167a-3p:AT1G76170.1	0.724531578832105
AT2G03470.2	miR414	1125	4.5	0.112652	0.83160644416292	no	NA	miR414:AT2G03470.2	0.724531578832105
AT2G45480.1	miR858a	1057	5	0.112652	0.908062740399721	no	AtGRF9	miR858a:AtGRF9	0.724531578832105
AT3G03880.1	miR167a-3p	656	6	0.337955	1	no	NA	miR167a-3p:AT3G03880.1	0.724531578832105
AT3G04980.1	miR394a	558	6	0.112652	1	no	NA	miR394a:AT3G04980.1	0.724531578832105
AT3G05690.1	miR399a	1192	5	0.112652	0.908062740399721	no	ATHAP2B	miR399a:ATHAP2B	0.724531578832105
AT3G54790.2	miR858b	1921	5	0.112652	0.908062740399721	no	NA	miR858b:AT3G54790.2	0.724531578832105
AT5G12410.1	miR414	321	5	0.225303	0.915802848376814	no	NA	miR414:AT5G12410.1	0.724531578832105
AT5G23670.2	miR2936	79	4.5	0.337955	0.855875997436124	no	LCB2	miR2936:LCB2	0.724531578832105
AT5G62260.1	miR414	1287	4.5	0.112652	0.83160644416292	no	NA	miR414:AT5G62260.1	0.724531578832105
AT5G66070.2	miR2938	612	5	0.112652	0.908062740399721	no	NA	miR2938:AT5G66070.2	0.724531578832105
AT3G63140.1	miR170-5p	524	5	0.112652	0.908062740399721	no	CSP41A	miR170-5p:CSP41A	0.72633517896916
AT1G01970.1	miR773b-3p	1248	5	0.112652	0.908062740399721	no	NA	miR773b-3p:AT1G01970.1	0.727985002979646
AT1G18490.1	miR419	917	5	0.112652	0.908062740399721	no	NA	miR419:AT1G18490.1	0.727985002979646
AT1G50200.2	miR160a-5p	1150	5	0.112652	0.908062740399721	no	ACD	miR160a-5p:ACD	0.733552923416766
AT1G30970.2	miR838	148	5	0.112652	0.908062740399721	no	SUF4	miR838:SUF4	0.733644282156991
AT5G05540.2	miR397b	1717	5	0.112652	0.908062740399721	no	SDN2	miR397b:SDN2	0.735532087859288
AT3G16620.1	miR172d-5p	2998	4.5	0.112652	0.83160644416292	no	ATTOC120	miR172d-5p:ATTOC120	0.737519411233779
AT1G73820.1	miR2938	526	4.5	0.112652	0.83160644416292	no	NA	miR2938:AT1G73820.1	0.737706493775491
AT1G30460.2	miR869.2	627	5	0.112652	0.908062740399721	no	ATCPSF30	miR869.2:ATCPSF30	0.739953381699427
AT2G16485.1	miR156f-3p	597	5	0.112652	0.908062740399721	no	NERD	miR156f-3p:NERD	0.739953381699427
AT3G11130.1	miR390b-3p	3787	5	0.225303	0.915802848376814	no	NA	miR390b-3p:AT3G11130.1	0.739953381699427
AT5G56910.1	miR5662	452	4.5	0.112652	0.83160644416292	no	NA	miR5662:AT5G56910.1	0.739953381699427
AT5G60700.1	miR1886.2	521	4.5	0.112652	0.83160644416292	no	NA	miR1886.2:AT5G60700.1	0.739953381699427
AT1G15860.3	miR829-5p	851	5	0.112652	0.908062740399721	no	NA	miR829-5p:AT1G15860.3	0.741949081878002
AT1G35460.1	miR396a-5p	862	5	0.112652	0.908062740399721	no	FBH1	miR396a-5p:FBH1	0.741949081878002
AT3G23690.1	miR865-5p	654	4.5	0.112652	0.83160644416292	no	NA	miR865-5p:AT3G23690.1	0.741949081878002
AT5G38035.1	miR829-3p.1	70	6	0.112652	1	no	NA	miR829-3p.1:AT5G38035.1	0.742064857772694
AT1G14670.1	miR5658	1537	4	0.112652	0.711751994872247	no	NA	miR5658:AT1G14670.1	0.74417157454069
AT2G37920.1	miR414	606	5	0.112652	0.908062740399721	no	emb1513	miR414:emb1513	0.745938829650815
AT5G15020.2	miR414	3260	5	0.112652	0.908062740399721	no	SNL2	miR414:SNL2	0.745938829650815
AT3G29410.1	miR398a-5p	1162	4.5	0.112652	0.83160644416292	no	NA	miR398a-5p:AT3G29410.1	0.746911596600963
AT5G26000.2	miR4227	851	4	0.225303	0.576201023268062	no	AtTGG1	miR4227:AtTGG1	0.746911596600963
AT4G24820.2	miR5636	1326	4.5	0.337955	0.855875997436124	no	NA	miR5636:AT4G24820.2	0.749085821589164
AT1G35490.1	miR4243	895	5	0.112652	0.908062740399721	no	NA	miR4243:AT1G35490.1	0.750332943971423
AT2G36740.1	miR5017-5p	1185	5	0.112652	0.908062740399721	no	ATSWC2	miR5017-5p:ATSWC2	0.751229631183006
AT3G07820.1	miR833a-5p	992	6	0.450606	1.08419640421389	no	NA	miR833a-5p:AT3G07820.1	0.755506410205405
AT2G20010.2	miR5661	2380	5	0.112652	0.908062740399721	no	NA	miR5661:AT2G20010.2	0.755552045574421
AT1G20090.1	miR5021	124	4	0.337955	0.922342110814377	no	ARAC4	miR5021:ARAC4	0.757480766958798
AT4G35130.1	miR5662	2385	5	0.112652	0.908062740399721	no	NA	miR5662:AT4G35130.1	0.758769339190299
AT1G16010.3	miR8175	1492	4.5	0.112652	0.83160644416292	no	AtMGT2	miR8175:AtMGT2	0.758867030228387
AT5G61240.2	miR5028	1191	4.5	0.112652	0.83160644416292	no	NA	miR5028:AT5G61240.2	0.76110717359639
AT1G70780.1	miR172d-5p	414	4	0.225303	0.6444852020711	no	NA	miR172d-5p:AT1G70780.1	0.762717961358158
AT1G70782.1	miR172d-5p	414	4	0.225303	0.6444852020711	no	CPuORF28	miR172d-5p:CPuORF28	0.762717961358158
AT5G66760.1	miR447c-3p	1109	4.5	0.112652	0.767025643076066	no	SDH1-1	miR447c-3p:SDH1-1	0.763029616889819
AT3G55620.1	miR776	658	4.5	0.225303	0.783813676309349	no	eIF6A	miR776:eIF6A	0.767816722363635
AT1G06530.1	miR414	827	4.5	0.112652	0.767025643076066	no	PMD2	miR414:PMD2	0.771038345327939
AT1G12930.1	miR158a-5p	1949	6	0.112652	1	no	NA	miR158a-5p:AT1G12930.1	0.771038345327939
AT1G14060.1	miR414	353	6	0.225303	1	no	NA	miR414:AT1G14060.1	0.771038345327939
AT1G14130.1	miR4221	556	6	0.112652	1	no	NA	miR4221:AT1G14130.1	0.771038345327939
AT1G14510.1	miR414	839	4.5	0.112652	0.767025643076066	no	AL7	miR414:AL7	0.771038345327939
AT1G15670.1	miR414	1019	4.5	0.112652	0.83160644416292	no	NA	miR414:AT1G15670.1	0.771038345327939
AT1G26480.1	miR5638b	896	5	0.112652	0.908062740399721	no	GF14 IOTA	miR5638b:GF14 IOTA	0.771038345327939
AT1G27130.1	miR5662	311	6	0.337955	1	no	ATGSTU13	miR5662:ATGSTU13	0.771038345327939
AT1G30290.1	miR837-5p	2323	6	0.112652	1	no	NA	miR837-5p:AT1G30290.1	0.771038345327939
AT1G30530.1	miR773b-3p	1144	4.5	0.225303	0.783813676309349	no	UGT78D1	miR773b-3p:UGT78D1	0.771038345327939
AT1G30690.2	miR4221	613	5	0.112652	0.908062740399721	no	NA	miR4221:AT1G30690.2	0.771038345327939
AT1G59750.4	miR838	2063	6	0.225303	1	no	ARF1	miR838:ARF1	0.771038345327939
AT1G64628.1	miR5644	940	6	0.112652	1	no	CPuORF57	miR5644:CPuORF57	0.771038345327939
AT1G64630.1	miR5644	940	6	0.112652	1	no	ATWNK10	miR5644:ATWNK10	0.771038345327939
AT1G68300.1	miR2939	621	6	0.225303	1	no	NA	miR2939:AT1G68300.1	0.771038345327939
AT1G72120.1	miR844-5p	1521	6	0.225303	1	no	NA	miR844-5p:AT1G72120.1	0.771038345327939
AT1G72250.2	miR5998a	2805	6	0.112652	1	no	NA	miR5998a:AT1G72250.2	0.771038345327939
AT1G75380.3	miR414	477	6	0.337955	1	no	ATBBD1	miR414:ATBBD1	0.771038345327939
AT1G75500.2	miR868-3p	1230	6	0.225303	1	no	UMAMIT5	miR868-3p:UMAMIT5	0.771038345327939
AT1G75520.1	miR831-3p	1081	6	0.112652	1	no	SRS5	miR831-3p:SRS5	0.771038345327939
AT1G79920.2	miR397a	732	6	0.112652	1	no	AtHsp70-15	miR397a:AtHsp70-15	0.771038345327939
AT2G07687.1	miR867	166	6	0.112652	1	no	NA	miR867:AT2G07687.1	0.771038345327939
AT2G14380.1	miR868-3p	1375	6	0.112652	1	no	NA	miR868-3p:AT2G14380.1	0.771038345327939
AT2G15292.1	miR158a-5p	578	6	0.112652	1	no	NA	miR158a-5p:AT2G15292.1	0.771038345327939
AT2G20420.1	miR3434-3p	1577	6	0.112652	1	no	NA	miR3434-3p:AT2G20420.1	0.771038345327939
AT2G26240.1	miR868-3p	78	4.5	0.225303	0.783813676309349	no	NA	miR868-3p:AT2G26240.1	0.771038345327939
AT2G27170.2	miR414	3344	4.5	0.225303	0.783813676309349	no	SMC3	miR414:SMC3	0.771038345327939
AT2G29700.1	miR831-3p	205	6	0.563258	1.07765857855269	no	ATPH1	miR831-3p:ATPH1	0.771038345327939
AT2G35350.1	miR838	2264	6	0.112652	1	no	PLL1	miR838:PLL1	0.771038345327939
AT2G38610.2	miR1886.1	178	6	0.112652	1	no	NA	miR1886.1:AT2G38610.2	0.771038345327939
AT2G39730.3	miR863-5p	420	6	0.112652	1	no	RCA	miR863-5p:RCA	0.771038345327939
AT2G42910.1	miR3434-3p	1124	4	0.112652	0.52322668020992	no	NA	miR3434-3p:AT2G42910.1	0.771038345327939
AT2G44000.1	miR173-3p	745	6	0.112652	1	no	NA	miR173-3p:AT2G44000.1	0.771038345327939
AT3G02200.2	miR824-3p	539	5	0.112652	0.908062740399721	no	NA	miR824-3p:AT3G02200.2	0.771038345327939
AT3G03490.1	miR838	330	6	0.112652	1	no	AtPEX19-1	miR838:AtPEX19-1	0.771038345327939
AT3G06180.1	miR840-3p	670	6	0.112652	1	no	NA	miR840-3p:AT3G06180.1	0.771038345327939
AT3G12400.1	miR156b-3p	844	6	0.337955	1	no	ATELC	miR156b-3p:ATELC	0.771038345327939
AT3G12980.1	miR166e-5p	4506	6	0.112652	1	no	ATHPCAT4	miR166e-5p:ATHPCAT4	0.771038345327939
AT3G14610.1	miR447a-3p	1595	6	0.112652	1	no	CYP72A7	miR447a-3p:CYP72A7	0.771038345327939
AT3G18990.1	miR5021	240	4	0.112652	0.908062740399721	no	REM39	miR5021:REM39	0.771038345327939
AT3G20260.1	miR829-5p	2026	6	0.112652	1	no	NA	miR829-5p:AT3G20260.1	0.771038345327939
AT3G29075.1	miR415	1052	4.5	0.112652	0.908062740399721	no	NA	miR415:AT3G29075.1	0.771038345327939
AT3G29075.1	miR414	867	4.5	0.112652	0.767025643076066	no	NA	miR414:AT3G29075.1	0.771038345327939
AT3G52560.4	miR5652	453	4.5	0.337955	0.855875997436124	no	MMZ4	miR5652:MMZ4	0.771038345327939
AT3G55560.1	miR169g-3p	981	6	0.112652	1	no	AGF2	miR169g-3p:AGF2	0.771038345327939
AT3G56910.1	miR5021	151	3.5	0.225303	0.685077556762112	no	PSRP5	miR5021:PSRP5	0.771038345327939
AT3G57670.1	miR5021	164	6	0.112652	1	no	NTT	miR5021:NTT	0.771038345327939
AT3G57870.1	miR172b-5p	207	4	0.225303	0.390176666518065	no	AHUS5	miR172b-5p:AHUS5	0.771038345327939
AT3G60580.1	miR831-3p	515	6	0.112652	1	no	NA	miR831-3p:AT3G60580.1	0.771038345327939
AT3G63460.3	miR838	1766	6	0.225303	1	no	NA	miR838:AT3G63460.3	0.771038345327939
AT3G63500.2	miR8181	3049	6	0.225303	1	no	TTA2	miR8181:TTA2	0.771038345327939
AT4G03390.1	miR5021	505	6	0.112652	1	no	SRF3	miR5021:SRF3	0.771038345327939
AT4G17170.1	miR156c-3p	526	4.5	0.112652	0.711751994872247	no	AT-RAB2	miR156c-3p:AT-RAB2	0.771038345327939
AT4G23010.3	miR780.1	992	4.5	0.112652	0.711751994872247	no	ATUTR2	miR780.1:ATUTR2	0.771038345327939
AT4G25780.1	miR2937	198	6	0.225303	1	no	NA	miR2937:AT4G25780.1	0.771038345327939
AT4G27640.1	miR5021	3345	4	0.112652	0.908062740399721	no	NA	miR5021:AT4G27640.1	0.771038345327939
AT4G34040.1	miR3434-5p	1458	6	0.112652	1	no	MBR2	miR3434-5p:MBR2	0.771038345327939
AT5G02060.1	miR834	416	6	0.112652	1	no	NA	miR834:AT5G02060.1	0.771038345327939
AT5G10200.1	miR870-3p	1396	5	0.112652	0.908062740399721	no	NA	miR870-3p:AT5G10200.1	0.771038345327939
AT5G13010.1	miR773a	3992	4.5	0.112652	0.767025643076066	no	EMB3011	miR773a:EMB3011	0.771038345327939
AT5G13600.1	miR842	1298	6	0.112652	1	no	NA	miR842:AT5G13600.1	0.771038345327939
AT5G13670.1	miR2937	705	6	0.112652	1	no	UMAMIT15	miR2937:UMAMIT15	0.771038345327939
AT5G16690.1	miR396a-5p	1601	6	0.112652	1	no	ATORC3	miR396a-5p:ATORC3	0.771038345327939
AT5G19120.1	miR5658	412	4	0.450606	0.479106789575028	no	NA	miR5658:AT5G19120.1	0.771038345327939
AT5G26960.1	miR416	893	6	0.112652	1	no	NA	miR416:AT5G26960.1	0.771038345327939
AT5G28740.1	miR5998a	660	5	0.112652	0.908062740399721	no	NA	miR5998a:AT5G28740.1	0.771038345327939
AT5G38880.1	miR838	1893	6	0.112652	1	no	AUG5	miR838:AUG5	0.771038345327939
AT5G45110.1	miR5021	2132	6	0.112652	1	no	ATNPR3	miR5021:ATNPR3	0.771038345327939
AT5G47540.1	miR775	244	6	0.112652	1	no	NA	miR775:AT5G47540.1	0.771038345327939
AT5G49020.2	miR870-5p	1268	4	0.225303	0.783813676309349	no	ATPRMT4A	miR870-5p:ATPRMT4A	0.771038345327939
AT5G50160.1	miR5021	568	6	0.112652	1	no	ATFRO8	miR5021:ATFRO8	0.771038345327939
AT5G50310.1	miR414	1651	4.5	0.112652	0.767025643076066	no	NA	miR414:AT5G50310.1	0.771038345327939
AT5G50910.1	miR774b-5p	104	6	0.112652	1	no	NA	miR774b-5p:AT5G50910.1	0.771038345327939
AT5G51910.2	miR413	523	6	0.225303	1	no	NA	miR413:AT5G51910.2	0.771038345327939
AT5G53130.1	miR776	2256	4.5	0.112652	0.767025643076066	no	ATCNGC1	miR776:ATCNGC1	0.771038345327939
AT5G54430.1	miR8167a	126	5	0.225303	0.915802848376814	no	ATPHOS32	miR8167a:ATPHOS32	0.771038345327939
AT5G56600.2	miR397b	138	5	0.225303	0.915802848376814	no	PFN3	miR397b:PFN3	0.771038345327939
AT5G56910.1	miR5017-5p	775	6	0.337955	1.09193807572494	no	NA	miR5017-5p:AT5G56910.1	0.771038345327939
AT5G57120.1	miR414	690	6	0.225303	1	no	NA	miR414:AT5G57120.1	0.771038345327939
AT5G57370.1	miR414	572	4.5	0.112652	0.767025643076066	no	NA	miR414:AT5G57370.1	0.771038345327939
AT5G60840.1	miR838	507	4.5	0.112652	0.767025643076066	no	NA	miR838:AT5G60840.1	0.771038345327939
AT5G64030.1	miR837-5p	2637	6	0.337955	1	no	NA	miR837-5p:AT5G64030.1	0.771038345327939
AT5G67250.1	miR159b-5p	732	5	0.112652	0.908062740399721	no	SKIP2	miR159b-5p:SKIP2	0.771038345327939
AT4G29790.1	miR4245	2805	6	0.112652	1	no	NA	miR4245:AT4G29790.1	0.771420354273961
AT1G17130.2	miR397a	594	4.5	0.112652	0.711751994872247	no	NA	miR397a:AT1G17130.2	0.771501889414926
AT1G70940.1	miR841b-5p	1651	6	0.112652	1	no	ATPIN3	miR841b-5p:ATPIN3	0.771501889414926
AT4G01690.2	miR170-3p	1412	5	0.112652	0.908062740399721	no	HEMG1	miR170-3p:HEMG1	0.771501889414926
AT5G50920.1	miR173-3p	1539	5	0.112652	0.908062740399721	no	ATHSP93-V	miR173-3p:ATHSP93-V	0.771501889414926
AT1G47900.2	miR414	2767	5	0.112652	0.908062740399721	no	NA	miR414:AT1G47900.2	0.772630310555268
AT1G80350.1	miR156f-3p	1118	6	0.112652	1	no	AAA1	miR156f-3p:AAA1	0.772630310555268
AT3G03773.2	miR414	484	5	0.112652	0.908062740399721	no	NA	miR414:AT3G03773.2	0.772630310555268
AT3G10360.1	miR157c-3p	2664	6	0.112652	1	no	APUM4	miR157c-3p:APUM4	0.772630310555268
AT4G10710.1	miR414	3172	5	0.32331	0.912246330154432	no	SPT16	miR414:SPT16	0.772630310555268
AT5G11600.1	miR414	772	5	0.112652	0.908062740399721	no	NA	miR414:AT5G11600.1	0.772630310555268
AT4G22820.2	miR394a	1026	5	0.112652	0.908062740399721	no	NA	miR394a:AT4G22820.2	0.774554796313055
AT1G16270.2	miR829-5p	3882	5	0.112652	0.908062740399721	no	NA	miR829-5p:AT1G16270.2	0.777576840712152
AT1G53280.1	miR5642a	1320	4.5	0.450606	0.720311243085418	no	AtDJ1B	miR5642a:AtDJ1B	0.777576840712152
AT1G67792.1	miR8180	103	4.5	0.112652	0.767025643076066	no	NA	miR8180:AT1G67792.1	0.777576840712152
AT2G36350.1	miR858b	2002	4.5	0.112652	0.622093403579749	no	NA	miR858b:AT2G36350.1	0.777576840712152
AT4G32520.2	miR393a-3p	1036	4.5	0.112652	0.711751994872247	no	AtSHMT3	miR393a-3p:AtSHMT3	0.777576840712152
AT4G36980.4	miR838	830	4.5	0.112652	0.711751994872247	no	NA	miR838:AT4G36980.4	0.777576840712152
AT5G43760.1	miR8180	1055	4.5	0.112652	0.767025643076066	no	KCS20	miR8180:KCS20	0.777576840712152
AT3G03790.3	miR773b-5p	919	6	0.112652	1	no	NA	miR773b-5p:AT3G03790.3	0.778414031408994
AT2G45850.2	miR837-5p	1120	4.5	0.112652	0.663909555948444	no	NA	miR837-5p:AT2G45850.2	0.781623669701056
AT2G25670.2	miR414	655	4.5	0.337955	0.748062269053166	no	NA	miR414:AT2G25670.2	0.78221935581866
AT4G35920.3	miR5662	148	4.5	0.112652	0.767025643076066	no	MCA1	miR5662:MCA1	0.78221935581866
AT5G04280.1	miR414	455	4.5	0.337955	0.748062269053166	no	AtRZ-1c	miR414:AtRZ-1c	0.78221935581866
AT3G48770.1	miR3434-5p	582	5	0.112652	0.908062740399721	no	NA	miR3434-5p:AT3G48770.1	0.783282345083454
AT1G31335.1	miR5021	109	4.5	0.112652	0.908062740399721	no	NA	miR5021:AT1G31335.1	0.783935516061154
AT3G56450.1	miR5663-5p	851	4.5	0.0135182	0.750561855998389	no	ALPHA-SNAP1	miR5663-5p:ALPHA-SNAP1	0.783935516061154
AT5G11970.1	miR5021	515	4.5	0.112652	0.908062740399721	no	NA	miR5021:AT5G11970.1	0.783935516061154
AT5G60920.1	miR5021	1552	4.5	0.112652	0.908062740399721	no	COB	miR5021:COB	0.783935516061154
AT2G15270.1	miR5630a	665	5	0.112652	0.908062740399721	no	NA	miR5630a:AT2G15270.1	0.786110451728355
AT1G07940.2	miR414	1411	4.5	1.99957	0.711819077112923	no	NA	miR414:AT1G07940.2	0.788331702686946
AT1G71030.1	miR858a	342	4.5	0.337955	0.664373392390732	no	ATMYBL2	miR858a:ATMYBL2	0.788331702686946
AT1G76810.1	miR414	511	4.5	0.112652	0.711751994872247	no	NA	miR414:AT1G76810.1	0.788331702686946
AT3G49601.1	miR414	738	4.5	0.112652	0.711751994872247	no	NA	miR414:AT3G49601.1	0.788331702686946
AT1G64405.1	miR5658	470	5	0.112652	0.908062740399721	no	NA	miR5658:AT1G64405.1	0.788650540987064
AT2G32235.1	miR5658	1945	5	0.112652	0.908062740399721	no	NA	miR5658:AT2G32235.1	0.788650540987064
AT2G46590.2	miR5658	686	5	0.112652	0.908062740399721	no	DAG2	miR5658:DAG2	0.788650540987064
AT5G27650.1	miR5658	3011	5	0.112652	0.908062740399721	no	NA	miR5658:AT5G27650.1	0.788650540987064
AT1G10630.1	miR2111a-5p	455	4.5	0.225303	0.685077556762112	no	ARFA1F	miR2111a-5p:ARFA1F	0.788902089803546
AT4G32050.1	miR860	1655	6	0.112652	1	no	NA	miR860:AT4G32050.1	0.788902089803546
AT5G22080.2	miR158a-5p	762	5	0.112652	0.908062740399721	no	NA	miR158a-5p:AT5G22080.2	0.788902089803546
AT1G69890.1	miR8165	1029	4.5	0.112652	0.83160644416292	no	NA	miR8165:AT1G69890.1	0.791225950467015
AT3G57590.1	miR5661	634	5	0.112652	0.908062740399721	no	NA	miR5661:AT3G57590.1	0.791832894990905
AT3G11000.2	miR865-3p	1829	4.5	0.112652	0.622093403579749	no	NA	miR865-3p:AT3G11000.2	0.792788974367027
AT1G13110.1	miR156h	71	5	0.225303	0.915802848376814	no	CYP71B7	miR156h:CYP71B7	0.794615054406181
AT5G18960.1	miR5654-5p	878	5	0.112652	0.908062740399721	no	FRS12	miR5654-5p:FRS12	0.800294779961638
AT3G07760.2	miR172d-5p	266	4.5	0.0574523	0.728972787924495	no	NA	miR172d-5p:AT3G07760.2	0.801161037733046
AT2G39570.1	miR156f-3p	1310	4.5	0.788561	0.549813865842	no	ACR9	miR156f-3p:ACR9	0.803538183758349
AT3G43862.1	miR847	1492	5.5	0.00225303	0.944780341237885	no	NA	miR847:AT3G43862.1	0.807530883411218
AT5G37260.1	miR5021	102	4	0.337955	0.855875997436124	no	CIR1	miR5021:CIR1	0.807530883411218
AT2G04690.2	miR5021	172	4	0.112652	0.83160644416292	no	NA	miR5021:AT2G04690.2	0.822662147520191
AT5G11960.1	miR866-3p	621	5	0.112652	0.908062740399721	no	NA	miR866-3p:AT5G11960.1	0.822662147520191
AT4G03510.2	miR5662	911	4.5	0.112652	0.711751994872247	no	ATRMA1	miR5662:ATRMA1	0.823729049420787
AT2G01450.4	miR5021	1686	4	0.112652	0.83160644416292	no	ATMPK17	miR5021:ATMPK17	0.824392371858234
AT3G19340.1	miR5021	97	4	0.112652	0.83160644416292	no	NA	miR5021:AT3G19340.1	0.824392371858234
AT1G07930.2	miR414	1061	4.5	1.48362	0.662330458528676	no	NA	miR414:AT1G07930.2	0.824490801300637
AT1G56450.1	miR172d-5p	637	4.5	0.337955	0.664373392390732	no	PBG1	miR172d-5p:PBG1	0.824490801300637
AT1G68440.1	miR414	419	4.5	0.225303	0.6444852020711	no	NA	miR414:AT1G68440.1	0.824490801300637
AT2G46030.1	miR414	561	4.5	0.225303	0.6444852020711	no	UBC6	miR414:UBC6	0.824490801300637
AT3G04730.1	miR391-3p	784	4.5	0.112652	0.52322668020992	no	IAA16	miR391-3p:IAA16	0.824490801300637
AT5G35680.3	miR414	514	4.5	0.225303	0.6444852020711	no	NA	miR414:AT5G35680.3	0.824490801300637
AT3G06380.1	miR396a-5p	1297	4.5	0.112652	0.52322668020992	no	ATTLP9	miR396a-5p:ATTLP9	0.826528088921774
AT4G00300.2	miR5640	133	5	0.112652	0.908062740399721	no	NA	miR5640:AT4G00300.2	0.826528088921774
AT1G29930.1	miR842	223	4.5	0.675909	0.533664397302237	no	AB140	miR842:AB140	0.829545829324631
AT1G14440.2	miR5658	269	5	0.112652	0.908062740399721	no	AtHB31	miR5658:AtHB31	0.838259684877317
AT3G15790.1	miR156i	881	4.5	0.563258	0.874031134526583	no	ATMBD11	miR156i:ATMBD11	0.838259684877317
AT4G02450.2	miR414	735	4.5	1.01386	0.598351596111336	no	NA	miR414:AT4G02450.2	0.838259684877317
AT4G08080.1	miR847	1306	5.5	0.0675909	0.92215585568777	no	NA	miR847:AT4G08080.1	0.839055282586808
AT5G32053.1	miR847	1669	5.5	0.0236568	0.9200152428612	no	NA	miR847:AT5G32053.1	0.839055282586808
AT1G62910.1	miR397b	832	5.5	0.0337955	0.929127436071656	no	RFL9	miR397b:RFL9	0.839075347145014
AT1G71080.1	miR5013	979	5.5	0.225303	0.915802848376814	no	NA	miR5013:AT1G71080.1	0.839075347145014
AT3G56190.2	miR5663-5p	872	4.5	0.0991334	0.548543666062793	no	ALPHA-SNAP2	miR5663-5p:ALPHA-SNAP2	0.846077920383227
AT1G07920.1	miR414	1280	4.5	1.81144	0.581247118511612	no	NA	miR414:AT1G07920.1	0.847224947369215
AT1G06240.1	miR156i	122	5	0.112652	0.908062740399721	no	NA	miR156i:AT1G06240.1	0.849888305947392
AT5G01350.1	miR156j	459	4.5	0.225303	0.844683532261689	no	NA	miR156j:AT5G01350.1	0.851044386455918
AT1G11840.6	miR156h	1209	4	0.112652	0.342035579136989	no	ATGLX1	miR156h:ATGLX1	0.852236924960591
AT2G40430.3	miR414	951	5.5	0.225303	0.915802848376814	no	NA	miR414:AT2G40430.3	0.861607743601162
AT3G59020.2	miR414	2829	5.5	0.225303	0.915802848376814	no	NA	miR414:AT3G59020.2	0.861607743601162
AT4G03180.1	miR414	458	5.5	0.225303	0.915802848376814	no	NA	miR414:AT4G03180.1	0.861607743601162
AT5G06420.2	miR414	1569	5.5	0.0225303	0.91900279692123	no	NA	miR414:AT5G06420.2	0.861607743601162
AT5G42770.2	miR837-5p	691	5.5	0.225303	0.915802848376814	no	NA	miR837-5p:AT5G42770.2	0.861607743601162
AT1G07810.1	miR829-5p	2883	5	0.0642114	0.897406050384737	no	ACA3	miR829-5p:ACA3	0.866383595699038
AT1G25450.1	miR5658	1374	5.5	0.225303	0.915802848376814	no	CER60	miR5658:CER60	0.866383595699038
AT1G51170.1	miR831-3p	887	5.5	0.112652	0.908062740399721	no	AGC2-3	miR831-3p:AGC2-3	0.866383595699038
AT1G62750.1	miR842	2095	5	0.112652	0.83160644416292	no	ATSCO1	miR842:ATSCO1	0.866383595699038
AT1G65060.2	miR859	1368	5.5	0.112652	0.908062740399721	no	4CL3	miR859:4CL3	0.866383595699038
AT1G67720.1	miR780.1	2930	5	0.112652	0.83160644416292	no	NA	miR780.1:AT1G67720.1	0.866383595699038
AT1G77120.1	miR840-3p	288	5.5	0.112652	0.908062740399721	no	ADH	miR840-3p:ADH	0.866383595699038
AT2G23370.1	miR5652	734	5.5	0.112652	0.908062740399721	no	NA	miR5652:AT2G23370.1	0.866383595699038
AT2G25930.1	miR399c-5p	2016	5	0.112652	0.83160644416292	no	ELF3	miR399c-5p:ELF3	0.866383595699038
AT2G31060.3	miR773b-3p	1561	5.5	0.112652	0.908062740399721	no	EMB2785	miR773b-3p:EMB2785	0.866383595699038
AT2G33330.1	miR5021	890	5	0.112652	0.908062740399721	no	PDLP3	miR5021:PDLP3	0.866383595699038
AT2G41700.2	miR857	5125	5.5	0.112652	0.908062740399721	no	ABCA1	miR857:ABCA1	0.866383595699038
AT3G06430.1	miR403-3p	1533	5	0.225303	0.844683532261689	no	AtPPR2	miR403-3p:AtPPR2	0.866383595699038
AT3G12980.1	miR838	4428	5	0.112652	0.83160644416292	no	ATHPCAT4	miR838:ATHPCAT4	0.866383595699038
AT3G15270.1	miR847	190	5	0.112652	0.83160644416292	no	SPL5	miR847:SPL5	0.866383595699038
AT3G16270.1	miR396a-5p	316	5.5	0.112652	0.908062740399721	no	NA	miR396a-5p:AT3G16270.1	0.866383595699038
AT3G17880.2	miR414	315	5.5	0.112652	0.908062740399721	no	ATHIP2	miR414:ATHIP2	0.866383595699038
AT3G43141.1	miR834	1451	5.5	0.112652	0.908062740399721	no	NA	miR834:AT3G43141.1	0.866383595699038
AT3G48430.1	miR773a	2312	5	0.112652	0.83160644416292	no	JMJ12	miR773a:JMJ12	0.866383595699038
AT3G50340.1	miR5642a	564	5.5	0.112652	0.908062740399721	no	NA	miR5642a:AT3G50340.1	0.866383595699038
AT3G50690.1	miR414	898	5	0.225303	0.844683532261689	no	NA	miR414:AT3G50690.1	0.866383595699038
AT3G50790.1	miR390b-3p	1127	5.5	0.225303	0.915802848376814	no	NA	miR390b-3p:AT3G50790.1	0.866383595699038
AT3G51260.2	miR5662	133	5.5	0.112652	0.908062740399721	no	PAD1	miR5662:PAD1	0.866383595699038
AT3G53920.1	miR157a-5p	1880	5.5	0.112652	0.908062740399721	no	SIG3	miR157a-5p:SIG3	0.866383595699038
AT3G55020.1	miR863-5p	2846	5.5	0.112652	0.908062740399721	no	NA	miR863-5p:AT3G55020.1	0.866383595699038
AT3G57320.2	miR829-5p	286	5.5	0.112652	0.908062740399721	no	NA	miR829-5p:AT3G57320.2	0.866383595699038
AT3G58560.1	miR779.1	1864	5	0.112652	0.83160644416292	no	NA	miR779.1:AT3G58560.1	0.866383595699038
AT3G59090.3	miR414	558	5.5	0.112652	0.908062740399721	no	Cand3	miR414:Cand3	0.866383595699038
AT3G62660.1	miR5021	461	4	0.112652	0.767025643076066	no	GATL7	miR5021:GATL7	0.866383595699038
AT4G02510.1	miR840-3p	2860	5.5	0.112652	0.908062740399721	no	ATTOC159	miR840-3p:ATTOC159	0.866383595699038
AT4G06670.1	miR826a	4994	5.5	0.112652	0.908062740399721	no	NA	miR826a:AT4G06670.1	0.866383595699038
AT4G11060.1	miR5021	97	5	0.112652	0.908062740399721	no	MTSSB	miR5021:MTSSB	0.866383595699038
AT4G14330.1	miR413	1516	5.5	0.112652	0.908062740399721	no	NA	miR413:AT4G14330.1	0.866383595699038
AT4G26710.2	miR413	445	5	0.112652	0.83160644416292	no	NA	miR413:AT4G26710.2	0.866383595699038
AT4G27940.1	miR834	1276	5.5	0.112652	0.908062740399721	no	ATMTM1	miR834:ATMTM1	0.866383595699038
AT4G32020.1	miR5021	87	4	0.112652	0.767025643076066	no	NA	miR5021:AT4G32020.1	0.866383595699038
AT4G33945.1	miR8166	171	5.5	0.112652	0.908062740399721	no	NA	miR8166:AT4G33945.1	0.866383595699038
AT4G35300.5	miR837-5p	2294	5.5	0.112652	0.908062740399721	no	TMT2	miR837-5p:TMT2	0.866383595699038
AT5G13980.3	miR171b-3p	279	5.5	0.112652	0.908062740399721	no	NA	miR171b-3p:AT5G13980.3	0.866383595699038
AT5G23610.2	miR157a-3p	1940	5.5	0.112652	0.908062740399721	no	NA	miR157a-3p:AT5G23610.2	0.866383595699038
AT5G23955.1	miR773a	5170	5.5	0.112652	0.908062740399721	no	NA	miR773a:AT5G23955.1	0.866383595699038
AT5G32475.1	miR847	1642	5.5	0.0112652	0.908878247646164	no	NA	miR847:AT5G32475.1	0.866383595699038
AT5G35732.1	miR822-5p	32	5.5	0.112652	0.908062740399721	no	NA	miR822-5p:AT5G35732.1	0.866383595699038
AT5G44180.2	miR414	4216	5	0.112652	0.83160644416292	no	RLT2	miR414:RLT2	0.866383595699038
AT5G49980.1	miR5654-3p	1111	5.5	0.112652	0.908062740399721	no	AFB5	miR5654-3p:AFB5	0.866383595699038
AT5G51600.1	miR829-5p	1733	5.5	0.112652	0.908062740399721	no	ATMAP65-3	miR829-5p:ATMAP65-3	0.866383595699038
AT5G55060.2	miR5021	19	4	0.112652	0.767025643076066	no	NA	miR5021:AT5G55060.2	0.866383595699038
AT5G55280.1	miR5021	171	5	0.112652	0.908062740399721	no	ATFTSZ1-1	miR5021:ATFTSZ1-1	0.866383595699038
AT5G63030.1	miR863-5p	233	5.5	0.225303	0.915802848376814	no	GRXC1	miR863-5p:GRXC1	0.866383595699038
AT5G64420.1	miR414	2824	5.5	0.112652	0.908062740399721	no	NA	miR414:AT5G64420.1	0.866383595699038
AT5G66440.1	miR414	614	5	0.112652	0.83160644416292	no	NA	miR414:AT5G66440.1	0.866383595699038
AT1G06630.3	miR775	439	5	0.225303	0.844683532261689	no	NA	miR775:AT1G06630.3	0.866744473173904
AT1G47230.2	miR822-3p	994	5	0.112652	0.83160644416292	no	CYCA3;4	miR822-3p:CYCA3;4	0.866744473173904
AT5G16540.3	miR5638a	152	5.5	0.112652	0.908062740399721	no	ZFN3	miR5638a:ZFN3	0.866744473173904
AT1G10670.4	miR162a-5p	939	5.5	0.450606	0.927937678873225	no	ACLA-1	miR162a-5p:ACLA-1	0.867121416464227
AT3G14830.2	miR8165	1734	5	0.112652	0.908062740399721	no	NA	miR8165:AT3G14830.2	0.867121416464227
AT1G01030.1	miR5658	399	4.5	0.112652	0.711751994872247	no	NGA3	miR5658:NGA3	0.867359044073416
AT1G10740.4	miR5658	1758	5.5	0.112652	0.908062740399721	no	NA	miR5658:AT1G10740.4	0.867359044073416
AT5G50840.2	miR782	1038	5.5	0.112652	0.908062740399721	no	NA	miR782:AT5G50840.2	0.871067001937344
AT1G55330.1	miR414	96	4.5	0.225303	0.4555419236589	no	AGP21	miR414:AGP21	0.871409709409027
AT5G22650.2	miR414	587	4.5	0.112652	0.451477193879414	no	ATHD2	miR414:ATHD2	0.871409709409027
AT4G34588.1	miR1886.1	540	4.5	0.112652	0.767025643076066	no	CPuORF2	miR1886.1:CPuORF2	0.872609024283586
AT4G34590.1	miR1886.1	540	4.5	0.112652	0.767025643076066	no	ATB2	miR1886.1:ATB2	0.872609024283586
AT4G01370.1	miR415	1315	5.5	0.112652	0.908062740399721	no	ATMPK4	miR415:ATMPK4	0.87956109770406
AT5G62690.1	miR774a	179	5	0.675909	0.881495067357033	no	TUB2	miR774a:TUB2	0.882267998146841
AT1G31650.1	miR830-3p	596	5.5	0.112652	0.908062740399721	no	ATROPGEF14	miR830-3p:ATROPGEF14	0.882758391268782
AT1G58290.1	miR2934-3p	253	5.5	0.112652	0.908062740399721	no	AtHEMA1	miR2934-3p:AtHEMA1	0.882758391268782
AT1G20696.3	miR414	569	4.5	0.563258	0.34014630622476	no	HMGB3	miR414:HMGB3	0.883077893758442
AT1G20010.1	miR774a	135	5	0.225303	0.855984295699131	no	TUB5	miR774a:TUB5	0.8858195367253
AT1G53290.1	miR156g	966	5	0.112652	0.908062740399721	no	NA	miR156g:AT1G53290.1	0.886285629867711
AT3G16640.1	miR414	276	4.5	1.23917	0.182562860776832	no	TCTP	miR414:TCTP	0.888626357162985
AT5G20570.3	miR773b-5p	592	4.5	0.112652	0.767025643076066	no	ATRBX1	miR773b-5p:ATRBX1	0.888626357162985
AT5G19350.2	miR156a-5p	560	5	0.112652	0.908062740399721	no	NA	miR156a-5p:AT5G19350.2	0.889805218870012
AT3G13300.2	miR5634	2761	5	0.112652	0.83160644416292	no	VCS	miR5634:VCS	0.892129829379644
AT3G27810.1	miR858a	499	5	1.23917	0.832476382739045	no	ATMYB21	miR858a:ATMYB21	0.892377030324465
AT3G52990.2	miR837-5p	1109	5	0.112652	0.83160644416292	no	NA	miR837-5p:AT3G52990.2	0.892377030324465
AT4G34180.1	miR5021	828	4	0.112652	0.767025643076066	no	NA	miR5021:AT4G34180.1	0.892377030324465
AT2G31370.6	miR860	586	5	0.225303	0.844683532261689	no	NA	miR860:AT2G31370.6	0.8935614574071
AT4G24680.1	miR5649a	1982	5.5	0.112652	0.908062740399721	no	MOS1	miR5649a:MOS1	0.896238114560756
AT1G25141.1	miR847	589	6	0.0225303	0.978441154512954	no	NA	miR847:AT1G25141.1	0.896914092729933
AT5G43190.1	miR854a	363	5.5	0.112652	0.908062740399721	no	NA	miR854a:AT5G43190.1	0.896914092729933
AT3G05220.2	miR847	1234	6	1.12652	0.949691180214097	no	NA	miR847:AT3G05220.2	0.901898087540535
AT5G56550.1	miR5641	298	4.5	0.112652	0.663909555948444	no	ATOXS3	miR5641:ATOXS3	0.901898087540535
AT4G38760.1	miR393b-3p	5661	5	0.112652	0.83160644416292	no	NA	miR393b-3p:AT4G38760.1	0.903350357781741
AT2G07689.1	miR8180	627	6	0.00225303	0.996639378966819	no	NA	miR8180:AT2G07689.1	0.903988161051254
AT5G07090.2	miR5640	976	4.5	0.112652	0.585232998739751	no	NA	miR5640:AT5G07090.2	0.913252915571861
AT1G61215.1	miR414	537	5	0.112652	0.83160644416292	no	BRD4	miR414:BRD4	0.91517842685573
AT2G45980.1	miR156b-3p	783	5	0.337955	0.798345852907288	no	ATI1	miR156b-3p:ATI1	0.91517842685573
AT1G75180.3	miR414	1321	5.5	0.675909	0.921918200071513	no	NA	miR414:AT1G75180.3	0.918520412667612
AT2G27470.1	miR414	850	5.5	0.225303	0.915802848376814	no	NF-YB11	miR414:NF-YB11	0.918520412667612
AT2G44600.1	miR5658	716	5	0.112652	0.83160644416292	no	NA	miR5658:AT2G44600.1	0.926708807937948
AT5G25350.1	miR5641	2345	4.5	0.112652	0.585232998739751	no	EBF2	miR5641:EBF2	0.929120115257116
AT1G62390.1	miR847	1421	5.5	0.112652	0.908062740399721	no	CLMP1	miR847:CLMP1	0.929837215538404
AT3G16857.2	miR847	758	5.5	0.112652	0.908062740399721	no	ARR1	miR847:ARR1	0.929837215538404
AT3G24440.1	miR851-3p	389	5	0.112652	0.83160644416292	no	VIL1	miR851-3p:VIL1	0.931951204831747
AT4G28190.2	miR831-3p	636	5.5	0.112652	0.908062740399721	no	ULT	miR831-3p:ULT	0.932259628707477
AT4G01150.2	miR3440b-3p	252	5.5	0.450606	0.927937678873225	no	NA	miR3440b-3p:AT4G01150.2	0.932731587638348
AT1G30210.2	miR5021	1103	5	0.112652	0.908062740399721	no	ATTCP24	miR5021:ATTCP24	0.93317881248592
AT1G47530.1	miR5642a	1452	5.5	0.112652	0.908062740399721	no	NA	miR5642a:AT1G47530.1	0.93317881248592
AT1G69370.1	miR857	883	5.5	0.225303	0.915802848376814	no	cm-3	miR857:cm-3	0.93317881248592
AT2G24010.1	miR5021	115	5	0.112652	0.908062740399721	no	scpl23	miR5021:scpl23	0.93317881248592
AT3G16170.1	miR858a	1566	5.5	0.112652	0.908062740399721	no	AAE13	miR858a:AAE13	0.93317881248592
AT4G39400.1	miR5021	209	5	0.112652	0.908062740399721	no	ATBRI1	miR5021:ATBRI1	0.93317881248592
AT5G15740.1	miR835-5p	1922	5.5	0.112652	0.908062740399721	no	NA	miR835-5p:AT5G15740.1	0.93317881248592
AT1G03530.1	miR414	750	5.5	0.112652	0.908062740399721	no	ATNAF1	miR414:ATNAF1	0.933841694167844
AT1G20570.1	miR396a-5p	2629	5.5	0.0551993	0.911452330113189	no	NA	miR396a-5p:AT1G20570.1	0.933841694167844
AT1G68810.1	miR838	1106	5.5	0.112652	0.908062740399721	no	NA	miR838:AT1G68810.1	0.933841694167844
AT2G14255.1	miR837-5p	649	5.5	0.112652	0.908062740399721	no	NA	miR837-5p:AT2G14255.1	0.933841694167844
AT2G38040.2	miR396a-5p	1994	5.5	0.112652	0.908062740399721	no	CAC3	miR396a-5p:CAC3	0.933841694167844
AT3G06190.2	miR5013	868	5.5	0.112652	0.908062740399721	no	ATBPM2	miR5013:ATBPM2	0.933841694167844
AT3G49601.1	miR172b-5p	420	5.5	0.140814	0.931046443206293	no	NA	miR172b-5p:AT3G49601.1	0.933841694167844
AT3G58660.1	miR414	1016	5.5	0.112652	0.908062740399721	no	NA	miR414:AT3G58660.1	0.933841694167844
AT5G48580.1	miR5021	504	4	0.112652	0.663909555948444	no	FKBP15-2	miR5021:FKBP15-2	0.933841694167844
AT5G56950.1	miR159b-5p	481	5.5	0.112652	0.908062740399721	no	NAP1;3	miR159b-5p:NAP1;3	0.933841694167844
AT2G36580.1	miR169f-3p	1402	6	0.337955	0.922342110814377	no	NA	miR169f-3p:AT2G36580.1	0.935288402263091
AT3G58200.1	miR835-5p	946	5	0.112652	0.767025643076066	no	NA	miR835-5p:AT3G58200.1	0.935288402263091
AT1G02500.2	miR858b	966	5	0.112652	0.711751994872247	no	AtSAM1	miR858b:AtSAM1	0.936371455073392
AT1G06520.1	miR829-5p	1681	5.5	0.225303	0.844683532261689	no	ATGPAT1	miR829-5p:ATGPAT1	0.936371455073392
AT1G07670.1	miR829-5p	2854	5	0.161092	0.759150603284031	no	ATECA4	miR829-5p:ATECA4	0.936371455073392
AT1G08190.1	miR847	3017	5	0.112652	0.711751994872247	no	ATVAM2	miR847:ATVAM2	0.936371455073392
AT1G20550.1	miR156i	174	6	0.112652	0.908062740399721	no	NA	miR156i:AT1G20550.1	0.936371455073392
AT1G20760.1	miR5642a	1904	6	0.112652	0.908062740399721	no	NA	miR5642a:AT1G20760.1	0.936371455073392
AT1G20910.1	miR837-5p	468	5	0.112652	0.711751994872247	no	NA	miR837-5p:AT1G20910.1	0.936371455073392
AT1G22640.1	miR858a	394	5	0.112652	0.663909555948444	no	ATMYB3	miR858a:ATMYB3	0.936371455073392
AT1G26110.2	miR854a	1128	6	0.112652	0.908062740399721	no	DCP5	miR854a:DCP5	0.936371455073392
AT1G27750.1	miR5662	2775	6	0.112652	0.908062740399721	no	NA	miR5662:AT1G27750.1	0.936371455073392
AT1G27760.3	miR845b	1368	5.5	0.112652	0.83160644416292	no	ATSAT32	miR845b:ATSAT32	0.936371455073392
AT1G28240.1	miR399c-5p	1432	6	0.112652	0.908062740399721	no	NA	miR399c-5p:AT1G28240.1	0.936371455073392
AT1G28270.1	miR838	391	6	0.225303	0.915802848376814	no	RALFL4	miR838:RALFL4	0.936371455073392
AT1G32230.3	miR5026	768	6	0.112652	0.908062740399721	no	ATP8	miR5026:ATP8	0.936371455073392
AT1G33040.1	miR414	204	5	0.225303	0.783813676309349	no	NACA5	miR414:NACA5	0.936371455073392
AT1G34190.1	miR414	708	5	0.112652	0.767025643076066	no	anac017	miR414:anac017	0.936371455073392
AT1G49730.4	miR851-5p	1632	6	0.112652	0.908062740399721	no	NA	miR851-5p:AT1G49730.4	0.936371455073392
AT1G54030.1	miR4240	690	5.5	0.337955	0.855875997436124	no	ERMO3	miR4240:ERMO3	0.936371455073392
AT1G54370.1	miR414	1553	5.5	0.337955	0.855875997436124	no	ATNHX5	miR414:ATNHX5	0.936371455073392
AT1G61250.2	miR5021	142	5	0.225303	0.844683532261689	no	AtSCAMP1	miR5021:AtSCAMP1	0.936371455073392
AT1G62020.1	miR777	2946	6	0.225303	0.915802848376814	no	NA	miR777:AT1G62020.1	0.936371455073392
AT1G62020.1	miR3440b-5p	3286	5	0.225303	0.685077556762112	no	NA	miR3440b-5p:AT1G62020.1	0.936371455073392
AT1G64583.1	miR161.2	747	5	0.112652	0.711751994872247	no	NA	miR161.2:AT1G64583.1	0.936371455073392
AT1G70470.1	miR838	511	5.5	0.225303	0.844683532261689	no	NA	miR838:AT1G70470.1	0.936371455073392
AT1G70700.2	miR5021	98	4	0.563258	0.557824308990087	no	JAZ9	miR5021:JAZ9	0.936371455073392
AT1G73860.1	miR773a	1105	6	0.112652	0.908062740399721	no	NA	miR773a:AT1G73860.1	0.936371455073392
AT1G74260.1	miR5028	3488	5.5	0.112652	0.83160644416292	no	PUR4	miR5028:PUR4	0.936371455073392
AT1G74720.1	miR4239	2718	5	0.112652	0.767025643076066	no	QKY	miR4239:QKY	0.936371455073392
AT1G74920.2	miR403-5p	548	6	0.337955	0.922342110814377	no	ALDH10A8	miR403-5p:ALDH10A8	0.936371455073392
AT1G79740.1	miR8181	465	6	0.112652	0.908062740399721	no	NA	miR8181:AT1G79740.1	0.936371455073392
AT1G80450.1	miR5021	67	6	0.225303	0.915802848376814	no	NA	miR5021:AT1G80450.1	0.936371455073392
AT2G03150.1	miR847	3661	5.5	0.112652	0.83160644416292	no	emb1579	miR847:emb1579	0.936371455073392
AT2G10280.1	miR861-3p	6890	6	0.0889947	0.978737916257734	no	NA	miR861-3p:AT2G10280.1	0.936371455073392
AT2G17640.1	miR5637	695	6	0.112652	0.908062740399721	no	ATSERAT3;1	miR5637:ATSERAT3;1	0.936371455073392
AT2G19080.1	miR414	1002	5	0.112652	0.711751994872247	no	NA	miR414:AT2G19080.1	0.936371455073392
AT2G24500.1	miR414	592	5.5	0.112652	0.83160644416292	no	FZF	miR414:FZF	0.936371455073392
AT2G24830.1	miR847	810	6	0.112652	0.908062740399721	no	NA	miR847:AT2G24830.1	0.936371455073392
AT2G28620.1	miR413	3076	6	0.112652	0.908062740399721	no	NA	miR413:AT2G28620.1	0.936371455073392
AT2G30870.1	miR830-5p	385	5	0.225303	0.731127406082311	no	ATGSTF10	miR830-5p:ATGSTF10	0.936371455073392
AT2G36130.1	miR168a-3p	269	5	0.112652	0.711751994872247	no	NA	miR168a-3p:AT2G36130.1	0.936371455073392
AT2G38780.1	miR5023	131	6	0.112652	0.908062740399721	no	NA	miR5023:AT2G38780.1	0.936371455073392
AT2G40020.3	miR414	717	5	0.112652	0.711751994872247	no	NA	miR414:AT2G40020.3	0.936371455073392
AT2G41560.1	miR773a	1521	6	0.112652	0.908062740399721	no	ACA4	miR773a:ACA4	0.936371455073392
AT2G41630.1	miR5021	460	5	0.112652	0.83160644416292	no	TFIIB	miR5021:TFIIB	0.936371455073392
AT2G43560.1	miR773a	631	5	0.112652	0.711751994872247	no	NA	miR773a:AT2G43560.1	0.936371455073392
AT2G43710.2	miR5632-5p	1274	6	0.450606	0.927937678873225	no	FAB2	miR5632-5p:FAB2	0.936371455073392
AT2G44040.1	miR5666	1244	6	0.112652	0.908062740399721	no	NA	miR5666:AT2G44040.1	0.936371455073392
AT2G44920.2	miR5661	603	5	0.112652	0.767025643076066	no	NA	miR5661:AT2G44920.2	0.936371455073392
AT2G46920.2	miR5029	2687	6	0.112652	0.908062740399721	no	POL	miR5029:POL	0.936371455073392
AT2G47730.1	miR5021	872	4	0.225303	0.576201023268062	no	ATGSTF5	miR5021:ATGSTF5	0.936371455073392
AT2G47790.1	miR5016	1229	6	0.112652	0.908062740399721	no	NA	miR5016:AT2G47790.1	0.936371455073392
AT2G48160.1	miR847	3332	6	0.112652	0.908062740399721	no	NA	miR847:AT2G48160.1	0.936371455073392
AT3G03680.1	miR4239	2548	6	0.112652	0.908062740399721	no	NA	miR4239:AT3G03680.1	0.936371455073392
AT3G04260.1	miR847	1763	5	0.112652	0.767025643076066	no	PDE324	miR847:PDE324	0.936371455073392
AT3G05380.5	miR845a	3041	6	0.112652	0.908062740399721	no	ALY2	miR845a:ALY2	0.936371455073392
AT3G05380.5	miR5645a	3145	5	0.112652	0.767025643076066	no	ALY2	miR5645a:ALY2	0.936371455073392
AT3G05530.1	miR414	408	5	0.225303	0.731127406082311	no	ATS6A.2	miR414:ATS6A.2	0.936371455073392
AT3G06960.2	miR5020c	1452	6	0.112652	0.908062740399721	no	PDE320	miR5020c:PDE320	0.936371455073392
AT3G07750.2	miR847	363	6	0.112652	0.908062740399721	no	NA	miR847:AT3G07750.2	0.936371455073392
AT3G09032.1	miR5021	341	6	0.112652	0.908062740399721	no	NA	miR5021:AT3G09032.1	0.936371455073392
AT3G09840.1	miR847	1439	5	0.225303	0.731127406082311	no	ATCDC48	miR847:ATCDC48	0.936371455073392
AT3G11120.1	miR831-3p	105	5	1.35182	0.616258198407354	no	NA	miR831-3p:AT3G11120.1	0.936371455073392
AT3G11290.1	miR4239	1170	5.5	0.225303	0.844683532261689	no	NA	miR4239:AT3G11290.1	0.936371455073392
AT3G13060.2	miR5021	791	6	0.112652	0.908062740399721	no	ECT5	miR5021:ECT5	0.936371455073392
AT3G14210.1	miR859	1044	6	0.112652	0.908062740399721	no	ESM1	miR859:ESM1	0.936371455073392
AT3G14240.1	miR865-5p	1332	5	0.112652	0.711751994872247	no	NA	miR865-5p:AT3G14240.1	0.936371455073392
AT3G15000.1	miR835-5p	686	5	0.450606	0.647832009181974	no	RIP1	miR835-5p:RIP1	0.936371455073392
AT3G15095.3	miR5658	1423	5	0.112652	0.767025643076066	no	HCF243	miR5658:HCF243	0.936371455073392
AT3G17420.1	miR396a-5p	1406	6	0.112652	0.908062740399721	no	GPK1	miR396a-5p:GPK1	0.936371455073392
AT3G20520.1	miR5017-5p	2205	5	0.112652	0.711751994872247	no	GDPDL5	miR5017-5p:GDPDL5	0.936371455073392
AT3G22780.1	miR5655	299	5	0.112652	0.83160644416292	no	ATTSO1	miR5655:ATTSO1	0.936371455073392
AT3G23750.1	miR4227	1369	5	0.112652	0.767025643076066	no	NA	miR4227:AT3G23750.1	0.936371455073392
AT3G29075.1	miR842	423	5	0.675909	0.748450988535931	no	NA	miR842:AT3G29075.1	0.936371455073392
AT3G29270.2	miR8167a	1504	6	0.225303	0.915802848376814	no	NA	miR8167a:AT3G29270.2	0.936371455073392
AT3G46620.1	miR5017-3p	1164	6	0.112652	0.908062740399721	no	AtRDUF1	miR5017-3p:AtRDUF1	0.936371455073392
AT3G51520.1	miR829-3p.2	1148	6	0.112652	0.908062740399721	no	DGAT2	miR829-3p.2:DGAT2	0.936371455073392
AT3G53970.2	miR5021	232	6	0.112652	0.908062740399721	no	NA	miR5021:AT3G53970.2	0.936371455073392
AT3G58580.1	miR8169	2416	5	0.112652	0.83160644416292	no	NA	miR8169:AT3G58580.1	0.936371455073392
AT3G58690.1	miR396a-5p	777	5.5	0.112652	0.83160644416292	no	NA	miR396a-5p:AT3G58690.1	0.936371455073392
AT3G58730.1	miR168b-3p	814	6	0.675909	0.937015287708946	no	NA	miR168b-3p:AT3G58730.1	0.936371455073392
AT3G59320.2	miR1886.1	120	6	0.112652	0.908062740399721	no	NA	miR1886.1:AT3G59320.2	0.936371455073392
AT3G60350.1	miR157a-3p	2875	6	0.112652	0.908062740399721	no	ARABIDILLO-2	miR157a-3p:ARABIDILLO-2	0.936371455073392
AT3G63290.2	miR413	1127	6	0.112652	0.908062740399721	no	NA	miR413:AT3G63290.2	0.936371455073392
AT4G04910.1	miR172d-5p	1415	6	0.112652	0.908062740399721	no	NSF	miR172d-5p:NSF	0.936371455073392
AT4G06485.1	miR1886.1	2927	6	0.112652	0.908062740399721	no	NA	miR1886.1:AT4G06485.1	0.936371455073392
AT4G11420.1	miR773a	2668	5	0.112652	0.663909555948444	no	ATEIF3A-1	miR773a:ATEIF3A-1	0.936371455073392
AT4G12390.1	miR161.2	629	6	0.112652	0.908062740399721	no	PME1	miR161.2:PME1	0.936371455073392
AT4G13540.1	miR156a-3p	297	5	0.225303	0.6444852020711	no	NA	miR156a-3p:AT4G13540.1	0.936371455073392
AT4G14930.1	miR859	1199	5	0.112652	0.711751994872247	no	NA	miR859:AT4G14930.1	0.936371455073392
AT4G18370.1	miR832-3p	768	6	0.112652	0.908062740399721	no	DEG5	miR832-3p:DEG5	0.936371455073392
AT4G18580.2	miR858a	321	6	0.225303	0.915802848376814	no	NA	miR858a:AT4G18580.2	0.936371455073392
AT4G30930.1	miR414	297	5	0.112652	0.767025643076066	no	NFD1	miR414:NFD1	0.936371455073392
AT4G32250.3	miR396a-5p	1759	5	0.337955	0.798345852907288	no	NA	miR396a-5p:AT4G32250.3	0.936371455073392
AT4G32620.2	miR157a-3p	3406	6	0.112652	0.908062740399721	no	NA	miR157a-3p:AT4G32620.2	0.936371455073392
AT4G33380.2	miR5640	1079	6	0.112652	0.908062740399721	no	NA	miR5640:AT4G33380.2	0.936371455073392
AT4G33740.3	miR414	700	6	0.112652	0.908062740399721	no	NA	miR414:AT4G33740.3	0.936371455073392
AT4G34100.2	miR8175	930	5.5	0.112652	0.83160644416292	no	CER9	miR8175:CER9	0.936371455073392
AT4G35050.1	miR840-3p	597	5	0.112652	0.767025643076066	no	MSI3	miR840-3p:MSI3	0.936371455073392
AT4G37250.1	miR865-5p	1248	6	0.112652	0.908062740399721	no	NA	miR865-5p:AT4G37250.1	0.936371455073392
AT4G37640.1	miR5654-3p	514	6	0.112652	0.908062740399721	no	ACA2	miR5654-3p:ACA2	0.936371455073392
AT4G37820.1	miR837-5p	1643	5.5	0.225303	0.844683532261689	no	NA	miR837-5p:AT4G37820.1	0.936371455073392
AT5G01380.1	miR854a	29	6	0.337955	0.922342110814377	no	NA	miR854a:AT5G01380.1	0.936371455073392
AT5G03500.3	miR4221	672	6	0.112652	0.908062740399721	no	NA	miR4221:AT5G03500.3	0.936371455073392
AT5G11850.1	miR414	51	5	0.112652	0.767025643076066	no	NA	miR414:AT5G11850.1	0.936371455073392
AT5G15220.1	miR5662	222	6	0.225303	0.915802848376814	no	NA	miR5662:AT5G15220.1	0.936371455073392
AT5G15270.2	miR406	1679	6	0.225303	0.915802848376814	no	NA	miR406:AT5G15270.2	0.936371455073392
AT5G15640.1	miR5021	114	6	0.112652	0.908062740399721	no	NA	miR5021:AT5G15640.1	0.936371455073392
AT5G17540.1	miR162a-3p	1315	6	0.112652	0.908062740399721	no	NA	miR162a-3p:AT5G17540.1	0.936371455073392
AT5G18245.1	miR5640	85	6	0.112652	0.908062740399721	no	NA	miR5640:AT5G18245.1	0.936371455073392
AT5G19010.1	miR856	1301	5	0.112652	0.711751994872247	no	MPK16	miR856:MPK16	0.936371455073392
AT5G20580.2	miR394a	1193	5	0.112652	0.767025643076066	no	NA	miR394a:AT5G20580.2	0.936371455073392
AT5G23080.2	miR4221	2492	6	0.112652	0.908062740399721	no	TGH	miR4221:TGH	0.936371455073392
AT5G23540.2	miR8121	558	5	0.112652	0.52322668020992	no	NA	miR8121:AT5G23540.2	0.936371455073392
AT5G26820.1	miR5021	1723	6	0.112652	0.908062740399721	no	ATIREG3	miR5021:ATIREG3	0.936371455073392
AT5G27650.1	miR8165	3090	6	0.112652	0.908062740399721	no	NA	miR8165:AT5G27650.1	0.936371455073392
AT5G28640.1	miR779.1	944	6	0.337955	0.922342110814377	no	AN3	miR779.1:AN3	0.936371455073392
AT5G36230.1	miR4221	928	5	0.112652	0.585232998739751	no	NA	miR4221:AT5G36230.1	0.936371455073392
AT5G38460.2	miR774b-5p	1517	6	0.112652	0.908062740399721	no	NA	miR774b-5p:AT5G38460.2	0.936371455073392
AT5G41190.1	miR779.1	1318	6	0.112652	0.908062740399721	no	NA	miR779.1:AT5G41190.1	0.936371455073392
AT5G41410.1	miR5658	943	6	0.112652	0.908062740399721	no	BEL1	miR5658:BEL1	0.936371455073392
AT5G42950.1	miR4239	4315	6	0.112652	0.908062740399721	no	NA	miR4239:AT5G42950.1	0.936371455073392
AT5G45510.2	miR5661	3867	6	0.225303	0.915802848376814	no	NA	miR5661:AT5G45510.2	0.936371455073392
AT5G45670.1	miR167a-3p	1107	5	1.12652	0.825153659899423	no	NA	miR167a-3p:AT5G45670.1	0.936371455073392
AT5G47230.1	miR414	839	6	0.112652	0.908062740399721	no	ATERF-5	miR414:ATERF-5	0.936371455073392
AT5G49920.1	miR5021	75	5	0.112652	0.83160644416292	no	NA	miR5021:AT5G49920.1	0.936371455073392
AT5G49930.1	miR414	1453	6	0.112652	0.908062740399721	no	emb1441	miR414:emb1441	0.936371455073392
AT5G51480.1	miR5998a	1220	6	0.112652	0.908062740399721	no	SKS2	miR5998a:SKS2	0.936371455073392
AT5G53800.1	miR396b-5p	854	5.5	0.112652	0.83160644416292	no	NA	miR396b-5p:AT5G53800.1	0.936371455073392
AT5G56890.1	miR854a	1139	6	0.225303	0.915802848376814	no	NA	miR854a:AT5G56890.1	0.936371455073392
AT5G57870.2	miR397b	1556	5	0.112652	0.663909555948444	no	eIFiso4G1	miR397b:eIFiso4G1	0.936371455073392
AT5G60370.1	miR837-5p	1123	5.5	0.112652	0.83160644416292	no	NA	miR837-5p:AT5G60370.1	0.936371455073392
AT5G62050.1	miR773a	1545	6	0.112652	0.908062740399721	no	ATOXA1	miR773a:ATOXA1	0.936371455073392
AT5G62700.1	miR774a	138	5	0.450606	0.682150179636213	no	TUB3	miR774a:TUB3	0.936371455073392
AT5G62990.1	miR414	1435	6	0.112652	0.908062740399721	no	emb1692	miR414:emb1692	0.936371455073392
AT5G63410.1	miR5012	1543	5	0.112652	0.767025643076066	no	NA	miR5012:AT5G63410.1	0.936371455073392
AT5G63550.2	miR840-3p	1365	6	0.112652	0.908062740399721	no	NA	miR840-3p:AT5G63550.2	0.936371455073392
AT5G63610.1	miR159b-5p	988	6	0.112652	0.908062740399721	no	ATCDK8	miR159b-5p:ATCDK8	0.936371455073392
AT5G66030.2	miR824-3p	1773	6	0.112652	0.908062740399721	no	ATGRIP	miR824-3p:ATGRIP	0.936371455073392
AT5G66920.1	miR5021	185	6	0.112652	0.908062740399721	no	sks17	miR5021:sks17	0.936371455073392
AT5G67200.1	miR402	1880	6	0.225303	0.915802848376814	no	NA	miR402:AT5G67200.1	0.936371455073392
AT5G67520.1	miR5021	1018	6	0.112652	0.908062740399721	no	APK4	miR5021:APK4	0.936371455073392
AT3G11540.2	miR167a-3p	372	6	0.112652	0.908062740399721	no	SPY	miR167a-3p:SPY	0.940219879172512
AT2G16640.1	miR2934-3p	3288	5.5	0.225303	0.844683532261689	no	ATTOC132	miR2934-3p:ATTOC132	0.941144697368317
AT4G20320.2	miR172d-5p	924	5.5	0.112652	0.83160644416292	no	NA	miR172d-5p:AT4G20320.2	0.941144697368317
AT4G28570.1	miR856	2109	5.5	0.112652	0.83160644416292	no	NA	miR856:AT4G28570.1	0.941144697368317
AT5G16180.1	miR865-3p	682	6	0.112652	0.908062740399721	no	ATCRS1	miR865-3p:ATCRS1	0.941144697368317
AT1G40104.1	miR5643a	844	5	0.346967	0.662180085933122	no	NA	miR5643a:AT1G40104.1	0.941602066744674
AT4G29900.1	miR5016	3175	5.5	0.112652	0.908062740399721	no	ACA10	miR5016:ACA10	0.942845526146984
AT1G43910.1	miR399f	788	5.5	0.112652	0.83160644416292	no	NA	miR399f:AT1G43910.1	0.942986231861631
AT5G08530.1	miR172b-5p	483	5.5	0.225303	0.844683532261689	no	CI51	miR172b-5p:CI51	0.942986231861631
AT1G53780.3	miR172a	1900	5.5	0.112652	0.83160644416292	no	NA	miR172a:AT1G53780.3	0.943608364943439
AT2G29960.2	miR5632-5p	378	5	0.225303	0.6444852020711	no	ATCYP5	miR5632-5p:ATCYP5	0.943608364943439
AT2G35010.2	miR5660	468	5.5	0.112652	0.83160644416292	no	ATO1	miR5660:ATO1	0.943608364943439
AT4G14340.1	miR861-3p	1075	5.5	0.112652	0.83160644416292	no	CKI1	miR861-3p:CKI1	0.943608364943439
AT5G49180.1	miR823	1440	5	0.225303	0.685077556762112	no	NA	miR823:AT5G49180.1	0.943608364943439
AT1G24050.1	miR165a-5p	312	5	0.112652	0.622093403579749	no	NA	miR165a-5p:AT1G24050.1	0.943723957962087
AT2G15880.1	miR8181	1502	5.5	0.112652	0.83160644416292	no	NA	miR8181:AT2G15880.1	0.944652188195457
AT2G31280.4	miR776	2591	5.5	0.112652	0.908062740399721	no	CPUORF7	miR776:CPUORF7	0.945660333840422
AT5G13390.1	miR8179	2815	5.5	0.112652	0.83160644416292	no	NEF1	miR8179:NEF1	0.948975605210615
AT1G27310.1	miR8174	187	5.5	0.225303	0.844683532261689	no	NTF2A	miR8174:NTF2A	0.949909345377541
AT1G51940.1	miR773b-5p	1966	5	0.0574523	0.790349675437515	no	LYK3	miR773b-5p:LYK3	0.949909345377541
AT4G10480.2	miR414	216	5	0.337955	0.664373392390732	no	NA	miR414:AT4G10480.2	0.949909345377541
AT5G45940.2	miR1886.3	538	5.5	0.112652	0.868154512733404	no	AtNUDT11	miR1886.3:AtNUDT11	0.949909345377541
AT1G64880.1	miR865-3p	664	5.5	0.112652	0.83160644416292	no	NA	miR865-3p:AT1G64880.1	0.950862063063116
AT1G69840.7	miR773b-3p	754	5	0.450606	0.588607692526182	no	NA	miR773b-3p:AT1G69840.7	0.950862063063116
AT2G20610.2	miR5020a	638	5.5	0.112652	0.83160644416292	no	ALF1	miR5020a:ALF1	0.950862063063116
AT2G24500.1	miR774b-3p	600	5.5	0.112652	0.83160644416292	no	FZF	miR774b-3p:FZF	0.950862063063116
AT2G36850.1	miR838	5971	5	0.112652	0.622093403579749	no	ATGSL08	miR838:ATGSL08	0.950862063063116
AT3G22440.1	miR868-3p	1218	5	0.337955	0.629175836578071	no	NA	miR868-3p:AT3G22440.1	0.950862063063116
AT5G01950.1	miR5014b	2484	5.5	0.112652	0.83160644416292	no	NA	miR5014b:AT5G01950.1	0.950862063063116
AT5G56200.1	miR171c-5p	1307	5	0.225303	0.6444852020711	no	NA	miR171c-5p:AT5G56200.1	0.950862063063116
AT2G26210.3	miR5645a	742	5.5	0.112652	0.83160644416292	no	NA	miR5645a:AT2G26210.3	0.953849637604372
AT3G49720.2	miR837-5p	513	5	0.112652	0.552497194442513	no	NA	miR837-5p:AT3G49720.2	0.954271716363789
AT5G07430.1	miR5648-5p	563	5.5	0.112652	0.908062740399721	no	NA	miR5648-5p:AT5G07430.1	0.954640741422713
AT5G58250.1	miR4245	718	5	0.112652	0.83160644416292	no	EMB3143	miR4245:EMB3143	0.954773110907127
AT5G52882.1	miR824-5p	765	5.5	0.112652	0.83160644416292	no	NA	miR824-5p:AT5G52882.1	0.955176124654057
AT2G47440.1	miR773b-5p	651	5	0.112652	0.767025643076066	no	NA	miR773b-5p:AT2G47440.1	0.956973276827615
AT2G35680.1	miR8172	765	5.5	0.112652	0.908062740399721	no	NA	miR8172:AT2G35680.1	0.961041842662958
AT3G06490.1	miR172b-5p	1391	5	0.225303	0.844683532261689	no	AtMYB108	miR172b-5p:AtMYB108	0.961041842662958
AT3G45310.2	miR167a-5p	639	5.5	0.112652	0.908062740399721	no	NA	miR167a-5p:AT3G45310.2	0.961041842662958
AT4G32640.2	miR407	2990	5.5	0.112652	0.908062740399721	no	NA	miR407:AT4G32640.2	0.961041842662958
AT5G22450.1	miR414	2396	5	0.112652	0.767025643076066	no	NA	miR414:AT5G22450.1	0.961041842662958
AT1G15860.3	miR4243	592	5.5	0.112652	0.83160644416292	no	NA	miR4243:AT1G15860.3	0.962937941493959
AT3G56800.1	miR837-5p	536	5	0.535095	0.52660475870302	no	ACAM-3	miR837-5p:ACAM-3	0.962937941493959
AT3G53460.4	miR403-5p	1385	5	0.675909	0.286773316997546	no	CP29	miR403-5p:CP29	0.964220531107438
AT1G20330.1	miR831-3p	739	5	0.337955	0.441900367602131	no	CVP1	miR831-3p:CVP1	0.966724706588719
AT1G48210.2	miR774b-5p	1179	5	0.112652	0.663909555948444	no	NA	miR774b-5p:AT1G48210.2	0.966724706588719
AT1G78040.2	miR415	511	4.5	0.450606	0.149946300302765	no	NA	miR415:AT1G78040.2	0.966724706588719
AT2G25670.2	miR414	796	5	0.112652	0.622093403579749	no	NA	miR414:AT2G25670.2	0.966724706588719
AT2G27030.3	miR837-5p	445	5	0.112652	0.516120233787921	no	ACAM-2	miR837-5p:ACAM-2	0.966724706588719
AT3G17160.1	miR414	344	5	0.675909	0.623067771593854	no	NA	miR414:AT3G17160.1	0.966724706588719
AT4G32040.1	miR1886.3	877	5.5	0.112652	0.908062740399721	no	KNAT5	miR1886.3:KNAT5	0.966947214094759
AT1G16710.2	miR867	2712	5.5	0.112652	0.83160644416292	no	HAC12	miR867:HAC12	0.967282096514786
AT3G48760.1	miR847	1350	5	0.337955	0.552494982780407	no	NA	miR847:AT3G48760.1	0.967282096514786
AT3G58680.1	miR869.1	101	5	0.112652	0.496903763448063	no	ATMBF1B	miR869.1:ATMBF1B	0.969003974584683
AT1G27400.1	miR773a	591	5	0.675909	0.515183997688309	no	NA	miR773a:AT1G27400.1	0.972009973952081
AT1G32450.1	miR5649a	1419	5.5	0.112652	0.908062740399721	no	NRT1.5	miR5649a:NRT1.5	0.972891523496092
AT1G01350.1	miR414	954	5.5	0.0901212	0.889674798804867	no	NA	miR414:AT1G01350.1	0.973336923797158
AT1G01550.2	miR5665	146	6	0.225303	0.915802848376814	no	BPS1	miR5665:BPS1	0.973336923797158
AT1G04140.2	miR829-5p	1298	6	0.112652	0.908062740399721	no	NA	miR829-5p:AT1G04140.2	0.973336923797158
AT1G07360.1	miR829-5p	510	6	0.225303	0.915802848376814	no	MAC5A	miR829-5p:MAC5A	0.973336923797158
AT1G10390.2	miR414	3414	5	0.112652	0.663909555948444	no	NA	miR414:AT1G10390.2	0.973336923797158
AT1G10840.2	miR837-5p	811	6	0.337955	0.922342110814377	no	TIF3H1	miR837-5p:TIF3H1	0.973336923797158
AT1G12240.1	miR775	1483	5	0.225303	0.731127406082311	no	ATBETAFRUCT4	miR775:ATBETAFRUCT4	0.973336923797158
AT1G14360.1	miR832-3p	1128	6	0.112652	0.908062740399721	no	ATUTR3	miR832-3p:ATUTR3	0.973336923797158
AT1G14650.2	miR865-3p	2351	6	0.112652	0.908062740399721	no	NA	miR865-3p:AT1G14650.2	0.973336923797158
AT1G15330.1	miR835-5p	21	5	0.112652	0.0907161725858527	no	NA	miR835-5p:AT1G15330.1	0.973336923797158
AT1G18740.1	miR5662	1041	5.5	0.112652	0.83160644416292	no	NA	miR5662:AT1G18740.1	0.973336923797158
AT1G19440.1	miR829-5p	1446	6	0.112652	0.908062740399721	no	KCS4	miR829-5p:KCS4	0.973336923797158
AT1G19570.2	miR842	467	5	1.68977	0.291619504833275	no	ATDHAR1	miR842:ATDHAR1	0.973336923797158
AT1G19770.1	miR854a	393	5	0.112652	0.767025643076066	no	ATPUP14	miR854a:ATPUP14	0.973336923797158
AT1G20450.2	miR5632-5p	918	5	0.337955	0.305500565126554	no	ERD10	miR5632-5p:ERD10	0.973336923797158
AT1G20970.1	miR847	3798	5.5	0.112652	0.83160644416292	no	NA	miR847:AT1G20970.1	0.973336923797158
AT1G29350.1	miR162a-5p	897	6	0.0236568	0.992355525085542	no	NA	miR162a-5p:AT1G29350.1	0.973336923797158
AT1G29370.1	miR162a-5p	896	6	0.0889947	0.99690618865713	no	NA	miR162a-5p:AT1G29370.1	0.973336923797158
AT1G35620.1	miR157c-3p	1137	5.5	0.225303	0.783813676309349	no	ATPDI8	miR157c-3p:ATPDI8	0.973336923797158
AT1G36310.2	miR831-3p	990	5	0.225303	0.0400067586540157	no	NA	miR831-3p:AT1G36310.2	0.973336923797158
AT1G47970.1	miR414	263	5	0.225303	0.608435045137199	no	NA	miR414:AT1G47970.1	0.973336923797158
AT1G49760.2	miR8183	2090	5	0.112652	0.275300562402421	no	PAB8	miR8183:PAB8	0.973336923797158
AT1G55805.1	miR858a	313	6	0.337955	0.922342110814377	no	NA	miR858a:AT1G55805.1	0.973336923797158
AT1G60940.2	miR858b	1019	6	0.225303	0.915802848376814	no	SNRK2-10	miR858b:SNRK2-10	0.973336923797158
AT1G62330.1	miR5021	1062	6	0.112652	0.908062740399721	no	NA	miR5021:AT1G62330.1	0.973336923797158
AT1G62500.1	miR160c-3p	219	5	0.225303	0.731127406082311	no	NA	miR160c-3p:AT1G62500.1	0.973336923797158
AT1G62500.1	miR161.2	778	5	0.675909	0.32427889499256	no	NA	miR161.2:AT1G62500.1	0.973336923797158
AT1G66180.1	miR5021	391	5	0.112652	0.82328836758115	no	NA	miR5021:AT1G66180.1	0.973336923797158
AT1G66330.2	miR5664	1005	5.5	0.112652	0.83160644416292	no	NA	miR5664:AT1G66330.2	0.973336923797158
AT1G66580.1	miR158a-5p	795	5	0.112652	0.711751994872247	no	RPL10C	miR158a-5p:RPL10C	0.973336923797158
AT1G67230.1	miR838	1015	5	0.450606	0.616801455893733	no	CRWN1	miR838:CRWN1	0.973336923797158
AT1G71695.1	miR8180	852	5	0.112652	0.330587578141713	no	NA	miR8180:AT1G71695.1	0.973336923797158
AT1G71950.1	miR5021	99	5	0.337955	0.798345852907288	no	NA	miR5021:AT1G71950.1	0.973336923797158
AT1G73840.1	miR5663-5p	1170	6	0.112652	0.908062740399721	no	ESP1	miR5663-5p:ESP1	0.973336923797158
AT1G74560.3	miR414	827	5	0.225303	0.576201023268062	no	NRP1	miR414:NRP1	0.973336923797158
AT1G74560.3	miR414	863	5	0.225303	0.608435045137199	no	NRP1	miR414:NRP1	0.973336923797158
AT1G74790.1	miR5021	2131	6	0.112652	0.908062740399721	no	NA	miR5021:AT1G74790.1	0.973336923797158
AT1G80260.1	miR396a-5p	2783	5.5	0.0574523	0.886652820563559	no	emb1427	miR396a-5p:emb1427	0.973336923797158
AT1G80350.1	miR835-5p	1611	6	0.112652	0.908062740399721	no	AAA1	miR835-5p:AAA1	0.973336923797158
AT2G03240.1	miR829-5p	1083	6	0.112652	0.908062740399721	no	NA	miR829-5p:AT2G03240.1	0.973336923797158
AT2G04030.2	miR831-5p	1986	6	0.225303	0.915802848376814	no	AtHsp90.5	miR831-5p:AtHsp90.5	0.973336923797158
AT2G04390.1	miR847	328	5	0.289515	0.501027687334385	no	NA	miR847:AT2G04390.1	0.973336923797158
AT2G05220.2	miR847	336	5	0.499046	0.404380337845493	no	NA	miR847:AT2G05220.2	0.973336923797158
AT2G07667.2	miR164a	49	5	0.112652	0.663909555948444	no	NA	miR164a:AT2G07667.2	0.973336923797158
AT2G14910.2	miR393a-3p	723	6	0.112652	0.908062740399721	no	NA	miR393a-3p:AT2G14910.2	0.973336923797158
AT2G16710.3	miR866-3p	455	5	0.112652	0.711751994872247	no	NA	miR866-3p:AT2G16710.3	0.973336923797158
AT2G18750.3	miR5021	2277	5	0.225303	0.783813676309349	no	NA	miR5021:AT2G18750.3	0.973336923797158
AT2G21950.1	miR865-3p	1036	5	0.112652	0.473102533357145	no	SKIP6	miR865-3p:SKIP6	0.973336923797158
AT2G25970.1	miR401	436	5	0.225303	0.279778287723625	no	NA	miR401:AT2G25970.1	0.973336923797158
AT2G26410.1	miR5021	1607	5	0.112652	0.83160644416292	no	Iqd4	miR5021:Iqd4	0.973336923797158
AT2G27050.1	miR172e-3p	160	6	0.112652	0.908062740399721	no	AtEIL1	miR172e-3p:AtEIL1	0.973336923797158
AT2G28350.1	miR172d-5p	1768	6	0.112652	0.908062740399721	no	ARF10	miR172d-5p:ARF10	0.973336923797158
AT2G30110.1	miR414	3313	5	0.0901212	0.512631529447172	no	ATUBA1	miR414:ATUBA1	0.973336923797158
AT2G30700.1	miR159b-5p	1237	6	0.225303	0.915802848376814	no	NA	miR159b-5p:AT2G30700.1	0.973336923797158
AT2G37340.3	miR2112-3p	419	5	0.112652	0.0950830207060392	no	AT-RS2Z33	miR2112-3p:AT-RS2Z33	0.973336923797158
AT2G37400.1	miR838	729	6	0.225303	0.915802848376814	no	NA	miR838:AT2G37400.1	0.973336923797158
AT2G40660.1	miR169f-3p	762	5.5	0.112652	0.83160644416292	no	NA	miR169f-3p:AT2G40660.1	0.973336923797158
AT2G41770.1	miR1888a	195	5	0.112652	0.83160644416292	no	NA	miR1888a:AT2G41770.1	0.973336923797158
AT2G45245.4	miR846-5p	939	5.5	0.0563258	0.862093539312317	no	NA	miR846-5p:AT2G45245.4	0.973336923797158
AT2G45260.1	miR846-5p	1466	5.5	0.0563258	0.862093539312317	no	NA	miR846-5p:AT2G45260.1	0.973336923797158
AT3G02360.2	miR859	1605	5	0.112652	0.585232998739751	no	NA	miR859:AT3G02360.2	0.973336923797158
AT3G02468.1	miR854a	813	5	0.675909	0.712600879318995	no	CPuORF9	miR854a:CPuORF9	0.973336923797158
AT3G02470.4	miR854a	866	5	0.675909	0.712600879318995	no	SAMDC	miR854a:SAMDC	0.973336923797158
AT3G02770.1	miR5642a	395	5	0.225303	0.437230322364242	no	NA	miR5642a:AT3G02770.1	0.973336923797158
AT3G03330.1	miR396b-5p	968	5.5	0.112652	0.83160644416292	no	NA	miR396b-5p:AT3G03330.1	0.973336923797158
AT3G05490.1	miR868-3p	316	6	0.112652	0.908062740399721	no	RALFL22	miR868-3p:RALFL22	0.973336923797158
AT3G06380.1	miR4239	828	6	0.112652	0.908062740399721	no	ATTLP9	miR4239:ATTLP9	0.973336923797158
AT3G08040.2	miR5021	1192	6	0.112652	0.908062740399721	no	ATFRD3	miR5021:ATFRD3	0.973336923797158
AT3G12180.1	miR156g	490	6	0.112652	0.908062740399721	no	NA	miR156g:AT3G12180.1	0.973336923797158
AT3G15480.1	miR858b	227	5.5	0.225303	0.783813676309349	no	NA	miR858b:AT3G15480.1	0.973336923797158
AT3G15530.2	miR5021	41	6	0.112652	0.908062740399721	no	NA	miR5021:AT3G15530.2	0.973336923797158
AT3G16190.1	miR869.2	549	6	0.112652	0.908062740399721	no	NA	miR869.2:AT3G16190.1	0.973336923797158
AT3G17820.1	miR851-5p	1014	5	0.112652	0.0898909337685211	no	ATGSKB6	miR851-5p:ATGSKB6	0.973336923797158
AT3G18490.1	miR847	1195	5	0.225303	0.352267611181228	no	ASPG1	miR847:ASPG1	0.973336923797158
AT3G19760.1	miR156i	352	6	0.225303	0.915802848376814	no	EIF4A-III	miR156i:EIF4A-III	0.973336923797158
AT3G26100.2	miR169f-3p	2070	6	0.112652	0.908062740399721	no	NA	miR169f-3p:AT3G26100.2	0.973336923797158
AT3G26840.1	miR3434-3p	2088	5	0.112652	0.585232998739751	no	PES2	miR3434-3p:PES2	0.973336923797158
AT3G28830.1	miR854a	1623	5	0.675909	0.650303051468306	no	NA	miR854a:AT3G28830.1	0.973336923797158
AT3G28980.1	miR773a	1123	5	0.450606	0.461920531910151	no	NA	miR773a:AT3G28980.1	0.973336923797158
AT3G29185.2	miR862-3p	1006	6	0.112652	0.908062740399721	no	NA	miR862-3p:AT3G29185.2	0.973336923797158
AT3G45850.2	miR394a	2819	6	0.112652	0.908062740399721	no	NA	miR394a:AT3G45850.2	0.973336923797158
AT3G47620.1	miR414	1602	5.5	0.112652	0.83160644416292	no	AtTCP14	miR414:AtTCP14	0.973336923797158
AT3G53420.2	miR5020c	764	5	0.112652	0.408189829115642	no	AtPIP2;1	miR5020c:AtPIP2;1	0.973336923797158
AT3G55760.3	miR5637	1316	6	0.112652	0.908062740399721	no	NA	miR5637:AT3G55760.3	0.973336923797158
AT3G57070.1	miR5021	293	5	0.112652	0.767025643076066	no	NA	miR5021:AT3G57070.1	0.973336923797158
AT3G57550.2	miR866-3p	600	6	0.225303	0.915802848376814	no	AGK2	miR866-3p:AGK2	0.973336923797158
AT3G59990.4	miR396a-5p	1060	5.5	0.112652	0.83160644416292	no	MAP2B	miR396a-5p:MAP2B	0.973336923797158
AT3G61060.2	miR776	829	5	0.112652	0.431742410132241	no	AtPP2-A13	miR776:AtPP2-A13	0.973336923797158
AT3G62240.1	miR172e-3p	1929	5.5	0.112652	0.83160644416292	no	NA	miR172e-3p:AT3G62240.1	0.973336923797158
AT4G00355.4	miR156b-3p	837	5.5	0.112652	0.83160644416292	no	ATI2	miR156b-3p:ATI2	0.973336923797158
AT4G02380.2	miR2936	157	5	0.112652	0.552497194442513	no	AtLEA5	miR2936:AtLEA5	0.973336923797158
AT4G05180.1	miR8171	365	5.5	0.901212	0.849069967889888	no	PSBQ	miR8171:PSBQ	0.973336923797158
AT4G06634.3	miR4221	1187	6	0.112652	0.908062740399721	no	AtYY1	miR4221:AtYY1	0.973336923797158
AT4G08350.1	miR777	2334	6	0.112652	0.908062740399721	no	GTA02	miR777:GTA02	0.973336923797158
AT4G09965.1	miR164a	184	5	0.225303	0.330837500405007	no	NA	miR164a:AT4G09965.1	0.973336923797158
AT4G12420.2	miR414	2007	5	0.112652	0.585232998739751	no	SKU5	miR414:SKU5	0.973336923797158
AT4G13540.1	miR773a	224	5.5	0.450606	0.865563703041156	no	NA	miR773a:AT4G13540.1	0.973336923797158
AT4G14130.1	miR5634	788	5	0.675909	0.553519963801264	no	XTH15	miR5634:XTH15	0.973336923797158
AT4G14850.1	miR8176	72	5.5	0.112652	0.83160644416292	no	LOI1	miR8176:LOI1	0.973336923797158
AT4G16500.1	miR8165	186	5	0.112652	0.663909555948444	no	NA	miR8165:AT4G16500.1	0.973336923797158
AT4G16830.3	miR842	739	6	0.112652	0.908062740399721	no	NA	miR842:AT4G16830.3	0.973336923797158
AT4G17090.1	miR5645a	1469	5	0.225303	0.576201023268062	no	AtBAM3	miR5645a:AtBAM3	0.973336923797158
AT4G17950.1	miR4221	1390	5.5	0.225303	0.844683532261689	no	NA	miR4221:AT4G17950.1	0.973336923797158
AT4G19110.3	miR5632-5p	1174	6	0.225303	0.915802848376814	no	NA	miR5632-5p:AT4G19110.3	0.973336923797158
AT4G19112.1	miR5632-5p	2258	6	0.225303	0.915802848376814	no	CPuORF25	miR5632-5p:CPuORF25	0.973336923797158
AT4G23820.1	miR870-5p	1356	5	0.112652	0.83160644416292	no	NA	miR870-5p:AT4G23820.1	0.973336923797158
AT4G24680.1	miR3434-5p	2238	6	0.112652	0.908062740399721	no	MOS1	miR3434-5p:MOS1	0.973336923797158
AT4G26230.1	miR414	332	5	0.563258	0.464470181360082	no	NA	miR414:AT4G26230.1	0.973336923797158
AT4G28650.1	miR774b-5p	1718	6	0.112652	0.908062740399721	no	NA	miR774b-5p:AT4G28650.1	0.973336923797158
AT4G31860.2	miR393b-3p	1131	6	0.112652	0.908062740399721	no	NA	miR393b-3p:AT4G31860.2	0.973336923797158
AT4G32060.2	miR419	780	6	0.225303	0.915802848376814	no	NA	miR419:AT4G32060.2	0.973336923797158
AT4G32710.1	miR5012	444	6	0.112652	0.908062740399721	no	PERK14	miR5012:PERK14	0.973336923797158
AT4G34710.2	miR8180	440	6	0.112652	0.908062740399721	no	ADC2	miR8180:ADC2	0.973336923797158
AT4G34990.1	miR858b	377	6	0.112652	0.908062740399721	no	AtMYB32	miR858b:AtMYB32	0.973336923797158
AT4G35070.2	miR156i	244	5	0.112652	0.711751994872247	no	NA	miR156i:AT4G35070.2	0.973336923797158
AT4G35630.1	miR774b-5p	216	6	0.112652	0.908062740399721	no	PSAT	miR774b-5p:PSAT	0.973336923797158
AT4G35800.1	miR774b-5p	5544	5	0.112652	0.711751994872247	no	NRPB1	miR774b-5p:NRPB1	0.973336923797158
AT4G36520.1	miR773a	2367	5	0.112652	0.247685321223454	no	NA	miR773a:AT4G36520.1	0.973336923797158
AT4G36820.1	miR838	433	6	0.112652	0.908062740399721	no	NA	miR838:AT4G36820.1	0.973336923797158
AT4G37610.1	miR167c-5p	1109	5	0.225303	0.608435045137199	no	BT5	miR167c-5p:BT5	0.973336923797158
AT4G37830.2	miR390a-5p	282	5	0.225303	0.6444852020711	no	NA	miR390a-5p:AT4G37830.2	0.973336923797158
AT4G38600.2	miR5021	5771	5	0.112652	0.767025643076066	no	KAK	miR5021:KAK	0.973336923797158
AT5G03520.2	miR8182	770	5.5	0.225303	0.844683532261689	no	ATRAB-E1D	miR8182:ATRAB-E1D	0.973336923797158
AT5G04170.1	miR159b-5p	772	5.5	0.112652	0.83160644416292	no	NA	miR159b-5p:AT5G04170.1	0.973336923797158
AT5G05750.1	miR870-3p	1272	6	0.112652	0.908062740399721	no	NA	miR870-3p:AT5G05750.1	0.973336923797158
AT5G08260.1	miR840-3p	267	6	0.112652	0.908062740399721	no	scpl35	miR840-3p:scpl35	0.973336923797158
AT5G08300.1	miR171b-3p	1090	5	0.112652	0.367487193375895	no	NA	miR171b-3p:AT5G08300.1	0.973336923797158
AT5G10400.1	miR414	488	5	0.225303	0.547213029828017	no	NA	miR414:AT5G10400.1	0.973336923797158
AT5G16290.2	miR826b	1353	5.5	0.112652	0.83160644416292	no	VAT1	miR826b:VAT1	0.973336923797158
AT5G17760.2	miR403-3p	992	5	0.112652	0.711751994872247	no	NA	miR403-3p:AT5G17760.2	0.973336923797158
AT5G22650.2	miR414	638	5	0.112652	0.52322668020992	no	ATHD2	miR414:ATHD2	0.973336923797158
AT5G23940.1	miR5645a	976	5.5	0.225303	0.844683532261689	no	DCR	miR5645a:DCR	0.973336923797158
AT5G25350.1	miR5658	2042	5	0.225303	0.6444852020711	no	EBF2	miR5658:EBF2	0.973336923797158
AT5G25760.2	miR395b	586	6	0.225303	0.915802848376814	no	PEX4	miR395b:PEX4	0.973336923797158
AT5G27850.1	miR396b-5p	541	5	2.47833	0.631727587421859	no	NA	miR396b-5p:AT5G27850.1	0.973336923797158
AT5G28770.3	miR837-5p	429	6	0.337955	0.922342110814377	no	AtbZIP63	miR837-5p:AtbZIP63	0.973336923797158
AT5G36880.2	miR857	1913	6	0.225303	0.915802848376814	no	ACS	miR857:ACS	0.973336923797158
AT5G37780.3	miR838	530	5	0.112652	0.254056238654656	no	ACAM-1	miR838:ACAM-1	0.973336923797158
AT5G37780.3	miR414	560	5	0.112652	0.20629842715462	no	ACAM-1	miR414:ACAM-1	0.973336923797158
AT5G38470.2	miR826b	297	5	0.112652	0.767025643076066	no	RAD23D	miR826b:RAD23D	0.973336923797158
AT5G40480.1	miR4239	5837	6	0.112652	0.908062740399721	no	EMB3012	miR4239:EMB3012	0.973336923797158
AT5G40580.3	miR5015	315	5.5	0.112652	0.83160644416292	no	PBB2	miR5015:PBB2	0.973336923797158
AT5G44180.2	miR414	4384	5.5	0.112652	0.83160644416292	no	RLT2	miR414:RLT2	0.973336923797158
AT5G47550.1	miR833a-5p	188	6	1.12652	0.949691180214097	no	NA	miR833a-5p:AT5G47550.1	0.973336923797158
AT5G47820.2	miR158a-3p	3254	5	0.112652	0.767025643076066	no	FRA1	miR158a-3p:FRA1	0.973336923797158
AT5G48520.1	miR866-3p	1949	5	0.225303	0.783813676309349	no	AtAUG3	miR866-3p:AtAUG3	0.973336923797158
AT5G50920.1	miR5663-5p	1022	6	0.112652	0.908062740399721	no	ATHSP93-V	miR5663-5p:ATHSP93-V	0.973336923797158
AT5G51010.1	miR413	526	6	0.112652	0.908062740399721	no	NA	miR413:AT5G51010.1	0.973336923797158
AT5G52360.1	miR5012	229	6	0.112652	0.908062740399721	no	ADF10	miR5012:ADF10	0.973336923797158
AT5G55120.1	miR167a-5p	1659	6	0.225303	0.915802848376814	no	VTC5	miR167a-5p:VTC5	0.973336923797158
AT5G55920.1	miR5649a	1541	5.5	0.112652	0.83160644416292	no	OLI2	miR5649a:OLI2	0.973336923797158
AT5G55930.1	miR4227	2086	5.5	0.112652	0.83160644416292	no	ATOPT1	miR4227:ATOPT1	0.973336923797158
AT5G58412.1	miR414	30	5.5	0.112652	0.83160644416292	no	NA	miR414:AT5G58412.1	0.973336923797158
AT5G60360.3	miR396b-5p	627	5.5	0.112652	0.83160644416292	no	AALP	miR396b-5p:AALP	0.973336923797158
AT5G60920.1	miR156j	1537	6	0.112652	0.908062740399721	no	COB	miR156j:COB	0.973336923797158
AT5G61440.1	miR396b-5p	718	5	1.01386	0.74871085631857	no	ACHT5	miR396b-5p:ACHT5	0.973336923797158
AT5G64560.2	miR5015	1058	6	0.112652	0.908062740399721	no	ATMGT9	miR5015:ATMGT9	0.973336923797158
AT5G66240.3	miR777	252	6	0.112652	0.908062740399721	no	NA	miR777:AT5G66240.3	0.973336923797158
ATCG00170.1	miR159c	373	5	0.225303	0.521002032468471	no	RPOC2	miR159c:RPOC2	0.973336923797158
ATCG00860.1	miR5012	3828	5	0.112652	0.711751994872247	no	YCF2.1	miR5012:YCF2.1	0.973336923797158
AT1G26830.1	miR779.1	2056	5.5	0.225303	0.783813676309349	no	ATCUL3	miR779.1:ATCUL3	0.975882949965991
AT5G01980.1	miR847	412	5.5	0.112652	0.767025643076066	no	NA	miR847:AT5G01980.1	0.975882949965991
AT5G02770.1	miR846-5p	836	6	0.112652	0.908062740399721	no	MOS11	miR846-5p:MOS11	0.975882949965991
AT3G09310.1	miR157a-3p	268	5.5	0.112652	0.767025643076066	no	NA	miR157a-3p:AT3G09310.1	0.977210495323453
AT5G67250.1	miR826b	1752	6	0.112652	0.908062740399721	no	SKIP2	miR826b:SKIP2	0.978844366057853
AT1G28420.1	miR3440b-5p	4925	5.5	0.112652	0.767025643076066	no	HB-1	miR3440b-5p:HB-1	0.979355442829621
AT3G23750.1	miR838	2602	5.5	0.225303	0.783813676309349	no	NA	miR838:AT3G23750.1	0.979355442829621
AT4G22740.2	miR838	531	5.5	0.225303	0.783813676309349	no	NA	miR838:AT4G22740.2	0.979355442829621
AT5G13020.1	miR831-3p	1527	5.5	0.112652	0.767025643076066	no	AtEML3	miR831-3p:AtEML3	0.979505962402346
AT3G26740.1	miR5658	208	5	0.675909	0.232899703161827	no	CCL	miR5658:CCL	0.98017484358772
AT5G52650.1	miR866-3p	155	5	0.225303	0.4555419236589	no	NA	miR866-3p:AT5G52650.1	0.98017484358772
AT3G62310.1	miR5632-3p	2271	6	0.112652	0.908062740399721	no	NA	miR5632-3p:AT3G62310.1	0.981646326516555
AT1G43910.1	miR414	985	5.5	0.112652	0.767025643076066	no	NA	miR414:AT1G43910.1	0.983108665472827
AT2G18730.1	miR826a	1317	5.5	0.112652	0.767025643076066	no	ATDGK3	miR826a:ATDGK3	0.983108665472827
AT3G09300.1	miR414	1143	5.5	0.112652	0.767025643076066	no	ORP3B	miR414:ORP3B	0.983108665472827
AT3G15040.1	miR414	753	5.5	0.112652	0.767025643076066	no	NA	miR414:AT3G15040.1	0.983108665472827
AT3G26560.1	miR414	606	5.5	0.112652	0.767025643076066	no	NA	miR414:AT3G26560.1	0.983108665472827
AT4G22220.1	miR172b-5p	545	5	0.112652	0.431742410132241	no	ATISU1	miR172b-5p:ATISU1	0.983108665472827
AT4G31290.1	miR167a-3p	649	5.5	0.337955	0.798345852907288	no	NA	miR167a-3p:AT4G31290.1	0.983108665472827
AT4G34450.1	miR840-3p	1524	5.5	0.112652	0.767025643076066	no	NA	miR840-3p:AT4G34450.1	0.983108665472827
AT2G35040.2	miR396a-5p	1662	5.5	0.112652	0.767025643076066	no	NA	miR396a-5p:AT2G35040.2	0.983977541545571
AT4G19160.3	miR1886.1	1494	5	0.112652	0.473102533357145	no	NA	miR1886.1:AT4G19160.3	0.983977541545571
AT2G32765.1	miR5656	131	5.5	0.225303	0.783813676309349	no	ATSUMO5	miR5656:ATSUMO5	0.984303792532888
AT3G02260.1	miR167d	1127	5.5	0.112652	0.767025643076066	no	ASA1	miR167d:ASA1	0.984303792532888
AT3G26510.5	miR860	1022	6	0.112652	0.908062740399721	no	NA	miR860:AT3G26510.5	0.984303792532888
AT4G19640.1	miR156f-3p	742	5.5	0.450606	0.762990134714067	no	ARA-7	miR156f-3p:ARA-7	0.984303792532888
AT4G31340.2	miR156j	1410	5	0.112652	0.663909555948444	no	NA	miR156j:AT4G31340.2	0.984303792532888
AT1G74840.2	miR5998a	394	5.5	0.112652	0.767025643076066	no	NA	miR5998a:AT1G74840.2	0.984681362000453
AT5G65020.2	miR837-5p	54	5.5	0.112652	0.767025643076066	no	ANNAT2	miR837-5p:ANNAT2	0.984681362000453
AT3G01130.2	miR829-5p	173	5.5	0.225303	0.783813676309349	no	NA	miR829-5p:AT3G01130.2	0.985997639476197
AT2G25670.2	miR408-3p	1316	5.5	0.112652	0.711751994872247	no	NA	miR408-3p:AT2G25670.2	0.986010235040182
AT5G20020.1	miR5665	647	5.5	0.225303	0.783813676309349	no	RAN2	miR5665:RAN2	0.990414996986966
AT3G12610.1	miR172d-5p	646	5.5	0.112652	0.767025643076066	no	DRT100	miR172d-5p:DRT100	0.992021082316228
AT1G65295.1	miR854a	115	5	0.337955	0.331046692019725	no	NA	miR854a:AT1G65295.1	0.992347172498245
AT1G80790.1	miR865-3p	1704	5.5	0.112652	0.767025643076066	no	FDM5	miR865-3p:FDM5	0.992347172498245
AT2G18960.1	miR419	2243	5.5	0.112652	0.767025643076066	no	AHA1	miR419:AHA1	0.992347172498245
AT3G26744.4	miR774b-3p	918	5.5	0.112652	0.767025643076066	no	ATICE1	miR774b-3p:ATICE1	0.992347172498245
AT5G01530.1	miR5662	896	5.5	2.25303	0.827966321705091	no	LHCB4.1	miR5662:LHCB4.1	0.992347172498245
AT5G18670.1	miR8170-5p	799	5	0.901212	0.42322514580829	no	BAM9	miR8170-5p:BAM9	0.992347172498245
AT5G23860.2	miR8167a	872	5.5	0.112652	0.767025643076066	no	TUB8	miR8167a:TUB8	0.992347172498245
AT5G59870.1	miR5654-3p	348	5.5	1.12652	0.758815595092813	no	HTA6	miR5654-3p:HTA6	0.992347172498245
AT5G09900.3	miR172a	649	5.5	0.112652	0.767025643076066	no	EMB2107	miR172a:EMB2107	0.994789680501176
AT5G66960.1	miR847	1833	5.5	0.225303	0.731127406082311	no	NA	miR847:AT5G66960.1	0.994789680501176
AT4G20980.4	miR5651	1477	5.5	0.337955	0.798345852907288	no	NA	miR5651:AT4G20980.4	0.995872287725261
AT2G22795.1	miR831-3p	206	5.5	0.337955	0.748062269053166	no	NA	miR831-3p:AT2G22795.1	0.997398804103163
AT1G20630.1	miR391-3p	1474	5.5	0.225303	0.731127406082311	no	CAT1	miR391-3p:CAT1	0.997687045010107
AT1G01050.1	miR826b	483	6	0.225303	0.608435045137199	no	AtPPa1	miR826b:AtPPa1	0.999996466963938
AT1G01300.1	miR5021	169	6	0.112652	0.767025643076066	no	NA	miR5021:AT1G01300.1	0.999996466963938
AT1G01620.2	miR157c-3p	320	5.5	0.112652	0.431742410132241	no	PIP1;3	miR157c-3p:PIP1;3	0.999996466963938
AT1G02205.3	miR774b-3p	1614	6	0.167851	0.614266583631915	no	CER1	miR774b-3p:CER1	0.999996466963938
AT1G02560.1	miR5998a	928	6	0.112652	0.309845474367793	no	CLPP5	miR5998a:CLPP5	0.999996466963938
AT1G04340.1	miR172d-5p	483	6	0.118284	0.715354727114782	no	NA	miR172d-5p:AT1G04340.1	0.999996466963938
AT1G04410.1	miR171c-5p	666	6	0.788561	0.468664855134175	no	c-NAD-MDH1	miR171c-5p:c-NAD-MDH1	0.999996466963938
AT1G05570.2	miR5650	5830	6	0.112652	0.767025643076066	no	ATGSL06	miR5650:ATGSL06	0.999996466963938
AT1G06420.2	miR858a	170	6	0.112652	0.767025643076066	no	NA	miR858a:AT1G06420.2	0.999996466963938
AT1G06760.1	miR834	682	6	1.01386	0.543751552526703	no	NA	miR834:AT1G06760.1	0.999996466963938
AT1G07210.1	miR414	857	5.5	0.112652	0.711751994872247	no	NA	miR414:AT1G07210.1	0.999996466963938
AT1G07920.1	miR861-5p	491	6	0.225303	0.6444852020711	no	NA	miR861-5p:AT1G07920.1	0.999996466963938
AT1G07930.2	miR861-5p	503	6	0.225303	0.6444852020711	no	NA	miR861-5p:AT1G07930.2	0.999996466963938
AT1G07940.2	miR861-5p	622	6	0.225303	0.508104017383227	no	NA	miR861-5p:AT1G07940.2	0.999996466963938
AT1G09200.1	miR4221	102	6	0.337955	0.411295008038659	no	NA	miR4221:AT1G09200.1	0.999996466963938
AT1G09970.2	miR393b-3p	1896	6	0.112652	0.663909555948444	no	LRR XI-23	miR393b-3p:LRR XI-23	0.999996466963938
AT1G10290.1	miR172a	2877	6	0.112652	0.622093403579749	no	ADL6	miR172a:ADL6	0.999996466963938
AT1G10630.1	miR866-5p	325	6	0.0315424	0.504599369949322	no	ARFA1F	miR866-5p:ARFA1F	0.999996466963938
AT1G10650.2	miR858a	1271	6	0.112652	0.767025643076066	no	NA	miR858a:AT1G10650.2	0.999996466963938
AT1G10840.2	miR865-3p	751	6	0.112652	0.711751994872247	no	TIF3H1	miR865-3p:TIF3H1	0.999996466963938
AT1G10940.2	miR414	1489	6	0.112652	0.291553314868629	no	ASK1	miR414:ASK1	0.999996466963938
AT1G10950.1	miR5024-5p	1797	5.5	0.112652	0.663909555948444	no	AtTMN1	miR5024-5p:AtTMN1	0.999996466963938
AT1G11060.1	miR157a-3p	2189	6	0.112652	0.83160644416292	no	NA	miR157a-3p:AT1G11060.1	0.999996466963938
AT1G12080.2	miR4221	353	5.5	0.788561	0.193912220444167	no	NA	miR4221:AT1G12080.2	0.999996466963938
AT1G12080.2	miR838	461	5.5	0.675909	0.32427889499256	no	NA	miR838:AT1G12080.2	0.999996466963938
AT1G12520.3	miR398a-3p	820	6	0.112652	0.83160644416292	no	ATCCS	miR398a-3p:ATCCS	0.999996466963938
AT1G12810.2	miR5640	395	6	0.112652	0.552497194442513	no	NA	miR5640:AT1G12810.2	0.999996466963938
AT1G13190.1	miR414	1606	6	0.112652	0.83160644416292	no	NA	miR414:AT1G13190.1	0.999996466963938
AT1G13320.3	miR414	324	6	0.112652	0.663909555948444	no	PP2AA3	miR414:PP2AA3	0.999996466963938
AT1G14320.2	miR447c-3p	453	6	0.563258	0.149412055935688	no	RPL10	miR447c-3p:RPL10	0.999996466963938
AT1G14570.4	miR165a-5p	1170	5.5	0.225303	0.6444852020711	no	NA	miR165a-5p:AT1G14570.4	0.999996466963938
AT1G15340.2	miR773a	1048	5.5	0.450606	0.417040936311391	no	MBD10	miR773a:MBD10	0.999996466963938
AT1G15340.2	miR773a	736	6	0.112652	0.622093403579749	no	MBD10	miR773a:MBD10	0.999996466963938
AT1G15340.2	miR773a	994	5.5	0.450606	0.131562307273717	no	MBD10	miR773a:MBD10	0.999996466963938
AT1G15690.2	miR156h	74	5.5	0.337955	0.542897661566179	no	AtAVP1	miR156h:AtAVP1	0.999996466963938
AT1G15810.1	miR413	1239	6	0.225303	0.685077556762112	no	NA	miR413:AT1G15810.1	0.999996466963938
AT1G16890.3	miR5998a	491	5.5	0.450606	0.56287871732787	no	UBC13B	miR5998a:UBC13B	0.999996466963938
AT1G17730.1	miR417	319	6	0.112652	0.663909555948444	no	CHMP1B	miR417:CHMP1B	0.999996466963938
AT1G17745.2	miR839-5p	1917	6	0.450606	0.391670356730136	no	PGDH	miR839-5p:PGDH	0.999996466963938
AT1G19660.2	miR414	506	6	0.337955	0.798345852907288	no	NA	miR414:AT1G19660.2	0.999996466963938
AT1G19770.1	miR5658	245	6	0.112652	0.767025643076066	no	ATPUP14	miR5658:ATPUP14	0.999996466963938
AT1G20010.1	miR156a-5p	603	6	0.225303	0.731127406082311	no	TUB5	miR156a-5p:TUB5	0.999996466963938
AT1G20260.1	miR859	1238	6	0.225303	0.685077556762112	no	AtVAB3	miR859:AtVAB3	0.999996466963938
AT1G20693.3	miR414	583	5.5	0.901212	0.325326059801301	no	HMG BETA 1	miR414:HMG BETA 1	0.999996466963938
AT1G20693.3	miR390a-3p	589	5.5	0.563258	0.267497031153213	no	HMG BETA 1	miR390a-3p:HMG BETA 1	0.999996466963938
AT1G21900.1	miR839-5p	569	6	0.112652	0.711751994872247	no	p24delta5	miR839-5p:p24delta5	0.999996466963938
AT1G22890.1	miR854a	185	6	0.112652	0.711751994872247	no	NA	miR854a:AT1G22890.1	0.999996466963938
AT1G24260.3	miR398a-5p	743	6	0.450606	0.539304847626377	no	AGL9	miR398a-5p:AGL9	0.999996466963938
AT1G24260.3	miR5658	794	6	0.450606	0.56287871732787	no	AGL9	miR5658:AGL9	0.999996466963938
AT1G25510.1	miR5021	215	6	0.112652	0.83160644416292	no	NA	miR5021:AT1G25510.1	0.999996466963938
AT1G26480.1	miR414	192	6	0.112652	0.83160644416292	no	GF14 IOTA	miR414:GF14 IOTA	0.999996466963938
AT1G28440.1	miR4243	2719	6	0.112652	0.83160644416292	no	HSL1	miR4243:HSL1	0.999996466963938
AT1G30230.2	miR5021	834	5	0.112652	0.283193940350324	no	eEF-1Bb1	miR5021:eEF-1Bb1	0.999996466963938
AT1G30530.1	miR773a	584	6	0.112652	0.83160644416292	no	UGT78D1	miR773a:UGT78D1	0.999996466963938
AT1G30800.1	miR854a	101	6	0.112652	0.83160644416292	no	NA	miR854a:AT1G30800.1	0.999996466963938
AT1G30820.1	miR166a-5p	1990	6	0.337955	0.216428581827476	no	NA	miR166a-5p:AT1G30820.1	0.999996466963938
AT1G31130.1	miR776	1216	5.5	0.450606	0.445924568786639	no	NA	miR776:AT1G31130.1	0.999996466963938
AT1G31300.2	miR5663-5p	1133	5.5	0.225303	0.685077556762112	no	NA	miR5663-5p:AT1G31300.2	0.999996466963938
AT1G32810.2	miR844-5p	2705	6	0.112652	0.711751994872247	no	NA	miR844-5p:AT1G32810.2	0.999996466963938
AT1G33990.1	miR397b	1133	5.5	0.112652	0.711751994872247	no	ATMES14	miR397b:ATMES14	0.999996466963938
AT1G34418.1	miR5628	200	5.5	0.112652	0.585232998739751	no	NA	miR5628:AT1G34418.1	0.999996466963938
AT1G36060.1	miR5654-3p	15	6	0.225303	0.145264137522229	no	NA	miR5654-3p:AT1G36060.1	0.999996466963938
AT1G48920.1	miR414	1280	5.5	0.337955	0.59752274280202	no	ATNUC-L1	miR414:ATNUC-L1	0.999996466963938
AT1G49510.1	miR5021	184	6	0.225303	0.731127406082311	no	emb1273	miR5021:emb1273	0.999996466963938
AT1G50010.1	miR5641	96	6	0.901212	0.70683069556133	no	TUA2	miR5641:TUA2	0.999996466963938
AT1G50200.2	miR161.2	2577	5.5	0.112652	0.711751994872247	no	ACD	miR161.2:ACD	0.999996466963938
AT1G52030.2	miR4239	1548	6	0.450606	0.111126040892621	no	F-ATMBP	miR4239:F-ATMBP	0.999996466963938
AT1G52300.1	miR778	330	6	0.675909	0.151996100126973	no	NA	miR778:AT1G52300.1	0.999996466963938
AT1G52420.1	miR835-5p	2128	6	0.112652	0.20207771074053	no	NA	miR835-5p:AT1G52420.1	0.999996466963938
AT1G52600.1	miR868-5p	592	5.5	0.225303	0.475454383187434	no	NA	miR868-5p:AT1G52600.1	0.999996466963938
AT1G53440.1	miR167a-3p	2853	6	0.225303	0.844683532261689	no	NA	miR167a-3p:AT1G53440.1	0.999996466963938
AT1G53580.2	miR5632-5p	815	6	0.112652	0.711751994872247	no	ETHE1	miR5632-5p:ETHE1	0.999996466963938
AT1G53840.1	miR5998a	1237	6	0.112652	0.767025643076066	no	ATPME1	miR5998a:ATPME1	0.999996466963938
AT1G53910.3	miR156i	1315	6	0.112652	0.552497194442513	no	RAP2.12	miR156i:RAP2.12	0.999996466963938
AT1G53910.3	miR2936	1322	5.5	0.337955	0.664373392390732	no	RAP2.12	miR2936:RAP2.12	0.999996466963938
AT1G53910.3	miR396a-5p	591	6	0.225303	0.576201023268062	no	RAP2.12	miR396a-5p:RAP2.12	0.999996466963938
AT1G55670.1	miR157d	654	5.5	0.337955	0.384654417493452	no	PSAG	miR157d:PSAG	0.999996466963938
AT1G60950.1	miR773b-3p	423	5.5	0.563258	0.33948076484576	no	ATFD2	miR773b-3p:ATFD2	0.999996466963938
AT1G61150.7	miR156h	920	6	0.112652	0.711751994872247	no	NA	miR156h:AT1G61150.7	0.999996466963938
AT1G61890.1	miR414	252	5.5	0.112652	0.711751994872247	no	NA	miR414:AT1G61890.1	0.999996466963938
AT1G61900.3	miR854a	1474	6	0.337955	0.798345852907288	no	NA	miR854a:AT1G61900.3	0.999996466963938
AT1G62480.1	miR838	473	5.5	1.57712	0.0438358774081394	no	NA	miR838:AT1G62480.1	0.999996466963938
AT1G63830.3	miR5014b	974	6	0.112652	0.413660647564662	no	NA	miR5014b:AT1G63830.3	0.999996466963938
AT1G64090.2	miR5658	1173	6	0.225303	0.731127406082311	no	RTNLB3	miR5658:RTNLB3	0.999996466963938
AT1G65295.1	miR5021	107	6	0.112652	0.275300562402421	no	NA	miR5021:AT1G65295.1	0.999996466963938
AT1G66260.2	miR838	318	6	0.112652	0.83160644416292	no	NA	miR838:AT1G66260.2	0.999996466963938
AT1G66260.2	miR394a	983	5.5	0.337955	0.0921570855891226	no	NA	miR394a:AT1G66260.2	0.999996466963938
AT1G67290.1	miR8180	1073	6	0.112652	0.83160644416292	no	GLOX1	miR8180:GLOX1	0.999996466963938
AT1G67730.1	miR5654-5p	608	6	0.225303	0.576201023268062	no	ATKCR1	miR5654-5p:ATKCR1	0.999996466963938
AT1G68260.1	miR5644	567	6	0.112652	0.83160644416292	no	NA	miR5644:AT1G68260.1	0.999996466963938
AT1G68560.1	miR5021	118	6	0.112652	0.711751994872247	no	ATXYL1	miR5021:ATXYL1	0.999996466963938
AT1G69250.2	miR829-5p	1171	6	0.112652	0.663909555948444	no	NA	miR829-5p:AT1G69250.2	0.999996466963938
AT1G69780.1	miR5021	67	6	0.225303	0.352267611181228	no	ATHB13	miR5021:ATHB13	0.999996466963938
AT1G69780.1	miR8180	940	6	0.112652	0.767025643076066	no	ATHB13	miR8180:ATHB13	0.999996466963938
AT1G69830.1	miR5012	1922	6	0.112652	0.767025643076066	no	AMY3	miR5012:AMY3	0.999996466963938
AT1G70490.3	miR866-5p	435	6	0.531715	0.413570163406811	no	ARFA1D	miR866-5p:ARFA1D	0.999996466963938
AT1G71880.1	miR824-5p	349	6	0.337955	0.855875997436124	no	ATSUC1	miR824-5p:ATSUC1	0.999996466963938
AT1G72020.1	miR5651	278	6	1.12652	0.59218210020078	no	NA	miR5651:AT1G72020.1	0.999996466963938
AT1G73080.1	miR845a	2168	6	0.225303	0.844683532261689	no	ATPEPR1	miR845a:ATPEPR1	0.999996466963938
AT1G73230.1	miR157a-3p	238	5.5	0.112652	0.52322668020992	no	NA	miR157a-3p:AT1G73230.1	0.999996466963938
AT1G73760.1	miR5021	638	6	0.112652	0.83160644416292	no	NA	miR5021:AT1G73760.1	0.999996466963938
AT1G74060.1	miR835-3p	810	5.5	0.337955	0.411295008038659	no	NA	miR835-3p:AT1G74060.1	0.999996466963938
AT1G74430.1	miR5021	693	6	0.112652	0.622093403579749	no	ATMYB95	miR5021:ATMYB95	0.999996466963938
AT1G74950.1	miR5021	460	5	0.225303	0.608435045137199	no	JAZ2	miR5021:JAZ2	0.999996466963938
AT1G75040.1	miR166a-5p	791	5.5	0.112652	0.496903763448063	no	PR-5	miR166a-5p:PR-5	0.999996466963938
AT1G75080.2	miR5021	114	5	0.225303	0.376665139884969	no	BZR1	miR5021:BZR1	0.999996466963938
AT1G75180.3	miR164b-3p	1328	6	0.112652	0.585232998739751	no	NA	miR164b-3p:AT1G75180.3	0.999996466963938
AT1G75500.2	miR164a	1284	6	0.112652	0.767025643076066	no	UMAMIT5	miR164a:UMAMIT5	0.999996466963938
AT1G75630.2	miR5658	743	5.5	0.112652	0.552497194442513	no	AVA-P4	miR5658:AVA-P4	0.999996466963938
AT1G76010.1	miR847	728	6	0.112652	0.309845474367793	no	NA	miR847:AT1G76010.1	0.999996466963938
AT1G76160.1	miR4221	377	5.5	0.563258	0.243981914294231	no	sks5	miR4221:sks5	0.999996466963938
AT1G76490.1	miR781a	1146	5.5	0.112652	0.663909555948444	no	AtHMGR1	miR781a:AtHMGR1	0.999996466963938
AT1G77800.2	miR166e-5p	3698	6	0.112652	0.83160644416292	no	NA	miR166e-5p:AT1G77800.2	0.999996466963938
AT1G78830.1	miR5024-3p	1279	6	0.112652	0.622093403579749	no	NA	miR5024-3p:AT1G78830.1	0.999996466963938
AT1G79750.1	miR782	926	6	0.112652	0.711751994872247	no	ATNADP-ME4	miR782:ATNADP-ME4	0.999996466963938
AT1G80440.1	miR2111a-5p	1074	6	0.225303	0.731127406082311	no	NA	miR2111a-5p:AT1G80440.1	0.999996466963938
AT1G80460.2	miR869.2	1095	6	0.112652	0.83160644416292	no	GLI1	miR869.2:GLI1	0.999996466963938
AT1G80920.1	miR8176	122	5.5	0.450606	0.25309934622961	no	AtJ8	miR8176:AtJ8	0.999996466963938
AT1G80930.1	miR5641	2854	6	0.112652	0.767025643076066	no	NA	miR5641:AT1G80930.1	0.999996466963938
AT2G01490.1	miR5655	1039	6	0.112652	0.83160644416292	no	PAHX	miR5655:PAHX	0.999996466963938
AT2G01720.1	miR403-3p	849	6	0.225303	0.731127406082311	no	NA	miR403-3p:AT2G01720.1	0.999996466963938
AT2G03430.1	miR2112-3p	719	6	0.112652	0.83160644416292	no	NA	miR2112-3p:AT2G03430.1	0.999996466963938
AT2G03470.2	miR777	1165	5.5	0.112652	0.711751994872247	no	NA	miR777:AT2G03470.2	0.999996466963938
AT2G05710.1	miR172d-5p	1570	6	0.112652	0.83160644416292	no	ACO3	miR172d-5p:ACO3	0.999996466963938
AT2G07698.1	miR867	1295	6	1.35182	0.0770717064234615	no	NA	miR867:AT2G07698.1	0.999996466963938
AT2G10410.1	miR846-5p	545	5.5	0.112652	0.21069921753687	no	SADHU1-1	miR846-5p:SADHU1-1	0.999996466963938
AT2G11910.2	miR414	286	6	0.563258	0.634318129252943	no	NA	miR414:AT2G11910.2	0.999996466963938
AT2G11910.2	miR837-5p	371	5.5	0.112652	0.451477193879414	no	NA	miR837-5p:AT2G11910.2	0.999996466963938
AT2G12480.2	miR3434-3p	831	6	0.112652	0.52322668020992	no	SCPL43	miR3434-3p:SCPL43	0.999996466963938
AT2G13360.2	miR5021	1381	5.5	0.112652	0.585232998739751	no	AGT	miR5021:AGT	0.999996466963938
AT2G16600.2	miR773b-5p	405	5	0.563258	0.213896167334155	no	ROC3	miR773b-5p:ROC3	0.999996466963938
AT2G16600.2	miR414	538	5.5	1.68977	0.498714171553804	no	ROC3	miR414:ROC3	0.999996466963938
AT2G17120.1	miR157d	811	6	0.112652	0.767025643076066	no	CL-1	miR157d:CL-1	0.999996466963938
AT2G17300.1	miR854a	110	6	0.225303	0.685077556762112	no	NA	miR854a:AT2G17300.1	0.999996466963938
AT2G17350.1	miR865-3p	261	6	0.112652	0.767025643076066	no	NA	miR865-3p:AT2G17350.1	0.999996466963938
AT2G17390.1	miR5014a-5p	691	6	0.112652	0.552497194442513	no	AKR2B	miR5014a-5p:AKR2B	0.999996466963938
AT2G17420.1	miR414	817	6	0.112652	0.585232998739751	no	ATNTRA	miR414:ATNTRA	0.999996466963938
AT2G17730.2	miR396b-5p	635	6	0.112652	0.622093403579749	no	NIP2	miR396b-5p:NIP2	0.999996466963938
AT2G18160.1	miR5633	829	5.5	0.450606	0.497621334577439	no	ATBZIP2	miR5633:ATBZIP2	0.999996466963938
AT2G18162.1	miR5633	829	5.5	0.450606	0.497621334577439	no	CPuORF1	miR5633:CPuORF1	0.999996466963938
AT2G19730.3	miR8168	455	6	0.337955	0.228944288349458	no	NA	miR8168:AT2G19730.3	0.999996466963938
AT2G19800.1	miR407	797	5.5	1.12652	0.473380526245492	no	MIOX2	miR407:MIOX2	0.999996466963938
AT2G20260.1	miR834	241	6	0.225303	0.685077556762112	no	PSAE-2	miR834:PSAE-2	0.999996466963938
AT2G21240.2	miR472-3p	853	6	0.337955	0.798345852907288	no	ATBPC4	miR472-3p:ATBPC4	0.999996466963938
AT2G21390.1	miR777	3030	6	0.112652	0.767025643076066	no	NA	miR777:AT2G21390.1	0.999996466963938
AT2G22230.1	miR3434-3p	667	6	0.112652	0.622093403579749	no	NA	miR3434-3p:AT2G22230.1	0.999996466963938
AT2G22795.1	miR4221	722	6	0.112652	0.343940822439498	no	NA	miR4221:AT2G22795.1	0.999996466963938
AT2G23120.1	miR8176	270	5.5	1.01386	0.188422001061	no	NA	miR8176:AT2G23120.1	0.999996466963938
AT2G23290.1	miR414	867	6	0.112652	0.711751994872247	no	AtMYB70	miR414:AtMYB70	0.999996466963938
AT2G23940.1	miR396b-5p	664	5.5	0.112652	0.585232998739751	no	NA	miR396b-5p:AT2G23940.1	0.999996466963938
AT2G28910.1	miR414	876	5.5	0.112652	0.585232998739751	no	CXIP4	miR414:CXIP4	0.999996466963938
AT2G29550.1	miR8167a	891	5.5	0.337955	0.703737931382718	no	TUB7	miR8167a:TUB7	0.999996466963938
AT2G31390.1	miR865-3p	319	6	0.112652	0.585232998739751	no	NA	miR865-3p:AT2G31390.1	0.999996466963938
AT2G31670.1	miR396b-5p	685	5.5	0.225303	0.6444852020711	no	NA	miR396b-5p:AT2G31670.1	0.999996466963938
AT2G32060.3	miR5666	435	5.5	0.450606	0.331222614195522	no	NA	miR5666:AT2G32060.3	0.999996466963938
AT2G32280.1	miR171b-3p	361	6	0.112652	0.711751994872247	no	NA	miR171b-3p:AT2G32280.1	0.999996466963938
AT2G33800.1	miR3434-5p	760	6	0.112652	0.431742410132241	no	EMB3113	miR3434-5p:EMB3113	0.999996466963938
AT2G33830.2	miR823	129	6	0.675909	0.40342132375597	no	NA	miR823:AT2G33830.2	0.999996466963938
AT2G34250.2	miR159b-5p	470	5.5	0.225303	0.576201023268062	no	NA	miR159b-5p:AT2G34250.2	0.999996466963938
AT2G34870.1	miR390a-5p	332	6	0.563258	0.213896167334155	no	MEE26	miR390a-5p:MEE26	0.999996466963938
AT2G35490.1	miR865-3p	476	6	0.112652	0.83160644416292	no	NA	miR865-3p:AT2G35490.1	0.999996466963938
AT2G35680.1	miR414	1517	5.5	0.112652	0.585232998739751	no	NA	miR414:AT2G35680.1	0.999996466963938
AT2G36270.1	miR167a-3p	1469	6	0.112652	0.09155745731331	no	ABI5	miR167a-3p:ABI5	0.999996466963938
AT2G36530.1	miR414	723	5.5	0.112652	0.496903763448063	no	ENO2	miR414:ENO2	0.999996466963938
AT2G36950.1	miR414	1004	6	0.225303	0.783813676309349	no	NA	miR414:AT2G36950.1	0.999996466963938
AT2G37110.1	miR5014a-5p	463	6	0.675909	0.881495067357033	no	NA	miR5014a-5p:AT2G37110.1	0.999996466963938
AT2G37340.3	miR5655	1252	6	0.112652	0.663909555948444	no	AT-RS2Z33	miR5655:AT-RS2Z33	0.999996466963938
AT2G37620.2	miR845b	858	6	0.225303	0.731127406082311	no	AAc1	miR845b:AAc1	0.999996466963938
AT2G38000.1	miR413	1025	6	0.112652	0.767025643076066	no	NA	miR413:AT2G38000.1	0.999996466963938
AT2G39830.1	miR5658	1522	6	0.225303	0.844683532261689	no	DAR2	miR5658:DAR2	0.999996466963938
AT2G40290.3	miR837-5p	1038	6	0.225303	0.783813676309349	no	NA	miR837-5p:AT2G40290.3	0.999996466963938
AT2G41430.5	miR3434-5p	702	5.5	1.23917	0.101476946224474	no	CID1	miR3434-5p:CID1	0.999996466963938
AT2G41560.1	miR472-3p	1058	5.5	0.112652	0.451477193879414	no	ACA4	miR472-3p:ACA4	0.999996466963938
AT2G43160.4	miR5641	137	6	0.112652	0.83160644416292	no	NA	miR5641:AT2G43160.4	0.999996466963938
AT2G43400.1	miR5650	1959	6	0.337955	0.855875997436124	no	ETFQO	miR5650:ETFQO	0.999996466963938
AT2G44060.2	miR414	1037	5.5	0.112652	0.663909555948444	no	NA	miR414:AT2G44060.2	0.999996466963938
AT2G44100.2	miR156i	1564	6	0.112652	0.552497194442513	no	AT-GDI1	miR156i:AT-GDI1	0.999996466963938
AT2G44730.1	miR414	861	6	0.225303	0.783813676309349	no	NA	miR414:AT2G44730.1	0.999996466963938
AT2G46490.1	miR447a-3p	240	6	0.112652	0.711751994872247	no	NA	miR447a-3p:AT2G46490.1	0.999996466963938
AT2G47110.2	miR5024-3p	149	6	0.337955	0.277000714263532	no	UBI6	miR5024-3p:UBI6	0.999996466963938
AT2G47110.2	miR838	303	6	0.337955	0.458977112120422	no	UBI6	miR838:UBI6	0.999996466963938
AT3G01090.3	miR5021	1795	5	0.112652	0.585232998739751	no	AKIN10	miR5021:AKIN10	0.999996466963938
AT3G01120.1	miR8177	1768	6	0.225303	0.497187224839418	no	AtCGS1	miR8177:AtCGS1	0.999996466963938
AT3G01130.2	miR5021	290	5	0.112652	0.622093403579749	no	NA	miR5021:AT3G01130.2	0.999996466963938
AT3G01390.2	miR4221	411	6	0.112652	0.767025643076066	no	AVMA10	miR4221:AVMA10	0.999996466963938
AT3G01720.1	miR858b	2000	5.5	0.112652	0.473102533357145	no	NA	miR858b:AT3G01720.1	0.999996466963938
AT3G02080.1	miR5021	569	5.5	0.112652	0.431742410132241	no	NA	miR5021:AT3G02080.1	0.999996466963938
AT3G03920.1	miR1886.3	404	6	0.450606	0.588607692526182	no	NA	miR1886.3:AT3G03920.1	0.999996466963938
AT3G05220.2	miR414	460	5.5	0.225303	0.608435045137199	no	NA	miR414:AT3G05220.2	0.999996466963938
AT3G06450.2	miR159b-3p	2237	6	0.563258	0.581186495499615	no	NA	miR159b-3p:AT3G06450.2	0.999996466963938
AT3G06483.1	miR1886.1	142	5.5	0.112652	0.711751994872247	no	ATPDHK	miR1886.1:ATPDHK	0.999996466963938
AT3G07410.1	miR158a-5p	557	6	0.225303	0.783813676309349	no	AtRABA5b	miR158a-5p:AtRABA5b	0.999996466963938
AT3G07560.1	miR5021	1233	6	0.112652	0.069616022324138	no	APM2	miR5021:APM2	0.999996466963938
AT3G08040.2	miR5656	1349	5.5	0.112652	0.711751994872247	no	ATFRD3	miR5656:ATFRD3	0.999996466963938
AT3G08520.1	miR831-3p	29	6	1.12088	0.697889759426652	no	NA	miR831-3p:AT3G08520.1	0.999996466963938
AT3G08680.2	miR414	1578	6	0.225303	0.475454383187434	no	NA	miR414:AT3G08680.2	0.999996466963938
AT3G08680.2	miR5021	359	6	0.675909	0.426554999567313	no	NA	miR5021:AT3G08680.2	0.999996466963938
AT3G09840.1	miR861-3p	590	6	0.112652	0.711751994872247	no	ATCDC48	miR861-3p:ATCDC48	0.999996466963938
AT3G10300.5	miR159b-5p	689	5.5	0.112652	0.663909555948444	no	NA	miR159b-5p:AT3G10300.5	0.999996466963938
AT3G11000.2	miR5021	185	6	0.112652	0.83160644416292	no	NA	miR5021:AT3G11000.2	0.999996466963938
AT3G12610.1	miR3932a	1000	6	0.112652	0.52322668020992	no	DRT100	miR3932a:DRT100	0.999996466963938
AT3G12740.1	miR5021	132	6	0.337955	0.340538414941435	no	ALIS1	miR5021:ALIS1	0.999996466963938
AT3G13062.3	miR5024-3p	516	6	0.112652	0.83160644416292	no	NA	miR5024-3p:AT3G13062.3	0.999996466963938
AT3G13750.1	miR8181	2633	6	0.225303	0.497187224839418	no	BGAL1	miR8181:BGAL1	0.999996466963938
AT3G13750.1	miR5014a-5p	2675	6	0.225303	0.497187224839418	no	BGAL1	miR5014a-5p:BGAL1	0.999996466963938
AT3G15450.3	miR2933a	170	5.5	4.28076	0.142536404982658	no	NA	miR2933a:AT3G15450.3	0.999996466963938
AT3G16200.1	miR835-5p	515	6	0.112652	0.663909555948444	no	NA	miR835-5p:AT3G16200.1	0.999996466963938
AT3G17160.1	miR847	291	6	0.512565	0.320628510863805	no	NA	miR847:AT3G17160.1	0.999996466963938
AT3G18290.1	miR860	3834	6	0.225303	0.844683532261689	no	BTS	miR860:BTS	0.999996466963938
AT3G18960.1	miR838	707	6	0.112652	0.767025643076066	no	NA	miR838:AT3G18960.1	0.999996466963938
AT3G19820.3	miR397b	1251	5.5	0.450606	0.331222614195522	no	CBB1	miR397b:CBB1	0.999996466963938
AT3G19930.1	miR4227	1502	6	0.112652	0.622093403579749	no	ATSTP4	miR4227:ATSTP4	0.999996466963938
AT3G20050.1	miR159b-3p	1355	6	0.225303	0.576201023268062	no	ATTCP-1	miR159b-3p:ATTCP-1	0.999996466963938
AT3G20520.1	miR835-3p	2187	5.5	0.225303	0.731127406082311	no	GDPDL5	miR835-3p:GDPDL5	0.999996466963938
AT3G20800.1	miR5640	65	6	0.112652	0.767025643076066	no	NA	miR5640:AT3G20800.1	0.999996466963938
AT3G22420.2	miR837-5p	1844	6	0.337955	0.748062269053166	no	ATWNK2	miR837-5p:ATWNK2	0.999996466963938
AT3G22440.1	miR166a-5p	1373	6	0.112652	0.190391545545703	no	NA	miR166a-5p:AT3G22440.1	0.999996466963938
AT3G22440.1	miR162a-3p	523	6	0.337955	0.703737931382718	no	NA	miR162a-3p:AT3G22440.1	0.999996466963938
AT3G22968.1	miR779.2	1207	6	0.112652	0.663909555948444	no	CPuORF59	miR779.2:CPuORF59	0.999996466963938
AT3G22970.2	miR779.2	1205	6	0.112652	0.663909555948444	no	NA	miR779.2:AT3G22970.2	0.999996466963938
AT3G24080.2	miR414	552	5.5	0.112652	0.663909555948444	no	NA	miR414:AT3G24080.2	0.999996466963938
AT3G24490.1	miR414	937	5.5	0.112652	0.109893943374572	no	NA	miR414:AT3G24490.1	0.999996466963938
AT3G25400.1	miR414	462	6	0.112652	0.83160644416292	no	NA	miR414:AT3G25400.1	0.999996466963938
AT3G26140.1	miR5650	1181	6	0.225303	0.294952385995994	no	NA	miR5650:AT3G26140.1	0.999996466963938
AT3G26420.1	miR167a-3p	398	5.5	0.225303	0.547213029828017	no	ATRZ-1A	miR167a-3p:ATRZ-1A	0.999996466963938
AT3G26430.1	miR167a-3p	395	5.5	0.225303	0.547213029828017	no	NA	miR167a-3p:AT3G26430.1	0.999996466963938
AT3G27360.1	miR856	370	5.5	0.450606	0.588607692526182	no	NA	miR856:AT3G27360.1	0.999996466963938
AT3G28500.1	miR2936	237	6	0.450606	0.445924568786639	no	NA	miR2936:AT3G28500.1	0.999996466963938
AT3G28790.1	miR5021	1897	5	0.112652	0.36762439701315	no	NA	miR5021:AT3G28790.1	0.999996466963938
AT3G29075.1	miR414	489	5.5	0.563258	0.634318129252943	no	NA	miR414:AT3G29075.1	0.999996466963938
AT3G29075.1	miR164b-3p	496	6	0.112652	0.451477193879414	no	NA	miR164b-3p:AT3G29075.1	0.999996466963938
AT3G29200.1	miR833a-5p	1182	6	0.225303	0.844683532261689	no	ATCM1	miR833a-5p:ATCM1	0.999996466963938
AT3G42170.1	miR870-5p	2043	5.5	0.112652	0.585232998739751	no	DAYSLEEPER	miR870-5p:DAYSLEEPER	0.999996466963938
AT3G43863.1	miR5021	212	5	0.112652	0.663909555948444	no	NA	miR5021:AT3G43863.1	0.999996466963938
AT3G44110.2	miR394a	465	6	0.225303	0.731127406082311	no	ATJ	miR394a:ATJ	0.999996466963938
AT3G45140.1	miR319c	938	6	0.112652	0.663909555948444	no	ATLOX2	miR319c:ATLOX2	0.999996466963938
AT3G46030.1	miR4243	261	5.5	0.202773	0.488045299800769	no	HTB11	miR4243:HTB11	0.999996466963938
AT3G48230.1	miR1886.1	51	6	0.112652	0.431742410132241	no	NA	miR1886.1:AT3G48230.1	0.999996466963938
AT3G48680.1	miR5660	767	6	0.112652	0.585232998739751	no	AtCAL2	miR5660:AtCAL2	0.999996466963938
AT3G49910.1	miR172b-5p	606	5.5	0.225303	0.266089666330065	no	NA	miR172b-5p:AT3G49910.1	0.999996466963938
AT3G50690.1	miR414	577	5.5	0.112652	0.711751994872247	no	NA	miR414:AT3G50690.1	0.999996466963938
AT3G51720.1	miR835-5p	799	6	0.225303	0.844683532261689	no	NA	miR835-5p:AT3G51720.1	0.999996466963938
AT3G52560.4	miR414	259	5.5	0.225303	0.6444852020711	no	MMZ4	miR414:MMZ4	0.999996466963938
AT3G52590.1	miR5024-3p	122	6	0.450606	0.211523969506611	no	EMB2167	miR5024-3p:EMB2167	0.999996466963938
AT3G53420.2	miR5638b	946	6	0.563258	0.33948076484576	no	AtPIP2;1	miR5638b:AtPIP2;1	0.999996466963938
AT3G53580.1	miR397a	1110	6	0.450606	0.762990134714067	no	NA	miR397a:AT3G53580.1	0.999996466963938
AT3G53580.1	miR858a	993	5.5	0.112652	0.663909555948444	no	NA	miR858a:AT3G53580.1	0.999996466963938
AT3G54080.1	miR172b-5p	584	6	0.225303	0.731127406082311	no	NA	miR172b-5p:AT3G54080.1	0.999996466963938
AT3G55330.1	miR839-5p	702	6	0.225303	0.0234985367387877	no	PPL1	miR839-5p:PPL1	0.999996466963938
AT3G56020.1	miR831-3p	71	6	1.92071	0.557965601759075	no	NA	miR831-3p:AT3G56020.1	0.999996466963938
AT3G56490.1	miR5663-5p	197	5.5	0.341334	0.520477897808406	no	HINT1	miR5663-5p:HINT1	0.999996466963938
AT3G57520.3	miR396b-5p	474	6	0.450606	0.268958970298939	no	AtSIP2	miR396b-5p:AtSIP2	0.999996466963938
AT3G57670.1	miR414	1117	6	0.112652	0.711751994872247	no	NTT	miR414:NTT	0.999996466963938
AT3G58490.2	miR862-3p	1277	6	0.112652	0.0514754432066324	no	AtSPP1	miR862-3p:AtSPP1	0.999996466963938
AT3G58640.2	miR390b-3p	2487	6	0.112652	0.711751994872247	no	NA	miR390b-3p:AT3G58640.2	0.999996466963938
AT3G59020.2	miR169a-3p	2778	6	0.112652	0.83160644416292	no	NA	miR169a-3p:AT3G59020.2	0.999996466963938
AT3G59480.1	miR5663-5p	646	6	0.112652	0.711751994872247	no	NA	miR5663-5p:AT3G59480.1	0.999996466963938
AT3G61580.1	miR5021	1144	6	0.112652	0.711751994872247	no	AtSLD1	miR5021:AtSLD1	0.999996466963938
AT3G61980.1	miR3434-5p	563	6	0.112652	0.711751994872247	no	NA	miR3434-5p:AT3G61980.1	0.999996466963938
AT3G62250.1	miR838	281	6	0.563258	0.316269725661568	no	UBQ5	miR838:UBQ5	0.999996466963938
AT4G01290.2	miR4221	3405	5.5	0.112652	0.552497194442513	no	NA	miR4221:AT4G01290.2	0.999996466963938
AT4G01850.2	miR8165	303	6	0.112652	0.767025643076066	no	AtSAM2	miR8165:AtSAM2	0.999996466963938
AT4G02600.2	miR829-5p	1722	6	0.112652	0.767025643076066	no	ATMLO1	miR829-5p:ATMLO1	0.999996466963938
AT4G03080.1	miR158a-3p	2586	6	0.112652	0.83160644416292	no	BSL1	miR158a-3p:BSL1	0.999996466963938
AT4G05420.2	miR169f-3p	1196	6	0.337955	0.855875997436124	no	DDB1A	miR169f-3p:DDB1A	0.999996466963938
AT4G09800.1	miR5021	69	6	0.337955	0.308116305151334	no	RPS18C	miR5021:RPS18C	0.999996466963938
AT4G09830.1	miR5012	603	5.5	0.112652	0.622093403579749	no	NA	miR5012:AT4G09830.1	0.999996466963938
AT4G12590.1	miR5021	504	6	0.112652	0.711751994872247	no	NA	miR5021:AT4G12590.1	0.999996466963938
AT4G13250.2	miR156i	1600	5	0.112652	0.215291857177963	no	NYC1	miR156i:NYC1	0.999996466963938
AT4G13615.1	miR774b-5p	14	5.5	0.337955	0.703737931382718	no	NA	miR774b-5p:AT4G13615.1	0.999996466963938
AT4G14130.1	miR4221	219	6	0.675909	0.680028160212946	no	XTH15	miR4221:XTH15	0.999996466963938
AT4G14270.2	miR831-3p	273	6	0.337955	0.290553438222743	no	NA	miR831-3p:AT4G14270.2	0.999996466963938
AT4G14270.2	miR5021	517	5	0.225303	0.437230322364242	no	NA	miR5021:AT4G14270.2	0.999996466963938
AT4G14460.1	miR5658	2868	6	0.112652	0.83160644416292	no	NA	miR5658:AT4G14460.1	0.999996466963938
AT4G14880.4	miR5998a	890	6	0.225303	0.253678043124955	no	ATCYS-3A	miR5998a:ATCYS-3A	0.999996466963938
AT4G15790.1	miR5662	242	6	0.225303	0.844683532261689	no	NA	miR5662:AT4G15790.1	0.999996466963938
AT4G16720.1	miR5644	520	5.5	1.01386	0.35137497666352	no	NA	miR5644:AT4G16720.1	0.999996466963938
AT4G17090.1	miR5998a	1652	6	0.337955	0.441900367602131	no	AtBAM3	miR5998a:AtBAM3	0.999996466963938
AT4G17270.1	miR5663-5p	1285	6	0.112652	0.131908950800237	no	NA	miR5663-5p:AT4G17270.1	0.999996466963938
AT4G18020.6	miR5639-5p	2135	6	0.112652	0.585232998739751	no	APRR2	miR5639-5p:APRR2	0.999996466963938
AT4G18030.1	miR166e-5p	2047	6	0.225303	0.6444852020711	no	NA	miR166e-5p:AT4G18030.1	0.999996466963938
AT4G18970.2	miR862-5p	1262	6	0.112652	0.585232998739751	no	NA	miR862-5p:AT4G18970.2	0.999996466963938
AT4G20300.2	miR5016	920	6	0.112652	0.83160644416292	no	NA	miR5016:AT4G20300.2	0.999996466963938
AT4G21480.1	miR167a-3p	1289	6	0.225303	0.783813676309349	no	STP12	miR167a-3p:STP12	0.999996466963938
AT4G21660.2	miR779.1	1804	6	0.112652	0.52322668020992	no	NA	miR779.1:AT4G21660.2	0.999996466963938
AT4G21850.2	miR5021	22	6	0.112652	0.220089170916198	no	ATMSRB9	miR5021:ATMSRB9	0.999996466963938
AT4G22190.1	miR845a	1059	6	0.112652	0.711751994872247	no	NA	miR845a:AT4G22190.1	0.999996466963938
AT4G22220.1	miR5654-3p	444	6	0.225303	0.294952385995994	no	ATISU1	miR5654-3p:ATISU1	0.999996466963938
AT4G23630.1	miR5021	723	6	0.225303	0.685077556762112	no	BTI1	miR5021:BTI1	0.999996466963938
AT4G23710.1	miR837-5p	324	5.5	0.112652	0.711751994872247	no	VAG2	miR837-5p:VAG2	0.999996466963938
AT4G24040.1	miR5021	208	5	0.225303	0.352267611181228	no	ATTRE1	miR5021:ATTRE1	0.999996466963938
AT4G24620.2	miR868-3p	1840	6	0.225303	0.783813676309349	no	PGI	miR868-3p:PGI	0.999996466963938
AT4G24640.1	miR413	549	6	0.112652	0.711751994872247	no	APPB1	miR413:APPB1	0.999996466963938
AT4G24690.1	miR159b-5p	2026	5.5	0.112652	0.496903763448063	no	AtNBR1	miR159b-5p:AtNBR1	0.999996466963938
AT4G24690.1	miR837-5p	2196	5.5	0.225303	0.547213029828017	no	AtNBR1	miR837-5p:AtNBR1	0.999996466963938
AT4G24770.1	miR156a-3p	492	6	0.112652	0.711751994872247	no	ATRBP31	miR156a-3p:ATRBP31	0.999996466963938
AT4G25340.2	miR865-3p	426	6	0.112652	0.767025643076066	no	ATFKBP53	miR865-3p:ATFKBP53	0.999996466963938
AT4G26230.1	miR398a-3p	115	5.5	0.112652	0.552497194442513	no	NA	miR398a-3p:AT4G26230.1	0.999996466963938
AT4G26630.2	miR847	2389	6	0.337955	0.542897661566179	no	NA	miR847:AT4G26630.2	0.999996466963938
AT4G26630.2	miR414	2451	6	0.563258	0.634318129252943	no	NA	miR414:AT4G26630.2	0.999996466963938
AT4G27730.1	miR782	1875	6	0.225303	0.731127406082311	no	ATOPT6	miR782:ATOPT6	0.999996466963938
AT4G27730.1	miR418	2074	6	0.112652	0.622093403579749	no	ATOPT6	miR418:ATOPT6	0.999996466963938
AT4G28300.2	miR156a-3p	1915	6	0.225303	0.576201023268062	no	NA	miR156a-3p:AT4G28300.2	0.999996466963938
AT4G29020.2	miR172b-5p	319	5.5	0.337955	0.629175836578071	no	NA	miR172b-5p:AT4G29020.2	0.999996466963938
AT4G29030.1	miR841b-5p	609	6	0.225303	0.420332546619647	no	NA	miR841b-5p:AT4G29030.1	0.999996466963938
AT4G29040.1	miR172b-5p	582	6	0.112652	0.711751994872247	no	RPT2a	miR172b-5p:RPT2a	0.999996466963938
AT4G29340.1	miR171b-3p	118	6	0.112652	0.711751994872247	no	PRF4	miR171b-3p:PRF4	0.999996466963938
AT4G30530.1	miR861-3p	451	5.5	0.112652	0.431742410132241	no	GGP1	miR861-3p:GGP1	0.999996466963938
AT4G31180.2	miR5998a	1339	6	0.112652	0.711751994872247	no	NA	miR5998a:AT4G31180.2	0.999996466963938
AT4G31330.1	miR1886.1	461	6	0.112652	0.83160644416292	no	NA	miR1886.1:AT4G31330.1	0.999996466963938
AT4G31580.2	miR157a-3p	269	6	0.225303	0.547213029828017	no	At-RSZ22	miR157a-3p:At-RSZ22	0.999996466963938
AT4G31840.1	miR5021	208	5.5	0.450606	0.762990134714067	no	AtENODL15	miR5021:AtENODL15	0.999996466963938
AT4G32520.2	miR4239	1507	6	0.112652	0.767025643076066	no	AtSHMT3	miR4239:AtSHMT3	0.999996466963938
AT4G34110.1	miR4243	473	5.5	0.112652	0.622093403579749	no	ATPAB2	miR4243:ATPAB2	0.999996466963938
AT4G34120.1	miR404	370	6	0.112652	0.711751994872247	no	CBSX2	miR404:CBSX2	0.999996466963938
AT4G35580.3	miR839-5p	1610	5.5	0.112652	0.330587578141713	no	CBNAC	miR839-5p:CBNAC	0.999996466963938
AT4G35800.1	miR447a.2-3p	4815	6	0.112652	0.663909555948444	no	NRPB1	miR447a.2-3p:NRPB1	0.999996466963938
AT4G36032.1	miR774b-5p	72	5.5	0.112652	0.52322668020992	no	NA	miR774b-5p:AT4G36032.1	0.999996466963938
AT4G36980.4	miR773a	1571	6	0.337955	0.855875997436124	no	NA	miR773a:AT4G36980.4	0.999996466963938
AT4G37460.1	miR841a-3p	2481	6	0.112652	0.83160644416292	no	SRFR1	miR841a-3p:SRFR1	0.999996466963938
AT4G38220.2	miR5021	83	6	0.112652	0.767025643076066	no	AQI	miR5021:AQI	0.999996466963938
AT4G38510.5	miR5654-3p	1550	6	0.112652	0.473102533357145	no	AtVAB2	miR5654-3p:AtVAB2	0.999996466963938
AT4G38600.2	miR5629	5466	5.5	0.112652	0.473102533357145	no	KAK	miR5629:KAK	0.999996466963938
AT4G39330.2	miR841b-5p	348	6	0.112652	0.451477193879414	no	ATCAD9	miR841b-5p:ATCAD9	0.999996466963938
AT5G01020.1	miR169g-3p	1344	5.5	0.112652	0.585232998739751	no	NA	miR169g-3p:AT5G01020.1	0.999996466963938
AT5G01460.1	miR166a-3p	1326	6	0.225303	0.783813676309349	no	NA	miR166a-3p:AT5G01460.1	0.999996466963938
AT5G03470.1	miR403-3p	1549	6	0.112652	0.663909555948444	no	ATB' ALPHA	miR403-3p:ATB' ALPHA	0.999996466963938
AT5G04040.1	miR5021	517	6	0.337955	0.248072184387985	no	SDP1	miR5021:SDP1	0.999996466963938
AT5G05110.1	miR853	731	6	0.112652	0.711751994872247	no	NA	miR853:AT5G05110.1	0.999996466963938
AT5G05950.1	miR165a-5p	153	6	0.112652	0.83160644416292	no	MEE60	miR165a-5p:MEE60	0.999996466963938
AT5G06700.1	miR158b	1540	6	0.112652	0.585232998739751	no	TBR	miR158b:TBR	0.999996466963938
AT5G09730.1	miR8184	1315	6	0.225303	0.404693615348793	no	ATBX3	miR8184:ATBX3	0.999996466963938
AT5G11070.1	miR8180	119	6	0.112652	0.767025643076066	no	NA	miR8180:AT5G11070.1	0.999996466963938
AT5G11070.1	miR5658	378	6	0.225303	0.844683532261689	no	NA	miR5658:AT5G11070.1	0.999996466963938
AT5G11440.1	miR857	486	6	0.112652	0.767025643076066	no	CID5	miR857:CID5	0.999996466963938
AT5G12140.1	miR846-5p	430	6	0.337955	0.361254063569893	no	ATCYS1	miR846-5p:ATCYS1	0.999996466963938
AT5G12240.2	miR8176	126	6	0.112652	0.83160644416292	no	NA	miR8176:AT5G12240.2	0.999996466963938
AT5G12250.1	miR774a	171	6	0.112652	0.711751994872247	no	TUB6	miR774a:TUB6	0.999996466963938
AT5G12370.3	miR169g-3p	290	5.5	0.112652	0.473102533357145	no	SEC10	miR169g-3p:SEC10	0.999996466963938
AT5G13140.1	miR3440b-3p	681	6	0.112652	0.622093403579749	no	NA	miR3440b-3p:AT5G13140.1	0.999996466963938
AT5G13240.1	miR831-3p	772	6	0.788561	0.760500803632931	no	NA	miR831-3p:AT5G13240.1	0.999996466963938
AT5G13630.2	miR773a	3940	6	0.450606	0.574684055812185	no	ABAR	miR773a:ABAR	0.999996466963938
AT5G14390.1	miR5658	1215	6	0.112652	0.83160644416292	no	NA	miR5658:AT5G14390.1	0.999996466963938
AT5G15780.1	miR866-5p	837	6	0.225303	0.420332546619647	no	NA	miR866-5p:AT5G15780.1	0.999996466963938
AT5G16000.1	miR2938	1905	5.5	0.112652	0.254056238654656	no	AtNIK1	miR2938:AtNIK1	0.999996466963938
AT5G16040.1	miR8174	1066	6	0.112652	0.622093403579749	no	NA	miR8174:AT5G16040.1	0.999996466963938
AT5G16050.1	miR773b-5p	574	5.5	0.512565	0.449408440493452	no	GF14 UPSILON	miR773b-5p:GF14 UPSILON	0.999996466963938
AT5G16110.1	miR5654-5p	422	5.5	0.112652	0.496903763448063	no	NA	miR5654-5p:AT5G16110.1	0.999996466963938
AT5G18670.1	miR5021	1125	5	0.675909	0.281349982456641	no	BAM9	miR5021:BAM9	0.999996466963938
AT5G19290.1	miR169a-3p	700	6	0.563258	0.698141722155977	no	NA	miR169a-3p:AT5G19290.1	0.999996466963938
AT5G20165.3	miR8172	536	6	0.563258	0.557824308990087	no	NA	miR8172:AT5G20165.3	0.999996466963938
AT5G20510.1	miR414	654	6	0.112652	0.711751994872247	no	AL5	miR414:AL5	0.999996466963938
AT5G20890.1	miR5663-5p	866	6	0.112652	0.552497194442513	no	NA	miR5663-5p:AT5G20890.1	0.999996466963938
AT5G21274.1	miR168b-3p	240	6	0.450606	0.56287871732787	no	ACAM-6	miR168b-3p:ACAM-6	0.999996466963938
AT5G21940.1	miR5658	806	6	0.450606	0.315016992953082	no	NA	miR5658:AT5G21940.1	0.999996466963938
AT5G22480.1	miR831-3p	1555	6	0.225303	0.0693342726511396	no	NA	miR831-3p:AT5G22480.1	0.999996466963938
AT5G22630.1	miR8180	655	6	0.112652	0.413660647564662	no	ADT5	miR8180:ADT5	0.999996466963938
AT5G23740.1	miR399f	552	6	0.225303	0.303173503497386	no	RPS11-BETA	miR399f:RPS11-BETA	0.999996466963938
AT5G24318.2	miR5638a	130	5.5	0.112652	0.451477193879414	no	NA	miR5638a:AT5G24318.2	0.999996466963938
AT5G24490.1	miR5020a	164	6	0.112652	0.194133688803899	no	NA	miR5020a:AT5G24490.1	0.999996466963938
AT5G25210.1	miR5021	321	6	0.112652	0.83160644416292	no	NA	miR5021:AT5G25210.1	0.999996466963938
AT5G26830.1	miR173-3p	1316	6	0.112652	0.767025643076066	no	NA	miR173-3p:AT5G26830.1	0.999996466963938
AT5G27380.1	miR5021	1729	6	0.337955	0.664373392390732	no	GSH2	miR5021:GSH2	0.999996466963938
AT5G27560.1	miR5640	1190	5.5	0.112652	0.767025643076066	no	NA	miR5640:AT5G27560.1	0.999996466963938
AT5G27700.1	miR417	258	5.5	0.225303	0.330837500405007	no	NA	miR417:AT5G27700.1	0.999996466963938
AT5G27990.1	miR414	543	6	0.112652	0.767025643076066	no	NA	miR414:AT5G27990.1	0.999996466963938
AT5G36230.1	miR865-3p	548	6	0.112652	0.663909555948444	no	NA	miR865-3p:AT5G36230.1	0.999996466963938
AT5G37370.4	miR5012	1257	5.5	0.112652	0.711751994872247	no	ATSRL1	miR5012:ATSRL1	0.999996466963938
AT5G38480.2	miR167d	721	6	0.112652	0.300421207244765	no	GRF3	miR167d:GRF3	0.999996466963938
AT5G39320.1	miR5645a	1515	5.5	0.112652	0.552497194442513	no	UDG4	miR5645a:UDG4	0.999996466963938
AT5G39570.1	miR842	438	5.5	0.337955	0.629175836578071	no	NA	miR842:AT5G39570.1	0.999996466963938
AT5G40340.1	miR406	1083	5.5	0.112652	0.552497194442513	no	NA	miR406:AT5G40340.1	0.999996466963938
AT5G41560.1	miR5021	323	6	0.225303	0.844683532261689	no	NA	miR5021:AT5G41560.1	0.999996466963938
AT5G41760.2	miR3434-3p	826	6	0.112652	0.83160644416292	no	NA	miR3434-3p:AT5G41760.2	0.999996466963938
AT5G43600.1	miR3434-5p	1430	6	0.112652	0.767025643076066	no	ATAAH-2	miR3434-5p:ATAAH-2	0.999996466963938
AT5G43960.2	miR847	1450	6	0.112652	0.767025643076066	no	NA	miR847:AT5G43960.2	0.999996466963938
AT5G44620.1	miR396a-5p	864	5.5	0.337955	0.111126753544465	no	CYP706A3	miR396a-5p:CYP706A3	0.999996466963938
AT5G45670.1	miR5014b	979	5.5	0.450606	0.485794276720082	no	NA	miR5014b:AT5G45670.1	0.999996466963938
AT5G45900.1	miR157c-3p	2014	6	0.112652	0.767025643076066	no	APG7	miR157c-3p:APG7	0.999996466963938
AT5G47210.3	miR771	816	6	0.112652	0.275300562402421	no	NA	miR771:AT5G47210.3	0.999996466963938
AT5G47220.1	miR5658	657	6	0.112652	0.52322668020992	no	ATERF-2	miR5658:ATERF-2	0.999996466963938
AT5G47240.1	miR829-5p	1078	5.5	0.225303	0.390176666518065	no	atnudt8	miR829-5p:atnudt8	0.999996466963938
AT5G47390.1	miR5021	911	6	0.225303	0.844683532261689	no	NA	miR5021:AT5G47390.1	0.999996466963938
AT5G48950.2	miR156g	513	5.5	0.112652	0.552497194442513	no	DHNAT2	miR156g:DHNAT2	0.999996466963938
AT5G49360.1	miR417	1966	5.5	0.112652	0.496903763448063	no	ATBXL1	miR417:ATBXL1	0.999996466963938
AT5G50920.1	miR838	2666	5.5	0.112652	0.431742410132241	no	ATHSP93-V	miR838:ATHSP93-V	0.999996466963938
AT5G52840.1	miR838	281	5.5	0.225303	0.685077556762112	no	NA	miR838:AT5G52840.1	0.999996466963938
AT5G53120.6	miR5640	191	6	0.112652	0.663909555948444	no	ATSPDS3	miR5640:ATSPDS3	0.999996466963938
AT5G53440.1	miR396b-5p	3164	6	0.112652	0.83160644416292	no	NA	miR396b-5p:AT5G53440.1	0.999996466963938
AT5G53460.3	miR5014b	6850	5.5	0.788561	0.569536489214681	no	GLT1	miR5014b:GLT1	0.999996466963938
AT5G53620.3	miR5632-5p	1867	6	0.337955	0.855875997436124	no	NA	miR5632-5p:AT5G53620.3	0.999996466963938
AT5G57685.1	miR414	435	6	0.112652	0.367487193375895	no	ATGDU3	miR414:ATGDU3	0.999996466963938
AT5G57685.1	miR4239	490	6	0.112652	0.367487193375895	no	ATGDU3	miR4239:ATGDU3	0.999996466963938
AT5G58430.1	miR830-5p	1703	5.5	0.112652	0.711751994872247	no	ATEXO70B1	miR830-5p:ATEXO70B1	0.999996466963938
AT5G60340.1	miR397b	369	6	0.112652	0.52322668020992	no	AAK6	miR397b:AAK6	0.999996466963938
AT5G60360.3	miR167a-5p	738	5.5	0.225303	0.608435045137199	no	AALP	miR167a-5p:AALP	0.999996466963938
AT5G60620.1	miR865-3p	450	6	0.112652	0.83160644416292	no	GPAT9	miR865-3p:GPAT9	0.999996466963938
AT5G62390.1	miR838	878	6	0.112652	0.552497194442513	no	ATBAG7	miR838:ATBAG7	0.999996466963938
AT5G64310.1	miR417	426	6	0.225303	0.731127406082311	no	AGP1	miR417:AGP1	0.999996466963938
AT5G65530.1	miR824-3p	1249	6	0.112652	0.451477193879414	no	NA	miR824-3p:AT5G65530.1	0.999996466963938
AT5G65670.2	miR5998a	817	6	0.337955	0.568901956782407	no	IAA9	miR5998a:IAA9	0.999996466963938
AT5G65670.2	miR390a-3p	939	5.5	0.901212	0.70683069556133	no	IAA9	miR390a-3p:IAA9	0.999996466963938
AT5G67300.1	miR858b	359	6	0.112652	0.38168832416263	no	ATMYB44	miR858b:ATMYB44	0.999996466963938
ATCG00190.1	miR5023	396	5.5	0.675909	0.32427889499256	no	RPOB	miR5023:RPOB	0.999996466963938
ATCG00500.1	miR5638a	1234	6	0.112652	0.552497194442513	no	ACCD	miR5638a:ACCD	0.999996466963938
ATMG00080.1	miR867	504	6	0.112652	0.767025643076066	no	RPL16	miR867:RPL16	0.999996466963938
