# Supplementary material for: NanoPARE: parallel analysis of RNA 5′ ends from low-input RNA
Source: Genome Res. 2018 Dec;28(12):1931–42. doi: 10.1101/gr.239202.118 (PMC6280765; doi:10.1101/gr.239202.118)
Supplement: Supplemental Material [file supp_gr.239202.118_Supplemental_Code_S1.zip › supplemental_code_S1/data_tables/detected_sites/ovule_1.anno.tas.allen.detected.sites.tsv]

target.transcript	sRNA	slice.site	Allen.score	slice.site.rpm	fold.change	verified.	common.name	interaction	adj.p.val
AT2G33860.1	TAS3C-5'D5[+]	1685	1.5	0.225303	0.731127406082311	yes	ARF3	TAS3C-5'D5[+]:ARF3	0
AT2G33860.1	TAS3A-5'D8[+]	1804	1	0.225303	0.844683532261689	yes	ARF3	TAS3A-5'D8[+]:ARF3	0
AT5G60450.1	TAS3A-5'D8[+]	1884	1	0.112652	1	yes	ARF4	TAS3A-5'D8[+]:ARF4	0
AT5G18040.1	TAS1A-3'D2[+]	685	2	0.788561	1.60747565276475	yes	NA	TAS1A-3'D2[+]:AT5G18040.1	0.0173135865428711
AT1G50055.1	TAS1C-3'D6[-]	600	1	0.112652	1	no	TAS1b	TAS1C-3'D6[-]:TAS1b	0.0413265681391808
AT4G29760.1	TAS1A-3'D6[+]	630	3	1.01386	1.80996394200523	no	NA	TAS1A-3'D6[+]:AT4G29760.1	0.0413265681391808
AT4G29770.2	TAS1A-3'D6[+]	780	3	0.675909	1.50622926126048	yes	NA	TAS1A-3'D6[+]:AT4G29770.2	0.0413265681391808
AT5G60450.1	TAS3A-5'D7[+]	2094	1.5	0.112652	0.908062740399721	yes	ARF4	TAS3A-5'D7[+]:ARF4	0.0713526235134043
AT5G18065.1	TAS1A-3'D2[+]	736	2	0.225303	1	no	NA	TAS1A-3'D2[+]:AT5G18065.1	0.121098634537935
AT5G62000.4	TAS3A-5'D7[+]	1745	1.5	0.563258	0.735124992946222	yes	ARF1-BP	TAS3A-5'D7[+]:ARF1-BP	0.164691372156204
AT1G07670.1	TAS3A-5'D2[+]	282	3.5	0.337955	1.20249188425492	no	ATECA4	TAS3A-5'D2[+]:ATECA4	0.232361964223879
AT3G18390.1	TAS3C-5'D1[+]	1582	3	0.112652	1	no	EMB1865	TAS3C-5'D1[+]:EMB1865	0.232361964223879
AT4G31340.2	TAS3C-5'D4[-]	1692	2	1.12652	1.11850756254431	no	NA	TAS3C-5'D4[-]:AT4G31340.2	0.232361964223879
AT2G25930.1	TAS3C-5'D10[+]	2440	5	18.7002	10.3619165037881	no	ELF3	TAS3C-5'D10[+]:ELF3	0.317459278849305
AT5G03680.1	TAS3B-5'D1[+]	604	3	0.112652	1	no	PTL	TAS3B-5'D1[+]:PTL	0.317459278849305
AT5G41070.1	TAS3C-5'D1[+]	712	2.5	0.112652	0.83160644416292	no	DRB5	TAS3C-5'D1[+]:DRB5	0.317459278849305
AT1G66330.2	TAS3C-5'D3[+]	603	3	0.112652	1	no	NA	TAS3C-5'D3[+]:AT1G66330.2	0.411021323655062
AT1G79060.1	TAS1A-3'D7[-]	1110	5.5	3.7175	3.85006810560327	no	NA	TAS1A-3'D7[-]:AT1G79060.1	0.439794643915415
AT1G15772.1	TAS4-3'D6[-]	285	6	0.112652	1.112652	no	NA	TAS4-3'D6[-]:AT1G15772.1	0.457154245942232
AT1G51670.1	TAS1A-3'D6[+]	536	3.5	0.337955	1	no	NA	TAS1A-3'D6[+]:AT1G51670.1	0.457154245942232
AT1G04300.4	TAS3C-5'D9[+]	932	3	0.112652	1	no	NA	TAS3C-5'D9[+]:AT1G04300.4	0.464553083454736
AT5G22640.2	TAS3C-5'D3[+]	1714	3	0.225303	0.915802848376814	no	emb1211	TAS3C-5'D3[+]:emb1211	0.548764339476314
AT3G53540.1	TAS3B-5'D6[+]	1792	4	0.225303	1.10124549275065	no	TRM19	TAS3B-5'D6[+]:TRM19	0.608385016107122
AT4G08990.1	TAS3B-5'D7[+]	3143	4	0.112652	1.112652	no	NA	TAS3B-5'D7[+]:AT4G08990.1	0.645916179882823
AT2G02955.1	TAS3C-5'D6[-]	1523	4.5	0.112652	1.112652	no	MEE12	TAS3C-5'D6[-]:MEE12	0.695097148836832
AT2G47160.2	TAS3C-5'D9[+]	1779	4	0.112652	1	no	AtBOR1	TAS3C-5'D9[+]:AtBOR1	0.695097148836832
AT4G29950.2	TAS1C-3'D5[-]	712	5.5	1.68977	2.0103590927946	no	NA	TAS1C-3'D5[-]:AT4G29950.2	0.695097148836832
AT5G35753.1	TAS1B-3'D10[+]	694	4	0.112652	1	no	NA	TAS1B-3'D10[+]:AT5G35753.1	0.695097148836832
AT1G66350.1	TAS1C-3'D7[-]	1591	5	0.563258	1.27581341105016	no	RGL	TAS1C-3'D7[-]:RGL	0.71571701201407
AT4G22590.1	TAS3B-5'D10[+]	902	5	0.675909	1.25258996005097	no	TPPG	TAS3B-5'D10[+]:TPPG	0.71571701201407
AT4G22592.1	TAS3B-5'D10[+]	902	5	0.675909	1.25258996005097	no	CPuORF27	TAS3B-5'D10[+]:CPuORF27	0.71571701201407
AT2G31320.1	TAS3C-5'D8[-]	834	4.5	0.112652	1.112652	no	PARP1	TAS3C-5'D8[-]:PARP1	0.718351525417719
AT3G20620.1	TAS3C-5'D8[-]	317	4.5	0.112652	1.112652	no	NA	TAS3C-5'D8[-]:AT3G20620.1	0.718351525417719
AT5G25560.4	TAS3C-5'D9[-]	1198	3	0.225303	1.10124549275065	no	NA	TAS3C-5'D9[-]:AT5G25560.4	0.738564389767951
AT2G03880.1	TAS1C-3'D6[-]	1883	5	0.112652	1.112652	no	REME1	TAS1C-3'D6[-]:REME1	0.752324851344388
AT2G25330.1	TAS3C-5'D5[-]	1601	6	0.225303	1.225303	no	NA	TAS3C-5'D5[-]:AT2G25330.1	0.752324851344388
AT5G08130.6	TAS3A-5'D1[+]	1002	4	0.337955	1.09193807572494	no	BIM1	TAS3A-5'D1[+]:BIM1	0.752324851344388
AT1G05910.1	TAS1B-3'D4[-]	981	4.5	0.112652	1	no	NA	TAS1B-3'D4[-]:AT1G05910.1	0.758154843754533
AT1G08820.2	TAS3A-5'D1[+]	111	5.5	1.35182	2.11370671153245	no	VAP27-2	TAS3A-5'D1[+]:VAP27-2	0.758154843754533
AT1G11680.1	TAS3C-5'D2[+]	994	5.5	0.563258	1.16839355583708	no	CYP51	TAS3C-5'D2[+]:CYP51	0.758154843754533
AT1G16030.1	TAS3C-5'D3[+]	1768	5	0.112652	1	no	Hsp70b	TAS3C-5'D3[+]:Hsp70b	0.758154843754533
AT1G23149.1	TAS3C-5'D3[+]	721	5.5	0.225303	1.10124549275065	no	CPuORF29	TAS3C-5'D3[+]:CPuORF29	0.758154843754533
AT1G23150.1	TAS3C-5'D3[+]	721	5.5	0.225303	1.10124549275065	no	NA	TAS3C-5'D3[+]:AT1G23150.1	0.758154843754533
AT1G24100.1	TAS2-3'D9[-]	813	3	0.112652	0.767025643076066	no	UGT74B1	TAS2-3'D9[-]:UGT74B1	0.758154843754533
AT1G43980.1	TAS1A-3'D8[-]	481	5	0.112652	1.112652	no	NA	TAS1A-3'D8[-]:AT1G43980.1	0.758154843754533
AT1G48740.2	TAS4-3'D1[+]	355	5	0.112652	1	no	NA	TAS4-3'D1[+]:AT1G48740.2	0.758154843754533
AT1G58602.2	TAS1A-3'D7[-]	953	5	0.112652	1	no	NA	TAS1A-3'D7[-]:AT1G58602.2	0.758154843754533
AT1G61100.2	TAS3A-5'D7[+]	823	4	0.112652	0.908062740399721	no	NA	TAS3A-5'D7[+]:AT1G61100.2	0.758154843754533
AT1G63080.1	TAS1A-3'D9[-]	1489	4.5	0.112652	1	no	NA	TAS1A-3'D9[-]:AT1G63080.1	0.758154843754533
AT1G63910.1	TAS3C-5'D3[+]	836	4.5	0.112652	1	no	AtMYB103	TAS3C-5'D3[+]:AtMYB103	0.758154843754533
AT1G67140.3	TAS3C-5'D2[+]	243	5	0.112652	1	no	SWEETIE	TAS3C-5'D2[+]:SWEETIE	0.758154843754533
AT1G67626.1	TAS3C-5'D3[+]	118	6	0.112652	1.112652	no	NA	TAS3C-5'D3[+]:AT1G67626.1	0.758154843754533
AT1G68800.1	TAS3C-5'D2[+]	877	5.5	0.112652	1.112652	no	BRC2	TAS3C-5'D2[+]:BRC2	0.758154843754533
AT1G71070.1	TAS3C-5'D3[+]	1649	5	0.675909	1.0720616814371	no	NA	TAS3C-5'D3[+]:AT1G71070.1	0.758154843754533
AT1G71710.2	TAS3B-5'D7[+]	1826	3.5	0.112652	0.908062740399721	no	NA	TAS3B-5'D7[+]:AT1G71710.2	0.758154843754533
AT2G10290.1	TAS3A-5'D4[-]	443	4	0.112652	1	no	NA	TAS3A-5'D4[-]:AT2G10290.1	0.758154843754533
AT2G14690.1	TAS3C-5'D5[+]	793	5.5	0.112652	1.112652	no	NA	TAS3C-5'D5[+]:AT2G14690.1	0.758154843754533
AT2G15550.1	TAS3B-5'D6[+]	744	5	0.112652	1	no	NA	TAS3B-5'D6[+]:AT2G15550.1	0.758154843754533
AT2G16730.1	TAS3C-5'D3[+]	47	5	0.112652	1	no	BGAL13	TAS3C-5'D3[+]:BGAL13	0.758154843754533
AT2G23150.1	TAS2-3'D1[+]	630	3.5	0.112652	0.908062740399721	no	ATNRAMP3	TAS2-3'D1[+]:ATNRAMP3	0.758154843754533
AT2G27120.1	TAS4-3'D9[+]	5943	5.5	0.112652	1.10518197556081	no	POL2B	TAS4-3'D9[+]:POL2B	0.758154843754533
AT2G35880.1	TAS1C-3'D7[-]	327	5.5	0.225303	1.10124549275065	no	NA	TAS1C-3'D7[-]:AT2G35880.1	0.758154843754533
AT2G43340.1	TAS4-3'D6[+]	643	3.5	0.225303	0.783813676309349	no	NA	TAS4-3'D6[+]:AT2G43340.1	0.758154843754533
AT2G46000.1	TAS3B-5'D6[+]	717	5	0.225303	1	no	NA	TAS3B-5'D6[+]:AT2G46000.1	0.758154843754533
AT3G01770.1	TAS3B-5'D6[+]	1550	3	0.17123	0.74922373658091	no	ATBET10	TAS3B-5'D6[+]:ATBET10	0.758154843754533
AT3G05740.1	TAS3C-5'D6[-]	468	4.5	0.112652	1	no	RECQI1	TAS3C-5'D6[-]:RECQI1	0.758154843754533
AT3G08943.1	TAS1C-3'D6[-]	2552	5	0.225303	1	no	NA	TAS1C-3'D6[-]:AT3G08943.1	0.758154843754533
AT3G11980.1	TAS3B-5'D7[+]	1817	5.5	0.675909	1.50622926126048	no	FAR2	TAS3B-5'D7[+]:FAR2	0.758154843754533
AT3G14172.2	TAS3B-5'D6[+]	1555	5	0.112652	1	no	NA	TAS3B-5'D6[+]:AT3G14172.2	0.758154843754533
AT3G16857.2	TAS3A-5'D1[+]	949	4.5	0.337955	1.09193807572494	no	ARR1	TAS3A-5'D1[+]:ARR1	0.758154843754533
AT3G20040.1	TAS3B-5'D3[+]	1554	6	0.337955	1.20249188425492	no	ATHXK4	TAS3B-5'D3[+]:ATHXK4	0.758154843754533
AT3G24490.1	TAS3A-5'D4[-]	117	2.5	0.112652	0.622093403579749	no	NA	TAS3A-5'D4[-]:AT3G24490.1	0.758154843754533
AT3G26932.2	TAS3C-5'D8[-]	912	4	0.112652	0.908062740399721	no	DRB3	TAS3C-5'D8[-]:DRB3	0.758154843754533
AT3G27300.3	TAS1A-3'D10[-]	308	4	0.112652	0.998989026538502	no	G6PD5	TAS1A-3'D10[-]:G6PD5	0.758154843754533
AT3G30396.1	TAS1C-3'D4[+]	845	4.5	0.0101386	1	no	NA	TAS1C-3'D4[+]:AT3G30396.1	0.758154843754533
AT3G31403.1	TAS3A-5'D2[+]	162	5.5	0.112652	1.112652	no	NA	TAS3A-5'D2[+]:AT3G31403.1	0.758154843754533
AT3G42945.1	TAS3B-5'D7[+]	2258	5	0.112652	1.09053881724116	no	NA	TAS3B-5'D7[+]:AT3G42945.1	0.758154843754533
AT3G42993.1	TAS3B-5'D7[+]	3334	5	0.112652	1.112652	no	NA	TAS3B-5'D7[+]:AT3G42993.1	0.758154843754533
AT3G45140.1	TAS3A-5'D8[+]	698	3.5	0.112652	0.767025643076066	no	ATLOX2	TAS3A-5'D8[+]:ATLOX2	0.758154843754533
AT3G47910.2	TAS3C-5'D3[+]	5340	4.5	0.112652	1	no	NA	TAS3C-5'D3[+]:AT3G47910.2	0.758154843754533
AT3G51370.2	TAS4-3'D1[+]	396	5	0.225303	1	no	NA	TAS4-3'D1[+]:AT3G51370.2	0.758154843754533
AT3G54760.2	TAS3A-5'D2[+]	2594	5	0.788561	1.06721844682498	no	NA	TAS3A-5'D2[+]:AT3G54760.2	0.758154843754533
AT3G60160.1	TAS1B-3'D10[+]	1316	5	0.112652	1	no	ABCC9	TAS1B-3'D10[+]:ABCC9	0.758154843754533
AT4G02510.1	TAS3C-5'D2[+]	2768	3.5	0.112652	0.908062740399721	no	ATTOC159	TAS3C-5'D2[+]:ATTOC159	0.758154843754533
AT4G07696.1	TAS1A-3'D3[-]	255	5	0.112652	1	no	NA	TAS1A-3'D3[-]:AT4G07696.1	0.758154843754533
AT4G13040.3	TAS1C-3'D4[+]	65	5	0.112652	1	no	NA	TAS1C-3'D4[+]:AT4G13040.3	0.758154843754533
AT4G15093.1	TAS3B-5'D1[+]	743	4.5	0.225303	1	no	AtLigB	TAS3B-5'D1[+]:AtLigB	0.758154843754533
AT4G15420.1	TAS3B-5'D6[+]	319	4	0.112652	0.908062740399721	no	NA	TAS3B-5'D6[+]:AT4G15420.1	0.758154843754533
AT4G18030.1	TAS1C-3'D7[-]	1758	4	0.450606	0.927937678873225	no	NA	TAS1C-3'D7[-]:AT4G18030.1	0.758154843754533
AT4G21020.1	TAS3C-5'D3[+]	604	5	0.112652	1	no	NA	TAS3C-5'D3[+]:AT4G21020.1	0.758154843754533
AT4G24100.1	TAS3C-5'D2[-]	2625	4	0.112652	1	no	NA	TAS3C-5'D2[-]:AT4G24100.1	0.758154843754533
AT4G26950.2	TAS3C-5'D8[-]	427	5	0.112652	1	no	NA	TAS3C-5'D8[-]:AT4G26950.2	0.758154843754533
AT4G32800.1	TAS1B-3'D8[+]	889	5	0.112652	1.112652	no	NA	TAS1B-3'D8[+]:AT4G32800.1	0.758154843754533
AT4G34250.1	TAS1B-3'D4[-]	1234	3.5	0.225303	0.844683532261689	no	KCS16	TAS1B-3'D4[-]:KCS16	0.758154843754533
AT4G34270.1	TAS2-3'D3[+]	1222	5	0.112652	1	no	NA	TAS2-3'D3[+]:AT4G34270.1	0.758154843754533
AT4G39820.1	TAS3B-5'D3[+]	1312	6	0.563258	1.27581341105016	no	NA	TAS3B-5'D3[+]:AT4G39820.1	0.758154843754533
AT5G08590.1	TAS1C-3'D6[-]	899	3.5	0.112652	0.711751994872247	no	ASK2	TAS1C-3'D6[-]:ASK2	0.758154843754533
AT5G11700.2	TAS1B-3'D3[-]	1169	5	0.112652	1	no	NA	TAS1B-3'D3[-]:AT5G11700.2	0.758154843754533
AT5G13100.1	TAS1B-3'D4[-]	1010	4.5	0.337955	1	no	NA	TAS1B-3'D4[-]:AT5G13100.1	0.758154843754533
AT5G16500.1	TAS3A-5'D1[+]	1812	4.5	0.112652	1	no	NA	TAS3A-5'D1[+]:AT5G16500.1	0.758154843754533
AT5G28237.1	TAS2-3'D3[+]	768	4.5	0.450606	1.08419640421389	no	NA	TAS2-3'D3[+]:AT5G28237.1	0.758154843754533
AT5G37710.1	TAS1A-3'D9[-]	1005	4.5	0.112652	1	no	NA	TAS1A-3'D9[-]:AT5G37710.1	0.758154843754533
AT5G43400.1	TAS1A-3'D7[-]	578	5	0.112652	1	no	NA	TAS1A-3'D7[-]:AT5G43400.1	0.758154843754533
AT5G45810.1	TAS3C-5'D5[+]	1218	5	0.112652	1	no	CIPK19	TAS3C-5'D5[+]:CIPK19	0.758154843754533
AT5G47740.2	TAS3A-5'D1[+]	207	5.5	2.47833	1.34969656050165	no	NA	TAS3A-5'D1[+]:AT5G47740.2	0.758154843754533
AT5G54440.1	TAS3B-5'D5[+]	2743	5.5	0.563258	1.27581341105016	no	AtTRS130	TAS3B-5'D5[+]:AtTRS130	0.758154843754533
AT5G56460.1	TAS1B-3'D10[+]	612	5	0.112652	1	no	NA	TAS1B-3'D10[+]:AT5G56460.1	0.758154843754533
AT5G60760.1	TAS4-3'D8[-]	676	6	0.112652	1.112652	no	NA	TAS4-3'D8[-]:AT5G60760.1	0.758154843754533
AT1G72990.2	TAS3B-5'D1[+]	1630	5.5	0.225303	1.10124549275065	no	BGAL17	TAS3B-5'D1[+]:BGAL17	0.764417602863628
AT5G18190.1	TAS3B-5'D1[+]	2222	5	0.450606	1	no	NA	TAS3B-5'D1[+]:AT5G18190.1	0.764589644553533
AT1G48380.2	TAS3B-5'D6[+]	1054	4	0.112652	1	no	HYP7	TAS3B-5'D6[+]:HYP7	0.770926059089244
AT1G53910.3	TAS3C-5'D2[-]	1460	4.5	0.675909	1.15531646773831	no	RAP2.12	TAS3C-5'D2[-]:RAP2.12	0.770926059089244
AT1G65960.2	TAS3B-5'D6[+]	1452	6	2.81629	1.62269646486551	no	GAD2	TAS3B-5'D6[+]:GAD2	0.770926059089244
AT1G75010.1	TAS3A-5'D4[-]	2384	5	0.112652	1.112652	no	ARC3	TAS3A-5'D4[-]:ARC3	0.770926059089244
AT2G33990.1	TAS1A-3'D9[-]	803	4	0.112652	1	no	iqd9	TAS1A-3'D9[-]:iqd9	0.770926059089244
AT2G35030.1	TAS2-3'D3[+]	1397	6	0.337955	1.337955	no	NA	TAS2-3'D3[+]:AT2G35030.1	0.770926059089244
AT3G05030.2	TAS1A-3'D7[-]	675	4	0.112652	1	no	ATNHX2	TAS1A-3'D7[-]:ATNHX2	0.770926059089244
AT3G20810.3	TAS2-3'D5[+]	759	4	0.112652	1	no	JMJ30	TAS2-3'D5[+]:JMJ30	0.770926059089244
AT3G26030.1	TAS3A-5'D2[+]	1451	4.5	0.225303	1.10124549275065	no	ATB' DELTA	TAS3A-5'D2[+]:ATB' DELTA	0.770926059089244
AT1G01650.2	TAS1A-3'D8[-]	1021	5.5	0.337955	1	no	ATSPPL4	TAS1A-3'D8[-]:ATSPPL4	0.772392132033348
AT1G09770.1	TAS3C-5'D5[+]	2826	4.5	0.112652	0.908062740399721	no	ATCDC5	TAS3C-5'D5[+]:ATCDC5	0.772392132033348
AT1G11660.1	TAS1B-3'D10[+]	881	4.5	0.112652	0.908062740399721	no	NA	TAS1B-3'D10[+]:AT1G11660.1	0.772392132033348
AT1G15390.1	TAS3C-5'D3[+]	248	5.5	0.225303	1	no	ATDEF1	TAS3C-5'D3[+]:ATDEF1	0.772392132033348
AT1G22160.1	TAS1A-3'D3[+]	327	5.5	0.450606	1	no	NA	TAS1A-3'D3[+]:AT1G22160.1	0.772392132033348
AT1G22950.1	TAS3C-5'D2[+]	1414	4	0.112652	0.767025643076066	no	NA	TAS3C-5'D2[+]:AT1G22950.1	0.772392132033348
AT1G23820.2	TAS3B-5'D9[+]	242	4.5	0.225303	0.915802848376814	no	SPDS1	TAS3B-5'D9[+]:SPDS1	0.772392132033348
AT1G24530.1	TAS3C-5'D4[-]	1375	5.5	0.112652	1	no	NA	TAS3C-5'D4[-]:AT1G24530.1	0.772392132033348
AT1G36460.1	TAS1C-3'D4[+]	801	4.5	0.0112652	0.995563961648056	no	NA	TAS1C-3'D4[+]:AT1G36460.1	0.772392132033348
AT1G62930.1	TAS3C-5'D3[+]	1683	4.5	0.112652	0.908062740399721	no	RPF3	TAS3C-5'D3[+]:RPF3	0.772392132033348
AT1G70690.1	TAS3B-5'D1[+]	863	4.5	0.337955	0.922342110814377	no	HWI1	TAS3B-5'D1[+]:HWI1	0.772392132033348
AT2G02220.1	TAS3A-5'D2[-]	703	5.5	0.112652	1	no	ATPSKR1	TAS3A-5'D2[-]:ATPSKR1	0.772392132033348
AT2G10640.1	TAS1C-3'D4[+]	634	4.5	0.00112652	0.985582698150922	no	NA	TAS1C-3'D4[+]:AT2G10640.1	0.772392132033348
AT2G12300.1	TAS1C-3'D4[+]	753	4.5	0.0112652	0.995563961648056	no	NA	TAS1C-3'D4[+]:AT2G12300.1	0.772392132033348
AT2G13840.1	TAS1C-3'D6[-]	662	5.5	0.112652	1	no	NA	TAS1C-3'D6[-]:AT2G13840.1	0.772392132033348
AT2G17730.2	TAS3C-5'D5[+]	405	4	0.225303	0.844683532261689	no	NIP2	TAS3C-5'D5[+]:NIP2	0.772392132033348
AT2G31830.2	TAS3C-5'D1[+]	2729	5.5	0.112652	1	no	5PTase14	TAS3C-5'D1[+]:5PTase14	0.772392132033348
AT2G39360.1	TAS1A-3'D7[-]	2255	5.5	0.112652	1	no	NA	TAS1A-3'D7[-]:AT2G39360.1	0.772392132033348
AT2G41800.1	TAS2-3'D5[+]	323	6	0.337955	1.09193807572494	no	NA	TAS2-3'D5[+]:AT2G41800.1	0.772392132033348
AT2G42040.1	TAS1A-3'D7[-]	779	5.5	0.337955	1	no	NA	TAS1A-3'D7[-]:AT2G42040.1	0.772392132033348
AT2G45560.2	TAS3C-5'D5[-]	734	5.5	0.112652	1	no	CYP76C1	TAS3C-5'D5[-]:CYP76C1	0.772392132033348
AT3G13960.1	TAS2-3'D6[-]	423	5	0.112652	1	no	AtGRF5	TAS2-3'D6[-]:AtGRF5	0.772392132033348
AT3G16630.2	TAS1C-3'D7[-]	2545	5.5	0.450606	1	no	ATKINESIN-13A	TAS1C-3'D7[-]:ATKINESIN-13A	0.772392132033348
AT3G23450.1	TAS4-3'D2[-]	317	5.5	0.112652	1	no	NA	TAS4-3'D2[-]:AT3G23450.1	0.772392132033348
AT3G29730.1	TAS1C-3'D4[+]	794	4.5	0.0112652	0.995563961648056	no	NA	TAS1C-3'D4[+]:AT3G29730.1	0.772392132033348
AT3G31340.1	TAS1C-3'D7[-]	958	6	0.225303	1.10124549275065	no	NA	TAS1C-3'D7[-]:AT3G31340.1	0.772392132033348
AT3G54910.3	TAS3A-5'D6[-]	1567	5.5	0.112652	1	no	NA	TAS3A-5'D6[-]:AT3G54910.3	0.772392132033348
AT3G55220.1	TAS2-3'D3[-]	3150	4	0.125043	0.931014850153715	no	AtSAP130b	TAS2-3'D3[-]:AtSAP130b	0.772392132033348
AT3G55690.1	TAS3C-5'D2[+]	989	4.5	0.112652	0.908062740399721	no	NA	TAS3C-5'D2[+]:AT3G55690.1	0.772392132033348
AT3G55950.1	TAS4-3'D1[+]	1957	4	0.112652	0.908062740399721	no	ATCRR3	TAS4-3'D1[+]:ATCRR3	0.772392132033348
AT3G57120.1	TAS3A-5'D2[+]	1125	5.5	0.225303	1	no	NA	TAS3A-5'D2[+]:AT3G57120.1	0.772392132033348
AT3G58220.2	TAS3B-5'D2[+]	538	6	0.225303	1.10124549275065	no	NA	TAS3B-5'D2[+]:AT3G58220.2	0.772392132033348
AT3G58840.2	TAS1A-3'D9[-]	422	4.5	0.112652	0.908062740399721	no	PMD1	TAS1A-3'D9[-]:PMD1	0.772392132033348
AT4G09730.1	TAS1A-3'D7[+]	164	4	0.112652	0.908062740399721	no	RH39	TAS1A-3'D7[+]:RH39	0.772392132033348
AT4G13970.1	TAS1A-3'D1[-]	2647	5.5	0.112652	1	no	NA	TAS1A-3'D1[-]:AT4G13970.1	0.772392132033348
AT4G17880.1	TAS3B-5'D7[+]	1386	5	0.225303	1	no	MYC4	TAS3B-5'D7[+]:MYC4	0.772392132033348
AT4G19150.2	TAS3C-5'D8[-]	965	5.5	0.450606	1.08419640421389	no	NA	TAS3C-5'D8[-]:AT4G19150.2	0.772392132033348
AT4G29940.2	TAS3A-5'D6[+]	1298	4	0.112652	0.83160644416292	no	PRHA	TAS3A-5'D6[+]:PRHA	0.772392132033348
AT5G06790.1	TAS4-3'D5[-]	777	5.5	0.112652	1	no	NA	TAS4-3'D5[-]:AT5G06790.1	0.772392132033348
AT5G10140.4	TAS3B-5'D3[+]	311	5.5	0.112652	1	no	AGL25	TAS3B-5'D3[+]:AGL25	0.772392132033348
AT5G22000.3	TAS3A-5'D6[+]	1212	4	0.225303	0.844683532261689	no	RHF2A	TAS3A-5'D6[+]:RHF2A	0.772392132033348
AT5G35025.1	TAS3A-5'D9[-]	1115	5.5	0.112652	1	no	NA	TAS3A-5'D9[-]:AT5G35025.1	0.772392132033348
AT5G43100.1	TAS4-3'D7[-]	1562	4	0.112652	0.83160644416292	no	NA	TAS4-3'D7[-]:AT5G43100.1	0.772392132033348
AT5G43160.1	TAS3C-5'D3[+]	186	5.5	0.225303	1	no	QWRF9	TAS3C-5'D3[+]:QWRF9	0.772392132033348
AT5G51270.1	TAS3B-5'D7[+]	1225	6	0.112652	1.112652	no	NA	TAS3B-5'D7[+]:AT5G51270.1	0.772392132033348
AT5G61480.1	TAS1A-3'D8[-]	3076	5.5	0.225303	1	no	PXY	TAS1A-3'D8[-]:PXY	0.772392132033348
AT5G62000.4	TAS2-3'D1[-]	1837	3.5	0.225303	0.6444852020711	no	ARF1-BP	TAS2-3'D1[-]:ARF1-BP	0.772392132033348
ATCG01040.1	TAS1B-3'D9[+]	199	3.5	0.112652	0.283193940350324	no	YCF5	TAS1B-3'D9[+]:YCF5	0.772392132033348
AT1G34904.1	TAS1A-3'D7[-]	56	5	0.112652	1.112652	no	NA	TAS1A-3'D7[-]:AT1G34904.1	0.773443582958858
AT1G61350.1	TAS1B-3'D7[-]	1462	4.5	0.112652	1	no	NA	TAS1B-3'D7[-]:AT1G61350.1	0.773443582958858
AT2G31580.1	TAS3C-5'D4[-]	1878	5.5	0.112652	1.112652	no	NA	TAS3C-5'D4[-]:AT2G31580.1	0.773443582958858
AT2G41900.1	TAS3B-5'D5[+]	2460	4.5	0.112652	1	no	OXS2	TAS3B-5'D5[+]:OXS2	0.773443582958858
AT4G01650.2	TAS1C-3'D9[-]	434	4.5	0.112652	1	no	NA	TAS1C-3'D9[-]:AT4G01650.2	0.773443582958858
AT4G39740.1	TAS3B-5'D6[+]	784	4.5	0.112652	1	no	HCC2	TAS3B-5'D6[+]:HCC2	0.773443582958858
AT5G19990.1	TAS3B-5'D6[+]	963	4.5	0.450606	1.08419640421389	no	ATSUG1	TAS3B-5'D6[+]:ATSUG1	0.773443582958858
AT1G01780.1	TAS1C-3'D8[-]	799	4.5	0.112652	1	no	PLIM2b	TAS1C-3'D8[-]:PLIM2b	0.774908563544706
AT1G01240.3	TAS2-3'D7[+]	1693	5	0.225303	1	no	NA	TAS2-3'D7[+]:AT1G01240.3	0.780836450440905
AT1G12240.1	TAS1C-3'D1[-]	478	5	0.675909	1.0720616814371	no	ATBETAFRUCT4	TAS1C-3'D1[-]:ATBETAFRUCT4	0.780836450440905
AT1G12680.1	TAS1A-3'D4[+]	406	5	0.112652	1	no	PEPKR2	TAS1A-3'D4[+]:PEPKR2	0.780836450440905
AT1G32750.1	TAS3A-5'D6[+]	5178	4	0.225303	0.915802848376814	no	GTD1	TAS3A-5'D6[+]:GTD1	0.780836450440905
AT1G34620.1	TAS3B-5'D7[+]	3030	5.5	0.112652	1.112652	no	NA	TAS3B-5'D7[+]:AT1G34620.1	0.780836450440905
AT1G48180.1	TAS1A-3'D6[+]	513	6	0.112652	1.112652	no	NA	TAS1A-3'D6[+]:AT1G48180.1	0.780836450440905
AT1G54380.1	TAS3B-5'D7[+]	324	5.5	0.225303	1.10124549275065	no	NA	TAS3B-5'D7[+]:AT1G54380.1	0.780836450440905
AT1G56090.1	TAS3A-5'D1[+]	202	5	0.112652	1	no	NA	TAS3A-5'D1[+]:AT1G56090.1	0.780836450440905
AT1G76620.1	TAS3A-5'D6[+]	1750	6	0.112652	1.112652	no	NA	TAS3A-5'D6[+]:AT1G76620.1	0.780836450440905
AT1G78690.1	TAS3B-5'D3[+]	122	5	0.112652	1	no	At1g78690p	TAS3B-5'D3[+]:At1g78690p	0.780836450440905
AT2G17020.1	TAS3C-5'D4[-]	2139	4	0.112652	1	no	NA	TAS3C-5'D4[-]:AT2G17020.1	0.780836450440905
AT2G22720.3	TAS3C-5'D5[+]	1687	5	0.225303	1	no	NA	TAS3C-5'D5[+]:AT2G22720.3	0.780836450440905
AT2G38680.1	TAS3C-5'D3[+]	792	5	0.112652	1	no	NA	TAS3C-5'D3[+]:AT2G38680.1	0.780836450440905
AT2G40980.1	TAS1C-3'D5[-]	652	6	0.112652	1.112652	no	NA	TAS1C-3'D5[-]:AT2G40980.1	0.780836450440905
AT3G09165.1	TAS3B-5'D7[+]	2931	5.5	0.112652	1.112652	no	NA	TAS3B-5'D7[+]:AT3G09165.1	0.780836450440905
AT3G13226.1	TAS3A-5'D7[+]	1101	5	0.112652	1	no	NA	TAS3A-5'D7[+]:AT3G13226.1	0.780836450440905
AT3G21110.2	TAS4-3'D6[+]	978	5	0.112652	1	no	ATPURC	TAS4-3'D6[+]:ATPURC	0.780836450440905
AT3G21400.1	TAS3C-5'D10[+]	391	5	0.112652	1	no	NA	TAS3C-5'D10[+]:AT3G21400.1	0.780836450440905
AT3G50100.1	TAS3C-5'D9[+]	943	5	0.112652	1	no	SDN1	TAS3C-5'D9[+]:SDN1	0.780836450440905
AT4G21820.1	TAS3B-5'D6[+]	942	5.5	0.112652	1.112652	no	NA	TAS3B-5'D6[+]:AT4G21820.1	0.780836450440905
AT4G32850.9	TAS1A-3'D9[-]	2713	5	0.225303	1	no	nPAP	TAS1A-3'D9[-]:nPAP	0.780836450440905
AT4G39960.1	TAS3C-5'D2[-]	1595	4	0.112652	1	no	NA	TAS3C-5'D2[-]:AT4G39960.1	0.780836450440905
AT5G11720.1	TAS1B-3'D9[-]	321	5.5	0.112652	1.112652	no	NA	TAS1B-3'D9[-]:AT5G11720.1	0.780836450440905
AT5G24400.1	TAS3B-5'D7[+]	295	5	0.112652	1	no	EMB2024	TAS3B-5'D7[+]:EMB2024	0.780836450440905
AT5G41140.2	TAS3C-5'D3[+]	748	5	0.112652	1	no	NA	TAS3C-5'D3[+]:AT5G41140.2	0.780836450440905
AT5G49170.1	TAS4-3'D8[-]	733	5	0.112652	1	no	NA	TAS4-3'D8[-]:AT5G49170.1	0.780836450440905
AT5G52070.1	TAS1B-3'D5[+]	755	4.5	0.225303	1	no	NA	TAS1B-3'D5[+]:AT5G52070.1	0.780836450440905
AT5G54980.1	TAS1A-3'D5[+]	83	4	0.112652	0.908062740399721	no	NA	TAS1A-3'D5[+]:AT5G54980.1	0.780836450440905
AT5G57735.1	TAS3B-5'D8[-]	334	5	0.112652	1	no	TAS3c	TAS3B-5'D8[-]:TAS3c	0.780836450440905
AT5G67490.1	TAS3C-5'D3[+]	693	5	0.112652	1	no	NA	TAS3C-5'D3[+]:AT5G67490.1	0.780836450440905
AT3G12010.1	TAS1A-3'D3[+]	2374	6	0.337955	1	no	NA	TAS1A-3'D3[+]:AT3G12010.1	0.783640202670426
AT3G12012.1	TAS1A-3'D3[+]	2374	6	0.337955	1	no	CPuORF20	TAS1A-3'D3[+]:CPuORF20	0.783640202670426
AT4G26720.1	TAS3B-5'D7[+]	172	5.5	0.112652	1	no	PPX-1	TAS3B-5'D7[+]:PPX-1	0.783640202670426
AT5G64440.1	TAS1C-3'D7[+]	786	5.5	0.225303	1	no	AtFAAH	TAS1C-3'D7[+]:AtFAAH	0.783640202670426
AT2G01270.1	TAS1B-3'D3[-]	1869	5	0.112652	1	no	AtQSOX2	TAS1B-3'D3[-]:AtQSOX2	0.788856226786002
AT2G06830.1	TAS4-3'D1[+]	380	5	0.112652	1	no	NA	TAS4-3'D1[+]:AT2G06830.1	0.788856226786002
AT2G32410.2	TAS3C-5'D6[+]	1748	5	0.112652	1	no	AXL	TAS3C-5'D6[+]:AXL	0.788856226786002
AT3G55200.1	TAS2-3'D3[-]	3150	4	0.212911	0.94472155540774	no	AtSAP130a	TAS2-3'D3[-]:AtSAP130a	0.788856226786002
AT4G08220.1	TAS1A-3'D8[-]	410	5	0.112652	1	no	NA	TAS1A-3'D8[-]:AT4G08220.1	0.788856226786002
AT5G45420.1	TAS3B-5'D3[-]	502	5	0.112652	1	no	maMYB	TAS3B-5'D3[-]:maMYB	0.788856226786002
AT1G24460.2	TAS1A-3'D8[+]	3625	6	0.225303	1	no	TNO1	TAS1A-3'D8[+]:TNO1	0.793696551658527
AT3G58650.1	TAS3A-5'D1[+]	2946	6	0.225303	1.10124549275065	no	TRM7	TAS3A-5'D1[+]:TRM7	0.793696551658527
AT5G05987.1	TAS3B-5'D7[+]	56	4.5	0.112652	0.908062740399721	no	PRA1.A2	TAS3B-5'D7[+]:PRA1.A2	0.793696551658527
AT3G12480.1	TAS3A-5'D1[+]	1140	5.5	0.337955	1	no	NF-YC11	TAS3A-5'D1[+]:NF-YC11	0.797004696595424
AT1G47830.1	TAS2-3'D4[-]	246	4	0.112652	0.83160644416292	no	NA	TAS2-3'D4[-]:AT1G47830.1	0.802752055472216
AT1G06420.2	TAS3C-5'D3[+]	190	4	0.112652	0.767025643076066	no	NA	TAS3C-5'D3[+]:AT1G06420.2	0.816466263404468
AT2G38800.1	TAS1B-3'D3[+]	813	4.5	0.112652	0.908062740399721	no	NA	TAS1B-3'D3[+]:AT2G38800.1	0.819355286836232
AT3G03940.1	TAS3A-5'D3[+]	1130	4	0.112652	0.83160644416292	no	NA	TAS3A-5'D3[+]:AT3G03940.1	0.819596887462387
AT5G56870.1	TAS1B-3'D7[-]	471	6	0.337955	1.09193807572494	no	BGAL4	TAS1B-3'D7[-]:BGAL4	0.819596887462387
AT1G12820.1	TAS1A-3'D2[+]	1074	6	0.337955	1	no	AFB3	TAS1A-3'D2[+]:AFB3	0.819689072873482
AT1G18740.1	TAS3B-5'D5[+]	1137	4	0.112652	0.663909555948444	no	NA	TAS3B-5'D5[+]:AT1G18740.1	0.819689072873482
AT1G23190.1	TAS3B-5'D6[+]	1786	6	0.337955	1	no	PGM3	TAS3B-5'D6[+]:PGM3	0.819689072873482
AT1G27595.1	TAS1C-3'D4[+]	1138	6	0.112652	1	no	NA	TAS1C-3'D4[+]:AT1G27595.1	0.819689072873482
AT1G33970.5	TAS3B-5'D9[+]	888	5	0.225303	0.915802848376814	no	NA	TAS3B-5'D9[+]:AT1G33970.5	0.819689072873482
AT1G34260.1	TAS1A-3'D8[-]	355	6	0.225303	1	no	FAB1D	TAS1A-3'D8[-]:FAB1D	0.819689072873482
AT1G40117.1	TAS1C-3'D10[-]	2438	6	0.0597053	1.01950813331948	no	NA	TAS1C-3'D10[-]:AT1G40117.1	0.819689072873482
AT1G42365.1	TAS1C-3'D10[-]	2471	6	0.0788561	1.02460705019877	no	NA	TAS1C-3'D10[-]:AT1G42365.1	0.819689072873482
AT1G42375.1	TAS1C-3'D10[-]	2470	6	0.0788561	1.02460705019877	no	NA	TAS1C-3'D10[-]:AT1G42375.1	0.819689072873482
AT1G55110.1	TAS3B-5'D8[+]	1135	4	0.112652	0.622093403579749	no	AtIDD7	TAS3B-5'D8[+]:AtIDD7	0.819689072873482
AT1G57700.1	TAS3C-5'D6[-]	2576	6	0.112652	1	no	NA	TAS3C-5'D6[-]:AT1G57700.1	0.819689072873482
AT1G62640.2	TAS3C-5'D1[+]	548	6	0.225303	1	no	KAS III	TAS3C-5'D1[+]:KAS III	0.819689072873482
AT1G64450.1	TAS3C-5'D2[-]	1128	6	0.112652	1	no	NA	TAS3C-5'D2[-]:AT1G64450.1	0.819689072873482
AT1G67560.1	TAS2-3'D10[+]	715	6	0.225303	1	no	ATLOX6	TAS2-3'D10[+]:ATLOX6	0.819689072873482
AT1G74600.1	TAS3A-5'D2[+]	2616	6	0.112652	1	no	OTP87	TAS3A-5'D2[+]:OTP87	0.819689072873482
AT2G13390.1	TAS1C-3'D10[-]	2437	6	0.0597053	1.01950813331948	no	NA	TAS1C-3'D10[-]:AT2G13390.1	0.819689072873482
AT2G25480.1	TAS4-3'D9[+]	422	6	0.112652	1	no	NA	TAS4-3'D9[+]:AT2G25480.1	0.819689072873482
AT2G34200.1	TAS3B-5'D9[+]	742	6	0.112652	1	no	NA	TAS3B-5'D9[+]:AT2G34200.1	0.819689072873482
AT2G35060.2	TAS4-3'D7[+]	346	6	0.112652	1	no	KUP11	TAS4-3'D7[+]:KUP11	0.819689072873482
AT2G41630.1	TAS3B-5'D7[+]	80	6	0.225303	1	no	TFIIB	TAS3B-5'D7[+]:TFIIB	0.819689072873482
AT2G45770.2	TAS3C-5'D3[+]	395	6	0.225303	1	no	CPFTSY	TAS3C-5'D3[+]:CPFTSY	0.819689072873482
AT3G06483.1	TAS3A-5'D5[-]	1397	6	0.337955	1	no	ATPDHK	TAS3A-5'D5[-]:ATPDHK	0.819689072873482
AT3G08550.1	TAS1B-3'D5[+]	1300	6	0.225303	1	no	ABI8	TAS1B-3'D5[+]:ABI8	0.819689072873482
AT3G21910.1	TAS1B-3'D7[-]	481	6	0.112652	1	no	NA	TAS1B-3'D7[-]:AT3G21910.1	0.819689072873482
AT3G23070.1	TAS3A-5'D9[+]	2511	6	0.225303	1	no	ATCFM3A	TAS3A-5'D9[+]:ATCFM3A	0.819689072873482
AT3G30841.1	TAS3C-5'D6[-]	163	6	0.225303	1	no	NA	TAS3C-5'D6[-]:AT3G30841.1	0.819689072873482
AT3G60910.1	TAS1A-3'D8[-]	784	4	0.112652	0.767025643076066	no	NA	TAS1A-3'D8[-]:AT3G60910.1	0.819689072873482
AT3G62000.2	TAS1C-3'D6[-]	980	6	0.112652	1	no	NA	TAS1C-3'D6[-]:AT3G62000.2	0.819689072873482
AT4G00820.1	TAS1C-3'D5[-]	321	6	0.112652	1	no	iqd17	TAS1C-3'D5[-]:iqd17	0.819689072873482
AT4G01550.2	TAS3B-5'D7[+]	1466	6	0.112652	1	no	ANAC069	TAS3B-5'D7[+]:ANAC069	0.819689072873482
AT4G02400.1	TAS3B-5'D6[+]	1298	6	0.112652	1	no	NA	TAS3B-5'D6[+]:AT4G02400.1	0.819689072873482
AT4G06626.1	TAS1C-3'D10[-]	2439	6	0.0597053	1.01950813331948	no	NA	TAS1C-3'D10[-]:AT4G06626.1	0.819689072873482
AT4G21550.1	TAS1C-3'D1[-]	2172	6	0.225303	1	no	VAL3	TAS1C-3'D1[-]:VAL3	0.819689072873482
AT4G32410.1	TAS3C-5'D5[+]	2267	6	0.337955	1	no	AtCESA1	TAS3C-5'D5[+]:AtCESA1	0.819689072873482
AT4G38200.1	TAS3C-5'D4[+]	1616	6	0.112652	1	no	NA	TAS3C-5'D4[+]:AT4G38200.1	0.819689072873482
AT5G04240.1	TAS4-3'D4[+]	3524	4.5	0.225303	0.844683532261689	no	ELF6	TAS4-3'D4[+]:ELF6	0.819689072873482
AT5G09320.1	TAS1B-3'D10[+]	2303	6	0.112652	1	no	VPS9B	TAS1B-3'D10[+]:VPS9B	0.819689072873482
AT5G20280.1	TAS3C-5'D9[+]	534	6	0.112652	1	no	ATSPS1F	TAS3C-5'D9[+]:ATSPS1F	0.819689072873482
AT5G22640.2	TAS3C-5'D2[+]	1738	5	0.225303	0.915802848376814	no	emb1211	TAS3C-5'D2[+]:emb1211	0.819689072873482
AT5G38520.2	TAS3C-5'D8[-]	225	6	0.112652	1	no	NA	TAS3C-5'D8[-]:AT5G38520.2	0.819689072873482
AT5G40530.2	TAS3A-5'D6[+]	258	6	0.112652	1	no	NA	TAS3A-5'D6[+]:AT5G40530.2	0.819689072873482
AT5G46570.1	TAS3C-5'D10[+]	1509	6	0.225303	1	no	BSK2	TAS3C-5'D10[+]:BSK2	0.819689072873482
AT5G48020.1	TAS1C-3'D2[+]	844	6	0.225303	1	no	NA	TAS1C-3'D2[+]:AT5G48020.1	0.819689072873482
AT5G57990.1	TAS3C-5'D3[+]	2551	4	0.225303	0.608435045137199	no	UBP23	TAS3C-5'D3[+]:UBP23	0.819689072873482
AT5G64740.1	TAS4-3'D9[+]	787	6	0.112652	1	no	CESA6	TAS4-3'D9[+]:CESA6	0.819689072873482
AT5G65575.1	TAS3C-5'D1[+]	175	6	0.225303	1	no	NA	TAS3C-5'D1[+]:AT5G65575.1	0.819689072873482
AT5G67410.1	TAS1A-3'D9[-]	816	6	0.225303	1	no	NA	TAS1A-3'D9[-]:AT5G67410.1	0.819689072873482
AT1G05150.1	TAS4-3'D8[-]	944	4.5	0.112652	0.83160644416292	no	NA	TAS4-3'D8[-]:AT1G05150.1	0.82284480026415
AT1G15690.2	TAS4-3'D4[-]	1074	4	0.563258	0.634318129252943	no	AtAVP1	TAS4-3'D4[-]:AtAVP1	0.82284480026415
AT2G13610.1	TAS3C-5'D8[-]	1033	5	0.112652	0.908062740399721	no	ABCG5	TAS3C-5'D8[-]:ABCG5	0.82284480026415
AT3G11500.1	TAS4-3'D9[+]	286	4	0.112652	0.473102533357145	no	NA	TAS4-3'D9[+]:AT3G11500.1	0.825549648853377
AT4G28760.2	TAS3A-5'D9[+]	2193	4.5	0.112652	0.83160644416292	no	TRM20	TAS3A-5'D9[+]:TRM20	0.826130081165145
AT1G10040.2	TAS3C-5'D3[+]	1310	5.5	0.112652	1.05332275326419	no	NA	TAS3C-5'D3[+]:AT1G10040.2	0.835380105981413
AT1G41710.1	TAS4-3'D5[+]	2029	5.5	0.00788561	1.0056199181558	no	NA	TAS4-3'D5[+]:AT1G41710.1	0.835380105981413
AT1G44542.1	TAS1A-3'D7[-]	197	5.5	0.112652	1	no	NA	TAS1A-3'D7[-]:AT1G44542.1	0.835380105981413
AT1G71410.1	TAS3B-5'D7[+]	2846	5.5	0.337955	1.09193807572494	no	NA	TAS3B-5'D7[+]:AT1G71410.1	0.835380105981413
AT1G76780.1	TAS3A-5'D1[+]	3934	5.5	0.112652	1	no	NA	TAS3A-5'D1[+]:AT1G76780.1	0.835380105981413
AT1G79830.4	TAS1C-3'D7[-]	1182	5.5	0.112652	1	no	GC5	TAS1C-3'D7[-]:GC5	0.835380105981413
AT1G79930.2	TAS1A-3'D7[+]	1381	5.5	0.112652	1	no	AtHsp70-14	TAS1A-3'D7[+]:AtHsp70-14	0.835380105981413
AT2G01070.2	TAS3B-5'D7[+]	1678	4.5	0.112652	0.908062740399721	no	NA	TAS3B-5'D7[+]:AT2G01070.2	0.835380105981413
AT2G09950.1	TAS4-3'D5[+]	1337	5.5	0.00788561	1.0056199181558	no	NA	TAS4-3'D5[+]:AT2G09950.1	0.835380105981413
AT2G26140.1	TAS3C-5'D8[-]	681	5.5	0.112652	1	no	ftsh4	TAS3C-5'D8[-]:ftsh4	0.835380105981413
AT2G35350.1	TAS3C-5'D3[+]	2266	5.5	0.112652	1	no	PLL1	TAS3C-5'D3[+]:PLL1	0.835380105981413
AT2G35650.1	TAS3C-5'D2[+]	1545	4.5	0.112652	0.908062740399721	no	ATCSLA07	TAS3C-5'D2[+]:ATCSLA07	0.835380105981413
AT2G43235.1	TAS3B-5'D6[+]	1188	5.5	0.112652	1	no	NA	TAS3B-5'D6[+]:AT2G43235.1	0.835380105981413
AT3G22290.1	TAS3C-5'D2[+]	639	5.5	0.225303	1	no	NA	TAS3C-5'D2[+]:AT3G22290.1	0.835380105981413
AT3G24090.1	TAS3B-5'D6[+]	804	5.5	0.112652	1	no	GFAT	TAS3B-5'D6[+]:GFAT	0.835380105981413
AT3G26935.1	TAS3C-5'D1[-]	1873	5	0.112652	1	no	NA	TAS3C-5'D1[-]:AT3G26935.1	0.835380105981413
AT3G42717.1	TAS4-3'D5[+]	2079	5.5	0.00788561	1.0056199181558	no	NA	TAS4-3'D5[+]:AT3G42717.1	0.835380105981413
AT3G44330.1	TAS1C-3'D9[-]	1140	5.5	0.225303	1	no	NA	TAS1C-3'D9[-]:AT3G44330.1	0.835380105981413
AT3G52110.2	TAS3C-5'D8[-]	1006	5.5	0.112652	1	no	NA	TAS3C-5'D8[-]:AT3G52110.2	0.835380105981413
AT4G01560.1	TAS3C-5'D3[+]	941	6	0.337955	1.09193807572494	no	MEE49	TAS3C-5'D3[+]:MEE49	0.835380105981413
AT4G02200.3	TAS3B-5'D7[+]	693	4.5	0.112652	0.908062740399721	no	NA	TAS3B-5'D7[+]:AT4G02200.3	0.835380105981413
AT4G36050.2	TAS1B-3'D10[+]	2096	5.5	0.112652	1	no	NA	TAS1B-3'D10[+]:AT4G36050.2	0.835380105981413
AT5G01090.1	TAS3B-5'D7[-]	1369	5	0.112652	1	no	NA	TAS3B-5'D7[-]:AT5G01090.1	0.835380105981413
AT5G07030.1	TAS1A-3'D2[+]	965	4	0.225303	0.783813676309349	no	NA	TAS1A-3'D2[+]:AT5G07030.1	0.835380105981413
AT5G26910.3	TAS3B-5'D9[+]	1929	5.5	0.112652	1	no	TRM8	TAS3B-5'D9[+]:TRM8	0.835380105981413
AT5G49910.1	TAS3B-5'D7[+]	1853	5.5	0.225303	1	no	cpHsc70-2	TAS3B-5'D7[+]:cpHsc70-2	0.835380105981413
AT5G61330.1	TAS3A-5'D1[+]	386	5.5	0.112652	1	no	NA	TAS3A-5'D1[+]:AT5G61330.1	0.835380105981413
AT5G63810.1	TAS4-3'D2[+]	287	5.5	0.112652	1	no	AtBGAL10	TAS4-3'D2[+]:AtBGAL10	0.835380105981413
AT5G66760.1	TAS4-3'D2[-]	1150	5.5	0.225303	1	no	SDH1-1	TAS4-3'D2[-]:SDH1-1	0.835380105981413
AT2G35880.1	TAS3B-5'D7[+]	1485	5	0.225303	0.915802848376814	no	NA	TAS3B-5'D7[+]:AT2G35880.1	0.836077660940113
AT3G02230.1	TAS3A-5'D4[-]	1223	3.5	0.225303	0.4555419236589	no	ATRGP1	TAS3A-5'D4[-]:ATRGP1	0.836855384778155
AT4G38520.2	TAS3C-5'D4[-]	2116	5.5	0.112652	1	no	NA	TAS3C-5'D4[-]:AT4G38520.2	0.836855384778155
AT5G12000.1	TAS1A-3'D10[+]	1586	5.5	0.112652	1	no	NA	TAS1A-3'D10[+]:AT5G12000.1	0.836855384778155
AT5G27720.1	TAS3C-5'D6[+]	219	4.5	0.112652	0.908062740399721	no	emb1644	TAS3C-5'D6[+]:emb1644	0.836855384778155
AT1G43850.2	TAS3B-5'D6[+]	1985	4.5	0.112652	0.83160644416292	no	SEU	TAS3B-5'D6[+]:SEU	0.84500582587637
AT1G03080.1	TAS3C-5'D4[+]	2749	5	0.112652	0.908062740399721	no	NET1D	TAS3C-5'D4[+]:NET1D	0.845327571675755
AT1G59540.2	TAS3C-5'D4[+]	911	5	0.112652	0.908062740399721	no	ZCF125	TAS3C-5'D4[+]:ZCF125	0.845327571675755
AT1G74030.1	TAS3C-5'D4[+]	760	5	0.112652	0.908062740399721	no	ENO1	TAS3C-5'D4[+]:ENO1	0.845327571675755
AT5G24280.1	TAS1A-3'D9[-]	4673	5	0.112652	0.908062740399721	no	GMI1	TAS1A-3'D9[-]:GMI1	0.845327571675755
AT3G47340.3	TAS3C-5'D9[-]	2225	3.5	0.337955	0.519166744272677	no	ASN1	TAS3C-5'D9[-]:ASN1	0.848125343796336
AT1G06390.2	TAS3B-5'D8[+]	364	5	0.225303	0.915802848376814	no	ATGSK1	TAS3B-5'D8[+]:ATGSK1	0.849145128696985
AT1G06670.1	TAS3A-5'D5[+]	4090	6	0.112652	1	no	NIH	TAS3A-5'D5[+]:NIH	0.849145128696985
AT1G11750.2	TAS3A-5'D4[-]	167	6	0.112652	1	no	CLPP6	TAS3A-5'D4[-]:CLPP6	0.849145128696985
AT1G16300.1	TAS1C-3'D8[-]	769	6	0.112652	1	no	GAPCP-2	TAS1C-3'D8[-]:GAPCP-2	0.849145128696985
AT1G20610.1	TAS3C-5'D8[-]	256	6	0.112652	1	no	CYCB2;3	TAS3C-5'D8[-]:CYCB2;3	0.849145128696985
AT1G23190.1	TAS3C-5'D9[+]	1230	5	0.112652	0.908062740399721	no	PGM3	TAS3C-5'D9[+]:PGM3	0.849145128696985
AT1G25400.2	TAS1B-3'D4[-]	887	4.5	0.225303	0.844683532261689	no	NA	TAS1B-3'D4[-]:AT1G25400.2	0.849145128696985
AT1G29470.2	TAS4-3'D1[-]	1529	4	0.225303	0.731127406082311	no	NA	TAS4-3'D1[-]:AT1G29470.2	0.849145128696985
AT1G32130.2	TAS4-3'D2[-]	278	5	0.225303	0.915802848376814	no	ATIWS1	TAS4-3'D2[-]:ATIWS1	0.849145128696985
AT1G48420.1	TAS1A-3'D7[-]	1066	4.5	0.112652	0.767025643076066	no	ACD1	TAS1A-3'D7[-]:ACD1	0.849145128696985
AT1G54770.1	TAS3B-5'D7[+]	656	6	0.112652	1	no	NA	TAS3B-5'D7[+]:AT1G54770.1	0.849145128696985
AT1G55690.3	TAS3C-5'D8[-]	2594	6	0.112652	1	no	NA	TAS3C-5'D8[-]:AT1G55690.3	0.849145128696985
AT1G56420.1	TAS3A-5'D4[+]	279	6	0.225303	1	no	NA	TAS3A-5'D4[+]:AT1G56420.1	0.849145128696985
AT1G59620.1	TAS3B-5'D1[+]	2424	5	0.112652	0.908062740399721	no	CW9	TAS3B-5'D1[+]:CW9	0.849145128696985
AT1G63810.1	TAS3C-5'D3[+]	3190	5	0.112652	0.908062740399721	no	NA	TAS3C-5'D3[+]:AT1G63810.1	0.849145128696985
AT1G65295.1	TAS4-3'D9[+]	215	4.5	0.112652	0.767025643076066	no	NA	TAS4-3'D9[+]:AT1G65295.1	0.849145128696985
AT1G69210.2	TAS3B-5'D7[+]	822	5	0.112652	0.908062740399721	no	NA	TAS3B-5'D7[+]:AT1G69210.2	0.849145128696985
AT1G79280.3	TAS3C-5'D3[+]	4701	6	0.112652	1	no	AtTPR	TAS3C-5'D3[+]:AtTPR	0.849145128696985
AT2G02180.1	TAS3C-5'D9[+]	1100	4.5	0.112652	0.83160644416292	no	TOM3	TAS3C-5'D9[+]:TOM3	0.849145128696985
AT2G04350.2	TAS3B-5'D8[+]	1766	6	0.112652	1	no	LACS8	TAS3B-5'D8[+]:LACS8	0.849145128696985
AT2G19760.1	TAS2-3'D3[-]	645	4	0.112652	0.663909555948444	no	PFN1	TAS2-3'D3[-]:PFN1	0.849145128696985
AT2G20010.2	TAS4-3'D4[+]	1450	6	0.112652	1	no	NA	TAS4-3'D4[+]:AT2G20010.2	0.849145128696985
AT2G22840.1	TAS3B-5'D9[-]	1740	5.5	0.112652	1	no	AtGRF1	TAS3B-5'D9[-]:AtGRF1	0.849145128696985
AT2G28290.3	TAS4-3'D6[+]	453	6	0.112652	1	no	CHR3	TAS4-3'D6[+]:CHR3	0.849145128696985
AT2G29210.1	TAS3C-5'D9[+]	384	6	0.225303	1	no	NA	TAS3C-5'D9[+]:AT2G29210.1	0.849145128696985
AT2G31410.1	TAS3B-5'D7[+]	458	4.5	0.225303	0.783813676309349	no	NA	TAS3B-5'D7[+]:AT2G31410.1	0.849145128696985
AT2G42590.3	TAS1B-3'D8[-]	433	4.5	0.225303	0.783813676309349	no	GF14 MU	TAS1B-3'D8[-]:GF14 MU	0.849145128696985
AT3G05910.2	TAS3C-5'D3[+]	373	5	0.112652	0.908062740399721	no	NA	TAS3C-5'D3[+]:AT3G05910.2	0.849145128696985
AT3G06760.2	TAS3B-5'D7[+]	861	4	0.112652	0.552497194442513	no	NA	TAS3B-5'D7[+]:AT3G06760.2	0.849145128696985
AT3G18240.2	TAS1C-3'D9[+]	713	6	0.112652	1	no	NA	TAS1C-3'D9[+]:AT3G18240.2	0.849145128696985
AT3G24080.2	TAS3C-5'D3[+]	1027	6	0.450606	1	no	NA	TAS3C-5'D3[+]:AT3G24080.2	0.849145128696985
AT3G24490.1	TAS3B-5'D7[+]	1038	5	0.112652	0.908062740399721	no	NA	TAS3B-5'D7[+]:AT3G24490.1	0.849145128696985
AT3G31390.1	TAS3A-5'D4[-]	935	6	0.112652	1	no	NA	TAS3A-5'D4[-]:AT3G31390.1	0.849145128696985
AT3G52300.2	TAS3B-5'D5[+]	377	6	1.57712	1.04570962519325	no	ATPQ	TAS3B-5'D5[+]:ATPQ	0.849145128696985
AT3G55350.1	TAS3B-5'D7[+]	159	4	0.112652	0.552497194442513	no	NA	TAS3B-5'D7[+]:AT3G55350.1	0.849145128696985
AT4G01100.2	TAS3B-5'D2[+]	1120	6	0.450606	1	no	ADNT1	TAS3B-5'D2[+]:ADNT1	0.849145128696985
AT4G03260.2	TAS1C-3'D4[-]	1313	6	0.112652	1	no	NA	TAS1C-3'D4[-]:AT4G03260.2	0.849145128696985
AT4G06495.1	TAS3C-5'D1[+]	1179	6	0.112652	1	no	NA	TAS3C-5'D1[+]:AT4G06495.1	0.849145128696985
AT4G08240.2	TAS1B-3'D3[+]	159	4.5	0.112652	0.83160644416292	no	NA	TAS1B-3'D3[+]:AT4G08240.2	0.849145128696985
AT4G12690.2	TAS3C-5'D3[+]	294	6	0.225303	1	no	NA	TAS3C-5'D3[+]:AT4G12690.2	0.849145128696985
AT4G18480.1	TAS3B-5'D3[+]	949	4.5	0.112652	0.83160644416292	no	CH-42	TAS3B-5'D3[+]:CH-42	0.849145128696985
AT4G25620.1	TAS3C-5'D3[+]	1621	5	0.337955	0.922342110814377	no	NA	TAS3C-5'D3[+]:AT4G25620.1	0.849145128696985
AT4G25650.2	TAS1A-3'D7[-]	1283	6	0.112652	1	no	ACD1-LIKE	TAS1A-3'D7[-]:ACD1-LIKE	0.849145128696985
AT4G32410.1	TAS1B-3'D4[-]	3035	6	0.450606	1	no	AtCESA1	TAS1B-3'D4[-]:AtCESA1	0.849145128696985
AT5G01410.1	TAS1C-3'D7[-]	1134	4.5	0.112652	0.767025643076066	no	ATPDX1	TAS1C-3'D7[-]:ATPDX1	0.849145128696985
AT5G01410.1	TAS4-3'D6[+]	694	6	0.450606	1	no	ATPDX1	TAS4-3'D6[+]:ATPDX1	0.849145128696985
AT5G12290.1	TAS3C-5'D10[+]	551	6	0.112652	1	no	DGS1	TAS3C-5'D10[+]:DGS1	0.849145128696985
AT5G12430.1	TAS3A-5'D6[+]	3211	6	0.112652	1	no	TPR16	TAS3A-5'D6[+]:TPR16	0.849145128696985
AT5G20930.1	TAS3C-5'D9[+]	1423	6	0.112652	1	no	TSL	TAS3C-5'D9[+]:TSL	0.849145128696985
AT5G22460.2	TAS3B-5'D6[-]	684	4	0.112652	0.767025643076066	no	NA	TAS3B-5'D6[-]:AT5G22460.2	0.849145128696985
AT5G22950.1	TAS3A-5'D2[+]	720	6	0.563258	1.07765857855269	no	VPS24.1	TAS3A-5'D2[+]:VPS24.1	0.849145128696985
AT5G27980.1	TAS3B-5'D9[+]	210	6	0.225303	1	no	NA	TAS3B-5'D9[+]:AT5G27980.1	0.849145128696985
AT5G37020.2	TAS3A-5'D7[+]	155	6	0.112652	1	no	ARF8	TAS3A-5'D7[+]:ARF8	0.849145128696985
AT5G39880.1	TAS3C-5'D3[+]	668	6	0.112652	1	no	NA	TAS3C-5'D3[+]:AT5G39880.1	0.849145128696985
AT5G40890.2	TAS3B-5'D1[+]	1998	5	0.112652	0.908062740399721	no	ATCLC-A	TAS3B-5'D1[+]:ATCLC-A	0.849145128696985
AT5G46840.2	TAS3C-5'D5[+]	534	5	0.225303	0.915802848376814	no	NA	TAS3C-5'D5[+]:AT5G46840.2	0.849145128696985
AT5G50320.1	TAS3B-5'D8[+]	1715	6	0.112652	1	no	AtELP3	TAS3B-5'D8[+]:AtELP3	0.849145128696985
AT5G50460.1	TAS1A-3'D8[-]	189	4	0.112652	0.183323996757462	no	NA	TAS1A-3'D8[-]:AT5G50460.1	0.849145128696985
AT5G56530.2	TAS4-3'D5[-]	422	6	0.112652	1	no	NA	TAS4-3'D5[-]:AT5G56530.2	0.849145128696985
AT5G42390.1	TAS2-3'D6[-]	1135	5	0.112652	0.908062740399721	no	SPP	TAS2-3'D6[-]:SPP	0.853826595769799
AT5G57370.1	TAS3C-5'D7[+]	890	6	0.112652	1	no	NA	TAS3C-5'D7[+]:AT5G57370.1	0.855083115267377
AT4G17230.1	TAS3B-5'D7[+]	1570	4.5	0.112652	0.767025643076066	no	SCL13	TAS3B-5'D7[+]:SCL13	0.855353801563222
AT3G16400.2	TAS1B-3'D9[-]	190	5	0.112652	0.908062740399721	no	ATMLP-470	TAS1B-3'D9[-]:ATMLP-470	0.85603162370384
AT3G52200.2	TAS1A-3'D7[-]	1802	5	0.112652	0.908062740399721	no	LTA3	TAS1A-3'D7[-]:LTA3	0.85603162370384
AT2G26240.1	TAS3C-5'D3[+]	93	4.5	0.112652	0.711751994872247	no	NA	TAS3C-5'D3[+]:AT2G26240.1	0.856113892746434
AT5G47310.1	TAS1C-3'D5[-]	162	4.5	0.112652	0.711751994872247	no	NA	TAS1C-3'D5[-]:AT5G47310.1	0.858150194401854
AT5G64430.1	TAS4-3'D2[+]	1361	5	0.112652	0.908062740399721	no	NA	TAS4-3'D2[+]:AT5G64430.1	0.861227052156302
AT1G64330.1	TAS3C-5'D2[-]	1889	4.5	0.112652	0.908062740399721	no	NA	TAS3C-5'D2[-]:AT1G64330.1	0.863919637370074
AT4G33430.2	TAS2-3'D1[-]	2125	5	0.112652	0.908062740399721	no	ATBAK1	TAS2-3'D1[-]:ATBAK1	0.864291426714991
AT4G02360.1	TAS2-3'D4[+]	510	6	0.112652	1	no	NA	TAS2-3'D4[+]:AT4G02360.1	0.870332608171167
AT4G37210.2	TAS4-3'D3[+]	488	5	0.112652	0.908062740399721	no	NA	TAS4-3'D3[+]:AT4G37210.2	0.870332608171167
AT5G53420.3	TAS3C-5'D3[-]	86	3.5	0.225303	0.547213029828017	no	NA	TAS3C-5'D3[-]:AT5G53420.3	0.870332608171167
AT1G06110.1	TAS1B-3'D9[+]	1085	5	0.112652	0.908062740399721	no	SKIP16	TAS1B-3'D9[+]:SKIP16	0.882848683536152
AT1G23000.1	TAS3A-5'D3[-]	1311	5	0.112652	0.908062740399721	no	NA	TAS3A-5'D3[-]:AT1G23000.1	0.882848683536152
AT3G06480.1	TAS2-3'D9[-]	3314	5	0.112652	0.908062740399721	no	NA	TAS2-3'D9[-]:AT3G06480.1	0.882848683536152
AT4G28260.2	TAS1A-3'D5[+]	378	5	0.112652	0.908062740399721	no	NA	TAS1A-3'D5[+]:AT4G28260.2	0.882848683536152
AT5G67070.1	TAS3A-5'D4[-]	137	5	0.337955	0.922342110814377	no	RALFL34	TAS3A-5'D4[-]:RALFL34	0.885826840389202
AT4G12420.2	TAS3B-5'D7[+]	1677	4.5	0.225303	0.731127406082311	no	SKU5	TAS3B-5'D7[+]:SKU5	0.893607522718369
AT5G53160.2	TAS3B-5'D5[+]	321	4.5	0.112652	0.585232998739751	no	PYL8	TAS3B-5'D5[+]:PYL8	0.922252285939391
AT1G75180.3	TAS3C-5'D3[-]	175	4.5	0.112652	0.908062740399721	no	NA	TAS3C-5'D3[-]:AT1G75180.3	0.928114715642936
AT5G11560.1	TAS3B-5'D6[-]	2384	5	0.337955	0.922342110814377	no	NA	TAS3B-5'D6[-]:AT5G11560.1	0.928114715642936
AT1G06630.3	TAS1C-3'D6[+]	1214	5	0.112652	0.908062740399721	no	NA	TAS1C-3'D6[+]:AT1G06630.3	0.92814474674376
AT1G08640.1	TAS3A-5'D5[-]	941	4.5	0.225303	0.844683532261689	no	CJD1	TAS3A-5'D5[-]:CJD1	0.953849571416387
AT2G36270.1	TAS3B-5'D7[+]	1206	4.5	0.112652	0.622093403579749	no	ABI5	TAS3B-5'D7[+]:ABI5	0.954297173220304
AT4G38040.1	TAS3C-5'D8[+]	1358	4.5	0.112652	0.83160644416292	no	NA	TAS3C-5'D8[+]:AT4G38040.1	0.954297173220304
AT4G27060.1	TAS3A-5'D6[+]	1731	4.5	0.112652	0.0778464832189409	no	CN	TAS3A-5'D6[+]:CN	0.962258256913129
AT3G61260.1	TAS3B-5'D7[+]	609	4.5	0.225303	0.608435045137199	no	NA	TAS3B-5'D7[+]:AT3G61260.1	0.96274608001415
AT5G14920.2	TAS2-3'D8[+]	1075	4.5	0.112652	0.622093403579749	no	NA	TAS2-3'D8[+]:AT5G14920.2	0.967636764734737
AT5G12230.1	TAS3C-5'D2[+]	836	5	0.112652	0.83160644416292	no	MED19A	TAS3C-5'D2[+]:MED19A	0.969657338680538
AT1G12850.1	TAS3C-5'D3[+]	80	5.5	0.225303	0.915802848376814	no	NA	TAS3C-5'D3[+]:AT1G12850.1	0.971396200945628
AT2G19950.2	TAS3A-5'D4[-]	2259	5	0.112652	0.908062740399721	no	GC1	TAS3A-5'D4[-]:GC1	0.971396200945628
AT1G04770.1	TAS3A-5'D8[+]	931	5.5	0.112652	0.908062740399721	no	NA	TAS3A-5'D8[+]:AT1G04770.1	0.973246338548906
AT1G08190.1	TAS1B-3'D4[-]	1116	5.5	0.112652	0.908062740399721	no	ATVAM2	TAS1B-3'D4[-]:ATVAM2	0.973246338548906
AT1G12850.1	TAS3C-5'D3[+]	122	5.5	0.112652	0.908062740399721	no	NA	TAS3C-5'D3[+]:AT1G12850.1	0.973246338548906
AT1G26580.1	TAS3A-5'D6[+]	1704	5.5	0.225303	0.915802848376814	no	NA	TAS3A-5'D6[+]:AT1G26580.1	0.973246338548906
AT1G30450.3	TAS3A-5'D2[-]	54	5.5	0.225303	0.915802848376814	no	ATCCC1	TAS3A-5'D2[-]:ATCCC1	0.973246338548906
AT1G31870.2	TAS3B-5'D5[-]	844	5.5	0.112652	0.908062740399721	no	NA	TAS3B-5'D5[-]:AT1G31870.2	0.973246338548906
AT1G50300.1	TAS3A-5'D9[+]	912	5	0.112652	0.83160644416292	no	TAF15	TAS3A-5'D9[+]:TAF15	0.973246338548906
AT1G57610.3	TAS3B-5'D9[+]	322	5.5	0.112652	0.908062740399721	no	NA	TAS3B-5'D9[+]:AT1G57610.3	0.973246338548906
AT1G59910.1	TAS2-3'D3[+]	2758	5.5	0.112652	0.908062740399721	no	NA	TAS2-3'D3[+]:AT1G59910.1	0.973246338548906
AT1G64610.2	TAS1A-3'D7[-]	1829	5.5	0.112652	0.908062740399721	no	NA	TAS1A-3'D7[-]:AT1G64610.2	0.973246338548906
AT2G19760.1	TAS3C-5'D3[+]	93	5.5	0.112652	0.908062740399721	no	PFN1	TAS3C-5'D3[+]:PFN1	0.973246338548906
AT2G20120.1	TAS2-3'D3[+]	656	5.5	0.366118	0.941756755452549	no	COV1	TAS2-3'D3[+]:COV1	0.973246338548906
AT2G30050.1	TAS4-3'D4[-]	98	5	0.337955	0.855875997436124	no	NA	TAS4-3'D4[-]:AT2G30050.1	0.973246338548906
AT2G41710.3	TAS3B-5'D1[+]	932	5	0.112652	0.83160644416292	no	NA	TAS3B-5'D1[+]:AT2G41710.3	0.973246338548906
AT3G02760.1	TAS3B-5'D6[+]	522	5.5	0.225303	0.915802848376814	no	NA	TAS3B-5'D6[+]:AT3G02760.1	0.973246338548906
AT3G12360.1	TAS3A-5'D2[+]	446	5.5	0.112652	0.908062740399721	no	ITN1	TAS3A-5'D2[+]:ITN1	0.973246338548906
AT3G20530.1	TAS1A-3'D9[-]	798	5.5	0.112652	0.908062740399721	no	NA	TAS1A-3'D9[-]:AT3G20530.1	0.973246338548906
AT3G21250.2	TAS1A-3'D3[-]	2781	5.5	0.112652	0.908062740399721	no	ABCC8	TAS1A-3'D3[-]:ABCC8	0.973246338548906
AT3G26780.1	TAS3C-5'D3[+]	194	5	0.112652	0.83160644416292	no	MEF14	TAS3C-5'D3[+]:MEF14	0.973246338548906
AT3G56860.5	TAS1A-3'D3[-]	669	5.5	0.112652	0.908062740399721	no	UBA2A	TAS1A-3'D3[-]:UBA2A	0.973246338548906
AT4G01490.1	TAS3B-5'D8[+]	1224	5.5	0.112652	0.908062740399721	no	NA	TAS3B-5'D8[+]:AT4G01490.1	0.973246338548906
AT4G09150.2	TAS3B-5'D7[+]	867	5	0.112652	0.83160644416292	no	NA	TAS3B-5'D7[+]:AT4G09150.2	0.973246338548906
AT4G30240.1	TAS3B-5'D7[+]	117	5.5	0.112652	0.908062740399721	no	NA	TAS3B-5'D7[+]:AT4G30240.1	0.973246338548906
AT5G12010.1	TAS3A-5'D1[+]	95	5.5	0.112652	0.908062740399721	no	NA	TAS3A-5'D1[+]:AT5G12010.1	0.973246338548906
AT5G15700.2	TAS1B-3'D7[-]	1526	5	0.112652	0.83160644416292	no	NA	TAS1B-3'D7[-]:AT5G15700.2	0.973246338548906
AT5G16260.1	TAS3B-5'D7[+]	1456	5	0.225303	0.844683532261689	no	ELF9	TAS3B-5'D7[+]:ELF9	0.973246338548906
AT5G17440.1	TAS1A-3'D7[-]	337	5.5	0.112652	0.908062740399721	no	NA	TAS1A-3'D7[-]:AT5G17440.1	0.973246338548906
AT5G32750.1	TAS4-3'D5[+]	2055	5.5	0.0901212	0.979750362197704	no	NA	TAS4-3'D5[+]:AT5G32750.1	0.973246338548906
AT5G64170.2	TAS2-3'D8[-]	2126	5.5	0.112652	0.908062740399721	no	NA	TAS2-3'D8[-]:AT5G64170.2	0.973246338548906
AT3G05010.1	TAS2-3'D3[+]	690	5	0.112652	0.83160644416292	no	Cand2	TAS2-3'D3[+]:Cand2	0.977460450958395
AT1G07110.1	TAS1C-3'D7[-]	1854	5.5	0.112652	0.908062740399721	no	ATF2KP	TAS1C-3'D7[-]:ATF2KP	0.984260268536548
AT1G74050.1	TAS4-3'D8[+]	822	4.5	0.112652	0.622093403579749	no	NA	TAS4-3'D8[+]:AT1G74050.1	0.990251374728101
ATCG00830.1	TAS3B-5'D9[+]	771	4.5	0.788561	0.40838921807035	no	RPL2.1	TAS3B-5'D9[+]:RPL2.1	0.990251374728101
AT4G36750.1	TAS3A-5'D4[-]	924	5.5	0.112652	0.908062740399721	no	NA	TAS3A-5'D4[-]:AT4G36750.1	0.997039683892556
AT5G06120.4	TAS3A-5'D4[-]	3594	5.5	0.112652	0.908062740399721	no	NA	TAS3A-5'D4[-]:AT5G06120.4	0.997039683892556
AT1G09830.1	TAS3A-5'D4[-]	140	5	0.112652	0.908062740399721	no	PUR2	TAS3A-5'D4[-]:PUR2	0.99780146471645
AT1G68590.2	TAS3A-5'D5[+]	192	5	0.112652	0.83160644416292	no	PSRP3/1	TAS3A-5'D5[+]:PSRP3/1	0.99780146471645
AT1G73760.1	TAS3A-5'D1[+]	1039	5	0.112652	0.83160644416292	no	NA	TAS3A-5'D1[+]:AT1G73760.1	0.99780146471645
AT2G25210.1	TAS3C-5'D4[-]	298	4	0.225303	0.685077556762112	no	NA	TAS3C-5'D4[-]:AT2G25210.1	0.99780146471645
AT4G33980.2	TAS3B-5'D7[+]	665	5	0.112652	0.83160644416292	no	NA	TAS3B-5'D7[+]:AT4G33980.2	0.99780146471645
AT4G34215.2	TAS3B-5'D1[+]	487	5	0.112652	0.83160644416292	no	NA	TAS3B-5'D1[+]:AT4G34215.2	0.99780146471645
AT4G35110.4	TAS1B-3'D4[-]	1131	5.5	0.337955	0.922342110814377	no	NA	TAS1B-3'D4[-]:AT4G35110.4	0.99780146471645
AT5G10200.1	TAS3B-5'D7[+]	1583	5	0.112652	0.83160644416292	no	NA	TAS3B-5'D7[+]:AT5G10200.1	0.99780146471645
AT5G28540.1	TAS1B-3'D4[-]	1747	5	0.901212	0.849069967889888	no	BIP1	TAS1B-3'D4[-]:BIP1	0.99780146471645
AT5G35100.2	TAS3A-5'D1[+]	389	5	0.112652	0.83160644416292	no	NA	TAS3A-5'D1[+]:AT5G35100.2	0.99780146471645
ATMG00090.1	TAS1A-3'D3[-]	33	4.5	0.225303	0.175783333548525	no	NA	TAS1A-3'D3[-]:ATMG00090.1	0.99780146471645
AT1G20330.1	TAS1A-3'D2[-]	182	5.5	0.225303	0.915802848376814	no	CVP1	TAS1A-3'D2[-]:CVP1	0.998672932880563
AT1G22060.1	TAS3C-5'D1[+]	5660	5.5	0.112652	0.908062740399721	no	NA	TAS3C-5'D1[+]:AT1G22060.1	0.998672932880563
AT1G52190.1	TAS1C-3'D6[-]	1501	5.5	0.225303	0.915802848376814	no	NA	TAS1C-3'D6[-]:AT1G52190.1	0.998672932880563
AT1G53130.1	TAS3B-5'D2[+]	751	5	0.225303	0.844683532261689	no	GRI	TAS3B-5'D2[+]:GRI	0.998672932880563
AT1G64040.1	TAS3C-5'D2[+]	614	5.5	0.225303	0.915802848376814	no	TOPP3	TAS3C-5'D2[+]:TOPP3	0.998672932880563
AT1G74060.1	TAS4-3'D8[+]	771	4.5	0.225303	0.463303348949412	no	NA	TAS4-3'D8[+]:AT1G74060.1	0.998672932880563
AT2G29560.1	TAS3C-5'D3[+]	68	5.5	0.112652	0.908062740399721	no	ENOC	TAS3C-5'D3[+]:ENOC	0.998672932880563
AT3G54050.2	TAS3B-5'D7[+]	1280	5.5	0.112652	0.908062740399721	no	HCEF1	TAS3B-5'D7[+]:HCEF1	0.998672932880563
AT4G35050.1	TAS3A-5'D8[+]	1187	5.5	0.112652	0.908062740399721	no	MSI3	TAS3A-5'D8[+]:MSI3	0.998672932880563
AT5G24710.1	TAS3A-5'D8[+]	3399	5.5	0.112652	0.908062740399721	no	NA	TAS3A-5'D8[+]:AT5G24710.1	0.998672932880563
AT5G49550.1	TAS3C-5'D8[-]	236	5.5	0.112652	0.908062740399721	no	BLOS2	TAS3C-5'D8[-]:BLOS2	0.998672932880563
AT5G55910.1	TAS4-3'D4[-]	1275	5	0.112652	0.83160644416292	no	D6PK	TAS4-3'D4[-]:D6PK	0.99948156423773
AT1G01090.1	TAS3C-5'D5[+]	1001	5.5	0.225303	0.576201023268062	no	PDH-E1 ALPHA	TAS3C-5'D5[+]:PDH-E1 ALPHA	0.999991260267728
AT1G01820.1	TAS1A-3'D2[-]	823	6	0.225303	0.685077556762112	no	PEX11C	TAS1A-3'D2[-]:PEX11C	0.999991260267728
AT1G02190.2	TAS3A-5'D4[+]	1614	6	0.675909	0.881495067357033	no	NA	TAS3A-5'D4[+]:AT1G02190.2	0.999991260267728
AT1G02190.2	TAS3A-5'D9[+]	1795	6	0.112652	0.52322668020992	no	NA	TAS3A-5'D9[+]:AT1G02190.2	0.999991260267728
AT1G02690.2	TAS1B-3'D3[+]	959	6	0.225303	0.915802848376814	no	IMPA-6	TAS1B-3'D3[+]:IMPA-6	0.999991260267728
AT1G03080.1	TAS1A-3'D9[-]	5175	5.5	0.112652	0.767025643076066	no	NET1D	TAS1A-3'D9[-]:NET1D	0.999991260267728
AT1G04270.2	TAS1A-3'D5[+]	82	5	0.337955	0.228944288349458	no	RPS15	TAS1A-3'D5[+]:RPS15	0.999991260267728
AT1G05120.1	TAS3B-5'D6[+]	74	5.5	0.00112652	0.899766072410781	no	NA	TAS3B-5'D6[+]:AT1G05120.1	0.999991260267728
AT1G05350.1	TAS3C-5'D5[+]	1340	6	0.112652	0.795440621052383	no	NA	TAS3C-5'D5[+]:AT1G05350.1	0.999991260267728
AT1G06550.1	TAS3C-5'D10[+]	1260	6	0.112652	0.663909555948444	no	NA	TAS3C-5'D10[+]:AT1G06550.1	0.999991260267728
AT1G07120.1	TAS3C-5'D3[+]	888	6	0.788561	0.361851784413693	no	NA	TAS3C-5'D3[+]:AT1G07120.1	0.999991260267728
AT1G07320.4	TAS1B-3'D4[-]	853	6	0.337955	0.0837127018588849	no	EMB2784	TAS1B-3'D4[-]:EMB2784	0.999991260267728
AT1G07750.1	TAS4-3'D9[+]	870	6	0.112652	0.711751994872247	no	NA	TAS4-3'D9[+]:AT1G07750.1	0.999991260267728
AT1G08110.4	TAS3B-5'D5[+]	663	5	0.225303	0.608435045137199	no	NA	TAS3B-5'D5[+]:AT1G08110.4	0.999991260267728
AT1G08600.4	TAS3B-5'D9[+]	3740	6	0.112652	0.908062740399721	no	ATRX	TAS3B-5'D9[+]:ATRX	0.999991260267728
AT1G08980.1	TAS3B-5'D5[-]	1198	6	0.112652	0.908062740399721	no	AMI1	TAS3B-5'D5[-]:AMI1	0.999991260267728
AT1G09070.1	TAS3B-5'D2[+]	533	5.5	0.225303	0.404693615348793	no	(AT)SRC2	TAS3B-5'D2[+]:(AT)SRC2	0.999991260267728
AT1G09300.2	TAS3B-5'D7[+]	61	6	0.112652	0.83160644416292	no	NA	TAS3B-5'D7[+]:AT1G09300.2	0.999991260267728
AT1G09970.2	TAS3A-5'D6[+]	3134	6	0.112652	0.552497194442513	no	LRR XI-23	TAS3A-5'D6[+]:LRR XI-23	0.999991260267728
AT1G10120.1	TAS3B-5'D9[+]	1524	6	0.112652	0.908062740399721	no	NA	TAS3B-5'D9[+]:AT1G10120.1	0.999991260267728
AT1G10670.4	TAS4-3'D4[+]	690	5.5	0.225303	0.844683532261689	no	ACLA-1	TAS4-3'D4[+]:ACLA-1	0.999991260267728
AT1G10850.1	TAS3C-5'D3[+]	1364	6	0.112652	0.83160644416292	no	NA	TAS3C-5'D3[+]:AT1G10850.1	0.999991260267728
AT1G11380.1	TAS3A-5'D1[+]	106	6	0.112652	0.767025643076066	no	NA	TAS3A-5'D1[+]:AT1G11380.1	0.999991260267728
AT1G11860.3	TAS3B-5'D1[+]	1447	6	0.112652	0.663909555948444	no	NA	TAS3B-5'D1[+]:AT1G11860.3	0.999991260267728
AT1G11910.1	TAS4-3'D7[-]	1668	5	0.337955	0.253364099106947	no	APA1	TAS4-3'D7[-]:APA1	0.999991260267728
AT1G12080.2	TAS3C-5'D8[-]	300	6	0.788561	0.269662936594809	no	NA	TAS3C-5'D8[-]:AT1G12080.2	0.999991260267728
AT1G12300.1	TAS1C-3'D6[-]	1598	6	0.0935008	0.982787789892976	no	NA	TAS1C-3'D6[-]:AT1G12300.1	0.999991260267728
AT1G12430.2	TAS3B-5'D9[+]	2560	6	0.112652	0.908062740399721	no	ARK3	TAS3B-5'D9[+]:ARK3	0.999991260267728
AT1G13250.1	TAS1B-3'D2[-]	1242	6	0.112652	0.908062740399721	no	GATL3	TAS1B-3'D2[-]:GATL3	0.999991260267728
AT1G14830.1	TAS3B-5'D5[+]	1158	6	0.225303	0.915802848376814	no	ADL1C	TAS3B-5'D5[+]:ADL1C	0.999991260267728
AT1G15270.1	TAS3B-5'D9[+]	207	6	1.35182	0.874357287054283	no	NA	TAS3B-5'D9[+]:AT1G15270.1	0.999991260267728
AT1G15330.1	TAS3C-5'D3[+]	40	6	0.225303	0.915802848376814	no	NA	TAS3C-5'D3[+]:AT1G15330.1	0.999991260267728
AT1G15340.2	TAS3B-5'D9[+]	861	6	0.225303	0.685077556762112	no	MBD10	TAS3B-5'D9[+]:MBD10	0.999991260267728
AT1G15750.4	TAS2-3'D2[+]	99	5	0.112652	0.83160644416292	no	TPL	TAS2-3'D2[+]:TPL	0.999991260267728
AT1G17110.2	TAS3C-5'D3[+]	2425	5	0.112652	0.552497194442513	no	UBP15	TAS3C-5'D3[+]:UBP15	0.999991260267728
AT1G17190.1	TAS3A-5'D6[+]	674	6	0.112652	0.83160644416292	no	ATGSTU26	TAS3A-5'D6[+]:ATGSTU26	0.999991260267728
AT1G19430.1	TAS4-3'D9[+]	1006	6	0.112652	0.908062740399721	no	NA	TAS4-3'D9[+]:AT1G19430.1	0.999991260267728
AT1G20450.2	TAS3C-5'D8[+]	1337	6	0.112652	0.342035579136989	no	ERD10	TAS3C-5'D8[+]:ERD10	0.999991260267728
AT1G20970.1	TAS3B-5'D7[+]	3918	5.5	0.112652	0.83160644416292	no	NA	TAS3B-5'D7[+]:AT1G20970.1	0.999991260267728
AT1G21350.3	TAS1B-3'D10[+]	805	6	0.112652	0.83160644416292	no	NA	TAS1B-3'D10[+]:AT1G21350.3	0.999991260267728
AT1G21400.1	TAS3A-5'D4[+]	993	5.5	0.112652	0.711751994872247	no	NA	TAS3A-5'D4[+]:AT1G21400.1	0.999991260267728
AT1G22610.1	TAS1A-3'D1[-]	1457	6	0.112652	0.908062740399721	no	NA	TAS1A-3'D1[-]:AT1G22610.1	0.999991260267728
AT1G22640.1	TAS2-3'D9[+]	476	5.5	0.112652	0.83160644416292	no	ATMYB3	TAS2-3'D9[+]:ATMYB3	0.999991260267728
AT1G22882.1	TAS3B-5'D7[+]	1927	5.5	0.225303	0.6444852020711	no	NA	TAS3B-5'D7[+]:AT1G22882.1	0.999991260267728
AT1G23420.1	TAS3A-5'D4[+]	842	5.5	0.112652	0.908062740399721	no	INO	TAS3A-5'D4[+]:INO	0.999991260267728
AT1G23850.1	TAS3C-5'D3[+]	183	5	0.112652	0.711751994872247	no	NA	TAS3C-5'D3[+]:AT1G23850.1	0.999991260267728
AT1G27435.1	TAS3B-5'D6[+]	105	6	0.337955	0.855875997436124	no	NA	TAS3B-5'D6[+]:AT1G27435.1	0.999991260267728
AT1G27750.1	TAS3B-5'D3[+]	3223	5	0.112652	0.83160644416292	no	NA	TAS3B-5'D3[+]:AT1G27750.1	0.999991260267728
AT1G27850.1	TAS3A-5'D9[+]	3941	6	0.112652	0.83160644416292	no	NA	TAS3A-5'D9[+]:AT1G27850.1	0.999991260267728
AT1G31330.1	TAS3C-5'D1[+]	358	5	0.337955	0.477428436851007	no	PSAF	TAS3C-5'D1[+]:PSAF	0.999991260267728
AT1G32700.2	TAS3A-5'D4[+]	1209	5	0.901212	0.678417938781482	no	NA	TAS3A-5'D4[+]:AT1G32700.2	0.999991260267728
AT1G34030.1	TAS3C-5'D2[+]	355	6	1.01386	0.619072065120826	no	NA	TAS3C-5'D2[+]:AT1G34030.1	0.999991260267728
AT1G43170.9	TAS2-3'D8[-]	1172	5	0.563258	0.180508318986272	no	ARP1	TAS2-3'D8[-]:ARP1	0.999991260267728
AT1G44760.1	TAS1A-3'D8[-]	386	6	0.450606	0.588607692526182	no	NA	TAS1A-3'D8[-]:AT1G44760.1	0.999991260267728
AT1G47200.1	TAS3B-5'D7[+]	622	5	0.112652	0.767025643076066	no	WPP2	TAS3B-5'D7[+]:WPP2	0.999991260267728
AT1G48920.1	TAS4-3'D9[+]	1286	6	0.225303	0.6444852020711	no	ATNUC-L1	TAS4-3'D9[+]:ATNUC-L1	0.999991260267728
AT1G49620.1	TAS3C-5'D3[+]	428	6	0.112652	0.908062740399721	no	ICK5	TAS3C-5'D3[+]:ICK5	0.999991260267728
AT1G50920.1	TAS3B-5'D5[+]	1507	5.5	0.112652	0.330587578141713	no	NA	TAS3B-5'D5[+]:AT1G50920.1	0.999991260267728
AT1G50920.1	TAS4-3'D2[-]	1957	5	0.112652	0.52322668020992	no	NA	TAS4-3'D2[-]:AT1G50920.1	0.999991260267728
AT1G50920.1	TAS3C-5'D2[+]	2029	5.5	0.225303	0.731127406082311	no	NA	TAS3C-5'D2[+]:AT1G50920.1	0.999991260267728
AT1G53130.1	TAS3C-5'D8[-]	616	5	0.901212	0.737727385608742	no	GRI	TAS3C-5'D8[-]:GRI	0.999991260267728
AT1G53910.3	TAS3A-5'D4[-]	1322	6	0.337955	0.748062269053166	no	RAP2.12	TAS3A-5'D4[-]:RAP2.12	0.999991260267728
AT1G53910.3	TAS3C-5'D9[+]	805	6	0.450606	0.243526332665734	no	RAP2.12	TAS3C-5'D9[+]:RAP2.12	0.999991260267728
AT1G54060.1	TAS3B-5'D7[+]	1148	5.5	0.112652	0.767025643076066	no	ASIL1	TAS3B-5'D7[+]:ASIL1	0.999991260267728
AT1G56070.1	TAS1C-3'D6[-]	2382	5	3.4922	0.438801535150912	no	LOS1	TAS1C-3'D6[-]:LOS1	0.999991260267728
AT1G56110.1	TAS3C-5'D8[-]	1540	5	0.112652	0.52322668020992	no	NOP56	TAS3C-5'D8[-]:NOP56	0.999991260267728
AT1G56210.1	TAS3A-5'D2[-]	1142	5.5	0.225303	0.731127406082311	no	NA	TAS3A-5'D2[-]:AT1G56210.1	0.999991260267728
AT1G56280.2	TAS3B-5'D7[+]	853	5.5	0.901212	0.564881985215469	no	ATDI19	TAS3B-5'D7[+]:ATDI19	0.999991260267728
AT1G57720.2	TAS3B-5'D8[+]	1181	6	0.675909	0.466698319961905	no	NA	TAS3B-5'D8[+]:AT1G57720.2	0.999991260267728
AT1G59580.2	TAS1A-3'D7[-]	879	5.5	0.112652	0.767025643076066	no	ATMPK2	TAS1A-3'D7[-]:ATMPK2	0.999991260267728
AT1G60420.1	TAS3A-5'D6[+]	1529	6	0.112652	0.767025643076066	no	NA	TAS3A-5'D6[+]:AT1G60420.1	0.999991260267728
AT1G60710.1	TAS3B-5'D5[+]	150	6	0.112652	0.83160644416292	no	ATB2	TAS3B-5'D5[+]:ATB2	0.999991260267728
AT1G61350.1	TAS3B-5'D6[+]	940	5.5	0.112652	0.908062740399721	no	NA	TAS3B-5'D6[+]:AT1G61350.1	0.999991260267728
AT1G62660.1	TAS1C-3'D1[-]	617	5.5	0.112652	0.908062740399721	no	NA	TAS1C-3'D1[-]:AT1G62660.1	0.999991260267728
AT1G63480.1	TAS1C-3'D5[-]	963	6	0.112652	0.83160644416292	no	NA	TAS1C-3'D5[-]:AT1G63480.1	0.999991260267728
AT1G64230.5	TAS3C-5'D9[+]	777	6	0.450606	0.616801455893733	no	UBC28	TAS3C-5'D9[+]:UBC28	0.999991260267728
AT1G65370.1	TAS3A-5'D9[-]	317	5	0.337955	0.855875997436124	no	NA	TAS3A-5'D9[-]:AT1G65370.1	0.999991260267728
AT1G65440.3	TAS1B-3'D4[-]	4568	5.5	0.563258	0.874031134526583	no	GTB1	TAS1B-3'D4[-]:GTB1	0.999991260267728
AT1G66580.1	TAS3B-5'D7[-]	767	4	0.225303	0.547213029828017	no	RPL10C	TAS3B-5'D7[-]:RPL10C	0.999991260267728
AT1G66760.2	TAS3C-5'D3[+]	218	6	0.112652	0.552497194442513	no	NA	TAS3C-5'D3[+]:AT1G66760.2	0.999991260267728
AT1G67590.2	TAS3C-5'D3[+]	984	5.5	0.225303	0.731127406082311	no	NA	TAS3C-5'D3[+]:AT1G67590.2	0.999991260267728
AT1G68560.1	TAS1A-3'D7[+]	2201	5.5	0.450606	0.811046422235529	no	ATXYL1	TAS1A-3'D7[+]:ATXYL1	0.999991260267728
AT1G70700.2	TAS1C-3'D5[-]	1014	6	2.02773	0.110207075284551	no	JAZ9	TAS1C-3'D5[-]:JAZ9	0.999991260267728
AT1G72150.1	TAS3C-5'D2[+]	114	6	0.563258	0.932782149866132	no	PATL1	TAS3C-5'D2[+]:PATL1	0.999991260267728
AT1G72260.1	TAS2-3'D3[+]	140	6	2.14038	0.18354920159914	no	THI2.1	TAS2-3'D3[+]:THI2.1	0.999991260267728
AT1G73080.1	TAS3B-5'D9[+]	2399	5	0.112652	0.585232998739751	no	ATPEPR1	TAS3B-5'D9[+]:ATPEPR1	0.999991260267728
AT1G73080.1	TAS3B-5'D7[-]	40	5.5	0.112652	0.83160644416292	no	ATPEPR1	TAS3B-5'D7[-]:ATPEPR1	0.999991260267728
AT1G73660.1	TAS1A-3'D9[-]	2845	6	0.112652	0.83160644416292	no	NA	TAS1A-3'D9[-]:AT1G73660.1	0.999991260267728
AT1G74160.1	TAS3C-5'D2[+]	3844	6	0.112652	0.908062740399721	no	TRM4	TAS3C-5'D2[+]:TRM4	0.999991260267728
AT1G74470.1	TAS3B-5'D7[+]	560	5	0.112652	0.711751994872247	no	NA	TAS3B-5'D7[+]:AT1G74470.1	0.999991260267728
AT1G74720.1	TAS4-3'D4[+]	1939	5.5	0.112652	0.83160644416292	no	QKY	TAS4-3'D4[+]:QKY	0.999991260267728
AT1G74950.1	TAS3A-5'D4[+]	838	6	0.112652	0.473102533357145	no	JAZ2	TAS3A-5'D4[+]:JAZ2	0.999991260267728
AT1G75950.1	TAS4-3'D4[+]	215	6	0.563258	0.874031134526583	no	ASK1	TAS4-3'D4[+]:ASK1	0.999991260267728
AT1G76280.3	TAS3B-5'D1[+]	596	6	0.112652	0.247685321223454	no	NA	TAS3B-5'D1[+]:AT1G76280.3	0.999991260267728
AT1G77520.1	TAS3B-5'D9[+]	1068	6	0.225303	0.915802848376814	no	NA	TAS3B-5'D9[+]:AT1G77520.1	0.999991260267728
AT1G78660.3	TAS4-3'D6[-]	1094	5	0.0292894	0.752200536258076	no	ATGGH1	TAS4-3'D6[-]:ATGGH1	0.999991260267728
AT1G78680.2	TAS4-3'D6[-]	1133	5	0.196014	0.713650920187194	no	ATGGH2	TAS4-3'D6[-]:ATGGH2	0.999991260267728
AT1G79250.2	TAS2-3'D3[+]	146	6	0.112652	0.908062740399721	no	AGC1.7	TAS2-3'D3[+]:AGC1.7	0.999991260267728
AT1G79930.2	TAS1C-3'D9[-]	1134	5.5	0.112652	0.83160644416292	no	AtHsp70-14	TAS1C-3'D9[-]:AtHsp70-14	0.999991260267728
AT1G80410.2	TAS3C-5'D8[-]	803	6	0.112652	0.908062740399721	no	EMB2753	TAS3C-5'D8[-]:EMB2753	0.999991260267728
AT2G01250.2	TAS3B-5'D7[+]	156	5.5	0.337955	0.542897661566179	no	NA	TAS3B-5'D7[+]:AT2G01250.2	0.999991260267728
AT2G01690.2	TAS3B-5'D5[-]	2729	6	0.112652	0.908062740399721	no	NA	TAS3B-5'D5[-]:AT2G01690.2	0.999991260267728
AT2G01760.1	TAS4-3'D9[+]	473	6	0.112652	0.83160644416292	no	ARR14	TAS4-3'D9[+]:ARR14	0.999991260267728
AT2G01850.1	TAS3C-5'D10[+]	917	6	0.112652	0.83160644416292	no	ATXTH27	TAS3C-5'D10[+]:ATXTH27	0.999991260267728
AT2G02760.1	TAS2-3'D6[+]	773	5	0.112652	0.767025643076066	no	ATUBC2	TAS2-3'D6[+]:ATUBC2	0.999991260267728
AT2G03680.2	TAS4-3'D2[-]	310	5.5	0.225303	0.608435045137199	no	SKU6	TAS4-3'D2[-]:SKU6	0.999991260267728
AT2G03820.1	TAS1C-3'D4[-]	1483	6	0.112652	0.767025643076066	no	AtNMD3	TAS1C-3'D4[-]:AtNMD3	0.999991260267728
AT2G04030.2	TAS1B-3'D10[+]	1259	6	0.112652	0.908062740399721	no	AtHsp90.5	TAS1B-3'D10[+]:AtHsp90.5	0.999991260267728
AT2G04630.1	TAS3C-5'D3[+]	171	6	0.112652	0.711751994872247	no	NRPB6B	TAS3C-5'D3[+]:NRPB6B	0.999991260267728
AT2G06530.1	TAS3A-5'D6[+]	623	5	0.450606	0.762990134714067	no	VPS2.1	TAS3A-5'D6[+]:VPS2.1	0.999991260267728
AT2G08986.1	TAS1A-3'D9[-]	543	5.5	0.0428076	0.773542774867906	no	NA	TAS1A-3'D9[-]:AT2G08986.1	0.999991260267728
AT2G10410.1	TAS3A-5'D4[-]	62	5	0.112652	0.451477193879414	no	SADHU1-1	TAS3A-5'D4[-]:SADHU1-1	0.999991260267728
AT2G14835.2	TAS1C-3'D9[+]	1459	6	0.112652	0.83160644416292	no	NA	TAS1C-3'D9[+]:AT2G14835.2	0.999991260267728
AT2G16270.1	TAS3B-5'D9[+]	1722	5.5	0.112652	0.83160644416292	no	NA	TAS3B-5'D9[+]:AT2G16270.1	0.999991260267728
AT2G18020.1	TAS3C-5'D10[-]	425	6	0.541854	0.343229152753662	no	EMB2296	TAS3C-5'D10[-]:EMB2296	0.999991260267728
AT2G19480.3	TAS3A-5'D1[+]	1195	5.5	0.675909	0.788099336004364	no	NAP1;2	TAS3A-5'D1[+]:NAP1;2	0.999991260267728
AT2G19800.1	TAS3C-5'D3[+]	201	6	0.225303	0.420332546619647	no	MIOX2	TAS3C-5'D3[+]:MIOX2	0.999991260267728
AT2G19800.1	TAS3B-5'D7[+]	425	5.5	0.112652	0.38168832416263	no	MIOX2	TAS3B-5'D7[+]:MIOX2	0.999991260267728
AT2G20130.1	TAS2-3'D3[+]	657	5.5	0.0844887	0.810556932034336	no	LCV1	TAS2-3'D3[+]:LCV1	0.999991260267728
AT2G21600.1	TAS3C-5'D8[-]	859	6	0.112652	0.767025643076066	no	ATRER1B	TAS3C-5'D8[-]:ATRER1B	0.999991260267728
AT2G21660.2	TAS4-3'D2[-]	542	5.5	9.55511	0.353403756654502	no	ATGRP7	TAS4-3'D2[-]:ATGRP7	0.999991260267728
AT2G22080.1	TAS3B-5'D9[+]	441	5.5	0.450606	0.682150179636213	no	NA	TAS3B-5'D9[+]:AT2G22080.1	0.999991260267728
AT2G22122.1	TAS3B-5'D7[+]	182	5.5	0.112652	0.83160644416292	no	NA	TAS3B-5'D7[+]:AT2G22122.1	0.999991260267728
AT2G22795.1	TAS3C-5'D3[+]	814	6	0.337955	0.59752274280202	no	NA	TAS3C-5'D3[+]:AT2G22795.1	0.999991260267728
AT2G23290.1	TAS4-3'D2[-]	566	6	0.112652	0.83160644416292	no	AtMYB70	TAS4-3'D2[-]:AtMYB70	0.999991260267728
AT2G24200.3	TAS3A-5'D1[-]	777	6	0.112652	0.552497194442513	no	LAP1	TAS3A-5'D1[-]:LAP1	0.999991260267728
AT2G24360.1	TAS3C-5'D3[+]	1643	6	0.225303	0.915802848376814	no	NA	TAS3C-5'D3[+]:AT2G24360.1	0.999991260267728
AT2G25900.2	TAS2-3'D8[-]	709	5.5	0.112652	0.552497194442513	no	ATCTH	TAS2-3'D8[-]:ATCTH	0.999991260267728
AT2G26430.3	TAS3B-5'D7[+]	1221	6	0.112652	0.622093403579749	no	ATRCY1	TAS3B-5'D7[+]:ATRCY1	0.999991260267728
AT2G27170.2	TAS4-3'D3[-]	1708	5.5	0.112652	0.83160644416292	no	SMC3	TAS4-3'D3[-]:SMC3	0.999991260267728
AT2G27510.1	TAS3A-5'D7[+]	268	6	0.450606	0.865563703041156	no	ATFD3	TAS3A-5'D7[+]:ATFD3	0.999991260267728
AT2G28790.1	TAS4-3'D2[+]	381	6	0.901212	0.457655792635958	no	NA	TAS4-3'D2[+]:AT2G28790.1	0.999991260267728
AT2G28910.1	TAS3B-5'D7[+]	560	5.5	0.225303	0.685077556762112	no	CXIP4	TAS3B-5'D7[+]:CXIP4	0.999991260267728
AT2G28910.1	TAS3B-5'D7[+]	809	6	0.112652	0.585232998739751	no	CXIP4	TAS3B-5'D7[+]:CXIP4	0.999991260267728
AT2G28910.1	TAS1B-3'D3[+]	947	5.5	0.112652	0.711751994872247	no	CXIP4	TAS1B-3'D3[+]:CXIP4	0.999991260267728
AT2G29570.1	TAS1C-3'D6[-]	542	5	0.112652	0.767025643076066	no	ATPCNA2	TAS1C-3'D6[-]:ATPCNA2	0.999991260267728
AT2G30110.1	TAS4-3'D2[-]	3130	6	0.225303	0.783813676309349	no	ATUBA1	TAS4-3'D2[-]:ATUBA1	0.999991260267728
AT2G30500.2	TAS1C-3'D5[-]	1354	6	0.225303	0.279778287723625	no	NET4B	TAS1C-3'D5[-]:NET4B	0.999991260267728
AT2G30500.2	TAS3C-5'D3[+]	1383	6	0.337955	0.703737931382718	no	NET4B	TAS3C-5'D3[+]:NET4B	0.999991260267728
AT2G30570.1	TAS3B-5'D7[+]	263	6	2.25303	0.603149028165854	no	PSBW	TAS3B-5'D7[+]:PSBW	0.999991260267728
AT2G30780.1	TAS4-3'D3[+]	1379	6	0.112652	0.908062740399721	no	NA	TAS4-3'D3[+]:AT2G30780.1	0.999991260267728
AT2G32260.1	TAS3A-5'D6[+]	1248	5.5	0.112652	0.767025643076066	no	ATCCT1	TAS3A-5'D6[+]:ATCCT1	0.999991260267728
AT2G32280.1	TAS1A-3'D2[+]	495	6	0.225303	0.915802848376814	no	NA	TAS1A-3'D2[+]:AT2G32280.1	0.999991260267728
AT2G33120.3	TAS3C-5'D10[-]	259	6	0.112652	0.767025643076066	no	ATVAMP722	TAS3C-5'D10[-]:ATVAMP722	0.999991260267728
AT2G33860.1	TAS3C-5'D2[-]	2212	4.5	0.112652	0.585232998739751	yes	ARF3	TAS3C-5'D2[-]:ARF3	0.999991260267728
AT2G35260.1	TAS3C-5'D3[+]	1038	6	0.112652	0.663909555948444	no	NA	TAS3C-5'D3[+]:AT2G35260.1	0.999991260267728
AT2G36160.1	TAS1B-3'D4[-]	536	5.5	0.337955	0.542897661566179	no	NA	TAS1B-3'D4[-]:AT2G36160.1	0.999991260267728
AT2G36410.3	TAS3A-5'D4[+]	504	6	0.112652	0.711751994872247	no	NA	TAS3A-5'D4[+]:AT2G36410.3	0.999991260267728
AT2G37340.3	TAS4-3'D5[+]	442	6	0.225303	0.844683532261689	no	AT-RS2Z33	TAS4-3'D5[+]:AT-RS2Z33	0.999991260267728
AT2G37340.3	TAS3B-5'D7[+]	860	6	0.112652	0.711751994872247	no	AT-RS2Z33	TAS3B-5'D7[+]:AT-RS2Z33	0.999991260267728
AT2G38120.1	TAS3A-5'D4[-]	250	6	0.112652	0.908062740399721	no	AtAUX1	TAS3A-5'D4[-]:AtAUX1	0.999991260267728
AT2G38120.1	TAS1A-3'D2[-]	974	5	0.225303	0.685077556762112	no	AtAUX1	TAS1A-3'D2[-]:AtAUX1	0.999991260267728
AT2G38290.2	TAS4-3'D3[-]	853	6	0.112652	0.585232998739751	no	AMT2	TAS4-3'D3[-]:AMT2	0.999991260267728
AT2G38880.8	TAS3B-5'D1[+]	528	5.5	0.112652	0.622093403579749	no	ATHAP3	TAS3B-5'D1[+]:ATHAP3	0.999991260267728
AT2G39570.1	TAS4-3'D1[+]	980	6	0.337955	0.748062269053166	no	ACR9	TAS4-3'D1[+]:ACR9	0.999991260267728
AT2G39770.2	TAS4-3'D10[-]	1243	6	0.337955	0.664373392390732	no	CYT1	TAS4-3'D10[-]:CYT1	0.999991260267728
AT2G41905.1	TAS4-3'D9[+]	92	6	0.225303	0.608435045137199	no	NA	TAS4-3'D9[+]:AT2G41905.1	0.999991260267728
AT2G42040.1	TAS3C-5'D3[+]	913	6	0.337955	0.922342110814377	no	NA	TAS3C-5'D3[+]:AT2G42040.1	0.999991260267728
AT2G42600.2	TAS2-3'D9[+]	2642	6	0.337955	0.629175836578071	no	ATPPC2	TAS2-3'D9[+]:ATPPC2	0.999991260267728
AT2G42820.1	TAS1A-3'D9[-]	712	6	0.112652	0.767025643076066	no	HVA22F	TAS1A-3'D9[-]:HVA22F	0.999991260267728
AT2G42870.1	TAS3C-5'D3[+]	225	5.5	0.112652	0.83160644416292	no	HLH1	TAS3C-5'D3[+]:HLH1	0.999991260267728
AT2G43610.1	TAS3B-5'D9[+]	517	6	0.225303	0.364058080387916	no	NA	TAS3B-5'D9[+]:AT2G43610.1	0.999991260267728
AT2G43760.3	TAS3C-5'D9[+]	549	5.5	0.112652	0.711751994872247	no	NA	TAS3C-5'D9[+]:AT2G43760.3	0.999991260267728
AT2G44820.2	TAS3B-5'D7[+]	392	5.5	0.112652	0.767025643076066	no	NA	TAS3B-5'D7[+]:AT2G44820.2	0.999991260267728
AT2G45070.4	TAS3C-5'D8[-]	201	5.5	0.337955	0.569175433596093	no	SEC61 BETA	TAS3C-5'D8[-]:SEC61 BETA	0.999991260267728
AT2G45140.1	TAS3A-5'D6[+]	544	5.5	0.112652	0.83160644416292	no	PVA12	TAS3A-5'D6[+]:PVA12	0.999991260267728
AT2G45520.1	TAS1A-3'D9[-]	387	5.5	0.225303	0.731127406082311	no	NA	TAS1A-3'D9[-]:AT2G45520.1	0.999991260267728
AT2G47070.1	TAS1C-3'D7[-]	2058	6	0.112652	0.711751994872247	no	SPL1	TAS1C-3'D7[-]:SPL1	0.999991260267728
AT2G47240.2	TAS1B-3'D3[+]	1187	5.5	0.225303	0.731127406082311	no	CER8	TAS1B-3'D3[+]:CER8	0.999991260267728
AT3G02080.1	TAS1C-3'D7[-]	447	5	0.563258	0.664701380207669	no	NA	TAS1C-3'D7[-]:AT3G02080.1	0.999991260267728
AT3G02540.3	TAS1A-3'D9[-]	1330	5.5	0.112652	0.767025643076066	no	RAD23-3	TAS1A-3'D9[-]:RAD23-3	0.999991260267728
AT3G03340.1	TAS3C-5'D8[-]	1132	6	0.112652	0.711751994872247	no	UNE6	TAS3C-5'D8[-]:UNE6	0.999991260267728
AT3G04400.2	TAS3C-5'D8[+]	574	5.5	0.112652	0.342035579136989	no	emb2171	TAS3C-5'D8[+]:emb2171	0.999991260267728
AT3G04920.1	TAS3A-5'D8[+]	255	5	0.788561	0.549813865842	no	NA	TAS3A-5'D8[+]:AT3G04920.1	0.999991260267728
AT3G05020.1	TAS3C-5'D3[+]	258	5.5	0.337955	0.855875997436124	no	ACP	TAS3C-5'D3[+]:ACP	0.999991260267728
AT3G05060.1	TAS3C-5'D3[+]	1690	6	0.112652	0.83160644416292	no	NA	TAS3C-5'D3[+]:AT3G05060.1	0.999991260267728
AT3G05840.2	TAS2-3'D3[+]	1122	5.5	0.112652	0.52322668020992	no	ATSK12	TAS2-3'D3[+]:ATSK12	0.999991260267728
AT3G08510.3	TAS1A-3'D7[-]	1515	6	0.112652	0.622093403579749	no	ATPLC2	TAS1A-3'D7[-]:ATPLC2	0.999991260267728
AT3G08580.2	TAS3C-5'D9[-]	588	6	0.225303	0.303173503497386	no	AAC1	TAS3C-5'D9[-]:AAC1	0.999991260267728
AT3G09035.1	TAS3C-5'D8[-]	1256	6	0.112652	0.711751994872247	no	NA	TAS3C-5'D8[-]:AT3G09035.1	0.999991260267728
AT3G09735.1	TAS3C-5'D3[+]	291	5.5	0.225303	0.521002032468471	no	NA	TAS3C-5'D3[+]:AT3G09735.1	0.999991260267728
AT3G09740.1	TAS3C-5'D4[-]	938	4.5	0.901212	0.652198910493023	no	ATSYP71	TAS3C-5'D4[-]:ATSYP71	0.999991260267728
AT3G09950.1	TAS3B-5'D7[+]	161	6	0.112652	0.83160644416292	no	NA	TAS3B-5'D7[+]:AT3G09950.1	0.999991260267728
AT3G10770.2	TAS3A-5'D4[+]	699	6	0.112652	0.585232998739751	no	NA	TAS3A-5'D4[+]:AT3G10770.2	0.999991260267728
AT3G11690.1	TAS3A-5'D1[+]	1196	6	0.450606	0.927937678873225	no	NA	TAS3A-5'D1[+]:AT3G11690.1	0.999991260267728
AT3G12260.1	TAS3A-5'D4[-]	259	6	0.337955	0.664373392390732	no	NA	TAS3A-5'D4[-]:AT3G12260.1	0.999991260267728
AT3G12510.1	TAS3B-5'D7[+]	86	5.5	0.112652	0.83160644416292	no	NA	TAS3B-5'D7[+]:AT3G12510.1	0.999991260267728
AT3G12800.1	TAS2-3'D6[-]	762	5	0.112652	0.711751994872247	no	DECR	TAS2-3'D6[-]:DECR	0.999991260267728
AT3G13070.1	TAS3A-5'D1[+]	1698	5.5	0.112652	0.663909555948444	no	NA	TAS3A-5'D1[+]:AT3G13070.1	0.999991260267728
AT3G13460.4	TAS1B-3'D5[-]	1090	5	0.112652	0.711751994872247	no	ECT2	TAS1B-3'D5[-]:ECT2	0.999991260267728
AT3G14075.2	TAS3C-5'D8[-]	1975	6	0.112652	0.908062740399721	no	NA	TAS3C-5'D8[-]:AT3G14075.2	0.999991260267728
AT3G14230.3	TAS3C-5'D2[-]	1483	5	0.337955	0.855875997436124	no	RAP2.2	TAS3C-5'D2[-]:RAP2.2	0.999991260267728
AT3G14890.2	TAS3C-5'D3[+]	1320	6	0.112652	0.908062740399721	no	NA	TAS3C-5'D3[+]:AT3G14890.2	0.999991260267728
AT3G14990.3	TAS3A-5'D7[+]	474	6	0.225303	0.608435045137199	no	AtDJ1A	TAS3A-5'D7[+]:AtDJ1A	0.999991260267728
AT3G16170.1	TAS1B-3'D9[-]	1409	5.5	0.112652	0.137414490462576	no	AAE13	TAS1B-3'D9[-]:AAE13	0.999991260267728
AT3G16180.1	TAS4-3'D9[+]	1888	5	0.337955	0.629175836578071	no	NA	TAS4-3'D9[+]:AT3G16180.1	0.999991260267728
AT3G17998.1	TAS3A-5'D1[+]	1550	6	0.112652	0.711751994872247	no	CPuORF30	TAS3A-5'D1[+]:CPuORF30	0.999991260267728
AT3G18000.1	TAS3A-5'D1[+]	1550	6	0.112652	0.711751994872247	no	NMT1	TAS3A-5'D1[+]:NMT1	0.999991260267728
AT3G18390.1	TAS3C-5'D9[+]	2852	6	0.112652	0.908062740399721	no	EMB1865	TAS3C-5'D9[+]:EMB1865	0.999991260267728
AT3G18910.1	TAS1A-3'D7[-]	1122	6	0.112652	0.663909555948444	no	ETP2	TAS1A-3'D7[-]:ETP2	0.999991260267728
AT3G18990.1	TAS1B-3'D4[+]	1033	5.5	0.225303	0.819235163977008	no	REM39	TAS1B-3'D4[+]:REM39	0.999991260267728
AT3G19180.2	TAS3C-5'D2[+]	2690	6	0.112652	0.908062740399721	no	ARC6H	TAS3C-5'D2[+]:ARC6H	0.999991260267728
AT3G19370.3	TAS3C-5'D9[+]	2185	6	0.112652	0.83160644416292	no	NA	TAS3C-5'D9[+]:AT3G19370.3	0.999991260267728
AT3G20240.1	TAS3C-5'D3[+]	174	6	0.112652	0.908062740399721	no	NA	TAS3C-5'D3[+]:AT3G20240.1	0.999991260267728
AT3G23400.1	TAS3A-5'D8[+]	729	5.5	0.112652	0.83160644416292	no	FIB4	TAS3A-5'D8[+]:FIB4	0.999991260267728
AT3G23890.2	TAS4-3'D5[+]	2141	5.5	0.112652	0.908062740399721	no	ATTOPII	TAS4-3'D5[+]:ATTOPII	0.999991260267728
AT3G24080.2	TAS3C-5'D3[+]	388	5.5	0.112652	0.663909555948444	no	NA	TAS3C-5'D3[+]:AT3G24080.2	0.999991260267728
AT3G25230.2	TAS1B-3'D7[-]	577	6	0.112652	0.908062740399721	no	ATFKBP62	TAS1B-3'D7[-]:ATFKBP62	0.999991260267728
AT3G27260.2	TAS3A-5'D3[+]	1966	5.5	0.112652	0.83160644416292	no	GTE8	TAS3A-5'D3[+]:GTE8	0.999991260267728
AT3G28830.1	TAS3C-5'D2[+]	487	5.5	0.225303	0.60877361209098	no	NA	TAS3C-5'D2[+]:AT3G28830.1	0.999991260267728
AT3G29040.1	TAS3A-5'D1[+]	578	6	0.563258	0.698141722155977	no	NA	TAS3A-5'D1[+]:AT3G29040.1	0.999991260267728
AT3G44340.2	TAS3B-5'D7[+]	3649	6	0.112652	0.83160644416292	no	CEF	TAS3B-5'D7[+]:CEF	0.999991260267728
AT3G46430.1	TAS3C-5'D3[+]	86	6	0.901212	0.978546436398486	no	NA	TAS3C-5'D3[+]:AT3G46430.1	0.999991260267728
AT3G47300.1	TAS1B-3'D7[-]	619	5	0.112652	0.367487193375895	no	SELT	TAS1B-3'D7[-]:SELT	0.999991260267728
AT3G47470.1	TAS4-3'D4[-]	291	5.5	0.225303	0.576201023268062	no	CAB4	TAS4-3'D4[-]:CAB4	0.999991260267728
AT3G48440.1	TAS3C-5'D8[-]	264	6	0.112652	0.908062740399721	no	NA	TAS3C-5'D8[-]:AT3G48440.1	0.999991260267728
AT3G48930.1	TAS3B-5'D9[+]	175	5.5	0.112652	0.413660647564662	no	EMB1080	TAS3B-5'D9[+]:EMB1080	0.999991260267728
AT3G49910.1	TAS1C-3'D6[+]	581	5	0.112652	0.241626111599726	no	NA	TAS1C-3'D6[+]:AT3G49910.1	0.999991260267728
AT3G51550.1	TAS2-3'D3[-]	2979	6	0.112652	0.767025643076066	no	FER	TAS2-3'D3[-]:FER	0.999991260267728
AT3G52100.1	TAS3A-5'D7[+]	1072	6	0.0574523	0.950389070437118	no	NA	TAS3A-5'D7[+]:AT3G52100.1	0.999991260267728
AT3G53580.1	TAS1A-3'D3[+]	875	5.5	0.112652	0.622093403579749	no	NA	TAS1A-3'D3[+]:AT3G53580.1	0.999991260267728
AT3G54010.2	TAS3C-5'D3[+]	1569	6	0.225303	0.915802848376814	no	DEI1	TAS3C-5'D3[+]:DEI1	0.999991260267728
AT3G54080.1	TAS1A-3'D10[-]	1213	5	0.337955	0.664373392390732	no	NA	TAS1A-3'D10[-]:AT3G54080.1	0.999991260267728
AT3G54660.1	TAS1B-3'D10[-]	2074	6	0.112652	0.908062740399721	no	ATGR2	TAS1B-3'D10[-]:ATGR2	0.999991260267728
AT3G55430.1	TAS4-3'D6[+]	568	6	0.225303	0.547213029828017	no	NA	TAS4-3'D6[+]:AT3G55430.1	0.999991260267728
AT3G56150.2	TAS3C-5'D10[+]	271	6	0.112652	0.83160644416292	no	ATEIF3C-1	TAS3C-5'D10[+]:ATEIF3C-1	0.999991260267728
AT3G57330.1	TAS3C-5'D3[+]	2807	6	0.225303	0.783813676309349	no	ACA11	TAS3C-5'D3[+]:ACA11	0.999991260267728
AT3G57550.2	TAS3C-5'D9[+]	915	5.5	0.112652	0.83160644416292	no	AGK2	TAS3C-5'D9[+]:AGK2	0.999991260267728
AT3G58000.1	TAS3C-5'D6[-]	382	6	0.112652	0.908062740399721	no	NA	TAS3C-5'D6[-]:AT3G58000.1	0.999991260267728
AT3G59940.1	TAS4-3'D9[+]	1241	6	0.450606	0.720311243085418	no	NA	TAS4-3'D9[+]:AT3G59940.1	0.999991260267728
AT3G60260.4	TAS3A-5'D5[+]	370	6	0.112652	0.83160644416292	no	NA	TAS3A-5'D5[+]:AT3G60260.4	0.999991260267728
AT3G60750.2	TAS3B-5'D7[+]	2144	5.5	0.337955	0.59752274280202	no	NA	TAS3B-5'D7[+]:AT3G60750.2	0.999991260267728
AT3G62240.1	TAS2-3'D2[-]	1988	6	0.112652	0.908062740399721	no	NA	TAS2-3'D2[-]:AT3G62240.1	0.999991260267728
AT3G62840.2	TAS3A-5'D1[+]	162	6	0.225303	0.608435045137199	no	NA	TAS3A-5'D1[+]:AT3G62840.2	0.999991260267728
AT4G00830.4	TAS3C-5'D3[+]	475	5.5	0.112652	0.89166739459527	no	LIF2	TAS3C-5'D3[+]:LIF2	0.999991260267728
AT4G01000.1	TAS3A-5'D4[+]	964	5.5	0.112652	0.767025643076066	no	NA	TAS3A-5'D4[+]:AT4G01000.1	0.999991260267728
AT4G01020.1	TAS2-3'D8[-]	4480	6	0.0202773	0.968973818415414	no	NA	TAS2-3'D8[-]:AT4G01020.1	0.999991260267728
AT4G01320.1	TAS3B-5'D8[+]	839	6	0.337955	0.922342110814377	no	ATSTE24	TAS3B-5'D8[+]:ATSTE24	0.999991260267728
AT4G02050.1	TAS3C-5'D3[+]	190	5.5	0.112652	0.52322668020992	no	STP7	TAS3C-5'D3[+]:STP7	0.999991260267728
AT4G02380.2	TAS3A-5'D4[-]	157	5	0.112652	0.552497194442513	no	AtLEA5	TAS3A-5'D4[-]:AtLEA5	0.999991260267728
AT4G02400.1	TAS3C-5'D1[+]	2158	6	0.112652	0.83160644416292	no	NA	TAS3C-5'D1[+]:AT4G02400.1	0.999991260267728
AT4G02530.1	TAS3B-5'D9[+]	298	6	0.112652	0.908062740399721	no	NA	TAS3B-5'D9[+]:AT4G02530.1	0.999991260267728
AT4G02750.1	TAS3C-5'D6[-]	2098	6	0.112652	0.585232998739751	no	NA	TAS3C-5'D6[-]:AT4G02750.1	0.999991260267728
AT4G07410.2	TAS3B-5'D6[+]	1022	6	0.112652	0.908062740399721	no	PCN	TAS3B-5'D6[+]:PCN	0.999991260267728
AT4G07410.2	TAS1C-3'D7[-]	2686	5.5	0.112652	0.767025643076066	no	PCN	TAS1C-3'D7[-]:PCN	0.999991260267728
AT4G07825.1	TAS1B-3'D4[+]	213	5.5	0.112652	0.83160644416292	no	NA	TAS1B-3'D4[+]:AT4G07825.1	0.999991260267728
AT4G08810.1	TAS1C-3'D7[-]	1295	6	0.112652	0.908062740399721	no	SUB1	TAS1C-3'D7[-]:SUB1	0.999991260267728
AT4G09160.1	TAS1A-3'D7[-]	1866	6	0.225303	0.844683532261689	no	NA	TAS1A-3'D7[-]:AT4G09160.1	0.999991260267728
AT4G10790.1	TAS3A-5'D6[+]	1076	5	0.112652	0.235856279809221	no	NA	TAS3A-5'D6[+]:AT4G10790.1	0.999991260267728
AT4G11560.1	TAS1A-3'D7[-]	1693	6	0.112652	0.83160644416292	no	NA	TAS1A-3'D7[-]:AT4G11560.1	0.999991260267728
AT4G12960.2	TAS3C-5'D4[+]	304	6	1.23917	0.474651828298887	no	AtGILT	TAS3C-5'D4[+]:AtGILT	0.999991260267728
AT4G13540.1	TAS3B-5'D7[+]	163	5.5	0.112652	0.585232998739751	no	NA	TAS3B-5'D7[+]:AT4G13540.1	0.999991260267728
AT4G13730.3	TAS1C-3'D5[+]	1293	6	0.112652	0.908062740399721	no	NA	TAS1C-3'D5[+]:AT4G13730.3	0.999991260267728
AT4G14500.2	TAS3C-5'D4[+]	1366	5	0.112652	0.496903763448063	no	NA	TAS3C-5'D4[+]:AT4G14500.2	0.999991260267728
AT4G16190.1	TAS4-3'D8[+]	577	5.5	0.112652	0.663909555948444	no	NA	TAS4-3'D8[+]:AT4G16190.1	0.999991260267728
AT4G18120.2	TAS1B-3'D10[+]	992	6	0.112652	0.908062740399721	no	AML3	TAS1B-3'D10[+]:AML3	0.999991260267728
AT4G18280.1	TAS4-3'D6[+]	203	5.5	0.112652	0.908062740399721	no	NA	TAS4-3'D6[+]:AT4G18280.1	0.999991260267728
AT4G18593.1	TAS1B-3'D4[-]	340	5.5	0.112652	0.767025643076066	no	NA	TAS1B-3'D4[-]:AT4G18593.1	0.999991260267728
AT4G18960.2	TAS4-3'D5[+]	243	6	0.112652	0.908062740399721	no	AG	TAS4-3'D5[+]:AG	0.999991260267728
AT4G18970.2	TAS3B-5'D10[-]	824	6	0.112652	0.767025643076066	no	NA	TAS3B-5'D10[-]:AT4G18970.2	0.999991260267728
AT4G20320.2	TAS1A-3'D5[-]	317	6	0.112652	0.767025643076066	no	NA	TAS1A-3'D5[-]:AT4G20320.2	0.999991260267728
AT4G21660.2	TAS3B-5'D7[+]	1739	6	0.112652	0.552497194442513	no	NA	TAS3B-5'D7[+]:AT4G21660.2	0.999991260267728
AT4G21800.2	TAS1A-3'D7[-]	855	5	0.112652	0.711751994872247	no	QQT2	TAS1A-3'D7[-]:QQT2	0.999991260267728
AT4G22570.1	TAS3C-5'D2[+]	492	6	0.112652	0.367487193375895	no	APT3	TAS3C-5'D2[+]:APT3	0.999991260267728
AT4G22670.1	TAS3C-5'D3[-]	1568	4.5	0.112652	0.83160644416292	no	AtHip1	TAS3C-5'D3[-]:AtHip1	0.999991260267728
AT4G23710.1	TAS1A-3'D3[+]	89	6	0.0551993	0.948364178557177	no	VAG2	TAS1A-3'D3[+]:VAG2	0.999991260267728
AT4G23910.2	TAS3B-5'D7[+]	568	6	0.112652	0.0784651838479006	no	NA	TAS3B-5'D7[+]:AT4G23910.2	0.999991260267728
AT4G24050.1	TAS3C-5'D3[+]	1307	6	0.112652	0.908062740399721	no	NA	TAS3C-5'D3[+]:AT4G24050.1	0.999991260267728
AT4G24290.2	TAS3C-5'D3[+]	2072	5	0.225303	0.783813676309349	no	NA	TAS3C-5'D3[+]:AT4G24290.2	0.999991260267728
AT4G25080.5	TAS1A-3'D9[-]	1012	5	0.225303	0.685077556762112	no	CHLM	TAS1A-3'D9[-]:CHLM	0.999991260267728
AT4G25370.1	TAS3B-5'D10[+]	775	5	0.112652	0.496903763448063	no	NA	TAS3B-5'D10[+]:AT4G25370.1	0.999991260267728
AT4G26630.2	TAS3B-5'D9[+]	2186	6	0.225303	0.731127406082311	no	NA	TAS3B-5'D9[+]:AT4G26630.2	0.999991260267728
AT4G26630.2	TAS3C-5'D3[+]	836	6	0.337955	0.855875997436124	no	NA	TAS3C-5'D3[+]:AT4G26630.2	0.999991260267728
AT4G26630.2	TAS3B-5'D9[+]	969	6	0.337955	0.855875997436124	no	NA	TAS3B-5'D9[+]:AT4G26630.2	0.999991260267728
AT4G27585.1	TAS4-3'D1[+]	1126	6	0.112652	0.908062740399721	no	NA	TAS4-3'D1[+]:AT4G27585.1	0.999991260267728
AT4G27900.2	TAS3C-5'D2[+]	877	6	0.112652	0.585232998739751	no	NA	TAS3C-5'D2[+]:AT4G27900.2	0.999991260267728
AT4G28180.1	TAS4-3'D4[-]	197	6	0.112652	0.908062740399721	no	NA	TAS4-3'D4[-]:AT4G28180.1	0.999991260267728
AT4G28300.2	TAS2-3'D1[-]	2051	6	0.225303	0.497187224839418	no	NA	TAS2-3'D1[-]:AT4G28300.2	0.999991260267728
AT4G28750.1	TAS3A-5'D7[+]	329	6	0.114905	0.474060514835319	no	PSAE-1	TAS3A-5'D7[+]:PSAE-1	0.999991260267728
AT4G29360.2	TAS3A-5'D1[+]	1381	6	0.225303	0.844683532261689	no	NA	TAS3A-5'D1[+]:AT4G29360.2	0.999991260267728
AT4G29480.1	TAS2-3'D3[+]	150	6	0.337955	0.922342110814377	no	NA	TAS2-3'D3[+]:AT4G29480.1	0.999991260267728
AT4G30440.1	TAS3B-5'D3[+]	1118	5.5	0.112652	0.908062740399721	no	GAE1	TAS3B-5'D3[+]:GAE1	0.999991260267728
AT4G30790.1	TAS3C-5'D4[+]	1768	6	0.112652	0.908062740399721	no	NA	TAS3C-5'D4[+]:AT4G30790.1	0.999991260267728
AT4G31290.1	TAS4-3'D10[-]	387	5	0.112652	0.663909555948444	no	NA	TAS4-3'D10[-]:AT4G31290.1	0.999991260267728
AT4G31300.3	TAS3B-5'D1[+]	411	5	0.337955	0.664373392390732	no	PBA1	TAS3B-5'D1[+]:PBA1	0.999991260267728
AT4G31340.2	TAS1C-3'D7[+]	1503	6	0.112652	0.767025643076066	no	NA	TAS1C-3'D7[+]:AT4G31340.2	0.999991260267728
AT4G31980.1	TAS3B-5'D8[-]	676	6	0.112652	0.908062740399721	no	NA	TAS3B-5'D8[-]:AT4G31980.1	0.999991260267728
AT4G32120.1	TAS1A-3'D5[-]	855	6	0.112652	0.908062740399721	no	NA	TAS1A-3'D5[-]:AT4G32120.1	0.999991260267728
AT4G32140.1	TAS4-3'D10[-]	858	5.5	0.112652	0.908062740399721	no	NA	TAS4-3'D10[-]:AT4G32140.1	0.999991260267728
AT4G32390.1	TAS4-3'D9[+]	1111	5	0.225303	0.576201023268062	no	NA	TAS4-3'D9[+]:AT4G32390.1	0.999991260267728
AT4G33150.3	TAS3C-5'D3[+]	1710	6	0.450606	0.811046422235529	no	LKR	TAS3C-5'D3[+]:LKR	0.999991260267728
AT4G34480.1	TAS3A-5'D1[+]	1379	6	0.225303	0.844683532261689	no	NA	TAS3A-5'D1[+]:AT4G34480.1	0.999991260267728
AT4G34620.1	TAS1C-3'D7[-]	524	5.5	0.112652	0.496903763448063	no	SSR16	TAS1C-3'D7[-]:SSR16	0.999991260267728
AT4G35010.1	TAS1C-3'D5[-]	2111	6	0.112652	0.711751994872247	no	BGAL11	TAS1C-3'D5[-]:BGAL11	0.999991260267728
AT4G35550.1	TAS3B-5'D6[+]	730	6	0.225303	0.844683532261689	no	ATWOX13	TAS3B-5'D6[+]:ATWOX13	0.999991260267728
AT4G35830.2	TAS1B-3'D7[-]	1803	6	0.112652	0.908062740399721	no	ACO1	TAS1B-3'D7[-]:ACO1	0.999991260267728
AT4G35890.1	TAS1B-3'D4[+]	1380	5.5	0.112652	0.908062740399721	no	AtLARP1c	TAS1B-3'D4[+]:AtLARP1c	0.999991260267728
AT4G36380.1	TAS3C-5'D3[+]	309	6	0.112652	0.908062740399721	no	ROT3	TAS3C-5'D3[+]:ROT3	0.999991260267728
AT4G36810.1	TAS3C-5'D1[-]	1012	5	0.112652	0.585232998739751	no	AtGGPPS11	TAS3C-5'D1[-]:AtGGPPS11	0.999991260267728
AT4G37250.1	TAS2-3'D3[+]	1687	6	0.112652	0.83160644416292	no	NA	TAS2-3'D3[+]:AT4G37250.1	0.999991260267728
AT4G37510.1	TAS3C-5'D1[+]	1198	6	0.112652	0.767025643076066	no	NA	TAS3C-5'D1[+]:AT4G37510.1	0.999991260267728
AT4G38430.1	TAS1A-3'D9[-]	1755	5	0.112652	0.663909555948444	no	ATROPGEF1	TAS1A-3'D9[-]:ATROPGEF1	0.999991260267728
AT4G39040.2	TAS3B-5'D7[+]	276	6	0.112652	0.83160644416292	no	NA	TAS3B-5'D7[+]:AT4G39040.2	0.999991260267728
AT4G39480.1	TAS3A-5'D4[-]	1539	6	0.112652	0.663909555948444	no	CYP96A9	TAS3A-5'D4[-]:CYP96A9	0.999991260267728
AT4G40030.3	TAS3C-5'D9[-]	826	5	0.450606	0.307494647588765	no	NA	TAS3C-5'D9[-]:AT4G40030.3	0.999991260267728
AT5G01210.1	TAS3B-5'D5[+]	1449	6	0.337955	0.703737931382718	no	NA	TAS3B-5'D5[+]:AT5G01210.1	0.999991260267728
AT5G02230.2	TAS1A-3'D9[-]	736	6	0.112652	0.711751994872247	no	NA	TAS1A-3'D9[-]:AT5G02230.2	0.999991260267728
AT5G02800.1	TAS3C-5'D9[+]	1335	5.5	0.225303	0.844683532261689	no	CDL1	TAS3C-5'D9[+]:CDL1	0.999991260267728
AT5G03040.3	TAS1A-3'D9[-]	1152	6	0.112652	0.164788751168174	no	iqd2	TAS1A-3'D9[-]:iqd2	0.999991260267728
AT5G04180.1	TAS1A-3'D3[-]	626	5	0.112652	0.622093403579749	no	ACA3	TAS1A-3'D3[-]:ACA3	0.999991260267728
AT5G04280.1	TAS4-3'D4[+]	434	5.5	0.112652	0.711751994872247	no	AtRZ-1c	TAS4-3'D4[+]:AtRZ-1c	0.999991260267728
AT5G04600.1	TAS3B-5'D9[+]	623	5.5	0.337955	0.798345852907288	no	NA	TAS3B-5'D9[+]:AT5G04600.1	0.999991260267728
AT5G05690.3	TAS4-3'D9[+]	702	5.5	0.112652	0.711751994872247	no	CBB3	TAS4-3'D9[+]:CBB3	0.999991260267728
AT5G07440.3	TAS3C-5'D9[+]	180	5.5	1.23917	0.868865244924567	no	GDH2	TAS3C-5'D9[+]:GDH2	0.999991260267728
AT5G08350.1	TAS2-3'D5[+]	673	6	0.337955	0.59752274280202	no	NA	TAS2-3'D5[+]:AT5G08350.1	0.999991260267728
AT5G09810.1	TAS1C-3'D5[+]	1319	5.5	0.675909	0.38266694066742	no	ACT7	TAS1C-3'D5[+]:ACT7	0.999991260267728
AT5G09920.1	TAS1A-3'D9[-]	402	6	0.112652	0.711751994872247	no	ATRPB15.9	TAS1A-3'D9[-]:ATRPB15.9	0.999991260267728
AT5G10370.1	TAS2-3'D8[-]	4489	6	0.0923743	0.927321307754147	no	NA	TAS2-3'D8[-]:AT5G10370.1	0.999991260267728
AT5G10450.4	TAS4-3'D9[+]	519	6	0.337955	0.401153429857253	no	14-3-3lambda	TAS4-3'D9[+]:14-3-3lambda	0.999991260267728
AT5G10460.1	TAS1C-3'D5[-]	545	5	0.112652	0.767025643076066	no	NA	TAS1C-3'D5[-]:AT5G10460.1	0.999991260267728
AT5G10480.3	TAS3C-5'D3[+]	795	5	0.112652	0.496903763448063	no	PAS2	TAS3C-5'D3[+]:PAS2	0.999991260267728
AT5G10860.1	TAS3C-5'D7[-]	800	5.5	0.563258	0.366368557969486	no	CBSX3	TAS3C-5'D7[-]:CBSX3	0.999991260267728
AT5G12270.1	TAS1C-3'D1[-]	507	5.5	0.225303	0.783813676309349	no	NA	TAS1C-3'D1[-]:AT5G12270.1	0.999991260267728
AT5G12840.4	TAS3B-5'D9[+]	960	5	0.225303	0.497187224839418	no	ATHAP2A	TAS3B-5'D9[+]:ATHAP2A	0.999991260267728
AT5G13020.1	TAS3A-5'D1[+]	1359	5	0.337955	0.519166744272677	no	AtEML3	TAS3A-5'D1[+]:AtEML3	0.999991260267728
AT5G13050.2	TAS1B-3'D7[-]	689	6	0.112652	0.83160644416292	no	5-FCL	TAS1B-3'D7[-]:5-FCL	0.999991260267728
AT5G13340.1	TAS1A-3'D3[-]	552	6	0.112652	0.908062740399721	no	NA	TAS1A-3'D3[-]:AT5G13340.1	0.999991260267728
AT5G13850.1	TAS3B-5'D7[+]	572	5.5	0.337955	0.703737931382718	no	NACA3	TAS3B-5'D7[+]:NACA3	0.999991260267728
AT5G14030.4	TAS1A-3'D2[-]	645	5	0.450606	0.588607692526182	no	NA	TAS1A-3'D2[-]:AT5G14030.4	0.999991260267728
AT5G14520.1	TAS3A-5'D9[+]	1204	6	0.112652	0.83160644416292	no	NA	TAS3A-5'D9[+]:AT5G14520.1	0.999991260267728
AT5G18000.1	TAS2-3'D4[-]	908	5.5	0.112652	0.83160644416292	no	VDD	TAS2-3'D4[-]:VDD	0.999991260267728
AT5G18120.1	TAS1C-3'D4[-]	718	6	0.225303	0.915802848376814	no	APRL7	TAS1C-3'D4[-]:APRL7	0.999991260267728
AT5G18170.1	TAS3B-5'D1[+]	815	6	0.112652	0.908062740399721	no	GDH1	TAS3B-5'D1[+]:GDH1	0.999991260267728
AT5G18520.1	TAS4-3'D9[+]	1334	6	0.225303	0.915802848376814	no	Cand7	TAS4-3'D9[+]:Cand7	0.999991260267728
AT5G18670.1	TAS3A-5'D4[-]	1191	6	0.788561	0.388408091468778	no	BAM9	TAS3A-5'D4[-]:BAM9	0.999991260267728
AT5G18700.1	TAS3B-5'D9[+]	898	5.5	0.225303	0.844683532261689	no	EMB3013	TAS3B-5'D9[+]:EMB3013	0.999991260267728
AT5G19430.2	TAS1C-3'D2[+]	751	5.5	0.112652	0.83160644416292	no	NA	TAS1C-3'D2[+]:AT5G19430.2	0.999991260267728
AT5G20190.1	TAS1A-3'D6[+]	644	5.5	0.450606	0.720311243085418	no	NA	TAS1A-3'D6[+]:AT5G20190.1	0.999991260267728
AT5G21930.3	TAS2-3'D4[+]	2318	6	0.112652	0.83160644416292	no	ATHMA8	TAS2-3'D4[+]:ATHMA8	0.999991260267728
AT5G22370.2	TAS3C-5'D4[+]	990	6	0.112652	0.908062740399721	no	EMB1705	TAS3C-5'D4[+]:EMB1705	0.999991260267728
AT5G22580.1	TAS3C-5'D3[+]	170	6	0.112652	0.309845474367793	no	NA	TAS3C-5'D3[+]:AT5G22580.1	0.999991260267728
AT5G25480.1	TAS1C-3'D7[-]	915	5	0.112652	0.767025643076066	no	AtDNMT2	TAS1C-3'D7[-]:AtDNMT2	0.999991260267728
AT5G25560.4	TAS3A-5'D4[-]	2523	5	0.112652	0.663909555948444	no	NA	TAS3A-5'D4[-]:AT5G25560.4	0.999991260267728
AT5G26000.2	TAS3C-5'D2[+]	823	5.5	0.112652	0.52322668020992	no	AtTGG1	TAS3C-5'D2[+]:AtTGG1	0.999991260267728
AT5G26600.2	TAS3A-5'D5[+]	798	6	0.112652	0.83160644416292	no	NA	TAS3A-5'D5[+]:AT5G26600.2	0.999991260267728
AT5G26742.3	TAS3B-5'D8[+]	1802	5.5	0.112652	0.711751994872247	no	AtRH3	TAS3B-5'D8[+]:AtRH3	0.999991260267728
AT5G27380.1	TAS3C-5'D8[-]	943	5	0.112652	0.711751994872247	no	GSH2	TAS3C-5'D8[-]:GSH2	0.999991260267728
AT5G27670.1	TAS3B-5'D7[+]	143	6	0.112652	0.397032564711928	no	HTA7	TAS3B-5'D7[+]:HTA7	0.999991260267728
AT5G28640.1	TAS2-3'D3[-]	988	5	0.112652	0.52322668020992	no	AN3	TAS2-3'D3[-]:AN3	0.999991260267728
AT5G28770.3	TAS4-3'D9[+]	422	6	0.225303	0.844683532261689	no	AtbZIP63	TAS4-3'D9[+]:AtbZIP63	0.999991260267728
AT5G28770.3	TAS3A-5'D8[+]	935	6	0.563258	0.874031134526583	no	AtbZIP63	TAS3A-5'D8[+]:AtbZIP63	0.999991260267728
AT5G35630.3	TAS2-3'D4[+]	1421	6	0.225303	0.547213029828017	no	ATGSL1	TAS2-3'D4[+]:ATGSL1	0.999991260267728
AT5G35910.1	TAS3B-5'D7[+]	2578	5.5	0.112652	0.711751994872247	no	NA	TAS3B-5'D7[+]:AT5G35910.1	0.999991260267728
AT5G36110.1	TAS3A-5'D1[+]	992	6	0.107019	0.903465510163608	no	CYP716A1	TAS3A-5'D1[+]:CYP716A1	0.999991260267728
AT5G40340.1	TAS3B-5'D7[+]	2199	5.5	0.225303	0.731127406082311	no	NA	TAS3B-5'D7[+]:AT5G40340.1	0.999991260267728
AT5G40450.1	TAS3A-5'D6[+]	2042	6	0.112652	0.908062740399721	no	NA	TAS3A-5'D6[+]:AT5G40450.1	0.999991260267728
AT5G40450.1	TAS3B-5'D9[+]	2738	6	0.112652	0.767025643076066	no	NA	TAS3B-5'D9[+]:AT5G40450.1	0.999991260267728
AT5G42520.3	TAS3C-5'D8[-]	885	6	0.112652	0.908062740399721	no	ATBPC6	TAS3C-5'D8[-]:ATBPC6	0.999991260267728
AT5G42620.2	TAS3A-5'D2[+]	1551	6	0.112652	0.908062740399721	no	NA	TAS3A-5'D2[+]:AT5G42620.2	0.999991260267728
AT5G42630.2	TAS3B-5'D9[+]	612	6	0.0574523	0.728972787924495	no	ATS	TAS3B-5'D9[+]:ATS	0.999991260267728
AT5G42630.2	TAS3C-5'D3[+]	652	6	0.112652	0.767025643076066	no	ATS	TAS3C-5'D3[+]:ATS	0.999991260267728
AT5G43810.2	TAS3B-5'D9[+]	480	6	0.112652	0.908062740399721	no	AGO10	TAS3B-5'D9[+]:AGO10	0.999991260267728
AT5G44720.2	TAS1C-3'D9[+]	637	6	0.112652	0.767025643076066	no	NA	TAS1C-3'D9[+]:AT5G44720.2	0.999991260267728
AT5G45700.1	TAS3C-5'D6[-]	738	5.5	0.112652	0.908062740399721	no	NA	TAS3C-5'D6[-]:AT5G45700.1	0.999991260267728
AT5G46760.1	TAS3B-5'D7[+]	1268	5.5	0.112652	0.83160644416292	no	MYC3	TAS3B-5'D7[+]:MYC3	0.999991260267728
AT5G47120.1	TAS3C-5'D3[+]	773	6	0.112652	0.585232998739751	no	ATBI-1	TAS3C-5'D3[+]:ATBI-1	0.999991260267728
AT5G47520.1	TAS1C-3'D5[-]	823	6	0.112652	0.908062740399721	no	AtRABA5a	TAS1C-3'D5[-]:AtRABA5a	0.999991260267728
AT5G48180.1	TAS1B-3'D7[-]	657	5.5	0.225303	0.731127406082311	no	AtNSP5	TAS1B-3'D7[-]:AtNSP5	0.999991260267728
AT5G48655.3	TAS4-3'D3[+]	801	5.5	0.112652	0.83160644416292	no	NA	TAS4-3'D3[+]:AT5G48655.3	0.999991260267728
AT5G48840.1	TAS1C-3'D1[-]	831	6	0.112652	0.83160644416292	no	ATPTS	TAS1C-3'D1[-]:ATPTS	0.999991260267728
AT5G48970.1	TAS3A-5'D2[-]	1260	5.5	0.112652	0.908062740399721	no	NA	TAS3A-5'D2[-]:AT5G48970.1	0.999991260267728
AT5G49510.2	TAS1C-3'D9[-]	414	5.5	0.112652	0.767025643076066	no	PFD3	TAS1C-3'D9[-]:PFD3	0.999991260267728
AT5G50375.2	TAS3A-5'D3[+]	805	5.5	0.112652	0.83160644416292	no	CPI1	TAS3A-5'D3[+]:CPI1	0.999991260267728
AT5G50790.1	TAS3C-5'D3[+]	984	6	0.337955	0.568901956782407	no	AtSWEET10	TAS3C-5'D3[+]:AtSWEET10	0.999991260267728
AT5G51750.1	TAS2-3'D5[-]	928	5	0.112652	0.711751994872247	no	ATSBT1.3	TAS2-3'D5[-]:ATSBT1.3	0.999991260267728
AT5G52040.4	TAS3C-5'D3[+]	1445	6	1.01386	0.665138569159073	no	At-RS41	TAS3C-5'D3[+]:At-RS41	0.999991260267728
AT5G52470.2	TAS1A-3'D9[-]	188	6	0.112652	0.52322668020992	no	ATFBR1	TAS1A-3'D9[-]:ATFBR1	0.999991260267728
AT5G52530.3	TAS1C-3'D4[-]	367	6	0.112652	0.908062740399721	no	NA	TAS1C-3'D4[-]:AT5G52530.3	0.999991260267728
AT5G52650.1	TAS3B-5'D7[+]	528	6	0.112652	0.354304893038422	no	NA	TAS3B-5'D7[+]:AT5G52650.1	0.999991260267728
AT5G52920.1	TAS4-3'D1[-]	1531	6	0.112652	0.585232998739751	no	PKP-BETA1	TAS4-3'D1[-]:PKP-BETA1	0.999991260267728
AT5G52920.1	TAS3C-5'D4[+]	629	6	0.112652	0.908062740399721	no	PKP-BETA1	TAS3C-5'D4[+]:PKP-BETA1	0.999991260267728
AT5G53480.1	TAS1A-3'D5[-]	2572	6	0.112652	0.663909555948444	no	NA	TAS1A-3'D5[-]:AT5G53480.1	0.999991260267728
AT5G53880.1	TAS3B-5'D9[+]	241	6	0.00337955	0.749935199614337	no	NA	TAS3B-5'D9[+]:AT5G53880.1	0.999991260267728
AT5G54280.2	TAS3C-5'D2[+]	3591	6	0.112652	0.711751994872247	no	ATM2	TAS3C-5'D2[+]:ATM2	0.999991260267728
AT5G57710.1	TAS3B-5'D7[+]	3022	6	0.112652	0.908062740399721	no	NA	TAS3B-5'D7[+]:AT5G57710.1	0.999991260267728
AT5G58590.1	TAS3C-5'D3[+]	711	6	0.112652	0.83160644416292	no	RANBP1	TAS3C-5'D3[+]:RANBP1	0.999991260267728
AT5G60670.1	TAS3C-5'D3[+]	305	6	0.450606	0.865563703041156	no	NA	TAS3C-5'D3[+]:AT5G60670.1	0.999991260267728
AT5G61790.1	TAS2-3'D5[+]	642	5.5	0.337955	0.855875997436124	no	ATCNX1	TAS2-3'D5[+]:ATCNX1	0.999991260267728
AT5G62070.1	TAS3C-5'D8[-]	962	6	0.112652	0.83160644416292	no	IQD23	TAS3C-5'D8[-]:IQD23	0.999991260267728
AT5G62390.1	TAS3C-5'D3[+]	917	6	0.112652	0.552497194442513	no	ATBAG7	TAS3C-5'D3[+]:ATBAG7	0.999991260267728
AT5G62890.4	TAS2-3'D3[+]	1253	5.5	0.112652	0.711751994872247	no	NA	TAS2-3'D3[+]:AT5G62890.4	0.999991260267728
AT5G64260.1	TAS3C-5'D2[+]	330	5.5	0.112652	0.83160644416292	no	EXL2	TAS3C-5'D2[+]:EXL2	0.999991260267728
AT5G65000.2	TAS3A-5'D8[+]	678	6	0.17123	0.807407386981717	no	NA	TAS3A-5'D8[+]:AT5G65000.2	0.999991260267728
AT5G65110.2	TAS3A-5'D9[-]	1115	5	0.112652	0.83160644416292	no	ACX2	TAS3A-5'D9[-]:ACX2	0.999991260267728
AT5G65220.1	TAS3B-5'D9[+]	450	6	0.225303	0.783813676309349	no	NA	TAS3B-5'D9[+]:AT5G65220.1	0.999991260267728
AT5G65690.1	TAS1C-3'D7[-]	1201	6	0.112652	0.83160644416292	no	PCK2	TAS1C-3'D7[-]:PCK2	0.999991260267728
AT5G66210.4	TAS3C-5'D5[+]	1846	6	0.225303	0.915802848376814	no	CPK28	TAS3C-5'D5[+]:CPK28	0.999991260267728
AT5G66760.1	TAS1C-3'D5[-]	1777	6	0.112652	0.552497194442513	no	SDH1-1	TAS1C-3'D5[-]:SDH1-1	0.999991260267728
AT5G67590.1	TAS3A-5'D7[+]	448	5	0.112652	0.622093403579749	no	FRO1	TAS3A-5'D7[+]:FRO1	0.999991260267728
ATCG00170.1	TAS2-3'D8[-]	562	6	0.112652	0.83160644416292	no	RPOC2	TAS2-3'D8[-]:RPOC2	0.999991260267728
ATCG00380.1	TAS3B-5'D8[+]	235	6	1.57712	0.58844401822105	no	RPS4	TAS3B-5'D8[+]:RPS4	0.999991260267728
ATCG01130.1	TAS3C-5'D4[+]	4586	6	0.112652	0.451477193879414	no	YCF1.2	TAS3C-5'D4[+]:YCF1.2	0.999991260267728
ATMG00513.1	TAS3A-5'D2[-]	1342	6	0.00563258	0.520917657686964	no	NAD5	TAS3A-5'D2[-]:NAD5	0.999991260267728
