# Supplementary material for: NanoPARE: parallel analysis of RNA 5′ ends from low-input RNA
Source: Genome Res. 2018 Dec;28(12):1931–42. doi: 10.1101/gr.239202.118 (PMC6280765; doi:10.1101/gr.239202.118)
Supplement: Supplemental Material [file supp_gr.239202.118_Supplemental_Code_S1.zip › supplemental_code_S1/data_tables/detected_sites/ovule_2.anno.mir.allen.detected.sites.tsv]

target.transcript	sRNA	slice.site	Allen.score	slice.site.rpm	fold.change	verified.	common.name	interaction	adj.p.val
AT1G27340.1	miR394a	1382	1	0.434664	1.434664	yes	LCR	miR394a:LCR	0
AT1G27370.4	miR156j	1324	0	0.869327	1	no	SPL10	miR156j:SPL10	0
AT1G31280.1	miR403-3p	3232	1	0.869327	0.811343365205578	yes	AGO2	miR403-3p:AGO2	0
AT1G33120.1	miR5630a	309	0	0.0782394	0.876352355222648	no	NA	miR5630a:AT1G33120.1	0
AT1G33140.1	miR5630a	309	0	0.356424	0.654133351337275	no	PGY2	miR5630a:PGY2	0
AT1G54160.1	miR169h	1294	1.5	0.434664	0.76747620935235	yes	NF-YA5	miR169h:NF-YA5	0
AT1G77850.1	miR160a-5p	1419	0.5	10.4319	7.96834659543977	yes	ARF17	miR160a-5p:ARF17	0
AT2G02850.1	miR408-3p	107	1	0.434664	0.622686730411156	yes	ARPN	miR408-3p:ARPN	0
AT2G28350.1	miR160a-5p	1339	2	5.21596	6.21596	yes	ARF10	miR160a-5p:ARF10	0
AT2G45160.1	miR171a-3p	1013	0	13.0399	14.0399	yes	ATHAM1	miR171a-3p:ATHAM1	0
AT3G23690.1	miR393a-5p	416	3	0.434664	1.434664	yes	NA	miR393a-5p:AT3G23690.1	0
AT3G60630.1	miR171a-3p	1055	0	5.65063	2.88657068824083	yes	ATHAM2	miR171a-3p:ATHAM2	0
AT4G00150.1	miR171a-3p	866	0	0.869327	1.30297198507804	yes	ATHAM3	miR171a-3p:ATHAM3	0
AT5G06100.3	miR159a	1259	3.5	0.869327	1.869327	yes	ATMYB33	miR159a:ATMYB33	0
AT5G08430.1	miR414	1685	1	0.434664	1	no	NA	miR414:AT5G08430.1	0
AT5G24890.1	miR414	772	1	0.434664	0.751744219252617	no	NA	miR414:AT5G24890.1	0
AT5G37020.2	miR167a-5p	2380	4	4.34664	3.72675413894821	no	ARF8	miR167a-5p:ARF8	0
AT5G39740.2	miR414	997	1.5	1.27356	0.34185633541484	no	OLI7	miR414:OLI7	0
AT5G43270.3	miR156j	1111	0	0.104319	0.769740510670094	yes	SPL2	miR156j:SPL2	0
AT5G57580.1	miR414	2139	1	0.434664	0.76747620935235	no	NA	miR414:AT5G57580.1	0
AT5G60760.1	miR447a-3p	1290	2.5	0.434664	1.434664	yes	NA	miR447a-3p:AT5G60760.1	0.00241701423170546
AT4G30080.1	miR160a-5p	1518	2.5	1.30399	2.30399	yes	ARF16	miR160a-5p:ARF16	0.0107355808663432
AT5G51850.1	miR5641	1007	1	0.434664	1.434664	no	TRM24	miR5641:TRM24	0.0112820233875273
AT2G27400.1	miR173-5p	378	2.5	1.73865	2.73865	yes	TAS1a	miR173-5p:TAS1a	0.0120577501058558
AT2G39675.1	miR173-5p	378	2.5	6.08529	7.08529	yes	TAS1c	miR173-5p:TAS1c	0.0120577501058558
AT2G39681.1	miR173-5p	417	2.5	5.65063	4.63567079120965	yes	TAS2	miR173-5p:TAS2	0.0120577501058558
AT3G11440.1	miR159a	1165	3.5	0.434664	1.434664	yes	ATMYB65	miR159a:ATMYB65	0.0256053995556375
AT1G03850.2	miR5658	175	2	0.434664	1.39819924337269	no	ATGRXS13	miR5658:ATGRXS13	0.0445923017443894
AT2G02810.1	miR407	1239	2.5	0.434664	1	no	ATUTR1	miR407:ATUTR1	0.0445923017443894
AT2G13370.1	miR5998a	3829	2.5	0.434664	1	no	CHR5	miR5998a:CHR5	0.0445923017443894
AT2G34710.1	miR165a-3p	880	3	0.434664	1.434664	no	ATHB-14	miR165a-3p:ATHB-14	0.0445923017443894
AT5G43730.1	miR472-3p	634	3	0.434664	1.434664	no	NA	miR472-3p:AT5G43730.1	0.0449985432420975
AT2G38080.1	miR397a	759	2.5	0.434664	1	yes	ATLMCO4	miR397a:ATLMCO4	0.0466662655584726
AT1G11440.1	miR414	770	2.5	0.434664	1	no	NA	miR414:AT1G11440.1	0.0507037368262964
AT4G31510.1	miR414	502	2.5	0.434664	1	no	NA	miR414:AT4G31510.1	0.0507037368262964
AT5G40340.1	miR414	1045	2.5	0.434664	1	no	NA	miR414:AT5G40340.1	0.0507037368262964
AT1G08125.3	miR390a-3p	887	5	10.4319	7.96834659543977	no	NA	miR390a-3p:AT1G08125.3	0.0509979886982542
AT1G63130.1	miR161.2	1111	3	0.434664	1.434664	yes	TAS8	miR161.2:TAS8	0.0690344057452089
AT5G07680.2	miR164a	661	2.5	0.434664	1	yes	ANAC079	miR164a:ANAC079	0.070462143837192
AT2G47460.1	miR858a	401	3	0.434664	1.434664	yes	ATMYB12	miR858a:ATMYB12	0.0722719478916729
AT1G62910.1	miR161.1	987	2.5	0.217332	1	yes	RFL9	miR161.1:RFL9	0.0755041613309896
AT1G62930.1	miR161.1	975	2.5	0.217332	1	no	RPF3	miR161.1:RPF3	0.0755041613309896
AT3G17185.2	miR390a-5p	863	4.5	1.73865	1.90891386415216	yes	TAS3a	miR390a-5p:TAS3a	0.076955605542487
AT2G30280.1	miR414	981	2.5	0.434664	1	no	DMS4	miR414:DMS4	0.0786379673078886
AT5G52965.1	miR8171	121	4	0.434664	1.434664	no	NA	miR8171:AT5G52965.1	0.0786379673078886
AT2G33810.1	miR156a-5p	796	1.5	0.434664	0.622686730411156	yes	SPL3	miR156a-5p:SPL3	0.0810542231102227
AT5G01370.1	miR396b-5p	635	3	0.434664	1	no	ACI1	miR396b-5p:ACI1	0.0913618148686392
AT5G43060.1	miR396b-5p	518	3	0.434664	1	no	RD21B	miR396b-5p:RD21B	0.0913618148686392
AT5G67180.1	miR172a	1308	3	0.434664	1	yes	TOE3	miR172a:TOE3	0.0923924578778307
AT1G50055.1	miR173-5p	373	4.5	1.73865	2.73865	yes	TAS1b	miR173-5p:TAS1b	0.105857359478521
AT3G17430.1	miR5658	119	6	0.434664	1.434664	no	NA	miR5658:AT3G17430.1	0.128569675801256
AT2G22840.1	miR396a-5p	791	4	0.434664	1.434664	yes	AtGRF1	miR396a-5p:AtGRF1	0.132077497897337
AT3G52910.1	miR396a-5p	752	4	0.434664	1.434664	yes	AtGRF4	miR396a-5p:AtGRF4	0.132077497897337
AT2G34560.2	miR5021	40	4	0.434664	1.434664	no	AtCCP1	miR5021:AtCCP1	0.133386544685341
AT1G48410.3	miR168a-5p	531	5	0.434664	1.434664	yes	AGO1	miR168a-5p:AGO1	0.145399257873723
AT2G47810.1	miR5021	759	5.5	0.434664	1.434664	no	NF-YB5	miR5021:NF-YB5	0.147413600224149
AT3G11810.1	miR414	1101	2.5	0.434664	0.76747620935235	no	NA	miR414:AT3G11810.1	0.160518702886069
AT4G27310.1	miR414	624	4	0.521596	1.521596	no	BBX28	miR414:BBX28	0.16203188133347
AT1G30330.2	miR167a-5p	3246	5	2.60798	1.73268149314943	no	ARF6	miR167a-5p:ARF6	0.165461244173398
AT1G04530.1	miR414	809	2.5	0.347731	0.720971237242066	no	TPR4	miR414:TPR4	0.169293696424007
AT1G70700.2	miR169d	787	2.5	0.869327	0.163518487740446	no	JAZ9	miR169d:JAZ9	0.181192602141074
AT5G37780.3	miR414	638	2.5	2.60798	0.62643218156911	no	ACAM-1	miR414:ACAM-1	0.190457377419024
AT1G18800.1	miR414	830	3.5	0.869327	1	no	NRP2	miR414:NRP2	0.194133457248095
AT2G39020.1	miR414	909	2.5	0.434664	0.452101899587813	no	NA	miR414:AT2G39020.1	0.194133457248095
AT3G11200.2	miR414	1081	2.5	0.434664	0.452101899587813	no	AL2	miR414:AL2	0.194133457248095
AT5G44200.2	miR414	905	3.5	1.30399	1	no	ATCBP20	miR414:ATCBP20	0.194133457248095
AT1G32500.1	miR162a-3p	1470	3.5	0.434664	1	no	ABCI7	miR162a-3p:ABCI7	0.19502476325251
AT3G44110.2	miR414	1237	2.5	0.434664	0.397636350534094	no	ATJ	miR414:ATJ	0.195654403358895
AT2G47750.1	miR837-5p	1820	4.5	0.434664	1.434664	no	GH3.9	miR837-5p:GH3.9	0.197122074254026
AT3G23810.1	miR172d-5p	976	3.5	0.434664	1	no	ATSAHH2	miR172d-5p:ATSAHH2	0.197122074254026
AT2G11910.2	miR414	313	3	0.869327	1	no	NA	miR414:AT2G11910.2	0.20251437499973
AT5G64920.1	miR847	495	4	0.434664	1.434664	no	CIP8	miR847:CIP8	0.20251437499973
AT5G08139.1	miR4221	1225	5.5	5.21596	4.33269392694038	no	NA	miR4221:AT5G08139.1	0.212069633026143
AT1G61010.3	miR156f-3p	2048	4	0.434664	1.434664	no	CPSF73-I	miR156f-3p:CPSF73-I	0.229013598477858
AT4G15660.1	miR4221	262	3.5	0.434664	1	no	NA	miR4221:AT4G15660.1	0.2290534253016
AT4G31010.2	miR8180	115	5	0.434664	1.434664	no	NA	miR8180:AT4G31010.2	0.2290534253016
AT1G73090.2	miR4239	528	4.5	0.434664	1.434664	no	NA	miR4239:AT1G73090.2	0.231805153153695
AT3G27640.1	miR5658	1517	3	0.0825861	1.0825861	no	NA	miR5658:AT3G27640.1	0.241843632025465
AT2G37340.3	miR842	1015	3	0.434664	0.397636350534094	no	AT-RS2Z33	miR842:AT-RS2Z33	0.252437556000335
AT2G23140.2	miR414	2828	3.5	0.434664	1	no	AtPUB4	miR414:AtPUB4	0.257360777673862
AT5G63650.1	miR414	1170	3.5	0.434664	1	no	SNRK2-5	miR414:SNRK2-5	0.257360777673862
AT2G03750.1	miR156h	1113	2.5	0.434664	0.76747620935235	no	NA	miR156h:AT2G03750.1	0.263637524367107
AT3G58630.1	miR168a-5p	216	6	0.434664	1.434664	no	NA	miR168a-5p:AT3G58630.1	0.289174331315945
AT2G20800.1	miR836	1258	5.5	1.73865	2.73865	no	NDB4	miR836:NDB4	0.295915490522971
AT3G55350.1	miR834	208	5.5	0.434664	1.434664	no	NA	miR834:AT3G55350.1	0.295915490522971
AT1G26218.1	miR5020a	253	6	0.434664	1.434664	no	NA	miR5020a:AT1G26218.1	0.311868784426293
AT3G13960.1	miR774b-5p	1068	5.5	0.434664	1.434664	no	AtGRF5	miR774b-5p:AtGRF5	0.321842057256211
AT1G12820.1	miR393a-5p	1894	4	1.30399	1	yes	AFB3	miR393a-5p:AFB3	0.337875926737563
AT3G57160.1	miR1886.1	421	5.5	0.434664	1.434664	no	NA	miR1886.1:AT3G57160.1	0.350917672328449
AT1G67590.2	miR414	503	4	0.434664	1	no	NA	miR414:AT1G67590.2	0.358491859808576
AT3G49870.1	miR5658	109	4	0.434664	1	no	ARLA1C	miR5658:ARLA1C	0.358491859808576
AT5G40550.2	miR414	1012	4	0.434664	1	no	AtSGF29b	miR414:AtSGF29b	0.358491859808576
AT5G41070.1	miR5658	1177	4	0.434664	1	no	DRB5	miR5658:DRB5	0.358491859808576
AT5G62470.2	miR5658	783	4	0.434664	1	no	ATMYB96	miR5658:ATMYB96	0.358491859808576
AT5G60960.1	miR161.2	998	5	0.434664	1.434664	no	PNM1	miR161.2:PNM1	0.379521563458091
AT4G25210.1	miR864-3p	589	4	0.434664	1	no	NA	miR864-3p:AT4G25210.1	0.394265449348544
AT2G06760.1	miR159b-5p	2795	6	0.434664	1.434664	no	NA	miR159b-5p:AT2G06760.1	0.397369302244779
AT2G11910.2	miR414	502	3	1.30399	0.638581699455097	no	NA	miR414:AT2G11910.2	0.397369302244779
AT3G13200.1	miR414	505	3	0.434664	0.622686730411156	no	EMB2769	miR414:EMB2769	0.397369302244779
AT4G00450.1	miR5633	6797	3	0.434664	0.76747620935235	no	CCT	miR5633:CCT	0.397369302244779
AT4G17170.1	miR156c-3p	526	4.5	0.869327	1.30297198507804	no	AT-RAB2	miR156c-3p:AT-RAB2	0.397369302244779
AT4G24270.2	miR156a-5p	2648	3	0.434664	0.76747620935235	no	EMB140	miR156a-5p:EMB140	0.397369302244779
AT1G74010.1	miR5021	126	3	0.182559	1.182559	no	NA	miR5021:AT1G74010.1	0.398550956238171
AT3G20770.1	miR5015	1976	3.5	0.434664	0.76747620935235	no	AtEIN3	miR5015:AtEIN3	0.403024129558515
AT3G25520.2	miR414	699	3.5	4.34664	0.860147105193727	no	ATL5	miR414:ATL5	0.410464732147118
AT3G63030.1	miR417	434	6	0.434664	1.434664	no	MBD4	miR417:MBD4	0.422032986025224
AT3G21060.1	miR414	2009	3.5	0.434664	0.76747620935235	no	RBL	miR414:RBL	0.425424273223764
AT3G50690.1	miR414	652	3.5	0.434664	0.76747620935235	no	NA	miR414:AT3G50690.1	0.425424273223764
AT1G58030.1	miR414	739	5.5	0.434664	1.434664	no	CAT2	miR414:CAT2	0.42600483098604
AT4G37895.1	miR414	132	5.5	0.434664	1.434664	no	NA	miR414:AT4G37895.1	0.42600483098604
AT5G57735.1	miR390a-5p	428	4.5	0.869327	1.30297198507804	yes	TAS3c	miR390a-5p:TAS3c	0.42600483098604
AT1G32380.1	miR5021	1543	4	0.434664	1	no	PRS2	miR5021:PRS2	0.431941743575127
AT1G65370.1	miR5655	1157	4	0.434664	1	no	NA	miR5655:AT1G65370.1	0.431941743575127
AT2G43018.1	miR5651	1458	3.5	0.434664	0.76747620935235	no	CPuORF17	miR5651:CPuORF17	0.431941743575127
AT2G43020.1	miR5651	1459	3.5	0.434664	0.76747620935235	no	ATPAO2	miR5651:ATPAO2	0.431941743575127
AT3G26360.1	miR164a	640	6	0.434664	1.434664	no	NA	miR164a:AT3G26360.1	0.431941743575127
AT5G01980.1	miR4221	1529	4.5	0.434664	1	no	NA	miR4221:AT5G01980.1	0.431941743575127
AT5G11340.1	miR171b-3p	343	4.5	0.869327	1.30297198507804	no	NA	miR171b-3p:AT5G11340.1	0.431941743575127
AT5G46030.1	miR414	453	3	0.434664	0.452101899587813	no	NA	miR414:AT5G46030.1	0.431941743575127
AT5G66960.1	miR847	1833	5.5	0.869327	1.869327	no	NA	miR847:AT5G66960.1	0.431941743575127
AT2G47850.3	miR857	1220	4.5	0.434664	1	no	NA	miR857:AT2G47850.3	0.440124169170184
AT3G18680.1	miR822-5p	712	4.5	0.434664	1	no	NA	miR822-5p:AT3G18680.1	0.441530020451883
AT1G55960.1	miR5012	1176	4.5	0.434664	1	no	NA	miR5012:AT1G55960.1	0.444820782190383
AT2G03240.1	miR5658	140	3	0.434664	0.622686730411156	no	NA	miR5658:AT2G03240.1	0.444820782190383
AT2G27590.1	miR157a-5p	1206	4.5	0.434664	1	no	NA	miR157a-5p:AT2G27590.1	0.444820782190383
AT2G34670.2	miR169f-3p	1995	6	0.434664	1.434664	no	NA	miR169f-3p:AT2G34670.2	0.444820782190383
AT3G51895.1	miR865-5p	1923	3.5	0.434664	0.76747620935235	no	AST12	miR865-5p:AST12	0.444820782190383
AT3G59670.1	miR5641	2001	3.5	0.434664	0.76747620935235	no	NA	miR5641:AT3G59670.1	0.444820782190383
AT5G56910.1	miR5662	452	4.5	0.434664	1	no	NA	miR5662:AT5G56910.1	0.444820782190383
AT3G04910.3	miR847	1606	4	0.434664	1	no	ATWNK1	miR847:ATWNK1	0.447980415079822
AT5G01090.1	miR838	1282	4	1.30399	1	no	NA	miR838:AT5G01090.1	0.447980415079822
AT3G24150.1	miR829-5p	112	5.5	0.434664	1.434664	no	NA	miR829-5p:AT3G24150.1	0.449300744323104
AT1G47960.1	miR414	158	4.5	0.434664	1	no	ATC/VIF1	miR414:ATC/VIF1	0.450706386334054
AT1G52550.1	miR414	458	4.5	0.434664	1	no	NA	miR414:AT1G52550.1	0.450706386334054
AT2G25550.1	miR414	700	4.5	0.143439	1.143439	no	NA	miR414:AT2G25550.1	0.450706386334054
AT2G31520.1	miR414	550	4.5	0.143439	1.143439	no	NA	miR414:AT2G31520.1	0.450706386334054
AT3G11964.1	miR413	5049	4.5	0.434664	1	no	NA	miR413:AT3G11964.1	0.450706386334054
AT5G37665.1	miR414	843	4.5	0.143439	1.143439	no	NA	miR414:AT5G37665.1	0.450706386334054
AT5G57370.1	miR414	572	4.5	0.434664	1	no	NA	miR414:AT5G57370.1	0.450706386334054
AT1G80930.1	miR414	860	4	0.434664	1	no	NA	miR414:AT1G80930.1	0.452242356589608
AT2G36400.1	miR396a-5p	756	4	0.434664	1	yes	AtGRF3	miR396a-5p:AtGRF3	0.452242356589608
AT3G28007.1	miR414	782	3.5	0.434664	0.622686730411156	no	AtSWEET4	miR414:AtSWEET4	0.454010721061585
AT5G42880.1	miR858a	1543	4.5	0.434664	1	no	NA	miR858a:AT5G42880.1	0.454010721061585
AT3G59090.3	miR414	558	5.5	0.434664	1.434664	no	Cand3	miR414:Cand3	0.46334903087875
AT5G25150.1	miR414	1713	5.5	0.434664	1.434664	no	TAF5	miR414:TAF5	0.46334903087875
AT5G41070.1	miR5658	820	4	0.434664	1	no	DRB5	miR5658:DRB5	0.46334903087875
AT5G58412.1	miR414	30	5.5	0.434664	1.434664	no	NA	miR414:AT5G58412.1	0.46334903087875
AT2G01130.1	miR420	2681	6	0.434664	1.434664	no	NA	miR420:AT2G01130.1	0.465573623695643
AT1G79530.1	miR5012	392	5.5	0.860634	1.860634	no	GAPCP-1	miR5012:GAPCP-1	0.467445451634033
AT1G19870.1	miR4227	2242	4	0.434664	1	no	iqd32	miR4227:iqd32	0.467987315384679
AT4G33890.2	miR838	683	5.5	0.434664	1.434664	no	NA	miR838:AT4G33890.2	0.482303658916525
AT5G16650.1	miR158a-5p	882	3.5	0.434664	0.523858105270845	no	NA	miR158a-5p:AT5G16650.1	0.483392390440274
AT5G56530.2	miR158b	182	6	0.434664	1.434664	no	NA	miR158b:AT5G56530.2	0.491020701331148
AT3G22790.1	miR4239	4130	6	0.869327	1.869327	no	NET1A	miR4239:NET1A	0.491025777374199
AT2G33430.1	miR414	783	3.5	0.417277	0.615140256685142	no	DAL	miR414:DAL	0.493571971385945
AT5G39350.1	miR5595a	1470	6	0.434664	1.434664	no	NA	miR5595a:AT5G39350.1	0.508958277925429
AT3G07740.4	miR858b	910	5.5	0.434664	1.434664	no	ADA2A	miR858b:ADA2A	0.512080706498519
AT3G22420.2	miR5016	314	6	0.434664	1.434664	no	ATWNK2	miR5016:ATWNK2	0.522525677188195
AT4G11850.1	miR396a-5p	694	6	0.434664	1.434664	no	MEE54	miR396a-5p:MEE54	0.522525677188195
AT5G44860.1	miR414	1150	3.5	0.869327	0.462402538934953	no	NA	miR414:AT5G44860.1	0.522525677188195
AT3G09200.2	miR5662	663	3.5	0.434664	0.523858105270845	no	NA	miR5662:AT3G09200.2	0.527682577447171
AT3G20650.2	miR776	1063	6	0.434664	1.434664	no	NA	miR776:AT3G20650.2	0.531619303147621
AT1G47970.1	miR414	638	3.5	0.434664	0.292075073748415	no	NA	miR414:AT1G47970.1	0.532676219874881
AT2G20050.2	miR156f-3p	3194	5.5	0.434664	1.434664	no	NA	miR156f-3p:AT2G20050.2	0.532676219874881
AT5G11860.4	miR5643a	929	4.5	0.434664	1	no	SSP5	miR5643a:SSP5	0.532676219874881
AT3G49010.5	miR5662	83	3.5	0.434664	0.452101899587813	no	ATBBC1	miR5662:ATBBC1	0.533937151072978
AT2G22420.1	miR2934-5p	1000	4.5	0.434664	1	no	NA	miR2934-5p:AT2G22420.1	0.534194808313356
AT2G43945.1	miR5652	1077	3.5	0.434664	0.523858105270845	no	NA	miR5652:AT2G43945.1	0.534194808313356
AT3G05790.1	miR156b-3p	2169	6	0.434664	1.434664	no	LON4	miR156b-3p:LON4	0.534194808313356
AT3G09100.2	miR414	1173	6	0.434664	1.434664	no	NA	miR414:AT3G09100.2	0.534194808313356
AT3G44750.2	miR414	472	4.5	0.434664	1	no	ATHD2A	miR414:ATHD2A	0.534194808313356
AT4G24940.1	miR414	1071	4.5	0.434664	1	no	AT-SAE1-1	miR414:AT-SAE1-1	0.534194808313356
AT5G01260.2	miR414	1536	4.5	0.108666	1.108666	no	NA	miR414:AT5G01260.2	0.534194808313356
AT5G60840.1	miR838	507	4.5	0.434664	1	no	NA	miR838:AT5G60840.1	0.534194808313356
AT5G61240.2	miR5028	1191	4.5	0.434664	1	no	NA	miR5028:AT5G61240.2	0.534194808313356
AT1G04280.1	miR869.2	1552	5	0.869327	1	no	NA	miR869.2:AT1G04280.1	0.541995924932967
AT1G15670.1	miR5661	559	5	0.434664	1	no	NA	miR5661:AT1G15670.1	0.541995924932967
AT1G16270.2	miR829-5p	3882	5	0.434664	1	no	NA	miR829-5p:AT1G16270.2	0.541995924932967
AT1G20010.1	miR774a	135	5	0.434664	1	no	TUB5	miR774a:TUB5	0.541995924932967
AT1G26540.1	miR837-5p	1290	5	0.434664	1	no	NA	miR837-5p:AT1G26540.1	0.541995924932967
AT1G52500.2	miR837-5p	989	4	0.434664	0.76747620935235	no	ATFPG-1	miR837-5p:ATFPG-1	0.541995924932967
AT1G69870.1	miR838	1244	5	0.434664	1	no	NRT1.7	miR838:NRT1.7	0.541995924932967
AT1G75860.1	miR841a-3p	473	5	0.434664	1	no	NA	miR841a-3p:AT1G75860.1	0.541995924932967
AT1G76090.1	miR5021	1230	5	0.434664	1	no	SMT3	miR5021:SMT3	0.541995924932967
AT1G77840.1	miR414	949	5	0.434664	1.36919851156647	no	NA	miR414:AT1G77840.1	0.541995924932967
AT1G80570.3	miR393b-3p	1870	5	0.434664	1	no	NA	miR393b-3p:AT1G80570.3	0.541995924932967
AT2G01190.1	miR5021	2317	5	0.434664	1	no	PDE331	miR5021:PDE331	0.541995924932967
AT2G19480.3	miR414	1205	4	0.434664	0.76747620935235	no	NAP1;2	miR414:NAP1;2	0.541995924932967
AT2G32920.1	miR832-5p	123	5	0.434664	1	no	ATPDI9	miR832-5p:ATPDI9	0.541995924932967
AT3G03020.2	miR5021	224	5	0.434664	1	no	NA	miR5021:AT3G03020.2	0.541995924932967
AT3G15270.1	miR157a-5p	655	5	0.434664	1	no	SPL5	miR157a-5p:SPL5	0.541995924932967
AT3G19490.1	miR2937	498	5	0.434664	1	no	ATNHD1	miR2937:ATNHD1	0.541995924932967
AT3G20910.1	miR169a-5p	1045	4	0.434664	0.76747620935235	yes	NF-YA9	miR169a-5p:NF-YA9	0.541995924932967
AT3G26810.1	miR393a-5p	2009	4	0.869327	0.811343365205578	yes	AFB2	miR393a-5p:AFB2	0.541995924932967
AT3G56050.2	miR831-3p	1524	4	0.434664	0.76747620935235	no	NA	miR831-3p:AT3G56050.2	0.541995924932967
AT4G19540.1	miR472-3p	296	6	0.434664	1.434664	no	INDH	miR472-3p:INDH	0.541995924932967
AT4G25370.1	miR824-3p	564	4	0.843247	0.800023871631387	no	NA	miR824-3p:AT4G25370.1	0.541995924932967
AT4G30210.2	miR5021	103	5	0.434664	1	no	AR2	miR5021:AR2	0.541995924932967
AT4G32330.3	miR837-5p	833	5	0.434664	1	no	NA	miR837-5p:AT4G32330.3	0.541995924932967
AT4G35800.1	miR774b-5p	5544	5	0.434664	1	no	NRPB1	miR774b-5p:NRPB1	0.541995924932967
AT4G36520.1	miR838	2097	5	0.869327	1	no	NA	miR838:AT4G36520.1	0.541995924932967
AT5G06150.1	miR829-5p	1048	5	0.434664	1	no	CYC1BAT	miR829-5p:CYC1BAT	0.541995924932967
AT5G10790.1	miR825	695	5	0.434664	1	no	UBP22	miR825:UBP22	0.541995924932967
AT5G35620.2	miR838	995	5	0.434664	1	no	EIF(ISO)4E	miR838:EIF(ISO)4E	0.541995924932967
AT5G61790.1	miR414	1023	4	0.434664	0.76747620935235	no	ATCNX1	miR414:ATCNX1	0.541995924932967
AT5G62700.1	miR774a	138	5	0.869327	1	no	TUB3	miR774a:TUB3	0.541995924932967
AT3G55290.2	miR773b-5p	175	5	0.217332	1	no	NA	miR773b-5p:AT3G55290.2	0.555813815259188
AT3G55310.1	miR773b-5p	184	5	0.217332	1	no	NA	miR773b-5p:AT3G55310.1	0.555813815259188
AT1G58030.1	miR782	1725	5	0.434664	1	no	CAT2	miR782:CAT2	0.560238759277683
AT4G26100.1	miR773b-3p	942	5	0.434664	1	no	CK1	miR773b-3p:CK1	0.560238759277683
AT1G02680.1	miR5647	328	5	0.434664	1	no	TAF13	miR5647:TAF13	0.560398855537217
AT1G20696.3	miR5021	727	2.5	1.30399	0.174934323417308	no	HMGB3	miR5021:HMGB3	0.560398855537217
AT1G63020.2	miR415	4723	5	0.434664	1	no	NRPD1	miR415:NRPD1	0.560398855537217
AT1G70550.2	miR5595a	509	5.5	0.869327	1.30297198507804	no	NA	miR5595a:AT1G70550.2	0.560398855537217
AT2G24990.1	miR847	1525	5	0.434664	1	no	NA	miR847:AT2G24990.1	0.560398855537217
AT3G44280.1	miR5655	295	5	0.434664	1	no	NA	miR5655:AT3G44280.1	0.560398855537217
AT4G33080.2	miR164b-3p	867	5	0.434664	1	no	NA	miR164b-3p:AT4G33080.2	0.560398855537217
AT5G45040.1	miR5996	297	5	0.434664	1	no	CYTC6A	miR5996:CYTC6A	0.560398855537217
AT2G04330.1	miR2112-3p	662	5	0.104319	1.01599574656278	no	NA	miR2112-3p:AT2G04330.1	0.568825606734233
AT2G23480.1	miR2112-3p	818	5	0.104319	1.01599574656278	no	NA	miR2112-3p:AT2G23480.1	0.568825606734233
AT5G65060.2	miR2112-3p	717	5	0.869327	1	no	AGL70	miR2112-3p:AGL70	0.568825606734233
AT1G04150.1	miR157c-3p	1157	6	0.434664	1.434664	no	NA	miR157c-3p:AT1G04150.1	0.57322706246632
AT1G20980.1	miR831-5p	3804	4.5	0.434664	1	no	ATSPL14	miR831-5p:ATSPL14	0.586528721578936
AT3G45930.1	miR172d-5p	506	4.5	0.434664	1	no	NA	miR172d-5p:AT3G45930.1	0.586528721578936
AT1G70780.1	miR172d-5p	414	4	1.30399	0.841286765377102	no	NA	miR172d-5p:AT1G70780.1	0.586547161923411
AT1G70782.1	miR172d-5p	414	4	1.30399	0.841286765377102	no	CPuORF28	miR172d-5p:CPuORF28	0.586547161923411
AT1G06520.1	miR837-3p	1829	3	0.391197	0.438404258001084	no	ATGPAT1	miR837-3p:ATGPAT1	0.589382055677694
AT2G16485.1	miR390b-3p	5048	5.5	0.869327	1.30297198507804	no	NERD	miR390b-3p:NERD	0.589382055677694
AT2G40300.1	miR5655	886	3.5	0.434664	0.622686730411156	no	ATFER4	miR5655:ATFER4	0.589382055677694
AT3G01890.1	miR3440b-5p	1705	5	0.434664	1	no	NA	miR3440b-5p:AT3G01890.1	0.589382055677694
AT3G51290.2	miR156j	1137	5	0.434664	1	no	NA	miR156j:AT3G51290.2	0.589382055677694
AT3G53130.1	miR3440b-5p	1489	5	0.434664	1	no	CYP97C1	miR3440b-5p:CYP97C1	0.589382055677694
AT4G34588.1	miR5021	107	6	0.434664	1	no	CPuORF2	miR5021:CPuORF2	0.589382055677694
AT4G34590.1	miR5021	107	6	0.434664	1	no	ATB2	miR5021:ATB2	0.589382055677694
AT4G35630.1	miR5021	1530	3	0.434664	0.622686730411156	no	PSAT	miR5021:PSAT	0.589382055677694
AT5G28442.1	miR866-3p	617	4	0.273838	0.887899884572276	no	NA	miR866-3p:AT5G28442.1	0.589382055677694
AT5G65670.2	miR172b-5p	1057	3.5	0.434664	0.320429900989657	no	IAA9	miR172b-5p:IAA9	0.589382055677694
AT1G51660.1	miR854a	1324	5	0.434664	1	no	ATMEK4	miR854a:ATMEK4	0.594118325528994
AT1G30450.3	miR773b-3p	384	6	0.434664	1.434664	no	ATCCC1	miR773b-3p:ATCCC1	0.598050676111102
AT2G38640.1	miR831-3p	533	6	0.434664	1.434664	no	NA	miR831-3p:AT2G38640.1	0.598050676111102
AT3G23300.1	miR414	2102	4	0.434664	0.76747620935235	no	NA	miR414:AT3G23300.1	0.598050676111102
AT3G52230.1	miR414	512	4	0.869327	0.811343365205578	no	NA	miR414:AT3G52230.1	0.598050676111102
AT4G26965.2	miR847	391	6	0.434664	1.434664	no	NA	miR847:AT4G26965.2	0.598050676111102
AT5G19390.4	miR858b	1661	6	0.434664	1.434664	no	NA	miR858b:AT5G19390.4	0.598050676111102
AT1G58290.1	miR2934-3p	253	5.5	0.434664	1	no	AtHEMA1	miR2934-3p:AtHEMA1	0.601906326590119
AT1G01300.1	miR8170-3p	1681	4	0.434664	0.622686730411156	no	NA	miR8170-3p:AT1G01300.1	0.612634231443149
AT1G10650.2	miR5014a-3p	1416	5.5	0.434664	1	no	NA	miR5014a-3p:AT1G10650.2	0.612634231443149
AT1G18740.1	miR5662	1041	5.5	0.434664	1	no	NA	miR5662:AT1G18740.1	0.612634231443149
AT1G32200.2	miR834	104	5.5	0.434664	1	no	ACT1	miR834:ACT1	0.612634231443149
AT1G50200.2	miR161.2	2577	5.5	0.434664	1	no	ACD	miR161.2:ACD	0.612634231443149
AT1G51100.1	miR833b	636	5.5	0.434664	1	no	CRR41	miR833b:CRR41	0.612634231443149
AT2G02230.1	miR161.2	151	5.5	0.434664	1	no	AtPP2-B1	miR161.2:AtPP2-B1	0.612634231443149
AT2G05025.1	miR865-3p	1191	5.5	0.434664	1	no	NA	miR865-3p:AT2G05025.1	0.612634231443149
AT2G17190.1	miR5662	1924	5.5	0.869327	1	no	NA	miR5662:AT2G17190.1	0.612634231443149
AT2G22080.1	miR414	598	4	1.30399	0.638581699455097	no	NA	miR414:AT2G22080.1	0.612634231443149
AT2G30260.1	miR5662	749	4	0.434664	0.523858105270845	no	U2B''	miR5662:U2B''	0.612634231443149
AT2G39570.1	miR156f-3p	1310	4.5	2.17332	0.879528157029695	no	ACR9	miR156f-3p:ACR9	0.612634231443149
AT2G45850.2	miR837-5p	1120	4.5	0.869327	0.811343365205578	no	NA	miR837-5p:AT2G45850.2	0.612634231443149
AT3G01120.1	miR773b-3p	1665	4	0.434664	0.452101899587813	no	AtCGS1	miR773b-3p:AtCGS1	0.612634231443149
AT3G01500.3	miR5658	1200	4	0.434664	0.622686730411156	no	ATBCA1	miR5658:ATBCA1	0.612634231443149
AT3G55672.1	miR5628	470	6	0.434664	1	no	NA	miR5628:AT3G55672.1	0.612634231443149
AT3G62610.1	miR780.2	992	5.5	0.434664	1	no	ATMYB11	miR780.2:ATMYB11	0.612634231443149
AT4G02530.1	miR870-3p	96	5.5	0.434664	1	no	NA	miR870-3p:AT4G02530.1	0.612634231443149
AT4G15420.1	miR835-5p	291	5.5	0.434664	1	no	NA	miR835-5p:AT4G15420.1	0.612634231443149
AT4G20980.4	miR5651	1477	5.5	0.434664	1	no	NA	miR5651:AT4G20980.4	0.612634231443149
AT4G29900.1	miR5016	3175	5.5	0.434664	1	no	ACA10	miR5016:ACA10	0.612634231443149
AT4G30210.2	miR414	581	5.5	0.434664	1	no	AR2	miR414:AR2	0.612634231443149
AT5G01400.1	miR414	4300	5.5	0.869327	1	no	ESP4	miR414:ESP4	0.612634231443149
AT5G01810.3	miR5655	1728	3.5	0.434664	0.523858105270845	no	ATPK10	miR5655:ATPK10	0.612634231443149
AT5G26000.2	miR4227	851	4	0.434664	0.622686730411156	no	AtTGG1	miR4227:AtTGG1	0.612634231443149
AT5G46030.1	miR838	405	4	0.704155	0.537025890865088	no	NA	miR838:AT5G46030.1	0.612634231443149
AT5G50920.1	miR858b	387	5.5	0.434664	1	no	ATHSP93-V	miR858b:ATHSP93-V	0.612634231443149
AT1G62480.1	miR838	428	4	2.60363	0.292947086893255	no	NA	miR838:AT1G62480.1	0.616990211873191
AT2G11910.2	miR414	442	4	0.434664	0.452101899587813	no	NA	miR414:AT2G11910.2	0.616990211873191
AT3G51880.4	miR414	542	4	0.434664	0.452101899587813	no	AtHMGB1	miR414:AtHMGB1	0.616990211873191
AT4G19640.1	miR156f-3p	742	5.5	1.30399	1	no	ARA-7	miR156f-3p:ARA-7	0.616990211873191
AT4G37250.1	miR414	1558	4.5	0.434664	0.990993318380911	no	NA	miR414:AT4G37250.1	0.616990211873191
AT5G01020.1	miR169g-3p	1344	5.5	0.869327	1	no	NA	miR169g-3p:AT5G01020.1	0.616990211873191
AT4G04320.2	miR842	1448	5.5	0.434664	1	no	NA	miR842:AT4G04320.2	0.620838109497414
AT5G09225.1	miR415	463	6	0.434664	1	no	NA	miR415:AT5G09225.1	0.622265576990866
AT1G06820.1	miR5028	1798	6	0.434664	1	no	CCR2	miR5028:CCR2	0.635821465896033
AT2G20835.1	miR5019	291	6	0.434664	1	no	NA	miR5019:AT2G20835.1	0.635821465896033
AT5G26660.1	miR5658	1078	6	0.434664	1	no	ATMYB86	miR5658:ATMYB86	0.635821465896033
AT1G12460.1	miR157a-3p	2961	5.5	0.434664	1	no	NA	miR157a-3p:AT1G12460.1	0.635824693340982
AT2G16485.1	miR157c-3p	594	5.5	0.434664	1	no	NERD	miR157c-3p:NERD	0.635824693340982
AT5G23610.2	miR157a-3p	1940	5.5	1.30399	1	no	NA	miR157a-3p:AT5G23610.2	0.635824693340982
AT3G01460.1	miR3440b-5p	6792	4.5	0.434664	0.76747620935235	no	ATMBD9	miR3440b-5p:ATMBD9	0.638350271183647
AT1G32928.1	miR5021	238	4.5	0.434664	1	no	NA	miR5021:AT1G32928.1	0.638573895028995
AT5G22070.1	miR5021	1715	4.5	0.434664	1	no	NA	miR5021:AT5G22070.1	0.638573895028995
AT1G15670.1	miR414	1019	4.5	0.434664	0.76747620935235	no	NA	miR414:AT1G15670.1	0.638937422188181
AT1G15690.2	miR414	2086	4	2.1342	0.12625735682145	no	AtAVP1	miR414:AtAVP1	0.640250803755586
AT1G28420.1	miR3440b-5p	4925	5.5	0.434664	1	no	HB-1	miR3440b-5p:HB-1	0.640250803755586
AT4G14340.1	miR5648-5p	1561	6	0.434664	1	no	CKI1	miR5648-5p:CKI1	0.640250803755586
AT5G06280.3	miR1886.2	232	6	0.434664	1	no	NA	miR1886.2:AT5G06280.3	0.640250803755586
AT5G18830.3	miR390b-3p	1582	5.5	0.434664	1	no	ATSPL7	miR390b-3p:ATSPL7	0.640250803755586
AT5G35890.1	miR844-5p	558	6	0.434664	1	no	NA	miR844-5p:AT5G35890.1	0.640250803755586
AT5G42530.1	miR5021	97	4	0.169519	0.815186691796825	no	NA	miR5021:AT5G42530.1	0.640250803755586
AT1G06960.3	miR5662	708	5	0.434664	1	no	NA	miR5662:AT1G06960.3	0.649914386702537
AT1G14440.2	miR5645a	1093	5	0.434664	1	no	AtHB31	miR5645a:AtHB31	0.649914386702537
AT1G44780.2	miR838	1381	5	0.434664	1	no	NA	miR838:AT1G44780.2	0.649914386702537
AT1G76460.1	miR157c-3p	1922	5	0.434664	1	no	NA	miR157c-3p:AT1G76460.1	0.649914386702537
AT1G76810.1	miR158a-5p	4352	5	0.434664	1	no	NA	miR158a-5p:AT1G76810.1	0.649914386702537
AT2G15270.1	miR5630a	665	5	0.434664	1	no	NA	miR5630a:AT2G15270.1	0.649914386702537
AT2G31960.2	miR860	5964	5	0.434664	1	no	ATGSL03	miR860:ATGSL03	0.649914386702537
AT3G02520.1	miR868-3p	1078	5	0.434664	1	no	GF14 NU	miR868-3p:GF14 NU	0.649914386702537
AT3G15000.1	miR835-5p	686	5	0.434664	1	no	RIP1	miR835-5p:RIP1	0.649914386702537
AT3G48430.1	miR414	3190	5	0.434664	1	no	JMJ12	miR414:JMJ12	0.649914386702537
AT3G53460.4	miR403-5p	1385	5	3.91197	1	no	CP29	miR403-5p:CP29	0.649914386702537
AT3G57870.1	miR172b-5p	207	4	0.434664	0.76747620935235	no	AHUS5	miR172b-5p:AHUS5	0.649914386702537
AT3G61060.2	miR170-3p	371	5	0.434664	1	no	AtPP2-A13	miR170-3p:AtPP2-A13	0.649914386702537
AT4G01690.2	miR170-3p	1412	5	0.434664	1	no	HEMG1	miR170-3p:HEMG1	0.649914386702537
AT5G26710.1	miR414	2123	5	0.869327	1	no	NA	miR414:AT5G26710.1	0.649914386702537
AT2G37620.2	miR845b	858	6	0.434664	1	no	AAc1	miR845b:AAc1	0.651025696937246
AT3G15480.1	miR849	733	4	0.434664	0.523858105270845	no	NA	miR849:AT3G15480.1	0.651025696937246
AT4G02680.1	miR5657	2652	6	0.434664	1	no	EOL1	miR5657:EOL1	0.65429767294788
AT4G00720.1	miR5021	1908	4	0.434664	0.76747620935235	no	ASKTHETA	miR5021:ASKTHETA	0.658221538879755
AT1G75860.1	miR5013	737	6	0.434664	1	no	NA	miR5013:AT1G75860.1	0.66589747598295
AT1G10630.1	miR2111a-5p	455	4.5	0.434664	0.76747620935235	no	ARFA1F	miR2111a-5p:ARFA1F	0.669307770487828
AT1G10840.2	miR837-5p	811	6	0.869327	1	no	TIF3H1	miR837-5p:TIF3H1	0.669307770487828
AT1G27130.1	miR5662	311	6	0.434664	1	no	ATGSTU13	miR5662:ATGSTU13	0.669307770487828
AT2G42910.1	miR3434-3p	1124	4	0.434664	0.523858105270845	no	NA	miR3434-3p:AT2G42910.1	0.669307770487828
AT3G04350.1	miR863-5p	1869	6	0.434664	1	no	NA	miR863-5p:AT3G04350.1	0.669307770487828
AT3G07890.2	miR393a-5p	956	6	0.434664	1	no	NA	miR393a-5p:AT3G07890.2	0.669307770487828
AT3G11170.1	miR5663-5p	796	6	0.434664	1	no	AtFAD7	miR5663-5p:AtFAD7	0.669307770487828
AT3G11830.2	miR5021	1811	3	0.434664	0.187742453864736	no	NA	miR5021:AT3G11830.2	0.669307770487828
AT3G12480.1	miR5637	1198	6	0.869327	1	no	NF-YC11	miR5637:NF-YC11	0.669307770487828
AT3G30841.1	miR5632-5p	1356	6	0.434664	1	no	NA	miR5632-5p:AT3G30841.1	0.669307770487828
AT3G60530.1	miR5662	368	6	0.869327	1	no	GATA4	miR5662:GATA4	0.669307770487828
AT4G23470.3	miR4245	1039	6	1.73865	1.18865533270544	no	NA	miR4245:AT4G23470.3	0.669307770487828
AT5G12240.2	miR8176	126	6	0.869327	1	no	NA	miR8176:AT5G12240.2	0.669307770487828
AT5G22290.1	miR4243	321	6	0.434664	1	no	anac089	miR4243:anac089	0.669307770487828
AT5G47080.4	miR5648-3p	1248	4.5	0.434664	0.76747620935235	no	CKB1	miR5648-3p:CKB1	0.669307770487828
AT5G63050.2	miR837-5p	653	6	0.434664	1	no	EMB2759	miR837-5p:EMB2759	0.669307770487828
AT2G17390.1	miR5014a-5p	691	6	0.869327	1	no	AKR2B	miR5014a-5p:AKR2B	0.67096561862972
AT1G55860.2	miR414	6752	6	0.434664	1	no	UPL1	miR414:UPL1	0.671031855618287
AT2G22840.1	miR834	1660	6	0.434664	1	no	AtGRF1	miR834:AtGRF1	0.671031855618287
AT2G27110.3	miR8177	2645	6	0.434664	1	no	FRS3	miR8177:FRS3	0.671031855618287
AT2G32260.1	miR414	1042	6	0.869327	1	no	ATCCT1	miR414:ATCCT1	0.671031855618287
AT2G34585.1	miR8170-5p	433	4	0.434664	0.452101899587813	no	NA	miR8170-5p:AT2G34585.1	0.671031855618287
AT3G50060.1	miR414	817	6	0.434664	1	no	MYB77	miR414:MYB77	0.671031855618287
AT3G50240.1	miR414	3210	6	0.869327	1	no	KICP-02	miR414:KICP-02	0.671031855618287
AT4G31160.1	miR414	5640	6	0.869327	1	no	DCAF1	miR414:DCAF1	0.671031855618287
AT5G03500.3	miR4221	672	6	0.434664	1	no	NA	miR4221:AT5G03500.3	0.671031855618287
AT5G20600.1	miR5650	1062	6	0.434664	1	no	NA	miR5650:AT5G20600.1	0.671031855618287
AT5G26742.3	miR396b-5p	642	6	0.434664	1	no	AtRH3	miR396b-5p:AtRH3	0.671031855618287
AT5G21274.1	miR168b-3p	240	6	0.869327	1	no	ACAM-6	miR168b-3p:ACAM-6	0.672840558458342
AT2G10940.2	miR862-5p	726	6	0.434664	1	no	NA	miR862-5p:AT2G10940.2	0.676975554291112
AT1G14630.1	miR847	473	6	0.434664	1	no	NA	miR847:AT1G14630.1	0.687051419213072
AT1G75520.1	miR831-3p	1081	6	0.434664	1	no	SRS5	miR831-3p:SRS5	0.687051419213072
AT1G78830.1	miR5024-3p	1279	6	1.73865	1.01941566877226	no	NA	miR5024-3p:AT1G78830.1	0.687051419213072
AT2G36680.4	miR2111a-5p	234	6	0.434664	1	no	NA	miR2111a-5p:AT2G36680.4	0.687051419213072
AT3G02820.1	miR156a-3p	752	6	0.434664	1	no	NA	miR156a-3p:AT3G02820.1	0.687051419213072
AT3G52120.2	miR414	418	4.5	0.0869327	0.757621784612983	no	NA	miR414:AT3G52120.2	0.687051419213072
AT3G56190.2	miR5663-5p	872	4.5	0.434664	0.622686730411156	no	ALPHA-SNAP2	miR5663-5p:ALPHA-SNAP2	0.687051419213072
AT3G63130.2	miR847	1841	6	1.30399	1	no	ATRANGAP1	miR847:ATRANGAP1	0.687051419213072
AT5G15210.1	miR847	819	6	0.434664	1	no	ATHB30	miR847:ATHB30	0.687051419213072
AT5G45030.2	miR847	2023	6	0.434664	1	no	NA	miR847:AT5G45030.2	0.687051419213072
AT5G50790.1	miR854a	688	6	0.434664	1	no	AtSWEET10	miR854a:AtSWEET10	0.687051419213072
AT5G55660.1	miR847	1804	6	0.434664	1	no	NA	miR847:AT5G55660.1	0.687051419213072
AT5G62270.2	miR847	821	6	0.434664	1	no	GCD1	miR847:GCD1	0.687051419213072
AT5G08280.1	miR847	1357	4.5	0.404237	0.609480509898046	no	HEMC	miR847:HEMC	0.693586853840295
AT2G46330.2	miR156i	540	4	1.73865	0.557546157651614	no	AGP16	miR156i:AGP16	0.694769691832294
AT4G08310.1	miR414	1506	4.5	0.434664	0.622686730411156	no	NA	miR414:AT4G08310.1	0.694769691832294
AT4G21800.2	miR414	1284	4.5	0.434664	0.622686730411156	no	QQT2	miR414:QQT2	0.694769691832294
AT5G63550.2	miR414	1598	4.5	0.434664	0.622686730411156	no	NA	miR414:AT5G63550.2	0.694769691832294
AT3G04730.1	miR391-3p	784	4.5	0.434664	0.523858105270845	no	IAA16	miR391-3p:IAA16	0.704490306211717
AT5G05750.1	miR157a-3p	1104	6	0.434664	1	no	NA	miR157a-3p:AT5G05750.1	0.704490306211717
AT5G26670.2	miR157c-3p	610	6	0.434664	1	no	NA	miR157c-3p:AT5G26670.2	0.704490306211717
AT4G16760.2	miR5021	2235	3.5	0.434664	0.452101899587813	no	ACX1	miR5021:ACX1	0.711936829834213
AT1G54030.1	miR4240	690	5.5	0.869327	1.30297198507804	no	ERMO3	miR4240:ERMO3	0.718193783194304
AT1G67230.1	miR838	1015	5	0.869327	0.811343365205578	no	CRWN1	miR838:CRWN1	0.720503592602554
AT4G29670.2	miR169f-3p	704	6	0.434664	1	no	ACHT2	miR169f-3p:ACHT2	0.729167765047761
AT1G56450.1	miR172d-5p	637	4.5	0.434664	0.622686730411156	no	PBG1	miR172d-5p:PBG1	0.731201235850584
AT5G35794.1	miR2112-3p	629	5	0.00434664	0.924019159603902	no	NA	miR2112-3p:AT5G35794.1	0.731791556187642
AT1G07920.1	miR414	1280	4.5	1.00407	0.555454852853952	no	NA	miR414:AT1G07920.1	0.736765688580941
AT2G03470.2	miR414	1122	4.5	0.0173865	0.544252824679684	no	NA	miR414:AT2G03470.2	0.736765688580941
AT2G46030.1	miR414	561	4.5	0.434664	0.523858105270845	no	UBC6	miR414:UBC6	0.736765688580941
AT3G09070.1	miR847	1919	5	0.117359	0.77882974689544	no	OPS	miR847:OPS	0.736765688580941
AT5G26360.1	miR858a	1741	4.5	0.434664	0.452101899587813	no	NA	miR858a:AT5G26360.1	0.736765688580941
AT5G38212.1	miR837-5p	2280	5	0.434664	0.76747620935235	no	NA	miR837-5p:AT5G38212.1	0.736765688580941
AT5G38470.2	miR5021	1273	3.5	0.434664	0.397636350534094	no	RAD23D	miR5021:RAD23D	0.736765688580941
AT5G58250.1	miR4245	718	5	0.869327	0.811343365205578	no	EMB3143	miR4245:EMB3143	0.738554639678073
AT1G07930.2	miR414	1061	4.5	0.760661	0.48799078708862	no	NA	miR414:AT1G07930.2	0.738899349023823
AT1G47970.1	miR414	263	5	0.434664	0.76747620935235	no	NA	miR414:AT1G47970.1	0.738899349023823
AT2G28610.1	miR414	681	5	0.434664	0.76747620935235	no	PRS	miR414:PRS	0.738899349023823
AT2G30110.1	miR414	3313	5	0.786741	0.775498591573748	no	ATUBA1	miR414:ATUBA1	0.738899349023823
AT2G43790.1	miR5662	340	5	0.434664	0.76747620935235	no	ATMAPK6	miR5662:ATMAPK6	0.738899349023823
AT3G29710.1	miR2112-3p	632	5	0.108666	0.768116273382122	no	NA	miR2112-3p:AT3G29710.1	0.738899349023823
AT3G53630.1	miR838	560	4.5	0.0173865	0.357860441721158	no	NA	miR838:AT3G53630.1	0.738899349023823
AT4G10710.1	miR414	3172	5	0.434664	0.76747620935235	no	SPT16	miR414:SPT16	0.738899349023823
AT4G17640.2	miR5640	1227	4.5	0.0173865	0.544252824679684	no	CKB2	miR5640:CKB2	0.738899349023823
AT4G34180.1	miR5021	828	4	0.434664	0.622686730411156	no	NA	miR5021:AT4G34180.1	0.738899349023823
AT5G35680.3	miR414	514	4.5	0.434664	0.452101899587813	no	NA	miR414:AT5G35680.3	0.738899349023823
AT3G53232.1	miR3434-5p	99	5	0.434664	0.76747620935235	no	DVL20	miR3434-5p:DVL20	0.740669090087857
AT5G56200.1	miR171c-5p	1307	5	0.434664	0.76747620935235	no	NA	miR171c-5p:AT5G56200.1	0.740669090087857
AT5G60360.3	miR167a-5p	738	5.5	0.869327	1	no	AALP	miR167a-5p:AALP	0.744560402503879
AT1G07940.2	miR414	1411	4.5	0.408584	0.767807325377176	no	NA	miR414:AT1G07940.2	0.754402397800623
AT1G19396.3	miR838	324	5.5	0.434664	1	no	NA	miR838:AT1G19396.3	0.754402397800623
AT1G19397.1	miR838	596	5.5	0.434664	1	no	NA	miR838:AT1G19397.1	0.754402397800623
AT1G51170.1	miR831-3p	887	5.5	0.434664	1	no	AGC2-3	miR831-3p:AGC2-3	0.754402397800623
AT1G63830.3	miR5014b	974	6	0.869327	1.30297198507804	no	NA	miR5014b:AT1G63830.3	0.754402397800623
AT2G20890.1	miR838	906	5.5	0.869327	1	no	PSB29	miR838:PSB29	0.754402397800623
AT2G26210.3	miR5645a	742	5.5	0.434664	1	no	NA	miR5645a:AT2G26210.3	0.754402397800623
AT2G27470.1	miR156f-3p	840	5.5	0.434664	1	no	NF-YB11	miR156f-3p:NF-YB11	0.754402397800623
AT2G27740.1	miR5021	647	6	0.434664	1	no	NA	miR5021:AT2G27740.1	0.754402397800623
AT3G13040.2	miR393a-3p	1458	5.5	0.434664	1	no	NA	miR393a-3p:AT3G13040.2	0.754402397800623
AT3G52890.2	miR390a-5p	2954	5.5	0.434664	1	no	KIPK	miR390a-5p:KIPK	0.754402397800623
AT3G56370.1	miR5663-3p	3004	5.5	0.434664	1	no	NA	miR5663-3p:AT3G56370.1	0.754402397800623
AT3G61580.1	miR5021	1144	6	0.434664	1	no	AtSLD1	miR5021:AtSLD1	0.754402397800623
AT4G14850.1	miR8176	72	5.5	0.434664	1	no	LOI1	miR8176:LOI1	0.754402397800623
AT4G38800.1	miR3434-3p	767	5.5	0.434664	1	no	ATMTAN1	miR3434-3p:ATMTAN1	0.754402397800623
AT5G20970.1	miR5997	999	5.5	0.434664	1	no	NA	miR5997:AT5G20970.1	0.754402397800623
AT5G56190.2	miR837-5p	1361	5.5	0.434664	1	no	NA	miR837-5p:AT5G56190.2	0.754402397800623
AT5G56360.1	miR776	2115	5.5	0.434664	1	no	PSL4	miR776:PSL4	0.754402397800623
AT5G67460.1	miR8171	1293	5.5	0.434664	1	no	NA	miR8171:AT5G67460.1	0.754402397800623
AT1G27530.1	miR5645a	398	5	0.434664	0.76747620935235	no	NA	miR5645a:AT1G27530.1	0.760883480331644
AT4G17090.1	miR5645a	1469	5	0.434664	0.76747620935235	no	AtBAM3	miR5645a:AtBAM3	0.760883480331644
AT5G52650.1	miR866-3p	155	5	0.869327	0.811343365205578	no	NA	miR866-3p:AT5G52650.1	0.761204517372817
AT1G01630.1	miR8171	978	6	0.434664	1	no	NA	miR8171:AT1G01630.1	0.764225755617066
AT1G10200.1	miR394a	660	5	0.434664	0.76747620935235	no	WLIM1	miR394a:WLIM1	0.764225755617066
AT1G10840.2	miR865-3p	751	6	0.434664	1	no	TIF3H1	miR865-3p:TIF3H1	0.764225755617066
AT1G20260.1	miR859	1238	6	0.434664	1	no	AtVAB3	miR859:AtVAB3	0.764225755617066
AT1G20696.3	miR414	569	4.5	0.434664	0.215718510877917	no	HMGB3	miR414:HMGB3	0.764225755617066
AT1G22200.2	miR172b-5p	985	6	0.434664	1	no	NA	miR172b-5p:AT1G22200.2	0.764225755617066
AT1G27210.1	miR5632-5p	1858	6	0.434664	1	no	NA	miR5632-5p:AT1G27210.1	0.764225755617066
AT1G48380.2	miR396a-5p	1173	6	0.434664	1	no	HYP7	miR396a-5p:HYP7	0.764225755617066
AT1G66580.1	miR158a-5p	795	5	1.73865	0.863023584132706	no	RPL10C	miR158a-5p:RPL10C	0.764225755617066
AT1G73030.1	miR774b-3p	250	6	0.434664	1	no	CHMP1A	miR774b-3p:CHMP1A	0.764225755617066
AT1G74560.3	miR414	863	5	0.869327	0.811343365205578	no	NRP1	miR414:NRP1	0.764225755617066
AT1G76880.1	miR414	1814	6	0.434664	1	no	NA	miR414:AT1G76880.1	0.764225755617066
AT1G78650.1	miR773a	1515	4.5	0.869327	0.0949354764988192	no	POLD3	miR773a:POLD3	0.764225755617066
AT1G80810.2	miR414	2269	6	0.434664	1	no	NA	miR414:AT1G80810.2	0.764225755617066
AT2G01450.4	miR5021	1686	4	0.434664	0.76747620935235	no	ATMPK17	miR5021:ATMPK17	0.764225755617066
AT2G20170.2	miR3933	464	6	0.434664	1	no	NA	miR3933:AT2G20170.2	0.764225755617066
AT2G40000.1	miR5027	1085	5	0.434664	0.76747620935235	no	ATHSPRO2	miR5027:ATHSPRO2	0.764225755617066
AT2G43400.1	miR5650	1959	6	0.869327	1	no	ETFQO	miR5650:ETFQO	0.764225755617066
AT2G43710.2	miR5632-5p	1274	6	0.434664	1	no	FAB2	miR5632-5p:FAB2	0.764225755617066
AT3G05380.5	miR845a	3041	6	0.434664	1	no	ALY2	miR845a:ALY2	0.764225755617066
AT3G15500.1	miR837-5p	941	5	0.434664	0.76747620935235	no	ANAC055	miR837-5p:ANAC055	0.764225755617066
AT3G16640.1	miR414	276	4.5	0.434664	0.130456495527068	no	TCTP	miR414:TCTP	0.764225755617066
AT3G42993.1	miR5642a	2432	6	0.047813	1.047813	no	NA	miR5642a:AT3G42993.1	0.764225755617066
AT3G51520.1	miR829-3p.2	1148	6	0.434664	1	no	DGAT2	miR829-3p.2:DGAT2	0.764225755617066
AT3G62570.1	miR4221	1556	6	0.434664	1	no	NA	miR4221:AT3G62570.1	0.764225755617066
AT4G16442.1	miR5021	763	4	0.434664	0.76747620935235	no	NA	miR5021:AT4G16442.1	0.764225755617066
AT4G17530.1	miR826b	902	6	0.434664	1	no	ATRAB1C	miR826b:ATRAB1C	0.764225755617066
AT4G27130.1	miR5632-3p	173	6	0.434664	1	no	NA	miR5632-3p:AT4G27130.1	0.764225755617066
AT4G32285.2	miR3440b-3p	2005	6	0.434664	1	no	NA	miR3440b-3p:AT4G32285.2	0.764225755617066
AT4G35020.3	miR413	477	6	0.434664	1	no	ARAC3	miR413:ARAC3	0.764225755617066
AT5G17210.2	miR776	837	6	0.869327	1	no	NA	miR776:AT5G17210.2	0.764225755617066
AT5G20570.3	miR773b-5p	592	4.5	0.869327	0.811343365205578	no	ATRBX1	miR773b-5p:ATRBX1	0.764225755617066
AT5G23080.2	miR4221	2492	6	0.434664	1	no	TGH	miR4221:TGH	0.764225755617066
AT5G32470.1	miR5658	1801	6	0.434664	1	no	NA	miR5658:AT5G32470.1	0.764225755617066
AT5G51010.1	miR413	526	6	0.434664	1	no	NA	miR413:AT5G51010.1	0.764225755617066
AT5G61440.1	miR396b-5p	718	5	0.869327	0.811343365205578	no	ACHT5	miR396b-5p:ACHT5	0.764225755617066
AT5G65630.1	miR828	2151	5	0.434664	0.76747620935235	no	GTE7	miR828:GTE7	0.764225755617066
AT5G67510.1	miR5021	504	3.5	0.434664	0.163069655575333	no	NA	miR5021:AT5G67510.1	0.764225755617066
AT3G15790.1	miR156i	881	4.5	0.434664	0.622686730411156	no	ATMBD11	miR156i:ATMBD11	0.766457135131984
AT5G07090.2	miR5640	976	4.5	0.869327	0.281075176336678	no	NA	miR5640:AT5G07090.2	0.767472234666708
AT5G23670.2	miR2936	79	4.5	0.434664	0.452101899587813	no	LCB2	miR2936:LCB2	0.769768403126482
AT3G60640.1	miR2112-3p	528	6	0.434664	1	no	ATG8G	miR2112-3p:ATG8G	0.77320619102703
AT1G40104.1	miR5643a	844	5	0.0695462	0.745502919150407	no	NA	miR5643a:AT1G40104.1	0.787574755665763
AT4G31340.2	miR156j	1410	5	0.434664	0.76747620935235	no	NA	miR156j:AT4G31340.2	0.797815724856167
AT3G11120.1	miR831-3p	105	5	2.17332	0.674073004112429	no	NA	miR831-3p:AT3G11120.1	0.799376423467864
AT5G25560.4	miR396a-3p	2650	5	0.434664	0.76747620935235	no	NA	miR396a-3p:AT5G25560.4	0.799674298608732
AT1G02370.1	miR169f-3p	1399	6	0.434664	1	no	NA	miR169f-3p:AT1G02370.1	0.808146001255947
AT3G27810.1	miR858a	499	5	1.30399	0.726050319539158	no	ATMYB21	miR858a:ATMYB21	0.808146001255947
AT2G29960.2	miR5632-5p	378	5	0.434664	0.622686730411156	no	ATCYP5	miR5632-5p:ATCYP5	0.816812246755849
AT3G60260.4	miR156f-3p	296	5	0.0217332	0.712175951999911	no	NA	miR156f-3p:AT3G60260.4	0.822509553826401
AT2G36130.1	miR168a-3p	269	5	0.434664	0.622686730411156	no	NA	miR168a-3p:AT2G36130.1	0.823847270380044
AT3G02468.1	miR854a	813	5	0.434664	0.76747620935235	no	CPuORF9	miR854a:CPuORF9	0.836649365870114
AT3G02470.4	miR854a	866	5	0.434664	0.76747620935235	no	SAMDC	miR854a:SAMDC	0.836649365870114
AT3G55010.2	miR156h	1370	5	0.434664	0.76747620935235	no	ATPURM	miR156h:ATPURM	0.836649365870114
AT2G37860.3	miR5655	1428	5	0.434664	0.76747620935235	no	LCD1	miR5655:LCD1	0.83777911738566
AT3G05520.2	miR8175	1120	5	0.373811	0.73492278237034	no	AtCPA	miR8175:AtCPA	0.844518483032868
AT1G74560.3	miR414	827	5	0.869327	0.682572435323973	no	NRP1	miR414:NRP1	0.845487667143857
AT2G36880.2	miR5021	1600	5.5	0.434664	0.76747620935235	no	MAT3	miR5021:MAT3	0.846003386369677
AT5G58710.1	miR8172	706	5	0.434664	0.622686730411156	no	ROC7	miR8172:ROC7	0.855773101491121
AT5G55660.1	miR414	693	5	0.434664	0.622686730411156	no	NA	miR414:AT5G55660.1	0.855830117859977
AT5G19950.3	miR847	1334	5	0.0695462	0.572155754450666	no	NA	miR847:AT5G19950.3	0.858671358172102
AT5G59870.1	miR5654-3p	348	5.5	2.17332	0.879528157029695	no	HTA6	miR5654-3p:HTA6	0.858923862099882
AT4G34920.1	miR5665	938	5	0.434664	0.622686730411156	no	NA	miR5665:AT4G34920.1	0.866073682869935
AT2G18750.3	miR5021	2229	5	0.434664	0.76747620935235	no	NA	miR5021:AT2G18750.3	0.873177032718067
AT3G26000.1	miR5021	216	5	0.434664	0.76747620935235	no	NA	miR5021:AT3G26000.1	0.873177032718067
AT4G37610.1	miR167c-5p	1109	5	0.434664	0.523858105270845	no	BT5	miR167c-5p:BT5	0.879627894507716
AT1G27400.1	miR773a	591	5	1.30399	0.514592467352048	no	NA	miR773a:AT1G27400.1	0.884936663716529
AT2G04390.1	miR847	328	5	0.204292	0.457153052199231	no	NA	miR847:AT2G04390.1	0.884936663716529
AT3G56800.1	miR837-5p	536	5	0.765008	0.394211703009173	no	ACAM-3	miR837-5p:ACAM-3	0.884936663716529
AT5G45670.1	miR167a-3p	1107	5	0.434664	0.452101899587813	no	NA	miR167a-3p:AT5G45670.1	0.884936663716529
AT1G04730.1	miR838	2468	5.5	0.434664	0.76747620935235	no	CTF18	miR838:CTF18	0.885102102830131
AT1G72040.1	miR5656	1602	5.5	0.434664	0.76747620935235	no	AtdNK	miR5656:AtdNK	0.885102102830131
AT2G35260.1	miR5640	544	5.5	0.434664	0.76747620935235	no	NA	miR5640:AT2G35260.1	0.885102102830131
AT3G19720.3	miR8182	2335	5.5	0.434664	0.76747620935235	no	ARC5	miR8182:ARC5	0.885102102830131
AT4G30530.1	miR861-3p	451	5.5	0.434664	0.76747620935235	no	GGP1	miR861-3p:GGP1	0.885102102830131
AT5G04280.1	miR847	909	5.5	0.434664	0.76747620935235	no	AtRZ-1c	miR847:AtRZ-1c	0.885102102830131
AT4G35840.1	miR866-3p	799	5	0.434664	0.622686730411156	no	NA	miR866-3p:AT4G35840.1	0.885143519107183
AT3G01130.2	miR829-5p	173	5.5	0.434664	0.76747620935235	no	NA	miR829-5p:AT3G01130.2	0.886367717993587
AT3G15040.1	miR414	753	5.5	0.434664	0.76747620935235	no	NA	miR414:AT3G15040.1	0.886367717993587
AT3G29075.1	miR414	489	5.5	0.434664	0.76747620935235	no	NA	miR414:AT3G29075.1	0.886367717993587
AT3G50690.1	miR414	577	5.5	0.434664	0.76747620935235	no	NA	miR414:AT3G50690.1	0.886367717993587
AT4G10450.1	miR5630a	310	5.5	0.434664	0.76747620935235	no	NA	miR5630a:AT4G10450.1	0.886367717993587
AT1G10390.2	miR414	3414	5	0.434664	0.523858105270845	no	NA	miR414:AT1G10390.2	0.886554501048381
AT1G78040.2	miR415	511	4.5	1.73865	0.386526169006491	no	NA	miR415:AT1G78040.2	0.886569494316037
AT2G05220.2	miR847	336	5	0.230372	0.432776990260186	no	NA	miR847:AT2G05220.2	0.886569494316037
AT2G27030.3	miR837-5p	445	5	0.434664	0.320429900989657	no	ACAM-2	miR837-5p:ACAM-2	0.888079616385021
AT1G45145.1	miR837-5p	390	5	0.434664	0.292075073748415	no	ATH5	miR837-5p:ATH5	0.889913045539786
AT4G14130.1	miR5634	788	5	0.434664	0.397636350534094	no	XTH15	miR5634:XTH15	0.891026591384449
AT5G47520.1	miR396b-5p	1041	5.5	0.434664	0.76747620935235	no	AtRABA5a	miR396b-5p:AtRABA5a	0.892336839210556
AT5G60340.1	miR8173	583	5.5	0.869327	0.811343365205578	no	AAK6	miR8173:AAK6	0.894205985523434
AT1G20010.1	miR847	1426	5	0.434664	0.320429900989657	no	TUB5	miR847:TUB5	0.900507267298626
AT2G19480.3	miR5012	1319	5.5	0.434664	0.76747620935235	no	NAP1;2	miR5012:NAP1;2	0.904103391425869
AT3G47620.1	miR414	1602	5.5	0.869327	0.811343365205578	no	AtTCP14	miR414:AtTCP14	0.904103391425869
AT1G02840.3	miR864-5p	1081	5	0.434664	0.320429900989657	no	At-SR34	miR864-5p:At-SR34	0.904519979211463
AT1G07210.1	miR414	857	5.5	0.434664	0.76747620935235	no	NA	miR414:AT1G07210.1	0.904519979211463
AT1G19570.2	miR842	467	5	0.869327	0.222823293536513	no	ATDHAR1	miR842:ATDHAR1	0.904519979211463
AT5G10400.1	miR414	488	5	0.434664	0.320429900989657	no	NA	miR414:AT5G10400.1	0.904519979211463
AT5G27850.1	miR396b-5p	541	5	0.869327	0.262063759094924	no	NA	miR396b-5p:AT5G27850.1	0.904519979211463
AT3G17820.1	miR851-5p	1014	5	0.434664	0.0728607196363729	no	ATGSKB6	miR851-5p:ATGSKB6	0.904928407166633
AT3G17440.2	miR5021	1292	5.5	0.434664	0.76747620935235	no	ATNPSN13	miR5021:ATNPSN13	0.90678126201259
AT5G37780.3	miR414	560	5	0.434664	0.268330016608562	no	ACAM-1	miR414:ACAM-1	0.90678126201259
AT2G18750.3	miR5021	2277	5	0.434664	0.657415180453471	no	NA	miR5021:AT2G18750.3	0.909015550464838
AT5G53460.3	miR5014b	6850	5.5	0.869327	0.811343365205578	no	GLT1	miR5014b:GLT1	0.911187346826377
AT5G39320.1	miR5645a	1515	5.5	0.434664	0.76747620935235	no	UDG4	miR5645a:UDG4	0.913156767189694
AT5G42740.1	miR5021	1955	5	0.434664	0.622686730411156	no	NA	miR5021:AT5G42740.1	0.917320387487264
AT5G11740.1	miR5020b	190	5	0.434664	0.248155951083666	no	AGP15	miR5020b:AGP15	0.959792148416258
AT1G03365.1	miR393a-3p	2497	6	0.434664	0.76747620935235	no	NA	miR393a-3p:AT1G03365.1	0.962925527285428
AT1G06520.1	miR829-5p	1681	5.5	0.434664	0.622686730411156	no	ATGPAT1	miR829-5p:ATGPAT1	0.962925527285428
AT1G12520.3	miR398a-3p	820	6	0.869327	0.990784506819794	no	ATCCS	miR398a-3p:ATCCS	0.962925527285428
AT1G14060.1	miR414	353	6	0.434664	0.76747620935235	no	NA	miR414:AT1G14060.1	0.962925527285428
AT1G18740.1	miR865-3p	1282	6	0.434664	0.76747620935235	no	NA	miR865-3p:AT1G18740.1	0.962925527285428
AT1G21590.1	miR5658	2614	6	0.434664	0.76747620935235	no	NA	miR5658:AT1G21590.1	0.962925527285428
AT1G50480.1	miR829-5p	2037	5.5	0.869327	0.682572435323973	no	THFS	miR829-5p:THFS	0.962925527285428
AT1G54710.1	miR414	3033	6	0.434664	0.988026583106642	no	ATATG18H	miR414:ATATG18H	0.962925527285428
AT1G62830.1	miR156f-3p	2428	6	0.434664	0.76747620935235	no	ATLSD1	miR156f-3p:ATLSD1	0.962925527285428
AT1G66670.1	miR397a	819	5.5	0.434664	0.523858105270845	no	CLPP3	miR397a:CLPP3	0.962925527285428
AT1G75040.1	miR166a-5p	791	5.5	0.434664	0.452101899587813	no	PR-5	miR166a-5p:PR-5	0.962925527285428
AT1G75180.3	miR414	1321	5.5	0.217332	0.651214046552583	no	NA	miR414:AT1G75180.3	0.962925527285428
AT2G02090.1	miR5645a	2106	6	0.217332	0.848513658947322	no	CHA19	miR5645a:CHA19	0.962925527285428
AT2G16600.2	miR773b-5p	405	5	1.30399	0.325179350457074	no	ROC3	miR773b-5p:ROC3	0.962925527285428
AT2G16930.3	miR5662	216	6	0.434664	0.76747620935235	no	NA	miR5662:AT2G16930.3	0.962925527285428
AT2G17420.1	miR414	817	6	0.434664	0.76747620935235	no	ATNTRA	miR414:ATNTRA	0.962925527285428
AT2G22230.1	miR3434-3p	667	6	0.869327	0.811343365205578	no	NA	miR3434-3p:AT2G22230.1	0.962925527285428
AT2G23940.1	miR396b-5p	664	5.5	0.434664	0.622686730411156	no	NA	miR396b-5p:AT2G23940.1	0.962925527285428
AT2G38760.1	miR5024-5p	1095	6	0.434664	0.76747620935235	no	ANN3	miR5024-5p:ANN3	0.962925527285428
AT3G01090.3	miR5021	1795	5	0.434664	0.452101899587813	no	AKIN10	miR5021:AKIN10	0.962925527285428
AT3G01130.2	miR5021	290	5	0.434664	0.452101899587813	no	NA	miR5021:AT3G01130.2	0.962925527285428
AT3G09970.1	miR5015	943	6	0.434664	0.76747620935235	no	NA	miR5015:AT3G09970.1	0.962925527285428
AT3G19650.1	miR5998a	609	6	0.434664	0.76747620935235	no	NA	miR5998a:AT3G19650.1	0.962925527285428
AT3G19910.1	miR8183	449	6	0.434664	0.76747620935235	no	NA	miR8183:AT3G19910.1	0.962925527285428
AT3G29075.1	miR164b-3p	496	6	0.434664	0.76747620935235	no	NA	miR164b-3p:AT3G29075.1	0.962925527285428
AT3G32295.1	miR5642a	602	6	0.386851	0.966673032849504	no	NA	miR5642a:AT3G32295.1	0.962925527285428
AT3G46620.1	miR5017-3p	1164	6	0.434664	0.76747620935235	no	AtRDUF1	miR5017-3p:AtRDUF1	0.962925527285428
AT3G56490.1	miR5663-5p	197	5.5	0.226025	0.655864383278046	no	HINT1	miR5663-5p:HINT1	0.962925527285428
AT3G63500.2	miR840-3p	3372	6	0.434664	0.76747620935235	no	TTA2	miR840-3p:TTA2	0.962925527285428
AT4G13615.1	miR774b-5p	14	5.5	0.869327	0.682572435323973	no	NA	miR774b-5p:AT4G13615.1	0.962925527285428
AT4G17090.1	miR5998a	1652	6	0.434664	0.76747620935235	no	AtBAM3	miR5998a:AtBAM3	0.962925527285428
AT4G28050.1	miR169a-3p	817	6	0.434664	0.76747620935235	no	TET7	miR169a-3p:TET7	0.962925527285428
AT4G37590.1	miR5632-3p	2688	5.5	0.434664	0.523858105270845	no	MEL1	miR5632-3p:MEL1	0.962925527285428
AT4G38740.1	miR776	534	6	3.91197	0.849630705896598	no	ROC1	miR776:ROC1	0.962925527285428
AT5G01530.1	miR5662	896	5.5	3.47731	0.562856553801439	no	LHCB4.1	miR5662:LHCB4.1	0.962925527285428
AT5G03500.3	miR168a-5p	624	6	0.165172	0.812156714045937	no	NA	miR168a-5p:AT5G03500.3	0.962925527285428
AT5G10300.1	miR3434-3p	780	6	0.869327	0.811343365205578	no	AtHNL	miR3434-3p:AtHNL	0.962925527285428
AT5G13240.1	miR831-3p	772	6	0.434664	0.76747620935235	no	NA	miR831-3p:AT5G13240.1	0.962925527285428
AT5G18460.1	miR865-3p	1665	6	0.434664	0.76747620935235	no	NA	miR865-3p:AT5G18460.1	0.962925527285428
AT5G43960.2	miR847	1450	6	0.434664	0.76747620935235	no	NA	miR847:AT5G43960.2	0.962925527285428
AT5G47550.1	miR833a-5p	188	6	1.73865	0.863023584132706	no	NA	miR833a-5p:AT5G47550.1	0.962925527285428
AT5G63530.2	miR4221	68	6	0.434664	0.76747620935235	no	ATFP3	miR4221:ATFP3	0.962925527285428
AT4G01330.2	miR835-5p	1823	5.5	0.434664	0.523858105270845	no	NA	miR835-5p:AT4G01330.2	0.96734060483547
AT5G47240.1	miR829-5p	1078	5.5	0.434664	0.523858105270845	no	atnudt8	miR829-5p:atnudt8	0.96811847572344
AT5G18680.1	miR832-5p	1214	6	0.434664	0.76747620935235	no	AtTLP11	miR832-5p:AtTLP11	0.9683859912007
AT5G65670.2	miR390a-3p	939	5.5	0.434664	0.523858105270845	no	IAA9	miR390a-3p:IAA9	0.9683859912007
ATMG00516.1	miR848	274	6	0.434664	0.76747620935235	no	NAD1	miR848:NAD1	0.9683859912007
AT2G35680.1	miR414	1517	5.5	0.434664	0.523858105270845	no	NA	miR414:AT2G35680.1	0.968983413615018
AT4G24690.1	miR837-5p	2196	5.5	0.434664	0.523858105270845	no	AtNBR1	miR837-5p:AtNBR1	0.968983413615018
AT4G29020.2	miR172b-5p	319	5.5	0.434664	0.523858105270845	no	NA	miR172b-5p:AT4G29020.2	0.973628868278251
AT1G72150.1	miR415	1961	5	0.434664	0.230803287022439	no	PATL1	miR415:PATL1	0.980067302285719
AT3G20520.1	miR835-3p	2187	5.5	0.434664	0.523858105270845	no	GDPDL5	miR835-3p:GDPDL5	0.980067302285719
AT1G02610.1	miR852	104	6	0.434664	0.76747620935235	no	NA	miR852:AT1G02610.1	0.98138669045422
AT1G12080.2	miR4221	353	5.5	1.30399	0.248848369247652	no	NA	miR4221:AT1G12080.2	0.98138669045422
AT1G12080.2	miR838	461	5.5	2.17332	0.378258920908588	no	NA	miR838:AT1G12080.2	0.98138669045422
AT1G20693.3	miR414	583	5.5	2.17332	0.377281681985873	no	HMG BETA 1	miR414:HMG BETA 1	0.98138669045422
AT1G20693.3	miR390a-3p	589	5.5	0.869327	0.222247625433806	no	HMG BETA 1	miR390a-3p:HMG BETA 1	0.98138669045422
AT1G24260.3	miR398a-5p	743	6	0.869327	0.811343365205578	no	AGL9	miR398a-5p:AGL9	0.98138669045422
AT1G49140.1	miR1886.3	386	6	0.434664	0.76747620935235	no	NA	miR1886.3:AT1G49140.1	0.98138669045422
AT1G53910.3	miR2936	1322	5.5	0.434664	0.452101899587813	no	RAP2.12	miR2936:RAP2.12	0.98138669045422
AT1G62480.1	miR838	473	5.5	7.82394	0.717317681871022	no	NA	miR838:AT1G62480.1	0.98138669045422
AT1G68400.1	miR5012	2038	6	0.434664	0.76747620935235	no	NA	miR5012:AT1G68400.1	0.98138669045422
AT1G76850.1	miR172b-5p	366	5.5	0.434664	0.3548829477767	no	SEC5A	miR172b-5p:SEC5A	0.98138669045422
AT2G16600.2	miR414	538	5.5	5.21596	0.383388843658254	no	ROC3	miR414:ROC3	0.98138669045422
AT2G18160.1	miR5633	829	5.5	0.869327	0.589076109563486	no	ATBZIP2	miR5633:ATBZIP2	0.98138669045422
AT2G18162.1	miR5633	829	5.5	0.869327	0.589076109563486	no	CPuORF1	miR5633:CPuORF1	0.98138669045422
AT2G23120.1	miR8176	270	5.5	0.434664	0.190781055725105	no	NA	miR8176:AT2G23120.1	0.98138669045422
AT2G23290.1	miR414	867	6	0.434664	0.76747620935235	no	AtMYB70	miR414:AtMYB70	0.98138669045422
AT2G32060.3	miR5666	435	5.5	1.30399	0.4309229721844	no	NA	miR5666:AT2G32060.3	0.98138669045422
AT2G39770.2	miR5022	832	5.5	0.434664	0.452101899587813	no	CYT1	miR5022:CYT1	0.98138669045422
AT2G41430.5	miR3434-5p	702	5.5	2.17332	0.277584653469677	no	CID1	miR3434-5p:CID1	0.98138669045422
AT3G01390.2	miR837-5p	470	5.5	0.434664	0.452101899587813	no	AVMA10	miR837-5p:AVMA10	0.98138669045422
AT3G06170.1	miR860	1360	6	0.434664	0.76747620935235	no	NA	miR860:AT3G06170.1	0.98138669045422
AT3G15450.3	miR2933a	170	5.5	1.30399	0.398524553301161	no	NA	miR2933a:AT3G15450.3	0.98138669045422
AT3G18680.1	miR5638a	1094	6	0.434664	0.76747620935235	no	NA	miR5638a:AT3G18680.1	0.98138669045422
AT3G52590.1	miR5024-3p	122	6	1.30399	0.834661044272729	no	EMB2167	miR5024-3p:EMB2167	0.98138669045422
AT3G54470.1	miR393a-3p	1504	6	0.434664	0.76747620935235	no	NA	miR393a-3p:AT3G54470.1	0.98138669045422
AT4G06574.1	miR5656	3090	6	0.408584	0.981821527549308	no	NA	miR5656:AT4G06574.1	0.98138669045422
AT4G09830.1	miR5012	603	5.5	0.434664	0.230803287022439	no	NA	miR5012:AT4G09830.1	0.98138669045422
AT4G14270.2	miR5021	517	5	0.434664	0.171011576678809	no	NA	miR5021:AT4G14270.2	0.98138669045422
AT4G18030.1	miR166e-5p	2047	6	0.434664	0.76747620935235	no	NA	miR166e-5p:AT4G18030.1	0.98138669045422
AT4G18120.2	miR870-3p	844	5.5	0.434664	0.3548829477767	no	AML3	miR870-3p:AML3	0.98138669045422
AT4G22220.1	miR5654-3p	444	6	0.434664	0.76747620935235	no	ATISU1	miR5654-3p:ATISU1	0.98138669045422
AT4G24770.1	miR854a	1111	5.5	0.434664	0.523858105270845	no	ATRBP31	miR854a:ATRBP31	0.98138669045422
AT4G29030.1	miR841b-5p	609	6	2.17332	0.784962301862149	no	NA	miR841b-5p:AT4G29030.1	0.98138669045422
AT5G03220.1	miR168a-5p	467	6	0.269491	0.979869879767299	no	NA	miR168a-5p:AT5G03220.1	0.98138669045422
AT5G27700.1	miR417	258	5.5	0.434664	0.452101899587813	no	NA	miR417:AT5G27700.1	0.98138669045422
AT5G43190.1	miR5637	1217	6	0.434664	0.76747620935235	no	NA	miR5637:AT5G43190.1	0.98138669045422
ATCG00190.1	miR5023	396	5.5	0.869327	0.380565638633786	no	RPOB	miR5023:RPOB	0.98138669045422
AT5G55180.2	miR172b-5p	1367	5.5	0.869327	0.146776199561868	no	NA	miR172b-5p:AT5G55180.2	0.986978122968881
AT1G02090.3	miR838	725	6	0.434664	0.622686730411156	no	ATCSN7	miR838:ATCSN7	0.999991875897093
AT1G06760.1	miR834	682	6	1.30399	0.726050319539158	no	NA	miR834:AT1G06760.1	0.999991875897093
AT1G11910.1	miR172d-5p	1558	6	0.434664	0.523858105270845	no	APA1	miR172d-5p:APA1	0.999991875897093
AT1G15500.1	miR172e-3p	1904	6	0.434664	0.622686730411156	no	ATNTT2	miR172e-3p:ATNTT2	0.999991875897093
AT1G17730.1	miR779.1	595	6	0.434664	0.622686730411156	no	CHMP1B	miR779.1:CHMP1B	0.999991875897093
AT1G29220.2	miR773a	1196	6	0.434664	0.180356069805974	no	NA	miR773a:AT1G29220.2	0.999991875897093
AT1G30230.2	miR5665	662	6	2.17332	0.708755927108018	no	eEF-1Bb1	miR5665:eEF-1Bb1	0.999991875897093
AT1G30820.1	miR166a-5p	1990	6	0.869327	0.518109024994595	no	NA	miR166a-5p:AT1G30820.1	0.999991875897093
AT1G52300.1	miR778	330	6	3.47731	0.461898822585154	no	NA	miR778:AT1G52300.1	0.999991875897093
AT1G53910.3	miR156i	1315	6	0.434664	0.452101899587813	no	RAP2.12	miR156i:RAP2.12	0.999991875897093
AT1G53910.3	miR396a-5p	591	6	0.434664	0.622686730411156	no	RAP2.12	miR396a-5p:RAP2.12	0.999991875897093
AT1G72020.1	miR5651	278	6	0.434664	0.452101899587813	no	NA	miR5651:AT1G72020.1	0.999991875897093
AT1G80440.1	miR2111a-5p	1074	6	0.434664	0.523858105270845	no	NA	miR2111a-5p:AT1G80440.1	0.999991875897093
AT2G07698.1	miR867	1295	6	0.869327	0.462402538934953	no	NA	miR867:AT2G07698.1	0.999991875897093
AT2G16940.3	miR847	334	6	0.434664	0.622686730411156	no	NA	miR847:AT2G16940.3	0.999991875897093
AT2G19800.1	miR5643a	515	6	0.434664	0.622686730411156	no	MIOX2	miR5643a:MIOX2	0.999991875897093
AT2G20260.1	miR834	241	6	0.434664	0.452101899587813	no	PSAE-2	miR834:PSAE-2	0.999991875897093
AT2G33340.3	miR5662	1769	6	0.869327	0.682572435323973	no	MAC3B	miR5662:MAC3B	0.999991875897093
AT2G34870.1	miR390a-5p	332	6	0.434664	0.292075073748415	no	MEE26	miR390a-5p:MEE26	0.999991875897093
AT2G35490.1	miR399c-5p	1185	6	0.434664	0.523858105270845	no	NA	miR399c-5p:AT2G35490.1	0.999991875897093
AT2G36270.1	miR167a-3p	1469	6	0.434664	0.0762259579622978	no	ABI5	miR167a-3p:ABI5	0.999991875897093
AT2G45820.1	miR5021	738	6	0.434664	0.3548829477767	no	NA	miR5021:AT2G45820.1	0.999991875897093
AT2G47110.2	miR838	303	6	0.434664	0.622686730411156	no	UBI6	miR838:UBI6	0.999991875897093
AT3G06450.2	miR159b-3p	2237	6	0.869327	0.682572435323973	no	NA	miR159b-3p:AT3G06450.2	0.999991875897093
AT3G08520.1	miR831-3p	29	6	2.46889	0.713152939048058	no	NA	miR831-3p:AT3G08520.1	0.999991875897093
AT3G17160.1	miR847	291	6	0.221678	0.248714466904317	no	NA	miR847:AT3G17160.1	0.999991875897093
AT3G18850.5	miR5662	1004	6	0.434664	0.523858105270845	no	LPAT5	miR5662:LPAT5	0.999991875897093
AT3G27810.1	miR5654-3p	481	6	0.434664	0.523858105270845	no	ATMYB21	miR5654-3p:ATMYB21	0.999991875897093
AT3G28500.1	miR2936	237	6	0.434664	0.397636350534094	no	NA	miR2936:AT3G28500.1	0.999991875897093
AT3G48930.1	miR5020c	437	6	0.434664	0.397636350534094	no	EMB1080	miR5020c:EMB1080	0.999991875897093
AT3G52560.4	miR414	784	6	0.434664	0.523858105270845	no	MMZ4	miR414:MMZ4	0.999991875897093
AT3G55460.1	miR834	740	6	0.434664	0.622686730411156	no	At-SCL30	miR834:At-SCL30	0.999991875897093
AT3G56020.1	miR831-3p	71	6	1.87775	0.58021726770139	no	NA	miR831-3p:AT3G56020.1	0.999991875897093
AT3G57520.3	miR396b-5p	474	6	0.434664	0.248155951083666	no	AtSIP2	miR396b-5p:AtSIP2	0.999991875897093
AT4G08310.1	miR847	1423	6	0.408584	0.611367236836965	no	NA	miR847:AT4G08310.1	0.999991875897093
AT4G14270.2	miR831-3p	273	6	0.434664	0.320429900989657	no	NA	miR831-3p:AT4G14270.2	0.999991875897093
AT4G20440.4	miR5633	960	6	0.434664	0.523858105270845	no	smB	miR5633:smB	0.999991875897093
AT4G21480.1	miR167a-3p	1289	6	0.0173865	0.709146183357218	no	STP12	miR167a-3p:STP12	0.999991875897093
AT5G12150.2	miR2937	2773	6	0.434664	0.622686730411156	no	NA	miR2937:AT5G12150.2	0.999991875897093
AT5G14410.1	miR847	181	6	0.434664	0.622686730411156	no	NA	miR847:AT5G14410.1	0.999991875897093
AT5G20890.1	miR5663-5p	866	6	0.434664	0.622686730411156	no	NA	miR5663-5p:AT5G20890.1	0.999991875897093
AT5G23740.1	miR399f	552	6	0.434664	0.180356069805974	no	RPS11-BETA	miR399f:RPS11-BETA	0.999991875897093
AT5G27380.1	miR5021	1729	6	0.434664	0.523858105270845	no	GSH2	miR5021:GSH2	0.999991875897093
AT5G28640.1	miR779.1	944	6	0.434664	0.523858105270845	no	AN3	miR779.1:AN3	0.999991875897093
AT5G50020.2	miR414	1387	6	0.434664	0.452101899587813	no	NA	miR414:AT5G50020.2	0.999991875897093
AT5G54980.1	miR156i	364	6	0.434664	0.622686730411156	no	NA	miR156i:AT5G54980.1	0.999991875897093
AT5G57020.1	miR3440b-5p	1483	6	0.434664	0.622686730411156	no	ATNMT1	miR3440b-5p:ATNMT1	0.999991875897093
AT5G57685.1	miR414	435	6	0.186905	0.515151975486005	no	ATGDU3	miR414:ATGDU3	0.999991875897093
AT5G64310.1	miR417	426	6	0.434664	0.248155951083666	no	AGP1	miR417:AGP1	0.999991875897093
