# Supplementary material for: NanoPARE: parallel analysis of RNA 5′ ends from low-input RNA
Source: Genome Res. 2018 Dec;28(12):1931–42. doi: 10.1101/gr.239202.118 (PMC6280765; doi:10.1101/gr.239202.118)
Supplement: Supplemental Material [file supp_gr.239202.118_Supplemental_Code_S1.zip › supplemental_code_S1/data_tables/detected_sites/ovule_2.anno.tas.allen.detected.sites.tsv]

target.transcript	sRNA	slice.site	Allen.score	slice.site.rpm	fold.change	verified.	common.name	interaction	adj.p.val
AT4G25540.1	TAS1A-3'D7[+]	57	4	0.434664	1.434664	no	ATMSH3	TAS1A-3'D7[+]:ATMSH3	0.178887006033459
AT5G38840.1	TAS3B-5'D10[-]	2388	4	0.434664	1.434664	no	NA	TAS3B-5'D10[-]:AT5G38840.1	0.178887006033459
AT5G41070.1	TAS3C-5'D1[+]	712	2.5	0.434664	1	no	DRB5	TAS3C-5'D1[+]:DRB5	0.178887006033459
AT4G15480.1	TAS1C-3'D10[-]	823	5	0.434664	1.434664	no	UGT84A1	TAS1C-3'D10[-]:UGT84A1	0.264971118455105
AT5G18040.1	TAS1A-3'D2[+]	685	2	0.869327	0.916853618461387	yes	NA	TAS1A-3'D2[+]:AT5G18040.1	0.264971118455105
AT2G25930.1	TAS3C-5'D10[+]	2440	5	21.2985	11.9286245798622	no	ELF3	TAS3C-5'D10[+]:ELF3	0.295548366623217
AT5G24850.1	TAS1C-3'D5[-]	1527	3	0.434664	1	no	CRY3	TAS1C-3'D5[-]:CRY3	0.303100635006044
AT4G29760.1	TAS1A-3'D6[+]	630	3	0.434664	1.434664	no	NA	TAS1A-3'D6[+]:AT4G29760.1	0.346167446687159
AT1G56070.1	TAS1C-3'D6[-]	2382	5	3.91197	1.54789620964794	no	LOS1	TAS1C-3'D6[-]:LOS1	0.403072722855519
AT5G49740.1	TAS3B-5'D5[-]	2496	4	0.434664	1.434664	no	ATFRO7	TAS3B-5'D5[-]:ATFRO7	0.441964559335694
AT1G62360.1	TAS1A-3'D8[-]	1053	3.5	0.434664	1	no	BUM	TAS1A-3'D8[-]:BUM	0.481505921399663
AT1G80410.2	TAS3A-5'D10[+]	875	5.5	0.434664	1.434664	no	EMB2753	TAS3A-5'D10[+]:EMB2753	0.481505921399663
AT3G26030.1	TAS3A-5'D2[+]	1451	4.5	0.434664	1.434664	no	ATB' DELTA	TAS3A-5'D2[+]:ATB' DELTA	0.481505921399663
AT5G06180.2	TAS1C-3'D8[-]	342	5	0.434664	1.434664	no	NA	TAS1C-3'D8[-]:AT5G06180.2	0.481505921399663
AT5G46210.1	TAS3A-5'D9[+]	1071	4.5	0.434664	1.434664	no	ATCUL4	TAS3A-5'D9[+]:ATCUL4	0.481505921399663
AT5G46880.1	TAS3C-5'D8[+]	2891	3.5	0.869327	1	no	HB-7	TAS3C-5'D8[+]:HB-7	0.481505921399663
AT4G34250.1	TAS1B-3'D4[-]	1234	3.5	0.434664	1	no	KCS16	TAS1B-3'D4[-]:KCS16	0.517350286951988
AT1G31230.1	TAS3B-5'D9[+]	890	4.5	0.434664	1.434664	no	AK-HSDH	TAS3B-5'D9[+]:AK-HSDH	0.519088986226912
AT1G79060.1	TAS1A-3'D7[-]	1110	5.5	1.73865	1.90891386415216	no	NA	TAS1A-3'D7[-]:AT1G79060.1	0.519088986226912
AT3G09720.1	TAS3C-5'D4[+]	979	5.5	0.434664	1.434664	no	NA	TAS3C-5'D4[+]:AT3G09720.1	0.519088986226912
AT4G18030.1	TAS1C-3'D7[-]	1758	4	0.869327	1	no	NA	TAS1C-3'D7[-]:AT4G18030.1	0.545507604592231
AT3G43990.1	TAS3A-5'D9[+]	107	4.5	0.434664	1.434664	no	NA	TAS3A-5'D9[+]:AT3G43990.1	0.600612277726849
AT4G13810.2	TAS3C-5'D1[+]	1999	5.5	0.434664	1.434664	no	AtRLP47	TAS3C-5'D1[+]:AtRLP47	0.603130979269498
AT3G62130.1	TAS1B-3'D4[-]	1266	4.5	0.434664	1.434664	no	AtLCD	TAS1B-3'D4[-]:AtLCD	0.661090132367741
AT4G19460.1	TAS4-3'D2[-]	1439	4.5	0.434664	1.434664	no	NA	TAS4-3'D2[-]:AT4G19460.1	0.661090132367741
AT3G59830.1	TAS3C-5'D4[+]	1102	6	0.434664	1.434664	no	NA	TAS3C-5'D4[+]:AT3G59830.1	0.670680987449404
AT4G30080.1	TAS3C-5'D3[+]	936	5.5	0.434664	1.434664	no	ARF16	TAS3C-5'D3[+]:ARF16	0.670680987449404
AT5G28622.1	TAS1A-3'D3[-]	151	6	0.434664	1.434664	no	NA	TAS1A-3'D3[-]:AT5G28622.1	0.677838365816964
AT1G02640.1	TAS3C-5'D4[+]	2488	4.5	2.17332	1.158716886057	no	ATBXL2	TAS3C-5'D4[+]:ATBXL2	0.681490285966813
AT1G04830.2	TAS1C-3'D6[-]	832	6	0.434664	1.434664	no	NA	TAS1C-3'D6[-]:AT1G04830.2	0.681490285966813
AT1G25400.2	TAS1B-3'D4[-]	887	4.5	0.869327	1.30297198507804	no	NA	TAS1B-3'D4[-]:AT1G25400.2	0.681490285966813
AT1G80410.2	TAS3C-5'D8[-]	803	6	0.434664	1.434664	no	EMB2753	TAS3C-5'D8[-]:EMB2753	0.681490285966813
AT2G19760.1	TAS2-3'D3[-]	645	4	0.869327	1	no	PFN1	TAS2-3'D3[-]:PFN1	0.681490285966813
AT2G28320.1	TAS3A-5'D5[+]	2101	5.5	0.434664	1.434664	no	NA	TAS3A-5'D5[+]:AT2G28320.1	0.681490285966813
AT2G33860.1	TAS2-3'D9[-]	1723	5	0.434664	1.434664	no	ARF3	TAS2-3'D9[-]:ARF3	0.681490285966813
AT2G39510.1	TAS3C-5'D2[+]	1124	4	0.434664	1	no	UMAMIT14	TAS3C-5'D2[+]:UMAMIT14	0.681490285966813
AT2G44680.2	TAS1A-3'D5[-]	1254	3	0.434664	0.622686730411156	no	CKB4	TAS1A-3'D5[-]:CKB4	0.681490285966813
AT3G16857.2	TAS3A-5'D1[+]	949	4.5	0.434664	1.40414738407248	no	ARR1	TAS3A-5'D1[+]:ARR1	0.681490285966813
AT3G44620.2	TAS3B-5'D5[+]	441	5	0.434664	1.434664	no	NA	TAS3B-5'D5[+]:AT3G44620.2	0.681490285966813
AT3G52300.2	TAS3B-5'D5[+]	377	6	3.47731	1.94328534412042	no	ATPQ	TAS3B-5'D5[+]:ATPQ	0.681490285966813
AT4G22670.1	TAS1C-3'D7[-]	409	6	0.434664	1.434664	no	AtHip1	TAS1C-3'D7[-]:AtHip1	0.681490285966813
AT4G29950.2	TAS1C-3'D5[-]	712	5.5	0.434664	1.434664	no	NA	TAS1C-3'D5[-]:AT4G29950.2	0.681490285966813
AT4G31340.2	TAS3C-5'D4[-]	1692	2	1.30399	0.4309229721844	no	NA	TAS3C-5'D4[-]:AT4G31340.2	0.681490285966813
AT4G31540.1	TAS2-3'D3[+]	2401	6	0.434664	1.434664	no	ATEXO70G1	TAS2-3'D3[+]:ATEXO70G1	0.681490285966813
AT5G08600.2	TAS3C-5'D3[+]	127	6	0.434664	1.434664	no	NA	TAS3C-5'D3[+]:AT5G08600.2	0.681490285966813
AT5G11920.2	TAS1B-3'D1[-]	1004	6	0.434664	1.434664	no	AtcwINV6	TAS1B-3'D1[-]:AtcwINV6	0.681490285966813
AT5G20280.1	TAS3C-5'D9[+]	534	6	0.434664	1.434664	no	ATSPS1F	TAS3C-5'D9[+]:ATSPS1F	0.681490285966813
AT5G60760.1	TAS4-3'D8[-]	676	6	0.869327	1.869327	no	NA	TAS4-3'D8[-]:AT5G60760.1	0.681490285966813
AT5G61790.1	TAS2-3'D5[+]	642	5.5	0.434664	1.434664	no	ATCNX1	TAS2-3'D5[+]:ATCNX1	0.681490285966813
AT5G66720.2	TAS3A-5'D6[+]	424	6	0.434664	1.434664	no	NA	TAS3A-5'D6[+]:AT5G66720.2	0.681490285966813
AT5G54650.2	TAS3C-5'D10[+]	2561	5.5	0.434664	1.434664	no	ATFH5	TAS3C-5'D10[+]:ATFH5	0.682616336186344
AT1G70690.1	TAS3B-5'D1[+]	863	4.5	0.869327	1	no	HWI1	TAS3B-5'D1[+]:HWI1	0.745819304684173
AT2G41900.1	TAS3B-5'D5[+]	2460	4.5	0.434664	1	no	OXS2	TAS3B-5'D5[+]:OXS2	0.745819304684173
AT3G09740.1	TAS3C-5'D4[-]	938	4.5	1.30399	1.23252379064765	no	ATSYP71	TAS3C-5'D4[-]:ATSYP71	0.745819304684173
AT3G48570.1	TAS1A-3'D8[-]	194	4.5	0.434664	1	no	NA	TAS1A-3'D8[-]:AT3G48570.1	0.745819304684173
AT2G18250.1	TAS3B-5'D9[+]	498	4.5	0.434664	1	no	ATCOAD	TAS3B-5'D9[+]:ATCOAD	0.750214324768688
AT5G05950.1	TAS2-3'D10[-]	586	4.5	0.434664	1	no	MEE60	TAS2-3'D10[-]:MEE60	0.761786116622392
AT3G62690.1	TAS1C-3'D7[+]	1183	4.5	0.434664	1	no	ATL5	TAS1C-3'D7[+]:ATL5	0.783387465777743
AT5G27720.1	TAS3C-5'D6[+]	219	4.5	0.434664	1	no	emb1644	TAS3C-5'D6[+]:emb1644	0.783387465777743
AT5G42630.2	TAS3B-5'D7[+]	622	4.5	0.434664	1	no	ATS	TAS3B-5'D7[+]:ATS	0.793471865215645
AT5G20270.1	TAS3C-5'D9[-]	1359	6	0.869327	1.30297198507804	no	HHP1	TAS3C-5'D9[-]:HHP1	0.815583756130711
AT3G14260.1	TAS3B-5'D4[+]	845	5	0.434664	1	no	NA	TAS3B-5'D4[+]:AT3G14260.1	0.837668036529875
AT5G47830.2	TAS3C-5'D2[+]	573	5	0.434664	1	no	NA	TAS3C-5'D2[+]:AT5G47830.2	0.837668036529875
AT1G79080.1	TAS3A-5'D1[+]	999	6	0.434664	1.434664	no	NA	TAS3A-5'D1[+]:AT1G79080.1	0.840632208963131
AT1G47380.1	TAS3C-5'D3[+]	1959	5	0.434664	1	no	NA	TAS3C-5'D3[+]:AT1G47380.1	0.843220631386998
AT2G38680.1	TAS3C-5'D3[+]	792	5	0.434664	1	no	NA	TAS3C-5'D3[+]:AT2G38680.1	0.843220631386998
AT4G13110.1	TAS3C-5'D3[+]	954	5	0.434664	1	no	NA	TAS3C-5'D3[+]:AT4G13110.1	0.843220631386998
AT4G08950.1	TAS3A-5'D4[-]	118	4.5	0.434664	1	no	EXO	TAS3A-5'D4[-]:EXO	0.844636496085926
AT1G11330.2	TAS2-3'D1[-]	2308	5	0.434664	1	no	NA	TAS2-3'D1[-]:AT1G11330.2	0.849523012850242
AT1G13020.1	TAS3B-5'D7[+]	1893	5	0.869327	1.30297198507804	no	EIF4B2	TAS3B-5'D7[+]:EIF4B2	0.849523012850242
AT1G44820.1	TAS4-3'D2[-]	596	6	0.434664	1.434664	no	NA	TAS4-3'D2[-]:AT1G44820.1	0.849523012850242
AT1G61660.4	TAS1C-3'D5[-]	1139	5	0.434664	1	no	NA	TAS1C-3'D5[-]:AT1G61660.4	0.849523012850242
AT1G65370.1	TAS3A-5'D9[-]	317	5	0.869327	1.30297198507804	no	NA	TAS3A-5'D9[-]:AT1G65370.1	0.849523012850242
AT1G78830.1	TAS3C-5'D8[-]	1332	4	0.434664	0.523858105270845	no	NA	TAS3C-5'D8[-]:AT1G78830.1	0.849523012850242
AT2G35880.1	TAS3B-5'D7[+]	1485	5	0.595489	1.11209941840041	no	NA	TAS3B-5'D7[+]:AT2G35880.1	0.849523012850242
AT2G46000.1	TAS3B-5'D6[+]	717	5	0.434664	1	no	NA	TAS3B-5'D6[+]:AT2G46000.1	0.849523012850242
AT3G06010.1	TAS3A-5'D1[+]	2965	5	0.434664	1	no	ATCHR12	TAS3A-5'D1[+]:ATCHR12	0.849523012850242
AT4G20340.1	TAS3C-5'D3[+]	1499	5	0.434664	1	no	NA	TAS3C-5'D3[+]:AT4G20340.1	0.849523012850242
AT4G36730.2	TAS2-3'D1[-]	1135	5	0.869327	1	no	AtGBF1	TAS2-3'D1[-]:AtGBF1	0.849523012850242
AT5G04550.1	TAS3C-5'D10[+]	500	5	0.434664	1	no	NA	TAS3C-5'D10[+]:AT5G04550.1	0.849523012850242
AT5G12230.1	TAS3C-5'D2[+]	836	5	0.434664	1	no	MED19A	TAS3C-5'D2[+]:MED19A	0.849523012850242
AT5G16780.1	TAS3B-5'D7[+]	571	4	0.434664	0.76747620935235	no	DOT2	TAS3B-5'D7[+]:DOT2	0.849523012850242
AT5G22000.3	TAS3A-5'D6[+]	1212	4	0.434664	0.523858105270845	no	RHF2A	TAS3A-5'D6[+]:RHF2A	0.849523012850242
AT5G59450.1	TAS3B-5'D6[+]	643	5	0.434664	1	no	NA	TAS3B-5'D6[+]:AT5G59450.1	0.849523012850242
AT1G04280.1	TAS3A-5'D8[+]	1656	5.5	1.30399	1.23252379064765	no	NA	TAS3A-5'D8[+]:AT1G04280.1	0.868064304862655
AT1G09770.1	TAS3C-5'D5[+]	2826	4.5	0.434664	0.76747620935235	no	ATCDC5	TAS3C-5'D5[+]:ATCDC5	0.868064304862655
AT1G21400.1	TAS3A-5'D4[+]	993	5.5	0.434664	1	no	NA	TAS3A-5'D4[+]:AT1G21400.1	0.868064304862655
AT1G48760.3	TAS3B-5'D9[+]	2656	5.5	0.434664	1	no	delta-ADR	TAS3B-5'D9[+]:delta-ADR	0.868064304862655
AT1G55460.1	TAS1B-3'D4[-]	1168	5	0.434664	1	no	NA	TAS1B-3'D4[-]:AT1G55460.1	0.868064304862655
AT2G21860.1	TAS4-3'D2[-]	1183	5	0.434664	1	no	NA	TAS4-3'D2[-]:AT2G21860.1	0.868064304862655
AT2G26140.1	TAS3C-5'D8[-]	681	5.5	0.434664	1	no	ftsh4	TAS3C-5'D8[-]:ftsh4	0.868064304862655
AT2G28910.1	TAS3B-5'D7[+]	560	5.5	0.869327	1	no	CXIP4	TAS3B-5'D7[+]:CXIP4	0.868064304862655
AT2G42590.3	TAS1B-3'D8[-]	433	4.5	0.434664	0.76747620935235	no	GF14 MU	TAS1B-3'D8[-]:GF14 MU	0.868064304862655
AT3G02630.1	TAS3C-5'D2[-]	1440	5	0.434664	1	no	NA	TAS3C-5'D2[-]:AT3G02630.1	0.868064304862655
AT3G05530.1	TAS3C-5'D3[+]	311	5.5	0.434664	1	no	ATS6A.2	TAS3C-5'D3[+]:ATS6A.2	0.868064304862655
AT3G05840.2	TAS2-3'D3[+]	1122	5.5	0.434664	1	no	ATSK12	TAS2-3'D3[+]:ATSK12	0.868064304862655
AT3G06050.1	TAS1A-3'D7[+]	803	5.5	0.434664	1	no	ATPRXIIF	TAS1A-3'D7[+]:ATPRXIIF	0.868064304862655
AT3G12480.1	TAS3A-5'D1[+]	1140	5.5	0.434664	1	no	NF-YC11	TAS3A-5'D1[+]:NF-YC11	0.868064304862655
AT3G16630.2	TAS1C-3'D7[-]	2545	5.5	0.434664	1	no	ATKINESIN-13A	TAS1C-3'D7[-]:ATKINESIN-13A	0.868064304862655
AT3G23400.1	TAS3A-5'D8[+]	729	5.5	0.434664	1	no	FIB4	TAS3A-5'D8[+]:FIB4	0.868064304862655
AT3G42806.1	TAS2-3'D2[-]	4338	5.5	0.434664	1	no	NA	TAS2-3'D2[-]:AT3G42806.1	0.868064304862655
AT3G47340.3	TAS3C-5'D9[-]	2225	3.5	0.869327	0.19284792438465	no	ASN1	TAS3C-5'D9[-]:ASN1	0.868064304862655
AT3G48330.2	TAS1C-3'D6[-]	582	4.5	0.434664	0.76747620935235	no	ATPIMT1	TAS1C-3'D6[-]:ATPIMT1	0.868064304862655
AT3G52110.2	TAS3B-5'D9[+]	1005	5.5	0.434664	1	no	NA	TAS3B-5'D9[+]:AT3G52110.2	0.868064304862655
AT3G54000.3	TAS1A-3'D7[-]	1530	5.5	0.434664	1	no	NA	TAS1A-3'D7[-]:AT3G54000.3	0.868064304862655
AT3G54050.2	TAS3B-5'D7[+]	1280	5.5	0.869327	1.30297198507804	no	HCEF1	TAS3B-5'D7[+]:HCEF1	0.868064304862655
AT3G54610.1	TAS4-3'D10[+]	1826	5.5	0.434664	1	no	BGT	TAS4-3'D10[+]:BGT	0.868064304862655
AT3G61260.1	TAS3B-5'D7[+]	609	4.5	0.869327	0.811343365205578	no	NA	TAS3B-5'D7[+]:AT3G61260.1	0.868064304862655
AT3G62860.1	TAS3C-5'D1[+]	688	5.5	0.434664	1	no	NA	TAS3C-5'D1[+]:AT3G62860.1	0.868064304862655
AT4G03260.2	TAS3C-5'D2[-]	2464	6	0.434664	1	no	NA	TAS3C-5'D2[-]:AT4G03260.2	0.868064304862655
AT4G07410.2	TAS1C-3'D7[-]	2686	5.5	0.434664	1	no	PCN	TAS1C-3'D7[-]:PCN	0.868064304862655
AT4G18300.1	TAS3C-5'D8[-]	2118	6	0.869327	1.30297198507804	no	NA	TAS3C-5'D8[-]:AT4G18300.1	0.868064304862655
AT4G19150.2	TAS3C-5'D8[-]	965	5.5	0.434664	1	no	NA	TAS3C-5'D8[-]:AT4G19150.2	0.868064304862655
AT4G33150.3	TAS3C-5'D3[+]	1710	6	0.869327	1.30297198507804	no	LKR	TAS3C-5'D3[+]:LKR	0.868064304862655
AT4G36020.1	TAS3A-5'D9[+]	887	5.5	0.434664	1	no	CSDP1	TAS3A-5'D9[+]:CSDP1	0.868064304862655
AT4G37180.2	TAS3A-5'D1[+]	1077	5.5	0.434664	1	no	NA	TAS3A-5'D1[+]:AT4G37180.2	0.868064304862655
AT4G38520.2	TAS3C-5'D4[-]	2116	5.5	0.434664	1	no	NA	TAS3C-5'D4[-]:AT4G38520.2	0.868064304862655
AT4G39960.1	TAS3C-5'D2[-]	1595	4	0.434664	0.76747620935235	no	NA	TAS3C-5'D2[-]:AT4G39960.1	0.868064304862655
AT5G20190.1	TAS1A-3'D6[+]	644	5.5	1.30399	1.23252379064765	no	NA	TAS1A-3'D6[+]:AT5G20190.1	0.868064304862655
AT5G22010.1	TAS3C-5'D1[+]	3002	5.5	0.434664	1	no	AtRFC1	TAS3C-5'D1[+]:AtRFC1	0.868064304862655
AT5G26860.1	TAS3C-5'D8[-]	2583	5.5	0.434664	1	no	LON1	TAS3C-5'D8[-]:LON1	0.868064304862655
AT5G28405.1	TAS3C-5'D3[+]	3534	5.5	0.434664	1	no	NA	TAS3C-5'D3[+]:AT5G28405.1	0.868064304862655
AT5G28540.1	TAS1B-3'D4[-]	1747	5	1.4822	1.13067798771933	no	BIP1	TAS1B-3'D4[-]:BIP1	0.868064304862655
AT5G40340.1	TAS3B-5'D7[+]	2199	5.5	0.869327	1	no	NA	TAS3B-5'D7[+]:AT5G40340.1	0.868064304862655
AT5G47740.2	TAS3A-5'D1[+]	207	5.5	0.434664	1	no	NA	TAS3A-5'D1[+]:AT5G47740.2	0.868064304862655
AT5G50460.1	TAS1A-3'D8[-]	189	4	0.434664	0.162587687586271	no	NA	TAS1A-3'D8[-]:AT5G50460.1	0.868064304862655
AT1G12360.1	TAS3C-5'D3[-]	2337	4.5	0.434664	0.76747620935235	no	KEU	TAS3C-5'D3[-]:KEU	0.869215325875573
AT1G26650.1	TAS3B-5'D10[-]	842	5.5	0.434664	1	no	NA	TAS3B-5'D10[-]:AT1G26650.1	0.869215325875573
AT1G31870.2	TAS3B-5'D5[-]	844	5.5	0.434664	1	no	NA	TAS3B-5'D5[-]:AT1G31870.2	0.869215325875573
AT1G55110.1	TAS3A-5'D8[+]	1137	6	0.434664	1	no	AtIDD7	TAS3A-5'D8[+]:AtIDD7	0.869215325875573
AT1G57610.3	TAS1A-3'D7[-]	892	6	0.434664	1	no	NA	TAS1A-3'D7[-]:AT1G57610.3	0.869215325875573
AT1G60260.1	TAS3C-5'D2[+]	1176	6	0.434664	1	no	BGLU5	TAS3C-5'D2[+]:BGLU5	0.869215325875573
AT1G66760.2	TAS3C-5'D3[+]	218	6	0.869327	1	no	NA	TAS3C-5'D3[+]:AT1G66760.2	0.869215325875573
AT1G79280.3	TAS3B-5'D7[+]	1585	6	0.434664	1	no	AtTPR	TAS3B-5'D7[+]:AtTPR	0.869215325875573
AT2G30520.3	TAS1A-3'D10[-]	1670	5.5	0.434664	1	no	RPT2	TAS1A-3'D10[-]:RPT2	0.869215325875573
AT3G02875.1	TAS4-3'D2[+]	1085	6	0.434664	1	no	ILR1	TAS4-3'D2[+]:ILR1	0.869215325875573
AT3G52840.1	TAS1B-3'D7[-]	514	6	0.434664	1	no	BGAL2	TAS1B-3'D7[-]:BGAL2	0.869215325875573
AT3G58000.1	TAS3C-5'D6[-]	382	6	0.434664	1	no	NA	TAS3C-5'D6[-]:AT3G58000.1	0.869215325875573
AT4G02530.1	TAS3B-5'D9[+]	298	6	0.434664	1	no	NA	TAS3B-5'D9[+]:AT4G02530.1	0.869215325875573
AT4G02530.1	TAS3C-5'D2[+]	515	6	0.434664	1	no	NA	TAS3C-5'D2[+]:AT4G02530.1	0.869215325875573
AT4G09160.1	TAS1A-3'D7[-]	1866	6	0.434664	1	no	NA	TAS1A-3'D7[-]:AT4G09160.1	0.869215325875573
AT4G11260.1	TAS1A-3'D9[-]	648	6	0.434664	1	no	ATSGT1B	TAS1A-3'D9[-]:ATSGT1B	0.869215325875573
AT4G13270.1	TAS4-3'D7[-]	693	6	1.30399	1.23252379064765	no	NA	TAS4-3'D7[-]:AT4G13270.1	0.869215325875573
AT4G19610.1	TAS4-3'D9[+]	1694	6	0.434664	1	no	NA	TAS4-3'D9[+]:AT4G19610.1	0.869215325875573
AT4G23710.1	TAS1A-3'D3[+]	89	6	0.434664	1	no	VAG2	TAS1A-3'D3[+]:VAG2	0.869215325875573
AT4G30080.1	TAS1B-3'D5[+]	2211	6	0.434664	1	no	ARF16	TAS1B-3'D5[+]:ARF16	0.869215325875573
AT5G01410.1	TAS4-3'D6[+]	694	6	0.869327	1	no	ATPDX1	TAS4-3'D6[+]:ATPDX1	0.869215325875573
AT5G13050.2	TAS1B-3'D7[-]	689	6	0.869327	1	no	5-FCL	TAS1B-3'D7[-]:5-FCL	0.869215325875573
AT5G17760.2	TAS3A-5'D1[+]	557	6	0.434664	1	no	NA	TAS3A-5'D1[+]:AT5G17760.2	0.869215325875573
AT5G17910.2	TAS3C-5'D3[+]	1244	6	0.434664	1	no	NA	TAS3C-5'D3[+]:AT5G17910.2	0.869215325875573
AT5G22730.1	TAS1C-3'D9[+]	1635	6	0.434664	1	no	NA	TAS1C-3'D9[+]:AT5G22730.1	0.869215325875573
AT5G42630.2	TAS3C-5'D3[+]	652	6	0.434664	1	no	ATS	TAS3C-5'D3[+]:ATS	0.869215325875573
AT1G07940.2	TAS1A-3'D8[+]	1853	6	0.434664	1	no	NA	TAS1A-3'D8[+]:AT1G07940.2	0.875970019180472
AT1G10200.1	TAS3C-5'D10[+]	579	6	0.869327	1	no	WLIM1	TAS3C-5'D10[+]:WLIM1	0.875970019180472
AT1G11360.4	TAS1B-3'D4[-]	786	6	0.869327	1.30297198507804	no	NA	TAS1B-3'D4[-]:AT1G11360.4	0.875970019180472
AT1G12390.1	TAS3A-5'D4[+]	174	6	0.434664	1	no	NA	TAS3A-5'D4[+]:AT1G12390.1	0.875970019180472
AT1G17520.1	TAS3B-5'D7[+]	944	6	0.434664	1	no	NA	TAS3B-5'D7[+]:AT1G17520.1	0.875970019180472
AT1G23190.1	TAS3C-5'D9[+]	1230	5	0.234718	0.860632175896238	no	PGM3	TAS3C-5'D9[+]:PGM3	0.875970019180472
AT1G31335.1	TAS3A-5'D1[-]	296	4.5	0.434664	0.76747620935235	no	NA	TAS3A-5'D1[-]:AT1G31335.1	0.875970019180472
AT1G44760.1	TAS1A-3'D8[-]	386	6	0.869327	1	no	NA	TAS1A-3'D8[-]:AT1G44760.1	0.875970019180472
AT1G45000.2	TAS3C-5'D5[+]	1032	6	0.869327	1	no	NA	TAS3C-5'D5[+]:AT1G45000.2	0.875970019180472
AT1G49620.1	TAS3C-5'D3[+]	428	6	0.434664	1	no	ICK5	TAS3C-5'D3[+]:ICK5	0.875970019180472
AT1G63000.1	TAS3C-5'D2[-]	1161	4	0.434664	0.523858105270845	no	NRS/ER	TAS3C-5'D2[-]:NRS/ER	0.875970019180472
AT1G74050.1	TAS4-3'D8[+]	822	4.5	0.434664	0.324844785189949	no	NA	TAS4-3'D8[+]:AT1G74050.1	0.875970019180472
AT1G80530.1	TAS3C-5'D5[+]	1296	5	0.217332	0.848513658947322	no	NA	TAS3C-5'D5[+]:AT1G80530.1	0.875970019180472
AT2G02180.1	TAS3C-5'D9[+]	1100	4.5	0.434664	0.523858105270845	no	TOM3	TAS3C-5'D9[+]:TOM3	0.875970019180472
AT2G25210.1	TAS3C-5'D4[-]	298	4	1.30399	0.471559940972883	no	NA	TAS3C-5'D4[-]:AT2G25210.1	0.875970019180472
AT2G29210.1	TAS3C-5'D9[+]	384	6	0.434664	1	no	NA	TAS3C-5'D9[+]:AT2G29210.1	0.875970019180472
AT2G35630.1	TAS2-3'D7[+]	6075	5	0.434664	0.76747620935235	no	GEM1	TAS2-3'D7[+]:GEM1	0.875970019180472
AT2G38750.1	TAS3C-5'D3[+]	969	5	0.434664	0.76747620935235	no	ANNAT4	TAS3C-5'D3[+]:ANNAT4	0.875970019180472
AT3G06760.2	TAS3C-5'D8[-]	858	6	0.869327	1	no	NA	TAS3C-5'D8[-]:AT3G06760.2	0.875970019180472
AT3G09860.1	TAS3A-5'D4[-]	455	4	0.434664	0.397636350534094	no	NA	TAS3A-5'D4[-]:AT3G09860.1	0.875970019180472
AT3G24080.2	TAS3C-5'D3[+]	1027	6	0.434664	1	no	NA	TAS3C-5'D3[+]:AT3G24080.2	0.875970019180472
AT3G47470.1	TAS4-3'D4[-]	291	5.5	0.434664	1	no	CAB4	TAS4-3'D4[-]:CAB4	0.875970019180472
AT3G54760.2	TAS3A-5'D2[+]	2594	5	0.434664	0.76747620935235	no	NA	TAS3A-5'D2[+]:AT3G54760.2	0.875970019180472
AT4G18593.1	TAS1B-3'D4[-]	340	5.5	0.434664	1	no	NA	TAS1B-3'D4[-]:AT4G18593.1	0.875970019180472
AT4G26630.2	TAS3B-5'D9[+]	969	6	0.869327	1	no	NA	TAS3B-5'D9[+]:AT4G26630.2	0.875970019180472
AT4G29360.2	TAS3A-5'D1[+]	1381	6	0.434664	1	no	NA	TAS3A-5'D1[+]:AT4G29360.2	0.875970019180472
AT4G32390.1	TAS4-3'D9[+]	1111	5	0.434664	0.76747620935235	no	NA	TAS4-3'D9[+]:AT4G32390.1	0.875970019180472
AT5G37125.1	TAS4-3'D4[+]	1121	6	0.434664	1.19995416523433	no	NA	TAS4-3'D4[+]:AT5G37125.1	0.875970019180472
ATCG00830.1	TAS3B-5'D9[+]	771	4.5	2.17332	0.233243171728457	no	RPL2.1	TAS3B-5'D9[+]:RPL2.1	0.875970019180472
ATMG00090.1	TAS1A-3'D3[-]	33	4.5	0.856287	0.136439523123512	no	NA	TAS1A-3'D3[-]:ATMG00090.1	0.875970019180472
AT2G03820.1	TAS1C-3'D8[+]	1183	5	0.434664	0.76747620935235	no	AtNMD3	TAS1C-3'D8[+]:AtNMD3	0.877451765896327
AT5G28640.1	TAS2-3'D3[-]	988	5	0.869327	0.811343365205578	no	AN3	TAS2-3'D3[-]:AN3	0.877451765896327
AT1G54060.1	TAS4-3'D2[-]	548	6	0.434664	1	no	ASIL1	TAS4-3'D2[-]:ASIL1	0.892235813846269
AT1G78680.2	TAS4-3'D6[-]	1133	5	0.434664	0.776503928893469	no	ATGGH2	TAS4-3'D6[-]:ATGGH2	0.892235813846269
AT5G01090.1	TAS3C-5'D8[-]	1277	5	0.869327	0.682572435323973	no	NA	TAS3C-5'D8[-]:AT5G01090.1	0.892235813846269
AT2G40205.1	TAS3B-5'D9[-]	105	4	2.17332	0.593516675893645	no	NA	TAS3B-5'D9[-]:AT2G40205.1	0.908684612113064
AT3G04920.1	TAS3A-5'D8[+]	255	5	0.434664	0.622686730411156	no	NA	TAS3A-5'D8[+]:AT3G04920.1	0.917667604753447
AT2G33860.1	TAS3C-5'D2[-]	2212	4.5	1.30399	0.638581699455097	yes	ARF3	TAS3C-5'D2[-]:ARF3	0.928415222008246
AT3G48185.1	TAS4-3'D4[-]	298	5	0.434664	0.76747620935235	no	NA	TAS4-3'D4[-]:AT3G48185.1	0.928415222008246
AT3G14230.3	TAS3C-5'D2[-]	1483	5	0.434664	0.76747620935235	no	RAP2.2	TAS3C-5'D2[-]:RAP2.2	0.929042363963097
AT4G22670.1	TAS3C-5'D3[-]	1568	4.5	0.434664	0.622686730411156	no	AtHip1	TAS3C-5'D3[-]:AtHip1	0.929042363963097
AT5G67490.1	TAS3C-5'D3[+]	693	5	0.434664	0.622686730411156	no	NA	TAS3C-5'D3[+]:AT5G67490.1	0.939881439373622
ATMG00690.1	TAS1A-3'D3[-]	168	5	0.0130399	0.706116484417257	no	ORF240A	TAS1A-3'D3[-]:ORF240A	0.939881439373622
AT1G53130.1	TAS3C-5'D8[-]	616	5	2.17332	0.421986848316811	no	GRI	TAS3C-5'D8[-]:GRI	0.96096504206209
AT1G66350.1	TAS1C-3'D7[-]	1591	5	0.434664	0.622686730411156	no	RGL	TAS1C-3'D7[-]:RGL	0.96096504206209
AT4G25370.1	TAS3B-5'D10[+]	775	5	0.434664	0.622686730411156	no	NA	TAS3B-5'D10[+]:AT4G25370.1	0.96096504206209
AT1G11910.1	TAS4-3'D7[-]	1668	5	1.73865	0.473708335495477	no	APA1	TAS4-3'D7[-]:APA1	0.963767446321377
AT1G68670.1	TAS3C-5'D3[+]	606	5.5	0.434664	0.996979868103766	no	NA	TAS3C-5'D3[+]:AT1G68670.1	0.963767446321377
AT5G62000.4	TAS1B-3'D10[+]	3081	5	0.434664	0.452101899587813	no	ARF1-BP	TAS1B-3'D10[+]:ARF1-BP	0.963767446321377
AT3G16180.1	TAS4-3'D9[+]	1888	5	0.869327	0.417511184170853	no	NA	TAS4-3'D9[+]:AT3G16180.1	0.970578607018602
AT1G43170.9	TAS2-3'D8[-]	1172	5	0.434664	0.171011576678809	no	ARP1	TAS2-3'D8[-]:ARP1	0.985649980913324
AT1G45160.2	TAS1A-3'D9[+]	3514	5.5	0.434664	0.76747620935235	no	NA	TAS1A-3'D9[+]:AT1G45160.2	0.985649980913324
AT1G47200.1	TAS3B-5'D7[+]	622	5	0.434664	0.523858105270845	no	WPP2	TAS3B-5'D7[+]:WPP2	0.985649980913324
AT1G53910.3	TAS3C-5'D2[-]	1460	4.5	0.869327	0.462402538934953	no	RAP2.12	TAS3C-5'D2[-]:RAP2.12	0.985649980913324
AT1G67590.2	TAS3C-5'D3[+]	984	5.5	0.434664	0.76747620935235	no	NA	TAS3C-5'D3[+]:AT1G67590.2	0.985649980913324
AT2G22795.1	TAS3B-5'D9[+]	1697	5.5	0.595489	0.853509846056897	no	NA	TAS3B-5'D9[+]:AT2G22795.1	0.985649980913324
AT3G02080.1	TAS1C-3'D7[-]	447	5	0.869327	0.417511184170853	no	NA	TAS1C-3'D7[-]:AT3G02080.1	0.985649980913324
AT3G11450.1	TAS3C-5'D2[+]	1187	5.5	0.434664	0.76747620935235	no	NA	TAS3C-5'D2[+]:AT3G11450.1	0.985649980913324
AT3G13070.1	TAS3A-5'D1[+]	1698	5.5	0.434664	0.76747620935235	no	NA	TAS3A-5'D1[+]:AT3G13070.1	0.985649980913324
AT3G54080.1	TAS1A-3'D10[-]	1213	5	0.869327	0.518109024994595	no	NA	TAS1A-3'D10[-]:AT3G54080.1	0.985649980913324
AT5G56520.1	TAS3A-5'D1[+]	986	5.5	0.434664	0.76747620935235	no	NA	TAS3A-5'D1[+]:AT5G56520.1	0.985649980913324
AT5G58130.1	TAS3C-5'D8[-]	2270	5.5	0.434664	0.76747620935235	no	ROS3	TAS3C-5'D8[-]:ROS3	0.985649980913324
AT5G60790.1	TAS4-3'D9[-]	2135	5	0.434664	0.622686730411156	no	ABCF1	TAS4-3'D9[-]:ABCF1	0.985649980913324
AT1G79830.4	TAS1C-3'D7[-]	1182	5.5	0.434664	0.76747620935235	no	GC5	TAS1C-3'D7[-]:GC5	0.990829415892973
AT2G01250.2	TAS3B-5'D7[+]	156	5.5	0.434664	0.76747620935235	no	NA	TAS3B-5'D7[+]:AT2G01250.2	0.990829415892973
AT2G42040.1	TAS1A-3'D7[-]	779	5.5	0.434664	0.76747620935235	no	NA	TAS1A-3'D7[-]:AT2G42040.1	0.990829415892973
AT3G53580.1	TAS1A-3'D3[+]	875	5.5	0.434664	0.76747620935235	no	NA	TAS1A-3'D3[+]:AT3G53580.1	0.990829415892973
AT1G01820.1	TAS1A-3'D2[-]	823	6	0.434664	0.3548829477767	no	PEX11C	TAS1A-3'D2[-]:PEX11C	0.999992778643376
AT1G04870.2	TAS3C-5'D9[-]	1415	6	0.434664	0.76747620935235	no	ATPRMT10	TAS3C-5'D9[-]:ATPRMT10	0.999992778643376
AT1G05120.1	TAS3B-5'D6[+]	74	5.5	0.00434664	0.700057044715697	no	NA	TAS3B-5'D6[+]:AT1G05120.1	0.999992778643376
AT1G05490.1	TAS3A-5'D2[+]	3404	6	0.434664	0.76747620935235	no	chr31	TAS3A-5'D2[+]:chr31	0.999992778643376
AT1G08980.1	TAS3B-5'D5[-]	1198	6	0.434664	0.622686730411156	no	AMI1	TAS3B-5'D5[-]:AMI1	0.999992778643376
AT1G11860.3	TAS3B-5'D1[+]	1447	6	0.434664	0.523858105270845	no	NA	TAS3B-5'D1[+]:AT1G11860.3	0.999992778643376
AT1G12080.2	TAS3C-5'D8[-]	300	6	1.73865	0.295794941141273	no	NA	TAS3C-5'D8[-]:AT1G12080.2	0.999992778643376
AT1G12090.1	TAS4-3'D7[+]	784	5.5	0.434664	0.180356069805974	no	ELP	TAS4-3'D7[+]:ELP	0.999992778643376
AT1G12270.1	TAS3B-5'D9[+]	1573	6	0.221678	0.530244488908372	no	Hop1	TAS3B-5'D9[+]:Hop1	0.999992778643376
AT1G12310.1	TAS1B-3'D2[+]	499	5.5	0.434664	0.397636350534094	no	NA	TAS1B-3'D2[+]:AT1G12310.1	0.999992778643376
AT1G13250.1	TAS1B-3'D2[-]	1242	6	0.434664	0.523858105270845	no	GATL3	TAS1B-3'D2[-]:GATL3	0.999992778643376
AT1G15270.1	TAS3B-5'D9[+]	207	6	1.73865	0.557546157651614	no	NA	TAS3B-5'D9[+]:AT1G15270.1	0.999992778643376
AT1G20920.2	TAS2-3'D6[-]	700	6	0.434664	0.622686730411156	no	NA	TAS2-3'D6[-]:AT1G20920.2	0.999992778643376
AT1G23190.1	TAS3B-5'D6[+]	1786	6	0.434664	0.76747620935235	no	PGM3	TAS3B-5'D6[+]:PGM3	0.999992778643376
AT1G24260.3	TAS3B-5'D7[-]	1038	5	0.434664	0.320429900989657	no	AGL9	TAS3B-5'D7[-]:AGL9	0.999992778643376
AT1G25570.1	TAS3B-5'D2[+]	2099	5.5	0.434664	0.622686730411156	no	NA	TAS3B-5'D2[+]:AT1G25570.1	0.999992778643376
AT1G50920.1	TAS3C-5'D2[+]	2029	5.5	0.434664	0.523858105270845	no	NA	TAS3C-5'D2[+]:AT1G50920.1	0.999992778643376
AT1G53910.3	TAS3A-5'D4[-]	1322	6	0.434664	0.397636350534094	no	RAP2.12	TAS3A-5'D4[-]:RAP2.12	0.999992778643376
AT1G54770.1	TAS3B-5'D7[+]	656	6	0.434664	0.76747620935235	no	NA	TAS3B-5'D7[+]:AT1G54770.1	0.999992778643376
AT1G56280.2	TAS3B-5'D7[+]	853	5.5	2.17332	0.510511650654123	no	ATDI19	TAS3B-5'D7[+]:ATDI19	0.999992778643376
AT1G57720.2	TAS3B-5'D8[+]	1181	6	0.265145	0.350651888314237	no	NA	TAS3B-5'D8[+]:AT1G57720.2	0.999992778643376
AT1G64230.5	TAS3C-5'D9[+]	777	6	1.30399	0.261106716500792	no	UBC28	TAS3C-5'D9[+]:UBC28	0.999992778643376
AT1G65960.2	TAS3B-5'D6[+]	1452	6	1.73865	0.473708335495477	no	GAD2	TAS3B-5'D6[+]:GAD2	0.999992778643376
AT1G70700.2	TAS1C-3'D5[-]	1014	6	1.73865	0.0243925574932754	no	JAZ9	TAS1C-3'D5[-]:JAZ9	0.999992778643376
AT1G72260.1	TAS2-3'D3[+]	140	6	0.869327	0.20190147333131	no	THI2.1	TAS2-3'D3[+]:THI2.1	0.999992778643376
AT1G75950.1	TAS4-3'D4[+]	215	6	0.869327	0.811343365205578	no	ASK1	TAS4-3'D4[+]:ASK1	0.999992778643376
AT1G77520.1	TAS3B-5'D9[+]	1068	6	0.434664	0.171011576678809	no	NA	TAS3B-5'D9[+]:AT1G77520.1	0.999992778643376
AT2G20580.1	TAS3B-5'D7[+]	2900	5.5	0.434664	0.523858105270845	no	ATRPN1A	TAS3B-5'D7[+]:ATRPN1A	0.999992778643376
AT2G21660.2	TAS4-3'D2[-]	542	5.5	39.989	0.185157245204947	no	ATGRP7	TAS4-3'D2[-]:ATGRP7	0.999992778643376
AT2G24360.1	TAS3C-5'D3[+]	1643	6	1.30399	0.726050319539158	no	NA	TAS3C-5'D3[+]:AT2G24360.1	0.999992778643376
AT2G25900.2	TAS3C-5'D3[+]	1415	6	0.434664	0.268330016608562	no	ATCTH	TAS3C-5'D3[+]:ATCTH	0.999992778643376
AT2G28790.1	TAS4-3'D2[+]	381	6	0.434664	0.3548829477767	no	NA	TAS4-3'D2[+]:AT2G28790.1	0.999992778643376
AT2G28910.1	TAS3B-5'D7[+]	809	6	0.434664	0.76747620935235	no	CXIP4	TAS3B-5'D7[+]:CXIP4	0.999992778643376
AT2G30110.1	TAS4-3'D2[-]	3130	6	0.869327	0.811343365205578	no	ATUBA1	TAS4-3'D2[-]:ATUBA1	0.999992778643376
AT2G30570.1	TAS3B-5'D7[+]	263	6	0.434664	0.162587687586271	no	PSBW	TAS3B-5'D7[+]:PSBW	0.999992778643376
AT2G31360.1	TAS3B-5'D9[+]	1005	6	0.434664	0.523858105270845	no	ADS2	TAS3B-5'D9[+]:ADS2	0.999992778643376
AT2G36160.1	TAS1B-3'D4[-]	536	5.5	0.434664	0.0962267593163952	no	NA	TAS1B-3'D4[-]:AT2G36160.1	0.999992778643376
AT2G38880.8	TAS3B-5'D1[+]	528	5.5	0.434664	0.622686730411156	no	ATHAP3	TAS3B-5'D1[+]:ATHAP3	0.999992778643376
AT2G39770.2	TAS4-3'D10[-]	1243	6	4.34664	0.860147105193727	no	CYT1	TAS4-3'D10[-]:CYT1	0.999992778643376
AT2G45140.1	TAS3A-5'D8[+]	341	6	0.221678	0.653538947439373	no	PVA12	TAS3A-5'D8[+]:PVA12	0.999992778643376
AT3G08580.2	TAS3C-5'D9[-]	588	6	0.434664	0.3548829477767	no	AAC1	TAS3C-5'D9[-]:AAC1	0.999992778643376
AT3G09735.1	TAS3C-5'D3[+]	291	5.5	1.30399	0.569922130093206	no	NA	TAS3C-5'D3[+]:AT3G09735.1	0.999992778643376
AT3G11690.1	TAS3A-5'D1[+]	1196	6	0.434664	0.638343389040169	no	NA	TAS3A-5'D1[+]:AT3G11690.1	0.999992778643376
AT3G14080.2	TAS1C-3'D4[+]	811	6	0.434664	0.76747620935235	no	LSM1B	TAS1C-3'D4[+]:LSM1B	0.999992778643376
AT3G17820.1	TAS3C-5'D2[-]	1272	6	0.434664	0.523858105270845	no	ATGSKB6	TAS3C-5'D2[-]:ATGSKB6	0.999992778643376
AT3G57350.1	TAS3A-5'D5[+]	2558	6	0.434664	0.76747620935235	no	NA	TAS3A-5'D5[+]:AT3G57350.1	0.999992778643376
AT3G59940.1	TAS4-3'D9[+]	1241	6	0.434664	0.622686730411156	no	NA	TAS4-3'D9[+]:AT3G59940.1	0.999992778643376
AT3G60740.1	TAS3C-5'D3[+]	3587	6	0.0434664	0.558204316312769	no	CHO	TAS3C-5'D3[+]:CHO	0.999992778643376
AT3G62240.1	TAS2-3'D2[-]	1988	6	0.434664	0.76747620935235	no	NA	TAS2-3'D2[-]:AT3G62240.1	0.999992778643376
AT3G62600.1	TAS3A-5'D1[+]	480	6	0.434664	0.76747620935235	no	ATERDJ3B	TAS3A-5'D1[+]:ATERDJ3B	0.999992778643376
AT4G11260.1	TAS3B-5'D9[-]	1239	6	1.73865	0.611673080488061	no	ATSGT1B	TAS3B-5'D9[-]:ATSGT1B	0.999992778643376
AT4G12960.2	TAS3C-5'D4[+]	304	6	1.73865	0.677440979162132	no	AtGILT	TAS3C-5'D4[+]:AtGILT	0.999992778643376
AT4G13200.1	TAS4-3'D7[-]	715	6	0.434664	0.76747620935235	no	NA	TAS4-3'D7[-]:AT4G13200.1	0.999992778643376
AT4G13730.3	TAS1C-3'D5[+]	1293	6	0.434664	0.76747620935235	no	NA	TAS1C-3'D5[+]:AT4G13730.3	0.999992778643376
AT4G26630.2	TAS3C-5'D3[+]	836	6	0.434664	0.452101899587813	no	NA	TAS3C-5'D3[+]:AT4G26630.2	0.999992778643376
AT4G27595.1	TAS3C-5'D6[+]	3369	6	0.434664	0.76747620935235	no	NA	TAS3C-5'D6[+]:AT4G27595.1	0.999992778643376
AT4G27900.2	TAS3C-5'D2[+]	877	6	0.434664	0.292075073748415	no	NA	TAS3C-5'D2[+]:AT4G27900.2	0.999992778643376
AT4G28300.2	TAS2-3'D1[-]	2051	6	0.434664	0.401018574163883	no	NA	TAS2-3'D1[-]:AT4G28300.2	0.999992778643376
AT4G31340.2	TAS1C-3'D7[+]	1503	6	0.434664	0.523858105270845	no	NA	TAS1C-3'D7[+]:AT4G31340.2	0.999992778643376
AT4G34480.1	TAS3A-5'D1[+]	1379	6	0.434664	0.76747620935235	no	NA	TAS3A-5'D1[+]:AT4G34480.1	0.999992778643376
AT4G34480.1	TAS3C-5'D1[+]	1447	6	0.434664	0.622686730411156	no	NA	TAS3C-5'D1[+]:AT4G34480.1	0.999992778643376
AT4G36850.1	TAS3C-5'D1[+]	1078	6	0.434664	0.523858105270845	no	NA	TAS3C-5'D1[+]:AT4G36850.1	0.999992778643376
AT4G39900.1	TAS3B-5'D2[+]	751	6	0.434664	0.622686730411156	no	NA	TAS3B-5'D2[+]:AT4G39900.1	0.999992778643376
AT4G40030.3	TAS3C-5'D9[-]	826	5	1.30399	0.159174692219474	no	NA	TAS3C-5'D9[-]:AT4G40030.3	0.999992778643376
AT5G01210.1	TAS3B-5'D5[+]	1449	6	0.434664	0.622686730411156	no	NA	TAS3B-5'D5[+]:AT5G01210.1	0.999992778643376
AT5G03430.1	TAS3C-5'D3[+]	145	6	0.0304264	0.718235349879833	no	NA	TAS3C-5'D3[+]:AT5G03430.1	0.999992778643376
AT5G04600.1	TAS3B-5'D9[+]	623	5.5	0.434664	0.523858105270845	no	NA	TAS3B-5'D9[+]:AT5G04600.1	0.999992778643376
AT5G07440.3	TAS3C-5'D9[+]	180	5.5	0.434664	0.622686730411156	no	GDH2	TAS3C-5'D9[+]:GDH2	0.999992778643376
AT5G09810.1	TAS1C-3'D5[+]	1319	5.5	1.73865	0.239562102537636	no	ACT7	TAS1C-3'D5[+]:ACT7	0.999992778643376
AT5G10450.4	TAS4-3'D9[+]	519	6	0.434664	0.268330016608562	no	14-3-3lambda	TAS4-3'D9[+]:14-3-3lambda	0.999992778643376
AT5G10860.1	TAS3C-5'D7[-]	800	5.5	3.47731	0.276152147632793	no	CBSX3	TAS3C-5'D7[-]:CBSX3	0.999992778643376
AT5G20490.2	TAS1C-3'D7[-]	5028	6	0.434664	0.76747620935235	no	ATXIK	TAS1C-3'D7[-]:ATXIK	0.999992778643376
AT5G22580.1	TAS3C-5'D3[+]	170	6	0.434664	0.523858105270845	no	NA	TAS3C-5'D3[+]:AT5G22580.1	0.999992778643376
AT5G22950.1	TAS3A-5'D2[+]	720	6	0.434664	0.622686730411156	no	VPS24.1	TAS3A-5'D2[+]:VPS24.1	0.999992778643376
AT5G25070.1	TAS3B-5'D3[+]	2396	5.5	0.434664	0.523858105270845	no	NA	TAS3B-5'D3[+]:AT5G25070.1	0.999992778643376
AT5G28770.3	TAS3A-5'D8[+]	935	6	0.869327	0.589076109563486	no	AtbZIP63	TAS3A-5'D8[+]:AtbZIP63	0.999992778643376
AT5G35630.3	TAS2-3'D4[+]	1421	6	0.434664	0.320429900989657	no	ATGSL1	TAS2-3'D4[+]:ATGSL1	0.999992778643376
AT5G41990.1	TAS3C-5'D8[-]	2114	6	0.434664	0.452101899587813	no	ATWNK8	TAS3C-5'D8[-]:ATWNK8	0.999992778643376
AT5G41992.1	TAS3C-5'D8[-]	2114	6	0.434664	0.452101899587813	no	CPuORF58	TAS3C-5'D8[-]:CPuORF58	0.999992778643376
AT5G43850.1	TAS3B-5'D5[+]	136	5.5	0.217332	0.195839741568479	no	ARD4	TAS3B-5'D5[+]:ARD4	0.999992778643376
AT5G44720.2	TAS3C-5'D1[-]	236	6	0.434664	0.76747620935235	no	NA	TAS3C-5'D1[-]:AT5G44720.2	0.999992778643376
AT5G47120.1	TAS3C-5'D3[+]	773	6	0.434664	0.320429900989657	no	ATBI-1	TAS3C-5'D3[+]:ATBI-1	0.999992778643376
AT5G50320.1	TAS3B-5'D8[+]	1715	6	0.869327	0.682572435323973	no	AtELP3	TAS3B-5'D8[+]:AtELP3	0.999992778643376
AT5G52920.1	TAS4-3'D1[-]	1531	6	0.434664	0.76747620935235	no	PKP-BETA1	TAS4-3'D1[-]:PKP-BETA1	0.999992778643376
AT5G53880.1	TAS3B-5'D9[+]	241	6	0.173865	0.219551905495788	no	NA	TAS3B-5'D9[+]:AT5G53880.1	0.999992778643376
AT5G58590.1	TAS3C-5'D3[+]	711	6	0.434664	0.76747620935235	no	RANBP1	TAS3C-5'D3[+]:RANBP1	0.999992778643376
AT5G60670.1	TAS3C-5'D3[+]	305	6	0.434664	0.622686730411156	no	NA	TAS3C-5'D3[+]:AT5G60670.1	0.999992778643376
AT5G65220.1	TAS3B-5'D9[+]	450	6	0.434664	0.3548829477767	no	NA	TAS3B-5'D9[+]:AT5G65220.1	0.999992778643376
AT5G66760.1	TAS1C-3'D5[-]	1777	6	0.434664	0.452101899587813	no	SDH1-1	TAS1C-3'D5[-]:SDH1-1	0.999992778643376
ATCG00380.1	TAS3B-5'D8[+]	235	6	1.73865	0.3264463696527	no	RPS4	TAS3B-5'D8[+]:RPS4	0.999992778643376
ATCG01130.1	TAS3C-5'D4[+]	4586	6	0.869327	0.222823293536513	no	YCF1.2	TAS3C-5'D4[+]:YCF1.2	0.999992778643376
ATMG00513.1	TAS3A-5'D2[-]	1342	6	0.147786	0.100021437161232	no	NAD5	TAS3A-5'D2[-]:NAD5	0.999992778643376
