# Supplementary material for: NanoPARE: parallel analysis of RNA 5′ ends from low-input RNA
Source: Genome Res. 2018 Dec;28(12):1931–42. doi: 10.1101/gr.239202.118 (PMC6280765; doi:10.1101/gr.239202.118)
Supplement: Supplemental Material [file supp_gr.239202.118_Supplemental_Code_S1.zip › supplemental_code_S1/data_tables/detected_sites/ovule_3.anno.mir.allen.detected.sites.tsv]

target.transcript	sRNA	slice.site	Allen.score	slice.site.rpm	fold.change	verified.	common.name	interaction	adj.p.val
AT1G06580.1	miR400	1095	0	0.566646	1.566646	no	PPR1	miR400:PPR1	0
AT1G12820.1	miR393a-5p	1894	4	1.69994	1.7233886915104	yes	AFB3	miR393a-5p:AFB3	0
AT1G30330.2	miR167a-5p	3246	5	3.96652	2.32810353960315	no	ARF6	miR167a-5p:ARF6	0
AT1G31280.1	miR403-3p	3232	1	0.566646	0.408701278034451	yes	AGO2	miR403-3p:AGO2	0
AT1G56010.2	miR164a	812	2	0.566646	1.566646	yes	anac021	miR164a:anac021	0
AT1G69170.1	miR156j	1306	0	0.566646	1.45915854494516	yes	SPL6	miR156j:SPL6	0
AT1G77850.1	miR160a-5p	1419	0.5	23.2325	15.4677572342444	yes	ARF17	miR160a-5p:ARF17	0
AT2G02850.1	miR408-3p	107	1	1.13329	1	yes	ARPN	miR408-3p:ARPN	0
AT2G28350.1	miR160a-5p	1339	2	14.7328	15.7328	yes	ARF10	miR160a-5p:ARF10	0
AT2G33770.1	miR399a	750	1.5	0.566646	1	yes	ATUBC24	miR399a:ATUBC24	0
AT2G33810.1	miR156a-5p	796	1.5	0.566646	0.580252153751565	yes	SPL3	miR156a-5p:SPL3	0
AT2G45160.1	miR171a-3p	1013	0	22.6658	7.24482486270044	yes	ATHAM1	miR171a-3p:ATHAM1	0
AT3G26810.1	miR393a-5p	2009	4	1.13329	2.13329	yes	AFB2	miR393a-5p:AFB2	0
AT3G57230.2	miR824-5p	596	0.5	0.566646	1	yes	AGL16	miR824-5p:AGL16	0
AT3G60630.1	miR171a-3p	1055	0	11.3329	2.22890314232167	yes	ATHAM2	miR171a-3p:ATHAM2	0
AT4G00150.1	miR171a-3p	866	0	2.83323	1.79686306128093	yes	ATHAM3	miR171a-3p:ATHAM3	0
AT4G30080.1	miR160a-5p	1518	2.5	2.83323	3.83323	yes	ARF16	miR160a-5p:ARF16	0
AT4G33060.1	miR414	916	1	0.566646	1.566646	no	NA	miR414:AT4G33060.1	0
AT5G24890.1	miR414	772	1	0.566646	1	no	NA	miR414:AT5G24890.1	0
AT5G37020.2	miR167a-5p	2380	4	4.53317	3.53185722875493	no	ARF8	miR167a-5p:ARF8	0
AT5G57580.1	miR414	2139	1	0.566646	0.580252153751565	no	NA	miR414:AT5G57580.1	0
AT5G61430.1	miR164a	850	2.5	0.566646	1.566646	yes	ANAC100	miR164a:ANAC100	0.00202703803381418
AT2G39675.1	miR173-5p	378	2.5	6.79975	4.97862950532539	yes	TAS1c	miR173-5p:TAS1c	0.00717466274159661
AT2G39681.1	miR173-5p	417	2.5	2.83323	2.44677482979563	yes	TAS2	miR173-5p:TAS2	0.00717466274159661
AT2G27400.1	miR173-5p	378	2.5	2.26658	3.26658	yes	TAS1a	miR173-5p:TAS1a	0.00750078377530555
AT1G02860.2	miR827	268	1	1.69994	1.7233886915104	yes	BAH1	miR827:BAH1	0.00786917518543999
AT4G14650.1	miR408-5p	1563	3	1.13329	2.13329	no	NA	miR408-5p:AT4G14650.1	0.0127707734892251
AT5G22640.2	miR414	1793	2	0.566646	1	no	emb1211	miR414:emb1211	0.0267133271195155
AT2G34710.1	miR165a-3p	880	3	1.13329	2.13329	no	ATHB-14	miR165a-3p:ATHB-14	0.036890636617131
AT1G30490.1	miR165a-3p	805	3	0.566646	1.566646	no	ATHB9	miR165a-3p:ATHB9	0.0475328246322351
AT5G30247.1	miR5645a	548	2	0.566646	1	no	NA	miR5645a:AT5G30247.1	0.0542233562847542
AT4G16250.1	miR2934-5p	3372	2.5	0.566646	1	no	PHYD	miR2934-5p:PHYD	0.0559460707433629
AT1G51645.1	miR414	154	2.5	0.566646	1	no	NA	miR414:AT1G51645.1	0.0569743514252631
AT1G63980.2	miR414	898	2.5	0.566646	1	no	NA	miR414:AT1G63980.2	0.0569743514252631
AT2G46915.1	miR870-3p	2117	3.5	0.566646	1.566646	no	NA	miR870-3p:AT2G46915.1	0.073704864898655
AT2G22840.1	miR396a-5p	791	4	2.83323	2.44677482979563	yes	AtGRF1	miR396a-5p:AtGRF1	0.0772012103041581
AT2G36400.1	miR396a-5p	756	4	2.83323	2.44677482979563	yes	AtGRF3	miR396a-5p:AtGRF3	0.0772012103041581
AT1G30210.2	miR319a	1022	2.5	0.566646	1	yes	ATTCP24	miR319a:ATTCP24	0.0776254719543083
AT2G22230.1	miR5658	117	2	0.566646	1	no	NA	miR5658:AT2G22230.1	0.0776254719543083
AT3G55660.1	miR414	1530	4	1.13329	2.13329	no	ATROPGEF6	miR414:ATROPGEF6	0.078516397725147
AT1G08125.3	miR390a-3p	887	5	10.1996	7.14877515405522	no	NA	miR390a-3p:AT1G08125.3	0.0862691859020894
AT5G60120.2	miR172a	1820	1	0.974631	1.26041939276646	yes	TOE2	miR172a:TOE2	0.0862691859020894
AT2G18330.1	miR5661	2260	5	0.566646	1.566646	no	NA	miR5661:AT2G18330.1	0.0866821248372055
AT1G50055.1	miR173-5p	373	4.5	2.26658	3.26658	yes	TAS1b	miR173-5p:TAS1b	0.0899853859926191
AT1G47970.1	miR414	233	3.5	1.69994	1.70488966908619	no	NA	miR414:AT1G47970.1	0.100488147901812
AT2G29070.2	miR5998a	797	4.5	0.566646	1.566646	no	NA	miR5998a:AT2G29070.2	0.132775160782609
AT3G58110.2	miR414	1000	2.5	0.566646	0.902113276211535	no	NA	miR414:AT3G58110.2	0.132775160782609
AT1G62914.1	miR161.2	978	3	0.283323	1.283323	no	NA	miR161.2:AT1G62914.1	0.143256490665943
AT1G62910.1	miR161.2	996	3	0.283323	1.12408313493836	yes	RFL9	miR161.2:RFL9	0.14866398603698
AT1G62930.1	miR161.2	984	3	0.283323	1.12408313493836	no	RPF3	miR161.2:RPF3	0.14866398603698
AT1G63130.1	miR161.2	1111	3	0.283323	1.12408313493836	yes	TAS8	miR161.2:TAS8	0.14866398603698
AT5G41340.1	miR414	697	3	1.69994	1.26562258295872	no	ATUBC4	miR414:ATUBC4	0.15665429091552
AT1G66180.1	miR5021	65	4	0.566646	1.566646	no	NA	miR5021:AT1G66180.1	0.157782290219156
AT4G22350.2	miR414	581	4	0.566646	1.566646	no	NA	miR414:AT4G22350.2	0.157782290219156
AT3G56150.2	miR414	682	3	1.13329	1	no	ATEIF3C-1	miR414:ATEIF3C-1	0.158946239908196
AT4G16910.1	miR2938	1211	4.5	0.566646	1.566646	no	NA	miR2938:AT4G16910.1	0.161256594781467
AT5G53470.1	miR5658	1345	4	0.566646	1.566646	no	ACBP	miR5658:ACBP	0.171763184021711
AT4G07947.1	miR5665	4742	4.5	0.566646	1.566646	no	NA	miR5665:AT4G07947.1	0.174408095060816
AT5G37780.3	miR414	638	2.5	1.69994	0.543628133985165	no	ACAM-1	miR414:ACAM-1	0.176285304744078
AT1G55110.1	miR5658	818	3	0.566646	1	no	AtIDD7	miR5658:AtIDD7	0.176606026439583
AT5G20670.1	miR5658	92	3	0.566646	1	no	NA	miR5658:AT5G20670.1	0.176606026439583
AT2G35510.1	miR5998a	1177	5	0.566646	1.566646	no	SRO1	miR5998a:SRO1	0.181653833738072
AT2G35670.1	miR414	211	2.5	0.0566646	0.674475663295984	no	FIE2	miR414:FIE2	0.183124392757207
AT1G70700.2	miR169d	787	2.5	0.566646	0.187254494167145	no	JAZ9	miR169d:JAZ9	0.191600524305593
AT1G69440.1	miR5658	173	5	0.566646	1.566646	no	AGO7	miR5658:AGO7	0.191614133233289
AT1G04480.1	miR415	586	4	0.566646	1.566646	no	NA	miR415:AT1G04480.1	0.199932842847712
AT2G36050.1	miR5641	799	4.5	0.566646	1.566646	no	ATOFP15	miR5641:ATOFP15	0.199932842847712
AT5G27550.1	miR4243	1571	4.5	0.566646	1.566646	no	NA	miR4243:AT5G27550.1	0.213504635884806
AT1G80380.4	miR5661	829	5.5	0.566646	1.566646	no	NA	miR5661:AT1G80380.4	0.214862609783078
AT5G57735.1	miR390a-5p	428	4.5	0.566646	1.566646	yes	TAS3c	miR390a-5p:TAS3c	0.216117718556497
AT5G44200.2	miR414	905	3.5	1.13329	1	no	ATCBP20	miR414:ATCBP20	0.218652393274448
AT2G44745.1	miR5021	147	5	0.566646	1.566646	no	AtWRKY12	miR5021:AtWRKY12	0.228998402366938
AT3G22750.1	miR415	1916	5	0.566646	1.566646	no	NA	miR415:AT3G22750.1	0.231325963521686
AT3G06270.1	miR5656	983	5.5	0.566646	1.566646	no	NA	miR5656:AT3G06270.1	0.243479577498691
AT2G03750.1	miR156h	1113	2.5	0.566646	0.580252153751565	no	NA	miR156h:AT2G03750.1	0.243501210372467
AT5G08139.1	miR4221	1225	5.5	4.53317	3.53185722875493	no	NA	miR4221:AT5G08139.1	0.245809776455366
AT4G00450.1	miR5633	6797	3	0.566646	1	no	CCT	miR5633:CCT	0.261594155993902
AT1G78270.1	miR5658	174	3	0.566646	1	no	AtUGT85A4	miR5658:AtUGT85A4	0.26324654857314
AT5G03160.1	miR172c	1436	5	0.566646	1.566646	no	ATP58IPK	miR172c:ATP58IPK	0.26324654857314
AT1G06630.3	miR5655	594	3.5	0.186993	1.186993	no	NA	miR5655:AT1G06630.3	0.263503166596885
AT3G60040.1	miR5655	1182	3.5	0.186993	1.186993	no	NA	miR5655:AT3G60040.1	0.263503166596885
AT1G49910.1	miR158a-3p	793	3.5	0.566646	1	no	BUB3.2	miR158a-3p:BUB3.2	0.279379590478388
AT3G30300.1	miR2938	1954	4	0.566646	1	no	NA	miR2938:AT3G30300.1	0.287669966859542
AT2G20800.1	miR836	1258	5.5	1.13329	2.13329	no	NDB4	miR836:NDB4	0.296018515638175
AT3G21755.2	miR414	1350	4	1.13329	1.36169243083632	no	NA	miR414:AT3G21755.2	0.296018515638175
AT3G62070.1	miR5021	18	6	0.566646	1.566646	no	NA	miR5021:AT3G62070.1	0.296018515638175
AT1G69588.1	miR4221	250	4	0.566646	1	no	CLE45	miR4221:CLE45	0.297709453603635
AT3G17770.1	miR1888b	931	6	0.566646	1.566646	no	NA	miR1888b:AT3G17770.1	0.300593558584334
AT3G18730.1	miR857	1190	6	0.566646	1.566646	no	BRU1	miR857:BRU1	0.300593558584334
AT4G31460.1	miR159b-3p	645	4	0.566646	1	no	NA	miR159b-3p:AT4G31460.1	0.300593558584334
AT2G19170.1	miR838	2536	4	0.566646	1	no	SLP3	miR838:SLP3	0.305338567137554
AT3G22660.1	miR838	682	4	0.566646	1	no	NA	miR838:AT3G22660.1	0.305338567137554
AT1G28510.1	miR5658	686	5	0.566646	1.566646	no	NA	miR5658:AT1G28510.1	0.306887856360485
AT3G10960.1	miR8170-5p	2100	6	0.566646	1.566646	no	ATAZG1	miR8170-5p:ATAZG1	0.307681631573031
AT2G32400.1	miR829-5p	2878	4	0.566646	1	no	ATGLR3.7	miR829-5p:ATGLR3.7	0.335176700532584
AT2G36410.3	miR5029	1006	3	0.566646	1	no	NA	miR5029:AT2G36410.3	0.341049941380837
AT2G19480.3	miR414	1181	4	1.69994	1	no	NAP1;2	miR414:NAP1;2	0.341489669436347
AT3G58780.3	miR159b-5p	803	3	0.566646	0.734380229598414	no	AGL1	miR159b-5p:AGL1	0.344122233554836
AT4G35620.1	miR156a-5p	1391	5	0.566646	1.566646	no	CYCB2;2	miR156a-5p:CYCB2;2	0.34560423944841
AT5G23250.2	miR171b-3p	1102	3.5	0.566646	0.734380229598414	no	NA	miR171b-3p:AT5G23250.2	0.346129656375436
AT2G25760.2	miR8170-5p	2275	3	0.566646	0.734380229598414	no	NA	miR8170-5p:AT2G25760.2	0.347870853067856
AT2G20620.1	miR5637	776	5.5	0.566646	1.566646	no	NA	miR5637:AT2G20620.1	0.351248522656095
AT4G06493.1	miR5634	1692	6	0.566646	1.566646	no	NA	miR5634:AT4G06493.1	0.354057010961754
AT3G52910.1	miR396a-5p	752	4	0.566646	1	yes	AtGRF4	miR396a-5p:AtGRF4	0.357831512278172
AT2G13665.2	miR8179	420	5.5	0.566646	1.566646	no	NA	miR8179:AT2G13665.2	0.366688662200245
AT1G78265.2	miR414	1430	3	0.566646	0.675194049019735	no	NA	miR414:AT1G78265.2	0.370814131802375
AT3G20490.1	miR5013	1452	4.5	1.13329	1.36169243083632	no	NA	miR5013:AT3G20490.1	0.370814131802375
AT4G22050.1	miR3440b-5p	665	4	1.13329	1	no	NA	miR3440b-5p:AT4G22050.1	0.370814131802375
AT1G29950.2	miR414	1510	5.5	0.566646	1.566646	no	NA	miR414:AT1G29950.2	0.377436920522126
AT1G29951.1	miR414	1495	5.5	0.566646	1.566646	no	CPuORF35	miR414:CPuORF35	0.377436920522126
AT1G29952.1	miR414	1510	5.5	0.566646	1.566646	no	CPuORF34	miR414:CPuORF34	0.377436920522126
AT2G17390.1	miR167d	363	4.5	0.566646	1	no	AKR2B	miR167d:AKR2B	0.377436920522126
AT2G26240.1	miR868-3p	78	4.5	0.713974	1.09404038946897	no	NA	miR868-3p:AT2G26240.1	0.377436920522126
AT2G42270.1	miR414	709	5.5	0.566646	1.566646	no	NA	miR414:AT2G42270.1	0.377436920522126
AT3G14560.1	miR824-5p	294	4.5	0.566646	1	no	NA	miR824-5p:AT3G14560.1	0.377436920522126
AT4G21990.2	miR414	1442	5.5	0.566646	1.566646	no	APR3	miR414:APR3	0.377436920522126
AT2G11910.2	miR414	313	3	0.566646	0.734380229598414	no	NA	miR414:AT2G11910.2	0.384851259254902
AT3G05530.1	miR414	408	5	0.566646	1.566646	no	ATS6A.2	miR414:ATS6A.2	0.384851259254902
AT4G28320.1	miR1888b	1281	5.5	0.566646	1.566646	no	AtMAN5	miR1888b:AtMAN5	0.386518528004848
AT1G51760.1	miR167a-5p	862	3	0.566646	0.734380229598414	no	IAR3	miR167a-5p:IAR3	0.388597290477619
AT1G68820.1	miR447c-3p	935	4.5	0.566646	1	no	NA	miR447c-3p:AT1G68820.1	0.389312557417327
AT2G11910.2	miR414	502	3	1.31462	0.526064347209469	no	NA	miR414:AT2G11910.2	0.389312557417327
AT4G21670.1	miR3434-5p	537	6	0.566646	1.566646	no	ATCPL1	miR3434-5p:ATCPL1	0.389312557417327
AT5G19570.1	miR8175	120	4.5	0.566646	1	no	NA	miR8175:AT5G19570.1	0.389312557417327
AT5G46030.1	miR414	453	3	0.566646	0.479598234238868	no	NA	miR414:AT5G46030.1	0.389312557417327
AT1G60870.1	miR414	693	3	0.566646	0.580252153751565	no	MEE9	miR414:MEE9	0.389715445850642
AT1G67850.2	miR857	1103	6	0.566646	1.566646	no	NA	miR857:AT1G67850.2	0.389715445850642
AT2G04660.1	miR833b	2158	5.5	0.566646	1.566646	no	APC2	miR833b:APC2	0.389715445850642
AT2G29580.1	miR172c	1483	6	0.566646	1.566646	no	MAC5B	miR172c:MAC5B	0.389715445850642
AT3G61310.1	miR865-5p	135	5.5	0.566646	1.566646	no	NA	miR865-5p:AT3G61310.1	0.389715445850642
AT4G09010.1	miR5630a	977	4	0.566646	1	no	APX4	miR5630a:APX4	0.389715445850642
AT4G17420.3	miR156i	578	5.5	0.566646	1.566646	no	NA	miR156i:AT4G17420.3	0.389715445850642
AT1G16110.1	miR4239	544	5.5	0.566646	1.566646	no	WAKL6	miR4239:WAKL6	0.389959804194154
AT1G48410.3	miR168a-5p	531	5	1.13329	1.36169243083632	yes	AGO1	miR168a-5p:AGO1	0.389959804194154
AT3G47570.1	miR845a	2969	6	0.566646	1.566646	no	NA	miR845a:AT3G47570.1	0.389959804194154
AT3G49010.5	miR5662	83	3.5	0.566646	0.734380229598414	no	ATBBC1	miR5662:ATBBC1	0.391932754177579
AT1G27120.1	miR414	1110	5.5	0.566646	1.566646	no	NA	miR414:AT1G27120.1	0.395439373390966
AT1G42550.1	miR414	1483	5.5	0.566646	1.566646	no	PMI1	miR414:PMI1	0.395439373390966
AT1G49920.1	miR414	2266	5.5	0.566646	1.566646	no	NA	miR414:AT1G49920.1	0.395439373390966
AT3G55000.1	miR5647	593	5.5	0.566646	1.566646	no	TON1	miR5647:TON1	0.395439373390966
AT4G21520.1	miR414	1192	5.5	0.566646	1.566646	no	NA	miR414:AT4G21520.1	0.395439373390966
AT5G62680.1	miR158a-5p	2178	4.5	0.566646	1	no	GTR2	miR158a-5p:GTR2	0.399727722234338
AT3G54390.1	miR831-3p	921	4.5	1.13329	1	no	NA	miR831-3p:AT3G54390.1	0.404201960012533
AT5G61240.2	miR5028	1191	4.5	0.566646	1	no	NA	miR5028:AT5G61240.2	0.405186661052211
AT5G60840.1	miR838	507	4.5	0.566646	1	no	NA	miR838:AT5G60840.1	0.406391356270104
AT3G19120.1	miR773b-5p	817	5.5	0.566646	1.566646	no	NA	miR773b-5p:AT3G19120.1	0.413527772198288
AT1G21730.1	miR169a-3p	1938	6	0.566646	1.566646	no	NA	miR169a-3p:AT1G21730.1	0.414820109726716
AT1G53280.1	miR5642a	1320	4.5	1.69994	1.26562258295872	no	AtDJ1B	miR5642a:AtDJ1B	0.414820109726716
AT3G04910.3	miR847	2120	4.5	0.566646	1	no	ATWNK1	miR847:ATWNK1	0.414820109726716
AT3G50000.1	miR5021	1267	2.5	0.566646	0.580252153751565	no	ATCKA2	miR5021:ATCKA2	0.414820109726716
AT5G16650.1	miR158a-5p	882	3.5	1.13329	0.484851859596171	no	NA	miR158a-5p:AT5G16650.1	0.414820109726716
AT2G19740.1	miR847	414	3.5	1.13329	0.484851859596171	no	NA	miR847:AT2G19740.1	0.433286714809468
AT2G36680.4	miR2111a-5p	234	6	0.566646	1.566646	no	NA	miR2111a-5p:AT2G36680.4	0.44042597340712
AT5G45560.1	miR5024-5p	2208	4.5	0.566646	1	no	NA	miR5024-5p:AT5G45560.1	0.441014409969151
AT1G06040.2	miR1886.1	706	3.5	0.566646	0.734380229598414	no	BBX24	miR1886.1:BBX24	0.441567472464969
AT2G16485.1	miR390b-3p	5048	5.5	1.69994	1.7233886915104	no	NERD	miR390b-3p:NERD	0.442181054172722
AT5G17020.2	miR165a-5p	3061	6	0.566646	1.566646	no	ATCRM1	miR165a-5p:ATCRM1	0.444433538247526
AT1G02020.2	miR5021	281	4	0.566646	1	no	NA	miR5021:AT1G02020.2	0.444866468326117
AT3G53370.2	miR866-3p	263	5	1.13329	1.36169243083632	no	NA	miR866-3p:AT3G53370.2	0.444866468326117
AT1G23390.1	miR775	540	4.5	0.566646	1	no	NA	miR775:AT1G23390.1	0.461034883149827
AT1G47970.1	miR414	638	3.5	1.13329	0.653065285405531	no	NA	miR414:AT1G47970.1	0.466101332099103
AT5G54855.1	miR5020b	520	4	0.566646	1	no	NA	miR5020b:AT5G54855.1	0.46931840126344
AT5G66240.3	miR777	252	6	0.566646	1.566646	no	NA	miR777:AT5G66240.3	0.46931840126344
AT3G56910.1	miR5021	151	3.5	0.566646	1	no	PSRP5	miR5021:PSRP5	0.473865841981933
AT5G46030.1	miR838	405	4	1.54128	0.941235731164396	no	NA	miR838:AT5G46030.1	0.477488941072448
AT4G11850.1	miR396a-5p	694	6	0.566646	1.566646	no	MEE54	miR396a-5p:MEE54	0.488175634556125
AT1G30400.2	miR830-5p	1944	6	0.566646	1.566646	no	ABCC1	miR830-5p:ABCC1	0.493965442742328
AT3G15095.3	miR865-3p	976	4.5	0.566646	1	no	HCF243	miR865-3p:HCF243	0.494833286793181
AT2G45850.2	miR837-5p	1120	4.5	0.566646	1	no	NA	miR837-5p:AT2G45850.2	0.496228526929332
AT3G09200.2	miR5662	663	3.5	0.566646	0.479598234238868	no	NA	miR5662:AT3G09200.2	0.496228526929332
AT3G25520.2	miR414	699	3.5	2.81623	0.340746990963963	no	ATL5	miR414:ATL5	0.496228526929332
AT3G17185.2	miR390a-5p	863	4.5	1.13329	1.36169243083632	yes	TAS3a	miR390a-5p:TAS3a	0.499982621271251
AT4G00150.1	miR157c-3p	824	5.5	0.566646	1.566646	no	ATHAM3	miR157c-3p:ATHAM3	0.499982621271251
AT5G55910.1	miR5021	1942	4	1.13329	1.36169243083632	no	D6PK	miR5021:D6PK	0.503216267076476
AT1G20980.1	miR831-5p	3804	4.5	1.13329	1	no	ATSPL14	miR831-5p:ATSPL14	0.50859012174157
AT5G65020.2	miR4221	360	6	0.566646	1.566646	no	ANNAT2	miR4221:ANNAT2	0.511113506517301
AT2G46900.1	miR414	265	4.5	0.566646	1	no	NA	miR414:AT2G46900.1	0.514250447578321
AT5G51220.1	miR169g-3p	694	6	0.566646	1.566646	no	NA	miR169g-3p:AT5G51220.1	0.514356111397396
AT1G12360.1	miR169f-3p	1980	6	0.566646	1.566646	no	KEU	miR169f-3p:KEU	0.515655031208141
AT1G77250.1	miR390b-3p	1285	5	1.13329	1.36169243083632	no	NA	miR390b-3p:AT1G77250.1	0.517316404872716
AT2G17760.1	miR5021	1688	3	0.566646	0.734380229598414	no	NA	miR5021:AT2G17760.1	0.517316404872716
AT2G39770.2	miR773b-3p	378	4	0.566646	0.734380229598414	no	CYT1	miR773b-3p:CYT1	0.517316404872716
AT3G05470.1	miR5640	277	5	0.566646	1	no	NA	miR5640:AT3G05470.1	0.517316404872716
AT3G44590.2	miR156a-3p	153	5	1.13329	1	no	NA	miR156a-3p:AT3G44590.2	0.517316404872716
AT5G50410.1	miR773a	333	6	0.566646	1.566646	no	NA	miR773a:AT5G50410.1	0.517316404872716
AT3G58790.1	miR5021	204	5	1.13329	1.36169243083632	no	GAUT15	miR5021:GAUT15	0.519983282541884
AT1G28200.1	miR8170-3p	482	5	0.566646	1	no	FIP1	miR8170-3p:FIP1	0.521391824135099
AT1G50830.1	miR779.1	2105	5	0.566646	1	no	NA	miR779.1:AT1G50830.1	0.522374113120854
AT1G56300.1	miR419	310	5.5	1.13329	1.36169243083632	no	NA	miR419:AT1G56300.1	0.522374113120854
AT1G74560.3	miR414	827	5	1.13329	1	no	NRP1	miR414:NRP1	0.522374113120854
AT2G02870.3	miR782	1086	5	1.13329	1.36169243083632	no	NA	miR782:AT2G02870.3	0.522374113120854
AT2G22080.1	miR414	598	4	2.26658	0.854700541615427	no	NA	miR414:AT2G22080.1	0.522374113120854
AT2G31960.2	miR860	5964	5	1.13329	1.36169243083632	no	ATGSL03	miR860:ATGSL03	0.522374113120854
AT2G36990.1	miR390a-3p	1611	5	0.566646	1	no	ATSIG6	miR390a-3p:ATSIG6	0.522374113120854
AT2G46590.2	miR472-3p	338	6	0.566646	1.566646	no	DAG2	miR472-3p:DAG2	0.522374113120854
AT3G05790.1	miR156b-3p	2169	6	0.566646	1.566646	no	LON4	miR156b-3p:LON4	0.522374113120854
AT3G07190.1	miR5650	491	5	0.566646	1	no	NA	miR5650:AT3G07190.1	0.522374113120854
AT3G13300.2	miR5634	2761	5	0.566646	1	no	VCS	miR5634:VCS	0.522374113120854
AT3G23140.1	miR5658	333	5	0.566646	1	no	URO	miR5658:URO	0.522374113120854
AT3G48780.1	miR838	1726	5	0.566646	1	no	ATSPT1	miR838:ATSPT1	0.522374113120854
AT3G59220.1	miR393a-5p	844	5	0.566646	1	no	ATPIRIN1	miR393a-5p:ATPIRIN1	0.522374113120854
AT4G16530.1	miR863-5p	2015	5	0.566646	1	no	NA	miR863-5p:AT4G16530.1	0.522374113120854
AT5G13220.4	miR841a-5p	464	4	1.13329	0.790124965739979	no	JAS1	miR841a-5p:JAS1	0.522374113120854
AT5G56000.1	miR837-5p	1958	5	0.566646	1	no	AtHsp90.4	miR837-5p:AtHsp90.4	0.522374113120854
AT1G09570.2	miR866-3p	2920	5	0.566646	1	no	FHY2	miR866-3p:FHY2	0.528678287612022
AT2G41640.2	miR833a-3p	1821	5	0.283323	1.283323	no	NA	miR833a-3p:AT2G41640.2	0.528678287612022
AT4G38760.1	miR393b-3p	5661	5	0.566646	1	no	NA	miR393b-3p:AT4G38760.1	0.528678287612022
AT4G22130.2	miR864-5p	1414	5	0.566646	1	no	SRF8	miR864-5p:SRF8	0.535103846532092
AT4G31340.2	miR156j	1410	5	0.566646	1	no	NA	miR156j:AT4G31340.2	0.535103846532092
AT5G07870.1	miR396b-5p	1413	5	1.13329	1	no	NA	miR396b-5p:AT5G07870.1	0.535103846532092
AT1G24160.2	miR396a-5p	786	4.5	0.566646	1	no	NA	miR396a-5p:AT1G24160.2	0.535817291300759
AT2G17880.1	miR5021	328	3	0.566646	0.734380229598414	no	NA	miR5021:AT2G17880.1	0.552884726722707
AT4G32260.1	miR5021	895	3	0.566646	0.734380229598414	no	PDE334	miR5021:PDE334	0.552884726722707
AT1G69760.1	miR5641	189	5	0.566646	1	no	NA	miR5641:AT1G69760.1	0.559687950160594
AT5G45190.2	miR5641	108	5	0.566646	1	no	NA	miR5641:AT5G45190.2	0.559687950160594
AT5G53460.3	miR172d-5p	2128	5	1.13329	1	no	GLT1	miR172d-5p:GLT1	0.559687950160594
AT4G34588.1	miR1886.1	540	4.5	0.566646	1	no	CPuORF2	miR1886.1:CPuORF2	0.563919668089591
AT4G34590.1	miR1886.1	540	4.5	0.566646	1	no	ATB2	miR1886.1:ATB2	0.563919668089591
AT3G52230.1	miR414	512	4	1.13329	0.790124965739979	no	NA	miR414:AT3G52230.1	0.565272341007486
AT3G02750.3	miR5024-5p	2114	4	0.566646	0.734380229598414	no	NA	miR5024-5p:AT3G02750.3	0.575845482944702
AT1G20090.1	miR5021	124	4	0.566646	1	no	ARAC4	miR5021:ARAC4	0.578903175058153
AT3G04290.1	miR5661	669	5.5	0.566646	1	no	ATLTL1	miR5661:ATLTL1	0.588615634257808
AT3G11830.2	miR5021	1811	3	4.53317	0.582457953891127	no	NA	miR5021:AT3G11830.2	0.588615634257808
AT4G11060.1	miR5021	97	5	0.566646	1	no	MTSSB	miR5021:MTSSB	0.588615634257808
AT4G34120.1	miR5021	293	5	0.566646	1	no	CBSX2	miR5021:CBSX2	0.588615634257808
AT1G01610.1	miR774b-5p	330	5.5	1.13329	1	no	ATGPAT4	miR774b-5p:ATGPAT4	0.592251951358386
AT5G47435.2	miR854a	180	5	0.566646	1	no	NA	miR854a:AT5G47435.2	0.593652143051857
AT1G06380.1	miR4227	798	5	0.566646	1	no	NA	miR4227:AT1G06380.1	0.599804386815636
AT1G20140.1	miR857	493	5	0.566646	1	no	ASK4	miR857:ASK4	0.607330511308844
AT1G02500.2	miR858a	967	5.5	0.566646	1	no	AtSAM1	miR858a:AtSAM1	0.607434029686092
AT1G05230.4	miR829-5p	2540	5.5	0.566646	1	no	HDG2	miR829-5p:HDG2	0.607434029686092
AT1G12070.1	miR414	109	4	0.0623311	0.497977818299434	no	NA	miR414:AT1G12070.1	0.607434029686092
AT1G18480.1	miR8172	1213	5.5	0.566646	1	no	AtSLP2	miR8172:AtSLP2	0.607434029686092
AT1G22920.2	miR5662	870	5.5	0.566646	1	no	AJH1	miR5662:AJH1	0.607434029686092
AT1G27210.1	miR4239	1861	5.5	1.13329	1	no	NA	miR4239:AT1G27210.1	0.607434029686092
AT1G31810.1	miR829-5p	1498	5.5	0.566646	1	no	AFH14	miR829-5p:AFH14	0.607434029686092
AT1G33790.2	miR773a	138	5.5	0.566646	1	no	NA	miR773a:AT1G33790.2	0.607434029686092
AT1G54270.2	miR838	1447	4	0.566646	0.356065619971454	no	EIF4A-2	miR838:EIF4A-2	0.607434029686092
AT1G60940.2	miR838	1148	4.5	1.13329	0.933079355637299	no	SNRK2-10	miR838:SNRK2-10	0.607434029686092
AT1G62480.1	miR838	428	4	2.26092	0.223358334189527	no	NA	miR838:AT1G62480.1	0.607434029686092
AT1G67230.1	miR414	3610	4	0.566646	0.580252153751565	no	CRWN1	miR414:CRWN1	0.607434029686092
AT1G70780.1	miR172d-5p	414	4	0.566646	0.580252153751565	no	NA	miR172d-5p:AT1G70780.1	0.607434029686092
AT1G70782.1	miR172d-5p	414	4	0.566646	0.580252153751565	no	CPuORF28	miR172d-5p:CPuORF28	0.607434029686092
AT1G78880.1	miR8181	241	5.5	0.566646	1	no	NA	miR8181:AT1G78880.1	0.607434029686092
AT1G78882.1	miR8181	241	5.5	0.566646	1	no	CPuORF56	miR8181:CPuORF56	0.607434029686092
AT2G11910.2	miR414	442	4	0.566646	0.479598234238868	no	NA	miR414:AT2G11910.2	0.607434029686092
AT2G20890.1	miR838	906	5.5	1.69994	1	no	PSB29	miR838:PSB29	0.607434029686092
AT3G02210.1	miR167c-5p	1599	5.5	0.566646	1	no	COBL1	miR167c-5p:COBL1	0.607434029686092
AT3G23890.2	miR414	4082	5.5	1.13329	1	no	ATTOPII	miR414:ATTOPII	0.607434029686092
AT3G25910.1	miR5666	797	5.5	0.566646	1	no	NA	miR5666:AT3G25910.1	0.607434029686092
AT3G26560.1	miR414	606	5.5	0.566646	1	no	NA	miR414:AT3G26560.1	0.607434029686092
AT3G27830.1	miR418	201	4	0.566646	0.580252153751565	no	RPL12	miR418:RPL12	0.607434029686092
AT3G45310.2	miR167a-5p	639	5.5	0.566646	1	no	NA	miR167a-5p:AT3G45310.2	0.607434029686092
AT3G50690.1	miR414	577	5.5	0.566646	1	no	NA	miR414:AT3G50690.1	0.607434029686092
AT3G53630.1	miR838	560	4.5	0.566646	0.734380229598414	no	NA	miR838:AT3G53630.1	0.607434029686092
AT3G60160.1	miR162a-5p	2889	5.5	0.436317	1	no	ABCC9	miR162a-5p:ABCC9	0.607434029686092
AT3G60970.1	miR162a-5p	1521	5.5	0.130329	1	no	ABCC15	miR162a-5p:ABCC15	0.607434029686092
AT4G00355.4	miR156b-3p	837	5.5	1.13329	1	no	ATI2	miR156b-3p:ATI2	0.607434029686092
AT4G11110.1	miR156f-3p	3608	5.5	0.566646	1	no	SPA2	miR156f-3p:SPA2	0.607434029686092
AT4G21350.1	miR396b-5p	824	5.5	0.566646	1	no	B80	miR396b-5p:B80	0.607434029686092
AT4G31840.1	miR5021	208	5.5	0.566646	1	no	AtENODL15	miR5021:AtENODL15	0.607434029686092
AT5G25150.1	miR414	1713	5.5	0.566646	1	no	TAF5	miR414:TAF5	0.607434029686092
AT5G25520.2	miR414	2788	5.5	0.566646	1	no	NA	miR414:AT5G25520.2	0.607434029686092
AT5G35890.1	miR844-5p	558	6	1.13329	1.36169243083632	no	NA	miR844-5p:AT5G35890.1	0.607434029686092
AT5G39860.1	miR393a-3p	664	5.5	0.566646	1	no	BHLH136	miR393a-3p:BHLH136	0.607434029686092
AT5G62050.1	miR773a	1545	6	1.13329	1.36169243083632	no	ATOXA1	miR773a:ATOXA1	0.607434029686092
AT5G64280.1	miR5630a	592	5.5	0.566646	1	no	DiT2.2	miR5630a:DiT2.2	0.607434029686092
AT5G65290.2	miR414	2614	5.5	0.566646	1	no	NA	miR414:AT5G65290.2	0.607434029686092
AT4G09040.2	miR393b-3p	688	5.5	0.566646	1	no	NA	miR393b-3p:AT4G09040.2	0.608341349170276
AT3G51880.4	miR414	542	4	0.566646	0.356065619971454	no	AtHMGB1	miR414:AtHMGB1	0.609506857725258
AT1G63000.1	miR396a-5p	683	4.5	0.566646	0.734380229598414	no	NRS/ER	miR396a-5p:NRS/ER	0.610426148579759
AT5G59010.2	miR868-5p	1285	5.5	0.566646	1	no	BSK5	miR868-5p:BSK5	0.610426148579759
AT5G26820.1	miR5021	1723	6	0.566646	1	no	ATIREG3	miR5021:ATIREG3	0.613577728566182
AT5G26000.2	miR4227	851	4	0.566646	0.580252153751565	no	AtTGG1	miR4227:AtTGG1	0.615576721239457
AT4G24460.2	miR8173	611	5.5	0.566646	1	no	CLT2	miR8173:CLT2	0.621189858194594
AT4G18390.2	miR157a-3p	718	6	0.566646	1.566646	no	TCP2	miR157a-3p:TCP2	0.626908590343188
AT1G15690.2	miR414	2086	4	2.8219	0.142822976341289	no	AtAVP1	miR414:AtAVP1	0.629535585694954
AT2G16485.1	miR4245	2406	6	0.566646	1	no	NERD	miR4245:NERD	0.631562367036255
AT1G56450.1	miR172d-5p	637	4.5	0.566646	0.734380229598414	no	PBG1	miR172d-5p:PBG1	0.637057802959842
AT2G25520.1	miR5029	880	6	0.566646	1	no	NA	miR5029:AT2G25520.1	0.637057802959842
AT4G36790.1	miR415	1559	6	0.566646	1	no	NA	miR415:AT4G36790.1	0.639409713925553
AT1G56200.2	miR414	377	5	1.61494	1.2257780236161	no	EMB1303	miR414:EMB1303	0.644178669060686
AT3G53460.4	miR403-5p	1385	5	3.39988	1	no	CP29	miR403-5p:CP29	0.644178669060686
AT1G21520.1	miR5658	582	4.5	0.566646	0.734380229598414	no	NA	miR5658:AT1G21520.1	0.64508217402539
AT3G01770.1	miR5658	111	6	0.566646	1	no	ATBET10	miR5658:ATBET10	0.64508217402539
AT3G19820.3	miR5658	126	6	1.13329	1	no	CBB1	miR5658:CBB1	0.64508217402539
AT4G02930.1	miR1886.2	871	6	0.566646	1	no	NA	miR1886.2:AT4G02930.1	0.64508217402539
AT5G11850.1	miR5658	2924	6	0.566646	1	no	NA	miR5658:AT5G11850.1	0.64508217402539
AT5G09590.1	miR5638a	2225	4	0.566646	0.0166788672415629	no	HSC70-5	miR5638a:HSC70-5	0.646238300930574
AT3G06500.1	miR399b	1890	5	0.566646	1	no	A/N-InvC	miR399b:A/N-InvC	0.652054588290875
AT5G06140.1	miR169g-3p	190	5	0.566646	1	no	ATSNX1	miR169g-3p:ATSNX1	0.652054588290875
AT5G63490.1	miR165a-5p	1383	5	0.283323	1	no	NA	miR165a-5p:AT5G63490.1	0.665696577821334
AT5G09310.1	miR829-3p.2	244	6	0.566646	1	no	NA	miR829-3p.2:AT5G09310.1	0.669355681390062
AT5G14420.4	miR5641	1567	6	1.13329	1	no	RGLG2	miR5641:RGLG2	0.674512529079737
AT1G69890.1	miR8165	1029	4.5	0.566646	0.734380229598414	no	NA	miR8165:AT1G69890.1	0.676254208302398
AT5G24930.1	miR847	1463	4.5	0.566646	0.580252153751565	no	ATCOL4	miR847:ATCOL4	0.689173905740805
AT5G44170.1	miR842	46	6	0.566646	1	no	NA	miR842:AT5G44170.1	0.689173905740805
AT1G06960.3	miR5662	708	5	0.566646	1	no	NA	miR5662:AT1G06960.3	0.690985567422231
AT1G03290.2	miR4239	1344	6	0.566646	1	no	NA	miR4239:AT1G03290.2	0.69222021303301
AT1G07920.1	miR414	1280	4.5	0.730973	0.678118866571862	no	NA	miR414:AT1G07920.1	0.69222021303301
AT1G10522.2	miR3434-3p	685	6	0.566646	1	no	PRIN2	miR3434-3p:PRIN2	0.69222021303301
AT1G28960.5	miR5025	1084	6	0.566646	1	no	ATNUDT15	miR5025:ATNUDT15	0.69222021303301
AT1G53645.1	miR837-5p	1450	6	0.566646	1	no	NA	miR837-5p:AT1G53645.1	0.69222021303301
AT2G04030.2	miR831-5p	1986	6	1.13329	1	no	AtHsp90.5	miR831-5p:AtHsp90.5	0.69222021303301
AT2G46030.1	miR414	561	4.5	0.566646	0.580252153751565	no	UBC6	miR414:UBC6	0.69222021303301
AT3G15680.1	miR773a	401	6	1.13329	1	no	NA	miR773a:AT3G15680.1	0.69222021303301
AT3G16640.1	miR414	276	4.5	3.39988	0.660002460076262	no	TCTP	miR414:TCTP	0.69222021303301
AT3G26430.1	miR859	2214	6	0.283323	1.283323	no	NA	miR859:AT3G26430.1	0.69222021303301
AT3G45090.2	miR858a	2074	6	0.742306	1.11212488334953	no	NA	miR858a:AT3G45090.2	0.69222021303301
AT3G50690.1	miR156d-3p	663	6	0.566646	1	no	NA	miR156d-3p:AT3G50690.1	0.69222021303301
AT3G57670.1	miR414	1117	6	0.566646	1	no	NTT	miR414:NTT	0.69222021303301
AT4G17620.3	miR4239	340	6	0.566646	1	no	NA	miR4239:AT4G17620.3	0.69222021303301
AT4G18970.2	miR862-5p	1262	6	1.13329	1	no	NA	miR862-5p:AT4G18970.2	0.69222021303301
AT4G28080.1	miR773a	5238	6	0.566646	1	no	NA	miR773a:AT4G28080.1	0.69222021303301
AT4G38810.2	miR414	1154	4.5	0.566646	0.580252153751565	no	NA	miR414:AT4G38810.2	0.69222021303301
AT5G01380.1	miR854a	29	6	1.69994	1.26562258295872	no	NA	miR854a:AT5G01380.1	0.69222021303301
AT5G04250.2	miR838	1302	6	0.566646	1	no	NA	miR838:AT5G04250.2	0.69222021303301
AT5G05750.1	miR870-3p	1272	6	0.566646	1	no	NA	miR870-3p:AT5G05750.1	0.69222021303301
AT5G15530.1	miR3434-3p	762	6	1.13329	1	no	BCCP2	miR3434-3p:BCCP2	0.69222021303301
AT5G24910.1	miR158a-5p	725	6	0.566646	1	no	CYP714A1	miR158a-5p:CYP714A1	0.69222021303301
AT5G48360.1	miR8166	2269	6	0.566646	1	no	NA	miR8166:AT5G48360.1	0.69222021303301
AT5G57490.1	miR156d-3p	1242	6	0.566646	1	no	ATVDAC4	miR156d-3p:ATVDAC4	0.69222021303301
AT5G59220.1	miR869.2	1188	6	0.566646	1	no	HAI1	miR869.2:HAI1	0.69222021303301
AT3G05220.2	miR414	460	5.5	1.13329	1.36169243083632	no	NA	miR414:AT3G05220.2	0.696633413958747
AT1G20010.1	miR847	1426	5	2.26658	0.852174276002223	no	TUB5	miR847:TUB5	0.699542871211917
AT1G15810.1	miR413	1239	6	0.566646	1	no	NA	miR413:AT1G15810.1	0.70110610273526
AT1G65470.2	miR859	2578	6	0.566646	1	no	FAS1	miR859:FAS1	0.70110610273526
AT1G68600.1	miR773b-3p	1679	6	0.566646	1	no	NA	miR773b-3p:AT1G68600.1	0.70110610273526
AT2G27980.1	miR413	2571	6	0.566646	1	no	NA	miR413:AT2G27980.1	0.70110610273526
AT3G04960.4	miR413	1041	6	0.566646	1	no	NA	miR413:AT3G04960.4	0.70110610273526
AT5G65670.2	miR390a-3p	939	5.5	1.13329	1.36169243083632	no	IAA9	miR390a-3p:IAA9	0.701437410822905
AT3G04730.1	miR391-3p	784	4.5	0.566646	0.479598234238868	no	IAA16	miR391-3p:IAA16	0.70175158748784
AT1G45145.1	miR837-5p	390	5	1.69994	0.82653417335562	no	ATH5	miR837-5p:ATH5	0.701856709382163
AT2G20280.1	miR774b-3p	402	6	0.566646	1	no	NA	miR774b-3p:AT2G20280.1	0.701856709382163
AT2G36850.1	miR838	5971	5	1.13329	0.790124965739979	no	ATGSL08	miR838:ATGSL08	0.701856709382163
AT3G12400.1	miR156b-3p	844	6	0.566646	1	no	ATELC	miR156b-3p:ATELC	0.701856709382163
AT1G55330.1	miR414	96	4.5	1.13329	0.556525436772643	no	AGP21	miR414:AGP21	0.715406229021965
AT1G07940.2	miR414	1411	4.5	0.764972	0.540311885825542	no	NA	miR414:AT1G07940.2	0.716943611988132
AT4G02450.2	miR414	735	4.5	1.69994	0.543628133985165	no	NA	miR414:AT4G02450.2	0.716943611988132
AT5G18120.1	miR5021	1460	4.5	0.566646	0.734380229598414	no	APRL7	miR5021:APRL7	0.717198524609607
AT1G19990.1	miR5645a	548	4.5	0.073664	0.503290223082656	no	NA	miR5645a:AT1G19990.1	0.720819375059842
AT2G07697.1	miR5017-5p	3075	6	0.283323	1	no	NA	miR5017-5p:AT2G07697.1	0.721060922547396
AT2G46330.2	miR156i	540	4	0.566646	0.408701278034451	no	AGP16	miR156i:AGP16	0.725218934676979
AT4G21480.1	miR167a-3p	1289	6	1.22396	1.04250242583052	no	STP12	miR167a-3p:STP12	0.725218934676979
AT5G52520.1	miR840-3p	1615	5	0.566646	0.734380229598414	no	OVA6	miR840-3p:OVA6	0.725218934676979
AT5G67510.1	miR5021	504	3.5	0.566646	0.256835212900074	no	NA	miR5021:AT5G67510.1	0.725218934676979
AT4G26710.2	miR413	445	5	0.566646	0.734380229598414	no	NA	miR413:AT4G26710.2	0.727425168811591
AT1G07930.2	miR414	1061	4.5	0.770639	0.461918277797054	no	NA	miR414:AT1G07930.2	0.729286657443549
AT1G20696.3	miR414	569	4.5	3.39988	0.463160376812296	no	HMGB3	miR414:HMGB3	0.729286657443549
AT4G14930.1	miR859	1199	5	0.566646	0.734380229598414	no	NA	miR859:AT4G14930.1	0.736761222387914
AT5G60160.1	miR393a-3p	1282	5	0.566646	0.734380229598414	no	NA	miR393a-3p:AT5G60160.1	0.736761222387914
AT1G31130.1	miR776	1216	5.5	1.13329	1	no	NA	miR776:AT1G31130.1	0.737765548728322
AT1G52600.1	miR868-5p	592	5.5	1.13329	1.36169243083632	no	NA	miR868-5p:AT1G52600.1	0.737765548728322
AT1G62500.1	miR160c-3p	219	5	0.566646	1	no	NA	miR160c-3p:AT1G62500.1	0.737765548728322
AT2G36530.1	miR414	723	5.5	0.566646	1	no	ENO2	miR414:ENO2	0.737765548728322
AT3G01130.2	miR829-5p	173	5.5	1.13329	1	no	NA	miR829-5p:AT3G01130.2	0.737765548728322
AT3G25500.1	miR5021	3261	5.5	0.577979	1.00723392521348	no	AFH1	miR5021:AFH1	0.737765548728322
AT3G49600.1	miR829-3p.2	3556	5.5	0.566646	1	no	ATUBP26	miR829-3p.2:ATUBP26	0.737765548728322
AT3G53580.1	miR858a	993	5.5	0.566646	1	no	NA	miR858a:AT3G53580.1	0.737765548728322
AT4G19640.1	miR156f-3p	742	5.5	0.566646	1	no	ARA-7	miR156f-3p:ARA-7	0.737765548728322
AT4G28290.1	miR4221	257	5.5	0.566646	1	no	NA	miR4221:AT4G28290.1	0.737765548728322
AT4G29260.1	miR5021	232	5	0.0509981	1.0509981	no	NA	miR5021:AT4G29260.1	0.737765548728322
AT4G36670.1	miR5021	1489	5	0.566646	1	no	AtPLT6	miR5021:AtPLT6	0.737765548728322
AT5G12890.1	miR157a-3p	1453	5.5	0.566646	1	no	NA	miR157a-3p:AT5G12890.1	0.737765548728322
AT5G47240.1	miR829-5p	1078	5.5	0.566646	1	no	atnudt8	miR829-5p:atnudt8	0.737765548728322
AT5G48412.1	miR849	639	5.5	1.13329	1	no	NA	miR849:AT5G48412.1	0.737765548728322
AT3G63130.2	miR847	1841	6	1.13329	1.36169243083632	no	ATRANGAP1	miR847:ATRANGAP1	0.738021006000945
AT5G66720.2	miR3932b-5p	1240	5.5	0.566646	1	no	NA	miR3932b-5p:AT5G66720.2	0.738021006000945
AT4G36750.1	miR3440b-5p	802	5.5	0.566646	1	no	NA	miR3440b-5p:AT4G36750.1	0.739712224096015
AT5G16290.2	miR826b	1353	5.5	0.566646	1	no	VAT1	miR826b:VAT1	0.739712224096015
AT1G49300.2	miR165a-5p	464	5.5	0.566646	1	no	ATRAB7	miR165a-5p:ATRAB7	0.740259784616568
AT3G06430.1	miR403-3p	1533	5	0.260657	0.804685295848584	no	AtPPR2	miR403-3p:AtPPR2	0.746591797890373
AT4G10710.1	miR414	3172	5	0.566646	0.734380229598414	no	SPT16	miR414:SPT16	0.746591797890373
AT4G17640.2	miR5640	1227	4.5	0.00566646	0.47141572875699	no	CKB2	miR5640:CKB2	0.746591797890373
AT5G58250.1	miR4245	718	5	0.566646	0.734380229598414	no	EMB3143	miR4245:EMB3143	0.758853560396375
AT2G39900.1	miR834	785	5	0.566646	0.734380229598414	no	WLIM2a	miR834:WLIM2a	0.763168041250563
AT1G75270.1	miR832-3p	731	5	0.566646	0.734380229598414	no	DHAR2	miR832-3p:DHAR2	0.765051287438579
AT4G17090.1	miR5645a	1469	5	0.566646	0.734380229598414	no	AtBAM3	miR5645a:AtBAM3	0.770780499229415
AT4G14760.1	miR172d-5p	5156	5	0.566646	0.734380229598414	no	NET1B	miR172d-5p:NET1B	0.773736035092923
AT4G14160.3	miR773b-5p	2107	5	0.566646	0.992818028630292	no	NA	miR773b-5p:AT4G14160.3	0.79461338604062
AT2G37860.3	miR5655	1428	5	0.566646	0.734380229598414	no	LCD1	miR5655:LCD1	0.794747272855262
AT5G07090.2	miR5640	976	4.5	0.566646	0.216593692063303	no	NA	miR5640:AT5G07090.2	0.794747272855262
AT1G02305.1	miR5014b	956	6	0.566646	1	no	NA	miR5014b:AT1G02305.1	0.806660574424223
AT1G02560.1	miR5998a	928	6	0.566646	1	no	CLPP5	miR5998a:CLPP5	0.806660574424223
AT1G49140.1	miR1886.3	386	6	0.566646	1	no	NA	miR1886.3:AT1G49140.1	0.806660574424223
AT1G66620.1	miR837-5p	954	6	0.566646	1	no	NA	miR837-5p:AT1G66620.1	0.806660574424223
AT1G76460.1	miR5021	595	6	0.566646	1	no	NA	miR5021:AT1G76460.1	0.806660574424223
AT2G28720.1	miR413	131	6	0.566646	1	no	NA	miR413:AT2G28720.1	0.806660574424223
AT2G32415.2	miR164b-3p	2554	6	0.566646	1	no	NA	miR164b-3p:AT2G32415.2	0.806660574424223
AT3G13460.4	miR830-5p	2060	6	0.566646	1	no	ECT2	miR830-5p:ECT2	0.806660574424223
AT3G26510.5	miR860	1022	6	1.13329	1	no	NA	miR860:AT3G26510.5	0.806660574424223
AT3G27810.1	miR858a	499	5	1.69994	0.704351160770421	no	ATMYB21	miR858a:ATMYB21	0.806660574424223
AT3G47620.1	miR5658	1501	6	0.566646	1	no	AtTCP14	miR5658:AtTCP14	0.806660574424223
AT3G54190.1	miR5658	1689	5	0.566646	0.734380229598414	no	NA	miR5658:AT3G54190.1	0.806660574424223
AT4G02940.1	miR8172	1827	6	1.13329	1	no	NA	miR8172:AT4G02940.1	0.806660574424223
AT4G16500.1	miR8165	186	5	0.566646	0.734380229598414	no	NA	miR8165:AT4G16500.1	0.806660574424223
AT4G35160.1	miR868-3p	1147	6	0.566646	1	no	NA	miR868-3p:AT4G35160.1	0.806660574424223
AT4G36980.4	miR773a	1571	6	1.13329	1	no	NA	miR773a:AT4G36980.4	0.806660574424223
AT4G37610.1	miR167c-5p	1109	5	0.566646	0.734380229598414	no	BT5	miR167c-5p:BT5	0.806660574424223
AT5G04170.1	miR773a	1048	6	0.566646	1	no	NA	miR773a:AT5G04170.1	0.806660574424223
AT5G11070.1	miR5658	378	6	0.566646	1	no	NA	miR5658:AT5G11070.1	0.806660574424223
AT5G23080.2	miR4221	2492	6	0.566646	1	no	TGH	miR4221:TGH	0.806660574424223
AT5G38650.1	miR866-3p	315	6	0.566646	1	no	NA	miR866-3p:AT5G38650.1	0.806660574424223
AT5G38660.2	miR866-3p	1157	6	0.566646	1	no	APE1	miR866-3p:APE1	0.806660574424223
AT5G43960.2	miR847	1450	6	0.566646	1	no	NA	miR847:AT5G43960.2	0.806660574424223
AT5G61130.1	miR5021	121	4	1.13329	0.653065285405531	no	PDCB1	miR5021:PDCB1	0.806660574424223
AT5G67300.1	miR858b	359	6	0.566646	1	no	ATMYB44	miR858b:ATMYB44	0.806660574424223
AT1G71030.1	miR858b	341	5	0.566646	0.580252153751565	no	ATMYBL2	miR858b:ATMYBL2	0.82024168952351
AT4G33150.3	miR3932b-5p	773	6	0.566646	1	no	LKR	miR3932b-5p:LKR	0.82024168952351
AT4G11420.1	miR773a	2668	5	0.566646	0.580252153751565	no	ATEIF3A-1	miR773a:ATEIF3A-1	0.82354277577522
AT5G62690.1	miR774a	179	5	0.566646	0.580252153751565	no	TUB2	miR774a:TUB2	0.825092025420113
AT1G67350.2	miR854a	355	5	0.566646	0.734380229598414	no	NA	miR854a:AT1G67350.2	0.833976249717336
AT1G10390.2	miR414	3414	5	0.566646	0.580252153751565	no	NA	miR414:AT1G10390.2	0.842730046809856
AT3G17160.1	miR414	344	5	0.566646	0.580252153751565	no	NA	miR414:AT3G17160.1	0.842730046809856
AT1G78040.2	miR415	511	4.5	1.69994	0.442626901493653	no	NA	miR415:AT1G78040.2	0.845563018477744
AT1G66580.1	miR158a-5p	795	5	1.13329	0.556525436772643	no	RPL10C	miR158a-5p:RPL10C	0.850677363827463
AT1G79230.3	miR864-5p	1530	5	0.566646	0.580252153751565	no	ATMST1	miR864-5p:ATMST1	0.850677363827463
AT1G61250.2	miR5021	142	5	0.566646	0.734380229598414	no	AtSCAMP1	miR5021:AtSCAMP1	0.852573807035519
AT3G56800.1	miR837-5p	536	5	0.54398	0.472659478720864	no	ACAM-3	miR837-5p:ACAM-3	0.856042230400276
AT3G11120.1	miR831-3p	105	5	0.566646	0.218995552001879	no	NA	miR831-3p:AT3G11120.1	0.863107070061285
AT3G26740.1	miR5658	208	5	1.69994	0.613639462894443	no	CCL	miR5658:CCL	0.877897598574805
AT4G14130.1	miR5634	788	5	0.566646	0.479598234238868	no	XTH15	miR5634:XTH15	0.880621898546049
AT4G26230.1	miR414	332	5	0.566646	0.482107226164612	no	NA	miR414:AT4G26230.1	0.882885694361768
AT2G25670.2	miR408-3p	1316	5.5	0.566646	0.734380229598414	no	NA	miR408-3p:AT2G25670.2	0.884336135976138
AT1G76160.1	miR4221	377	5.5	1.13329	0.790124965739979	no	sks5	miR4221:sks5	0.88566744330204
AT1G10200.1	miR394a	660	5	0.566646	0.479598234238868	no	WLIM1	miR394a:WLIM1	0.893492742453762
AT1G20970.1	miR847	3798	5.5	0.566646	0.734380229598414	no	NA	miR847:AT1G20970.1	0.903966498943255
AT1G37735.1	miR399b	3521	5.5	0.283323	0.978399807876309	no	NA	miR399b:AT1G37735.1	0.903966498943255
AT1G62500.1	miR161.2	778	5	0.566646	0.580252153751565	no	NA	miR161.2:AT1G62500.1	0.903966498943255
AT4G37830.2	miR390a-5p	282	5	1.13329	0.38554571791577	no	NA	miR390a-5p:AT4G37830.2	0.903966498943255
AT3G47620.1	miR414	1602	5.5	1.13329	0.790124965739979	no	AtTCP14	miR414:AtTCP14	0.904502075793744
AT5G37780.3	miR414	560	5	0.730973	0.3485283458035	no	ACAM-1	miR414:ACAM-1	0.904502075793744
AT5G50920.1	miR838	2666	5.5	0.566646	0.734380229598414	no	ATHSP93-V	miR838:ATHSP93-V	0.904502075793744
AT5G10400.1	miR414	488	5	0.566646	0.283137152843668	no	NA	miR414:AT5G10400.1	0.907161606719134
AT1G31310.1	miR5021	1245	5.5	0.566646	0.734380229598414	no	NA	miR5021:AT1G31310.1	0.907644143787666
AT5G27850.1	miR396b-5p	541	5	1.69994	0.253921290174532	no	NA	miR396b-5p:AT5G27850.1	0.908822779450426
AT1G67580.2	miR169f-3p	2334	5.5	0.566646	0.734380229598414	no	NA	miR169f-3p:AT1G67580.2	0.909300038387824
AT1G04630.1	miR414	591	5.5	0.566646	0.734380229598414	no	MEE4	miR414:MEE4	0.912643623919438
AT4G23820.1	miR870-5p	1356	5	0.566646	0.580252153751565	no	NA	miR870-5p:AT4G23820.1	0.912643623919438
AT5G57350.2	miR840-3p	2854	5.5	0.566646	0.734380229598414	no	AHA3	miR840-3p:AHA3	0.912643623919438
AT3G01390.2	miR837-5p	470	5.5	1.13329	0.790124965739979	no	AVMA10	miR837-5p:AVMA10	0.918476762601389
AT1G32200.2	miR834	104	5.5	0.566646	0.734380229598414	no	ACT1	miR834:ACT1	0.920729230639339
AT5G55110.1	miR5636	462	5.5	0.566646	0.734380229598414	no	NA	miR5636:AT5G55110.1	0.920729230639339
AT2G19800.1	miR407	797	5.5	0.566646	0.734380229598414	no	MIOX2	miR407:MIOX2	0.92102076448157
AT1G53780.3	miR172a	1900	5.5	0.566646	0.734380229598414	no	NA	miR172a:AT1G53780.3	0.923040586325052
AT1G19570.2	miR842	467	5	1.13329	0.254983027347485	no	ATDHAR1	miR842:ATDHAR1	0.92355069985998
AT3G14310.1	miR869.2	1295	5.5	0.566646	0.734380229598414	no	ATPME3	miR869.2:ATPME3	0.929360932318679
AT2G37380.1	miR5021	806	5	0.00566646	0.641923229625582	no	MAKR3	miR5021:MAKR3	0.970895171079126
AT4G26670.1	miR5659	666	5.5	0.566646	0.734380229598414	no	NA	miR5659:AT4G26670.1	0.976010502252613
AT5G59870.1	miR5654-3p	348	5.5	1.13329	0.653065285405531	no	HTA6	miR5654-3p:HTA6	0.976010502252613
AT1G04120.2	miR156g	5166	6	0.566646	0.734380229598414	no	ABCC5	miR156g:ABCC5	0.992953264345357
AT1G04410.1	miR171c-5p	666	6	0.566646	0.734380229598414	no	c-NAD-MDH1	miR171c-5p:c-NAD-MDH1	0.992953264345357
AT1G07920.1	miR861-5p	491	6	0.283323	0.766479186338961	no	NA	miR861-5p:AT1G07920.1	0.992953264345357
AT1G07940.2	miR861-5p	622	6	0.283323	0.766479186338961	no	NA	miR861-5p:AT1G07940.2	0.992953264345357
AT1G11910.1	miR172d-5p	1558	6	2.26658	0.742424793403456	no	APA1	miR172d-5p:APA1	0.992953264345357
AT1G17730.1	miR779.1	595	6	0.566646	0.734380229598414	no	CHMP1B	miR779.1:CHMP1B	0.992953264345357
AT1G22890.1	miR854a	185	6	0.566646	0.734380229598414	no	NA	miR854a:AT1G22890.1	0.992953264345357
AT1G26830.1	miR779.1	2056	5.5	0.566646	0.580252153751565	no	ATCUL3	miR779.1:ATCUL3	0.992953264345357
AT1G61150.7	miR156h	920	6	0.566646	0.734380229598414	no	NA	miR156h:AT1G61150.7	0.992953264345357
AT1G75040.1	miR166a-5p	791	5.5	0.566646	0.479598234238868	no	PR-5	miR166a-5p:PR-5	0.992953264345357
AT1G75500.2	miR164a	1284	6	0.566646	0.734380229598414	no	UMAMIT5	miR164a:UMAMIT5	0.992953264345357
AT2G16600.2	miR773b-5p	405	5	0.566646	0.216593692063303	no	ROC3	miR773b-5p:ROC3	0.992953264345357
AT2G27020.1	miR773b-3p	231	6	0.566646	0.734380229598414	no	PAG1	miR773b-3p:PAG1	0.992953264345357
AT2G45140.1	miR854a	1048	6	0.566646	0.734380229598414	no	PVA12	miR854a:PVA12	0.992953264345357
AT3G15450.3	miR2933a	170	5.5	3.39988	0.437088355847309	no	NA	miR2933a:AT3G15450.3	0.992953264345357
AT3G17780.1	miR8180	423	6	0.566646	0.734380229598414	no	NA	miR8180:AT3G17780.1	0.992953264345357
AT3G22440.1	miR166a-5p	1373	6	0.566646	0.734380229598414	no	NA	miR166a-5p:AT3G22440.1	0.992953264345357
AT3G22440.1	miR162a-3p	523	6	0.566646	0.734380229598414	no	NA	miR162a-3p:AT3G22440.1	0.992953264345357
AT3G22530.1	miR414	806	6	0.566646	0.734380229598414	no	NA	miR414:AT3G22530.1	0.992953264345357
AT3G26420.1	miR167a-3p	398	5.5	0.566646	0.479598234238868	no	ATRZ-1A	miR167a-3p:ATRZ-1A	0.992953264345357
AT3G26430.1	miR167a-3p	395	5.5	0.566646	0.479598234238868	no	NA	miR167a-3p:AT3G26430.1	0.992953264345357
AT4G00800.1	miR5012	5776	6	0.566646	0.734380229598414	no	SETH5	miR5012:SETH5	0.992953264345357
AT4G01150.2	miR3440b-3p	252	5.5	0.566646	0.580252153751565	no	NA	miR3440b-3p:AT4G01150.2	0.992953264345357
AT4G14270.2	miR5021	517	5	1.13329	0.429534160740317	no	NA	miR5021:AT4G14270.2	0.992953264345357
AT4G16420.3	miR157a-3p	1450	6	0.566646	0.734380229598414	no	ADA2B	miR157a-3p:ADA2B	0.992953264345357
AT4G24690.1	miR837-5p	2196	5.5	0.566646	0.479598234238868	no	AtNBR1	miR837-5p:AtNBR1	0.992953264345357
AT4G29100.1	miR838	1190	6	0.566646	0.734380229598414	no	NA	miR838:AT4G29100.1	0.992953264345357
AT5G06700.1	miR3440b-5p	1555	6	0.566646	0.734380229598414	no	TBR	miR3440b-5p:TBR	0.992953264345357
AT5G12150.2	miR2937	2773	6	0.566646	0.734380229598414	no	NA	miR2937:AT5G12150.2	0.992953264345357
AT5G24690.1	miR414	662	5.5	0.28899	0.604226335847447	no	NA	miR414:AT5G24690.1	0.992953264345357
AT5G36230.1	miR865-3p	548	6	0.566646	0.734380229598414	no	NA	miR865-3p:AT5G36230.1	0.992953264345357
AT5G49360.1	miR417	1966	5.5	0.566646	0.580252153751565	no	ATBXL1	miR417:ATBXL1	0.992953264345357
AT5G57020.1	miR3440b-5p	1483	6	0.566646	0.734380229598414	no	ATNMT1	miR3440b-5p:ATNMT1	0.992953264345357
AT5G58412.1	miR414	30	5.5	0.566646	0.580252153751565	no	NA	miR414:AT5G58412.1	0.992953264345357
AT5G59300.1	miR824-3p	198	6	0.215326	0.77575023330095	no	ATUBC7	miR824-3p:ATUBC7	0.992953264345357
AT1G60950.1	miR773b-3p	423	5.5	0.566646	0.408701278034451	no	ATFD2	miR773b-3p:ATFD2	0.995347410306927
AT5G53460.3	miR5014b	6850	5.5	0.566646	0.479598234238868	no	GLT1	miR5014b:GLT1	0.995347410306927
AT1G64040.1	miR5021	1344	5	0.0566646	0.39136595628051	no	TOPP3	miR5021:TOPP3	0.997273410322054
AT2G18750.3	miR5021	2277	5	0.566646	0.356065619971454	no	NA	miR5021:AT2G18750.3	0.999112525499777
AT1G02205.3	miR774b-3p	1614	6	0.283323	0.601569875638099	no	CER1	miR774b-3p:CER1	0.999923476541785
AT1G04340.1	miR172d-5p	483	6	0.294656	0.826387071489028	no	NA	miR172d-5p:AT1G04340.1	0.999923476541785
AT1G12080.2	miR4221	353	5.5	0.566646	0.356065619971454	no	NA	miR4221:AT1G12080.2	0.999923476541785
AT1G12080.2	miR838	461	5.5	1.69994	0.487955367357229	no	NA	miR838:AT1G12080.2	0.999923476541785
AT1G13280.1	miR172b-5p	973	6	0.566646	0.283137152843668	no	AOC4	miR172b-5p:AOC4	0.999923476541785
AT1G15340.2	miR773a	994	5.5	0.566646	0.580252153751565	no	MBD10	miR773a:MBD10	0.999923476541785
AT1G20693.3	miR414	583	5.5	2.83323	0.458169583094282	no	HMG BETA 1	miR414:HMG BETA 1	0.999923476541785
AT1G20693.3	miR390a-3p	589	5.5	0.566646	0.155632136407075	no	HMG BETA 1	miR390a-3p:HMG BETA 1	0.999923476541785
AT1G24260.3	miR398a-5p	743	6	0.566646	0.734380229598414	no	AGL9	miR398a-5p:AGL9	0.999923476541785
AT1G28960.5	miR5021	150	6	0.0169994	0.649157116540686	no	ATNUDT15	miR5021:ATNUDT15	0.999923476541785
AT1G30230.2	miR5665	662	6	0.566646	0.408701278034451	no	eEF-1Bb1	miR5665:eEF-1Bb1	0.999923476541785
AT1G30230.2	miR5021	834	5	0.566646	0.147338375507149	no	eEF-1Bb1	miR5021:eEF-1Bb1	0.999923476541785
AT1G30820.1	miR166a-5p	1990	6	0.566646	0.479598234238868	no	NA	miR166a-5p:AT1G30820.1	0.999923476541785
AT1G34418.1	miR5628	200	5.5	0.566646	0.356065619971454	no	NA	miR5628:AT1G34418.1	0.999923476541785
AT1G50480.1	miR829-5p	2037	5.5	0.566646	0.479598234238868	no	THFS	miR829-5p:THFS	0.999923476541785
AT1G52030.2	miR4239	1548	6	1.13329	0.349730565378266	no	F-ATMBP	miR4239:F-ATMBP	0.999923476541785
AT1G52300.1	miR778	330	6	0.566646	0.175376383206184	no	NA	miR778:AT1G52300.1	0.999923476541785
AT1G53910.3	miR156i	1315	6	0.566646	0.408701278034451	no	RAP2.12	miR156i:RAP2.12	0.999923476541785
AT1G53910.3	miR2936	1322	5.5	0.566646	0.408701278034451	no	RAP2.12	miR2936:RAP2.12	0.999923476541785
AT1G61900.3	miR854a	1474	6	0.566646	0.580252153751565	no	NA	miR854a:AT1G61900.3	0.999923476541785
AT1G62480.1	miR838	473	5.5	6.79975	0.534247748210555	no	NA	miR838:AT1G62480.1	0.999923476541785
AT1G68300.1	miR2939	621	6	0.566646	0.580252153751565	no	NA	miR2939:AT1G68300.1	0.999923476541785
AT1G69070.1	miR5999	382	6	0.566646	0.580252153751565	no	NA	miR5999:AT1G69070.1	0.999923476541785
AT1G72020.1	miR5651	278	6	0.566646	0.479598234238868	no	NA	miR5651:AT1G72020.1	0.999923476541785
AT1G74060.1	miR835-3p	810	5.5	1.13329	0.418085573402946	no	NA	miR835-3p:AT1G74060.1	0.999923476541785
AT1G78830.1	miR5024-3p	1279	6	0.566646	0.50133955429259	no	NA	miR5024-3p:AT1G78830.1	0.999923476541785
AT1G80920.1	miR8176	122	5.5	0.566646	0.315441395584836	no	AtJ8	miR8176:AtJ8	0.999923476541785
AT2G02160.1	miR838	1952	6	0.566646	0.580252153751565	no	NA	miR838:AT2G02160.1	0.999923476541785
AT2G07698.1	miR867	1295	6	1.13329	0.238808693559311	no	NA	miR867:AT2G07698.1	0.999923476541785
AT2G11910.2	miR414	286	6	0.566646	0.580252153751565	no	NA	miR414:AT2G11910.2	0.999923476541785
AT2G11910.2	miR837-5p	371	5.5	0.566646	0.356065619971454	no	NA	miR837-5p:AT2G11910.2	0.999923476541785
AT2G13360.2	miR5021	1381	5.5	0.566646	0.315441395584836	no	AGT	miR5021:AGT	0.999923476541785
AT2G16600.2	miR414	538	5.5	1.69994	0.253921290174532	no	ROC3	miR414:ROC3	0.999923476541785
AT2G18160.1	miR5633	829	5.5	0.566646	0.235004185129739	no	ATBZIP2	miR5633:ATBZIP2	0.999923476541785
AT2G18162.1	miR5633	829	5.5	0.566646	0.235004185129739	no	CPuORF1	miR5633:CPuORF1	0.999923476541785
AT2G19730.3	miR8168	455	6	0.566646	0.315441395584836	no	NA	miR8168:AT2G19730.3	0.999923476541785
AT2G19800.1	miR5643a	515	6	0.566646	0.356065619971454	no	MIOX2	miR5643a:MIOX2	0.999923476541785
AT2G23120.1	miR8176	270	5.5	0.566646	0.235004185129739	no	NA	miR8176:AT2G23120.1	0.999923476541785
AT2G33340.3	miR5662	1769	6	0.566646	0.479598234238868	no	MAC3B	miR5662:MAC3B	0.999923476541785
AT2G37340.3	miR5655	1252	6	1.13329	0.790124965739979	no	AT-RS2Z33	miR5655:AT-RS2Z33	0.999923476541785
AT2G41430.5	miR3434-5p	702	5.5	1.13329	0.211923102140401	no	CID1	miR3434-5p:CID1	0.999923476541785
AT2G45820.1	miR5021	738	6	0.566646	0.479598234238868	no	NA	miR5021:AT2G45820.1	0.999923476541785
AT3G01120.1	miR8177	1768	6	0.566646	0.315441395584836	no	AtCGS1	miR8177:AtCGS1	0.999923476541785
AT3G02080.1	miR5021	569	5.5	0.566646	0.175376383206184	no	NA	miR5021:AT3G02080.1	0.999923476541785
AT3G06450.2	miR159b-3p	2237	6	0.566646	0.580252153751565	no	NA	miR159b-3p:AT3G06450.2	0.999923476541785
AT3G08520.1	miR831-3p	29	6	2.21559	0.327174958156761	no	NA	miR831-3p:AT3G08520.1	0.999923476541785
AT3G13750.1	miR5014a-5p	2675	6	0.566646	0.235004185129739	no	BGAL1	miR5014a-5p:BGAL1	0.999923476541785
AT3G15790.1	miR415	880	6	0.566646	0.734380229598414	no	ATMBD11	miR415:ATMBD11	0.999923476541785
AT3G17160.1	miR847	291	6	0.872635	0.425610471194669	no	NA	miR847:AT3G17160.1	0.999923476541785
AT3G28500.1	miR2936	237	6	0.566646	0.580252153751565	no	NA	miR2936:AT3G28500.1	0.999923476541785
AT3G49910.1	miR172b-5p	606	5.5	0.566646	0.283137152843668	no	NA	miR172b-5p:AT3G49910.1	0.999923476541785
AT3G53420.2	miR5638b	946	6	1.13329	0.26153708466863	no	AtPIP2;1	miR5638b:AtPIP2;1	0.999923476541785
AT3G56020.1	miR831-3p	71	6	1.75094	0.346651545222569	no	NA	miR831-3p:AT3G56020.1	0.999923476541785
AT3G56490.1	miR5663-5p	197	5.5	0.294656	0.606882327297273	no	HINT1	miR5663-5p:HINT1	0.999923476541785
AT4G02600.2	miR829-5p	1722	6	0.566646	0.580252153751565	no	ATMLO1	miR829-5p:ATMLO1	0.999923476541785
AT4G09830.1	miR5012	603	5.5	0.566646	0.235004185129739	no	NA	miR5012:AT4G09830.1	0.999923476541785
AT4G21660.2	miR779.1	1804	6	0.419318	0.665318826788669	no	NA	miR779.1:AT4G21660.2	0.999923476541785
AT4G21850.2	miR5021	22	6	0.566646	0.479598234238868	no	ATMSRB9	miR5021:ATMSRB9	0.999923476541785
AT4G26630.2	miR847	2389	6	0.566646	0.479598234238868	no	NA	miR847:AT4G26630.2	0.999923476541785
AT4G26630.2	miR414	2451	6	0.566646	0.479598234238868	no	NA	miR414:AT4G26630.2	0.999923476541785
AT4G26965.2	miR847	391	6	0.0169994	0.649157116540686	no	NA	miR847:AT4G26965.2	0.999923476541785
AT4G38740.1	miR776	534	6	1.13329	0.484851859596171	no	ROC1	miR776:ROC1	0.999923476541785
AT5G01530.1	miR5662	896	5.5	2.26658	0.418805730952915	no	LHCB4.1	miR5662:LHCB4.1	0.999923476541785
AT5G18680.1	miR832-5p	1214	6	0.566646	0.580252153751565	no	AtTLP11	miR832-5p:AtTLP11	0.999923476541785
AT5G21940.1	miR5658	806	6	1.13329	0.429534160740317	no	NA	miR5658:AT5G21940.1	0.999923476541785
AT5G23740.1	miR399f	552	6	2.26658	0.451614865528106	no	RPS11-BETA	miR399f:RPS11-BETA	0.999923476541785
AT5G25590.1	miR414	779	6	0.073664	0.685326487285577	no	NA	miR414:AT5G25590.1	0.999923476541785
AT5G43960.2	miR390a-3p	1535	6	0.566646	0.734380229598414	no	NA	miR390a-3p:AT5G43960.2	0.999923476541785
AT5G47550.1	miR833a-5p	188	6	0.566646	0.356065619971454	no	NA	miR833a-5p:AT5G47550.1	0.999923476541785
AT5G55180.2	miR172b-5p	1367	5.5	0.566646	0.175376383206184	no	NA	miR172b-5p:AT5G55180.2	0.999923476541785
AT5G56550.1	miR829-5p	572	6	1.13329	0.653065285405531	no	ATOXS3	miR829-5p:ATOXS3	0.999923476541785
AT5G62600.1	miR831-3p	3128	6	0.203993	0.768516308087468	no	MOS14	miR831-3p:MOS14	0.999923476541785
AT5G64310.1	miR417	426	6	0.566646	0.315441395584836	no	AGP1	miR417:AGP1	0.999923476541785
ATCG00190.1	miR5023	396	5.5	1.13329	0.238808693559311	no	RPOB	miR5023:RPOB	0.999923476541785
ATCG00500.1	miR5638a	1234	6	0.566646	0.479598234238868	no	ACCD	miR5638a:ACCD	0.999923476541785
