# Supplementary material for: NanoPARE: parallel analysis of RNA 5′ ends from low-input RNA
Source: Genome Res. 2018 Dec;28(12):1931–42. doi: 10.1101/gr.239202.118 (PMC6280765; doi:10.1101/gr.239202.118)
Supplement: Supplemental Material [file supp_gr.239202.118_Supplemental_Code_S1.zip › supplemental_code_S1/data_tables/detected_sites/ovule_3.anno.tas.allen.detected.sites.tsv]

target.transcript	sRNA	slice.site	Allen.score	slice.site.rpm	fold.change	verified.	common.name	interaction	adj.p.val
AT1G50055.1	TAS1A-3'D6[-]	466	1	0.566646	1	no	TAS1b	TAS1A-3'D6[-]:TAS1b	0
AT2G33860.1	TAS3A-5'D7[+]	1684	1.5	0.566646	0.580252153751565	yes	ARF3	TAS3A-5'D7[+]:ARF3	0
AT2G33860.1	TAS3C-5'D5[+]	1805	1	0.566646	1	yes	ARF3	TAS3C-5'D5[+]:ARF3	0
AT5G18040.1	TAS1A-3'D2[+]	685	2	0.566646	1.566646	yes	NA	TAS1A-3'D2[+]:AT5G18040.1	0
AT5G18065.1	TAS1A-3'D2[+]	736	2	0.566646	1.566646	no	NA	TAS1A-3'D2[+]:AT5G18065.1	0
AT5G62000.4	TAS3A-5'D7[+]	1745	1.5	1.13329	1.36169243083632	yes	ARF1-BP	TAS3A-5'D7[+]:ARF1-BP	0
AT4G29770.2	TAS1A-3'D6[+]	780	3	1.41095	2.41095	yes	NA	TAS1A-3'D6[+]:AT4G29770.2	0.0333270619828017
AT3G11560.4	TAS3A-5'D6[+]	1251	5	1.13329	2.13329	no	NA	TAS3A-5'D6[+]:AT3G11560.4	0.322485030236864
AT2G25930.1	TAS3C-5'D10[+]	2440	5	15.8661	10.765737760796	no	ELF3	TAS3C-5'D10[+]:ELF3	0.357851094607381
AT2G02955.1	TAS3C-5'D6[-]	1523	4.5	0.566646	1.566646	no	MEE12	TAS3C-5'D6[-]:MEE12	0.458985270501824
AT4G39820.1	TAS3B-5'D3[+]	1312	6	1.13329	2.13329	no	NA	TAS3B-5'D3[+]:AT4G39820.1	0.458985270501824
AT4G29760.1	TAS1A-3'D6[+]	630	3	0.855636	1.18446413548434	no	NA	TAS1A-3'D6[+]:AT4G29760.1	0.464222445803334
AT1G17500.1	TAS3C-5'D8[-]	3806	3.5	0.566646	1	no	NA	TAS3C-5'D8[-]:AT1G17500.1	0.481982604969312
AT1G01830.3	TAS3B-5'D5[+]	546	4.5	0.566646	1.566646	no	NA	TAS3B-5'D5[+]:AT1G01830.3	0.5614880213525
AT1G06920.1	TAS2-3'D2[+]	41	6	0.566646	1.566646	no	ATOFP4	TAS2-3'D2[+]:ATOFP4	0.5614880213525
AT1G08820.2	TAS3A-5'D1[+]	111	5.5	2.26658	2.08507856912155	no	VAP27-2	TAS3A-5'D1[+]:VAP27-2	0.5614880213525
AT1G09490.2	TAS1B-3'D9[+]	486	5.5	0.566646	1.566646	no	NA	TAS1B-3'D9[+]:AT1G09490.2	0.5614880213525
AT1G14920.1	TAS3A-5'D6[+]	729	6	0.566646	1.566646	no	GAI	TAS3A-5'D6[+]:GAI	0.5614880213525
AT1G15690.2	TAS4-3'D4[-]	1074	4	1.13329	1	no	AtAVP1	TAS4-3'D4[-]:AtAVP1	0.5614880213525
AT1G31600.3	TAS1A-3'D7[+]	767	4	0.566646	1	no	AtTRM9	TAS1A-3'D7[+]:AtTRM9	0.5614880213525
AT1G42990.1	TAS4-3'D4[-]	63	4	0.566646	1	no	ATBZIP60	TAS4-3'D4[-]:ATBZIP60	0.5614880213525
AT1G48210.2	TAS2-3'D7[+]	248	5.5	0.566646	1.566646	no	NA	TAS2-3'D7[+]:AT1G48210.2	0.5614880213525
AT1G56140.1	TAS1B-3'D5[-]	2316	5.5	0.566646	1.566646	no	NA	TAS1B-3'D5[-]:AT1G56140.1	0.5614880213525
AT2G29910.2	TAS1C-3'D6[-]	1448	4	0.566646	1	no	NA	TAS1C-3'D6[-]:AT2G29910.2	0.5614880213525
AT2G33400.1	TAS4-3'D9[+]	777	5.5	0.566646	1.566646	no	NA	TAS4-3'D9[+]:AT2G33400.1	0.5614880213525
AT2G35520.2	TAS1A-3'D7[+]	131	4	0.566646	1	no	DAD2	TAS1A-3'D7[+]:DAD2	0.5614880213525
AT2G41330.1	TAS1B-3'D8[-]	1354	6	0.566646	1.566646	no	NA	TAS1B-3'D8[-]:AT2G41330.1	0.5614880213525
AT3G03040.1	TAS1C-3'D9[+]	1539	4	0.566646	1	no	NA	TAS1C-3'D9[+]:AT3G03040.1	0.5614880213525
AT3G06570.1	TAS1A-3'D8[-]	570	5	0.566646	1.566646	no	NA	TAS1A-3'D8[-]:AT3G06570.1	0.5614880213525
AT3G42945.1	TAS3B-5'D7[+]	2258	5	0.566646	1.566646	no	NA	TAS3B-5'D7[+]:AT3G42945.1	0.5614880213525
AT3G54690.1	TAS3B-5'D10[+]	789	4	0.566646	1	no	SETH3	TAS3B-5'D10[+]:SETH3	0.5614880213525
AT3G57120.1	TAS3A-5'D2[+]	1125	5.5	0.566646	1.566646	no	NA	TAS3A-5'D2[+]:AT3G57120.1	0.5614880213525
AT3G60160.1	TAS1B-3'D10[+]	1316	5	0.566646	1.566646	no	ABCC9	TAS1B-3'D10[+]:ABCC9	0.5614880213525
AT4G02510.1	TAS3C-5'D2[+]	2768	3.5	0.566646	1	no	ATTOC159	TAS3C-5'D2[+]:ATTOC159	0.5614880213525
AT4G06590.1	TAS3C-5'D2[-]	2078	5	0.566646	1.566646	no	NA	TAS3C-5'D2[-]:AT4G06590.1	0.5614880213525
AT4G23710.1	TAS1A-3'D3[+]	89	6	0.566646	1.566646	no	VAG2	TAS1A-3'D3[+]:VAG2	0.5614880213525
AT4G30560.2	TAS2-3'D5[+]	2024	5.5	0.566646	1.566646	no	ATCNGC9	TAS2-3'D5[+]:ATCNGC9	0.5614880213525
AT4G31340.2	TAS3C-5'D4[-]	1692	2	1.69994	0.704351160770421	no	NA	TAS3C-5'D4[-]:AT4G31340.2	0.5614880213525
AT5G08130.6	TAS3A-5'D1[+]	1002	4	1.13329	1.36169243083632	no	BIM1	TAS3A-5'D1[+]:BIM1	0.5614880213525
AT5G35910.1	TAS4-3'D9[+]	2381	4	0.566646	1	no	NA	TAS4-3'D9[+]:AT5G35910.1	0.5614880213525
AT5G40450.1	TAS3A-5'D1[+]	6543	3	0.566646	0.734380229598414	no	NA	TAS3A-5'D1[+]:AT5G40450.1	0.5614880213525
AT5G48220.3	TAS3A-5'D5[-]	1637	6	0.566646	1.566646	no	NA	TAS3A-5'D5[-]:AT5G48220.3	0.5614880213525
AT1G31870.2	TAS3B-5'D5[-]	844	5.5	0.566646	1.566646	no	NA	TAS3B-5'D5[-]:AT1G31870.2	0.568276868938202
AT1G75460.1	TAS3C-5'D5[+]	541	5.5	0.566646	1.566646	no	NA	TAS3C-5'D5[+]:AT1G75460.1	0.568276868938202
AT5G51180.2	TAS1A-3'D3[-]	355	6	0.566646	1.566646	no	NA	TAS1A-3'D3[-]:AT5G51180.2	0.568276868938202
AT4G30825.1	TAS3B-5'D1[+]	1969	5.5	0.566646	1.566646	no	NA	TAS3B-5'D1[+]:AT4G30825.1	0.589681077835061
AT2G18540.1	TAS3C-5'D3[+]	1577	6	0.566646	1.566646	no	NA	TAS3C-5'D3[+]:AT2G18540.1	0.590488145511283
AT2G01760.1	TAS4-3'D9[+]	473	6	0.566646	1.566646	no	ARR14	TAS4-3'D9[+]:ARR14	0.59490849881215
AT2G19110.1	TAS3C-5'D9[+]	3121	6	0.566646	1.566646	no	ATHMA4	TAS3C-5'D9[+]:ATHMA4	0.59490849881215
AT3G51670.1	TAS4-3'D9[+]	555	6	0.566646	1.566646	no	NA	TAS4-3'D9[+]:AT3G51670.1	0.59490849881215
AT3G04520.2	TAS1A-3'D7[-]	1042	6	0.566646	1.566646	no	THA2	TAS1A-3'D7[-]:THA2	0.60983042792286
AT4G07670.2	TAS1A-3'D7[-]	55	4.5	0.283323	1.283323	no	NA	TAS1A-3'D7[-]:AT4G07670.2	0.644289311548576
AT4G25320.1	TAS3A-5'D1[+]	1527	4.5	0.566646	1	no	NA	TAS3A-5'D1[+]:AT4G25320.1	0.644289311548576
AT5G19740.1	TAS1A-3'D7[-]	513	4.5	0.283323	1.283323	no	NA	TAS1A-3'D7[-]:AT5G19740.1	0.644289311548576
AT1G17210.1	TAS3A-5'D2[-]	2836	4.5	1.13329	1.36169243083632	no	ATILP1	TAS3A-5'D2[-]:ATILP1	0.667944511763692
AT3G48570.1	TAS1A-3'D8[-]	194	4.5	0.566646	1	no	NA	TAS1A-3'D8[-]:AT3G48570.1	0.667944511763692
AT5G61820.1	TAS1C-3'D5[-]	1236	6	0.566646	1.566646	no	NA	TAS1C-3'D5[-]:AT5G61820.1	0.667944511763692
AT5G14370.1	TAS3B-5'D7[+]	373	4.5	0.566646	1	no	NA	TAS3B-5'D7[+]:AT5G14370.1	0.672946848568004
AT3G11500.1	TAS4-3'D9[+]	286	4	0.566646	0.734380229598414	no	NA	TAS4-3'D9[+]:AT3G11500.1	0.676386618576913
AT1G06190.2	TAS3C-5'D3[+]	667	6	0.566646	1	no	RHON1	TAS3C-5'D3[+]:RHON1	0.722906514148122
AT1G22060.1	TAS3C-5'D1[+]	5660	5.5	0.566646	1	no	NA	TAS3C-5'D1[+]:AT1G22060.1	0.722906514148122
AT1G25400.2	TAS1B-3'D4[-]	887	4.5	0.566646	0.734380229598414	no	NA	TAS1B-3'D4[-]:AT1G25400.2	0.722906514148122
AT1G25560.1	TAS3B-5'D9[-]	1166	3	1.13329	0.38554571791577	no	EDF1	TAS3B-5'D9[-]:EDF1	0.722906514148122
AT1G33240.1	TAS1B-3'D10[+]	587	6	0.566646	1	no	AT-GTL1	TAS1B-3'D10[+]:AT-GTL1	0.722906514148122
AT1G34570.1	TAS3B-5'D7[+]	522	4	0.198326	0.764899026327581	no	NA	TAS3B-5'D7[+]:AT1G34570.1	0.722906514148122
AT1G44542.1	TAS1A-3'D7[-]	197	5.5	0.566646	1	no	NA	TAS1A-3'D7[-]:AT1G44542.1	0.722906514148122
AT1G53190.2	TAS3C-5'D9[+]	1675	6	1.13329	1	no	NA	TAS3C-5'D9[+]:AT1G53190.2	0.722906514148122
AT1G55460.1	TAS1B-3'D4[-]	1168	5	0.566646	1	no	NA	TAS1B-3'D4[-]:AT1G55460.1	0.722906514148122
AT1G56140.1	TAS1A-3'D9[-]	747	6	0.566646	1.566646	no	NA	TAS1A-3'D9[-]:AT1G56140.1	0.722906514148122
AT1G59640.2	TAS3C-5'D3[+]	635	5.5	0.566646	1	no	BPE	TAS3C-5'D3[+]:BPE	0.722906514148122
AT1G64450.1	TAS3C-5'D2[-]	1128	6	1.69994	1.26562258295872	no	NA	TAS3C-5'D2[-]:AT1G64450.1	0.722906514148122
AT1G71080.1	TAS1C-3'D7[-]	469	6	0.566646	1	no	NA	TAS1C-3'D7[-]:AT1G71080.1	0.722906514148122
AT1G76780.1	TAS3C-5'D8[-]	3864	6	1.13329	1.36169243083632	no	NA	TAS3C-5'D8[-]:AT1G76780.1	0.722906514148122
AT1G78660.3	TAS1A-3'D9[+]	835	4	0.566646	0.734380229598414	no	ATGGH1	TAS1A-3'D9[+]:ATGGH1	0.722906514148122
AT1G78830.1	TAS3C-5'D8[-]	1332	4	0.566646	0.362128976633127	no	NA	TAS3C-5'D8[-]:AT1G78830.1	0.722906514148122
AT1G79060.1	TAS1A-3'D7[-]	1110	5.5	0.566646	1	no	NA	TAS1A-3'D7[-]:AT1G79060.1	0.722906514148122
AT1G79940.4	TAS2-3'D5[+]	1255	5.5	0.566646	1	no	ATERDJ2A	TAS2-3'D5[+]:ATERDJ2A	0.722906514148122
AT2G19760.1	TAS2-3'D3[-]	645	4	1.13329	0.790124965739979	no	PFN1	TAS2-3'D3[-]:PFN1	0.722906514148122
AT2G21720.1	TAS4-3'D6[-]	12	6	0.566646	1	no	NA	TAS4-3'D6[-]:AT2G21720.1	0.722906514148122
AT2G25170.1	TAS3C-5'D4[+]	1628	5.5	0.566646	1	no	CHD3	TAS3C-5'D4[+]:CHD3	0.722906514148122
AT2G26920.1	TAS3C-5'D8[-]	2153	5	0.566646	1	no	NA	TAS3C-5'D8[-]:AT2G26920.1	0.722906514148122
AT2G29210.1	TAS3B-5'D6[-]	1936	5.5	0.566646	1	no	NA	TAS3B-5'D6[-]:AT2G29210.1	0.722906514148122
AT2G31390.1	TAS2-3'D9[-]	1144	4	1.69994	0.82653417335562	no	NA	TAS2-3'D9[-]:AT2G31390.1	0.722906514148122
AT2G31410.1	TAS3B-5'D7[+]	458	4.5	0.566646	0.734380229598414	no	NA	TAS3B-5'D7[+]:AT2G31410.1	0.722906514148122
AT2G38120.1	TAS3B-5'D5[+]	151	5	0.566646	1	no	AtAUX1	TAS3B-5'D5[+]:AtAUX1	0.722906514148122
AT2G41790.1	TAS3B-5'D2[+]	2827	4	0.566646	0.235004185129739	no	NA	TAS3B-5'D2[+]:AT2G41790.1	0.722906514148122
AT3G02230.1	TAS3A-5'D4[-]	1223	3.5	0.566646	0.408701278034451	no	ATRGP1	TAS3A-5'D4[-]:ATRGP1	0.722906514148122
AT3G08730.1	TAS3A-5'D6[+]	685	5.5	0.566646	1	no	ATPK1	TAS3A-5'D6[+]:ATPK1	0.722906514148122
AT3G13060.2	TAS3C-5'D6[+]	2182	5.5	0.566646	1.55781868274696	no	ECT5	TAS3C-5'D6[+]:ECT5	0.722906514148122
AT3G15750.1	TAS3B-5'D7[+]	464	4	0.36832	0.873407266223512	no	NA	TAS3B-5'D7[+]:AT3G15750.1	0.722906514148122
AT3G18390.1	TAS3C-5'D9[+]	2852	6	0.566646	1	no	EMB1865	TAS3C-5'D9[+]:EMB1865	0.722906514148122
AT3G28760.2	TAS2-3'D7[+]	1358	5	0.566646	1	no	NA	TAS2-3'D7[+]:AT3G28760.2	0.722906514148122
AT3G47340.3	TAS3C-5'D9[-]	2225	3.5	0.566646	0.139884103003679	no	ASN1	TAS3C-5'D9[-]:ASN1	0.722906514148122
AT3G50670.2	TAS4-3'D9[+]	1708	6	1.13329	1	no	U1-70K	TAS4-3'D9[+]:U1-70K	0.722906514148122
AT3G51290.2	TAS3C-5'D8[-]	400	6	0.566646	1	no	NA	TAS3C-5'D8[-]:AT3G51290.2	0.722906514148122
AT3G52200.2	TAS3B-5'D5[+]	2113	5	0.566646	1	no	LTA3	TAS3B-5'D5[+]:LTA3	0.722906514148122
AT3G54080.1	TAS1A-3'D10[-]	1213	5	1.69994	1	no	NA	TAS1A-3'D10[-]:AT3G54080.1	0.722906514148122
AT3G55430.1	TAS4-3'D6[+]	568	6	1.13329	1	no	NA	TAS4-3'D6[+]:AT3G55430.1	0.722906514148122
AT3G57000.1	TAS1C-3'D10[+]	307	6	0.566646	1	no	NA	TAS1C-3'D10[+]:AT3G57000.1	0.722906514148122
AT4G00830.4	TAS3C-5'D3[+]	475	5.5	0.566646	1	no	LIF2	TAS3C-5'D3[+]:LIF2	0.722906514148122
AT4G01560.1	TAS3C-5'D3[+]	941	6	1.13329	1	no	MEE49	TAS3C-5'D3[+]:MEE49	0.722906514148122
AT4G02560.2	TAS3C-5'D1[+]	1925	6	0.566646	1	no	LD	TAS3C-5'D1[+]:LD	0.722906514148122
AT4G08810.1	TAS1C-3'D7[-]	1295	6	0.566646	1	no	SUB1	TAS1C-3'D7[-]:SUB1	0.722906514148122
AT4G14520.3	TAS3A-5'D2[-]	981	6	0.566646	1	no	NA	TAS3A-5'D2[-]:AT4G14520.3	0.722906514148122
AT4G17960.1	TAS1B-3'D10[+]	580	6	0.566646	1	no	NA	TAS1B-3'D10[+]:AT4G17960.1	0.722906514148122
AT4G18300.1	TAS3C-5'D8[-]	2118	6	0.566646	1.55781868274696	no	NA	TAS3C-5'D8[-]:AT4G18300.1	0.722906514148122
AT4G24680.1	TAS3C-5'D10[+]	2137	5	0.566646	1	no	MOS1	TAS3C-5'D10[+]:MOS1	0.722906514148122
AT4G29950.2	TAS1C-3'D5[-]	712	5.5	1.13329	1.36169243083632	no	NA	TAS1C-3'D5[-]:AT4G29950.2	0.722906514148122
AT4G31980.1	TAS3B-5'D8[-]	676	6	0.566646	1	no	NA	TAS3B-5'D8[-]:AT4G31980.1	0.722906514148122
AT4G33200.3	TAS1C-3'D7[-]	1085	6	0.566646	1	no	ATXI-I	TAS1C-3'D7[-]:ATXI-I	0.722906514148122
AT4G35110.4	TAS1B-3'D4[-]	1131	5.5	0.566646	1	no	NA	TAS1B-3'D4[-]:AT4G35110.4	0.722906514148122
AT4G35230.1	TAS1C-3'D7[-]	1743	5	0.566646	1	no	BSK1	TAS1C-3'D7[-]:BSK1	0.722906514148122
AT4G39900.1	TAS3B-5'D2[+]	751	6	0.566646	1	no	NA	TAS3B-5'D2[+]:AT4G39900.1	0.722906514148122
AT5G06710.2	TAS3A-5'D1[+]	452	5.5	0.566646	1	no	HAT14	TAS3A-5'D1[+]:HAT14	0.722906514148122
AT5G16450.2	TAS2-3'D9[-]	441	4.5	0.566646	0.734380229598414	no	NA	TAS2-3'D9[-]:AT5G16450.2	0.722906514148122
AT5G24340.1	TAS2-3'D3[-]	1671	6	0.566646	1	no	NA	TAS2-3'D3[-]:AT5G24340.1	0.722906514148122
AT5G26800.1	TAS1B-3'D10[+]	503	5.5	0.566646	1	no	NA	TAS1B-3'D10[+]:AT5G26800.1	0.722906514148122
AT5G28640.1	TAS2-3'D3[-]	988	5	1.13329	1	no	AN3	TAS2-3'D3[-]:AN3	0.722906514148122
AT5G35100.2	TAS3A-5'D1[+]	389	5	0.566646	1	no	NA	TAS3A-5'D1[+]:AT5G35100.2	0.722906514148122
AT5G46570.1	TAS3C-5'D10[+]	1509	6	0.566646	1.566646	no	BSK2	TAS3C-5'D10[+]:BSK2	0.722906514148122
AT5G47770.1	TAS2-3'D9[-]	359	5	0.566646	1	no	FPS1	TAS2-3'D9[-]:FPS1	0.722906514148122
AT5G50460.1	TAS1A-3'D8[-]	189	4	0.566646	0.479598234238868	no	NA	TAS1A-3'D8[-]:AT5G50460.1	0.722906514148122
AT5G58720.3	TAS3A-5'D6[+]	1702	6	0.566646	1	no	NA	TAS3A-5'D6[+]:AT5G58720.3	0.722906514148122
AT5G60670.1	TAS3C-5'D3[+]	305	6	1.69994	1	no	NA	TAS3C-5'D3[+]:AT5G60670.1	0.722906514148122
AT5G62070.1	TAS3C-5'D8[-]	962	6	0.566646	1	no	IQD23	TAS3C-5'D8[-]:IQD23	0.722906514148122
AT5G62390.1	TAS3B-5'D7[+]	854	4	0.566646	0.734380229598414	no	ATBAG7	TAS3B-5'D7[+]:ATBAG7	0.722906514148122
AT1G02640.1	TAS3C-5'D4[+]	2488	4.5	0.566646	0.479598234238868	no	ATBXL2	TAS3C-5'D4[+]:ATBXL2	0.723817659389888
AT1G23190.1	TAS3B-5'D6[+]	1786	6	1.13329	1	no	PGM3	TAS3B-5'D6[+]:PGM3	0.723817659389888
AT1G76710.2	TAS4-3'D4[+]	505	6	0.566646	1	no	ASHH1	TAS4-3'D4[+]:ASHH1	0.723817659389888
AT2G23290.1	TAS4-3'D2[-]	566	6	1.13329	1	no	AtMYB70	TAS4-3'D2[-]:AtMYB70	0.730351469144461
AT3G25890.2	TAS3B-5'D5[+]	242	6	0.566646	1	no	CRF11	TAS3B-5'D5[+]:CRF11	0.730383058979748
AT3G53750.1	TAS3B-5'D7[-]	1371	4.5	0.566646	0.734380229598414	no	ACT3	TAS3B-5'D7[-]:ACT3	0.730647711344012
AT5G18245.1	TAS3B-5'D1[+]	1935	6	0.566646	1	no	NA	TAS3B-5'D1[+]:AT5G18245.1	0.735083960311784
AT4G02200.3	TAS3B-5'D7[+]	693	4.5	0.566646	0.580252153751565	no	NA	TAS3B-5'D7[+]:AT4G02200.3	0.735501783117162
AT3G08510.3	TAS1A-3'D7[-]	1515	6	0.566646	1	no	ATPLC2	TAS1A-3'D7[-]:ATPLC2	0.736909573575341
AT5G12230.1	TAS3C-5'D2[+]	836	5	0.566646	0.734380229598414	no	MED19A	TAS3C-5'D2[+]:MED19A	0.736909573575341
AT1G11360.4	TAS1B-3'D4[-]	786	6	0.566646	1	no	NA	TAS1B-3'D4[-]:AT1G11360.4	0.739374649351764
AT1G71070.1	TAS3C-5'D3[+]	1649	5	0.566646	0.734380229598414	no	NA	TAS3C-5'D3[+]:AT1G71070.1	0.739374649351764
AT4G26670.1	TAS3A-5'D7[-]	852	5	0.566646	0.734380229598414	no	NA	TAS3A-5'D7[-]:AT4G26670.1	0.739374649351764
AT5G62000.4	TAS1B-3'D10[+]	3081	5	0.566646	0.734380229598414	no	ARF1-BP	TAS1B-3'D10[+]:ARF1-BP	0.739374649351764
AT2G35630.1	TAS2-3'D7[+]	6075	5	0.566646	0.734380229598414	no	GEM1	TAS2-3'D7[+]:GEM1	0.742079423815213
AT3G16180.1	TAS4-3'D9[+]	1888	5	0.566646	0.734380229598414	no	NA	TAS4-3'D9[+]:AT3G16180.1	0.742079423815213
AT4G32390.1	TAS4-3'D9[+]	1111	5	0.566646	0.734380229598414	no	NA	TAS4-3'D9[+]:AT4G32390.1	0.742079423815213
AT1G13020.1	TAS3B-5'D7[+]	1893	5	0.566646	0.734380229598414	no	EIF4B2	TAS3B-5'D7[+]:EIF4B2	0.74684380803416
AT2G18910.1	TAS2-3'D3[+]	453	5	0.566646	0.734380229598414	no	NA	TAS2-3'D3[+]:AT2G18910.1	0.74684380803416
AT2G25210.1	TAS3C-5'D4[-]	298	4	1.69994	0.543628133985165	no	NA	TAS3C-5'D4[-]:AT2G25210.1	0.74684380803416
AT2G41710.3	TAS3B-5'D1[+]	932	5	0.566646	0.734380229598414	no	NA	TAS3B-5'D1[+]:AT2G41710.3	0.74684380803416
AT3G61260.1	TAS3B-5'D7[+]	609	4.5	1.13329	0.484851859596171	no	NA	TAS3B-5'D7[+]:AT3G61260.1	0.74684380803416
AT1G53910.3	TAS3C-5'D2[-]	1460	4.5	2.26658	1	no	RAP2.12	TAS3C-5'D2[-]:RAP2.12	0.753990842412586
AT1G27752.2	TAS4-3'D4[+]	2675	4.5	0.566646	0.121449192223015	no	NA	TAS4-3'D4[+]:AT1G27752.2	0.779617597303722
AT1G50920.1	TAS4-3'D2[-]	1957	5	0.566646	1	no	NA	TAS4-3'D2[-]:AT1G50920.1	0.812656722964639
ATCG00830.1	TAS3B-5'D9[+]	771	4.5	1.13329	0.14612075756019	no	RPL2.1	TAS3B-5'D9[+]:RPL2.1	0.820492346852602
ATMG00090.1	TAS1A-3'D3[-]	33	4.5	0.56098	0.0425350216765171	no	NA	TAS1A-3'D3[-]:ATMG00090.1	0.827645684902847
AT5G42530.1	TAS3C-5'D1[-]	333	5	0.566646	0.734380229598414	no	NA	TAS3C-5'D1[-]:AT5G42530.1	0.852933982839714
AT1G05410.2	TAS1C-3'D10[+]	1315	6	0.566646	1	no	NA	TAS1C-3'D10[+]:AT1G05410.2	0.857847624862129
AT1G15270.1	TAS3B-5'D9[+]	207	6	2.83323	1.17346888795009	no	NA	TAS3B-5'D9[+]:AT1G15270.1	0.857847624862129
AT1G20330.1	TAS1A-3'D2[-]	182	5.5	0.566646	1	no	CVP1	TAS1A-3'D2[-]:CVP1	0.857847624862129
AT1G48210.2	TAS3C-5'D10[-]	858	6	0.566646	1	no	NA	TAS3C-5'D10[-]:AT1G48210.2	0.857847624862129
AT1G51980.2	TAS1B-3'D7[+]	1838	5.5	0.566646	1	no	NA	TAS1B-3'D7[+]:AT1G51980.2	0.857847624862129
AT1G53130.1	TAS3C-5'D8[-]	616	5	1.13329	0.653065285405531	no	GRI	TAS3C-5'D8[-]:GRI	0.857847624862129
AT2G28790.1	TAS4-3'D2[+]	381	6	2.26658	1.20987133047401	no	NA	TAS4-3'D2[+]:AT2G28790.1	0.857847624862129
AT3G13300.2	TAS1C-3'D2[+]	89	5.5	0.566646	1	no	VCS	TAS1C-3'D2[+]:VCS	0.857847624862129
AT3G46510.1	TAS1C-3'D8[+]	2023	5.5	0.566646	1	no	ATPUB13	TAS1C-3'D8[+]:ATPUB13	0.857847624862129
AT4G13270.1	TAS4-3'D7[-]	693	6	0.566646	1	no	NA	TAS4-3'D7[-]:AT4G13270.1	0.857847624862129
AT4G21660.2	TAS3B-5'D7[+]	1739	6	0.566646	1	no	NA	TAS3B-5'D7[+]:AT4G21660.2	0.857847624862129
AT5G50320.1	TAS3B-5'D8[+]	1715	6	0.566646	1	no	AtELP3	TAS3B-5'D8[+]:AtELP3	0.857847624862129
ATMG00690.1	TAS1A-3'D3[-]	168	5	0.00566646	0.994397057586083	no	ORF240A	TAS1A-3'D3[-]:ORF240A	0.857847624862129
AT1G66580.1	TAS3B-5'D7[-]	767	4	0.566646	0.283137152843668	no	RPL10C	TAS3B-5'D7[-]:RPL10C	0.870783607368054
AT3G04920.1	TAS3A-5'D8[+]	255	5	1.69994	0.613639462894443	no	NA	TAS3A-5'D8[+]:AT3G04920.1	0.870783607368054
AT3G09740.1	TAS3C-5'D4[-]	938	4.5	1.13329	0.484851859596171	no	ATSYP71	TAS3C-5'D4[-]:ATSYP71	0.870783607368054
AT3G21865.1	TAS3C-5'D10[+]	489	6	0.566646	1	no	PEX22	TAS3C-5'D10[+]:PEX22	0.870783607368054
AT2G40420.1	TAS1A-3'D8[+]	1341	5	0.566646	0.580252153751565	no	NA	TAS1A-3'D8[+]:AT2G40420.1	0.880277775064241
AT5G16780.1	TAS3B-5'D9[+]	602	5	0.566646	0.580252153751565	no	DOT2	TAS3B-5'D9[+]:DOT2	0.908853097697731
AT1G11910.1	TAS4-3'D7[-]	1668	5	3.39988	0.437088355847309	no	APA1	TAS4-3'D7[-]:APA1	0.909153643026718
AT1G32700.2	TAS3A-5'D4[+]	1209	5	1.13329	0.556525436772643	no	NA	TAS3A-5'D4[+]:AT1G32700.2	0.909153643026718
AT2G19480.3	TAS3A-5'D1[+]	1195	5.5	1.13329	0.790124965739979	no	NAP1;2	TAS3A-5'D1[+]:NAP1;2	0.909153643026718
AT2G20120.1	TAS2-3'D3[+]	656	5.5	0.566646	0.734380229598414	no	COV1	TAS2-3'D3[+]:COV1	0.909153643026718
AT2G33860.1	TAS2-3'D9[-]	1723	5	0.566646	0.580252153751565	no	ARF3	TAS2-3'D9[-]:ARF3	0.909153643026718
AT2G43760.3	TAS3C-5'D9[+]	549	5.5	0.566646	0.734380229598414	no	NA	TAS3C-5'D9[+]:AT2G43760.3	0.909153643026718
AT3G02080.1	TAS1C-3'D7[-]	447	5	1.69994	0.613639462894443	no	NA	TAS1C-3'D7[-]:AT3G02080.1	0.909153643026718
AT3G18930.2	TAS4-3'D9[+]	1455	5.5	0.566646	0.734380229598414	no	NA	TAS4-3'D9[+]:AT3G18930.2	0.909153643026718
AT4G25080.5	TAS1A-3'D9[-]	1012	5	1.13329	0.429534160740317	no	CHLM	TAS1A-3'D9[-]:CHLM	0.909153643026718
AT5G07440.3	TAS3C-5'D9[+]	180	5.5	1.69994	0.82653417335562	no	GDH2	TAS3C-5'D9[+]:GDH2	0.909153643026718
AT5G13850.1	TAS3B-5'D7[+]	572	5.5	0.566646	0.734380229598414	no	NACA3	TAS3B-5'D7[+]:NACA3	0.909153643026718
AT5G44080.1	TAS3A-5'D6[+]	515	5.5	0.566646	0.734380229598414	no	NA	TAS3A-5'D6[+]:AT5G44080.1	0.909153643026718
AT5G67490.1	TAS3C-5'D3[+]	693	5	0.566646	0.479598234238868	no	NA	TAS3C-5'D3[+]:AT5G67490.1	0.909153643026718
AT1G56070.1	TAS1C-3'D6[-]	2382	5	1.13329	0.320003420106023	no	LOS1	TAS1C-3'D6[-]:LOS1	0.919241187933334
AT2G40205.1	TAS3B-5'D9[-]	105	4	0.566646	0.216593692063303	no	NA	TAS3B-5'D9[-]:AT2G40205.1	0.919241187933334
AT4G07410.2	TAS1C-3'D7[-]	2686	5.5	0.566646	0.734380229598414	no	PCN	TAS1C-3'D7[-]:PCN	0.919612589033377
AT2G45070.4	TAS3C-5'D8[-]	201	5.5	0.566646	0.734380229598414	no	SEC61 BETA	TAS3C-5'D8[-]:SEC61 BETA	0.937416958391664
AT2G28910.1	TAS3B-5'D7[+]	560	5.5	0.566646	0.734380229598414	no	CXIP4	TAS3B-5'D7[+]:CXIP4	0.939626694223194
AT4G37180.2	TAS3A-5'D1[+]	1077	5.5	0.566646	0.734380229598414	no	NA	TAS3A-5'D1[+]:AT4G37180.2	0.939626694223194
AT1G04280.1	TAS3A-5'D8[+]	1656	5.5	0.566646	0.734380229598414	no	NA	TAS3A-5'D8[+]:AT1G04280.1	0.941756036804542
AT5G55125.2	TAS2-3'D3[+]	253	5.5	0.566646	0.734380229598414	no	NA	TAS2-3'D3[+]:AT5G55125.2	0.971661475628649
AT1G14740.1	TAS2-3'D1[-]	1668	6	0.566646	0.734380229598414	no	TTA1	TAS2-3'D1[-]:TTA1	0.996568188075268
AT1G48920.1	TAS4-3'D9[+]	1286	6	0.566646	0.734380229598414	no	ATNUC-L1	TAS4-3'D9[+]:ATNUC-L1	0.996568188075268
AT1G60420.1	TAS3A-5'D6[+]	1529	6	0.566646	0.734380229598414	no	NA	TAS3A-5'D6[+]:AT1G60420.1	0.996568188075268
AT2G01690.2	TAS3B-5'D5[-]	2729	6	0.566646	0.734380229598414	no	NA	TAS3B-5'D5[-]:AT2G01690.2	0.996568188075268
AT2G03680.2	TAS4-3'D2[-]	310	5.5	0.566646	0.580252153751565	no	SKU6	TAS4-3'D2[-]:SKU6	0.996568188075268
AT2G14835.2	TAS1C-3'D9[+]	1459	6	0.566646	0.734380229598414	no	NA	TAS1C-3'D9[+]:AT2G14835.2	0.996568188075268
AT2G21660.2	TAS4-3'D2[-]	542	5.5	32.8655	0.499018628378438	no	ATGRP7	TAS4-3'D2[-]:ATGRP7	0.996568188075268
AT2G29210.1	TAS3C-5'D9[+]	384	6	0.566646	0.734380229598414	no	NA	TAS3C-5'D9[+]:AT2G29210.1	0.996568188075268
AT2G31360.1	TAS3B-5'D9[+]	1005	6	1.13329	0.790124965739979	no	ADS2	TAS3B-5'D9[+]:ADS2	0.996568188075268
AT3G06290.1	TAS3B-5'D7[+]	5004	6	0.566646	0.734380229598414	no	AtSAC3B	TAS3B-5'D7[+]:AtSAC3B	0.996568188075268
AT3G26590.1	TAS3B-5'D1[+]	1513	6	0.566646	0.734380229598414	no	NA	TAS3B-5'D1[+]:AT3G26590.1	0.996568188075268
AT3G48930.1	TAS3B-5'D9[+]	175	5.5	1.13329	0.556525436772643	no	EMB1080	TAS3B-5'D9[+]:EMB1080	0.996568188075268
AT3G49910.1	TAS1C-3'D6[+]	581	5	0.566646	0.11633913056393	no	NA	TAS1C-3'D6[+]:AT3G49910.1	0.996568188075268
AT3G56150.2	TAS3C-5'D10[+]	271	6	0.243658	0.793834727181507	no	ATEIF3C-1	TAS3C-5'D10[+]:ATEIF3C-1	0.996568188075268
AT3G57350.1	TAS3A-5'D5[+]	2558	6	0.566646	0.734380229598414	no	NA	TAS3A-5'D5[+]:AT3G57350.1	0.996568188075268
AT3G58030.4	TAS3C-5'D3[+]	1884	6	0.566646	0.734380229598414	no	NA	TAS3C-5'D3[+]:AT3G58030.4	0.996568188075268
AT4G30080.1	TAS1B-3'D5[+]	2211	6	0.566646	0.734380229598414	no	ARF16	TAS1B-3'D5[+]:ARF16	0.996568188075268
AT5G28770.3	TAS3A-5'D8[+]	935	6	0.566646	0.734380229598414	no	AtbZIP63	TAS3A-5'D8[+]:AtbZIP63	0.996568188075268
AT5G57710.1	TAS3B-5'D7[+]	3022	6	0.566646	0.734380229598414	no	NA	TAS3B-5'D7[+]:AT5G57710.1	0.996568188075268
AT5G58590.1	TAS3C-5'D3[+]	711	6	1.0483	0.960160128252605	no	RANBP1	TAS3C-5'D3[+]:RANBP1	0.996568188075268
ATMG00980.1	TAS4-3'D9[+]	34	6	1.13329	0.790124965739979	no	RPSL2	TAS4-3'D9[+]:RPSL2	0.996568188075268
AT2G19800.1	TAS3B-5'D7[+]	425	5.5	0.566646	0.479598234238868	no	MIOX2	TAS3B-5'D7[+]:MIOX2	0.997847134767916
AT3G47470.1	TAS4-3'D4[-]	291	5.5	0.566646	0.479598234238868	no	CAB4	TAS4-3'D4[-]:CAB4	0.997847134767916
AT1G02180.1	TAS3B-5'D7[-]	785	6	0.566646	0.408701278034451	no	NA	TAS3B-5'D7[-]:AT1G02180.1	0.999961616215914
AT1G09970.2	TAS3A-5'D6[+]	3134	6	0.566646	0.580252153751565	no	LRR XI-23	TAS3A-5'D6[+]:LRR XI-23	0.999961616215914
AT1G12080.2	TAS3C-5'D8[-]	300	6	0.566646	0.256835212900074	no	NA	TAS3C-5'D8[-]:AT1G12080.2	0.999961616215914
AT1G42540.1	TAS3C-5'D9[+]	3013	5.5	0.566646	0.0928872709162166	no	ATGLR3.3	TAS3C-5'D9[+]:ATGLR3.3	0.999961616215914
AT1G44760.1	TAS1A-3'D8[-]	386	6	0.566646	0.580252153751565	no	NA	TAS1A-3'D8[-]:AT1G44760.1	0.999961616215914
AT1G53910.3	TAS3A-5'D4[-]	1322	6	0.566646	0.408701278034451	no	RAP2.12	TAS3A-5'D4[-]:RAP2.12	0.999961616215914
AT1G53910.3	TAS3C-5'D9[+]	805	6	0.566646	0.580252153751565	no	RAP2.12	TAS3C-5'D9[+]:RAP2.12	0.999961616215914
AT1G56280.2	TAS3B-5'D7[+]	853	5.5	2.83323	0.458169583094282	no	ATDI19	TAS3B-5'D7[+]:ATDI19	0.999961616215914
AT1G57720.2	TAS3B-5'D8[+]	1181	6	0.946299	0.595821623839	no	NA	TAS3B-5'D8[+]:AT1G57720.2	0.999961616215914
AT1G70700.2	TAS1C-3'D5[-]	1014	6	0.566646	0.0534102678617088	no	JAZ9	TAS1C-3'D5[-]:JAZ9	0.999961616215914
AT1G72260.1	TAS2-3'D3[+]	140	6	1.13329	0.254983027347485	no	THI2.1	TAS2-3'D3[+]:THI2.1	0.999961616215914
AT2G30570.1	TAS3B-5'D7[+]	263	6	2.83323	0.429106520169483	no	PSBW	TAS3B-5'D7[+]:PSBW	0.999961616215914
AT2G33150.1	TAS3B-5'D7[-]	1589	5	0.566646	0.216593692063303	no	KAT2	TAS3B-5'D7[-]:KAT2	0.999961616215914
AT2G36160.1	TAS1B-3'D4[-]	536	5.5	2.83323	0.273160216348723	no	NA	TAS1B-3'D4[-]:AT2G36160.1	0.999961616215914
AT2G37340.3	TAS3B-5'D7[+]	860	6	0.566646	0.580252153751565	no	AT-RS2Z33	TAS3B-5'D7[+]:AT-RS2Z33	0.999961616215914
AT2G39770.2	TAS4-3'D10[-]	1243	6	2.83323	0.692772858957885	no	CYT1	TAS4-3'D10[-]:CYT1	0.999961616215914
AT2G41070.3	TAS3B-5'D7[+]	44	6	0.00566646	0.641923229625582	no	ATBZIP12	TAS3B-5'D7[+]:ATBZIP12	0.999961616215914
AT3G05060.1	TAS3C-5'D3[+]	1690	6	0.566646	0.408701278034451	no	NA	TAS3C-5'D3[+]:AT3G05060.1	0.999961616215914
AT3G08580.2	TAS3C-5'D9[-]	588	6	0.566646	0.258516043332261	no	AAC1	TAS3C-5'D9[-]:AAC1	0.999961616215914
AT3G14990.3	TAS3A-5'D7[+]	474	6	0.566646	0.356065619971454	no	AtDJ1A	TAS3A-5'D7[+]:AtDJ1A	0.999961616215914
AT3G46430.1	TAS3C-5'D3[+]	86	6	0.566646	0.651336226967338	no	NA	TAS3C-5'D3[+]:AT3G46430.1	0.999961616215914
AT3G59940.1	TAS4-3'D9[+]	1241	6	0.566646	0.408701278034451	no	NA	TAS4-3'D9[+]:AT3G59940.1	0.999961616215914
AT4G12960.2	TAS3C-5'D4[+]	304	6	1.69994	0.543628133985165	no	AtGILT	TAS3C-5'D4[+]:AtGILT	0.999961616215914
AT4G17870.1	TAS3C-5'D4[+]	145	6	0.566646	0.580252153751565	no	PYR1	TAS3C-5'D4[+]:PYR1	0.999961616215914
AT4G24050.1	TAS3C-5'D3[+]	1307	6	0.566646	0.479598234238868	no	NA	TAS3C-5'D3[+]:AT4G24050.1	0.999961616215914
AT4G26630.2	TAS3B-5'D9[+]	2186	6	0.566646	0.580252153751565	no	NA	TAS3B-5'D9[+]:AT4G26630.2	0.999961616215914
AT4G26630.2	TAS3C-5'D3[+]	836	6	0.566646	0.408701278034451	no	NA	TAS3C-5'D3[+]:AT4G26630.2	0.999961616215914
AT4G27900.2	TAS3C-5'D2[+]	877	6	0.566646	0.479598234238868	no	NA	TAS3C-5'D2[+]:AT4G27900.2	0.999961616215914
AT4G33150.3	TAS3C-5'D3[+]	1710	6	0.566646	0.315441395584836	no	LKR	TAS3C-5'D3[+]:LKR	0.999961616215914
AT5G08350.1	TAS2-3'D5[+]	673	6	0.362653	0.504697511796558	no	NA	TAS2-3'D5[+]:AT5G08350.1	0.999961616215914
AT5G10450.4	TAS4-3'D9[+]	519	6	1.13329	0.429534160740317	no	14-3-3lambda	TAS4-3'D9[+]:14-3-3lambda	0.999961616215914
AT5G10860.1	TAS3C-5'D7[-]	800	5.5	1.69994	0.253921290174532	no	CBSX3	TAS3C-5'D7[-]:CBSX3	0.999961616215914
AT5G11230.1	TAS3C-5'D3[+]	959	6	0.566646	0.580252153751565	no	NA	TAS3C-5'D3[+]:AT5G11230.1	0.999961616215914
AT5G42950.1	TAS3B-5'D9[+]	5046	6	0.566646	0.580252153751565	no	NA	TAS3B-5'D9[+]:AT5G42950.1	0.999961616215914
AT5G51750.1	TAS4-3'D8[+]	2478	6	0.566646	0.479598234238868	no	ATSBT1.3	TAS4-3'D8[+]:ATSBT1.3	0.999961616215914
AT5G52650.1	TAS3B-5'D7[+]	528	6	1.13329	0.0460438533444704	no	NA	TAS3B-5'D7[+]:AT5G52650.1	0.999961616215914
ATCG00380.1	TAS3B-5'D8[+]	235	6	1.13329	0.126483893727655	no	RPS4	TAS3B-5'D8[+]:RPS4	0.999961616215914
