# Supplementary material for: NanoPARE: parallel analysis of RNA 5′ ends from low-input RNA
Source: Genome Res. 2018 Dec;28(12):1931–42. doi: 10.1101/gr.239202.118 (PMC6280765; doi:10.1101/gr.239202.118)
Supplement: Supplemental Material [file supp_gr.239202.118_Supplemental_Code_S1.zip › supplemental_code_S1/data_tables/detected_sites/petal_1.anno.mir.allen.detected.sites.tsv]

target.transcript	sRNA	slice.site	Allen.score	slice.site.rpm	fold.change	verified.	common.name	interaction	adj.p.val
AT1G27360.4	miR156j	1309	0	0.514909	1.514909	no	SPL11	miR156j:SPL11	0
AT1G31280.1	miR403-3p	3232	1	0.514909	1	yes	AGO2	miR403-3p:AGO2	0
AT1G56010.2	miR164a	812	2	0.514909	1.514909	yes	anac021	miR164a:anac021	0
AT1G62590.1	miR161.2	1049	1	0.772364	1.772364	no	NA	miR161.2:AT1G62590.1	0
AT1G62914.1	miR161.2	978	3	1.02982	2.02982	no	NA	miR161.2:AT1G62914.1	0
AT1G63330.1	miR161.2	774	1	0.772364	1.772364	no	NA	miR161.2:AT1G63330.1	0
AT1G66690.1	miR163	341	1	0.514909	1.514909	yes	NA	miR163:AT1G66690.1	0
AT1G69170.1	miR156j	1306	0	0.514909	1	yes	SPL6	miR156j:SPL6	0
AT1G70700.2	miR169d	787	2.5	0.514909	0.196899459566249	no	JAZ9	miR169d:JAZ9	0
AT1G77850.1	miR160a-5p	1419	0.5	11.328	12.328	yes	ARF17	miR160a-5p:ARF17	0
AT2G28350.1	miR160a-5p	1339	2	12.8727	9.15744774108544	yes	ARF10	miR160a-5p:ARF10	0
AT2G33770.1	miR399a	750	1.5	0.514909	1.514909	yes	ATUBC24	miR399a:ATUBC24	0
AT2G33770.1	miR399f	839	1	0.514909	1	yes	ATUBC24	miR399f:ATUBC24	0
AT2G45160.1	miR171a-3p	1013	0	92.1687	18.1996065845326	yes	ATHAM1	miR171a-3p:ATHAM1	0
AT3G14560.1	miR824-5p	294	4.5	5.664	2.61874540717483	no	NA	miR824-5p:AT3G14560.1	0
AT3G59020.2	miR5658	3421	0	0.514909	1	no	NA	miR5658:AT3G59020.2	0
AT3G60630.1	miR171a-3p	1055	0	23.1709	6.76194206263725	yes	ATHAM2	miR171a-3p:ATHAM2	0
AT3G62980.1	miR393a-5p	1721	2	1.44175	2.16327774563734	yes	AtTIR1	miR393a-5p:AtTIR1	0
AT4G00150.1	miR171a-3p	866	0	18.0218	12.5563977770282	yes	ATHAM3	miR171a-3p:ATHAM3	0
AT4G36920.2	miR172c	1303	1	2.57455	2.35958067448276	yes	AP2	miR172c:AP2	0
AT5G24890.1	miR414	772	1	0.50976	0.954428588858467	no	NA	miR414:AT5G24890.1	0
AT5G39740.2	miR414	997	1.5	1.00922	0.726362367776034	no	OLI7	miR414:OLI7	0
AT5G43270.3	miR156j	1111	0	0.597295	1.597295	yes	SPL2	miR156j:SPL2	0
AT5G60120.2	miR172a	1820	1	1.02982	1.33989566369993	yes	TOE2	miR172a:TOE2	0
AT4G30080.1	miR160a-5p	1518	2.5	25.2306	8.57310010328012	yes	ARF16	miR160a-5p:ARF16	0.00406362188056025
AT5G07680.2	miR164a	661	2.5	0.514909	1.514909	yes	ANAC079	miR164a:ANAC079	0.00688249275322059
AT1G27340.1	miR394a	1382	1	0.514909	1	yes	LCR	miR394a:LCR	0.0119283198867531
AT2G27400.1	miR173-5p	378	2.5	3.60436	4.60436	yes	TAS1a	miR173-5p:TAS1a	0.0119283198867531
AT2G39675.1	miR173-5p	378	2.5	9.78327	10.78327	yes	TAS1c	miR173-5p:TAS1c	0.0119283198867531
AT2G39681.1	miR173-5p	417	2.5	7.20873	5.41862910577467	yes	TAS2	miR173-5p:TAS2	0.0119283198867531
AT3G15030.3	miR319c	1310	3	1.54473	1.67979066729421	yes	MEE35	miR319c:MEE35	0.0119283198867531
AT1G52150.3	miR166a-3p	1278	3	1.02982	2.02982	yes	ATHB-15	miR166a-3p:ATHB-15	0.0179372362587985
AT3G11440.1	miR159a	1165	3.5	1.02982	1.68315140418785	yes	ATMYB65	miR159a:ATMYB65	0.0190323183168059
AT5G06100.3	miR159a	1259	3.5	1.54473	1.94410617397509	yes	ATMYB33	miR159a:ATMYB33	0.0190323183168059
AT5G12840.4	miR169b-5p	1129	3	1.54473	1.67979066729421	yes	ATHAP2A	miR169b-5p:ATHAP2A	0.0266244612360066
AT5G60690.1	miR165a-3p	1272	3	1.02982	2.02982	no	IFL	miR165a-3p:IFL	0.0266244612360066
AT1G27370.4	miR157a-5p	1325	2	0.514909	1	no	SPL10	miR157a-5p:SPL10	0.0293536558865329
AT3G07810.2	miR5021	193	2	0.514909	1.514909	no	NA	miR5021:AT3G07810.2	0.0300142847677544
AT1G20090.1	miR5021	124	4	3.60436	2.26835877072844	no	ARAC4	miR5021:ARAC4	0.0337036214286883
AT5G61430.1	miR164a	850	2.5	0.514909	1	yes	ANAC100	miR164a:ANAC100	0.0340961882547769
AT1G30490.1	miR165a-3p	805	3	0.514909	1.514909	no	ATHB9	miR165a-3p:ATHB9	0.0403492118545765
AT4G32880.1	miR165a-3p	944	3	0.514909	1.514909	no	ATHB-8	miR165a-3p:ATHB-8	0.0403492118545765
AT1G08125.3	miR390a-3p	887	5	12.8727	9.15744774108544	no	NA	miR390a-3p:AT1G08125.3	0.0439139403286643
AT4G31510.1	miR414	502	2.5	0.514909	1	no	NA	miR414:AT4G31510.1	0.0443416789940499
AT5G40340.1	miR414	1045	2.5	0.514909	1	no	NA	miR414:AT5G40340.1	0.0443416789940499
AT2G22840.1	miR396a-5p	791	4	3.08946	4.08946	yes	AtGRF1	miR396a-5p:AtGRF1	0.0445007036915145
AT1G12820.1	miR393a-5p	1894	4	3.08946	2.01469095781892	yes	AFB3	miR393a-5p:AFB3	0.0497295461910463
AT1G69490.1	miR781a	421	3.5	0.514909	1.514909	no	ANAC029	miR781a:ANAC029	0.0497295461910463
AT4G08090.1	miR5657	369	5	1.02982	2.02982	no	NA	miR5657:AT4G08090.1	0.0511972086668039
AT1G55560.1	miR8180	517	5	1.02982	2.02982	no	sks14	miR8180:sks14	0.0544409204877161
AT1G66230.1	miR858a	468	3	0.514909	1.514909	yes	AtMYB20	miR858a:AtMYB20	0.0544409204877161
AT1G48410.3	miR168a-5p	531	5	1.54473	2.54473	yes	AGO1	miR168a-5p:AGO1	0.0560965599913196
AT1G78420.2	miR166e-5p	993	4	0.514909	1.514909	no	NA	miR166e-5p:AT1G78420.2	0.0560965599913196
AT5G03650.1	miR2111a-5p	2043	3.5	0.514909	1.514909	no	SBE2.2	miR2111a-5p:SBE2.2	0.0573629874102658
AT2G47460.1	miR858b	400	2.5	0.514909	1	yes	ATMYB12	miR858b:ATMYB12	0.0580750930902119
AT2G36400.1	miR396a-5p	756	4	1.02982	2.02982	yes	AtGRF3	miR396a-5p:AtGRF3	0.0751555994113026
AT4G03190.1	miR393a-5p	1597	3	1.54473	1.25367273945473	yes	AFB1	miR393a-5p:AFB1	0.0751555994113026
AT1G53230.1	miR319c	1194	3.5	0.514909	1.514909	yes	TCP3	miR319c:TCP3	0.0755108353753033
AT4G02020.1	miR414	157	3.5	0.514909	1.514909	no	EZA1	miR414:EZA1	0.0826092734633874
AT1G50055.1	miR173-5p	373	4.5	5.664	4.39894409499184	yes	TAS1b	miR173-5p:TAS1b	0.0954869894276805
AT2G11910.2	miR414	313	3	0.514909	1	no	NA	miR414:AT2G11910.2	0.0984156494194499
AT5G23150.1	miR414	3237	3	0.514909	1	no	HUA2	miR414:HUA2	0.0984156494194499
AT1G02860.2	miR827	268	1	1.02982	1.33989566369993	yes	BAH1	miR827:BAH1	0.100073926161154
AT5G37780.3	miR414	638	2.5	2.57455	0.874088510463484	no	ACAM-1	miR414:ACAM-1	0.107939148071031
AT1G30330.2	miR167a-5p	3246	5	4.11927	2.52203151018317	no	ARF6	miR167a-5p:ARF6	0.113226384431821
AT5G45470.1	miR5661	2399	2	0.514909	1	no	NA	miR5661:AT5G45470.1	0.113226384431821
AT4G18390.2	miR319a	1136	2.5	0.514909	0.447664175553999	yes	TCP2	miR319a:TCP2	0.113974451650107
AT1G06180.1	miR858a	402	3	0.514909	1	yes	ATMYB13	miR858a:ATMYB13	0.117630089747081
AT3G15120.1	miR4227	5760	4	0.514909	1.514909	no	NA	miR4227:AT3G15120.1	0.122674715578946
AT3G06130.2	miR414	855	3	0.514909	1	no	NA	miR414:AT3G06130.2	0.123719126463029
AT5G13640.1	miR5658	2565	2	0.514909	1	no	ATPDAT	miR5658:ATPDAT	0.131975215939145
AT2G45480.1	miR396a-5p	524	4	0.514909	1.514909	yes	AtGRF9	miR396a-5p:AtGRF9	0.13293692701937
AT1G51760.1	miR167a-5p	862	3	1.02982	1	no	IAR3	miR167a-5p:IAR3	0.135631019937643
AT4G17616.1	miR2934-5p	1173	4	0.514909	1.514909	no	NA	miR2934-5p:AT4G17616.1	0.140288269827403
AT2G11100.1	miR5660	1586	5	0.514909	1.514909	no	NA	miR5660:AT2G11100.1	0.154185508379871
AT1G78200.2	miR5661	696	5.5	0.514909	1.514909	no	NA	miR5661:AT1G78200.2	0.16584334134095
AT2G19540.1	miR414	429	4	0.514909	1.514909	no	NA	miR414:AT2G19540.1	0.167149737975792
AT1G09660.2	miR5666	682	4.5	0.514909	1.514909	no	NA	miR5666:AT1G09660.2	0.167161419689547
AT3G20150.1	miR838	3258	4	0.514909	1.514909	no	NA	miR838:AT3G20150.1	0.167161419689547
AT3G22890.1	miR395a	452	3.5	0.514909	1	yes	APS1	miR395a:APS1	0.167161419689547
AT3G43610.1	miR4239	1977	4	0.514909	1.514909	no	NA	miR4239:AT3G43610.1	0.178721683511091
AT1G73090.2	miR4239	528	4.5	1.54473	2.54473	no	NA	miR4239:AT1G73090.2	0.180273258451058
AT5G43060.1	miR396b-5p	518	3	0.514909	0.746326767890749	no	RD21B	miR396b-5p:RD21B	0.181872002033341
AT2G07160.1	miR397b	869	5	0.514909	1.514909	no	NA	miR397b:AT2G07160.1	0.182707602737878
AT2G23140.2	miR414	2828	3.5	0.514909	1	no	AtPUB4	miR414:AtPUB4	0.185391816293919
AT5G19090.3	miR414	885	3.5	0.514909	1	no	NA	miR414:AT5G19090.3	0.185391816293919
AT5G20190.1	miR414	448	3.5	1.02982	1	no	NA	miR414:AT5G20190.1	0.185391816293919
AT5G23250.2	miR171b-3p	1102	3.5	0.514909	1	no	NA	miR171b-3p:AT5G23250.2	0.186639684175546
AT3G09200.2	miR5662	663	3.5	1.02982	1	no	NA	miR5662:AT3G09200.2	0.193336215403595
AT3G49010.5	miR5662	83	3.5	0.514909	1	no	ATBBC1	miR5662:ATBBC1	0.193336215403595
AT5G39710.1	miR774b-3p	2172	6	3.60436	4.60436	no	EMB2745	miR774b-3p:EMB2745	0.197300680561607
AT1G31730.1	miR5658	3131	3	0.514909	1	no	NA	miR5658:AT1G31730.1	0.201030525310733
AT2G23950.1	miR156i	521	6	0.514909	1.514909	no	NA	miR156i:AT2G23950.1	0.202975806221789
AT3G16480.1	miR173-3p	1295	5.5	0.514909	1.514909	no	MPPalpha	miR173-3p:MPPalpha	0.219416152757196
AT5G55670.2	miR167a-5p	857	5.5	0.514909	1.514909	no	NA	miR167a-5p:AT5G55670.2	0.219416152757196
AT5G58150.1	miR5021	305	6	0.514909	1.514909	no	NA	miR5021:AT5G58150.1	0.219416152757196
AT3G01370.1	miR396b-5p	447	4.5	0.514909	1.514909	no	ATCFM2	miR396b-5p:ATCFM2	0.224727216251658
AT4G27780.1	miR414	496	4.5	0.514909	1.514909	no	ACBP2	miR414:ACBP2	0.227300730415488
AT5G46030.1	miR414	453	3	0.514909	0.746326767890749	no	NA	miR414:AT5G46030.1	0.231733287763752
AT1G31163.1	miR833b	292	5	0.514909	1.514909	no	NA	miR833b:AT1G31163.1	0.233773555858775
AT2G21390.1	miR5662	3150	5	0.514909	1.514909	no	NA	miR5662:AT2G21390.1	0.236934557715333
AT3G26810.1	miR393a-5p	2009	4	0.617891	1.06797900071886	yes	AFB2	miR393a-5p:AFB2	0.237020999826162
AT3G13200.1	miR414	505	3	0.514909	0.595312272814798	no	EMB2769	miR414:EMB2769	0.239495914826671
AT4G14030.2	miR393b-3p	471	4.5	0.514909	1.514909	no	SBP1	miR393b-3p:SBP1	0.240838856529011
AT5G54430.1	miR414	735	3.5	1.02982	1	no	ATPHOS32	miR414:ATPHOS32	0.240838856529011
AT1G16720.1	miR868-3p	1851	4	0.514909	1	no	HCF173	miR868-3p:HCF173	0.256624811068924
AT1G51460.1	miR776	1207	5	0.514909	1.514909	no	ABCG13	miR776:ABCG13	0.256624811068924
AT5G01110.1	miR2938	1580	4	0.514909	1	no	NA	miR2938:AT5G01110.1	0.256624811068924
AT1G42727.1	miR159b-3p	292	6	0.514909	1.514909	no	NA	miR159b-3p:AT1G42727.1	0.258984212398626
AT2G06420.1	miR847	350	4.5	0.514909	1.514909	no	NA	miR847:AT2G06420.1	0.258984212398626
AT2G06050.3	miR844-3p	988	3	0.514909	0.595312272814798	no	AtOPR3	miR844-3p:AtOPR3	0.260177218889721
AT2G24755.3	miR159a	128	5.5	0.514909	1.514909	no	NA	miR159a:AT2G24755.3	0.260177218889721
AT5G65670.2	miR172b-5p	1057	3.5	1.02982	1	no	IAA9	miR172b-5p:IAA9	0.26019307752625
AT5G35890.1	miR844-5p	558	6	0.514909	1.514909	no	NA	miR844-5p:AT5G35890.1	0.261550138735427
AT1G09840.6	miR840-3p	1478	5	1.02982	2.02982	no	AtHIR1	miR840-3p:AtHIR1	0.264947774219171
AT1G70660.2	miR5021	123	5	0.514909	1.514909	no	MMZ2	miR5021:MMZ2	0.264947774219171
AT5G51910.2	miR849	774	5.5	0.514909	1.514909	no	NA	miR849:AT5G51910.2	0.267398575813568
AT5G04670.1	miR167a-5p	1286	6	0.514909	1.514909	no	NA	miR167a-5p:AT5G04670.1	0.274104764692424
AT2G15880.1	miR390a-5p	590	4	0.514909	1	no	NA	miR390a-5p:AT2G15880.1	0.27663205174551
AT1G28960.5	miR859	781	5	0.514909	1.514909	no	ATNUDT15	miR859:ATNUDT15	0.277074561691738
AT2G45720.2	miR838	1978	4	0.514909	1	no	NA	miR838:AT2G45720.2	0.27798030069831
AT5G07580.1	miR5658	450	3	0.514909	0.746326767890749	no	NA	miR5658:AT5G07580.1	0.27798030069831
AT2G23080.2	miR774b-5p	1139	5.5	0.514909	1.514909	no	CKA3	miR774b-5p:CKA3	0.28226501324803
AT3G53490.1	miR859	559	5.5	0.514909	1.514909	no	NA	miR859:AT3G53490.1	0.294959900004258
AT5G55310.1	miR414	165	4	0.514909	1	no	TOP1	miR414:TOP1	0.301234592119732
AT5G11160.1	miR5660	498	6	0.514909	1.514909	no	APT5	miR5660:APT5	0.308113578584567
AT5G38600.1	miR829-5p	1913	5.5	0.514909	1.514909	no	NA	miR829-5p:AT5G38600.1	0.313102973686358
AT4G20320.2	miR172d-5p	924	5.5	0.514909	1.514909	no	NA	miR172d-5p:AT4G20320.2	0.313495608925927
AT1G47497.2	miR1886.2	438	6	0.514909	1.514909	no	NA	miR1886.2:AT1G47497.2	0.318542709397582
AT1G78340.1	miR2934-5p	634	5	0.514909	1.514909	no	ATGSTU22	miR2934-5p:ATGSTU22	0.31985082863657
AT5G17760.2	miR403-3p	992	5	0.514909	1.514909	no	NA	miR403-3p:AT5G17760.2	0.31985082863657
AT1G11130.1	miR870-3p	741	5.5	0.514909	1.514909	no	SCM	miR870-3p:SCM	0.321772719330421
AT1G70530.1	miR4243	385	6	0.514909	1.514909	no	CRK3	miR4243:CRK3	0.321772719330421
AT1G21245.1	miR775	479	5.5	0.514909	1.514909	no	NA	miR775:AT1G21245.1	0.326068939230914
AT3G28007.1	miR414	782	3.5	0.514909	0.746326767890749	no	AtSWEET4	miR414:AtSWEET4	0.34009461633749
AT5G44200.2	miR414	905	3.5	0.514909	0.746326767890749	no	ATCBP20	miR414:ATCBP20	0.34009461633749
AT1G55850.1	miR156g	2019	6	0.514909	1.514909	no	ATCSLE1	miR156g:ATCSLE1	0.34285120592134
AT1G10120.1	miR396a-5p	1316	5.5	2.57455	1.76101821836419	yes	NA	miR396a-5p:AT1G10120.1	0.348367403051806
AT1G11130.1	miR419	2413	6	0.514909	1.514909	no	SCM	miR419:SCM	0.350589264655089
AT1G68185.1	miR414	201	4.5	0.514909	1.49186373335179	no	NA	miR414:AT1G68185.1	0.350798703306855
AT1G79640.2	miR399b	1818	4.5	0.514909	1	no	NA	miR399b:AT1G79640.2	0.361903894510011
AT3G14950.1	miR5636	54	5.5	0.514909	1.514909	no	TTL2	miR5636:TTL2	0.361903894510011
AT3G29380.1	miR393b-3p	540	5.5	0.514909	1.514909	no	pBRP2	miR393b-3p:pBRP2	0.361903894510011
AT5G66270.1	miR5645a	1580	6	0.514909	1.514909	no	NA	miR5645a:AT5G66270.1	0.361903894510011
AT1G54080.2	miR5021	1428	2.5	1.02982	0.797656332891898	no	UBP1A	miR5021:UBP1A	0.366319460429354
AT5G45930.1	miR2111a-5p	1052	4	0.514909	1	no	CHL I2	miR2111a-5p:CHL I2	0.371082450310272
AT2G19480.3	miR414	1205	4	0.514909	1	no	NAP1;2	miR414:NAP1;2	0.37762766248013
AT3G27830.1	miR418	201	4	1.02982	1	no	RPL12	miR418:RPL12	0.37762766248013
AT3G49940.1	miR829-5p	509	6	0.514909	1.514909	no	LBD38	miR829-5p:LBD38	0.37762766248013
AT4G28770.2	miR414	887	4	0.514909	1	no	NA	miR414:AT4G28770.2	0.37762766248013
AT5G19570.1	miR8175	120	4.5	0.514909	1	no	NA	miR8175:AT5G19570.1	0.382194712985212
AT5G37020.2	miR167c-5p	2379	3.5	1.54473	0.451659336407428	no	ARF8	miR167c-5p:ARF8	0.38505992860555
AT1G17220.1	miR844-3p	1489	6	0.514909	1.514909	no	FUG1	miR844-3p:FUG1	0.386236230214939
AT2G18400.1	miR831-5p	463	4.5	0.514909	1	no	NA	miR831-5p:AT2G18400.1	0.386236230214939
AT3G15095.3	miR865-3p	976	4.5	0.514909	1	no	HCF243	miR865-3p:HCF243	0.386236230214939
AT4G22590.1	miR158a-5p	1734	4.5	1.54473	1.25367273945473	no	TPPG	miR158a-5p:TPPG	0.386236230214939
AT4G22592.1	miR158a-5p	1734	4.5	1.54473	1.25367273945473	no	CPuORF27	miR158a-5p:CPuORF27	0.386236230214939
AT5G24890.1	miR390b-3p	440	5.5	3.60436	2.26835877072844	no	NA	miR390b-3p:AT5G24890.1	0.386236230214939
AT5G61240.2	miR5028	1191	4.5	1.02982	1	no	NA	miR5028:AT5G61240.2	0.386236230214939
AT5G61590.1	miR5658	303	3	0.514909	0.370442307786358	no	NA	miR5658:AT5G61590.1	0.386236230214939
AT5G26000.2	miR4227	851	4	0.514909	1	no	AtTGG1	miR4227:AtTGG1	0.386856663622122
AT1G36060.1	miR5654-3p	15	6	0.514909	1.514909	no	NA	miR5654-3p:AT1G36060.1	0.388464393403099
AT4G07947.1	miR835-5p	2187	4.5	0.514909	1	no	NA	miR835-5p:AT4G07947.1	0.388464393403099
AT3G20050.1	miR5645a	1735	4.5	0.514909	1	no	ATTCP-1	miR5645a:ATTCP-1	0.391477851701115
AT3G61830.1	miR5021	251	4	0.514909	1	no	ARF18	miR5021:ARF18	0.391477851701115
AT5G49840.1	miR414	572	5.5	0.514909	1.514909	no	NA	miR414:AT5G49840.1	0.391477851701115
AT5G66950.1	miR414	2461	5.5	0.514909	1.514909	no	NA	miR414:AT5G66950.1	0.391477851701115
AT1G48380.2	miR396a-5p	1173	6	2.05964	2.01968567088848	no	HYP7	miR396a-5p:HYP7	0.401698547741902
AT4G18030.1	miR5999	2119	3.5	0.514909	0.423804115203312	no	NA	miR5999:AT4G18030.1	0.401698547741902
AT2G41620.1	miR169b-3p	1886	6	0.514909	1.514909	no	NA	miR169b-3p:AT2G41620.1	0.404835773381772
AT2G20800.1	miR836	1258	5.5	0.514909	1.514909	no	NDB4	miR836:NDB4	0.412709820490633
AT5G63620.2	miR167a-3p	460	5	0.514909	1.514909	no	NA	miR167a-3p:AT5G63620.2	0.412709820490633
AT4G31340.2	miR413	404	4.5	1.02982	1	no	NA	miR413:AT4G31340.2	0.416841546838816
AT1G14000.1	miR5012	805	4.5	0.514909	1	no	VIK	miR5012:VIK	0.422101741465686
AT1G55960.1	miR5012	1176	4.5	0.514909	1	no	NA	miR5012:AT1G55960.1	0.422101741465686
AT3G06380.1	miR396a-5p	1297	4.5	1.02982	1	no	ATTLP9	miR396a-5p:ATTLP9	0.422101741465686
AT5G67130.1	miR773a	1404	4.5	0.514909	1	no	NA	miR773a:AT5G67130.1	0.425265093151106
AT4G28600.1	miR5637	631	6	0.514909	1.514909	no	NPGR2	miR5637:NPGR2	0.439911822267138
AT2G01690.2	miR5658	2466	4.5	0.514909	1	no	NA	miR5658:AT2G01690.2	0.440227659372767
AT1G17760.1	miR858b	1730	5.5	0.514909	1.514909	no	ATCSTF77	miR858b:ATCSTF77	0.444093622797638
AT3G57870.1	miR397b	279	3.5	0.514909	0.495126550836046	no	AHUS5	miR397b:AHUS5	0.444093622797638
AT4G31240.2	miR391-3p	181	6	0.514909	1.514909	no	NA	miR391-3p:AT4G31240.2	0.455739448388464
AT4G21990.2	miR414	1442	5.5	0.514909	1.514909	no	APR3	miR414:APR3	0.458824813247979
AT3G15790.1	miR156i	881	4.5	0.514909	1	no	ATMBD11	miR156i:ATMBD11	0.46194017010475
AT2G35040.2	miR5998a	1945	5	0.514909	1	no	NA	miR5998a:AT2G35040.2	0.476379065113721
AT1G22065.1	miR390b-3p	139	5.5	0.514909	1.514909	no	NA	miR390b-3p:AT1G22065.1	0.478397205435859
AT2G02810.1	miR862-5p	362	6	0.514909	1.514909	no	ATUTR1	miR862-5p:ATUTR1	0.486954424564269
AT3G53110.1	miR5648-3p	1674	4	0.514909	1	no	LOS4	miR5648-3p:LOS4	0.50224276593452
AT3G06470.1	miR397a	780	5	1.54473	1.25367273945473	no	NA	miR397a:AT3G06470.1	0.509696857989771
AT3G56050.2	miR831-3p	1524	4	0.514909	0.746326767890749	no	NA	miR831-3p:AT3G56050.2	0.511721269048968
AT3G51780.1	miR8167a	312	5	0.514909	1	no	ATBAG4	miR8167a:ATBAG4	0.514085935777401
AT1G62020.1	miR777	2946	6	0.514909	1.514909	no	NA	miR777:AT1G62020.1	0.519876469659519
AT1G71030.1	miR858a	342	4.5	0.514909	1	no	ATMYBL2	miR858a:ATMYBL2	0.519876469659519
AT1G50000.2	miR773a	715	5.5	0.514909	1.514909	no	NA	miR773a:AT1G50000.2	0.520440188191813
AT3G17170.1	miR414	807	4.5	0.514909	1	no	RFC3	miR414:RFC3	0.520440188191813
AT4G23000.1	miR169f-3p	3698	6	0.514909	1.514909	no	NA	miR169f-3p:AT4G23000.1	0.520440188191813
AT2G02870.3	miR782	1086	5	1.02982	1.33989566369993	no	NA	miR782:AT2G02870.3	0.520852229977973
AT5G17410.2	miR837-5p	1371	6	0.514909	1.514909	no	NA	miR837-5p:AT5G17410.2	0.520852229977973
AT2G45980.1	miR156b-3p	783	5	0.514909	1	no	ATI1	miR156b-3p:ATI1	0.522505821909198
AT2G28620.1	miR413	3076	6	0.514909	1.514909	no	NA	miR413:AT2G28620.1	0.525397133123518
AT2G39770.2	miR773b-3p	378	4	0.514909	0.746326767890749	no	CYT1	miR773b-3p:CYT1	0.531015412155762
AT5G45390.1	miR5640	372	5	1.02982	1	no	CLPP4	miR5640:CLPP4	0.53211389059437
AT1G15670.1	miR5661	559	5	0.514909	1	no	NA	miR5661:AT1G15670.1	0.532955867281353
AT1G25320.1	miR3434-3p	2210	4.5	0.514909	1	no	NA	miR3434-3p:AT1G25320.1	0.534171572711122
AT1G01300.1	miR8170-3p	1681	4	0.514909	0.746326767890749	no	NA	miR8170-3p:AT1G01300.1	0.535825424955867
AT3G51880.4	miR414	542	4	0.514909	0.746326767890749	no	AtHMGB1	miR414:AtHMGB1	0.53638901974545
AT1G67070.1	miR158a-5p	1511	5	0.514909	1	no	DIN9	miR158a-5p:DIN9	0.537971732782879
AT2G39950.2	miR5658	1667	5	0.514909	1	no	NA	miR5658:AT2G39950.2	0.537971732782879
AT3G51400.1	miR1886.1	155	5	1.54473	1.25367273945473	no	NA	miR1886.1:AT3G51400.1	0.537971732782879
AT3G62190.2	miR394a	117	5	1.02982	1.33989566369993	no	NA	miR394a:AT3G62190.2	0.537971732782879
AT4G14750.1	miR5658	1081	5	1.02982	1	no	IQD19	miR5658:IQD19	0.537971732782879
AT5G62700.1	miR774a	138	5	1.54473	1	no	TUB3	miR774a:TUB3	0.537971732782879
AT1G19990.1	miR5645a	548	4.5	0.0102982	1.0102982	no	NA	miR5645a:AT1G19990.1	0.542833671423208
AT4G09460.1	miR858a	353	4	0.514909	0.746326767890749	no	AtMYB6	miR858a:AtMYB6	0.543594467832776
AT4G11850.1	miR396a-5p	694	6	0.514909	1.514909	no	MEE54	miR396a-5p:MEE54	0.543594467832776
AT4G20170.1	miR5021	61	4	0.514909	1	no	GALS3	miR5021:GALS3	0.543594467832776
AT5G12150.2	miR5021	2722	4	0.514909	1	no	NA	miR5021:AT5G12150.2	0.543594467832776
AT1G56450.1	miR172d-5p	637	4.5	0.514909	1	no	PBG1	miR172d-5p:PBG1	0.54515470990777
AT3G45090.2	miR858b	2073	5	0.514909	1	no	NA	miR858b:AT3G45090.2	0.545995657090471
AT5G42390.1	miR4239	2755	5	0.514909	1	no	SPP	miR4239:SPP	0.545995657090471
AT3G47350.2	miR5021	66	5	0.514909	1	no	ATHSD2	miR5021:ATHSD2	0.546902278005758
AT1G33040.1	miR414	204	5	0.514909	1	no	NACA5	miR414:NACA5	0.549371474891665
AT1G71080.1	miR414	768	6	0.514909	1.514909	no	NA	miR414:AT1G71080.1	0.555222408978775
AT1G10740.4	miR838	360	5	0.514909	1	no	NA	miR838:AT1G10740.4	0.557447344257203
AT2G29510.1	miR838	2028	5	0.514909	1	no	NA	miR838:AT2G29510.1	0.557447344257203
AT3G52990.2	miR837-5p	1109	5	0.514909	1	no	NA	miR837-5p:AT3G52990.2	0.557447344257203
AT5G38212.1	miR837-5p	2280	5	0.514909	1	no	NA	miR837-5p:AT5G38212.1	0.557447344257203
AT5G47435.2	miR854a	180	5	0.514909	1	no	NA	miR854a:AT5G47435.2	0.557447344257203
AT4G36648.1	miR414	289	4	0.514909	0.746326767890749	no	NA	miR414:AT4G36648.1	0.565196144276862
AT3G05900.1	miR773b-3p	767	5	0.514909	1	no	NA	miR773b-3p:AT3G05900.1	0.565217891468601
AT2G20680.1	miR5658	61	4	0.211113	0.799462541974469	no	AtMAN2	miR5658:AtMAN2	0.566387482230112
AT2G33420.1	miR847	326	6	0.514909	1.514909	no	NA	miR847:AT2G33420.1	0.566387482230112
AT1G03290.2	miR4239	1344	6	0.514909	1.514909	no	NA	miR4239:AT1G03290.2	0.583161404946895
AT3G06490.1	miR172b-5p	1391	5	0.514909	1	no	AtMYB108	miR172b-5p:AtMYB108	0.588985196593524
AT3G28860.1	miR156h	2900	5	0.514909	1	no	ABCB19	miR156h:ABCB19	0.590424419418377
AT3G02750.3	miR172d-5p	1823	4	0.514909	0.746326767890749	no	NA	miR172d-5p:AT3G02750.3	0.592706794515187
AT1G12070.1	miR414	109	4	0.0308946	0.680499356727038	no	NA	miR414:AT1G12070.1	0.600408284518946
AT2G42910.1	miR3434-3p	1124	4	0.514909	0.746326767890749	no	NA	miR3434-3p:AT2G42910.1	0.605214652467641
AT4G26965.2	miR847	391	6	0.514909	1.514909	no	NA	miR847:AT4G26965.2	0.610520602243977
AT2G32320.3	miR396b-5p	1719	5.5	1.02982	1.33989566369993	no	NA	miR396b-5p:AT2G32320.3	0.620683398551288
AT1G80940.2	miR5021	206	3	0.514909	0.583505635115668	no	NA	miR5021:AT1G80940.2	0.623538248842173
AT4G21150.3	miR8166	1711	5.5	0.514909	1	no	HAP6	miR8166:HAP6	0.626655776960283
AT5G61510.1	miR8167a	999	5.5	0.514909	1	no	NA	miR8167a:AT5G61510.1	0.632113444824811
AT3G06470.1	miR5646	911	5	0.514909	1	no	NA	miR5646:AT3G06470.1	0.632880832677449
AT5G39500.1	miR5646	2839	5	0.514909	1	no	ERMO1	miR5646:ERMO1	0.632880832677449
AT1G04400.2	miR870-5p	81	5.5	0.514909	1	no	AT-PHH1	miR870-5p:AT-PHH1	0.637054638973153
AT1G06040.2	miR156j	1291	5.5	0.514909	1	no	BBX24	miR156j:BBX24	0.637054638973153
AT1G61130.1	miR5661	1309	5.5	0.514909	1	no	SCPL32	miR5661:SCPL32	0.637054638973153
AT1G62480.1	miR838	428	4	0.998924	0.278443942046912	no	NA	miR838:AT1G62480.1	0.637054638973153
AT1G78265.2	miR846-5p	1091	5.5	0.514909	1	no	NA	miR846-5p:AT1G78265.2	0.637054638973153
AT2G22080.1	miR414	598	4	0.514909	0.520531833378575	no	NA	miR414:AT2G22080.1	0.637054638973153
AT2G39930.1	miR5663-5p	2034	5.5	0.514909	1	no	ATISA1	miR5663-5p:ATISA1	0.637054638973153
AT3G14310.1	miR869.2	1295	5.5	2.57455	1.16829104077604	no	ATPME3	miR869.2:ATPME3	0.637054638973153
AT3G23300.1	miR414	2102	4	0.514909	0.495126550836046	no	NA	miR414:AT3G23300.1	0.637054638973153
AT3G27360.1	miR856	370	5.5	1.02982	1	no	NA	miR856:AT3G27360.1	0.637054638973153
AT3G46320.1	miR2112-5p	462	5.5	0.514909	1	no	NA	miR2112-5p:AT3G46320.1	0.637054638973153
AT4G17170.1	miR156c-3p	526	4.5	0.514909	0.746326767890749	no	AT-RAB2	miR156c-3p:AT-RAB2	0.637054638973153
AT4G32660.3	miR167c-3p	957	5.5	0.514909	1	no	AME3	miR167c-3p:AME3	0.637054638973153
AT5G02560.2	miR857	532	5.5	1.02982	1	no	HTA12	miR857:HTA12	0.637054638973153
AT5G49710.3	miR5665	78	5.5	0.514909	1	no	NA	miR5665:AT5G49710.3	0.637054638973153
AT1G25450.1	miR5016	561	5	0.514909	1	no	CER60	miR5016:CER60	0.637339639225871
AT1G70780.1	miR172d-5p	414	4	1.02982	0.797656332891898	no	NA	miR172d-5p:AT1G70780.1	0.637339639225871
AT1G70782.1	miR172d-5p	414	4	1.02982	0.797656332891898	no	CPuORF28	miR172d-5p:CPuORF28	0.637339639225871
AT1G67050.1	miR5021	724	6	0.514909	1	no	NA	miR5021:AT1G67050.1	0.637690575819372
AT2G20920.1	miR159c	307	5.5	0.514909	1	no	NA	miR159c:AT2G20920.1	0.637690575819372
AT2G32700.7	miR408-3p	970	6	0.514909	1.514909	no	LUH	miR408-3p:LUH	0.637690575819372
AT1G67580.2	miR169f-3p	2334	5.5	1.02982	1	no	NA	miR169f-3p:AT1G67580.2	0.639853561265473
AT3G45310.2	miR167a-5p	639	5.5	0.514909	1	no	NA	miR167a-5p:AT3G45310.2	0.639853561265473
AT3G19553.1	miR395a	1402	5.5	0.514909	1	no	PUT5	miR395a:PUT5	0.645609045736417
AT3G52380.1	miR859	1111	5.5	0.514909	1	no	CP33	miR859:CP33	0.647251755156764
AT5G15580.1	miR5014b	3006	5.5	0.514909	1	no	LNG1	miR5014b:LNG1	0.64744390014592
AT1G15860.3	miR829-5p	851	5	0.514909	1	no	NA	miR829-5p:AT1G15860.3	0.64836995212531
AT5G60980.2	miR829-5p	1306	5	0.514909	1	no	NA	miR829-5p:AT5G60980.2	0.64836995212531
AT1G33055.1	miR854a	225	5.5	1.02982	1	no	NA	miR854a:AT1G33055.1	0.648657029825043
AT5G01810.3	miR5655	1728	3.5	1.54473	0.497088452064454	no	ATPK10	miR5655:ATPK10	0.650691285255532
AT1G15690.2	miR414	2086	4	1.46234	0.0737952240523628	no	AtAVP1	miR414:AtAVP1	0.652176622519366
AT1G72440.1	miR414	2929	4.5	0.514909	0.746326767890749	no	EDA25	miR414:EDA25	0.652176622519366
AT1G79260.1	miR161.1	276	5.5	0.514909	1	no	NA	miR161.1:AT1G79260.1	0.652176622519366
AT1G79915.1	miR4221	869	5.5	0.514909	1	no	NA	miR4221:AT1G79915.1	0.652176622519366
AT1G80930.1	miR5641	2854	6	0.514909	1	no	NA	miR5641:AT1G80930.1	0.652176622519366
AT2G16485.1	miR390b-3p	5048	5.5	0.514909	1	no	NERD	miR390b-3p:NERD	0.652176622519366
AT2G20880.1	miR4227	123	5.5	0.514909	1	no	AtERF53	miR4227:AtERF53	0.652176622519366
AT3G09300.1	miR414	1143	5.5	0.514909	1	no	ORP3B	miR414:ORP3B	0.652176622519366
AT3G16260.1	miR779.1	2704	5.5	0.514909	1	no	TRZ4	miR779.1:TRZ4	0.652176622519366
AT3G55605.1	miR414	472	5.5	0.514909	1	no	NA	miR414:AT3G55605.1	0.652176622519366
AT4G04320.2	miR4221	1366	5.5	0.514909	1	no	NA	miR4221:AT4G04320.2	0.652176622519366
AT4G30530.1	miR861-3p	451	5.5	0.514909	1	no	GGP1	miR861-3p:GGP1	0.652176622519366
AT5G08139.1	miR4221	1225	5.5	0.514909	1	no	NA	miR4221:AT5G08139.1	0.652176622519366
AT5G39570.1	miR842	438	5.5	0.514909	1	no	NA	miR842:AT5G39570.1	0.652176622519366
AT5G50840.2	miR782	1038	5.5	0.514909	1	no	NA	miR782:AT5G50840.2	0.652176622519366
AT5G53930.1	miR414	400	5.5	0.514909	1	no	NA	miR414:AT5G53930.1	0.652176622519366
AT5G65020.2	miR837-5p	54	5.5	0.514909	1	no	ANNAT2	miR837-5p:ANNAT2	0.652176622519366
AT5G04890.1	miR5021	1089	4	0.514909	0.996612629254936	no	RTM2	miR5021:RTM2	0.655368727697658
AT5G66960.1	miR847	1833	5.5	1.02982	1	no	NA	miR847:AT5G66960.1	0.658510998386246
AT3G05090.2	miR862-3p	2092	5	0.514909	1	no	LRS1	miR862-3p:LRS1	0.661662810621012
AT2G39770.2	miR865-3p	646	5	0.514909	1	no	CYT1	miR865-3p:CYT1	0.667427221677091
AT1G70700.2	miR5021	98	4	1.54473	0.833111255888872	no	JAZ9	miR5021:JAZ9	0.671524370091244
AT3G06170.1	miR860	1360	6	0.514909	1	no	NA	miR860:AT3G06170.1	0.678922353874801
AT1G11330.2	miR5020b	771	5	0.514909	1	no	NA	miR5020b:AT1G11330.2	0.683887519837552
AT1G69890.1	miR8165	1029	4.5	0.514909	0.746326767890749	no	NA	miR8165:AT1G69890.1	0.690839490206327
AT3G56450.1	miR5663-5p	851	4.5	0.0308946	0.881166746444201	no	ALPHA-SNAP1	miR5663-5p:ALPHA-SNAP1	0.691616069684557
AT3G60530.1	miR5662	368	6	0.514909	1	no	GATA4	miR5662:GATA4	0.692040025687889
AT4G36900.1	miR5662	432	6	0.514909	1	no	DEAR4	miR5662:DEAR4	0.692040025687889
AT2G01450.4	miR5021	1686	4	0.514909	0.746326767890749	no	ATMPK17	miR5021:ATMPK17	0.695695335288278
AT3G26420.1	miR167a-3p	398	5.5	0.514909	1	no	ATRZ-1A	miR167a-3p:ATRZ-1A	0.695695335288278
AT3G26430.1	miR167a-3p	395	5.5	0.514909	1	no	NA	miR167a-3p:AT3G26430.1	0.695695335288278
AT5G14390.1	miR5658	1215	6	0.514909	1	no	NA	miR5658:AT5G14390.1	0.695695335288278
AT5G22000.3	miR2937	305	5.5	0.514909	1	no	RHF2A	miR2937:RHF2A	0.695695335288278
AT2G47790.1	miR5016	1229	6	0.514909	1	no	NA	miR5016:AT2G47790.1	0.698885244836109
AT1G06820.1	miR5028	1798	6	0.514909	1	no	CCR2	miR5028:CCR2	0.699341146640529
AT1G53280.1	miR5642a	1320	4.5	1.02982	0.663417918447922	no	AtDJ1B	miR5642a:AtDJ1B	0.699341146640529
AT4G27640.1	miR158a-3p	1533	6	0.514909	1	no	NA	miR158a-3p:AT4G27640.1	0.702463741891188
AT5G50910.1	miR774b-5p	104	6	0.514909	1	no	NA	miR774b-5p:AT5G50910.1	0.702463741891188
AT1G20810.1	miR390a-5p	609	6	0.514909	1	no	NA	miR390a-5p:AT1G20810.1	0.70488951209026
AT1G53580.2	miR5632-5p	815	6	1.02982	1	no	ETHE1	miR5632-5p:ETHE1	0.70488951209026
AT3G59840.1	miR417	452	6	0.514909	1	no	NA	miR417:AT3G59840.1	0.70488951209026
AT5G52580.2	miR829-5p	472	6	0.514909	1	no	NA	miR829-5p:AT5G52580.2	0.70488951209026
AT5G62000.4	miR866-3p	317	6	0.514909	1	no	ARF1-BP	miR866-3p:ARF1-BP	0.70488951209026
AT1G35620.1	miR157c-3p	1137	5.5	0.514909	1	no	ATPDI8	miR157c-3p:ATPDI8	0.712649364326988
AT4G22820.2	miR394a	1026	5	0.514909	1	no	NA	miR394a:AT4G22820.2	0.717423981818304
AT5G07370.4	miR5021	331	5	0.514909	1	no	ATIPK2A	miR5021:ATIPK2A	0.725649600026951
AT5G42750.1	miR5021	225	5	0.514909	1	no	BKI1	miR5021:BKI1	0.725649600026951
AT5G61770.3	miR833b	852	6	0.514909	1	no	PPAN	miR833b:PPAN	0.729493380123624
AT2G39730.3	miR863-5p	420	6	0.514909	1	no	RCA	miR863-5p:RCA	0.73059769580997
AT5G21100.1	miR5647	1464	6	0.514909	1	no	NA	miR5647:AT5G21100.1	0.730846558289194
AT1G07920.1	miR414	1280	4.5	0.700277	0.555711456249755	no	NA	miR414:AT1G07920.1	0.733832510571734
AT1G07930.2	miR414	1061	4.5	0.499462	0.589242080692254	no	NA	miR414:AT1G07930.2	0.733832510571734
AT1G10522.2	miR3434-3p	685	6	0.514909	1	no	PRIN2	miR3434-3p:PRIN2	0.733832510571734
AT1G31910.2	miR413	1839	6	0.514909	1	no	NA	miR413:AT1G31910.2	0.733832510571734
AT2G02470.2	miR413	1001	6	0.514909	1	no	AL6	miR413:AL6	0.733832510571734
AT2G03470.2	miR414	1122	4.5	0.144175	0.563682986668769	no	NA	miR414:AT2G03470.2	0.733832510571734
AT3G12400.1	miR156b-3p	844	6	0.514909	1	no	ATELC	miR156b-3p:ATELC	0.733832510571734
AT3G13438.1	miR858b	958	6	0.514909	1	no	SADHU7-1	miR858b:SADHU7-1	0.733832510571734
AT3G22440.1	miR868-3p	1218	5	0.514909	0.746326767890749	no	NA	miR868-3p:AT3G22440.1	0.733832510571734
AT3G22440.1	miR162a-3p	523	6	0.514909	1	no	NA	miR162a-3p:AT3G22440.1	0.733832510571734
AT3G56020.1	miR831-3p	71	6	2.20381	1.06504329903761	no	NA	miR831-3p:AT3G56020.1	0.733832510571734
AT3G56190.2	miR5663-5p	872	4.5	0.484015	0.435881432049885	no	ALPHA-SNAP2	miR5663-5p:ALPHA-SNAP2	0.733832510571734
AT3G59490.2	miR4239	841	6	0.514909	1	no	NA	miR4239:AT3G59490.2	0.733832510571734
AT3G61790.1	miR5657	1272	6	0.514909	1	no	NA	miR5657:AT3G61790.1	0.733832510571734
AT4G02680.1	miR5657	2652	6	0.514909	1	no	EOL1	miR5657:EOL1	0.733832510571734
AT4G03415.2	miR172d-5p	1648	4.5	0.514909	0.595312272814798	no	PP2C52	miR172d-5p:PP2C52	0.733832510571734
AT4G24390.2	miR414	1919	6	0.514909	1	no	AFB4	miR414:AFB4	0.733832510571734
AT4G29670.2	miR169f-3p	704	6	0.514909	1	no	ACHT2	miR169f-3p:ACHT2	0.733832510571734
AT4G32410.1	miR831-3p	1654	6	0.514909	1	no	AtCESA1	miR831-3p:AtCESA1	0.733832510571734
AT4G38400.1	miR852	166	6	0.514909	1	no	ATEXLA2	miR852:ATEXLA2	0.733832510571734
AT4G38740.1	miR776	534	6	1.02982	1	no	ROC1	miR776:ROC1	0.733832510571734
AT5G04250.2	miR838	1302	6	0.514909	1	no	NA	miR838:AT5G04250.2	0.733832510571734
AT5G08690.1	miR3434-3p	385	6	0.514909	1	no	NA	miR3434-3p:AT5G08690.1	0.733832510571734
AT5G62950.3	miR414	1037	6	0.514909	1	no	NA	miR414:AT5G62950.3	0.733832510571734
AT5G67510.1	miR5021	504	3.5	0.514909	0.329016193347175	no	NA	miR5021:AT5G67510.1	0.733832510571734
AT1G07940.2	miR414	1411	4.5	0.344989	0.823460300317509	no	NA	miR414:AT1G07940.2	0.74579031428196
AT1G10390.2	miR414	3414	5	0.514909	0.746326767890749	no	NA	miR414:AT1G10390.2	0.747282423221833
AT1G20696.3	miR414	569	4.5	0.514909	0.370442307786358	no	HMGB3	miR414:HMGB3	0.747282423221833
AT1G67230.1	miR399f	3651	4.5	0.514909	0.29592285618848	no	CRWN1	miR399f:CRWN1	0.747282423221833
AT2G16900.3	miR5654-5p	1508	4.5	0.514909	0.495126550836046	no	NA	miR5654-5p:AT2G16900.3	0.747282423221833
AT2G23350.1	miR156c-3p	1924	6	0.514909	1	no	PAB4	miR156c-3p:PAB4	0.747282423221833
AT2G25670.2	miR414	796	5	0.514909	0.746326767890749	no	NA	miR414:AT2G25670.2	0.747282423221833
AT3G16640.1	miR414	276	4.5	1.02982	0.396505751796643	no	TCTP	miR414:TCTP	0.747282423221833
AT3G27810.1	miR858a	499	5	3.60436	0.817219187175419	no	ATMYB21	miR858a:ATMYB21	0.747282423221833
AT3G44110.2	miR394a	465	6	0.514909	1	no	ATJ	miR394a:ATJ	0.747282423221833
AT4G01690.2	miR170-3p	1412	5	0.514909	0.746326767890749	no	HEMG1	miR170-3p:HEMG1	0.747282423221833
AT4G17640.2	miR5640	1227	4.5	0.0205964	0.673701456655152	no	CKB2	miR5640:CKB2	0.747282423221833
AT5G07350.2	miR773a	2848	6	1.02982	1	no	AtTudor1	miR773a:AtTudor1	0.747282423221833
AT5G08695.1	miR773a	2292	6	0.514909	1	no	NA	miR773a:AT5G08695.1	0.747282423221833
AT5G11600.1	miR414	772	5	0.514909	0.746326767890749	no	NA	miR414:AT5G11600.1	0.747282423221833
AT5G36230.1	miR4221	928	5	0.514909	0.746326767890749	no	NA	miR4221:AT5G36230.1	0.747282423221833
AT1G35310.1	miR414	288	4.5	1.00922	0.326750787514901	no	MLP168	miR414:MLP168	0.748788180240652
AT5G25350.1	miR5641	2345	4.5	0.514909	0.595312272814798	no	EBF2	miR5641:EBF2	0.748788180240652
AT5G43940.2	miR839-5p	372	6	0.514909	1	no	ADH2	miR839-5p:ADH2	0.748788180240652
AT4G14160.3	miR773b-5p	2107	5	0.514909	1	no	NA	miR773b-5p:AT4G14160.3	0.750883419429902
AT1G24793.2	miR861-3p	671	5	0.257455	0.907135570942344	no	AtLpxC1	miR861-3p:AtLpxC1	0.752549180921154
AT1G25054.2	miR861-3p	934	5	0.257455	0.907135570942344	no	AtLpxC3	miR861-3p:AtLpxC3	0.752549180921154
AT1G25145.1	miR861-3p	654	5	0.257455	0.907135570942344	no	AtLpxC4	miR861-3p:AtLpxC4	0.752549180921154
AT1G25210.2	miR861-3p	789	5	0.257455	0.907135570942344	no	AtLpxC5	miR861-3p:AtLpxC5	0.752549180921154
AT2G31010.2	miR5021	50	4	0.514909	0.595312272814798	no	NA	miR5021:AT2G31010.2	0.752549180921154
AT3G26840.1	miR3434-3p	2088	5	0.514909	0.746326767890749	no	PES2	miR3434-3p:PES2	0.752549180921154
AT4G16442.1	miR5021	763	4	0.514909	0.595312272814798	no	NA	miR5021:AT4G16442.1	0.752549180921154
AT1G55330.1	miR414	96	4.5	3.08946	0.139476807639836	no	AGP21	miR414:AGP21	0.755767507332866
AT1G29930.1	miR842	223	4.5	0.514909	0.423804115203312	no	AB140	miR842:AB140	0.764033678351701
AT1G64405.1	miR5658	470	5	0.514909	0.746326767890749	no	NA	miR5658:AT1G64405.1	0.776529489570807
AT1G74840.2	miR5998a	394	5.5	0.514909	1	no	NA	miR5998a:AT1G74840.2	0.781684678231759
AT2G45010.2	miR5662	1443	5.5	0.514909	1	no	NA	miR5662:AT2G45010.2	0.781684678231759
AT2G47410.2	miR172e-3p	4289	5.5	0.514909	1	no	NA	miR172e-3p:AT2G47410.2	0.781684678231759
AT3G19420.1	miR2939	2166	5.5	0.514909	1	no	ATPEN2	miR2939:ATPEN2	0.781684678231759
AT3G23750.1	miR838	2602	5.5	0.514909	1	no	NA	miR838:AT3G23750.1	0.781684678231759
AT3G26935.1	miR5021	1913	5.5	0.514909	1	no	NA	miR5021:AT3G26935.1	0.781684678231759
AT3G52890.2	miR390a-5p	2954	5.5	0.514909	1	no	KIPK	miR390a-5p:KIPK	0.781684678231759
AT4G00355.4	miR156b-3p	837	5.5	0.514909	1	no	ATI2	miR156b-3p:ATI2	0.781684678231759
AT4G00720.1	miR826b	1747	5.5	0.514909	1	no	ASKTHETA	miR826b:ASKTHETA	0.781684678231759
AT4G01290.2	miR4221	3405	5.5	0.514909	1	no	NA	miR4221:AT4G01290.2	0.781684678231759
AT4G03180.1	miR414	458	5.5	0.514909	1	no	NA	miR414:AT4G03180.1	0.781684678231759
AT4G05180.1	miR8171	365	5.5	1.02982	1	no	PSBQ	miR8171:PSBQ	0.781684678231759
AT5G39860.1	miR393a-3p	664	5.5	0.514909	1	no	BHLH136	miR393a-3p:BHLH136	0.781684678231759
AT5G53460.3	miR5014b	6850	5.5	1.02982	1	no	GLT1	miR5014b:GLT1	0.781684678231759
AT1G15340.2	miR773a	1048	5.5	0.514909	1	no	MBD10	miR773a:MBD10	0.78483074190304
AT3G50790.1	miR390b-3p	1127	5.5	0.514909	1	no	NA	miR390b-3p:AT3G50790.1	0.789548572044867
AT1G01300.1	miR5021	169	6	0.514909	1	no	NA	miR5021:AT1G01300.1	0.789727498378066
AT2G35020.1	miR5021	1612	6	0.514909	1	no	GlcNAc1pUT2	miR5021:GlcNAc1pUT2	0.789727498378066
AT4G19640.1	miR156f-3p	742	5.5	1.02982	1	no	ARA-7	miR156f-3p:ARA-7	0.789727498378066
AT5G03170.1	miR5021	740	6	0.514909	1	no	ATFLA11	miR5021:ATFLA11	0.789727498378066
AT1G09570.2	miR866-3p	2920	5	0.514909	0.746326767890749	no	FHY2	miR866-3p:FHY2	0.80126713780518
AT1G15110.2	miR5021	196	5	0.247156	0.823254730152108	no	PSS1	miR5021:PSS1	0.812975690353188
AT5G47820.2	miR158a-3p	3254	5	0.514909	0.746326767890749	no	FRA1	miR158a-3p:FRA1	0.812975690353188
AT4G38920.1	miR156a-5p	404	5	0.514909	0.746326767890749	no	ATVHA-C3	miR156a-5p:ATVHA-C3	0.82636596471023
AT1G02305.1	miR5014b	956	6	0.514909	1	no	NA	miR5014b:AT1G02305.1	0.829452094725398
AT1G02840.3	miR864-5p	1081	5	0.514909	0.595312272814798	no	At-SR34	miR864-5p:At-SR34	0.829452094725398
AT1G07430.1	miR831-3p	1366	5	0.514909	0.595312272814798	no	AIP1	miR831-3p:AIP1	0.829452094725398
AT1G10200.1	miR394a	660	5	0.514909	0.746326767890749	no	WLIM1	miR394a:WLIM1	0.829452094725398
AT1G12520.3	miR398a-3p	820	6	0.514909	1	no	ATCCS	miR398a-3p:ATCCS	0.829452094725398
AT1G22640.1	miR164c-3p	613	6	0.514909	1	no	ATMYB3	miR164c-3p:ATMYB3	0.829452094725398
AT1G33240.1	miR5658	1516	5	0.514909	0.746326767890749	no	AT-GTL1	miR5658:AT-GTL1	0.829452094725398
AT1G40104.1	miR5643a	844	5	0.0669382	0.629414905195894	no	NA	miR5643a:AT1G40104.1	0.829452094725398
AT1G50570.2	miR407	1165	6	0.514909	1	no	NA	miR407:AT1G50570.2	0.829452094725398
AT1G53210.1	miR852	1134	6	0.514909	1	no	NA	miR852:AT1G53210.1	0.829452094725398
AT1G53910.3	miR396a-5p	591	6	0.514909	1	no	RAP2.12	miR396a-5p:RAP2.12	0.829452094725398
AT1G66580.1	miR158a-5p	795	5	0.514909	0.746326767890749	no	RPL10C	miR158a-5p:RPL10C	0.829452094725398
AT2G03470.2	miR5013	978	6	1.02982	1.33989566369993	no	NA	miR5013:AT2G03470.2	0.829452094725398
AT2G14878.1	miR5655	646	6	0.514909	1	no	NA	miR5655:AT2G14878.1	0.829452094725398
AT2G17970.3	miR847	755	6	0.00514909	1	no	NA	miR847:AT2G17970.3	0.829452094725398
AT2G32260.1	miR414	1042	6	0.514909	1	no	ATCCT1	miR414:ATCCT1	0.829452094725398
AT2G40290.3	miR837-5p	1038	6	0.514909	1	no	NA	miR837-5p:AT2G40290.3	0.829452094725398
AT2G42380.2	miR5658	1266	6	0.514909	1	no	ATBZIP34	miR5658:ATBZIP34	0.829452094725398
AT2G44120.2	miR847	362	6	0.514909	1	no	NA	miR847:AT2G44120.2	0.829452094725398
AT2G44520.1	miR854a	1190	5	0.514909	0.746326767890749	no	COX10	miR854a:COX10	0.829452094725398
AT3G08520.1	miR831-3p	29	6	1.91546	1.07601402472781	no	NA	miR831-3p:AT3G08520.1	0.829452094725398
AT3G11120.1	miR831-3p	105	5	0.514909	0.489362272586314	no	NA	miR831-3p:AT3G11120.1	0.829452094725398
AT3G42236.1	miR774b-3p	2205	6	0.0102982	1.0102982	no	NA	miR774b-3p:AT3G42236.1	0.829452094725398
AT3G51238.1	miR156i	1533	6	0.514909	1	no	NA	miR156i:AT3G51238.1	0.829452094725398
AT3G53460.4	miR403-5p	1385	5	2.05964	0.597671152332266	no	CP29	miR403-5p:CP29	0.829452094725398
AT3G61060.2	miR170-3p	371	5	0.514909	0.595312272814798	no	AtPP2-A13	miR170-3p:AtPP2-A13	0.829452094725398
AT4G19110.3	miR164c-3p	1176	5	0.514909	0.746326767890749	no	NA	miR164c-3p:AT4G19110.3	0.829452094725398
AT4G19112.1	miR164c-3p	2260	5	0.514909	0.746326767890749	no	CPuORF25	miR164c-3p:CPuORF25	0.829452094725398
AT4G34920.1	miR5665	938	5	0.514909	0.746326767890749	no	NA	miR5665:AT4G34920.1	0.829452094725398
AT5G01460.1	miR166a-3p	1326	6	0.514909	1	no	NA	miR166a-3p:AT5G01460.1	0.829452094725398
AT5G04290.1	miR837-5p	598	5	0.514909	0.595312272814798	no	KTF1	miR837-5p:KTF1	0.829452094725398
AT5G37780.3	miR838	530	5	1.02982	0.663417918447922	no	ACAM-1	miR838:ACAM-1	0.829452094725398
AT5G45670.1	miR167a-3p	1107	5	0.514909	0.746326767890749	no	NA	miR167a-3p:AT5G45670.1	0.829452094725398
AT5G54750.2	miR838	245	6	0.514909	1	no	NA	miR838:AT5G54750.2	0.829452094725398
AT5G60920.1	miR5021	1552	4.5	0.514909	0.746326767890749	no	COB	miR5021:COB	0.829452094725398
AT5G61440.1	miR396b-5p	718	5	1.54473	0.711902197479403	no	ACHT5	miR396b-5p:ACHT5	0.829452094725398
AT1G56200.2	miR414	377	5	0.514909	0.595312272814798	no	EMB1303	miR414:EMB1303	0.830992556250227
AT4G22220.1	miR5654-3p	444	6	0.514909	1	no	ATISU1	miR5654-3p:ATISU1	0.840890417799037
ATCG00170.1	miR159c	373	5	1.02982	0.567853296219105	no	RPOC2	miR159c:RPOC2	0.840890417799037
AT2G01970.1	miR156i	1804	5	0.514909	0.746326767890749	no	NA	miR156i:AT2G01970.1	0.852308445591497
AT4G31340.2	miR156j	1410	5	0.514909	0.746326767890749	no	NA	miR156j:AT4G31340.2	0.853869322224238
AT1G19570.2	miR842	467	5	1.02982	0.663417918447922	no	ATDHAR1	miR842:ATDHAR1	0.856126389695667
AT2G27030.3	miR837-5p	445	5	0.514909	0.495126550836046	no	ACAM-2	miR837-5p:ACAM-2	0.856126389695667
AT3G56800.1	miR837-5p	536	5	1.49839	0.488036380187019	no	ACAM-3	miR837-5p:ACAM-3	0.866739358376016
AT4G18270.1	miR5018	1161	5.5	0.514909	0.746326767890749	no	ATTRANS11	miR5018:ATTRANS11	0.875314447681719
AT4G37610.1	miR167c-5p	1109	5	1.54473	0.497088452064454	no	BT5	miR167c-5p:BT5	0.87610541397252
AT3G13450.1	miR5654-5p	335	5	0.514909	0.595312272814798	no	DIN4	miR5654-5p:DIN4	0.885501556734225
AT5G07530.2	miR164b-3p	1497	5	1.02982	0.330100876715091	no	ATGRP-7	miR164b-3p:ATGRP-7	0.885501556734225
AT1G01590.1	miR841b-5p	561	5.5	0.514909	0.753978658384846	no	ATFRO1	miR841b-5p:ATFRO1	0.889037299158601
AT1G10670.4	miR162a-5p	939	5.5	0.514909	0.746326767890749	no	ACLA-1	miR162a-5p:ACLA-1	0.889037299158601
AT1G33990.1	miR397b	1133	5.5	1.02982	0.797656332891898	no	ATMES14	miR397b:ATMES14	0.889037299158601
AT1G80380.4	miR5661	829	5.5	0.514909	0.746326767890749	no	NA	miR5661:AT1G80380.4	0.889037299158601
AT1G80840.1	miR838	497	5.5	0.514909	0.746326767890749	no	ATWRKY40	miR838:ATWRKY40	0.889037299158601
AT2G07736.1	miR319a	416	5.5	0.257455	0.830053158308519	no	NA	miR319a:AT2G07736.1	0.889037299158601
AT2G16600.2	miR414	538	5.5	3.60436	0.748787218921824	no	ROC3	miR414:ROC3	0.889037299158601
AT2G19680.2	miR829-5p	76	5.5	0.473716	0.972808267691327	no	NA	miR829-5p:AT2G19680.2	0.889037299158601
AT2G23940.1	miR396b-5p	664	5.5	0.514909	0.746326767890749	no	NA	miR396b-5p:AT2G23940.1	0.889037299158601
AT2G36530.1	miR414	723	5.5	1.02982	0.797656332891898	no	ENO2	miR414:ENO2	0.889037299158601
AT2G36880.2	miR5021	1600	5.5	0.514909	0.746326767890749	no	MAT3	miR5021:MAT3	0.889037299158601
AT3G24860.1	miR856	676	5.5	0.514909	0.746326767890749	no	NA	miR856:AT3G24860.1	0.889037299158601
AT4G13615.1	miR774b-5p	14	5.5	0.514909	0.746326767890749	no	NA	miR774b-5p:AT4G13615.1	0.889037299158601
AT4G27595.1	miR837-5p	577	5.5	0.159622	0.765473041615041	no	NA	miR837-5p:AT4G27595.1	0.889037299158601
AT4G34450.1	miR840-3p	1524	5.5	0.514909	0.746326767890749	no	NA	miR840-3p:AT4G34450.1	0.889037299158601
AT5G57350.2	miR840-3p	2854	5.5	1.02982	0.797656332891898	no	AHA3	miR840-3p:AHA3	0.889037299158601
AT5G58430.1	miR830-5p	1703	5.5	0.514909	0.746326767890749	no	ATEXO70B1	miR830-5p:ATEXO70B1	0.889037299158601
AT5G60360.3	miR167a-5p	738	5.5	0.514909	0.746326767890749	no	AALP	miR167a-5p:AALP	0.889037299158601
ATMG00300.1	miR319a	416	5.5	0.257455	0.830053158308519	no	ORF145A	miR319a:ORF145A	0.889037299158601
AT1G31730.1	miR5021	3296	4.5	0.514909	0.495126550836046	no	NA	miR5021:AT1G31730.1	0.890471071913064
AT3G01090.3	miR5021	1795	5	0.514909	0.746326767890749	no	AKIN10	miR5021:AKIN10	0.892791785306085
AT5G27850.1	miR396b-5p	541	5	0.514909	0.423804115203312	no	NA	miR396b-5p:AT5G27850.1	0.892791785306085
AT1G20010.1	miR847	1426	5	0.514909	0.329016193347175	no	TUB5	miR847:TUB5	0.893754455820442
AT1G78040.2	miR415	511	4.5	1.02982	0.208112813299075	no	NA	miR415:AT1G78040.2	0.893754455820442
AT3G17820.1	miR851-5p	1014	5	0.514909	0.0640391021305377	no	ATGSKB6	miR851-5p:ATGSKB6	0.893754455820442
AT1G50480.1	miR829-5p	2037	5.5	0.514909	0.746326767890749	no	THFS	miR829-5p:THFS	0.900737656112485
AT2G44060.2	miR414	1037	5.5	1.02982	0.797656332891898	no	NA	miR414:AT2G44060.2	0.91844577871275
AT1G31130.1	miR776	1216	5.5	0.514909	0.746326767890749	no	NA	miR776:AT1G31130.1	0.919976542223422
AT1G32928.1	miR5021	238	4.5	1.02982	0.396505751796643	no	NA	miR5021:AT1G32928.1	0.919976542223422
AT1G76030.1	miR865-3p	1462	5.5	0.514909	0.746326767890749	no	AtVAB1	miR865-3p:AtVAB1	0.919976542223422
AT2G41540.3	miR396b-5p	447	5.5	0.514909	0.746326767890749	no	GPDHC1	miR396b-5p:GPDHC1	0.919976542223422
AT3G26740.1	miR5658	208	5	0.514909	0.423804115203312	no	CCL	miR5658:CCL	0.919976542223422
AT4G16155.1	miR158a-5p	1815	5.5	0.514909	0.746326767890749	no	NA	miR158a-5p:AT4G16155.1	0.919976542223422
AT5G18670.1	miR8170-5p	799	5	0.514909	0.595312272814798	no	BAM9	miR8170-5p:BAM9	0.919976542223422
AT1G01610.1	miR774b-5p	330	5.5	0.514909	0.746326767890749	no	ATGPAT4	miR774b-5p:ATGPAT4	0.921449210440381
AT5G52060.1	miR5658	1639	5.5	0.514909	0.746326767890749	no	ATBAG1	miR5658:ATBAG1	0.921449210440381
AT4G23820.1	miR870-5p	1356	5	1.02982	0.567853296219105	no	NA	miR870-5p:AT4G23820.1	0.922704789938317
AT1G65295.1	miR854a	115	5	1.02982	0.405061522926919	no	NA	miR854a:AT1G65295.1	0.925918140110023
AT1G78080.1	miR5021	167	6	0.514909	0.746326767890749	no	RAP2.4	miR5021:RAP2.4	0.927274152228977
AT5G49320.1	miR5021	477	6	0.514909	0.746326767890749	no	NA	miR5021:AT5G49320.1	0.927274152228977
AT1G75660.1	miR5658	3168	5	0.514909	0.268878346094729	no	AtXRN3	miR5658:AtXRN3	0.93043595299415
AT2G17440.1	miR5021	130	5	0.0102982	0.660172012263813	no	PIRL5	miR5021:PIRL5	0.938602564493625
AT3G01130.2	miR5021	290	5	0.514909	0.595312272814798	no	NA	miR5021:AT3G01130.2	0.93952525388102
AT4G14270.2	miR5021	517	5	0.514909	0.595312272814798	no	NA	miR5021:AT4G14270.2	0.93952525388102
AT3G01130.2	miR829-5p	173	5.5	0.514909	0.746326767890749	no	NA	miR829-5p:AT3G01130.2	0.943162148270422
AT5G11740.1	miR5020b	190	5	0.514909	0.163976922785502	no	AGP15	miR5020b:AGP15	0.95568844007905
AT1G75080.2	miR5021	114	5	0.514909	0.595312272814798	no	BZR1	miR5021:BZR1	0.959541725560752
AT1G62480.1	miR838	473	5.5	3.60436	0.69093037214886	no	NA	miR838:AT1G62480.1	0.964541571876353
AT1G75180.3	miR414	1321	5.5	0.200815	0.704114397223919	no	NA	miR414:AT1G75180.3	0.968649441730379
AT1G10630.1	miR866-5p	325	6	0.514909	0.746326767890749	no	ARFA1F	miR866-5p:ARFA1F	0.972301038574393
AT1G12080.2	miR838	461	5.5	10.2982	0.523152006815951	no	NA	miR838:AT1G12080.2	0.972301038574393
AT1G12810.2	miR5640	395	6	0.514909	0.746326767890749	no	NA	miR5640:AT1G12810.2	0.972301038574393
AT1G20693.3	miR414	583	5.5	0.514909	0.495126550836046	no	HMG BETA 1	miR414:HMG BETA 1	0.972301038574393
AT1G60940.2	miR858a	1020	6	0.514909	0.746326767890749	no	SNRK2-10	miR858a:SNRK2-10	0.972301038574393
AT1G60950.1	miR773b-3p	423	5.5	1.02982	0.496354041853937	no	ATFD2	miR773b-3p:ATFD2	0.972301038574393
AT1G72020.1	miR5651	278	6	1.54473	0.831708959223961	no	NA	miR5651:AT1G72020.1	0.972301038574393
AT1G74060.1	miR835-3p	810	5.5	0.514909	0.595312272814798	no	NA	miR835-3p:AT1G74060.1	0.972301038574393
AT1G75380.3	miR414	477	6	0.514909	0.746326767890749	no	ATBBD1	miR414:ATBBD1	0.972301038574393
AT1G76160.1	miR4221	377	5.5	0.514909	0.423804115203312	no	sks5	miR4221:sks5	0.972301038574393
AT2G06050.3	miR5646	286	6	0.514909	0.746326767890749	no	AtOPR3	miR5646:AtOPR3	0.972301038574393
AT2G16600.2	miR773b-5p	405	5	0.514909	0.21102214681616	no	ROC3	miR773b-5p:ROC3	0.972301038574393
AT2G20630.2	miR5662	391	6	0.514909	0.746326767890749	no	PIA1	miR5662:PIA1	0.972301038574393
AT2G20890.1	miR838	906	5.5	0.514909	0.595312272814798	no	PSB29	miR838:PSB29	0.972301038574393
AT2G21240.2	miR472-3p	853	6	0.514909	0.746326767890749	no	ATBPC4	miR472-3p:ATBPC4	0.972301038574393
AT3G05220.2	miR773a	969	6	0.514909	0.746326767890749	no	NA	miR773a:AT3G05220.2	0.972301038574393
AT3G25400.1	miR414	462	6	0.514909	0.746326767890749	no	NA	miR414:AT3G25400.1	0.972301038574393
AT3G46030.1	miR4243	261	5.5	0.159622	0.571293021056054	no	HTB11	miR4243:HTB11	0.972301038574393
AT3G55460.1	miR834	740	6	0.514909	0.746326767890749	no	At-SCL30	miR834:At-SCL30	0.972301038574393
AT3G55700.1	miR773b-5p	1027	6	0.514909	0.746326767890749	no	NA	miR773b-5p:AT3G55700.1	0.972301038574393
AT4G26750.1	miR5638b	605	6	0.514909	0.746326767890749	no	EXT-like	miR5638b:EXT-like	0.972301038574393
AT4G27860.2	miR5648-3p	591	5.5	0.514909	0.595312272814798	no	MEB1	miR5648-3p:MEB1	0.972301038574393
AT4G33150.3	miR3932b-5p	773	6	0.514909	0.746326767890749	no	LKR	miR3932b-5p:LKR	0.972301038574393
AT5G01530.1	miR5662	896	5.5	3.08946	0.569649152865825	no	LHCB4.1	miR5662:LHCB4.1	0.972301038574393
AT5G03220.1	miR168a-5p	467	6	0.231709	0.813058078075977	no	NA	miR168a-5p:AT5G03220.1	0.972301038574393
AT5G03500.3	miR168a-5p	624	6	0.2832	0.819203268641471	no	NA	miR168a-5p:AT5G03500.3	0.972301038574393
AT5G03660.2	miR840-3p	491	5.5	0.514909	0.495126550836046	no	NA	miR840-3p:AT5G03660.2	0.972301038574393
AT5G55940.1	miR156i	825	6	0.514909	0.746326767890749	no	emb2731	miR156i:emb2731	0.972301038574393
AT5G65670.2	miR5998a	817	6	0.514909	0.746326767890749	no	IAA9	miR5998a:IAA9	0.972301038574393
AT5G66650.1	miR5020a	918	6	0.514909	0.746326767890749	no	NA	miR5020a:AT5G66650.1	0.972301038574393
AT1G80920.1	miR8176	122	5.5	0.514909	0.595312272814798	no	AtJ8	miR8176:AtJ8	0.973884561328644
AT5G60360.3	miR396b-5p	627	5.5	0.514909	0.495126550836046	no	AALP	miR396b-5p:AALP	0.974500022736106
AT2G19800.1	miR407	797	5.5	1.02982	0.470860870311561	no	MIOX2	miR407:MIOX2	0.985590985011583
AT3G06125.3	miR2111a-5p	132	6	0.514909	0.746326767890749	no	NA	miR2111a-5p:AT3G06125.3	0.985590985011583
AT4G02940.1	miR5021	1812	6	0.514909	0.736981163283971	no	NA	miR5021:AT4G02940.1	0.987038484317039
AT5G23940.1	miR5645a	976	5.5	0.514909	0.423804115203312	no	DCR	miR5645a:DCR	0.987038484317039
AT1G25450.1	miR5658	1374	5.5	0.514909	0.595312272814798	no	CER60	miR5658:CER60	0.992007008194472
AT3G07560.1	miR5021	1233	6	0.514909	0.746326767890749	no	APM2	miR5021:APM2	0.992007008194472
AT3G09770.2	miR5021	446	6	0.149324	0.758675273564287	no	LOG2	miR5021:LOG2	0.992007008194472
AT4G13930.1	miR414	1592	5.5	0.514909	0.495126550836046	no	SHM4	miR414:SHM4	0.992007008194472
AT5G15780.1	miR5021	503	6	1.02982	0.797656332891898	no	NA	miR5021:AT5G15780.1	0.992007008194472
AT5G27380.1	miR5021	1729	6	0.514909	0.746326767890749	no	GSH2	miR5021:GSH2	0.992007008194472
AT1G04520.1	miR5021	1016	6	0.0154473	0.67030250661921	no	PDLP2	miR5021:PDLP2	0.992743108906088
AT1G12080.2	miR4221	353	5.5	6.69382	0.18015107381356	no	NA	miR4221:AT1G12080.2	0.995760760561121
AT1G55670.1	miR157d	654	5.5	0.514909	0.495126550836046	no	PSAG	miR157d:PSAG	0.995760760561121
AT2G31090.1	miR5021	384	6	0.514909	0.595312272814798	no	NA	miR5021:AT2G31090.1	0.995760760561121
AT3G55150.1	miR5021	1903	5	0.0102982	0.282636471723713	no	ATEXO70H1	miR5021:ATEXO70H1	0.995760760561121
AT4G24960.3	miR414	695	5.5	1.02982	0.197676943857691	no	ATHVA22D	miR414:ATHVA22D	0.995760760561121
AT5G48180.1	miR396a-5p	697	5.5	1.02982	0.179658706696642	no	AtNSP5	miR396a-5p:AtNSP5	0.995760760561121
ATCG00190.1	miR5023	396	5.5	1.54473	0.215415936545022	no	RPOB	miR5023:RPOB	0.998336857110721
AT3G15450.3	miR2933a	170	5.5	1.02982	0.116141693988133	no	NA	miR2933a:AT3G15450.3	0.998779246167002
AT2G23120.1	miR8176	270	5.5	1.54473	0.0445868142188332	no	NA	miR8176:AT2G23120.1	0.999157613088888
AT1G01630.1	miR8171	978	6	0.514909	0.370442307786358	no	NA	miR8171:AT1G01630.1	0.99984243833098
AT1G02205.3	miR774b-3p	1614	6	0.252306	0.492117434855564	no	CER1	miR774b-3p:CER1	0.99984243833098
AT1G06760.1	miR834	682	6	0.514909	0.595312272814798	no	NA	miR834:AT1G06760.1	0.99984243833098
AT1G11910.1	miR172d-5p	1558	6	1.02982	0.797656332891898	no	APA1	miR172d-5p:APA1	0.99984243833098
AT1G12500.1	miR865-3p	1349	6	0.514909	0.329016193347175	no	NA	miR865-3p:AT1G12500.1	0.99984243833098
AT1G17730.1	miR779.1	595	6	0.514909	0.595312272814798	no	CHMP1B	miR779.1:CHMP1B	0.99984243833098
AT1G24260.3	miR5658	794	6	0.0463418	0.227250215013596	no	AGL9	miR5658:AGL9	0.99984243833098
AT1G30230.2	miR5665	662	6	0.514909	0.595312272814798	no	eEF-1Bb1	miR5665:eEF-1Bb1	0.99984243833098
AT1G30820.1	miR166a-5p	1990	6	0.514909	0.329016193347175	no	NA	miR166a-5p:AT1G30820.1	0.99984243833098
AT1G52300.1	miR778	330	6	0.514909	0.246363120396677	no	NA	miR778:AT1G52300.1	0.99984243833098
AT1G75880.2	miR5634	408	5.5	1.02982	0.164651200519143	no	NA	miR5634:AT1G75880.2	0.99984243833098
AT1G78830.1	miR5024-3p	1279	6	0.514909	0.746326767890749	no	NA	miR5024-3p:AT1G78830.1	0.99984243833098
AT1G80440.1	miR2111a-5p	1074	6	1.02982	0.567853296219105	no	NA	miR2111a-5p:AT1G80440.1	0.99984243833098
AT2G04570.1	miR1888b	104	6	0.514909	0.423804115203312	no	NA	miR1888b:AT2G04570.1	0.99984243833098
AT2G07698.1	miR867	1295	6	2.57455	0.536397058823529	no	NA	miR867:AT2G07698.1	0.99984243833098
AT2G10940.2	miR862-5p	726	6	7.20873	0.234642407957924	no	NA	miR862-5p:AT2G10940.2	0.99984243833098
AT2G19730.3	miR8168	455	6	0.514909	0.495126550836046	no	NA	miR8168:AT2G19730.3	0.99984243833098
AT2G20260.1	miR834	241	6	0.514909	0.495126550836046	no	PSAE-2	miR834:PSAE-2	0.99984243833098
AT2G33830.2	miR823	129	6	1.02982	0.330100876715091	no	NA	miR823:AT2G33830.2	0.99984243833098
AT2G34870.1	miR390a-5p	332	6	0.514909	0.495126550836046	no	MEE26	miR390a-5p:MEE26	0.99984243833098
AT2G37170.1	miR5638b	797	6	0.355287	0.608986375972824	no	PIP2;2	miR5638b:PIP2;2	0.99984243833098
AT2G37180.1	miR5638b	802	6	0.200815	0.697794084746521	no	PIP2;3	miR5638b:PIP2;3	0.99984243833098
AT2G42530.1	miR5019	119	6	0.514909	0.495126550836046	no	COR15B	miR5019:COR15B	0.99984243833098
AT2G43710.2	miR5632-5p	1274	6	0.514909	0.595312272814798	no	FAB2	miR5632-5p:FAB2	0.99984243833098
AT2G45820.1	miR5021	738	6	0.514909	0.329016193347175	no	NA	miR5021:AT2G45820.1	0.99984243833098
AT3G01390.2	miR4221	411	6	0.514909	0.746326767890749	no	AVMA10	miR4221:AVMA10	0.99984243833098
AT3G05220.2	miR847	1234	6	0.514909	0.595312272814798	no	NA	miR847:AT3G05220.2	0.99984243833098
AT3G05490.1	miR868-3p	316	6	0.514909	0.595312272814798	no	RALFL22	miR868-3p:RALFL22	0.99984243833098
AT3G05670.1	miR164b-3p	891	6	0.514909	0.423804115203312	no	NA	miR164b-3p:AT3G05670.1	0.99984243833098
AT3G08680.2	miR5021	359	6	0.514909	0.329016193347175	no	NA	miR5021:AT3G08680.2	0.99984243833098
AT3G12610.1	miR3932a	1000	6	0.514909	0.595312272814798	no	DRT100	miR3932a:DRT100	0.99984243833098
AT3G13750.1	miR8181	2633	6	0.514909	0.29592285618848	no	BGAL1	miR8181:BGAL1	0.99984243833098
AT3G13750.1	miR5014a-5p	2675	6	1.02982	0.330100876715091	no	BGAL1	miR5014a-5p:BGAL1	0.99984243833098
AT3G21750.1	miR447a-3p	296	6	0.514909	0.173655607063107	no	UGT71B1	miR447a-3p:UGT71B1	0.99984243833098
AT3G23390.1	miR832-3p	416	6	0.514909	0.495126550836046	no	NA	miR832-3p:AT3G23390.1	0.99984243833098
AT3G27810.1	miR5654-3p	481	6	1.54473	0.451659336407428	no	ATMYB21	miR5654-3p:ATMYB21	0.99984243833098
AT3G52470.1	miR5632-3p	906	6	0.514909	0.495126550836046	no	NA	miR5632-3p:AT3G52470.1	0.99984243833098
AT3G53420.2	miR5638b	946	6	2.05964	0.648553090104374	no	AtPIP2;1	miR5638b:AtPIP2;1	0.99984243833098
AT3G57520.3	miR396b-5p	474	6	1.02982	0.396505751796643	no	AtSIP2	miR396b-5p:AtSIP2	0.99984243833098
AT3G62250.1	miR838	281	6	0.514909	0.595312272814798	no	UBQ5	miR838:UBQ5	0.99984243833098
AT4G18030.1	miR166e-5p	2047	6	0.514909	0.246363120396677	no	NA	miR166e-5p:AT4G18030.1	0.99984243833098
AT4G18340.1	miR171b-3p	1201	6	0.514909	0.595312272814798	no	NA	miR171b-3p:AT4G18340.1	0.99984243833098
AT5G01380.1	miR854a	29	6	1.02982	0.360268929995137	no	NA	miR854a:AT5G01380.1	0.99984243833098
AT5G14410.1	miR847	181	6	0.514909	0.173655607063107	no	NA	miR847:AT5G14410.1	0.99984243833098
AT5G15780.1	miR866-5p	837	6	1.02982	0.334016784597663	no	NA	miR866-5p:AT5G15780.1	0.99984243833098
AT5G20240.1	miR840-3p	402	6	1.02982	0.330100876715091	no	PI	miR840-3p:PI	0.99984243833098
AT5G21940.1	miR5658	806	6	0.514909	0.329016193347175	no	NA	miR5658:AT5G21940.1	0.99984243833098
AT5G47550.1	miR833a-5p	188	6	0.514909	0.495126550836046	no	NA	miR833a-5p:AT5G47550.1	0.99984243833098
AT5G49360.1	miR782	2163	5.5	0.514909	0.423804115203312	no	ATBXL1	miR782:ATBXL1	0.99984243833098
AT5G50020.2	miR414	1387	6	0.514909	0.268878346094729	no	NA	miR414:AT5G50020.2	0.99984243833098
AT5G56550.1	miR829-5p	572	6	1.02982	0.263824732057677	no	ATOXS3	miR829-5p:ATOXS3	0.99984243833098
AT5G60400.3	miR157c-3p	351	6	0.514909	0.495126550836046	no	NA	miR157c-3p:AT5G60400.3	0.99984243833098
AT5G60920.1	miR156j	1537	6	0.514909	0.595312272814798	no	COB	miR156j:COB	0.99984243833098
