# Supplementary material for: NanoPARE: parallel analysis of RNA 5′ ends from low-input RNA
Source: Genome Res. 2018 Dec;28(12):1931–42. doi: 10.1101/gr.239202.118 (PMC6280765; doi:10.1101/gr.239202.118)
Supplement: Supplemental Material [file supp_gr.239202.118_Supplemental_Code_S1.zip › supplemental_code_S1/data_tables/detected_sites/petal_1.anno.tas.allen.detected.sites.tsv]

target.transcript	sRNA	slice.site	Allen.score	slice.site.rpm	fold.change	verified.	common.name	interaction	adj.p.val
AT5G60450.1	TAS3A-5'D8[+]	1884	1	0.514909	1.514909	yes	ARF4	TAS3A-5'D8[+]:ARF4	0
AT5G60450.1	TAS3A-5'D7[+]	2094	1.5	0.514909	1.514909	yes	ARF4	TAS3A-5'D7[+]:ARF4	0
AT5G18040.1	TAS1A-3'D2[+]	685	2	1.02982	2.02982	yes	NA	TAS1A-3'D2[+]:AT5G18040.1	0.0204398364520103
AT2G33860.1	TAS3C-5'D5[+]	1685	1.5	0.514909	1.514909	yes	ARF3	TAS3C-5'D5[+]:ARF3	0.0220926024865301
AT4G29770.2	TAS1A-3'D6[+]	780	3	1.54473	1.67979066729421	yes	NA	TAS1A-3'D6[+]:AT4G29770.2	0.113841775643671
AT4G29760.1	TAS1A-3'D6[+]	630	3	0.514909	1.514909	no	NA	TAS1A-3'D6[+]:AT4G29760.1	0.141842784791007
AT1G24100.1	TAS2-3'D9[-]	813	3	1.02982	1.33989566369993	no	UGT74B1	TAS2-3'D9[-]:UGT74B1	0.326054269596475
AT1G64950.1	TAS3A-5'D4[+]	813	4	0.514909	1.514909	no	CYP89A5	TAS3A-5'D4[+]:CYP89A5	0.329841566084053
AT2G16595.1	TAS3C-5'D4[+]	447	4.5	0.514909	1.514909	no	NA	TAS3C-5'D4[+]:AT2G16595.1	0.329841566084053
AT2G25930.1	TAS3C-5'D10[+]	2440	5	31.4095	12.7359287625799	no	ELF3	TAS3C-5'D10[+]:ELF3	0.329841566084053
AT5G26240.1	TAS2-3'D2[-]	2771	4.5	0.514909	1.514909	no	ATCLC-D	TAS2-3'D2[-]:ATCLC-D	0.329841566084053
AT5G63450.1	TAS3B-5'D5[+]	1053	3	0.514909	1	no	CYP94B1	TAS3B-5'D5[+]:CYP94B1	0.329841566084053
AT5G66050.2	TAS1C-3'D8[-]	1593	4.5	0.514909	1.514909	no	NA	TAS1C-3'D8[-]:AT5G66050.2	0.34093261596974
AT1G38423.1	TAS3A-5'D5[-]	3338	2.5	0.514909	1	no	NA	TAS3A-5'D5[-]:AT1G38423.1	0.364623385600891
AT1G53110.1	TAS3C-5'D8[-]	601	4	0.514909	1.514909	no	NA	TAS3C-5'D8[-]:AT1G53110.1	0.368730049466555
AT3G26910.2	TAS3C-5'D10[+]	983	3.5	0.514909	1	no	NA	TAS3C-5'D10[+]:AT3G26910.2	0.394949181903477
AT5G27420.1	TAS1C-3'D4[-]	1100	6	0.514909	1.514909	no	ATL31	TAS1C-3'D4[-]:ATL31	0.394949181903477
AT4G34910.1	TAS1A-3'D7[+]	1433	5	0.514909	1.514909	no	NA	TAS1A-3'D7[+]:AT4G34910.1	0.412274152241478
AT3G60960.1	TAS2-3'D3[+]	1483	5.5	0.514909	1.514909	no	NA	TAS2-3'D3[+]:AT3G60960.1	0.498156293564819
AT1G24460.2	TAS1A-3'D8[+]	3625	6	0.514909	1.514909	no	TNO1	TAS1A-3'D8[+]:TNO1	0.509327176405199
AT4G23160.1	TAS1A-3'D7[+]	181	5.5	0.514909	1.514909	no	CRK8	TAS1A-3'D7[+]:CRK8	0.513168872096773
AT4G39960.1	TAS3C-5'D2[-]	1595	4	0.514909	1.514909	no	NA	TAS3C-5'D2[-]:AT4G39960.1	0.513168872096773
AT5G54890.1	TAS3B-5'D3[+]	1234	5	0.514909	1.514909	no	NA	TAS3B-5'D3[+]:AT5G54890.1	0.528864853077187
AT4G31340.2	TAS3C-5'D4[-]	1692	2	1.54473	0.831708959223961	no	NA	TAS3C-5'D4[-]:AT4G31340.2	0.536726736522157
AT5G57990.1	TAS3C-5'D3[+]	2551	4	0.514909	1	no	UBP23	TAS3C-5'D3[+]:UBP23	0.536726736522157
AT1G59910.1	TAS2-3'D3[+]	2758	5.5	0.514909	1.514909	no	NA	TAS2-3'D3[+]:AT1G59910.1	0.539699201892835
AT3G12550.2	TAS2-3'D3[+]	2281	5.5	0.514909	1.514909	no	FDM3	TAS2-3'D3[+]:FDM3	0.539699201892835
AT3G60910.1	TAS1A-3'D8[-]	784	4	0.514909	1	no	NA	TAS1A-3'D8[-]:AT3G60910.1	0.565743183006545
AT1G11280.4	TAS3C-5'D9[+]	1789	5	0.514909	1.514909	no	NA	TAS3C-5'D9[+]:AT1G11280.4	0.57242703577111
AT1G28340.1	TAS4-3'D4[+]	559	5	0.514909	1.514909	no	AtRLP4	TAS4-3'D4[+]:AtRLP4	0.660430992024179
AT1G79060.1	TAS1A-3'D7[-]	1110	5.5	2.05964	2.01968567088848	no	NA	TAS1A-3'D7[-]:AT1G79060.1	0.660430992024179
AT1G79830.4	TAS1C-3'D7[-]	1182	5.5	0.514909	1.514909	no	GC5	TAS1C-3'D7[-]:GC5	0.660430992024179
AT3G09150.3	TAS3B-5'D9[+]	241	5	0.514909	1.514909	no	ATHY2	TAS3B-5'D9[+]:ATHY2	0.660430992024179
AT5G27440.1	TAS1B-3'D4[-]	358	5	0.514909	1.514909	no	NA	TAS1B-3'D4[-]:AT5G27440.1	0.660430992024179
AT5G42650.1	TAS4-3'D4[-]	506	6	0.514909	1.514909	no	AOS	TAS4-3'D4[-]:AOS	0.660430992024179
AT5G50610.1	TAS2-3'D6[-]	359	3.5	0.257455	0.830053158308519	no	NA	TAS2-3'D6[-]:AT5G50610.1	0.660430992024179
AT5G50710.1	TAS2-3'D6[-]	359	3.5	0.257455	0.830053158308519	no	NA	TAS2-3'D6[-]:AT5G50710.1	0.660430992024179
AT1G48420.1	TAS1A-3'D7[-]	1066	4.5	1.02982	1.33989566369993	no	ACD1	TAS1A-3'D7[-]:ACD1	0.689035755088402
AT1G14740.1	TAS3C-5'D8[-]	474	6	0.514909	1.514909	no	TTA1	TAS3C-5'D8[-]:TTA1	0.738020265256485
AT1G75930.1	TAS3A-5'D5[+]	662	4.5	0.514909	1	no	EXL6	TAS3A-5'D5[+]:EXL6	0.742128583071241
AT3G08550.1	TAS1B-3'D5[+]	1300	6	1.54473	1.67979066729421	no	ABI8	TAS1B-3'D5[+]:ABI8	0.754838373118892
AT3G57120.1	TAS3A-5'D2[+]	1125	5.5	0.514909	1.514909	no	NA	TAS3A-5'D2[+]:AT3G57120.1	0.754838373118892
AT5G43670.1	TAS2-3'D7[+]	1633	5.5	0.514909	1.514909	no	NA	TAS2-3'D7[+]:AT5G43670.1	0.754838373118892
AT2G42590.3	TAS1B-3'D8[-]	433	4.5	0.514909	1	no	GF14 MU	TAS1B-3'D8[-]:GF14 MU	0.756283058698174
AT5G01220.1	TAS1A-3'D9[-]	1449	5.5	0.514909	1.514909	no	SQD2	TAS1A-3'D9[-]:SQD2	0.756283058698174
AT5G01410.1	TAS1C-3'D7[-]	1134	4.5	0.514909	1	no	ATPDX1	TAS1C-3'D7[-]:ATPDX1	0.756283058698174
AT5G51340.1	TAS1A-3'D9[-]	1626	5.5	0.514909	1.514909	no	NA	TAS1A-3'D9[-]:AT5G51340.1	0.756283058698174
AT5G54650.2	TAS3C-5'D10[+]	2561	5.5	0.514909	1.514909	no	ATFH5	TAS3C-5'D10[+]:ATFH5	0.756283058698174
AT3G26030.1	TAS3A-5'D2[+]	1451	4.5	0.514909	1	no	ATB' DELTA	TAS3A-5'D2[+]:ATB' DELTA	0.763294698214947
AT5G49930.1	TAS3B-5'D1[+]	682	4.5	0.514909	1	no	emb1441	TAS3B-5'D1[+]:emb1441	0.765716263589719
AT1G42550.1	TAS3A-5'D1[+]	2397	4.5	0.514909	1	no	PMI1	TAS3A-5'D1[+]:PMI1	0.770135620040258
AT3G02400.1	TAS3C-5'D5[+]	1514	6	0.514909	1.514909	no	NA	TAS3C-5'D5[+]:AT3G02400.1	0.770135620040258
AT3G11980.1	TAS3B-5'D7[+]	1817	5.5	0.514909	1.514909	no	FAR2	TAS3B-5'D7[+]:FAR2	0.770135620040258
AT3G16857.2	TAS3A-5'D1[+]	949	4.5	0.514909	1	no	ARR1	TAS3A-5'D1[+]:ARR1	0.770135620040258
AT3G51090.1	TAS3A-5'D2[+]	325	6	0.514909	1.514909	no	NA	TAS3A-5'D2[+]:AT3G51090.1	0.770135620040258
AT4G25320.1	TAS3A-5'D1[+]	1527	4.5	0.514909	1	no	NA	TAS3A-5'D1[+]:AT4G25320.1	0.770135620040258
AT4G30100.1	TAS3C-5'D5[+]	3417	6	0.514909	1.514909	no	NA	TAS3C-5'D5[+]:AT4G30100.1	0.770135620040258
AT4G36360.2	TAS2-3'D7[+]	356	6	0.514909	1.514909	no	BGAL3	TAS2-3'D7[+]:BGAL3	0.770135620040258
AT5G18130.2	TAS1B-3'D7[-]	173	6	0.514909	1.514909	no	NA	TAS1B-3'D7[-]:AT5G18130.2	0.770135620040258
AT1G32820.1	TAS1B-3'D7[-]	1779	5	0.0720873	1.0720873	no	NA	TAS1B-3'D7[-]:AT1G32820.1	0.807151380345074
AT1G47200.1	TAS3B-5'D7[+]	622	5	1.02982	1.33989566369993	no	WPP2	TAS3B-5'D7[+]:WPP2	0.807151380345074
AT1G53910.3	TAS3C-5'D2[-]	1460	4.5	1.02982	1	no	RAP2.12	TAS3C-5'D2[-]:RAP2.12	0.807151380345074
AT2G04950.1	TAS1B-3'D7[-]	1777	5	0.0720873	1.0720873	no	NA	TAS1B-3'D7[-]:AT2G04950.1	0.807151380345074
AT2G07250.1	TAS1B-3'D7[-]	2638	5	0.0720873	1.0720873	no	NA	TAS1B-3'D7[-]:AT2G07250.1	0.807151380345074
AT2G15150.1	TAS1B-3'D7[-]	2502	5	0.0720873	1.0720873	no	NA	TAS1B-3'D7[-]:AT2G15150.1	0.807151380345074
AT2G15210.1	TAS1B-3'D7[-]	2499	5	0.0720873	1.0720873	no	NA	TAS1B-3'D7[-]:AT2G15210.1	0.807151380345074
AT2G18910.1	TAS2-3'D3[+]	453	5	0.514909	1	no	NA	TAS2-3'D3[+]:AT2G18910.1	0.807151380345074
AT3G30455.1	TAS1B-3'D7[-]	1709	5	0.0720873	1.0720873	no	NA	TAS1B-3'D7[-]:AT3G30455.1	0.807151380345074
AT3G47280.1	TAS1B-3'D7[-]	2458	5	0.0720873	1.0720873	no	NA	TAS1B-3'D7[-]:AT3G47280.1	0.807151380345074
AT3G49630.1	TAS3B-5'D9[+]	899	6	0.514909	1.514909	no	NA	TAS3B-5'D9[+]:AT3G49630.1	0.807151380345074
AT3G53500.2	TAS3B-5'D7[+]	732	4	0.514909	0.746326767890749	no	At-RS2Z	TAS3B-5'D7[+]:At-RS2Z	0.807151380345074
AT4G24290.2	TAS3C-5'D3[+]	2072	5	0.514909	1	no	NA	TAS3C-5'D3[+]:AT4G24290.2	0.807151380345074
AT4G35630.1	TAS3C-5'D4[+]	694	5	0.514909	1	no	PSAT	TAS3C-5'D4[+]:PSAT	0.807151380345074
AT5G46330.1	TAS3C-5'D7[-]	3422	5	1.02982	1.33989566369993	no	FLS2	TAS3C-5'D7[-]:FLS2	0.807151380345074
AT5G46730.2	TAS4-3'D2[-]	597	4	1.02982	0.567853296219105	no	NA	TAS4-3'D2[-]:AT5G46730.2	0.807151380345074
AT1G23190.1	TAS3C-5'D9[+]	1230	5	0.514909	1	no	PGM3	TAS3C-5'D9[+]:PGM3	0.833503508539526
AT3G47340.3	TAS3C-5'D9[-]	2225	3.5	3.60436	0.298645046213718	no	ASN1	TAS3C-5'D9[-]:ASN1	0.833503508539526
AT5G50460.1	TAS1A-3'D8[-]	189	4	0.514909	0.423804115203312	no	NA	TAS1A-3'D8[-]:AT5G50460.1	0.833503508539526
AT2G01270.1	TAS1B-3'D3[-]	1869	5	0.514909	1	no	AtQSOX2	TAS1B-3'D3[-]:AtQSOX2	0.837677373113525
AT3G03560.1	TAS3B-5'D1[+]	1294	5	0.514909	1	no	NA	TAS3B-5'D1[+]:AT3G03560.1	0.837677373113525
AT3G12020.2	TAS4-3'D8[-]	3302	5	0.514909	1	no	NA	TAS4-3'D8[-]:AT3G12020.2	0.837677373113525
AT3G22190.2	TAS3C-5'D8[-]	1692	5.5	1.02982	1.33989566369993	no	IQD5	TAS3C-5'D8[-]:IQD5	0.837677373113525
AT3G54760.2	TAS3A-5'D2[+]	2594	5	0.514909	1	no	NA	TAS3A-5'D2[+]:AT3G54760.2	0.837677373113525
AT4G33980.2	TAS3B-5'D7[+]	665	5	0.514909	1	no	NA	TAS3B-5'D7[+]:AT4G33980.2	0.837677373113525
AT5G62020.1	TAS1C-3'D8[-]	928	5	0.514909	1	no	AT-HSFB2A	TAS1C-3'D8[-]:AT-HSFB2A	0.837677373113525
AT1G09770.1	TAS3A-5'D8[+]	2825	6	0.514909	1	no	ATCDC5	TAS3A-5'D8[+]:ATCDC5	0.841483446633581
AT1G28440.1	TAS3B-5'D3[+]	2556	5.5	0.514909	1	no	HSL1	TAS3B-5'D3[+]:HSL1	0.841483446633581
AT1G34350.2	TAS3C-5'D8[+]	786	5.5	0.514909	1	no	NA	TAS3C-5'D8[+]:AT1G34350.2	0.841483446633581
AT1G52190.1	TAS1C-3'D6[-]	1501	5.5	0.514909	1	no	NA	TAS1C-3'D6[-]:AT1G52190.1	0.841483446633581
AT1G54060.1	TAS4-3'D2[-]	548	6	0.514909	1	no	ASIL1	TAS4-3'D2[-]:ASIL1	0.841483446633581
AT1G64450.1	TAS3C-5'D2[-]	1128	6	0.514909	1	no	NA	TAS3C-5'D2[-]:AT1G64450.1	0.841483446633581
AT1G67480.2	TAS4-3'D3[-]	1281	5.5	1.02982	1	no	NA	TAS4-3'D3[-]:AT1G67480.2	0.841483446633581
AT1G70290.1	TAS3B-5'D9[-]	2986	5	0.514909	1	no	ATTPS8	TAS3B-5'D9[-]:ATTPS8	0.841483446633581
AT1G71070.1	TAS3C-5'D3[+]	1649	5	1.02982	0.797656332891898	no	NA	TAS3C-5'D3[+]:AT1G71070.1	0.841483446633581
AT1G74720.1	TAS4-3'D4[+]	1939	5.5	0.514909	1	no	QKY	TAS4-3'D4[+]:QKY	0.841483446633581
AT1G80000.2	TAS3C-5'D10[+]	357	5.5	0.514909	1	no	NA	TAS3C-5'D10[+]:AT1G80000.2	0.841483446633581
AT2G01028.1	TAS1B-3'D7[-]	310	6	0.0875346	1	no	NA	TAS1B-3'D7[-]:AT2G01028.1	0.841483446633581
AT2G01070.2	TAS3B-5'D7[+]	1678	4.5	0.514909	0.676017992529887	no	NA	TAS3B-5'D7[+]:AT2G01070.2	0.841483446633581
AT2G21720.1	TAS4-3'D6[-]	12	6	0.514909	1	no	NA	TAS4-3'D6[-]:AT2G21720.1	0.841483446633581
AT2G28910.1	TAS3B-5'D7[+]	560	5.5	1.54473	1.25367273945473	no	CXIP4	TAS3B-5'D7[+]:CXIP4	0.841483446633581
AT2G33120.3	TAS3C-5'D10[-]	259	6	0.514909	1	no	ATVAMP722	TAS3C-5'D10[-]:ATVAMP722	0.841483446633581
AT3G46430.1	TAS3C-5'D3[+]	86	6	1.54473	1	no	NA	TAS3C-5'D3[+]:AT3G46430.1	0.841483446633581
AT3G47690.1	TAS3C-5'D8[-]	656	6	0.514909	1	no	AtEB1a	TAS3C-5'D8[-]:AtEB1a	0.841483446633581
AT3G48570.1	TAS1A-3'D8[-]	194	4.5	0.514909	0.746326767890749	no	NA	TAS1A-3'D8[-]:AT3G48570.1	0.841483446633581
AT3G48570.1	TAS3C-5'D4[-]	367	6	0.514909	1	no	NA	TAS3C-5'D4[-]:AT3G48570.1	0.841483446633581
AT3G54340.1	TAS2-3'D3[+]	496	4.5	0.514909	0.595312272814798	no	AP3	TAS2-3'D3[+]:AP3	0.841483446633581
AT3G56090.1	TAS3A-5'D6[+]	265	5.5	0.514909	1	no	ATFER3	TAS3A-5'D6[+]:ATFER3	0.841483446633581
AT3G58000.1	TAS3C-5'D6[-]	382	6	0.514909	1	no	NA	TAS3C-5'D6[-]:AT3G58000.1	0.841483446633581
AT4G14690.1	TAS4-3'D4[-]	265	5.5	0.514909	1	no	ELIP2	TAS4-3'D4[-]:ELIP2	0.841483446633581
AT4G19760.1	TAS2-3'D9[-]	276	6	0.514909	1	no	NA	TAS2-3'D9[-]:AT4G19760.1	0.841483446633581
AT4G28540.1	TAS4-3'D10[+]	780	6	0.514909	1	no	CKL6	TAS4-3'D10[+]:CKL6	0.841483446633581
AT4G29950.2	TAS1C-3'D5[-]	712	5.5	2.05964	1.50734547890946	no	NA	TAS1C-3'D5[-]:AT4G29950.2	0.841483446633581
AT4G32920.3	TAS3B-5'D3[+]	3825	6	0.514909	1	no	NA	TAS3B-5'D3[+]:AT4G32920.3	0.841483446633581
AT5G12010.1	TAS3A-5'D1[+]	95	5.5	0.514909	1	no	NA	TAS3A-5'D1[+]:AT5G12010.1	0.841483446633581
AT5G33370.2	TAS3C-5'D4[-]	1300	3.5	0.514909	0.163976922785502	no	NA	TAS3C-5'D4[-]:AT5G33370.2	0.841483446633581
AT5G47020.1	TAS3B-5'D9[+]	4698	5.5	0.514909	1	no	NA	TAS3B-5'D9[+]:AT5G47020.1	0.841483446633581
AT5G47730.3	TAS1B-3'D8[+]	1154	5.5	0.514909	1	no	NA	TAS1B-3'D8[+]:AT5G47730.3	0.841483446633581
AT5G51270.1	TAS3B-5'D7[+]	1225	6	1.02982	1.33989566369993	no	NA	TAS3B-5'D7[+]:AT5G51270.1	0.841483446633581
AT5G52510.1	TAS1B-3'D1[+]	1731	5.5	0.514909	1	no	SCL8	TAS1B-3'D1[+]:SCL8	0.841483446633581
AT5G58720.3	TAS3B-5'D10[+]	1689	6	0.514909	1	no	NA	TAS3B-5'D10[+]:AT5G58720.3	0.841483446633581
AT5G63160.1	TAS3C-5'D8[-]	1027	6	0.514909	1	no	BT1	TAS3C-5'D8[-]:BT1	0.841483446633581
AT2G02180.1	TAS3C-5'D9[+]	1100	4.5	0.514909	0.495126550836046	no	TOM3	TAS3C-5'D9[+]:TOM3	0.84467626843546
AT1G01630.1	TAS3C-5'D9[+]	856	5.5	1.02982	1	no	NA	TAS3C-5'D9[+]:AT1G01630.1	0.84683577499889
AT1G03080.1	TAS1A-3'D9[-]	5175	5.5	0.514909	1	no	NET1D	TAS1A-3'D9[-]:NET1D	0.84683577499889
AT1G20970.1	TAS3B-5'D7[+]	3918	5.5	0.514909	1	no	NA	TAS3B-5'D7[+]:AT1G20970.1	0.84683577499889
AT1G25400.2	TAS1B-3'D4[-]	887	4.5	1.02982	0.663417918447922	no	NA	TAS1B-3'D4[-]:AT1G25400.2	0.84683577499889
AT1G54060.1	TAS3B-5'D7[+]	1148	5.5	0.514909	1	no	ASIL1	TAS3B-5'D7[+]:ASIL1	0.84683577499889
AT1G70940.1	TAS1B-3'D7[-]	2248	5.5	0.514909	1	no	ATPIN3	TAS1B-3'D7[-]:ATPIN3	0.84683577499889
AT1G73760.1	TAS3A-5'D1[+]	1039	5	0.514909	1	no	NA	TAS3A-5'D1[+]:AT1G73760.1	0.84683577499889
AT2G22125.1	TAS3C-5'D3[-]	6804	5	0.514909	1	no	CSI1	TAS3C-5'D3[-]:CSI1	0.84683577499889
AT2G33980.1	TAS2-3'D4[-]	1633	5.5	0.514909	1	no	atnudt22	TAS2-3'D4[-]:atnudt22	0.84683577499889
AT3G16630.2	TAS1C-3'D7[-]	2545	5.5	0.514909	1	no	ATKINESIN-13A	TAS1C-3'D7[-]:ATKINESIN-13A	0.84683577499889
AT3G52110.2	TAS3B-5'D9[+]	1005	5.5	0.514909	1	no	NA	TAS3B-5'D9[+]:AT3G52110.2	0.84683577499889
AT3G57800.2	TAS3C-5'D6[+]	163	5.5	0.514909	1	no	NA	TAS3C-5'D6[+]:AT3G57800.2	0.84683577499889
AT4G00710.1	TAS3C-5'D4[+]	2250	5.5	0.514909	1	no	BSK3	TAS3C-5'D4[+]:BSK3	0.84683577499889
AT4G30080.1	TAS3C-5'D3[+]	936	5.5	0.514909	1	no	ARF16	TAS3C-5'D3[+]:ARF16	0.84683577499889
AT5G10860.1	TAS3C-5'D7[-]	800	5.5	3.08946	1.33658208155208	no	CBSX3	TAS3C-5'D7[-]:CBSX3	0.84683577499889
AT5G20190.1	TAS1A-3'D6[+]	644	5.5	0.514909	1	no	NA	TAS1A-3'D6[+]:AT5G20190.1	0.84683577499889
AT5G21050.1	TAS1B-3'D7[-]	888	5.5	0.514909	1	no	NA	TAS1B-3'D7[-]:AT5G21050.1	0.84683577499889
AT5G42390.1	TAS3A-5'D9[+]	2630	5.5	0.514909	1	no	SPP	TAS3A-5'D9[+]:SPP	0.84683577499889
AT5G43870.1	TAS1C-3'D5[-]	1510	5.5	0.514909	1	no	NA	TAS1C-3'D5[-]:AT5G43870.1	0.84683577499889
AT3G01770.1	TAS3A-5'D2[+]	1388	6	0.514909	1	no	ATBET10	TAS3A-5'D2[+]:ATBET10	0.85607046948608
AT3G61260.1	TAS3B-5'D7[+]	609	4.5	1.02982	0.496354041853937	no	NA	TAS3B-5'D7[+]:AT3G61260.1	0.887334129217907
AT1G08510.1	TAS3B-5'D7[+]	1537	4.5	0.514909	0.423804115203312	no	FATB	TAS3B-5'D7[+]:FATB	0.896539444002708
AT1G15270.1	TAS3B-5'D9[+]	207	6	3.08946	1.33658208155208	no	NA	TAS3B-5'D9[+]:AT1G15270.1	0.896539444002708
AT1G66760.2	TAS3C-5'D3[+]	218	6	0.514909	1	no	NA	TAS3C-5'D3[+]:AT1G66760.2	0.896539444002708
AT2G25210.1	TAS3C-5'D4[-]	298	4	0.514909	0.423804115203312	no	NA	TAS3C-5'D4[-]:AT2G25210.1	0.896539444002708
AT2G40205.1	TAS3B-5'D9[-]	105	4	0.514909	0.595312272814798	no	NA	TAS3B-5'D9[-]:AT2G40205.1	0.896539444002708
AT5G26742.3	TAS3A-5'D7[+]	1804	6	1.02982	1.33989566369993	no	AtRH3	TAS3A-5'D7[+]:AtRH3	0.896539444002708
AT5G35100.2	TAS3A-5'D1[+]	389	5	0.514909	0.746326767890749	no	NA	TAS3A-5'D1[+]:AT5G35100.2	0.896539444002708
ATCG00830.1	TAS3B-5'D9[+]	771	4.5	1.02982	0.151957657698124	no	RPL2.1	TAS3B-5'D9[+]:RPL2.1	0.896539444002708
AT1G60710.1	TAS3B-5'D5[+]	150	6	0.514909	1	no	ATB2	TAS3B-5'D5[+]:ATB2	0.913872934574017
AT2G07773.1	TAS4-3'D9[+]	34	6	0.00514909	1.00514909	no	NA	TAS4-3'D9[+]:AT2G07773.1	0.913872934574017
AT2G23290.1	TAS4-3'D2[-]	566	6	0.514909	1	no	AtMYB70	TAS4-3'D2[-]:AtMYB70	0.913872934574017
AT3G02080.1	TAS1C-3'D7[-]	447	5	0.514909	0.595312272814798	no	NA	TAS1C-3'D7[-]:AT3G02080.1	0.913872934574017
AT3G46590.3	TAS1A-3'D7[-]	1795	6	0.514909	1	no	ATTRP2	TAS1A-3'D7[-]:ATTRP2	0.913872934574017
AT4G01100.2	TAS3B-5'D2[+]	1120	6	0.514909	1	no	ADNT1	TAS3B-5'D2[+]:ADNT1	0.913872934574017
AT4G14500.2	TAS3C-5'D4[+]	1366	5	0.514909	0.595312272814798	no	NA	TAS3C-5'D4[+]:AT4G14500.2	0.913872934574017
AT5G11890.1	TAS3B-5'D7[+]	834	6	0.514909	1	no	EMB3135	TAS3B-5'D7[+]:EMB3135	0.913872934574017
AT5G28750.1	TAS1A-3'D9[-]	319	6	0.514909	1	no	NA	TAS1A-3'D9[-]:AT5G28750.1	0.913872934574017
ATMG00910.1	TAS4-3'D9[+]	34	6	0.00514909	1.00514909	no	ORF215A	TAS4-3'D9[+]:ORF215A	0.913872934574017
AT1G11910.1	TAS4-3'D7[-]	1668	5	1.02982	0.567853296219105	no	APA1	TAS4-3'D7[-]:APA1	0.924538232855699
AT3G04920.1	TAS3A-5'D8[+]	255	5	0.514909	0.370442307786358	no	NA	TAS3A-5'D8[+]:AT3G04920.1	0.938461451220952
AT1G43170.9	TAS2-3'D8[-]	1172	5	0.514909	0.495126550836046	no	ARP1	TAS2-3'D8[-]:ARP1	0.942492121787449
AT1G56070.1	TAS1C-3'D6[-]	2382	5	1.02982	0.440847370752939	no	LOS1	TAS1C-3'D6[-]:LOS1	0.942492121787449
AT2G40420.1	TAS1A-3'D8[+]	1341	5	0.514909	0.595312272814798	no	NA	TAS1A-3'D8[+]:AT2G40420.1	0.942492121787449
AT3G09740.1	TAS3C-5'D4[-]	938	4.5	0.514909	0.495126550836046	no	ATSYP71	TAS3C-5'D4[-]:ATSYP71	0.942492121787449
AT3G14230.3	TAS3C-5'D2[-]	1483	5	0.514909	0.746326767890749	no	RAP2.2	TAS3C-5'D2[-]:RAP2.2	0.943479512781367
AT4G22590.1	TAS3B-5'D10[+]	902	5	0.514909	0.495126550836046	no	TPPG	TAS3B-5'D10[+]:TPPG	0.943479512781367
AT4G22592.1	TAS3B-5'D10[+]	902	5	0.514909	0.495126550836046	no	CPuORF27	TAS3B-5'D10[+]:CPuORF27	0.943479512781367
AT1G10060.3	TAS4-3'D6[+]	1557	5	1.02982	0.496354041853937	no	ATBCAT-1	TAS4-3'D6[+]:ATBCAT-1	0.945639938222669
AT4G15110.1	TAS2-3'D4[+]	1734	5	0.514909	0.595312272814798	no	CYP97B3	TAS2-3'D4[+]:CYP97B3	0.945639938222669
AT5G10480.3	TAS3C-5'D3[+]	795	5	0.514909	0.423804115203312	no	PAS2	TAS3C-5'D3[+]:PAS2	0.945639938222669
AT1G69390.1	TAS3C-5'D2[+]	716	5.5	0.514909	0.746326767890749	no	ARC12	TAS3C-5'D2[+]:ARC12	0.956521743332181
AT3G06350.1	TAS3B-5'D7[+]	1744	5.5	0.514909	0.746326767890749	no	EMB3004	TAS3B-5'D7[+]:EMB3004	0.956521743332181
AT3G54050.2	TAS3B-5'D7[+]	1280	5.5	0.514909	0.746326767890749	no	HCEF1	TAS3B-5'D7[+]:HCEF1	0.956521743332181
AT4G37180.2	TAS3A-5'D1[+]	1077	5.5	0.422226	0.938819427437556	no	NA	TAS3A-5'D1[+]:AT4G37180.2	0.956521743332181
AT4G38520.2	TAS3C-5'D4[-]	2116	5.5	0.514909	0.746326767890749	no	NA	TAS3C-5'D4[-]:AT4G38520.2	0.956521743332181
AT5G07440.3	TAS3C-5'D9[+]	180	5.5	2.05964	0.748177020926968	no	GDH2	TAS3C-5'D9[+]:GDH2	0.956521743332181
AT5G07530.2	TAS3C-5'D3[+]	165	5.5	0.514909	0.746326767890749	no	ATGRP-7	TAS3C-5'D3[+]:ATGRP-7	0.956521743332181
AT5G08680.1	TAS2-3'D10[+]	289	5.5	0.22656	0.8096591940506	no	NA	TAS2-3'D10[+]:AT5G08680.1	0.956521743332181
AT5G13850.1	TAS3B-5'D7[+]	572	5.5	0.514909	0.746326767890749	no	NACA3	TAS3B-5'D7[+]:NACA3	0.956521743332181
AT5G14120.1	TAS3A-5'D4[-]	1979	5	0.514909	0.595312272814798	no	NA	TAS3A-5'D4[-]:AT5G14120.1	0.956521743332181
AT5G48385.1	TAS4-3'D5[+]	596	5.5	0.350138	0.891233730870963	no	NA	TAS4-3'D5[+]:AT5G48385.1	0.956521743332181
AT5G40340.1	TAS3B-5'D7[+]	2199	5.5	0.514909	0.746326767890749	no	NA	TAS3B-5'D7[+]:AT5G40340.1	0.977912082173804
AT5G48180.1	TAS1B-3'D7[-]	657	5.5	1.54473	0.831708959223961	no	AtNSP5	TAS1B-3'D7[-]:AtNSP5	0.977912082173804
AT1G01090.1	TAS3C-5'D5[+]	1001	5.5	0.514909	0.370442307786358	no	PDH-E1 ALPHA	TAS3C-5'D5[+]:PDH-E1 ALPHA	0.999907471613073
AT1G05320.3	TAS3C-5'D9[+]	323	6	0.0617891	0.700892990932129	no	NA	TAS3C-5'D9[+]:AT1G05320.3	0.999907471613073
AT1G07320.4	TAS1B-3'D4[-]	853	6	0.514909	0.066953752729137	no	EMB2784	TAS1B-3'D4[-]:EMB2784	0.999907471613073
AT1G12080.2	TAS3C-5'D8[-]	300	6	6.69382	0.18015107381356	no	NA	TAS3C-5'D8[-]:AT1G12080.2	0.999907471613073
AT1G12090.1	TAS4-3'D7[+]	784	5.5	1.54473	0.310002887170123	no	ELP	TAS4-3'D7[+]:ELP	0.999907471613073
AT1G12310.1	TAS1B-3'D2[+]	499	5.5	0.514909	0.329016193347175	no	NA	TAS1B-3'D2[+]:AT1G12310.1	0.999907471613073
AT1G20440.1	TAS3C-5'D3[+]	485	5.5	1.54473	0.622265531390452	no	AtCOR47	TAS3C-5'D3[+]:AtCOR47	0.999907471613073
AT1G20920.2	TAS2-3'D6[-]	700	6	0.514909	0.227327280912365	no	NA	TAS2-3'D6[-]:AT1G20920.2	0.999907471613073
AT1G30360.1	TAS2-3'D3[+]	2344	5.5	1.54473	0.291705068067917	no	ERD4	TAS2-3'D3[+]:ERD4	0.999907471613073
AT1G53910.3	TAS3C-5'D9[+]	805	6	0.514909	0.746326767890749	no	RAP2.12	TAS3C-5'D9[+]:RAP2.12	0.999907471613073
AT1G56280.2	TAS3B-5'D7[+]	853	5.5	2.05964	0.497576064100542	no	ATDI19	TAS3B-5'D7[+]:ATDI19	0.999907471613073
AT1G64230.5	TAS3C-5'D9[+]	777	6	0.514909	0.268878346094729	no	UBC28	TAS3C-5'D9[+]:UBC28	0.999907471613073
AT1G65060.2	TAS1C-3'D7[-]	1381	6	0.514909	0.595312272814798	no	4CL3	TAS1C-3'D7[-]:4CL3	0.999907471613073
AT1G65960.2	TAS3B-5'D6[+]	1452	6	1.54473	0.711902197479403	no	GAD2	TAS3B-5'D6[+]:GAD2	0.999907471613073
AT1G67230.1	TAS1C-3'D5[-]	1584	6	0.514909	0.746326767890749	no	CRWN1	TAS1C-3'D5[-]:CRWN1	0.999907471613073
AT1G68560.1	TAS1A-3'D7[+]	2201	5.5	0.514909	0.495126550836046	no	ATXYL1	TAS1A-3'D7[+]:ATXYL1	0.999907471613073
AT1G70700.2	TAS1C-3'D5[-]	1014	6	1.02982	0.078933410070152	no	JAZ9	TAS1C-3'D5[-]:JAZ9	0.999907471613073
AT1G75950.1	TAS4-3'D4[+]	215	6	0.514909	0.495126550836046	no	ASK1	TAS4-3'D4[+]:ASK1	0.999907471613073
AT2G01690.2	TAS3B-5'D5[-]	2729	6	0.514909	0.746326767890749	no	NA	TAS3B-5'D5[-]:AT2G01690.2	0.999907471613073
AT2G01850.1	TAS3C-5'D10[+]	917	6	0.514909	0.746326767890749	no	ATXTH27	TAS3C-5'D10[+]:ATXTH27	0.999907471613073
AT2G07675.1	TAS4-3'D9[+]	34	6	0.252306	0.826654274283142	no	NA	TAS4-3'D9[+]:AT2G07675.1	0.999907471613073
AT2G19480.3	TAS3A-5'D1[+]	1195	5.5	0.514909	0.595312272814798	no	NAP1;2	TAS3A-5'D1[+]:NAP1;2	0.999907471613073
AT2G21660.2	TAS4-3'D2[-]	542	5.5	25.2306	0.308942399990578	no	ATGRP7	TAS4-3'D2[-]:ATGRP7	0.999907471613073
AT2G25900.2	TAS3C-5'D3[+]	1415	6	0.514909	0.495126550836046	no	ATCTH	TAS3C-5'D3[+]:ATCTH	0.999907471613073
AT2G27510.1	TAS3A-5'D7[+]	268	6	0.514909	0.595312272814798	no	ATFD3	TAS3A-5'D7[+]:ATFD3	0.999907471613073
AT2G30570.1	TAS3B-5'D7[+]	263	6	2.05964	0.39767501709164	no	PSBW	TAS3B-5'D7[+]:PSBW	0.999907471613073
AT2G31360.1	TAS3B-5'D9[+]	1005	6	0.514909	0.746326767890749	no	ADS2	TAS3B-5'D9[+]:ADS2	0.999907471613073
AT2G33150.1	TAS3B-5'D7[-]	1589	5	0.514909	0.246363120396677	no	KAT2	TAS3B-5'D7[-]:KAT2	0.999907471613073
AT2G36160.1	TAS1B-3'D4[-]	536	5.5	0.514909	0.423804115203312	no	NA	TAS1B-3'D4[-]:AT2G36160.1	0.999907471613073
AT2G39770.2	TAS4-3'D10[-]	1243	6	1.02982	0.567853296219105	no	CYT1	TAS4-3'D10[-]:CYT1	0.999907471613073
AT3G02540.3	TAS1A-3'D9[-]	1330	5.5	0.514909	0.495126550836046	no	RAD23-3	TAS1A-3'D9[-]:RAD23-3	0.999907471613073
AT3G05020.1	TAS3C-5'D3[+]	258	5.5	1.02982	0.263824732057677	no	ACP	TAS3C-5'D3[+]:ACP	0.999907471613073
AT3G10570.1	TAS4-3'D9[+]	1554	6	0.514909	0.246363120396677	no	CYP77A6	TAS4-3'D9[+]:CYP77A6	0.999907471613073
AT3G29040.1	TAS3A-5'D1[+]	578	6	1.02982	0.797656332891898	no	NA	TAS3A-5'D1[+]:AT3G29040.1	0.999907471613073
AT3G51550.1	TAS2-3'D3[-]	2979	6	0.514909	0.595312272814798	no	FER	TAS2-3'D3[-]:FER	0.999907471613073
AT3G59940.1	TAS4-3'D9[+]	1241	6	0.514909	0.746326767890749	no	NA	TAS4-3'D9[+]:AT3G59940.1	0.999907471613073
AT3G60750.2	TAS3B-5'D7[+]	2144	5.5	0.514909	0.423804115203312	no	NA	TAS3B-5'D7[+]:AT3G60750.2	0.999907471613073
AT4G07947.1	TAS3A-5'D9[+]	479	5.5	0.0102982	0.666903556583267	no	NA	TAS3A-5'D9[+]:AT4G07947.1	0.999907471613073
AT4G11260.1	TAS3B-5'D9[-]	1239	6	0.514909	0.595312272814798	no	ATSGT1B	TAS3B-5'D9[-]:ATSGT1B	0.999907471613073
AT4G24050.1	TAS3C-5'D3[+]	1307	6	0.514909	0.423804115203312	no	NA	TAS3C-5'D3[+]:AT4G24050.1	0.999907471613073
AT4G26630.2	TAS3C-5'D3[+]	836	6	0.514909	0.495126550836046	no	NA	TAS3C-5'D3[+]:AT4G26630.2	0.999907471613073
AT4G28190.2	TAS3B-5'D7[+]	1229	6	0.514909	0.746326767890749	no	ULT	TAS3B-5'D7[+]:ULT	0.999907471613073
AT4G28750.1	TAS3A-5'D7[+]	329	6	0.417076	0.346519100321314	no	PSAE-1	TAS3A-5'D7[+]:PSAE-1	0.999907471613073
AT4G30440.1	TAS3B-5'D3[+]	1118	5.5	2.05964	0.597671152332266	no	GAE1	TAS3B-5'D3[+]:GAE1	0.999907471613073
AT4G32410.1	TAS3C-5'D5[+]	2267	6	0.514909	0.746326767890749	no	AtCESA1	TAS3C-5'D5[+]:AtCESA1	0.999907471613073
AT4G32410.1	TAS1B-3'D4[-]	3035	6	0.514909	0.495126550836046	no	AtCESA1	TAS1B-3'D4[-]:AtCESA1	0.999907471613073
AT4G40030.3	TAS3C-5'D9[-]	826	5	1.54473	0.275446904546709	no	NA	TAS3C-5'D9[-]:AT4G40030.3	0.999907471613073
AT5G01210.1	TAS3B-5'D5[+]	1449	6	0.514909	0.423804115203312	no	NA	TAS3B-5'D5[+]:AT5G01210.1	0.999907471613073
AT5G07340.2	TAS4-3'D9[+]	715	6	0.514909	0.746326767890749	no	NA	TAS4-3'D9[+]:AT5G07340.2	0.999907471613073
AT5G07530.2	TAS3B-5'D6[+]	635	5.5	1.54473	0.000636217491962058	no	ATGRP-7	TAS3B-5'D6[+]:ATGRP-7	0.999907471613073
AT5G09810.1	TAS1C-3'D5[+]	1319	5.5	1.02982	0.208112813299075	no	ACT7	TAS1C-3'D5[+]:ACT7	0.999907471613073
AT5G10450.4	TAS4-3'D9[+]	519	6	0.308946	0.355432999880522	no	14-3-3lambda	TAS4-3'D9[+]:14-3-3lambda	0.999907471613073
AT5G15350.1	TAS1C-3'D5[-]	368	6	0.514909	0.595312272814798	no	AtENODL17	TAS1C-3'D5[-]:AtENODL17	0.999907471613073
AT5G28770.3	TAS3A-5'D8[+]	935	6	0.514909	0.595312272814798	no	AtbZIP63	TAS3A-5'D8[+]:AtbZIP63	0.999907471613073
AT5G35630.3	TAS2-3'D4[+]	1421	6	0.514909	0.370442307786358	no	ATGSL1	TAS2-3'D4[+]:ATGSL1	0.999907471613073
AT5G45930.1	TAS3B-5'D3[-]	1098	6	0.514909	0.746326767890749	no	CHL I2	TAS3B-5'D3[-]:CHL I2	0.999907471613073
AT5G52040.4	TAS3C-5'D3[+]	1445	6	0.514909	0.595312272814798	no	At-RS41	TAS3C-5'D3[+]:At-RS41	0.999907471613073
AT5G56870.1	TAS1B-3'D7[-]	471	6	0.514909	0.674467961960393	no	BGAL4	TAS1B-3'D7[-]:BGAL4	0.999907471613073
AT5G60670.1	TAS3C-5'D3[+]	305	6	0.514909	0.746326767890749	no	NA	TAS3C-5'D3[+]:AT5G60670.1	0.999907471613073
AT5G65220.1	TAS3B-5'D9[+]	450	6	0.514909	0.595312272814798	no	NA	TAS3B-5'D9[+]:AT5G65220.1	0.999907471613073
ATCG00380.1	TAS3B-5'D8[+]	235	6	1.02982	0.232680394881036	no	RPS4	TAS3B-5'D8[+]:RPS4	0.999907471613073
ATMG00513.1	TAS3A-5'D2[-]	1342	6	0.0772364	0.193495592070757	no	NAD5	TAS3A-5'D2[-]:NAD5	0.999907471613073
ATMG00980.1	TAS4-3'D9[+]	34	6	0.252306	0.826654274283142	no	RPSL2	TAS4-3'D9[+]:RPSL2	0.999907471613073
