# Supplementary material for: NanoPARE: parallel analysis of RNA 5′ ends from low-input RNA
Source: Genome Res. 2018 Dec;28(12):1931–42. doi: 10.1101/gr.239202.118 (PMC6280765; doi:10.1101/gr.239202.118)
Supplement: Supplemental Material [file supp_gr.239202.118_Supplemental_Code_S1.zip › supplemental_code_S1/data_tables/detected_sites/petal_2.anno.mir.allen.detected.sites.tsv]

target.transcript	sRNA	slice.site	Allen.score	slice.site.rpm	fold.change	verified.	common.name	interaction	adj.p.val
AT1G31280.1	miR403-3p	3232	1	2.50079	2.47091506981583	yes	AGO2	miR403-3p:AGO2	0
AT1G56010.2	miR164a	812	2	2.08399	3.08399	yes	anac021	miR164a:anac021	0
AT1G77850.1	miR160a-5p	1419	0.5	12.9208	13.9208	yes	ARF17	miR160a-5p:ARF17	0
AT2G02850.1	miR408-3p	107	1	0.416799	1	yes	ARPN	miR408-3p:ARPN	0
AT2G27400.1	miR173-5p	378	2.5	2.50079	3.50079	yes	TAS1a	miR173-5p:TAS1a	0
AT2G28350.1	miR160a-5p	1339	2	4.16799	4.16188373922784	yes	ARF10	miR160a-5p:ARF10	0
AT2G39675.1	miR173-5p	378	2.5	8.75277	9.75277	yes	TAS1c	miR173-5p:TAS1c	0
AT2G39681.1	miR173-5p	417	2.5	2.50079	2.47091506981583	yes	TAS2	miR173-5p:TAS2	0
AT2G45160.1	miR171a-3p	1013	0	47.9318	18.345824631916	yes	ATHAM1	miR171a-3p:ATHAM1	0
AT3G60630.1	miR171a-3p	1055	0	7.50238	2.4287032355554	yes	ATHAM2	miR171a-3p:ATHAM2	0
AT4G00150.1	miR171a-3p	866	0	7.50238	6.00111942484431	yes	ATHAM3	miR171a-3p:ATHAM3	0
AT4G24160.2	miR163	1550	5.5	0.416799	1.416799	no	NA	miR163:AT4G24160.2	0
AT4G30080.1	miR160a-5p	1518	2.5	6.25198	3.95505664548971	yes	ARF16	miR160a-5p:ARF16	0
AT4G36920.2	miR172c	1303	1	0.833597	1	yes	AP2	miR172c:AP2	0
AT5G39740.2	miR414	997	1.5	0.833597	0.594553484284969	no	OLI7	miR414:OLI7	0
AT5G50570.2	miR156j	976	0	0.208399	1	no	SPL13	miR156j:SPL13	0
AT5G50670.1	miR156j	1111	0	0.208399	1	no	SPL13	miR156j:SPL13	0
AT5G60120.2	miR172a	1820	1	0.416799	1	yes	TOE2	miR172a:TOE2	0
AT1G27340.1	miR394a	1382	1	1.66719	2.66719	yes	LCR	miR394a:LCR	0.00213858657583571
AT5G53950.1	miR164a	811	2.5	0.416799	1.416799	yes	ANAC098	miR164a:ANAC098	0.00412035135710305
AT5G07680.2	miR164a	661	2.5	0.416799	1.416799	yes	ANAC079	miR164a:ANAC079	0.0062741852369918
AT2G36026.1	miR8181	162	2.5	0.416799	1	no	NA	miR8181:AT2G36026.1	0.00859591504572378
AT3G62980.1	miR393a-5p	1721	2	1.0545	1.4500998377328	yes	AtTIR1	miR393a-5p:AtTIR1	0.0173637132364502
AT1G20090.1	miR5021	124	4	4.16799	2.81849828506482	no	ARAC4	miR5021:ARAC4	0.0175098528376937
AT1G64583.1	miR161.1	738	2.5	0.416799	1.416799	no	NA	miR161.1:AT1G64583.1	0.0277844554650102
AT5G40340.1	miR414	1045	2.5	0.833597	1.29418287279988	no	NA	miR414:AT5G40340.1	0.0318994063037723
AT1G23930.1	miR414	349	2.5	0.1042	1.04744542649963	no	NA	miR414:AT1G23930.1	0.0351038364728459
AT1G30490.1	miR165a-3p	805	3	0.416799	1.416799	no	ATHB9	miR165a-3p:ATHB9	0.0351038364728459
AT1G36080.1	miR414	610	2.5	0.1042	1.04744542649963	no	NA	miR414:AT1G36080.1	0.0351038364728459
AT1G59710.1	miR414	926	2.5	0.833597	1	no	NA	miR414:AT1G59710.1	0.0351038364728459
AT1G72830.3	miR169h	1423	2.5	0.416799	1	yes	ATHAP2C	miR169h:ATHAP2C	0.0351038364728459
AT2G23710.1	miR414	406	2.5	0.1042	1.04744542649963	no	NA	miR414:AT2G23710.1	0.0351038364728459
AT2G34710.1	miR165a-3p	880	3	0.416799	1.416799	no	ATHB-14	miR165a-3p:ATHB-14	0.0351038364728459
AT3G47330.1	miR414	406	2.5	0.1042	1.04744542649963	no	NA	miR414:AT3G47330.1	0.0351038364728459
AT4G09370.1	miR414	406	2.5	0.1042	1.04744542649963	no	NA	miR414:AT4G09370.1	0.0351038364728459
AT4G28960.1	miR414	310	2.5	0.1042	1.04744542649963	no	NA	miR414:AT4G28960.1	0.0351038364728459
AT5G37390.1	miR414	406	2.5	0.1042	1.04744542649963	no	NA	miR414:AT5G37390.1	0.0351038364728459
AT5G43270.3	miR157a-5p	1112	2	0.833597	1.29418287279988	no	SPL2	miR157a-5p:SPL2	0.0351038364728459
AT5G44415.1	miR414	406	2.5	0.1042	1.04744542649963	no	NA	miR414:AT5G44415.1	0.0351038364728459
AT1G06180.1	miR858a	402	3	0.416799	1.416799	yes	ATMYB13	miR858a:ATMYB13	0.0409482631962907
AT1G08125.3	miR390a-3p	887	5	7.91917	6.29529665111283	no	NA	miR390a-3p:AT1G08125.3	0.047608315391784
AT1G20980.1	miR831-5p	3804	4.5	2.50079	1.90924723371602	no	ATSPL14	miR831-5p:ATSPL14	0.0537326803560919
AT1G62914.1	miR161.2	978	3	0.416799	1.416799	no	NA	miR161.2:AT1G62914.1	0.0537326803560919
AT2G33810.1	miR156a-5p	796	1.5	0.416799	1	yes	SPL3	miR156a-5p:SPL3	0.0589466701558378
AT2G47460.1	miR858b	400	2.5	0.416799	1	yes	ATMYB12	miR858b:ATMYB12	0.0591968360569872
AT2G36400.1	miR396a-5p	756	4	0.833597	1.833597	yes	AtGRF3	miR396a-5p:AtGRF3	0.0695451246792804
AT5G13640.1	miR5658	2565	2	0.833597	1.28661284720395	no	ATPDAT	miR5658:ATPDAT	0.069747465651701
AT1G50055.1	miR173-5p	373	4.5	6.66878	5.41275085597887	yes	TAS1b	miR173-5p:TAS1b	0.0831745418641975
AT1G27360.4	miR157a-5p	1310	2	0.416799	1	no	SPL11	miR157a-5p:SPL11	0.0848331810662946
AT3G23690.1	miR393a-5p	416	3	0.833597	1.29418287279988	yes	NA	miR393a-5p:AT3G23690.1	0.0888327999776504
AT2G22840.1	miR396a-5p	791	4	0.416799	1.416799	yes	AtGRF1	miR396a-5p:AtGRF1	0.0913876816753365
AT2G41900.1	miR5021	54	2	0.833597	1	no	OXS2	miR5021:OXS2	0.107840411071179
AT4G03190.1	miR393a-5p	1597	3	1.2504	1	yes	AFB1	miR393a-5p:AFB1	0.117921362151222
AT1G08450.3	miR5021	130	3.5	0.416799	1.416799	no	AtCRT3	miR5021:AtCRT3	0.117994431731154
AT5G14880.1	miR414	268	4	0.416799	1.416799	no	NA	miR414:AT5G14880.1	0.119821079974315
AT4G17940.1	miR414	808	2.5	0.416799	0.772688327915022	no	NA	miR414:AT4G17940.1	0.123609288228876
AT3G11250.1	miR5662	764	4	0.416799	1.416799	no	NA	miR5662:AT3G11250.1	0.127912983894626
AT1G70700.2	miR169d	787	2.5	1.2504	0.473649759323454	no	JAZ9	miR169d:JAZ9	0.154687726868236
AT3G46110.2	miR824-5p	267	5.5	0.416799	1.416799	no	NA	miR824-5p:AT3G46110.2	0.166267437823389
AT2G30933.2	miR5021	256	4	0.416799	1.416799	no	NA	miR5021:AT2G30933.2	0.169915787394853
AT5G19950.3	miR167a-5p	1209	4	0.416799	1.416799	no	NA	miR167a-5p:AT5G19950.3	0.170274330827876
AT5G37780.3	miR414	638	2.5	0.416799	0.195367196269157	no	ACAM-1	miR414:ACAM-1	0.175182837053883
AT1G63120.1	miR5658	1053	2	0.833597	0.814787148951298	no	ATRBL2	miR5658:ATRBL2	0.195730764480967
AT3G54760.2	miR414	424	3.5	0.416799	1	no	NA	miR414:AT3G54760.2	0.202593885082322
AT5G54810.1	miR5642a	470	4	0.416799	1.416799	no	ATTSB1	miR5642a:ATTSB1	0.211936041161709
AT2G36010.3	miR836	1136	4	0.416799	1	no	ATE2FA	miR836:ATE2FA	0.222993749340049
AT1G10120.1	miR396a-5p	1316	5.5	1.66719	1.88254650095038	yes	NA	miR396a-5p:AT1G10120.1	0.234165146552279
AT4G00740.1	miR8171	1094	6	0.833597	1.833597	no	QUA3	miR8171:QUA3	0.25080727689716
AT2G37340.3	miR842	1015	3	0.416799	0.772688327915022	no	AT-RS2Z33	miR842:AT-RS2Z33	0.252272568358092
AT4G13590.2	miR158a-5p	707	5.5	0.833597	1.833597	no	NA	miR158a-5p:AT4G13590.2	0.267257623197581
AT5G65060.2	miR2112-3p	717	5	0.833597	1.833597	no	AGL70	miR2112-3p:AGL70	0.267257623197581
AT1G12820.1	miR393a-5p	1894	4	1.2504	1.22731439896553	yes	AFB3	miR393a-5p:AFB3	0.268242027203271
AT4G30600.1	miR5658	2024	2	0.391791	0.75904956214479	no	NA	miR5658:AT4G30600.1	0.268242027203271
AT5G67180.1	miR5658	1384	2	0.0250079	0.723467407868018	no	TOE3	miR5658:TOE3	0.268242027203271
AT3G50690.1	miR414	508	3	0.291759	0.890780426482078	no	NA	miR414:AT3G50690.1	0.272959345925722
AT2G29720.1	miR776	1405	5.5	0.416799	1.416799	no	CTF2B	miR776:CTF2B	0.274734080819809
AT1G30330.2	miR167c-5p	3245	3	0.416799	0.772688327915022	no	ARF6	miR167c-5p:ARF6	0.27648946924443
AT1G51760.1	miR167a-5p	862	3	0.416799	0.772688327915022	no	IAR3	miR167a-5p:IAR3	0.27648946924443
AT2G11910.2	miR414	313	3	0.416799	0.772688327915022	no	NA	miR414:AT2G11910.2	0.28403007740107
AT5G02710.1	miR396b-5p	241	5	0.416799	1.416799	no	NA	miR396b-5p:AT5G02710.1	0.298406887613698
AT3G60750.2	miR5021	274	3	0.416799	1	no	NA	miR5021:AT3G60750.2	0.302353612864607
AT1G05570.2	miR5650	5830	6	0.416799	1.416799	no	ATGSL06	miR5650:ATGSL06	0.307742804033785
AT5G35732.1	miR822-5p	32	5.5	0.416799	1.416799	no	NA	miR822-5p:AT5G35732.1	0.310847048016366
AT1G51660.1	miR854a	1324	5	0.416799	1.416799	no	ATMEK4	miR854a:ATMEK4	0.311495574913989
AT3G49010.5	miR5662	83	3.5	0.416799	1	no	ATBBC1	miR5662:ATBBC1	0.311495574913989
AT2G15880.1	miR8180	1783	5.5	0.416799	1.416799	no	NA	miR8180:AT2G15880.1	0.313952825908871
AT5G22010.1	miR773a	349	4.5	0.416799	1.416799	no	AtRFC1	miR773a:AtRFC1	0.318553717925831
AT5G25220.2	miR156f-3p	582	4.5	0.416799	1.416799	no	KNAT3	miR156f-3p:KNAT3	0.320590620413697
AT4G29100.1	miR5021	369	6	0.416799	1.416799	no	NA	miR5021:AT4G29100.1	0.347957452468359
AT5G09800.1	miR397a	192	5.5	0.416799	1.416799	no	NA	miR397a:AT5G09800.1	0.347957452468359
AT5G37020.2	miR167a-5p	2380	4	0.833597	1	no	ARF8	miR167a-5p:ARF8	0.347957452468359
AT5G61770.3	miR833b	852	6	1.2504	1.58836927468187	no	PPAN	miR833b:PPAN	0.352238333716786
AT3G30300.1	miR2938	1954	4	0.416799	1	no	NA	miR2938:AT3G30300.1	0.355469078358951
AT4G33350.2	miR4228-3p	215	6	0.416799	1.416799	no	AtTic22-IV	miR4228-3p:AtTic22-IV	0.355469078358951
AT1G52827.1	miR1887	256	3.5	0.833597	1	no	ATCDT1	miR1887:ATCDT1	0.364749223553594
AT4G11680.1	miR2939	1371	4	0.833597	1.29418287279988	no	NA	miR2939:AT4G11680.1	0.379615367626659
AT5G51840.1	miR839-5p	776	4	0.416799	1	no	NA	miR839-5p:AT5G51840.1	0.380835410587835
AT4G32160.1	miR5014a-3p	2061	4	0.416799	1	no	NA	miR5014a-3p:AT4G32160.1	0.380897121320442
AT5G22650.2	miR414	587	4.5	0.833597	1.29418287279988	no	ATHD2	miR414:ATHD2	0.380897121320442
AT1G31910.2	miR8170-5p	145	5	0.416799	1.416799	no	NA	miR8170-5p:AT1G31910.2	0.400134442890584
AT4G28640.3	miR5641	344	6	0.416799	1.416799	no	IAA11	miR5641:IAA11	0.400134442890584
AT1G06520.1	miR5658	344	5.5	0.416799	1.416799	no	ATGPAT1	miR5658:ATGPAT1	0.410259841636095
AT4G32270.2	miR5012	132	5.5	0.833597	1.833597	no	NA	miR5012:AT4G32270.2	0.410259841636095
AT2G40300.1	miR5655	886	3.5	0.416799	1	no	ATFER4	miR5655:ATFER4	0.413716316739761
AT2G18840.1	miR5658	297	6	0.416799	1.416799	no	NA	miR5658:AT2G18840.1	0.414061548637568
AT4G17550.1	miR834	1407	4	0.416799	1	no	AtG3Pp4	miR834:AtG3Pp4	0.416320611321446
AT5G46030.1	miR414	453	3	0.183391	0.525858069676502	no	NA	miR414:AT5G46030.1	0.418877244223928
AT2G34585.1	miR8170-5p	433	4	1.66719	1.1852070742979	no	NA	miR8170-5p:AT2G34585.1	0.420031590564423
AT5G10020.2	miR5021	3270	3.5	0.416799	1	no	NA	miR5021:AT5G10020.2	0.420031590564423
AT1G19870.1	miR4227	2242	4	0.833597	1.29418287279988	no	iqd32	miR4227:iqd32	0.425120204812562
AT2G11910.2	miR414	502	3	0.833597	0.423034613867234	no	NA	miR414:AT2G11910.2	0.425955649436081
AT3G48060.1	miR414	3592	4.5	0.416799	1.259332112636	no	NA	miR414:AT3G48060.1	0.456172468338908
AT1G47970.1	miR414	233	3.5	0.416799	0.772688327915022	no	NA	miR414:AT1G47970.1	0.459410069841103
AT2G20800.1	miR836	1258	5.5	0.416799	1.416799	no	NDB4	miR836:NDB4	0.459410069841103
AT3G09200.2	miR5662	663	3.5	1.2504	0.84373441712064	no	NA	miR5662:AT3G09200.2	0.459410069841103
AT1G14510.1	miR414	839	4.5	0.833597	1	no	AL7	miR414:AL7	0.466533550319421
AT1G22970.1	miR414	625	4.5	0.416799	1	no	NA	miR414:AT1G22970.1	0.466533550319421
AT1G48410.3	miR168a-5p	531	5	0.833597	1.29418287279988	yes	AGO1	miR168a-5p:AGO1	0.466533550319421
AT1G63910.1	miR858a	449	5.5	0.416799	1.416799	no	AtMYB103	miR858a:AtMYB103	0.466533550319421
AT2G29995.1	miR156i	142	4	0.416799	1	no	NA	miR156i:AT2G29995.1	0.466533550319421
AT2G34300.2	miR170-5p	390	4.5	0.416799	1	no	NA	miR170-5p:AT2G34300.2	0.466533550319421
AT2G38680.1	miR414	784	4.5	0.416799	1	no	NA	miR414:AT2G38680.1	0.466533550319421
AT2G42620.1	miR782	1016	4.5	0.416799	1	no	MAX2	miR782:MAX2	0.466533550319421
AT3G05840.2	miR413	492	4.5	0.833597	1	no	ATSK12	miR413:ATSK12	0.466533550319421
AT4G32520.2	miR393a-3p	1036	4.5	0.416799	1	no	AtSHMT3	miR393a-3p:AtSHMT3	0.466533550319421
AT5G28740.1	miR414	1003	6	0.416799	1.416799	no	NA	miR414:AT5G28740.1	0.466533550319421
AT5G50310.1	miR414	1651	4.5	0.416799	1	no	NA	miR414:AT5G50310.1	0.466533550319421
AT1G32090.1	miR5658	2274	3	0.416799	0.772688327915022	no	NA	miR5658:AT1G32090.1	0.470126138794305
AT1G50460.1	miR414	212	4	0.416799	1	no	ATHKL1	miR414:ATHKL1	0.470126138794305
AT3G49940.1	miR829-5p	509	6	0.416799	1.416799	no	LBD38	miR829-5p:LBD38	0.470126138794305
AT1G19990.1	miR5645a	548	4.5	0.416799	1	no	NA	miR5645a:AT1G19990.1	0.47195903087737
AT3G14560.1	miR824-5p	294	4.5	1.66719	1	no	NA	miR824-5p:AT3G14560.1	0.47548824112468
AT1G63050.1	miR5021	1618	6	0.416799	1.416799	no	AtLPLAT2	miR5021:AtLPLAT2	0.483584061730699
AT1G77580.2	miR5021	2476	6	0.416799	1.416799	no	NA	miR5021:AT1G77580.2	0.483584061730699
AT3G03870.2	miR834	885	4	0.416799	1	no	NA	miR834:AT3G03870.2	0.483584061730699
AT3G46320.1	miR2112-5p	462	5.5	0.416799	1.416799	no	NA	miR2112-5p:AT3G46320.1	0.483584061730699
AT4G02020.1	miR414	157	3.5	0.00416799	0.830990417900048	no	EZA1	miR414:EZA1	0.483584061730699
AT4G15790.1	miR5662	242	6	0.416799	1.416799	no	NA	miR5662:AT4G15790.1	0.483584061730699
AT5G41350.1	miR834	391	6	0.416799	1.416799	no	NA	miR834:AT5G41350.1	0.483584061730699
AT2G35900.1	miR2934-5p	689	4.5	0.416799	1	no	NA	miR2934-5p:AT2G35900.1	0.496056228607201
AT1G29930.1	miR842	223	4.5	1.2504	1	no	AB140	miR842:AB140	0.503997456044819
AT4G35335.1	miR865-5p	608	6	0.416799	1.416799	no	NA	miR865-5p:AT4G35335.1	0.505076414156253
AT2G47850.3	miR5021	138	4	0.416799	1	no	NA	miR5021:AT2G47850.3	0.517576327244611
AT3G13050.1	miR773a	824	5.5	0.416799	1.416799	no	AtNiaP	miR773a:AtNiaP	0.517646450473358
AT3G09970.1	miR5015	943	6	0.416799	1.416799	no	NA	miR5015:AT3G09970.1	0.521213154034451
AT1G47970.1	miR414	638	3.5	0.416799	0.629576519729826	no	NA	miR414:AT1G47970.1	0.525274049116407
AT4G24940.1	miR414	1071	4.5	0.416799	1.36010976116559	no	AT-SAE1-1	miR414:AT-SAE1-1	0.52823352687954
AT1G24793.2	miR861-3p	671	5	0.166719	1	no	AtLpxC1	miR861-3p:AtLpxC1	0.537474418102023
AT1G25054.2	miR861-3p	934	5	0.166719	1	no	AtLpxC3	miR861-3p:AtLpxC3	0.537474418102023
AT1G25145.1	miR861-3p	654	5	0.166719	1	no	AtLpxC4	miR861-3p:AtLpxC4	0.537474418102023
AT1G25210.2	miR861-3p	789	5	0.166719	1	no	AtLpxC5	miR861-3p:AtLpxC5	0.537474418102023
AT3G49080.1	miR835-5p	693	6	0.416799	1.416799	no	NA	miR835-5p:AT3G49080.1	0.549978906801525
AT4G19640.1	miR156f-3p	742	5.5	2.50079	1.55563011020263	no	ARA-7	miR156f-3p:ARA-7	0.549978906801525
AT1G05750.1	miR167a-5p	1159	6	0.416799	1.416799	no	CLB19	miR167a-5p:CLB19	0.554279139767178
AT1G69350.1	miR400	512	6	0.416799	1.416799	no	NA	miR400:AT1G69350.1	0.554279139767178
AT1G71080.1	miR414	768	6	0.416799	1.416799	no	NA	miR414:AT1G71080.1	0.554279139767178
AT2G19740.1	miR847	414	3.5	0.416799	0.459404537628202	no	NA	miR847:AT2G19740.1	0.554279139767178
AT2G40620.1	miR5658	924	4	0.416799	1	no	NA	miR5658:AT2G40620.1	0.554279139767178
AT3G25400.1	miR414	462	6	0.416799	1.416799	no	NA	miR414:AT3G25400.1	0.554279139767178
AT3G28007.1	miR414	782	3.5	0.416799	0.459404537628202	no	AtSWEET4	miR414:AtSWEET4	0.554279139767178
AT3G29075.1	miR414	714	4.5	0.416799	1	no	NA	miR414:AT3G29075.1	0.554279139767178
AT4G18030.1	miR5999	2119	3.5	0.416799	0.404708365825999	no	NA	miR5999:AT4G18030.1	0.554279139767178
AT5G18520.1	miR414	1334	3.5	0.416799	0.531195377907086	no	Cand7	miR414:Cand7	0.554279139767178
AT5G26360.1	miR858a	1741	4.5	0.416799	1	no	NA	miR858a:AT5G26360.1	0.554279139767178
AT5G52810.1	miR157a-3p	970	5.5	0.416799	1.416799	no	NA	miR157a-3p:AT5G52810.1	0.554279139767178
AT5G61590.1	miR5658	303	3	0.416799	0.25368885848886	no	NA	miR5658:AT5G61590.1	0.554279139767178
AT5G65670.2	miR172b-5p	1057	3.5	1.66719	0.761882317991082	no	IAA9	miR172b-5p:IAA9	0.554279139767178
AT2G04030.2	miR156d-3p	1007	6	0.416799	1.416799	no	AtHsp90.5	miR156d-3p:AtHsp90.5	0.555354669109083
AT3G25520.2	miR414	699	3.5	0.416799	0.361650657674744	no	ATL5	miR414:ATL5	0.555354669109083
AT1G24800.1	miR859	842	4	0.1042	0.841231785183441	no	NA	miR859:AT1G24800.1	0.560241522930735
AT1G24881.1	miR859	845	4	0.1042	0.841231785183441	no	NA	miR859:AT1G24881.1	0.560241522930735
AT1G25055.1	miR859	803	4	0.1042	0.841231785183441	no	NA	miR859:AT1G25055.1	0.560241522930735
AT1G25150.1	miR859	780	4	0.1042	0.841231785183441	no	NA	miR859:AT1G25150.1	0.560241522930735
AT1G66150.1	miR165a-5p	1865	4	0.416799	0.772688327915022	no	TMK1	miR165a-5p:TMK1	0.560241522930735
AT1G66230.1	miR858b	467	4	0.416799	0.772688327915022	yes	AtMYB20	miR858b:AtMYB20	0.560241522930735
AT3G15010.2	miR5646	291	5	0.416799	1	no	NA	miR5646:AT3G15010.2	0.560241522930735
AT3G26810.1	miR393a-5p	2009	4	0.195895	0.844082329250656	yes	AFB2	miR393a-5p:AFB2	0.560241522930735
AT4G04900.1	miR5658	393	5	0.833597	1.29418287279988	no	RIC10	miR5658:RIC10	0.560241522930735
AT5G38880.1	miR780.1	2678	5	0.416799	1	no	AUG5	miR780.1:AUG5	0.560241522930735
AT5G45940.2	miR401	468	5	0.416799	1	no	AtNUDT11	miR401:AtNUDT11	0.560241522930735
AT5G64030.1	miR162a-5p	2071	5	0.416799	1	no	NA	miR162a-5p:AT5G64030.1	0.560241522930735
AT2G22680.1	miR5635a	1679	5	0.416799	1	no	WAVH1	miR5635a:WAVH1	0.569834696680563
AT3G62770.3	miR8181	1147	5	0.416799	1	no	AtATG18a	miR8181:AtATG18a	0.569834696680563
AT4G05420.2	miR169f-3p	1196	6	0.416799	1.416799	no	DDB1A	miR169f-3p:DDB1A	0.57326446643996
AT3G05530.1	miR5641	1555	4.5	0.416799	1	no	ATS6A.2	miR5641:ATS6A.2	0.585364419340798
AT2G44430.1	miR838	411	5	0.416799	1	no	NA	miR838:AT2G44430.1	0.591040880866351
AT1G01300.1	miR8170-3p	1681	4	1.2504	0.84373441712064	no	NA	miR8170-3p:AT1G01300.1	0.593311036280085
AT1G06380.1	miR4227	798	5	0.416799	1	no	NA	miR4227:AT1G06380.1	0.593311036280085
AT1G10550.1	miR5024-3p	929	5	0.416799	1	no	XET	miR5024-3p:XET	0.593311036280085
AT1G22070.1	miR8170-3p	1275	5	0.416799	1	no	TGA3	miR8170-3p:TGA3	0.593311036280085
AT1G25240.1	miR866-3p	989	5	0.416799	1	no	NA	miR866-3p:AT1G25240.1	0.593311036280085
AT1G58235.1	miR2933a	298	5	0.416799	1.17245959323038	no	NA	miR2933a:AT1G58235.1	0.593311036280085
AT1G61215.1	miR414	537	5	0.416799	1	no	BRD4	miR414:BRD4	0.593311036280085
AT1G66330.2	miR5664	1005	5.5	0.833597	1.29418287279988	no	NA	miR5664:AT1G66330.2	0.593311036280085
AT2G45290.1	miR3434-5p	2260	5	0.416799	1	no	NA	miR3434-5p:AT2G45290.1	0.593311036280085
AT3G20150.1	miR773a	3318	6	0.416799	1.416799	no	NA	miR773a:AT3G20150.1	0.593311036280085
AT3G23750.1	miR4227	1369	5	0.416799	1	no	NA	miR4227:AT3G23750.1	0.593311036280085
AT4G25370.1	miR824-3p	564	4	0.416799	0.629576519729826	no	NA	miR824-3p:AT4G25370.1	0.593311036280085
AT5G16370.1	miR2936	242	5	0.416799	1	no	AAE5	miR2936:AAE5	0.593311036280085
AT5G53000.1	miR414	1239	4	0.416799	0.772688327915022	no	TAP46	miR414:TAP46	0.593311036280085
AT5G38212.1	miR837-5p	2280	5	0.416799	1	no	NA	miR837-5p:AT5G38212.1	0.596126110250708
AT2G03150.1	miR157d	4243	5.5	0.833597	1.29418287279988	no	emb1579	miR157d:emb1579	0.604334133125789
AT5G45950.1	miR159a	876	3.5	0.416799	0.32687390843925	no	NA	miR159a:AT5G45950.1	0.604334133125789
AT1G09750.1	miR5021	69	5	0.416799	1	no	NA	miR5021:AT1G09750.1	0.61529608866032
AT1G35620.1	miR829-5p	715	5.5	0.416799	1	no	ATPDI8	miR829-5p:ATPDI8	0.61529608866032
AT3G23700.1	miR5021	164	5	0.416799	1	no	NA	miR5021:AT3G23700.1	0.61529608866032
AT5G52250.1	miR5021	155	5	0.416799	1	no	EFO1	miR5021:EFO1	0.61529608866032
AT4G32660.3	miR167c-3p	957	5.5	0.416799	1	no	AME3	miR167c-3p:AME3	0.632177550034777
AT5G01090.1	miR838	1282	4	0.416799	0.629576519729826	no	NA	miR838:AT5G01090.1	0.636447641044565
AT5G01810.3	miR5655	1728	3.5	4.58479	0.656850199591173	no	ATPK10	miR5655:ATPK10	0.636447641044565
AT2G38090.1	miR156i	487	5	0.416799	1	no	NA	miR156i:AT2G38090.1	0.644359455154731
AT5G45510.2	miR5661	3867	6	0.833597	1.29418287279988	no	NA	miR5661:AT5G45510.2	0.646840717671773
AT2G16485.1	miR390b-3p	5048	5.5	0.833597	1.29418287279988	no	NERD	miR390b-3p:NERD	0.651784619135071
AT2G26060.2	miR781a	1250	5.5	0.416799	1	no	emb1345	miR781a:emb1345	0.65488265440378
AT3G58220.2	miR837-5p	1224	5.5	0.833597	1.29418287279988	no	NA	miR837-5p:AT3G58220.2	0.65488265440378
AT1G22910.3	miR5021	1020	4	0.416799	1	no	NA	miR5021:AT1G22910.3	0.65594356618418
AT2G01450.4	miR5021	1686	4	0.833597	1	no	ATMPK17	miR5021:ATMPK17	0.65594356618418
AT1G53760.2	miR3440b-3p	639	5.5	0.416799	1	no	NA	miR3440b-3p:AT1G53760.2	0.657780498639649
AT3G25545.1	miR840-5p	811	5	0.416799	1	no	NA	miR840-5p:AT3G25545.1	0.657780498639649
AT4G16760.2	miR5021	2235	3.5	0.833597	0.814787148951298	no	ACX1	miR5021:ACX1	0.657780498639649
AT4G21150.3	miR8166	1711	5.5	0.416799	1	no	HAP6	miR8166:HAP6	0.657780498639649
AT5G16300.4	miR165a-5p	428	5.5	0.416799	1	no	NA	miR165a-5p:AT5G16300.4	0.657780498639649
AT1G06410.1	miR406	1883	5.5	0.416799	1	no	ATTPS7	miR406:ATTPS7	0.660085486348086
AT1G67230.1	miR414	3610	4	0.416799	0.629576519729826	no	CRWN1	miR414:CRWN1	0.660085486348086
AT2G19480.3	miR414	1205	4	0.416799	0.629576519729826	no	NAP1;2	miR414:NAP1;2	0.660085486348086
AT2G31750.1	miR5645a	870	5.5	0.416799	1	no	UGT74D1	miR5645a:UGT74D1	0.660085486348086
AT3G14380.1	miR156g	239	4	0.416799	0.772688327915022	no	NA	miR156g:AT3G14380.1	0.660085486348086
AT3G51880.4	miR414	542	4	0.416799	0.629576519729826	no	AtHMGB1	miR414:AtHMGB1	0.660085486348086
AT4G20960.1	miR865-3p	1203	5.5	0.416799	1	no	PyrD	miR865-3p:PyrD	0.660085486348086
AT4G28770.2	miR414	887	4	0.416799	0.629576519729826	no	NA	miR414:AT4G28770.2	0.660085486348086
AT5G56550.1	miR414	335	4	0.416799	0.629576519729826	no	ATOXS3	miR414:ATOXS3	0.660085486348086
AT1G52710.2	miR414	367	5.5	0.416799	1	no	NA	miR414:AT1G52710.2	0.662688447622261
AT3G59020.2	miR414	2829	5.5	0.416799	1	no	NA	miR414:AT3G59020.2	0.662688447622261
AT5G44290.4	miR414	483	5.5	0.416799	1	no	NA	miR414:AT5G44290.4	0.662688447622261
AT3G52230.1	miR414	512	4	0.416799	0.772688327915022	no	NA	miR414:AT3G52230.1	0.664570822487869
AT5G59290.2	miR2112-5p	630	4.5	0.416799	1	no	ATUXS3	miR2112-5p:ATUXS3	0.666751262021907
AT1G11820.2	miR835-5p	199	6	0.833597	1.29418287279988	no	NA	miR835-5p:AT1G11820.2	0.66731576060096
AT1G71080.1	miR5013	979	5.5	0.416799	1	no	NA	miR5013:AT1G71080.1	0.66731576060096
AT2G32320.3	miR396b-5p	1719	5.5	0.416799	1	no	NA	miR396b-5p:AT2G32320.3	0.66731576060096
AT3G23605.1	miR5017-5p	419	6	0.833597	1.29418287279988	no	NA	miR5017-5p:AT3G23605.1	0.66731576060096
AT3G61210.1	miR396b-5p	771	5.5	0.416799	1	no	NA	miR396b-5p:AT3G61210.1	0.66731576060096
AT4G24690.1	miR159b-5p	2026	5.5	0.833597	1	no	AtNBR1	miR159b-5p:AtNBR1	0.66731576060096
AT4G26230.1	miR398a-3p	115	5.5	0.416799	1	no	NA	miR398a-3p:AT4G26230.1	0.66731576060096
AT4G36890.1	miR396b-5p	1392	5.5	0.416799	1	no	IRX14	miR396b-5p:IRX14	0.66731576060096
AT5G57460.1	miR775	1067	5.5	0.416799	1	no	NA	miR775:AT5G57460.1	0.66731576060096
AT1G54270.2	miR838	1447	4	0.416799	0.404708365825999	no	EIF4A-2	miR838:EIF4A-2	0.67568417737266
AT4G37470.1	miR860	1002	5	0.833597	1.29418287279988	no	KAI2	miR860:KAI2	0.676330335201745
AT1G62480.1	miR838	428	4	1.65886	0.298106213919008	no	NA	miR838:AT1G62480.1	0.677949613159906
AT2G17880.1	miR5021	328	3	1.2504	0.51919647286008	no	NA	miR5021:AT2G17880.1	0.677949613159906
AT2G20180.3	miR853	578	5.5	0.416799	1	no	PIF1	miR853:PIF1	0.677949613159906
AT2G22080.1	miR414	598	4	0.416799	0.581141200019689	no	NA	miR414:AT2G22080.1	0.677949613159906
AT4G29340.1	miR834	140	5.5	0.416799	1	no	PRF4	miR834:PRF4	0.677949613159906
AT4G36790.1	miR415	1559	6	0.833597	1	no	NA	miR415:AT4G36790.1	0.677949613159906
AT5G13220.4	miR841a-5p	464	4	0.416799	0.629576519729826	no	JAS1	miR841a-5p:JAS1	0.677949613159906
AT5G50920.1	miR858a	388	5.5	0.416799	1	no	ATHSP93-V	miR858a:ATHSP93-V	0.677949613159906
AT5G64480.1	miR5021	520	6	0.416799	1	no	NA	miR5021:AT5G64480.1	0.677949613159906
AT5G12240.2	miR8176	126	6	0.416799	1	no	NA	miR8176:AT5G12240.2	0.679417344007474
AT5G54580.1	miR829-5p	209	6	0.416799	1	no	NA	miR829-5p:AT5G54580.1	0.680496930962232
AT2G25670.2	miR414	655	4.5	0.416799	0.772688327915022	no	NA	miR414:AT2G25670.2	0.692581251042847
AT3G48860.2	miR2934-3p	1729	5.5	0.416799	1	no	NA	miR2934-3p:AT3G48860.2	0.70460900797869
AT1G06820.1	miR5028	1798	6	0.416799	1	no	CCR2	miR5028:CCR2	0.704840919038213
AT1G50620.1	miR1886.3	2065	4	0.416799	0.629576519729826	no	NA	miR1886.3:AT1G50620.1	0.704840919038213
AT5G23610.2	miR157a-3p	1940	5.5	0.416799	1	no	NA	miR157a-3p:AT5G23610.2	0.704840919038213
AT5G24930.1	miR847	1463	4.5	0.416799	0.772688327915022	no	ATCOL4	miR847:ATCOL4	0.704840919038213
AT5G65770.3	miR847	2804	4.5	0.416799	0.772688327915022	no	CRWN4	miR847:CRWN4	0.704840919038213
AT5G65780.2	miR847	2828	4.5	0.416799	0.772688327915022	no	ATBCAT-5	miR847:ATBCAT-5	0.704840919038213
AT1G74380.1	miR390b-3p	948	5.5	0.416799	1	no	XXT5	miR390b-3p:XXT5	0.709640884236713
AT3G60210.1	miR397b	626	6	1.2504	1.22731439896553	no	NA	miR397b:AT3G60210.1	0.709640884236713
AT4G09460.1	miR858a	353	4	0.416799	0.25368885848886	no	AtMYB6	miR858a:AtMYB6	0.709640884236713
AT1G55535.2	miR5015	1142	6	0.416799	1	no	NA	miR5015:AT1G55535.2	0.710451806822467
AT1G20100.2	miR5641	746	6	0.416799	1	no	NA	miR5641:AT1G20100.2	0.711528042062821
AT5G64130.3	miR5021	119	3	0.416799	0.32687390843925	no	NA	miR5021:AT5G64130.3	0.71820570765612
AT5G45390.1	miR5640	372	5	0.416799	1	no	CLPP4	miR5640:CLPP4	0.718557580330785
AT2G42910.1	miR3434-3p	1124	4	0.416799	0.531195377907086	no	NA	miR3434-3p:AT2G42910.1	0.721498591654431
AT2G27050.1	miR172e-3p	160	6	0.416799	1	no	AtEIL1	miR172e-3p:AtEIL1	0.721691754179392
AT3G10960.1	miR8170-5p	2100	6	0.833597	1	no	ATAZG1	miR8170-5p:ATAZG1	0.721691754179392
AT5G38460.2	miR774b-5p	1517	6	0.416799	1	no	NA	miR774b-5p:AT5G38460.2	0.721691754179392
AT5G35840.1	miR776	3437	6	0.416799	1	no	PHYC	miR776:PHYC	0.721986543177919
AT1G02500.2	miR858b	966	5	0.833597	1	no	AtSAM1	miR858b:AtSAM1	0.723455447966223
AT1G07320.4	miR414	870	4	0.416799	0.629576519729826	no	EMB2784	miR414:EMB2784	0.723455447966223
AT1G76810.1	miR158a-5p	4352	5	0.416799	1	no	NA	miR158a-5p:AT1G76810.1	0.723455447966223
AT3G13060.2	miR835-5p	1838	5	0.416799	1	no	ECT5	miR835-5p:ECT5	0.723455447966223
AT3G48780.1	miR838	1726	5	0.833597	1	no	ATSPT1	miR838:ATSPT1	0.723455447966223
AT5G22070.1	miR5021	1715	4.5	0.416799	1	no	NA	miR5021:AT5G22070.1	0.723455447966223
AT1G15690.2	miR414	2086	4	1.60884	0.198711230272378	no	AtAVP1	miR414:AtAVP1	0.7284911742086
AT4G03290.1	miR414	389	5	0.416799	1	no	NA	miR414:AT4G03290.1	0.728773652709864
AT1G78880.1	miR5021	1998	3.5	0.416799	0.629576519729826	no	NA	miR5021:AT1G78880.1	0.728846826746494
AT1G78882.1	miR5021	1998	3.5	0.416799	0.629576519729826	no	CPuORF56	miR5021:CPuORF56	0.728846826746494
AT2G17200.1	miR5636	114	6	0.416799	1	no	DSK2	miR5636:DSK2	0.728846826746494
AT1G10840.2	miR865-3p	751	6	0.416799	1	no	TIF3H1	miR865-3p:TIF3H1	0.730106981895629
AT1G44780.2	miR414	1414	6	0.416799	1	no	NA	miR414:AT1G44780.2	0.730106981895629
AT3G08680.2	miR414	1578	6	0.416799	1	no	NA	miR414:AT3G08680.2	0.730106981895629
AT3G16280.1	miR8184	66	6	0.416799	1	no	NA	miR8184:AT3G16280.1	0.730106981895629
AT3G18600.1	miR414	360	6	0.416799	1	no	NA	miR414:AT3G18600.1	0.730106981895629
AT4G32640.2	miR2936	143	6	0.416799	1	no	NA	miR2936:AT4G32640.2	0.730106981895629
AT5G15220.1	miR5662	222	6	0.416799	1	no	NA	miR5662:AT5G15220.1	0.730106981895629
AT5G19290.1	miR169a-3p	700	6	0.416799	1	no	NA	miR169a-3p:AT5G19290.1	0.730106981895629
AT5G28050.2	miR5021	786	3	0.833597	0.205579330812172	no	NA	miR5021:AT5G28050.2	0.730106981895629
AT5G49945.1	miR4221	1262	6	0.416799	1	no	NA	miR4221:AT5G49945.1	0.730106981895629
AT5G54750.2	miR838	245	6	0.416799	1	no	NA	miR838:AT5G54750.2	0.730106981895629
AT1G15810.1	miR413	1239	6	0.416799	1	no	NA	miR413:AT1G15810.1	0.732732735372556
AT1G53280.1	miR5642a	1320	4.5	0.416799	0.629576519729826	no	AtDJ1B	miR5642a:AtDJ1B	0.732732735372556
AT1G53910.3	miR396a-5p	591	6	0.833597	1	no	RAP2.12	miR396a-5p:RAP2.12	0.732732735372556
AT2G36380.1	miR5657	4278	6	0.833597	1	no	ABCG34	miR5657:ABCG34	0.732732735372556
AT2G39570.1	miR156f-3p	1310	4.5	1.2504	0.642826333484728	no	ACR9	miR156f-3p:ACR9	0.732732735372556
AT3G15480.1	miR849	733	4	0.416799	0.32687390843925	no	NA	miR849:AT3G15480.1	0.732732735372556
AT3G22910.1	miR5663-5p	1545	6	0.416799	1	no	NA	miR5663-5p:AT3G22910.1	0.732732735372556
AT3G26100.2	miR834	1479	6	0.416799	1	no	NA	miR834:AT3G26100.2	0.732732735372556
AT3G45780.2	miR5012	2727	6	0.416799	1	no	JK224	miR5012:JK224	0.732732735372556
AT3G51050.1	miR4240	652	6	0.416799	1	no	NA	miR4240:AT3G51050.1	0.732732735372556
AT3G51520.1	miR854a	282	6	0.416799	1	no	DGAT2	miR854a:DGAT2	0.732732735372556
AT3G52930.1	miR863-5p	351	4.5	0.416799	0.629576519729826	no	AtFBA8	miR863-5p:AtFBA8	0.732732735372556
AT3G55740.2	miR834	1502	6	0.833597	1	no	ATPROT2	miR834:ATPROT2	0.732732735372556
AT3G60810.2	miR870-3p	200	6	0.416799	1	no	NA	miR870-3p:AT3G60810.2	0.732732735372556
AT4G01610.2	miR2111a-5p	295	6	0.416799	1	no	NA	miR2111a-5p:AT4G01610.2	0.732732735372556
AT4G17170.1	miR156c-3p	526	4.5	0.416799	0.629576519729826	no	AT-RAB2	miR156c-3p:AT-RAB2	0.732732735372556
AT4G36660.1	miR171a-3p	587	4.5	0.416799	0.629576519729826	no	NA	miR171a-3p:AT4G36660.1	0.732732735372556
AT4G36980.4	miR773a	1571	6	0.416799	1	no	NA	miR773a:AT4G36980.4	0.732732735372556
AT5G01380.1	miR854a	29	6	0.416799	1	no	NA	miR854a:AT5G01380.1	0.732732735372556
AT5G15530.1	miR3434-3p	762	6	1.2504	1	no	BCCP2	miR3434-3p:BCCP2	0.732732735372556
ATCG00860.1	miR5016	1463	4.5	0.208399	0.659031946496422	no	YCF2.1	miR5016:YCF2.1	0.732732735372556
ATCG01280.1	miR5016	1463	4.5	0.208399	0.659031946496422	no	YCF2.2	miR5016:YCF2.2	0.732732735372556
AT1G20630.1	miR842	1002	6	1.2504	1	no	CAT1	miR842:CAT1	0.73321732338305
AT2G24830.1	miR847	810	6	0.416799	1	no	NA	miR847:AT2G24830.1	0.73321732338305
AT5G43960.2	miR847	1450	6	0.416799	1	no	NA	miR847:AT5G43960.2	0.73321732338305
AT5G54630.1	miR847	642	6	0.416799	1	no	NA	miR847:AT5G54630.1	0.73321732338305
AT4G32510.1	miR156d-3p	1379	5	0.416799	1	no	NA	miR156d-3p:AT4G32510.1	0.733506150374359
AT3G07790.1	miR156a-3p	907	6	0.416799	1	no	NA	miR156a-3p:AT3G07790.1	0.734318394147014
AT2G30650.1	miR169a-3p	1164	5	0.416799	1	no	NA	miR169a-3p:AT2G30650.1	0.7359452807717
AT5G58710.1	miR8172	706	5	0.833597	1	no	ROC7	miR8172:ROC7	0.7359452807717
AT1G67580.2	miR2934-3p	2729	6	0.416799	1	no	NA	miR2934-3p:AT1G67580.2	0.740856173841503
AT4G14340.1	miR5648-5p	1561	6	0.416799	1	no	CKI1	miR5648-5p:CKI1	0.740856173841503
AT1G53440.1	miR167a-3p	2853	6	0.416799	1	no	NA	miR167a-3p:AT1G53440.1	0.74429070807488
AT2G22125.1	miR167a-3p	5198	6	0.416799	1	no	CSI1	miR167a-3p:CSI1	0.74429070807488
AT4G37880.1	miR837-5p	1104	6	0.416799	1	no	NA	miR837-5p:AT4G37880.1	0.74429070807488
AT5G64030.1	miR837-5p	2637	6	0.416799	1	no	NA	miR837-5p:AT5G64030.1	0.74429070807488
AT5G13010.1	miR773a	3992	4.5	0.416799	0.606008332192718	no	EMB3011	miR773a:EMB3011	0.753318375768142
AT4G34030.1	miR5663-5p	1743	4.5	0.833597	0.687463960197811	no	MCCB	miR5663-5p:MCCB	0.754754479949587
AT5G12250.1	miR397a	481	5	0.416799	0.772688327915022	no	TUB6	miR397a:TUB6	0.766718247609916
AT1G01510.1	miR5633	1715	5	0.416799	1	no	AN	miR5633:AN	0.769240829706459
AT4G39620.2	miR5648-3p	1654	5	0.416799	1	no	ATPPR5	miR5648-3p:ATPPR5	0.769240829706459
AT1G04280.1	miR869.2	1552	5	0.416799	0.772688327915022	no	NA	miR869.2:AT1G04280.1	0.773536837757827
AT1G53120.1	miR5021	1043	4.5	0.416799	0.772688327915022	no	NA	miR5021:AT1G53120.1	0.773536837757827
AT1G68440.1	miR414	419	4.5	0.416799	0.531195377907086	no	NA	miR414:AT1G68440.1	0.773536837757827
AT3G09740.1	miR833b	248	5	0.416799	0.772688327915022	no	ATSYP71	miR833b:ATSYP71	0.773536837757827
AT3G27810.1	miR858a	499	5	3.33439	0.838699378288271	no	ATMYB21	miR858a:ATMYB21	0.773536837757827
AT3G50690.1	miR156d-3p	663	6	0.416799	1	no	NA	miR156d-3p:AT3G50690.1	0.773536837757827
AT5G57490.1	miR156d-3p	1242	6	0.416799	1	no	ATVDAC4	miR156d-3p:ATVDAC4	0.773536837757827
ATCG00890.1	miR167a-3p	677	4.5	0.208399	0.536970760753644	no	NDHB.1	miR167a-3p:NDHB.1	0.773536837757827
ATCG01250.1	miR167a-3p	677	4.5	0.208399	0.536970760753644	no	NDHB.2	miR167a-3p:NDHB.2	0.773536837757827
AT2G44080.1	miR863-3p	714	5	0.416799	1	no	ARL	miR863-3p:ARL	0.774504395128052
AT4G09670.1	miR415	1278	5	0.416799	1	no	NA	miR415:AT4G09670.1	0.774504395128052
AT1G67230.1	miR399f	3651	4.5	0.833597	0.385923737000625	no	CRWN1	miR399f:CRWN1	0.778879128933224
AT1G17720.2	miR5021	2305	5	0.416799	1	no	ATB BETA	miR5021:ATB BETA	0.780068900507189
AT1G10180.1	miR838	2266	5.5	0.416799	1	no	NA	miR838:AT1G10180.1	0.78048682619398
AT1G10950.1	miR5024-5p	1797	5.5	1.2504	1.22731439896553	no	AtTMN1	miR5024-5p:AtTMN1	0.78048682619398
AT1G21760.1	miR858a	973	5.5	0.416799	1	no	ATFBP7	miR858a:ATFBP7	0.78048682619398
AT2G32600.1	miR5021	1138	5.5	0.416799	1	no	NA	miR5021:AT2G32600.1	0.78048682619398
AT3G01130.2	miR829-5p	173	5.5	2.08399	1	no	NA	miR829-5p:AT3G01130.2	0.78048682619398
AT3G07760.2	miR172d-5p	266	4.5	0.220903	0.861733386316619	no	NA	miR172d-5p:AT3G07760.2	0.78048682619398
AT3G13040.2	miR393a-3p	1458	5.5	0.416799	1	no	NA	miR393a-3p:AT3G13040.2	0.78048682619398
AT3G15040.1	miR414	753	5.5	0.416799	1	no	NA	miR414:AT3G15040.1	0.78048682619398
AT3G19390.1	miR5657	1134	5.5	0.416799	1	no	NA	miR5657:AT3G19390.1	0.78048682619398
AT3G45310.2	miR167a-5p	639	5.5	0.416799	1	no	NA	miR167a-5p:AT3G45310.2	0.78048682619398
AT3G53580.1	miR858a	993	5.5	0.416799	1	no	NA	miR858a:AT3G53580.1	0.78048682619398
AT3G55020.1	miR863-5p	2846	5.5	0.416799	1	no	NA	miR863-5p:AT3G55020.1	0.78048682619398
AT4G17950.1	miR4221	1390	5.5	0.416799	1	no	NA	miR4221:AT4G17950.1	0.78048682619398
AT4G27580.1	miR774b-5p	677	5.5	0.416799	1	no	NA	miR774b-5p:AT4G27580.1	0.78048682619398
AT5G13140.1	miR3440b-3p	681	6	0.833597	1.29418287279988	no	NA	miR3440b-3p:AT5G13140.1	0.78048682619398
AT5G25350.1	miR1888b	82	5.5	0.416799	1	no	EBF2	miR1888b:EBF2	0.78048682619398
AT5G47560.1	miR840-3p	1259	5.5	0.416799	1	no	ATSDAT	miR840-3p:ATSDAT	0.78048682619398
AT5G56170.1	miR5655	820	5.5	0.416799	1	no	LLG1	miR5655:LLG1	0.78048682619398
AT5G59870.1	miR5654-3p	348	5.5	0.416799	1	no	HTA6	miR5654-3p:HTA6	0.78048682619398
AT3G28810.1	miR5998a	1295	4.5	0.416799	0.459404537628202	no	NA	miR5998a:AT3G28810.1	0.782480620892326
AT1G20696.3	miR414	569	4.5	1.2504	0.729704052218068	no	HMGB3	miR414:HMGB3	0.783894806392988
AT2G17500.4	miR844-5p	1417	5.5	0.833597	1	no	NA	miR844-5p:AT2G17500.4	0.783894806392988
AT1G63830.3	miR5014b	974	6	0.833597	1.29418287279988	no	NA	miR5014b:AT1G63830.3	0.786539831357892
AT1G19580.2	miR5642a	1122	5.5	0.416799	1	no	GAMMA CA1	miR5642a:GAMMA CA1	0.786823895167237
AT2G10410.1	miR846-5p	545	5.5	0.416799	1	no	SADHU1-1	miR846-5p:SADHU1-1	0.786823895167237
AT4G22010.1	miR4221	363	6	0.833597	1.29418287279988	no	sks4	miR4221:sks4	0.786823895167237
AT4G26230.1	miR414	332	5	1.2504	0.84373441712064	no	NA	miR414:AT4G26230.1	0.787752403240237
AT2G46030.1	miR414	561	4.5	0.416799	0.629576519729826	no	UBC6	miR414:UBC6	0.791878074750796
AT1G12460.1	miR157a-3p	2961	5.5	0.416799	1	no	NA	miR157a-3p:AT1G12460.1	0.79370282876903
AT3G01480.2	miR156d-3p	1405	5.5	0.416799	1	no	ATCYP38	miR156d-3p:ATCYP38	0.79370282876903
AT4G31290.1	miR167a-3p	649	5.5	0.416799	1	no	NA	miR167a-3p:AT4G31290.1	0.79370282876903
AT1G07930.2	miR414	1061	4.5	0.437639	0.469971788073841	no	NA	miR414:AT1G07930.2	0.799339969594261
AT2G26910.1	miR837-5p	3343	5	0.416799	0.772688327915022	no	ABCG32	miR837-5p:ABCG32	0.799339969594261
AT2G36250.2	miR5645c	2094	4.5	0.416799	0.772688327915022	no	ATFTSZ2-1	miR5645c:ATFTSZ2-1	0.801019476894604
AT1G07920.1	miR414	1280	4.5	0.758574	0.406116548350892	no	NA	miR414:AT1G07920.1	0.802608554355622
AT1G07940.2	miR414	1411	4.5	0.470982	0.446217268910622	no	NA	miR414:AT1G07940.2	0.802608554355622
AT1G74560.3	miR414	863	5	0.416799	0.772688327915022	no	NRP1	miR414:NRP1	0.802608554355622
AT2G24990.1	miR847	1525	5	0.14588	0.80878092093515	no	NA	miR847:AT2G24990.1	0.802608554355622
AT3G19340.1	miR5021	97	4	0.00416799	0.70875825716986	no	NA	miR5021:AT3G19340.1	0.802608554355622
AT5G43760.1	miR8180	1055	4.5	0.416799	0.531195377907086	no	KCS20	miR8180:KCS20	0.802608554355622
AT3G62130.1	miR3434-5p	1383	5	0.416799	0.772688327915022	no	AtLCD	miR3434-5p:AtLCD	0.808500305960484
AT1G03280.1	miR414	1447	6	0.416799	1	no	NA	miR414:AT1G03280.1	0.813695448638791
AT1G08190.1	miR847	3017	5	0.416799	0.772688327915022	no	ATVAM2	miR847:ATVAM2	0.813695448638791
AT1G10940.2	miR414	1489	6	0.416799	1	no	ASK1	miR414:ASK1	0.813695448638791
AT1G14460.1	miR390b-3p	973	6	0.416799	1.17245959323038	no	NA	miR390b-3p:AT1G14460.1	0.813695448638791
AT1G18740.1	miR865-3p	1282	6	0.416799	1	no	NA	miR865-3p:AT1G18740.1	0.813695448638791
AT1G20190.1	miR5640	924	5	0.833597	0.814787148951298	no	ATEXP11	miR5640:ATEXP11	0.813695448638791
AT1G22400.1	miR157a-3p	1371	6	1.97979	1.11720199910768	no	ATUGT85A1	miR157a-3p:ATUGT85A1	0.813695448638791
AT1G35310.1	miR414	288	4.5	2.07566	0.512475048237298	no	MLP168	miR414:MLP168	0.813695448638791
AT1G45688.2	miR1886.1	740	6	0.416799	1	no	NA	miR1886.1:AT1G45688.2	0.813695448638791
AT1G55330.1	miR414	96	4.5	5.00158	0.274798877284237	no	AGP21	miR414:AGP21	0.813695448638791
AT1G69890.1	miR8165	1029	4.5	0.416799	0.459404537628202	no	NA	miR8165:AT1G69890.1	0.813695448638791
AT2G11910.2	miR414	286	6	0.416799	1	no	NA	miR414:AT2G11910.2	0.813695448638791
AT2G16940.3	miR847	334	6	0.416799	1	no	NA	miR847:AT2G16940.3	0.813695448638791
AT2G23350.1	miR854a	2192	5.5	0.416799	1	no	PAB4	miR854a:PAB4	0.813695448638791
AT2G32260.1	miR414	1042	6	0.416799	1	no	ATCCT1	miR414:ATCCT1	0.813695448638791
AT2G40000.1	miR5027	1085	5	0.416799	0.772688327915022	no	ATHSPRO2	miR5027:ATHSPRO2	0.813695448638791
AT2G43430.2	miR2938	1224	6	0.416799	1	no	GLX2-1	miR2938:GLX2-1	0.813695448638791
AT3G02770.1	miR5648-5p	245	6	0.416799	1	no	NA	miR5648-5p:AT3G02770.1	0.813695448638791
AT3G05490.1	miR868-3p	316	6	0.416799	1	no	RALFL22	miR868-3p:RALFL22	0.813695448638791
AT3G07850.1	miR5632-3p	1445	4.5	0.212567	0.179480283422563	no	NA	miR5632-3p:AT3G07850.1	0.813695448638791
AT3G16640.1	miR414	276	4.5	1.2504	0.252310472835477	no	TCTP	miR414:TCTP	0.813695448638791
AT3G22440.1	miR166a-5p	1373	6	0.416799	1	no	NA	miR166a-5p:AT3G22440.1	0.813695448638791
AT3G24200.2	miR5648-3p	1720	6	0.416799	1	no	NA	miR5648-3p:AT3G24200.2	0.813695448638791
AT3G26100.2	miR169f-3p	2070	6	0.416799	1	no	NA	miR169f-3p:AT3G26100.2	0.813695448638791
AT3G52800.1	miR5658	447	6	0.416799	1	no	NA	miR5658:AT3G52800.1	0.813695448638791
AT3G56190.2	miR5663-5p	872	4.5	0.416799	0.375223524052671	no	ALPHA-SNAP2	miR5663-5p:ALPHA-SNAP2	0.813695448638791
AT4G17640.2	miR5640	1227	4.5	0.012504	0.475461136781998	no	CKB2	miR5640:CKB2	0.813695448638791
AT4G27580.1	miR822-5p	654	6	0.833597	1	no	NA	miR822-5p:AT4G27580.1	0.813695448638791
AT4G37540.1	miR8181	588	5	0.416799	0.772688327915022	no	LBD39	miR8181:LBD39	0.813695448638791
AT5G05750.1	miR870-3p	1272	6	0.416799	1	no	NA	miR870-3p:AT5G05750.1	0.813695448638791
AT5G14390.1	miR5658	1215	6	0.416799	1	no	NA	miR5658:AT5G14390.1	0.813695448638791
AT5G20570.3	miR773b-5p	592	4.5	0.833597	0.814787148951298	no	ATRBX1	miR773b-5p:ATRBX1	0.813695448638791
AT5G22080.2	miR158a-5p	762	5	0.416799	0.772688327915022	no	NA	miR158a-5p:AT5G22080.2	0.813695448638791
AT5G26830.1	miR870-5p	2214	6	0.416799	1	no	NA	miR870-5p:AT5G26830.1	0.813695448638791
AT5G38650.1	miR866-3p	315	6	0.416799	1	no	NA	miR866-3p:AT5G38650.1	0.813695448638791
AT5G38660.2	miR866-3p	1157	6	0.416799	1	no	APE1	miR866-3p:APE1	0.813695448638791
AT5G40480.1	miR4239	5837	6	0.416799	1	no	EMB3012	miR4239:EMB3012	0.813695448638791
AT5G43300.1	miR414	1204	6	0.416799	1	no	AtGDPD3	miR414:AtGDPD3	0.813695448638791
AT5G62890.4	miR4227	1337	6	0.416799	1	no	NA	miR4227:AT5G62890.4	0.813695448638791
AT5G67510.1	miR5021	504	3.5	0.416799	0.195367196269157	no	NA	miR5021:AT5G67510.1	0.813695448638791
ATCG00170.1	miR159c	373	5	0.416799	0.772688327915022	no	RPOC2	miR159c:RPOC2	0.813695448638791
AT4G38350.2	miR8178	646	5	0.416799	0.772688327915022	no	NA	miR8178:AT4G38350.2	0.827314298795334
AT5G07090.2	miR5640	976	4.5	0.416799	0.404708365825999	no	NA	miR5640:AT5G07090.2	0.827314298795334
AT5G57020.1	miR3440b-5p	1483	6	0.833597	1	no	ATNMT1	miR3440b-5p:ATNMT1	0.827314298795334
AT3G11120.1	miR831-3p	105	5	0.991981	0.717686160630647	no	NA	miR831-3p:AT3G11120.1	0.836717139290591
AT4G32420.4	miR172b-5p	338	5	0.416799	0.772688327915022	no	NA	miR172b-5p:AT4G32420.4	0.846316036581496
AT4G18270.1	miR5018	1161	5.5	0.416799	0.772688327915022	no	ATTRANS11	miR5018:ATTRANS11	0.848105522364451
AT1G09570.2	miR866-3p	2920	5	0.416799	0.772688327915022	no	FHY2	miR866-3p:FHY2	0.872053794938793
AT1G66580.1	miR158a-5p	795	5	0.416799	0.629576519729826	no	RPL10C	miR158a-5p:RPL10C	0.872053794938793
AT2G29960.2	miR5632-5p	378	5	0.416799	0.629576519729826	no	ATCYP5	miR5632-5p:ATCYP5	0.876860397102137
AT5G62690.1	miR774a	179	5	0.416799	0.68821083515085	no	TUB2	miR774a:TUB2	0.876860397102137
AT2G36850.1	miR838	5971	5	0.416799	0.629576519729826	no	ATGSL08	miR838:ATGSL08	0.877139727608574
AT1G40104.1	miR5643a	844	5	0.0541838	0.574926660547547	no	NA	miR5643a:AT1G40104.1	0.884916134783974
AT3G02360.2	miR859	1605	5	0.416799	0.629576519729826	no	NA	miR859:AT3G02360.2	0.884916134783974
AT1G70700.2	miR5021	98	4	0.416799	0.459404537628202	no	JAZ9	miR5021:JAZ9	0.8853441322177
AT1G79990.5	miR847	2732	5	0.416799	0.629576519729826	no	NA	miR847:AT1G79990.5	0.890504416604392
AT4G22820.2	miR394a	1026	5	0.416799	0.629576519729826	no	NA	miR394a:AT4G22820.2	0.899677429633693
AT1G41830.1	miR390b-3p	1502	5	0.416799	0.629576519729826	no	SKS6	miR390b-3p:SKS6	0.901599097801836
AT4G19140.1	miR390b-3p	1032	5	0.416799	0.629576519729826	no	NA	miR390b-3p:AT4G19140.1	0.901599097801836
AT1G12240.1	miR775	1483	5	0.416799	0.629576519729826	no	ATBETAFRUCT4	miR775:ATBETAFRUCT4	0.901967692169792
AT1G22710.1	miR5634	1810	5	0.416799	0.629576519729826	no	ATSUC2	miR5634:ATSUC2	0.901967692169792
AT1G32928.1	miR5021	238	4.5	0.416799	0.629576519729826	no	NA	miR5021:AT1G32928.1	0.901967692169792
AT1G45145.1	miR837-5p	390	5	0.833597	0.594553484284969	no	ATH5	miR837-5p:ATH5	0.901967692169792
AT2G04570.1	miR834	401	5	0.416799	0.629576519729826	no	NA	miR834:AT2G04570.1	0.901967692169792
AT3G05520.2	miR8175	1120	5	0.379287	0.532097431881397	no	AtCPA	miR8175:AtCPA	0.901967692169792
AT5G10400.1	miR414	488	5	0.416799	0.629576519729826	no	NA	miR414:AT5G10400.1	0.901967692169792
AT5G23270.1	miR414	1745	5	0.416799	0.629576519729826	no	ATSTP11	miR414:ATSTP11	0.901967692169792
AT3G55290.2	miR773b-5p	175	5	0.416799	0.772688327915022	no	NA	miR773b-5p:AT3G55290.2	0.908890417195698
AT5G45670.1	miR167a-3p	1107	5	0.416799	0.629576519729826	no	NA	miR167a-3p:AT5G45670.1	0.912555335131774
AT4G19110.3	miR164c-3p	1176	5	0.416799	0.531195377907086	no	NA	miR164c-3p:AT4G19110.3	0.918816866108433
AT4G19112.1	miR164c-3p	2260	5	0.416799	0.531195377907086	no	CPuORF25	miR164c-3p:CPuORF25	0.918816866108433
AT5G37780.3	miR838	530	5	0.416799	0.484274732448959	no	ACAM-1	miR838:ACAM-1	0.93289775903658
AT1G19570.2	miR842	467	5	0.416799	0.531195377907086	no	ATDHAR1	miR842:ATDHAR1	0.936053872967408
AT5G63220.1	miR780.1	970	5.5	0.212567	0.855849700627965	no	NA	miR780.1:AT5G63220.1	0.936053872967408
AT3G06490.1	miR858a	847	5.5	0.362615	0.961756043023746	no	AtMYB108	miR858a:AtMYB108	0.937093193235988
AT2G27030.3	miR837-5p	445	5	0.416799	0.404708365825999	no	ACAM-2	miR837-5p:ACAM-2	0.938189021449629
AT1G76160.1	miR4221	377	5.5	2.50079	0.807677666292143	no	sks5	miR4221:sks5	0.939888867046612
AT5G08139.1	miR4221	1225	5.5	0.416799	0.772688327915022	no	NA	miR4221:AT5G08139.1	0.939888867046612
AT1G78040.2	miR415	511	4.5	2.50079	0.285694816217275	no	NA	miR415:AT1G78040.2	0.942089362412404
AT3G18490.1	miR847	1195	5	0.416799	0.459404537628202	no	ASPG1	miR847:ASPG1	0.942089362412404
AT3G26840.1	miR3434-3p	2088	5	0.416799	0.629576519729826	no	PES2	miR3434-3p:PES2	0.942089362412404
AT5G07430.1	miR5648-5p	563	5.5	0.416799	0.772688327915022	no	NA	miR5648-5p:AT5G07430.1	0.942089362412404
AT5G61440.1	miR396b-5p	718	5	0.416799	0.459404537628202	no	ACHT5	miR396b-5p:ACHT5	0.942089362412404
AT1G20450.2	miR5632-5p	918	5	0.416799	0.29819876704573	no	ERD10	miR5632-5p:ERD10	0.945170414966802
AT1G20010.1	miR847	1426	5	1.2504	0.310315251834671	no	TUB5	miR847:TUB5	0.945500158936756
AT1G48920.1	miR414	1280	5.5	0.416799	0.772688327915022	no	ATNUC-L1	miR414:ATNUC-L1	0.945500158936756
AT1G68530.2	miR824-3p	485	5.5	0.416799	0.772688327915022	no	CER6	miR824-3p:CER6	0.945500158936756
AT2G04390.1	miR847	328	5	0.416799	0.327504074155407	no	NA	miR847:AT2G04390.1	0.945500158936756
AT2G18960.1	miR419	2243	5.5	0.416799	0.772688327915022	no	AHA1	miR419:AHA1	0.945500158936756
AT2G31585.2	miR849	526	5.5	0.00416799	0.983668438116496	no	NA	miR849:AT2G31585.2	0.945500158936756
AT2G33120.3	miR824-3p	577	5.5	0.416799	0.772688327915022	no	ATVAMP722	miR824-3p:ATVAMP722	0.945500158936756
AT2G37340.3	miR2112-3p	419	5	0.416799	0.32687390843925	no	AT-RS2Z33	miR2112-3p:AT-RS2Z33	0.945500158936756
AT3G17820.1	miR851-5p	1014	5	0.833597	0.0990838939774662	no	ATGSKB6	miR851-5p:ATGSKB6	0.945500158936756
AT3G19820.3	miR397b	1251	5.5	0.416799	0.772688327915022	no	CBB1	miR397b:CBB1	0.945500158936756
AT4G14750.1	miR5658	1081	5	0.416799	0.629576519729826	no	IQD19	miR5658:IQD19	0.945500158936756
AT5G07530.2	miR164b-3p	1497	5	0.416799	0.361650657674744	no	ATGRP-7	miR164b-3p:ATGRP-7	0.945500158936756
AT5G11670.1	miR156j	2112	5	0.416799	0.629576519729826	no	ATNADP-ME2	miR156j:ATNADP-ME2	0.945500158936756
AT5G37780.3	miR414	560	5	0.833597	0.507453512410989	no	ACAM-1	miR414:ACAM-1	0.945500158936756
AT5G39320.1	miR5645a	1515	5.5	0.833597	0.814787148951298	no	UDG4	miR5645a:UDG4	0.945500158936756
AT5G48412.1	miR849	639	5.5	0.412631	0.997058157155673	no	NA	miR849:AT5G48412.1	0.945500158936756
AT3G01390.2	miR837-5p	470	5.5	0.416799	0.772688327915022	no	AVMA10	miR837-5p:AVMA10	0.946224316368824
AT3G06190.2	miR5013	868	5.5	0.416799	0.772688327915022	no	ATBPM2	miR5013:ATBPM2	0.946224316368824
AT4G13615.1	miR774b-5p	14	5.5	0.833597	0.814787148951298	no	NA	miR774b-5p:AT4G13615.1	0.946224316368824
AT4G29020.2	miR172b-5p	319	5.5	0.416799	0.772688327915022	no	NA	miR172b-5p:AT4G29020.2	0.946224316368824
AT4G30100.1	miR837-5p	3778	5.5	0.416799	0.772688327915022	no	NA	miR837-5p:AT4G30100.1	0.946224316368824
AT4G30440.1	miR161.1	695	5.5	0.416799	0.772688327915022	no	GAE1	miR161.1:GAE1	0.946224316368824
AT4G35300.5	miR837-5p	2294	5.5	0.416799	0.772688327915022	no	TMT2	miR837-5p:TMT2	0.946224316368824
AT4G37820.1	miR837-5p	1643	5.5	0.416799	0.772688327915022	no	NA	miR837-5p:AT4G37820.1	0.946224316368824
AT5G01610.1	miR407	269	5.5	0.416799	0.772688327915022	no	NA	miR407:AT5G01610.1	0.946224316368824
AT5G42900.3	miR2939	1028	5.5	0.416799	0.772688327915022	no	COR27	miR2939:COR27	0.946224316368824
AT5G47240.1	miR829-5p	1078	5.5	0.416799	0.772688327915022	no	atnudt8	miR829-5p:atnudt8	0.946224316368824
AT5G02560.2	miR857	532	5.5	0.416799	0.772688327915022	no	HTA12	miR857:HTA12	0.948624168107579
AT1G01610.1	miR774b-5p	330	5.5	0.416799	0.772688327915022	no	ATGPAT4	miR774b-5p:ATGPAT4	0.948892470045992
AT3G53370.2	miR866-3p	263	5	0.416799	0.531195377907086	no	NA	miR866-3p:AT3G53370.2	0.948892470045992
AT3G56370.1	miR5663-3p	3004	5.5	0.416799	0.772688327915022	no	NA	miR5663-3p:AT3G56370.1	0.948892470045992
AT4G12420.2	miR414	2007	5	0.833597	0.285679096594468	no	SKU5	miR414:SKU5	0.948892470045992
AT4G16500.1	miR8165	186	5	0.416799	0.531195377907086	no	NA	miR8165:AT4G16500.1	0.948892470045992
AT1G10740.4	miR5658	1758	5.5	0.416799	0.772688327915022	no	NA	miR5658:AT1G10740.4	0.949276626818651
AT3G28830.1	miR854a	1623	5	1.2504	0.577506896772952	no	NA	miR854a:AT3G28830.1	0.949276626818651
AT5G50840.2	miR782	1038	5.5	0.416799	0.772688327915022	no	NA	miR782:AT5G50840.2	0.949276626818651
AT5G60920.1	miR5021	1552	4.5	0.416799	0.404708365825999	no	COB	miR5021:COB	0.955018720991378
AT4G22220.1	miR172b-5p	545	5	0.833597	0.523766635530837	no	ATISU1	miR172b-5p:ATISU1	0.960802457718942
AT1G51940.1	miR773b-5p	1966	5	0.212567	0.661305074124794	no	LYK3	miR773b-5p:LYK3	0.961697551059096
AT2G44080.1	miR158a-3p	296	5.5	0.416799	0.772688327915022	no	ARL	miR158a-3p:ARL	0.966369328429211
AT4G24770.1	miR854a	1111	5.5	0.416799	0.772688327915022	no	ATRBP31	miR854a:ATRBP31	0.973789884638009
AT1G01630.1	miR8171	978	6	3.33439	0.7761061740907	no	NA	miR8171:AT1G01630.1	0.979289423870115
AT1G27970.2	miR5020a	276	6	0.416799	0.772688327915022	no	NTF2B	miR5020a:NTF2B	0.979289423870115
AT1G47250.1	miR414	779	6	0.416799	0.91642529201051	no	PAF2	miR414:PAF2	0.979289423870115
AT1G49510.1	miR5021	184	6	0.416799	0.772688327915022	no	emb1273	miR5021:emb1273	0.979289423870115
AT1G50480.1	miR829-5p	2037	5.5	0.416799	0.629576519729826	no	THFS	miR829-5p:THFS	0.979289423870115
AT1G53750.1	miR172a	1064	5.5	0.416799	0.629576519729826	no	RPT1A	miR172a:RPT1A	0.979289423870115
AT1G65295.1	miR854a	115	5	0.416799	0.302713483878274	no	NA	miR854a:AT1G65295.1	0.979289423870115
AT1G67730.1	miR5654-5p	608	6	0.416799	0.772688327915022	no	ATKCR1	miR5654-5p:ATKCR1	0.979289423870115
AT1G73840.1	miR5663-5p	1170	6	0.225071	0.864675229160947	no	ESP1	miR5663-5p:ESP1	0.979289423870115
AT1G77260.1	miR159b-5p	1929	6	0.416799	0.997066786209673	no	NA	miR159b-5p:AT1G77260.1	0.979289423870115
AT2G01720.1	miR403-3p	849	6	0.416799	0.772688327915022	no	NA	miR403-3p:AT2G01720.1	0.979289423870115
AT2G02160.1	miR838	1952	6	0.416799	0.772688327915022	no	NA	miR838:AT2G02160.1	0.979289423870115
AT2G06050.3	miR5646	286	6	0.416799	0.772688327915022	no	AtOPR3	miR5646:AtOPR3	0.979289423870115
AT2G16720.1	miR858a	330	6	0.216735	0.858791543472292	no	ATMYB7	miR858a:ATMYB7	0.979289423870115
AT2G20260.1	miR834	241	6	0.833597	0.814787148951298	no	PSAE-2	miR834:PSAE-2	0.979289423870115
AT2G21390.1	miR8170-5p	1505	6	0.416799	0.772688327915022	no	NA	miR8170-5p:AT2G21390.1	0.979289423870115
AT3G15480.1	miR858b	227	5.5	0.416799	0.629576519729826	no	NA	miR858b:AT3G15480.1	0.979289423870115
AT3G23810.1	miR408-5p	709	5	0.12504	0.499928901528617	no	ATSAHH2	miR408-5p:ATSAHH2	0.979289423870115
AT3G25500.1	miR5021	126	5	0.416799	0.629576519729826	no	AFH1	miR5021:AFH1	0.979289423870115
AT3G43270.1	miR5641	367	6	0.416799	0.772688327915022	no	NA	miR5641:AT3G43270.1	0.979289423870115
AT3G53650.1	miR4243	160	5.5	0.00833597	0.711700085897859	no	NA	miR4243:AT3G53650.1	0.979289423870115
AT4G02940.1	miR8172	1827	6	0.416799	0.772688327915022	no	NA	miR8172:AT4G02940.1	0.979289423870115
AT4G06720.1	miR398b-3p	1805	6	0.416799	0.865114043946945	no	NA	miR398b-3p:AT4G06720.1	0.979289423870115
AT4G09830.1	miR5012	603	5.5	0.416799	0.629576519729826	no	NA	miR5012:AT4G09830.1	0.979289423870115
AT4G18970.2	miR862-5p	1262	6	0.416799	0.772688327915022	no	NA	miR862-5p:AT4G18970.2	0.979289423870115
AT4G28050.1	miR169a-3p	817	6	0.416799	0.772688327915022	no	TET7	miR169a-3p:TET7	0.979289423870115
AT5G04170.1	miR773a	1048	6	0.416799	0.772688327915022	no	NA	miR773a:AT5G04170.1	0.979289423870115
AT5G07350.2	miR773a	2848	6	0.416799	0.772688327915022	no	AtTudor1	miR773a:AtTudor1	0.979289423870115
AT5G11740.1	miR5020b	190	5	0.416799	0.104916987559242	no	AGP15	miR5020b:AGP15	0.979289423870115
AT5G16050.1	miR773b-5p	574	5.5	0.208399	0.659031946496422	no	GF14 UPSILON	miR773b-5p:GF14 UPSILON	0.979289423870115
AT5G18460.1	miR838	1663	6	0.416799	0.772688327915022	no	NA	miR838:AT5G18460.1	0.979289423870115
AT5G45960.1	miR5021	110	6	0.416799	0.772688327915022	no	NA	miR5021:AT5G45960.1	0.979289423870115
AT5G62390.1	miR838	878	6	0.416799	0.772688327915022	no	ATBAG7	miR838:ATBAG7	0.979289423870115
AT5G63530.2	miR4221	68	6	0.833597	0.814787148951298	no	ATFP3	miR4221:ATFP3	0.979289423870115
AT5G67300.1	miR858b	359	6	0.416799	0.772688327915022	no	ATMYB44	miR858b:ATMYB44	0.979289423870115
AT1G52420.1	miR835-5p	2128	6	0.416799	0.772688327915022	no	NA	miR835-5p:AT1G52420.1	0.981011012958302
AT5G54380.1	miR779.1	2182	6	0.416799	0.772688327915022	no	THE1	miR779.1:THE1	0.981011012958302
AT1G80940.2	miR825	235	6	0.416799	0.772688327915022	no	NA	miR825:AT1G80940.2	0.981733578690015
AT2G39730.3	miR863-5p	420	6	0.416799	0.772688327915022	no	RCA	miR863-5p:RCA	0.983435463794085
AT3G61980.1	miR3434-5p	563	6	0.416799	0.772688327915022	no	NA	miR3434-5p:AT3G61980.1	0.983435463794085
AT1G20693.3	miR414	583	5.5	1.66719	0.561373045489656	no	HMG BETA 1	miR414:HMG BETA 1	0.983619364600082
AT1G50310.1	miR8184	1264	6	0.416799	0.772688327915022	no	ATSTP9	miR8184:ATSTP9	0.983619364600082
AT5G18670.1	miR5021	1125	5	2.08399	0.513863016072434	no	BAM9	miR5021:BAM9	0.983619364600082
AT1G04630.1	miR414	591	5.5	0.416799	0.531195377907086	no	MEE4	miR414:MEE4	0.986122162077317
AT1G53210.1	miR852	1134	6	0.416799	0.772688327915022	no	NA	miR852:AT1G53210.1	0.986122162077317
AT5G50920.1	miR838	2666	5.5	0.416799	0.531195377907086	no	ATHSP93-V	miR838:ATHSP93-V	0.986122162077317
AT1G01620.2	miR157c-3p	320	5.5	0.416799	0.385434389324918	no	PIP1;3	miR157c-3p:PIP1;3	0.98983694221317
AT1G01800.2	miR171c-5p	925	5.5	0.416799	0.629576519729826	no	NA	miR171c-5p:AT1G01800.2	0.98983694221317
AT1G06520.1	miR829-5p	1681	5.5	0.416799	0.459404537628202	no	ATGPAT1	miR829-5p:ATGPAT1	0.98983694221317
AT1G09200.1	miR4221	102	6	0.416799	0.772688327915022	no	NA	miR4221:AT1G09200.1	0.98983694221317
AT1G12080.2	miR4221	353	5.5	5.83518	0.147211244187624	no	NA	miR4221:AT1G12080.2	0.98983694221317
AT1G12080.2	miR838	461	5.5	8.33597	0.327477927790464	no	NA	miR838:AT1G12080.2	0.98983694221317
AT1G20693.3	miR390a-3p	589	5.5	1.2504	0.51919647286008	no	HMG BETA 1	miR390a-3p:HMG BETA 1	0.98983694221317
AT1G27680.1	miR398b-3p	1723	6	0.416799	0.772688327915022	no	APL2	miR398b-3p:APL2	0.98983694221317
AT1G52600.1	miR868-5p	592	5.5	0.416799	0.629576519729826	no	NA	miR868-5p:AT1G52600.1	0.98983694221317
AT1G55670.1	miR157d	654	5.5	0.416799	0.531195377907086	no	PSAG	miR157d:PSAG	0.98983694221317
AT1G60950.1	miR773b-3p	423	5.5	0.833597	0.385923737000625	no	ATFD2	miR773b-3p:ATFD2	0.98983694221317
AT1G62480.1	miR838	473	5.5	1.66719	0.329869966038305	no	NA	miR838:AT1G62480.1	0.98983694221317
AT1G75180.3	miR414	1321	5.5	0.166719	0.456702261749117	no	NA	miR414:AT1G75180.3	0.98983694221317
AT1G75630.2	miR5658	743	5.5	0.416799	0.531195377907086	no	AVA-P4	miR5658:AVA-P4	0.98983694221317
AT1G75880.2	miR5634	408	5.5	0.833597	0.305519046651049	no	NA	miR5634:AT1G75880.2	0.98983694221317
AT2G04570.1	miR1888b	104	6	0.416799	0.772688327915022	no	NA	miR1888b:AT2G04570.1	0.98983694221317
AT2G16600.2	miR773b-5p	405	5	1.2504	0.402951588152822	no	ROC3	miR773b-5p:ROC3	0.98983694221317
AT2G16600.2	miR414	538	5.5	2.91759	0.319709309917086	no	ROC3	miR414:ROC3	0.98983694221317
AT2G17450.1	miR5658	612	5.5	0.416799	0.629576519729826	no	RHA3A	miR5658:RHA3A	0.98983694221317
AT2G19800.1	miR407	797	5.5	0.833597	0.468042087099467	no	MIOX2	miR407:MIOX2	0.98983694221317
AT2G23120.1	miR8176	270	5.5	1.2504	0.221287625730488	no	NA	miR8176:AT2G23120.1	0.98983694221317
AT2G35680.1	miR414	1517	5.5	0.416799	0.531195377907086	no	NA	miR414:AT2G35680.1	0.98983694221317
AT2G36190.1	miR5998a	1784	5.5	0.416799	0.629576519729826	no	AtCWIN4	miR5998a:AtCWIN4	0.98983694221317
AT2G37110.1	miR5014a-5p	463	6	0.416799	0.772688327915022	no	NA	miR5014a-5p:AT2G37110.1	0.98983694221317
AT2G44060.2	miR414	1037	5.5	0.416799	0.404708365825999	no	NA	miR414:AT2G44060.2	0.98983694221317
AT3G08520.1	miR831-3p	29	6	2.02981	0.936849884355172	no	NA	miR831-3p:AT3G08520.1	0.98983694221317
AT3G15450.3	miR2933a	170	5.5	2.50079	0.482735749409127	no	NA	miR2933a:AT3G15450.3	0.98983694221317
AT3G16850.1	miR395a	815	6	0.208399	0.852907857783638	no	NA	miR395a:AT3G16850.1	0.98983694221317
AT3G17440.2	miR5021	1292	5.5	0.416799	0.629576519729826	no	ATNPSN13	miR5021:ATNPSN13	0.98983694221317
AT3G18850.5	miR5662	1004	6	0.416799	0.772688327915022	no	LPAT5	miR5662:LPAT5	0.98983694221317
AT3G28790.1	miR5021	1897	5	1.2504	0.402951588152822	no	NA	miR5021:AT3G28790.1	0.98983694221317
AT3G46030.1	miR4243	261	5.5	0.0750238	0.661472509811112	no	HTB11	miR4243:HTB11	0.98983694221317
AT3G49910.1	miR172b-5p	606	5.5	0.833597	0.423034613867234	no	NA	miR172b-5p:AT3G49910.1	0.98983694221317
AT4G01150.2	miR3440b-3p	252	5.5	0.416799	0.629576519729826	no	NA	miR3440b-3p:AT4G01150.2	0.98983694221317
AT4G03290.1	miR172b-5p	567	5.5	0.833597	0.594553484284969	no	NA	miR172b-5p:AT4G03290.1	0.98983694221317
AT4G13930.1	miR414	1592	5.5	0.416799	0.29819876704573	no	SHM4	miR414:SHM4	0.98983694221317
AT4G16720.1	miR5644	520	5.5	0.416799	0.404708365825999	no	NA	miR5644:AT4G16720.1	0.98983694221317
AT4G22220.1	miR5654-3p	444	6	0.416799	0.772688327915022	no	ATISU1	miR5654-3p:ATISU1	0.98983694221317
AT4G23470.3	miR4245	1039	6	0.833597	0.814787148951298	no	NA	miR4245:AT4G23470.3	0.98983694221317
AT4G23820.1	miR870-5p	1356	5	0.833597	0.423034613867234	no	NA	miR870-5p:AT4G23820.1	0.98983694221317
AT5G01530.1	miR5662	896	5.5	3.33439	0.565199418942778	no	LHCB4.1	miR5662:LHCB4.1	0.98983694221317
AT5G03660.2	miR840-3p	491	5.5	0.416799	0.629576519729826	no	NA	miR840-3p:AT5G03660.2	0.98983694221317
AT5G27380.1	miR5021	1729	6	0.416799	0.772688327915022	no	GSH2	miR5021:GSH2	0.98983694221317
AT5G33370.2	miR5663-3p	133	5.5	0.833597	0.594553484284969	no	NA	miR5663-3p:AT5G33370.2	0.98983694221317
AT5G49360.1	miR417	1966	5.5	0.416799	0.404708365825999	no	ATBXL1	miR417:ATBXL1	0.98983694221317
AT5G52280.1	miR838	2623	6	0.416799	0.772688327915022	no	NA	miR838:AT5G52280.1	0.98983694221317
AT5G57350.2	miR840-3p	2854	5.5	0.416799	0.459404537628202	no	AHA3	miR840-3p:AHA3	0.98983694221317
AT5G58420.1	miR1887	960	6	0.833597	0.814787148951298	no	NA	miR1887:AT5G58420.1	0.98983694221317
AT5G65670.2	miR390a-3p	939	5.5	0.416799	0.629576519729826	no	IAA9	miR390a-3p:IAA9	0.98983694221317
ATCG00190.1	miR5023	396	5.5	0.416799	0.32687390843925	no	RPOB	miR5023:RPOB	0.9971556991482
AT1G02205.3	miR774b-3p	1614	6	0.208399	0.391829740044553	no	CER1	miR774b-3p:CER1	0.999900588591331
AT1G06760.1	miR834	682	6	0.416799	0.531195377907086	no	NA	miR834:AT1G06760.1	0.999900588591331
AT1G17290.1	miR156h	1903	6	0.416799	0.629576519729826	no	AlaAT1	miR156h:AlaAT1	0.999900588591331
AT1G20010.1	miR156a-5p	603	6	0.416799	0.629576519729826	no	TUB5	miR156a-5p:TUB5	0.999900588591331
AT1G20260.1	miR859	1238	6	0.416799	0.629576519729826	no	AtVAB3	miR859:AtVAB3	0.999900588591331
AT1G22380.1	miR157a-3p	1302	6	0.1042	0.602204301163233	no	AtUGT85A3	miR157a-3p:AtUGT85A3	0.999900588591331
AT1G24260.3	miR398a-5p	743	6	1.2504	0.729704052218068	no	AGL9	miR398a-5p:AGL9	0.999900588591331
AT1G24260.3	miR5658	794	6	0.833597	0.423034613867234	no	AGL9	miR5658:AGL9	0.999900588591331
AT1G30230.2	miR5665	662	6	1.2504	0.642826333484728	no	eEF-1Bb1	miR5665:eEF-1Bb1	0.999900588591331
AT1G50010.1	miR5641	96	6	0.416799	0.531195377907086	no	TUA2	miR5641:TUA2	0.999900588591331
AT1G50500.2	miR5644	1668	6	0.416799	0.184748943117419	no	ATVPS53	miR5644:ATVPS53	0.999900588591331
AT1G53310.3	miR5640	3152	6	0.416799	0.629576519729826	no	ATPEPC1	miR5640:ATPEPC1	0.999900588591331
AT1G69530.5	miR162a-3p	941	6	0.416799	0.459404537628202	no	AT-EXP1	miR162a-3p:AT-EXP1	0.999900588591331
AT1G70490.3	miR866-5p	435	6	0.416799	0.588181153945151	no	ARFA1D	miR866-5p:ARFA1D	0.999900588591331
AT1G72020.1	miR5651	278	6	0.416799	0.404708365825999	no	NA	miR5651:AT1G72020.1	0.999900588591331
AT1G74060.1	miR835-3p	810	5.5	0.416799	0.426544977224626	no	NA	miR835-3p:AT1G74060.1	0.999900588591331
AT2G03470.2	miR5013	978	6	0.416799	0.629576519729826	no	NA	miR5013:AT2G03470.2	0.999900588591331
AT2G04570.1	miR774b-3p	984	6	2.08399	0.402148712050678	no	NA	miR774b-3p:AT2G04570.1	0.999900588591331
AT2G07698.1	miR867	1295	6	0.833597	0.354798867644868	no	NA	miR867:AT2G07698.1	0.999900588591331
AT2G10940.2	miR862-5p	726	6	8.33597	0.242417798135122	no	NA	miR862-5p:AT2G10940.2	0.999900588591331
AT2G18160.1	miR5633	829	5.5	0.416799	0.361650657674744	no	ATBZIP2	miR5633:ATBZIP2	0.999900588591331
AT2G18162.1	miR5633	829	5.5	0.416799	0.361650657674744	no	CPuORF1	miR5633:CPuORF1	0.999900588591331
AT2G19730.3	miR8168	455	6	0.416799	0.32687390843925	no	NA	miR8168:AT2G19730.3	0.999900588591331
AT2G22230.1	miR3434-3p	667	6	0.416799	0.629576519729826	no	NA	miR3434-3p:AT2G22230.1	0.999900588591331
AT2G31090.1	miR5021	384	6	0.416799	0.629576519729826	no	NA	miR5021:AT2G31090.1	0.999900588591331
AT2G33830.2	miR823	129	6	0.833597	0.285679096594468	no	NA	miR823:AT2G33830.2	0.999900588591331
AT2G41430.5	miR3434-5p	702	5.5	1.66719	0.175806132672432	no	CID1	miR3434-5p:CID1	0.999900588591331
AT2G43710.2	miR5632-5p	1274	6	0.416799	0.531195377907086	no	FAB2	miR5632-5p:FAB2	0.999900588591331
AT2G45820.1	miR5021	738	6	0.416799	0.459404537628202	no	NA	miR5021:AT2G45820.1	0.999900588591331
AT3G01120.1	miR8177	1768	6	0.416799	0.629576519729826	no	AtCGS1	miR8177:AtCGS1	0.999900588591331
AT3G01230.1	miR859	541	6	0.833597	0.423034613867234	no	NA	miR859:AT3G01230.1	0.999900588591331
AT3G05220.2	miR847	1234	6	0.416799	0.531195377907086	no	NA	miR847:AT3G05220.2	0.999900588591331
AT3G05590.1	miR773a	398	6	0.416799	0.629576519729826	no	RPL18	miR773a:RPL18	0.999900588591331
AT3G07460.2	miR413	824	6	0.416799	0.274148943786656	no	NA	miR413:AT3G07460.2	0.999900588591331
AT3G09740.1	miR447a-3p	606	6	0.416799	0.629576519729826	no	ATSYP71	miR447a-3p:ATSYP71	0.999900588591331
AT3G12610.1	miR3932a	1000	6	0.416799	0.404708365825999	no	DRT100	miR3932a:DRT100	0.999900588591331
AT3G13750.1	miR8181	2633	6	0.416799	0.361650657674744	no	BGAL1	miR8181:BGAL1	0.999900588591331
AT3G13750.1	miR5014a-5p	2675	6	0.833597	0.252840879318476	no	BGAL1	miR5014a-5p:BGAL1	0.999900588591331
AT3G17160.1	miR847	291	6	0.216735	0.217865846343372	no	NA	miR847:AT3G17160.1	0.999900588591331
AT3G21750.1	miR447a-3p	296	6	1.2504	0.310315251834671	no	UGT71B1	miR447a-3p:UGT71B1	0.999900588591331
AT3G22440.1	miR2936	1793	6	0.416799	0.25368885848886	no	NA	miR2936:AT3G22440.1	0.999900588591331
AT3G23390.1	miR832-3p	416	6	0.416799	0.23607100130299	no	NA	miR832-3p:AT3G23390.1	0.999900588591331
AT3G27810.1	miR5654-3p	481	6	0.833597	0.423034613867234	no	ATMYB21	miR5654-3p:ATMYB21	0.999900588591331
AT3G52470.1	miR5632-3p	906	6	1.2504	0.729704052218068	no	NA	miR5632-3p:AT3G52470.1	0.999900588591331
AT3G52590.1	miR5024-3p	122	6	0.416799	0.544815824588254	no	EMB2167	miR5024-3p:EMB2167	0.999900588591331
AT3G52840.1	miR158a-5p	883	6	0.416799	0.531195377907086	no	BGAL2	miR158a-5p:BGAL2	0.999900588591331
AT3G53420.2	miR5638b	946	6	0.416799	0.459404537628202	no	AtPIP2;1	miR5638b:AtPIP2;1	0.999900588591331
AT3G53560.1	miR776	1115	6	0.416799	0.404708365825999	no	NA	miR776:AT3G53560.1	0.999900588591331
AT3G56020.1	miR831-3p	71	6	2.55498	0.7192064609583	no	NA	miR831-3p:AT3G56020.1	0.999900588591331
AT3G58730.1	miR168b-3p	814	6	0.416799	0.459404537628202	no	NA	miR168b-3p:AT3G58730.1	0.999900588591331
AT3G61130.1	miR774b-5p	2340	6	0.416799	0.459404537628202	no	GAUT1	miR774b-5p:GAUT1	0.999900588591331
AT3G62250.1	miR838	281	6	0.416799	0.531195377907086	no	UBQ5	miR838:UBQ5	0.999900588591331
AT4G04640.1	miR5021	1310	6	0.416799	0.531195377907086	no	ATPC1	miR5021:ATPC1	0.999900588591331
AT4G06634.3	miR414	1250	6	0.00416799	0.70875825716986	no	AtYY1	miR414:AtYY1	0.999900588591331
AT4G17090.1	miR5998a	1652	6	0.416799	0.629576519729826	no	AtBAM3	miR5998a:AtBAM3	0.999900588591331
AT4G18030.1	miR166e-5p	2047	6	0.416799	0.459404537628202	no	NA	miR166e-5p:AT4G18030.1	0.999900588591331
AT4G28780.1	miR829-5p	831	6	0.416799	0.629576519729826	no	NA	miR829-5p:AT4G28780.1	0.999900588591331
AT5G05010.2	miR841b-3p	1436	6	0.416799	0.629576519729826	no	NA	miR841b-3p:AT5G05010.2	0.999900588591331
AT5G14380.1	miR5021	573	6	0.833597	0.468042087099467	no	AGP6	miR5021:AGP6	0.999900588591331
AT5G14410.1	miR847	181	6	0.416799	0.274148943786656	no	NA	miR847:AT5G14410.1	0.999900588591331
AT5G20240.1	miR840-3p	402	6	0.833597	0.268258772995005	no	PI	miR840-3p:PI	0.999900588591331
AT5G21940.1	miR5658	806	6	0.833597	0.385923737000625	no	NA	miR5658:AT5G21940.1	0.999900588591331
AT5G23740.1	miR399f	552	6	0.416799	0.23607100130299	no	RPS11-BETA	miR399f:RPS11-BETA	0.999900588591331
AT5G41050.1	miR5650	674	6	0.416799	0.459404537628202	no	NA	miR5650:AT5G41050.1	0.999900588591331
AT5G43190.1	miR5637	1217	6	0.833597	0.687463960197811	no	NA	miR5637:AT5G43190.1	0.999900588591331
AT5G47550.1	miR833a-5p	188	6	0.833597	0.423034613867234	no	NA	miR833a-5p:AT5G47550.1	0.999900588591331
AT5G49360.1	miR782	2163	5.5	0.416799	0.207280422754046	no	ATBXL1	miR782:ATBXL1	0.999900588591331
AT5G56550.1	miR829-5p	572	6	1.66719	0.390215034571145	no	ATOXS3	miR829-5p:ATOXS3	0.999900588591331
AT5G60920.1	miR156j	1537	6	1.2504	0.642826333484728	no	COB	miR156j:COB	0.999900588591331
AT5G64310.1	miR417	426	6	0.416799	0.459404537628202	no	AGP1	miR417:AGP1	0.999900588591331
