# Supplementary material for: NanoPARE: parallel analysis of RNA 5′ ends from low-input RNA
Source: Genome Res. 2018 Dec;28(12):1931–42. doi: 10.1101/gr.239202.118 (PMC6280765; doi:10.1101/gr.239202.118)
Supplement: Supplemental Material [file supp_gr.239202.118_Supplemental_Code_S1.zip › supplemental_code_S1/data_tables/detected_sites/petal_2.anno.tas.allen.detected.sites.tsv]

target.transcript	sRNA	slice.site	Allen.score	slice.site.rpm	fold.change	verified.	common.name	interaction	adj.p.val
AT5G60450.1	TAS3C-5'D5[+]	1885	1	0.416799	1	yes	ARF4	TAS3C-5'D5[+]:ARF4	0
AT5G18040.1	TAS1A-3'D2[+]	685	2	0.416799	1.416799	yes	NA	TAS1A-3'D2[+]:AT5G18040.1	0.0469873826099976
AT1G31120.1	TAS1C-3'D1[-]	2679	4	0.416799	1.416799	no	KUP10	TAS1C-3'D1[-]:KUP10	0.686087632333346
AT1G64330.1	TAS3C-5'D2[-]	1889	4.5	1.66719	1.88254650095038	no	NA	TAS3C-5'D2[-]:AT1G64330.1	0.686087632333346
AT1G70690.1	TAS3B-5'D1[+]	863	4.5	0.416799	1.416799	no	HWI1	TAS3B-5'D1[+]:HWI1	0.686087632333346
AT1G79060.1	TAS1A-3'D7[-]	1110	5.5	1.66719	1.88254650095038	no	NA	TAS1A-3'D7[-]:AT1G79060.1	0.686087632333346
AT2G05920.1	TAS3C-5'D3[+]	2460	3	0.833597	0.814787148951298	no	NA	TAS3C-5'D3[+]:AT2G05920.1	0.686087632333346
AT2G06830.1	TAS4-3'D1[+]	380	5	0.416799	1.416799	no	NA	TAS4-3'D1[+]:AT2G06830.1	0.686087632333346
AT2G14680.3	TAS1C-3'D7[-]	981	4.5	0.416799	1.416799	no	MEE13	TAS1C-3'D7[-]:MEE13	0.686087632333346
AT2G25930.1	TAS3C-5'D10[+]	2440	5	12.9208	6.18592250266619	no	ELF3	TAS3C-5'D10[+]:ELF3	0.686087632333346
AT2G45770.2	TAS4-3'D2[-]	724	4.5	0.416799	1.416799	no	CPFTSY	TAS4-3'D2[-]:CPFTSY	0.686087632333346
AT3G10030.2	TAS3B-5'D7[+]	589	4	0.416799	1.416799	no	NA	TAS3B-5'D7[+]:AT3G10030.2	0.686087632333346
AT3G55690.1	TAS3B-5'D6[+]	617	4	0.416799	1.416799	no	NA	TAS3B-5'D6[+]:AT3G55690.1	0.686087632333346
AT4G01100.2	TAS3B-5'D2[+]	1120	6	1.66719	1.88254650095038	no	ADNT1	TAS3B-5'D2[+]:ADNT1	0.686087632333346
AT4G15650.1	TAS1B-3'D4[-]	431	3	0.416799	1	no	NA	TAS1B-3'D4[-]:AT4G15650.1	0.686087632333346
AT4G39820.1	TAS3B-5'D3[+]	1312	6	0.833597	1.833597	no	NA	TAS3B-5'D3[+]:AT4G39820.1	0.686087632333346
AT5G01730.1	TAS1A-3'D1[-]	3509	5	0.416799	1.416799	no	ATSCAR4	TAS1A-3'D1[-]:ATSCAR4	0.686087632333346
AT5G17670.1	TAS3B-5'D3[+]	233	5	0.416799	1.416799	no	NA	TAS3B-5'D3[+]:AT5G17670.1	0.686087632333346
AT1G15940.1	TAS1A-3'D6[+]	547	5	0.416799	1.416799	no	NA	TAS1A-3'D6[+]:AT1G15940.1	0.736490681414422
AT1G01650.2	TAS1A-3'D8[-]	1021	5.5	0.416799	1	no	ATSPPL4	TAS1A-3'D8[-]:ATSPPL4	0.789155277127347
AT1G01830.3	TAS3B-5'D5[+]	546	4.5	0.416799	0.772688327915022	no	NA	TAS3B-5'D5[+]:AT1G01830.3	0.789155277127347
AT1G02640.1	TAS3C-5'D4[+]	2488	4.5	0.416799	0.772688327915022	no	ATBXL2	TAS3C-5'D4[+]:ATBXL2	0.789155277127347
AT1G04300.4	TAS1B-3'D10[-]	3342	3.5	0.833597	0.687463960197811	no	NA	TAS1B-3'D10[-]:AT1G04300.4	0.789155277127347
AT1G06630.3	TAS1C-3'D6[+]	1214	5	0.416799	1	no	NA	TAS1C-3'D6[+]:AT1G06630.3	0.789155277127347
AT1G08800.2	TAS3C-5'D9[+]	2183	5.5	0.416799	1	no	NA	TAS3C-5'D9[+]:AT1G08800.2	0.789155277127347
AT1G19130.1	TAS3C-5'D2[-]	786	4	0.416799	0.772688327915022	no	NA	TAS3C-5'D2[-]:AT1G19130.1	0.789155277127347
AT1G25400.2	TAS1B-3'D4[-]	887	4.5	0.833597	0.814787148951298	no	NA	TAS1B-3'D4[-]:AT1G25400.2	0.789155277127347
AT1G25560.1	TAS3B-5'D9[-]	1166	3	0.416799	0.629576519729826	no	EDF1	TAS3B-5'D9[-]:EDF1	0.789155277127347
AT1G26290.1	TAS3B-5'D6[+]	485	5	0.416799	1	no	NA	TAS3B-5'D6[+]:AT1G26290.1	0.789155277127347
AT1G34620.1	TAS3B-5'D7[+]	3030	5.5	0.208399	1.208399	no	NA	TAS3B-5'D7[+]:AT1G34620.1	0.789155277127347
AT1G34904.1	TAS1A-3'D7[-]	56	5	0.137544	1	no	NA	TAS1A-3'D7[-]:AT1G34904.1	0.789155277127347
AT1G34967.1	TAS1A-3'D7[-]	2840	5	0.137544	1	no	NA	TAS1A-3'D7[-]:AT1G34967.1	0.789155277127347
AT1G37405.1	TAS1C-3'D10[-]	4145	6	0.0458479	1	no	NA	TAS1C-3'D10[-]:AT1G37405.1	0.789155277127347
AT1G40117.1	TAS1C-3'D10[-]	2438	6	0.0458479	1	no	NA	TAS1C-3'D10[-]:AT1G40117.1	0.789155277127347
AT1G42365.1	TAS1C-3'D10[-]	2471	6	0.0458479	1	no	NA	TAS1C-3'D10[-]:AT1G42365.1	0.789155277127347
AT1G42375.1	TAS1C-3'D10[-]	2470	6	0.0458479	1	no	NA	TAS1C-3'D10[-]:AT1G42375.1	0.789155277127347
AT1G44750.3	TAS3B-5'D6[-]	595	5	0.416799	1	no	ATPUP11	TAS3B-5'D6[-]:ATPUP11	0.789155277127347
AT1G48210.2	TAS3C-5'D10[-]	858	6	0.416799	1	no	NA	TAS3C-5'D10[-]:AT1G48210.2	0.789155277127347
AT1G48760.3	TAS3B-5'D9[+]	2656	5.5	0.416799	1	no	delta-ADR	TAS3B-5'D9[+]:delta-ADR	0.789155277127347
AT1G52670.1	TAS2-3'D3[-]	1010	4.5	0.416799	0.772688327915022	no	NA	TAS2-3'D3[-]:AT1G52670.1	0.789155277127347
AT1G53430.2	TAS3B-5'D5[+]	1401	5	0.416799	1	no	NA	TAS3B-5'D5[+]:AT1G53430.2	0.789155277127347
AT1G64460.1	TAS3C-5'D9[+]	989	6	0.416799	1	no	NA	TAS3C-5'D9[+]:AT1G64460.1	0.789155277127347
AT1G80810.2	TAS1C-3'D4[+]	374	5	0.416799	1	no	NA	TAS1C-3'D4[+]:AT1G80810.2	0.789155277127347
AT2G02180.1	TAS3C-5'D9[+]	1100	4.5	1.2504	0.84373441712064	no	TOM3	TAS3C-5'D9[+]:TOM3	0.789155277127347
AT2G04030.2	TAS1B-3'D10[+]	1259	6	0.416799	1	no	AtHsp90.5	TAS1B-3'D10[+]:AtHsp90.5	0.789155277127347
AT2G13390.1	TAS1C-3'D10[-]	2437	6	0.0458479	1	no	NA	TAS1C-3'D10[-]:AT2G13390.1	0.789155277127347
AT2G14420.1	TAS1C-3'D7[-]	579	4.5	0.0583518	0.988323357822781	no	NA	TAS1C-3'D7[-]:AT2G14420.1	0.789155277127347
AT2G19110.1	TAS3C-5'D9[+]	3121	6	0.416799	1	no	ATHMA4	TAS3C-5'D9[+]:ATHMA4	0.789155277127347
AT2G19120.1	TAS3C-5'D5[+]	3314	6	0.416799	1.26873280654498	no	NA	TAS3C-5'D5[+]:AT2G19120.1	0.789155277127347
AT2G19760.1	TAS2-3'D3[-]	645	4	0.416799	0.629576519729826	no	PFN1	TAS2-3'D3[-]:PFN1	0.789155277127347
AT2G29560.1	TAS3C-5'D3[+]	68	5.5	0.416799	1	no	ENOC	TAS3C-5'D3[+]:ENOC	0.789155277127347
AT2G31390.1	TAS2-3'D9[-]	1144	4	0.416799	0.531195377907086	no	NA	TAS2-3'D9[-]:AT2G31390.1	0.789155277127347
AT2G33980.1	TAS2-3'D4[-]	1633	5.5	0.416799	1	no	atnudt22	TAS2-3'D4[-]:atnudt22	0.789155277127347
AT2G34140.1	TAS3B-5'D6[+]	434	4.5	0.416799	0.772688327915022	no	NA	TAS3B-5'D6[+]:AT2G34140.1	0.789155277127347
AT2G37050.3	TAS2-3'D4[-]	1417	5.5	0.416799	1	no	NA	TAS2-3'D4[-]:AT2G37050.3	0.789155277127347
AT2G39510.1	TAS3C-5'D2[+]	1124	4	0.416799	0.629576519729826	no	UMAMIT14	TAS3C-5'D2[+]:UMAMIT14	0.789155277127347
AT2G41220.1	TAS3B-5'D1[+]	5018	5.5	0.416799	1	no	GLU2	TAS3B-5'D1[+]:GLU2	0.789155277127347
AT2G42010.1	TAS3B-5'D1[+]	3511	5	0.416799	1	no	PLDBETA	TAS3B-5'D1[+]:PLDBETA	0.789155277127347
AT2G43340.1	TAS4-3'D6[+]	643	3.5	0.416799	0.772688327915022	no	NA	TAS4-3'D6[+]:AT2G43340.1	0.789155277127347
AT2G44200.1	TAS3B-5'D5[+]	1138	5.5	0.416799	1	no	NA	TAS3B-5'D5[+]:AT2G44200.1	0.789155277127347
AT2G46300.1	TAS3A-5'D10[+]	889	5	0.833597	1.29418287279988	no	NA	TAS3A-5'D10[+]:AT2G46300.1	0.789155277127347
AT2G47320.1	TAS3B-5'D5[-]	413	4	0.416799	0.772688327915022	no	NA	TAS3B-5'D5[-]:AT2G47320.1	0.789155277127347
AT3G05840.2	TAS2-3'D3[+]	1122	5.5	0.416799	1	no	ATSK12	TAS2-3'D3[+]:ATSK12	0.789155277127347
AT3G09165.1	TAS3B-5'D7[+]	2931	5.5	0.208399	1.208399	no	NA	TAS3B-5'D7[+]:AT3G09165.1	0.789155277127347
AT3G13060.2	TAS3C-5'D6[+]	2182	5.5	0.416799	1	no	ECT5	TAS3C-5'D6[+]:ECT5	0.789155277127347
AT3G13300.2	TAS1C-3'D2[+]	89	5.5	0.416799	1	no	VCS	TAS1C-3'D2[+]:VCS	0.789155277127347
AT3G13460.4	TAS1B-3'D5[-]	1090	5	0.416799	1	no	ECT2	TAS1B-3'D5[-]:ECT2	0.789155277127347
AT3G22470.1	TAS1C-3'D6[-]	1561	6	0.416799	1.416799	no	NA	TAS1C-3'D6[-]:AT3G22470.1	0.789155277127347
AT3G25690.3	TAS3B-5'D5[+]	1710	5	0.416799	1	no	AtCHUP1	TAS3B-5'D5[+]:AtCHUP1	0.789155277127347
AT3G30668.1	TAS1C-3'D10[-]	2478	6	0.0458479	1	no	NA	TAS1C-3'D10[-]:AT3G30668.1	0.789155277127347
AT3G43304.1	TAS1C-3'D10[-]	2444	6	0.0458479	1	no	NA	TAS1C-3'D10[-]:AT3G43304.1	0.789155277127347
AT3G44620.2	TAS3B-5'D5[+]	441	5	0.833597	1	no	NA	TAS3B-5'D5[+]:AT3G44620.2	0.789155277127347
AT3G47340.3	TAS3C-5'D9[-]	2225	3.5	4.16799	0.25100123849535	no	ASN1	TAS3C-5'D9[-]:ASN1	0.789155277127347
AT3G48570.1	TAS1A-3'D8[-]	194	4.5	0.416799	0.772688327915022	no	NA	TAS1A-3'D8[-]:AT3G48570.1	0.789155277127347
AT3G49000.1	TAS3B-5'D9[+]	1689	5.5	0.416799	1	no	NA	TAS3B-5'D9[+]:AT3G49000.1	0.789155277127347
AT3G52300.2	TAS3B-5'D5[+]	377	6	2.91759	1.4688079964307	no	ATPQ	TAS3B-5'D5[+]:ATPQ	0.789155277127347
AT3G54690.1	TAS3B-5'D10[+]	789	4	0.833597	1	no	SETH3	TAS3B-5'D10[+]:SETH3	0.789155277127347
AT3G55690.1	TAS3C-5'D2[+]	989	4.5	0.416799	0.772688327915022	no	NA	TAS3C-5'D2[+]:AT3G55690.1	0.789155277127347
AT3G56510.2	TAS3B-5'D2[-]	1013	6	0.416799	1	no	NA	TAS3B-5'D2[-]:AT3G56510.2	0.789155277127347
AT3G59110.1	TAS3B-5'D7[+]	1946	5	0.416799	1	no	NA	TAS3B-5'D7[+]:AT3G59110.1	0.789155277127347
AT4G02530.1	TAS3B-5'D9[+]	298	6	1.2504	1.58836927468187	no	NA	TAS3B-5'D9[+]:AT4G02530.1	0.789155277127347
AT4G03550.1	TAS3C-5'D9[+]	2622	5.5	0.416799	1.416799	no	ATGSL05	TAS3C-5'D9[+]:ATGSL05	0.789155277127347
AT4G06626.1	TAS1C-3'D10[-]	2439	6	0.0458479	1	no	NA	TAS1C-3'D10[-]:AT4G06626.1	0.789155277127347
AT4G07755.1	TAS1C-3'D10[-]	1738	6	0.0458479	1	no	NA	TAS1C-3'D10[-]:AT4G07755.1	0.789155277127347
AT4G12690.2	TAS3C-5'D3[+]	294	6	0.416799	1	no	NA	TAS3C-5'D3[+]:AT4G12690.2	0.789155277127347
AT4G15260.1	TAS3A-5'D4[+]	1272	6	0.416799	1	no	NA	TAS3A-5'D4[+]:AT4G15260.1	0.789155277127347
AT4G18030.1	TAS1C-3'D7[-]	1758	4	1.66719	0.761882317991082	no	NA	TAS1C-3'D7[-]:AT4G18030.1	0.789155277127347
AT4G22590.1	TAS3B-5'D10[+]	902	5	1.2504	1	no	TPPG	TAS3B-5'D10[+]:TPPG	0.789155277127347
AT4G22592.1	TAS3B-5'D10[+]	902	5	1.2504	1	no	CPuORF27	TAS3B-5'D10[+]:CPuORF27	0.789155277127347
AT4G23500.1	TAS1B-3'D8[-]	1118	4	0.416799	1	no	NA	TAS1B-3'D8[-]:AT4G23500.1	0.789155277127347
AT4G24290.2	TAS3C-5'D5[+]	2032	4	0.416799	0.772688327915022	no	NA	TAS3C-5'D5[+]:AT4G24290.2	0.789155277127347
AT4G24290.2	TAS3C-5'D3[+]	2072	5	0.833597	1	no	NA	TAS3C-5'D3[+]:AT4G24290.2	0.789155277127347
AT4G28050.1	TAS3B-5'D1[-]	1113	3.5	0.416799	0.629576519729826	no	TET7	TAS3B-5'D1[-]:TET7	0.789155277127347
AT4G29950.2	TAS1C-3'D5[-]	712	5.5	0.833597	1	no	NA	TAS1C-3'D5[-]:AT4G29950.2	0.789155277127347
AT4G30240.1	TAS3B-5'D7[+]	117	5.5	0.416799	1	no	NA	TAS3B-5'D7[+]:AT4G30240.1	0.789155277127347
AT4G31340.2	TAS3C-5'D4[-]	1692	2	0.833597	0.285679096594468	no	NA	TAS3C-5'D4[-]:AT4G31340.2	0.789155277127347
AT4G35050.1	TAS3A-5'D8[+]	1187	5.5	0.416799	1	no	MSI3	TAS3A-5'D8[+]:MSI3	0.789155277127347
AT5G01410.1	TAS1C-3'D7[-]	1134	4.5	0.416799	0.772688327915022	no	ATPDX1	TAS1C-3'D7[-]:ATPDX1	0.789155277127347
AT5G04550.1	TAS3C-5'D10[+]	500	5	0.416799	1	no	NA	TAS3C-5'D10[+]:AT5G04550.1	0.789155277127347
AT5G14250.2	TAS3B-5'D3[-]	50	6	0.416799	1.416799	no	COP13	TAS3B-5'D3[-]:COP13	0.789155277127347
AT5G14940.1	TAS3C-5'D1[+]	1107	6	0.416799	1	no	NA	TAS3C-5'D1[+]:AT5G14940.1	0.789155277127347
AT5G16500.1	TAS3A-5'D1[+]	1812	4.5	0.416799	1	no	NA	TAS3A-5'D1[+]:AT5G16500.1	0.789155277127347
AT5G16500.1	TAS3A-5'D1[+]	1917	5.5	0.416799	1	no	NA	TAS3A-5'D1[+]:AT5G16500.1	0.789155277127347
AT5G17125.1	TAS1A-3'D7[-]	2840	5	0.137544	1	no	NA	TAS1A-3'D7[-]:AT5G17125.1	0.789155277127347
AT5G18580.1	TAS3B-5'D9[+]	397	4	0.416799	1	no	EMB40	TAS3B-5'D9[+]:EMB40	0.789155277127347
AT5G19990.1	TAS3B-5'D6[+]	963	4.5	0.416799	0.772688327915022	no	ATSUG1	TAS3B-5'D6[+]:ATSUG1	0.789155277127347
AT5G21930.3	TAS2-3'D4[+]	2318	6	0.833597	1	no	ATHMA8	TAS2-3'D4[+]:ATHMA8	0.789155277127347
AT5G23750.2	TAS3A-5'D9[+]	466	6	1.2504	1.22731439896553	no	NA	TAS3A-5'D9[+]:AT5G23750.2	0.789155277127347
AT5G24880.1	TAS3A-5'D1[+]	1047	5	0.416799	1	no	NA	TAS3A-5'D1[+]:AT5G24880.1	0.789155277127347
AT5G28640.1	TAS2-3'D3[-]	988	5	0.416799	1	no	AN3	TAS2-3'D3[-]:AN3	0.789155277127347
AT5G37130.1	TAS1A-3'D9[-]	2607	5.5	0.416799	1	no	NA	TAS1A-3'D9[-]:AT5G37130.1	0.789155277127347
AT5G40450.1	TAS3A-5'D1[+]	6543	3	0.195895	0.652212563611306	no	NA	TAS3A-5'D1[+]:AT5G40450.1	0.789155277127347
AT5G46730.2	TAS4-3'D2[-]	597	4	0.416799	0.404708365825999	no	NA	TAS4-3'D2[-]:AT5G46730.2	0.789155277127347
AT5G47420.1	TAS1A-3'D8[-]	828	6	0.416799	1	no	NA	TAS1A-3'D8[-]:AT5G47420.1	0.789155277127347
AT5G47510.1	TAS1B-3'D10[+]	1025	6	0.416799	1	no	NA	TAS1B-3'D10[+]:AT5G47510.1	0.789155277127347
AT5G50460.1	TAS1A-3'D8[-]	189	4	0.833597	0.252840879318476	no	NA	TAS1A-3'D8[-]:AT5G50460.1	0.789155277127347
AT5G53580.1	TAS3C-5'D3[+]	1186	6	0.833597	1.29418287279988	no	AtPLR1	TAS3C-5'D3[+]:AtPLR1	0.789155277127347
AT5G54630.1	TAS3A-5'D1[+]	649	5.5	0.416799	1	no	NA	TAS3A-5'D1[+]:AT5G54630.1	0.789155277127347
AT5G56520.1	TAS3A-5'D1[+]	986	5.5	0.416799	1	no	NA	TAS3A-5'D1[+]:AT5G56520.1	0.789155277127347
AT5G67150.1	TAS3A-5'D7[+]	327	5.5	0.416799	1.416799	no	NA	TAS3A-5'D7[+]:AT5G67150.1	0.789155277127347
ATCG01040.1	TAS1B-3'D9[+]	199	3.5	0.416799	0.207280422754046	no	YCF5	TAS1B-3'D9[+]:YCF5	0.789155277127347
AT1G14460.1	TAS3C-5'D9[+]	160	4.5	0.00416799	0.70875825716986	no	NA	TAS3C-5'D9[+]:AT1G14460.1	0.795643281855172
AT1G16705.2	TAS2-3'D5[+]	344	6	1.66719	1.1852070742979	no	NA	TAS2-3'D5[+]:AT1G16705.2	0.795643281855172
AT1G23190.1	TAS3B-5'D6[+]	1786	6	1.2504	1	no	PGM3	TAS3B-5'D6[+]:PGM3	0.795643281855172
AT1G55475.1	TAS3B-5'D7[+]	590	6	0.416799	1	no	NA	TAS3B-5'D7[+]:AT1G55475.1	0.795643281855172
AT1G67230.1	TAS1C-3'D5[-]	1584	6	0.833597	1	no	CRWN1	TAS1C-3'D5[-]:CRWN1	0.795643281855172
AT3G11910.2	TAS2-3'D3[+]	3297	6	0.416799	1	no	AtUBP13	TAS2-3'D3[+]:AtUBP13	0.795643281855172
AT3G49630.1	TAS3B-5'D9[+]	899	6	0.416799	1	no	NA	TAS3B-5'D9[+]:AT3G49630.1	0.795643281855172
AT4G00720.1	TAS2-3'D3[+]	1423	6	0.416799	1	no	ASKTHETA	TAS2-3'D3[+]:ASKTHETA	0.795643281855172
AT4G35830.2	TAS1B-3'D7[-]	1803	6	0.416799	1	no	ACO1	TAS1B-3'D7[-]:ACO1	0.795643281855172
AT5G10050.1	TAS3B-5'D9[+]	693	6	0.416799	1	no	NA	TAS3B-5'D9[+]:AT5G10050.1	0.795643281855172
AT5G10200.1	TAS1C-3'D5[-]	2221	6	0.416799	1	no	NA	TAS1C-3'D5[-]:AT5G10200.1	0.795643281855172
AT5G13050.2	TAS1B-3'D7[-]	689	6	0.416799	1	no	5-FCL	TAS1B-3'D7[-]:5-FCL	0.795643281855172
AT5G40450.1	TAS1B-3'D10[+]	8895	4.5	0.416799	0.629576519729826	no	NA	TAS1B-3'D10[+]:AT5G40450.1	0.795643281855172
AT5G41790.1	TAS3B-5'D5[+]	1473	6	0.416799	1	no	CIP1	TAS3B-5'D5[+]:CIP1	0.795643281855172
AT5G52660.2	TAS1A-3'D9[-]	407	6	0.416799	1	no	NA	TAS1A-3'D9[-]:AT5G52660.2	0.795643281855172
AT5G12230.1	TAS3C-5'D2[+]	836	5	0.833597	0.814787148951298	no	MED19A	TAS3C-5'D2[+]:MED19A	0.840175842430651
AT5G67490.1	TAS3C-5'D3[+]	693	5	0.833597	0.814787148951298	no	NA	TAS3C-5'D3[+]:AT5G67490.1	0.848770602946404
AT5G33370.2	TAS3C-5'D4[-]	1300	3.5	3.33439	0.270818129561132	no	NA	TAS3C-5'D4[-]:AT5G33370.2	0.859095490599304
AT4G37820.1	TAS3C-5'D3[+]	1734	5	0.416799	0.772688327915022	no	NA	TAS3C-5'D3[+]:AT4G37820.1	0.876900892501523
AT1G06390.2	TAS3B-5'D8[+]	364	5	0.833597	0.866121718264353	no	ATGSK1	TAS3B-5'D8[+]:ATGSK1	0.878554850250438
AT4G39960.1	TAS3C-5'D2[-]	1595	4	0.416799	0.629576519729826	no	NA	TAS3C-5'D2[-]:AT4G39960.1	0.878554850250438
AT5G62000.4	TAS1B-3'D10[+]	3081	5	0.416799	0.772688327915022	no	ARF1-BP	TAS1B-3'D10[+]:ARF1-BP	0.8796717510403
AT5G28540.1	TAS1B-3'D4[-]	1747	5	0.691886	0.922714206011463	no	BIP1	TAS1B-3'D4[-]:BIP1	0.886613141734087
AT1G08110.4	TAS3B-5'D5[+]	663	5	0.416799	0.772688327915022	no	NA	TAS3B-5'D5[+]:AT1G08110.4	0.888338568826833
AT1G08510.1	TAS3B-5'D7[+]	1537	4.5	0.416799	0.32687390843925	no	FATB	TAS3B-5'D7[+]:FATB	0.888338568826833
AT1G18540.1	TAS4-3'D8[+]	728	4.5	0.416799	0.274148943786656	no	NA	TAS4-3'D8[+]:AT1G18540.1	0.888338568826833
AT1G22400.1	TAS3C-5'D3[+]	1400	4.5	0.833597	0.594553484284969	no	ATUGT85A1	TAS3C-5'D3[+]:ATUGT85A1	0.888338568826833
AT1G47200.1	TAS3B-5'D7[+]	622	5	0.416799	0.772688327915022	no	WPP2	TAS3B-5'D7[+]:WPP2	0.888338568826833
AT1G56660.1	TAS3B-5'D9[+]	1212	5	0.416799	1	no	NA	TAS3B-5'D9[+]:AT1G56660.1	0.888338568826833
AT1G63900.2	TAS1A-3'D7[+]	250	5.5	0.416799	1	no	DAL1	TAS1A-3'D7[+]:DAL1	0.888338568826833
AT1G64330.1	TAS3B-5'D7[+]	1603	6	0.416799	1	no	NA	TAS3B-5'D7[+]:AT1G64330.1	0.888338568826833
AT1G65960.2	TAS3B-5'D6[+]	1452	6	2.08399	1	no	GAD2	TAS3B-5'D6[+]:GAD2	0.888338568826833
AT1G74060.1	TAS4-3'D8[+]	771	4.5	0.416799	0.494129935896989	no	NA	TAS4-3'D8[+]:AT1G74060.1	0.888338568826833
AT1G76890.2	TAS1A-3'D9[-]	862	6	0.416799	1	no	AT-GT2	TAS1A-3'D9[-]:AT-GT2	0.888338568826833
AT1G78880.1	TAS3C-5'D3[-]	1995	4.5	0.416799	0.772688327915022	no	NA	TAS3C-5'D3[-]:AT1G78880.1	0.888338568826833
AT1G78882.1	TAS3C-5'D3[-]	1995	4.5	0.416799	0.772688327915022	no	CPuORF56	TAS3C-5'D3[-]:CPuORF56	0.888338568826833
AT2G01850.1	TAS3C-5'D10[+]	917	6	0.416799	1	no	ATXTH27	TAS3C-5'D10[+]:ATXTH27	0.888338568826833
AT2G07180.2	TAS3B-5'D7[+]	1346	6	0.416799	1	no	NA	TAS3B-5'D7[+]:AT2G07180.2	0.888338568826833
AT2G25210.1	TAS3C-5'D4[-]	298	4	0.416799	0.404708365825999	no	NA	TAS3C-5'D4[-]:AT2G25210.1	0.888338568826833
AT2G35630.1	TAS2-3'D7[+]	6075	5	0.416799	0.772688327915022	no	GEM1	TAS2-3'D7[+]:GEM1	0.888338568826833
AT2G36380.1	TAS4-3'D4[-]	4303	5.5	0.416799	1	no	ABCG34	TAS4-3'D4[-]:ABCG34	0.888338568826833
AT2G37340.3	TAS3B-5'D7[+]	860	6	0.416799	1	no	AT-RS2Z33	TAS3B-5'D7[+]:AT-RS2Z33	0.888338568826833
AT2G38120.1	TAS3B-5'D5[+]	151	5	0.416799	0.772688327915022	no	AtAUX1	TAS3B-5'D5[+]:AtAUX1	0.888338568826833
AT2G42600.2	TAS2-3'D9[+]	2642	6	0.416799	1	no	ATPPC2	TAS2-3'D9[+]:ATPPC2	0.888338568826833
AT3G08550.1	TAS1B-3'D5[+]	1300	6	0.416799	1	no	ABI8	TAS1B-3'D5[+]:ABI8	0.888338568826833
AT3G12010.1	TAS1A-3'D3[+]	2374	6	0.416799	1	no	NA	TAS1A-3'D3[+]:AT3G12010.1	0.888338568826833
AT3G12012.1	TAS1A-3'D3[+]	2374	6	0.416799	1	no	CPuORF20	TAS1A-3'D3[+]:CPuORF20	0.888338568826833
AT3G17820.1	TAS3C-5'D2[-]	1272	6	0.833597	1	no	ATGSKB6	TAS3C-5'D2[-]:ATGSKB6	0.888338568826833
AT3G23450.1	TAS4-3'D4[+]	300	5.5	0.416799	1	no	NA	TAS4-3'D4[+]:AT3G23450.1	0.888338568826833
AT3G23690.1	TAS3A-5'D4[-]	1598	4.5	0.416799	1	no	NA	TAS3A-5'D4[-]:AT3G23690.1	0.888338568826833
AT3G46510.1	TAS1C-3'D8[+]	2023	5.5	0.416799	1	no	ATPUB13	TAS1C-3'D8[+]:ATPUB13	0.888338568826833
AT3G51840.1	TAS3A-5'D9[+]	354	6	0.416799	1	no	ACX4	TAS3A-5'D9[+]:ACX4	0.888338568826833
AT3G54080.1	TAS1A-3'D10[-]	1213	5	0.833597	1.29418287279988	no	NA	TAS1A-3'D10[-]:AT3G54080.1	0.888338568826833
AT3G59940.1	TAS4-3'D9[+]	1241	6	0.833597	1	no	NA	TAS4-3'D9[+]:AT3G59940.1	0.888338568826833
AT3G60030.1	TAS1B-3'D4[-]	371	6	0.416799	1	no	SPL12	TAS1B-3'D4[-]:SPL12	0.888338568826833
AT3G61260.1	TAS3B-5'D7[+]	609	4.5	0.833597	0.423034613867234	no	NA	TAS3B-5'D7[+]:AT3G61260.1	0.888338568826833
AT4G08950.1	TAS3A-5'D4[-]	118	4.5	0.416799	0.772688327915022	no	EXO	TAS3A-5'D4[-]:EXO	0.888338568826833
AT4G26570.2	TAS4-3'D8[+]	473	6	0.416799	1.416799	no	ATCBL3	TAS4-3'D8[+]:ATCBL3	0.888338568826833
AT4G30690.2	TAS3A-5'D1[+]	319	5	0.416799	0.772688327915022	no	NA	TAS3A-5'D1[+]:AT4G30690.2	0.888338568826833
AT4G31300.3	TAS3B-5'D1[+]	411	5	0.416799	0.772688327915022	no	PBA1	TAS3B-5'D1[+]:PBA1	0.888338568826833
AT4G36730.2	TAS2-3'D1[-]	1135	5	1.2504	1	no	AtGBF1	TAS2-3'D1[-]:AtGBF1	0.888338568826833
AT5G03040.3	TAS2-3'D4[-]	1222	5	0.416799	1	no	iqd2	TAS2-3'D4[-]:iqd2	0.888338568826833
AT5G13460.1	TAS3C-5'D3[+]	1024	6	0.416799	1	no	IQD11	TAS3C-5'D3[+]:IQD11	0.888338568826833
AT5G40890.2	TAS3B-5'D1[+]	1998	5	0.416799	0.772688327915022	no	ATCLC-A	TAS3B-5'D1[+]:ATCLC-A	0.888338568826833
AT5G53570.2	TAS1C-3'D7[+]	2146	6	0.416799	1	no	NA	TAS1C-3'D7[+]:AT5G53570.2	0.888338568826833
AT5G61790.1	TAS2-3'D5[+]	642	5.5	0.416799	1	no	ATCNX1	TAS2-3'D5[+]:ATCNX1	0.888338568826833
AT5G62390.1	TAS3C-5'D3[+]	917	6	0.416799	1	no	ATBAG7	TAS3C-5'D3[+]:ATBAG7	0.888338568826833
ATCG00830.1	TAS3B-5'D9[+]	771	4.5	2.08399	0.381418525325332	no	RPL2.1	TAS3B-5'D9[+]:RPL2.1	0.888338568826833
ATMG00090.1	TAS1A-3'D3[-]	33	4.5	0.416799	0.10177568817884	no	NA	TAS1A-3'D3[-]:ATMG00090.1	0.888338568826833
AT5G04870.1	TAS4-3'D8[-]	2263	6	0.833597	1	no	ATCPK1	TAS4-3'D8[-]:ATCPK1	0.894072324024554
AT1G75940.1	TAS2-3'D3[+]	1613	6	0.416799	1	no	ATA27	TAS2-3'D3[+]:ATA27	0.894805573461551
AT2G07687.1	TAS1C-3'D4[-]	266	5	0.208399	0.852907857783638	no	NA	TAS1C-3'D4[-]:AT2G07687.1	0.894805573461551
ATMG00730.1	TAS1C-3'D4[-]	915	5	0.208399	0.852907857783638	no	COX3	TAS1C-3'D4[-]:COX3	0.894805573461551
AT5G01090.1	TAS3C-5'D8[-]	1277	5	0.416799	0.629576519729826	no	NA	TAS3C-5'D8[-]:AT5G01090.1	0.900676865783629
AT1G02000.1	TAS4-3'D10[-]	1389	6	0.416799	1	no	GAE2	TAS4-3'D10[-]:GAE2	0.902698924073205
AT1G53120.1	TAS3A-5'D4[-]	1043	5	0.416799	0.772688327915022	no	NA	TAS3A-5'D4[-]:AT1G53120.1	0.902698924073205
AT1G63840.1	TAS3A-5'D4[-]	783	4.5	0.416799	0.531195377907086	no	NA	TAS3A-5'D4[-]:AT1G63840.1	0.902698924073205
AT3G04920.1	TAS3A-5'D8[+]	255	5	1.66719	0.761882317991082	no	NA	TAS3A-5'D8[+]:AT3G04920.1	0.902698924073205
AT3G16840.1	TAS2-3'D1[-]	388	6	0.416799	1	no	NA	TAS2-3'D1[-]:AT3G16840.1	0.902698924073205
AT1G56070.1	TAS1C-3'D6[-]	2382	5	1.66719	0.761882317991082	no	LOS1	TAS1C-3'D6[-]:LOS1	0.906935146166336
AT1G63000.1	TAS3C-5'D2[-]	1161	4	0.416799	0.32687390843925	no	NRS/ER	TAS3C-5'D2[-]:NRS/ER	0.940590596471899
AT1G71070.1	TAS3C-5'D3[+]	1649	5	0.416799	0.629576519729826	no	NA	TAS3C-5'D3[+]:AT1G71070.1	0.947005509788885
AT2G18910.1	TAS2-3'D3[+]	453	5	0.416799	0.629576519729826	no	NA	TAS2-3'D3[+]:AT2G18910.1	0.947005509788885
AT5G04280.1	TAS4-3'D4[+]	434	5.5	0.416799	0.95773795762642	no	AtRZ-1c	TAS4-3'D4[+]:AtRZ-1c	0.947005509788885
AT3G16180.1	TAS4-3'D9[+]	1888	5	0.416799	0.531195377907086	no	NA	TAS4-3'D9[+]:AT3G16180.1	0.947892687400765
AT1G66350.1	TAS1C-3'D7[-]	1591	5	0.833597	0.687463960197811	no	RGL	TAS1C-3'D7[-]:RGL	0.957346034892418
AT1G20330.1	TAS1A-3'D2[-]	182	5.5	0.416799	0.772688327915022	no	CVP1	TAS1A-3'D2[-]:CVP1	0.977407175928896
AT1G22640.1	TAS2-3'D9[+]	476	5.5	0.416799	0.772688327915022	no	ATMYB3	TAS2-3'D9[+]:ATMYB3	0.977407175928896
AT1G54510.3	TAS1C-3'D10[+]	2039	5.5	0.416799	0.772688327915022	no	ATNEK1	TAS1C-3'D10[+]:ATNEK1	0.977407175928896
AT2G32260.1	TAS3A-5'D6[+]	1248	5.5	0.416799	0.772688327915022	no	ATCCT1	TAS3A-5'D6[+]:ATCCT1	0.977407175928896
AT3G05530.1	TAS3C-5'D3[+]	311	5.5	0.416799	0.772688327915022	no	ATS6A.2	TAS3C-5'D3[+]:ATS6A.2	0.977407175928896
AT3G06580.1	TAS3B-5'D9[+]	1561	5.5	0.416799	0.772688327915022	no	GAL1	TAS3B-5'D9[+]:GAL1	0.977407175928896
AT3G21190.1	TAS1A-3'D8[+]	1329	5.5	0.416799	0.772688327915022	no	AtMSR1	TAS1A-3'D8[+]:AtMSR1	0.977407175928896
AT3G21600.2	TAS4-3'D9[+]	682	5.5	0.416799	0.772688327915022	no	NA	TAS4-3'D9[+]:AT3G21600.2	0.977407175928896
AT5G05690.3	TAS4-3'D9[+]	702	5.5	0.416799	0.772688327915022	no	CBB3	TAS4-3'D9[+]:CBB3	0.977407175928896
AT5G13850.1	TAS3B-5'D7[+]	572	5.5	0.833597	0.814787148951298	no	NACA3	TAS3B-5'D7[+]:NACA3	0.977407175928896
AT5G20190.1	TAS1A-3'D6[+]	644	5.5	0.833597	0.814787148951298	no	NA	TAS1A-3'D6[+]:AT5G20190.1	0.977407175928896
AT3G09980.1	TAS1B-3'D9[-]	260	5.5	0.416799	0.772688327915022	no	NA	TAS1B-3'D9[-]:AT3G09980.1	0.978980510376477
AT2G42040.1	TAS1A-3'D7[-]	779	5.5	0.416799	0.772688327915022	no	NA	TAS1A-3'D7[-]:AT2G42040.1	0.979095591034373
AT1G11910.1	TAS4-3'D7[-]	1668	5	0.833597	0.305519046651049	no	APA1	TAS4-3'D7[-]:APA1	0.984267039309928
AT1G21400.1	TAS3A-5'D4[+]	993	5.5	0.833597	0.814787148951298	no	NA	TAS3A-5'D4[+]:AT1G21400.1	0.984267039309928
AT1G29470.2	TAS3B-5'D7[+]	1806	5.5	0.416799	0.772688327915022	no	NA	TAS3B-5'D7[+]:AT1G29470.2	0.984267039309928
AT1G70940.1	TAS1B-3'D7[-]	2248	5.5	0.416799	0.772688327915022	no	ATPIN3	TAS1B-3'D7[-]:ATPIN3	0.984267039309928
AT1G76490.1	TAS3A-5'D4[+]	2170	5	0.416799	0.133832371247179	no	AtHMGR1	TAS3A-5'D4[+]:AtHMGR1	0.984267039309928
AT2G36160.1	TAS1B-3'D4[-]	536	5.5	0.833597	0.814787148951298	no	NA	TAS1B-3'D4[-]:AT2G36160.1	0.984267039309928
AT2G39980.1	TAS3C-5'D1[+]	483	5.5	0.416799	0.772688327915022	no	NA	TAS3C-5'D1[+]:AT2G39980.1	0.984267039309928
AT2G40205.1	TAS3B-5'D9[-]	105	4	0.416799	0.29819876704573	no	NA	TAS3B-5'D9[-]:AT2G40205.1	0.984267039309928
AT2G43760.3	TAS3C-5'D9[+]	549	5.5	0.416799	0.772688327915022	no	NA	TAS3C-5'D9[+]:AT2G43760.3	0.984267039309928
AT3G05910.2	TAS3C-5'D3[+]	373	5	0.0458479	0.464738668681123	no	NA	TAS3C-5'D3[+]:AT3G05910.2	0.984267039309928
AT5G13020.1	TAS3A-5'D1[+]	1359	5	0.416799	0.459404537628202	no	AtEML3	TAS3A-5'D1[+]:AtEML3	0.984267039309928
AT5G43870.1	TAS1C-3'D5[-]	1510	5.5	0.416799	0.772688327915022	no	NA	TAS1C-3'D5[-]:AT5G43870.1	0.984267039309928
AT1G79830.4	TAS1C-3'D7[-]	1182	5.5	0.416799	0.772688327915022	no	GC5	TAS1C-3'D7[-]:GC5	0.991261335470252
AT3G16630.2	TAS1C-3'D7[-]	2545	5.5	0.416799	0.772688327915022	no	ATKINESIN-13A	TAS1C-3'D7[-]:ATKINESIN-13A	0.991261335470252
AT4G30440.1	TAS3B-5'D3[+]	1118	5.5	0.833597	0.814787148951298	no	GAE1	TAS3B-5'D3[+]:GAE1	0.997908842410436
AT1G01090.1	TAS3C-5'D5[+]	1001	5.5	0.833597	0.423034613867234	no	PDH-E1 ALPHA	TAS3C-5'D5[+]:PDH-E1 ALPHA	0.999941351455964
AT1G01630.1	TAS3C-5'D9[+]	856	5.5	1.2504	0.402951588152822	no	NA	TAS3C-5'D9[+]:AT1G01630.1	0.999941351455964
AT1G05120.1	TAS3B-5'D6[+]	74	5.5	0.00416799	0.70875825716986	no	NA	TAS3B-5'D6[+]:AT1G05120.1	0.999941351455964
AT1G05350.1	TAS3C-5'D5[+]	1340	6	0.416799	0.629576519729826	no	NA	TAS3C-5'D5[+]:AT1G05350.1	0.999941351455964
AT1G12080.2	TAS3C-5'D8[-]	300	6	5.83518	0.147211244187624	no	NA	TAS3C-5'D8[-]:AT1G12080.2	0.999941351455964
AT1G12090.1	TAS4-3'D7[+]	784	5.5	0.416799	0.0482852059995297	no	ELP	TAS4-3'D7[+]:ELP	0.999941351455964
AT1G12310.1	TAS1B-3'D2[+]	499	5.5	0.416799	0.139317493266677	no	NA	TAS1B-3'D2[+]:AT1G12310.1	0.999941351455964
AT1G13250.1	TAS1B-3'D2[-]	1242	6	0.416799	0.772688327915022	no	GATL3	TAS1B-3'D2[-]:GATL3	0.999941351455964
AT1G15270.1	TAS3B-5'D9[+]	207	6	0.833597	0.328319775676435	no	NA	TAS3B-5'D9[+]:AT1G15270.1	0.999941351455964
AT1G20440.1	TAS3C-5'D3[+]	485	5.5	0.416799	0.32687390843925	no	AtCOR47	TAS3C-5'D3[+]:AtCOR47	0.999941351455964
AT1G20450.2	TAS3C-5'D8[+]	1337	6	0.833597	0.140106134238034	no	ERD10	TAS3C-5'D8[+]:ERD10	0.999941351455964
AT1G30360.1	TAS3C-5'D10[-]	1635	6	0.416799	0.629576519729826	no	ERD4	TAS3C-5'D10[-]:ERD4	0.999941351455964
AT1G30360.1	TAS2-3'D3[+]	2344	5.5	1.2504	0.374967925113054	no	ERD4	TAS2-3'D3[+]:ERD4	0.999941351455964
AT1G44170.3	TAS4-3'D9[+]	870	6	0.416799	0.772688327915022	no	ALDH3H1	TAS4-3'D9[+]:ALDH3H1	0.999941351455964
AT1G45000.2	TAS3C-5'D5[+]	1032	6	0.416799	0.629576519729826	no	NA	TAS3C-5'D5[+]:AT1G45000.2	0.999941351455964
AT1G53190.2	TAS3C-5'D9[+]	1675	6	0.416799	0.772688327915022	no	NA	TAS3C-5'D9[+]:AT1G53190.2	0.999941351455964
AT1G53910.3	TAS3C-5'D9[+]	805	6	0.416799	0.531195377907086	no	RAP2.12	TAS3C-5'D9[+]:RAP2.12	0.999941351455964
AT1G56280.2	TAS3B-5'D7[+]	853	5.5	2.08399	0.5522123481814	no	ATDI19	TAS3B-5'D7[+]:ATDI19	0.999941351455964
AT1G64230.5	TAS3C-5'D9[+]	777	6	0.833597	0.215656910182796	no	UBC28	TAS3C-5'D9[+]:UBC28	0.999941351455964
AT1G67590.2	TAS3C-5'D3[+]	984	5.5	0.416799	0.531195377907086	no	NA	TAS3C-5'D3[+]:AT1G67590.2	0.999941351455964
AT1G68560.1	TAS1A-3'D7[+]	2201	5.5	0.833597	0.305519046651049	no	ATXYL1	TAS1A-3'D7[+]:ATXYL1	0.999941351455964
AT1G70700.2	TAS1C-3'D5[-]	1014	6	2.50079	0.0629631694622	no	JAZ9	TAS1C-3'D5[-]:JAZ9	0.999941351455964
AT1G74160.1	TAS3C-5'D2[+]	3844	6	0.416799	0.772688327915022	no	TRM4	TAS3C-5'D2[+]:TRM4	0.999941351455964
AT1G75950.1	TAS4-3'D4[+]	215	6	0.833597	0.687463960197811	no	ASK1	TAS4-3'D4[+]:ASK1	0.999941351455964
AT2G18020.1	TAS3C-5'D10[-]	425	6	0.366783	0.512443058049858	no	EMB2296	TAS3C-5'D10[-]:EMB2296	0.999941351455964
AT2G19480.3	TAS3A-5'D1[+]	1195	5.5	0.416799	0.629576519729826	no	NAP1;2	TAS3A-5'D1[+]:NAP1;2	0.999941351455964
AT2G20370.1	TAS3A-5'D10[+]	2219	6	0.416799	0.772688327915022	no	AtMUR3	TAS3A-5'D10[+]:AtMUR3	0.999941351455964
AT2G21660.2	TAS4-3'D2[-]	542	5.5	12.9208	0.157247957418977	no	ATGRP7	TAS4-3'D2[-]:ATGRP7	0.999941351455964
AT2G22080.1	TAS3B-5'D9[+]	441	5.5	0.416799	0.629576519729826	no	NA	TAS3B-5'D9[+]:AT2G22080.1	0.999941351455964
AT2G22795.1	TAS3B-5'D9[+]	1697	5.5	0.416799	0.629576519729826	no	NA	TAS3B-5'D9[+]:AT2G22795.1	0.999941351455964
AT2G24360.1	TAS3C-5'D3[+]	1643	6	0.416799	0.772688327915022	no	NA	TAS3C-5'D3[+]:AT2G24360.1	0.999941351455964
AT2G27510.1	TAS3A-5'D7[+]	268	6	0.416799	0.629576519729826	no	ATFD3	TAS3A-5'D7[+]:ATFD3	0.999941351455964
AT2G30110.1	TAS4-3'D2[-]	3130	6	0.416799	0.531195377907086	no	ATUBA1	TAS4-3'D2[-]:ATUBA1	0.999941351455964
AT2G30520.3	TAS1A-3'D10[-]	1670	5.5	0.833597	0.687463960197811	no	RPT2	TAS1A-3'D10[-]:RPT2	0.999941351455964
AT2G30570.1	TAS3B-5'D7[+]	263	6	0.416799	0.139317493266677	no	PSBW	TAS3B-5'D7[+]:PSBW	0.999941351455964
AT2G33150.1	TAS3B-5'D7[-]	1589	5	0.416799	0.220740903467853	no	KAT2	TAS3B-5'D7[-]:KAT2	0.999941351455964
AT2G36410.3	TAS3A-5'D4[+]	504	6	0.416799	0.531195377907086	no	NA	TAS3A-5'D4[+]:AT2G36410.3	0.999941351455964
AT2G39770.2	TAS4-3'D10[-]	1243	6	1.66719	0.8648504048327	no	CYT1	TAS4-3'D10[-]:CYT1	0.999941351455964
AT2G41070.3	TAS3B-5'D7[+]	44	6	0.00416799	0.70875825716986	no	ATBZIP12	TAS3B-5'D7[+]:ATBZIP12	0.999941351455964
AT2G41905.1	TAS4-3'D9[+]	92	6	1.2504	0.51919647286008	no	NA	TAS4-3'D9[+]:AT2G41905.1	0.999941351455964
AT2G44140.2	TAS3A-5'D10[+]	1412	6	0.416799	0.772688327915022	no	NA	TAS3A-5'D10[+]:AT2G44140.2	0.999941351455964
AT3G01770.1	TAS3A-5'D2[+]	1388	6	0.416799	0.772688327915022	no	ATBET10	TAS3A-5'D2[+]:ATBET10	0.999941351455964
AT3G05020.1	TAS3C-5'D3[+]	258	5.5	1.66719	0.390215034571145	no	ACP	TAS3C-5'D3[+]:ACP	0.999941351455964
AT3G06483.1	TAS3A-5'D5[-]	1397	6	0.833597	0.814787148951298	no	ATPDHK	TAS3A-5'D5[-]:ATPDHK	0.999941351455964
AT3G08580.2	TAS3C-5'D9[-]	588	6	0.833597	0.523766635530837	no	AAC1	TAS3C-5'D9[-]:AAC1	0.999941351455964
AT3G10570.1	TAS4-3'D9[+]	1554	6	0.416799	0.139317493266677	no	CYP77A6	TAS4-3'D9[+]:CYP77A6	0.999941351455964
AT3G11690.1	TAS3A-5'D1[+]	1196	6	0.379287	0.752230179259674	no	NA	TAS3A-5'D1[+]:AT3G11690.1	0.999941351455964
AT3G12260.1	TAS3A-5'D4[-]	259	6	0.416799	0.531195377907086	no	NA	TAS3A-5'D4[-]:AT3G12260.1	0.999941351455964
AT3G13700.2	TAS3B-5'D9[+]	1476	6	0.212567	0.855849700627965	no	NA	TAS3B-5'D9[+]:AT3G13700.2	0.999941351455964
AT3G13710.1	TAS3B-5'D9[+]	1570	6	0.212567	0.855849700627965	no	PRA1.F4	TAS3B-5'D9[+]:PRA1.F4	0.999941351455964
AT3G26110.1	TAS1B-3'D10[-]	528	5.5	0.833597	0.385923737000625	no	NA	TAS1B-3'D10[-]:AT3G26110.1	0.999941351455964
AT3G46430.1	TAS3C-5'D3[+]	86	6	0.416799	0.459404537628202	no	NA	TAS3C-5'D3[+]:AT3G46430.1	0.999941351455964
AT3G48570.1	TAS3C-5'D4[-]	367	6	0.416799	0.772688327915022	no	NA	TAS3C-5'D4[-]:AT3G48570.1	0.999941351455964
AT3G50670.2	TAS4-3'D9[+]	1708	6	0.416799	0.772688327915022	no	U1-70K	TAS4-3'D9[+]:U1-70K	0.999941351455964
AT3G51550.1	TAS2-3'D3[-]	2979	6	0.416799	0.459404537628202	no	FER	TAS2-3'D3[-]:FER	0.999941351455964
AT4G02380.2	TAS3B-5'D7[+]	351	6	0.416799	0.404708365825999	no	AtLEA5	TAS3B-5'D7[+]:AtLEA5	0.999941351455964
AT4G11260.1	TAS3B-5'D9[-]	1239	6	0.416799	0.629576519729826	no	ATSGT1B	TAS3B-5'D9[-]:ATSGT1B	0.999941351455964
AT4G12790.5	TAS1B-3'D4[-]	708	5.5	0.208399	0.391829740044553	no	NA	TAS1B-3'D4[-]:AT4G12790.5	0.999941351455964
AT4G13270.1	TAS4-3'D7[-]	693	6	0.416799	0.629576519729826	no	NA	TAS4-3'D7[-]:AT4G13270.1	0.999941351455964
AT4G22220.1	TAS3C-5'D3[+]	643	5.5	0.416799	0.531195377907086	no	ATISU1	TAS3C-5'D3[+]:ATISU1	0.999941351455964
AT4G23710.1	TAS1A-3'D3[+]	89	6	0.204231	0.65675881886805	no	VAG2	TAS1A-3'D3[+]:VAG2	0.999941351455964
AT4G23910.2	TAS3B-5'D7[+]	568	6	0.416799	0.361650657674744	no	NA	TAS3B-5'D7[+]:AT4G23910.2	0.999941351455964
AT4G24050.1	TAS3C-5'D3[+]	1307	6	0.416799	0.531195377907086	no	NA	TAS3C-5'D3[+]:AT4G24050.1	0.999941351455964
AT4G28600.1	TAS1A-3'D9[-]	2240	6	0.416799	0.25368885848886	no	NPGR2	TAS1A-3'D9[-]:NPGR2	0.999941351455964
AT4G28750.1	TAS3A-5'D7[+]	329	6	0.212567	0.346369533733814	no	PSAE-1	TAS3A-5'D7[+]:PSAE-1	0.999941351455964
AT4G30080.1	TAS1B-3'D5[+]	2211	6	0.416799	0.531195377907086	no	ARF16	TAS1B-3'D5[+]:ARF16	0.999941351455964
AT4G31340.2	TAS1C-3'D7[+]	1503	6	0.416799	0.274148943786656	no	NA	TAS1C-3'D7[+]:AT4G31340.2	0.999941351455964
AT4G33150.3	TAS3C-5'D3[+]	1710	6	0.416799	0.23607100130299	no	LKR	TAS3C-5'D3[+]:LKR	0.999941351455964
AT4G34620.1	TAS1C-3'D7[-]	524	5.5	0.416799	0.274148943786656	no	SSR16	TAS1C-3'D7[-]:SSR16	0.999941351455964
AT4G40030.3	TAS3C-5'D9[-]	826	5	0.416799	0.195367196269157	no	NA	TAS3C-5'D9[-]:AT4G40030.3	0.999941351455964
AT5G01210.1	TAS3B-5'D5[+]	1449	6	0.416799	0.772688327915022	no	NA	TAS3B-5'D5[+]:AT5G01210.1	0.999941351455964
AT5G07440.3	TAS3C-5'D9[+]	180	5.5	1.66719	0.761882317991082	no	GDH2	TAS3C-5'D9[+]:GDH2	0.999941351455964
AT5G07530.2	TAS3B-5'D6[+]	635	5.5	3.33439	0.0245613468425586	no	ATGRP-7	TAS3B-5'D6[+]:ATGRP-7	0.999941351455964
AT5G08350.1	TAS2-3'D5[+]	673	6	0.416799	0.459404537628202	no	NA	TAS2-3'D5[+]:AT5G08350.1	0.999941351455964
AT5G09810.1	TAS1C-3'D5[+]	1319	5.5	1.66719	0.303148335473898	no	ACT7	TAS1C-3'D5[+]:ACT7	0.999941351455964
AT5G09920.1	TAS1A-3'D9[-]	402	6	0.416799	0.531195377907086	no	ATRPB15.9	TAS1A-3'D9[-]:ATRPB15.9	0.999941351455964
AT5G10450.4	TAS4-3'D9[+]	519	6	0.416799	0.184748943117419	no	14-3-3lambda	TAS4-3'D9[+]:14-3-3lambda	0.999941351455964
AT5G10860.1	TAS3C-5'D7[-]	800	5.5	0.416799	0.184748943117419	no	CBSX3	TAS3C-5'D7[-]:CBSX3	0.999941351455964
AT5G18520.1	TAS4-3'D9[+]	1334	6	0.416799	0.25368885848886	no	Cand7	TAS4-3'D9[+]:Cand7	0.999941351455964
AT5G18670.1	TAS3A-5'D4[-]	1191	6	0.833597	0.305519046651049	no	BAM9	TAS3A-5'D4[-]:BAM9	0.999941351455964
AT5G21100.1	TAS1A-3'D3[-]	1942	6	0.416799	0.531195377907086	no	NA	TAS1A-3'D3[-]:AT5G21100.1	0.999941351455964
AT5G22950.1	TAS3A-5'D2[+]	720	6	0.416799	0.629576519729826	no	VPS24.1	TAS3A-5'D2[+]:VPS24.1	0.999941351455964
AT5G35630.3	TAS2-3'D4[+]	1421	6	0.416799	0.29819876704573	no	ATGSL1	TAS2-3'D4[+]:ATGSL1	0.999941351455964
AT5G41990.1	TAS3C-5'D8[-]	2114	6	0.416799	0.32687390843925	no	ATWNK8	TAS3C-5'D8[-]:ATWNK8	0.999941351455964
AT5G41992.1	TAS3C-5'D8[-]	2114	6	0.416799	0.32687390843925	no	CPuORF58	TAS3C-5'D8[-]:CPuORF58	0.999941351455964
AT5G45280.2	TAS3C-5'D2[+]	1171	6	0.416799	0.531195377907086	no	NA	TAS3C-5'D2[+]:AT5G45280.2	0.999941351455964
AT5G47120.1	TAS3C-5'D3[+]	773	6	0.833597	0.687463960197811	no	ATBI-1	TAS3C-5'D3[+]:ATBI-1	0.999941351455964
AT5G48180.1	TAS1B-3'D7[-]	657	5.5	0.416799	0.404708365825999	no	AtNSP5	TAS1B-3'D7[-]:AtNSP5	0.999941351455964
AT5G52040.4	TAS3C-5'D3[+]	1445	6	0.416799	0.772688327915022	no	At-RS41	TAS3C-5'D3[+]:At-RS41	0.999941351455964
AT5G52920.1	TAS4-3'D1[-]	1531	6	0.416799	0.531195377907086	no	PKP-BETA1	TAS4-3'D1[-]:PKP-BETA1	0.999941351455964
AT5G60670.1	TAS3C-5'D3[+]	305	6	0.416799	0.772688327915022	no	NA	TAS3C-5'D3[+]:AT5G60670.1	0.999941351455964
AT5G65690.1	TAS1B-3'D5[+]	1667	6	0.416799	0.629576519729826	no	PCK2	TAS1B-3'D5[+]:PCK2	0.999941351455964
AT5G66760.1	TAS1C-3'D5[-]	1777	6	0.416799	0.459404537628202	no	SDH1-1	TAS1C-3'D5[-]:SDH1-1	0.999941351455964
ATCG00380.1	TAS3B-5'D8[+]	235	6	0.833597	0.166642158644758	no	RPS4	TAS3B-5'D8[+]:RPS4	0.999941351455964
