# Supplementary material for: NanoPARE: parallel analysis of RNA 5′ ends from low-input RNA
Source: Genome Res. 2018 Dec;28(12):1931–42. doi: 10.1101/gr.239202.118 (PMC6280765; doi:10.1101/gr.239202.118)
Supplement: Supplemental Material [file supp_gr.239202.118_Supplemental_Code_S1.zip › supplemental_code_S1/data_tables/detected_sites/petal_3.anno.mir.allen.detected.sites.tsv]

target.transcript	sRNA	slice.site	Allen.score	slice.site.rpm	fold.change	verified.	common.name	interaction	adj.p.val
AT1G31280.1	miR403-3p	3232	1	2.58788	1.44743201319999	yes	AGO2	miR403-3p:AGO2	0
AT1G33120.1	miR5630a	309	0	0.598909	0.728724500027346	no	NA	miR5630a:AT1G33120.1	0
AT1G33140.1	miR5630a	309	0	0.510181	0.74611473968163	no	PGY2	miR5630a:PGY2	0
AT1G70700.2	miR169d	787	2.5	0.369697	0.22178634173987	no	JAZ9	miR169d:JAZ9	0
AT1G77850.1	miR160a-5p	1419	0.5	15.897	9.71430838229198	yes	ARF17	miR160a-5p:ARF17	0
AT2G27400.1	miR173-5p	378	2.5	3.69697	4.69697	yes	TAS1a	miR173-5p:TAS1a	0
AT2G28350.1	miR160a-5p	1339	2	2.21818	2.82176442478419	yes	ARF10	miR160a-5p:ARF10	0
AT2G39675.1	miR173-5p	378	2.5	7.76363	8.76363	yes	TAS1c	miR173-5p:TAS1c	0
AT2G39681.1	miR173-5p	417	2.5	5.54545	4.77875763763811	yes	TAS2	miR173-5p:TAS2	0
AT2G45160.1	miR171a-3p	1013	0	36.6	10.4797261892817	yes	ATHAM1	miR171a-3p:ATHAM1	0
AT3G19910.1	miR414	634	1	0.369697	0.787456888696229	no	NA	miR414:AT3G19910.1	0
AT3G23160.1	miR414	1347	1	0.369697	1	no	NA	miR414:AT3G23160.1	0
AT3G60630.1	miR171a-3p	1055	0	12.9394	8.01394509463934	yes	ATHAM2	miR171a-3p:ATHAM2	0
AT4G00150.1	miR171a-3p	866	0	1.84848	2.07964243186632	yes	ATHAM3	miR171a-3p:ATHAM3	0
AT4G36920.2	miR172c	1303	1	1.10909	1.21254368621697	yes	AP2	miR172c:AP2	0
AT5G39740.2	miR414	997	1.5	1.09061	0.582686711930165	no	OLI7	miR414:OLI7	0
AT5G43270.3	miR156j	1111	0	0.739393	1	yes	SPL2	miR156j:SPL2	0
AT5G60120.2	miR172a	1820	1	0.369697	1	yes	TOE2	miR172a:TOE2	0
AT4G30080.1	miR160a-5p	1518	2.5	4.80606	3.33798054838671	yes	ARF16	miR160a-5p:ARF16	0.00528798676588791
AT1G63150.1	miR161.2	996	2.5	0.369697	1.369697	yes	NA	miR161.2:AT1G63150.1	0.0140207861619009
AT3G23690.1	miR393a-5p	416	3	1.47879	1.8097360219085	yes	NA	miR393a-5p:AT3G23690.1	0.0219757097361799
AT5G06100.3	miR159a	1259	3.5	0.702424	1.702424	yes	ATMYB33	miR159a:ATMYB33	0.0219757097361799
AT5G47040.1	miR414	929	2	0.369697	1	no	LON2	miR414:LON2	0.0408019878317946
AT1G30490.1	miR165a-3p	805	3	0.739393	1.739393	no	ATHB9	miR165a-3p:ATHB9	0.0575313534895955
AT4G36780.1	miR5657	899	2.5	0.739393	1.2699107904887	no	BEH2	miR5657:BEH2	0.0575313534895955
AT1G52150.3	miR166a-3p	1278	3	0.369697	1.369697	yes	ATHB-15	miR166a-3p:ATHB-15	0.0595356988758024
AT1G08125.3	miR390a-3p	887	5	6.65454	5.58849146928116	no	NA	miR390a-3p:AT1G08125.3	0.066269362516707
AT1G12820.1	miR393a-5p	1894	4	2.21818	2.34955614270893	yes	AFB3	miR393a-5p:AFB3	0.0704041614876286
AT2G47460.1	miR858b	400	2.5	0.369697	1	yes	ATMYB12	miR858b:ATMYB12	0.0704041614876286
AT3G26810.1	miR393a-5p	2009	4	1.10909	1.53982231106588	yes	AFB2	miR393a-5p:AFB2	0.0704041614876286
AT5G09670.2	miR394a	987	3	0.369697	1.369697	no	NA	miR394a:AT5G09670.2	0.0704041614876286
AT5G09672.1	miR394a	987	3	0.369697	1.369697	no	CPuORF21	miR394a:CPuORF21	0.0704041614876286
AT2G33810.1	miR156a-5p	796	1.5	0.369697	0.649425581648958	yes	SPL3	miR156a-5p:SPL3	0.0793773884330773
AT3G14560.1	miR824-5p	294	4.5	2.21818	1.52586186459563	no	NA	miR824-5p:AT3G14560.1	0.0832128156508325
AT1G10120.1	miR396a-5p	1316	5.5	3.32727	4.32727	yes	NA	miR396a-5p:AT1G10120.1	0.0893127998792798
AT2G47590.1	miR156i	304	3	0.369697	1.369697	no	PHR2	miR156i:PHR2	0.0893127998792798
AT5G06340.1	miR5654-5p	298	3	0.369697	1.369697	no	ATNUDX27	miR5654-5p:ATNUDX27	0.093527657519316
AT1G49910.1	miR158a-3p	793	3.5	0.369697	1.369697	no	BUB3.2	miR158a-3p:BUB3.2	0.0952483596184922
AT1G70320.1	miR414	6613	3.5	0.369697	1.369697	no	UPL2	miR414:UPL2	0.0979393176308516
AT1G72830.3	miR169h	1423	2.5	0.369697	0.787456888696229	yes	ATHAP2C	miR169h:ATHAP2C	0.100524683157437
AT1G50055.1	miR173-5p	373	4.5	6.65454	5.58849146928116	yes	TAS1b	miR173-5p:TAS1b	0.113526510481505
AT3G43240.1	miR866-3p	516	3.5	0.369697	1.369697	no	NA	miR866-3p:AT3G43240.1	0.115891772020335
AT1G69935.1	miR414	306	3	0.369697	1	no	SHW1	miR414:SHW1	0.146703894125646
AT3G13200.1	miR414	505	3	0.739393	1	no	EMB2769	miR414:EMB2769	0.146703894125646
AT2G16070.2	miR8180	868	4	0.369697	1.369697	no	PDV2	miR8180:PDV2	0.148838351956985
AT2G16900.3	miR414	965	2.5	0.369697	0.787456888696229	no	NA	miR414:AT2G16900.3	0.165285456827444
AT2G22840.1	miR396a-5p	791	4	0.369697	1.369697	yes	AtGRF1	miR396a-5p:AtGRF1	0.165285456827444
AT2G36400.1	miR396a-5p	756	4	0.369697	1.369697	yes	AtGRF3	miR396a-5p:AtGRF3	0.165285456827444
AT3G44110.2	miR414	1237	2.5	1.10909	0.850854650857878	no	ATJ	miR414:ATJ	0.165285456827444
AT4G37740.1	miR396a-5p	920	4	0.369697	1.369697	yes	AtGRF2	miR396a-5p:AtGRF2	0.165285456827444
AT5G40340.1	miR414	1045	2.5	0.369697	0.787456888696229	no	NA	miR414:AT5G40340.1	0.165285456827444
AT1G65370.1	miR5655	1157	4	0.369697	1.369697	no	NA	miR5655:AT1G65370.1	0.165736606775334
AT5G54810.1	miR5642a	470	4	0.739393	1.739393	no	ATTSB1	miR5642a:ATTSB1	0.17159227841117
AT1G55860.2	miR5021	163	4	0.369697	1.369697	no	UPL1	miR5021:UPL1	0.175446144090765
AT5G01600.1	miR164c-5p	534	3.5	0.369697	1	no	ATFER1	miR164c-5p:ATFER1	0.175446144090765
AT5G43060.1	miR396b-5p	518	3	0.369697	1	no	RD21B	miR396b-5p:RD21B	0.178086952637776
AT5G63490.1	miR158a-5p	1280	4.5	0.369697	1.369697	no	NA	miR158a-5p:AT5G63490.1	0.186172752918575
AT2G41900.1	miR5021	54	2	0.739393	1	no	OXS2	miR5021:OXS2	0.190859053402164
AT1G66230.1	miR858b	467	4	0.369697	1.369697	yes	AtMYB20	miR858b:AtMYB20	0.191351149643313
AT3G14120.3	miR5638b	2906	5	0.369697	1.369697	no	NA	miR5638b:AT3G14120.3	0.196231632733298
AT2G23140.2	miR414	2828	3.5	0.369697	1	no	AtPUB4	miR414:AtPUB4	0.204142721546054
AT5G63620.2	miR391-3p	403	4	0.369697	1.369697	no	NA	miR391-3p:AT5G63620.2	0.214480615982376
AT3G25910.1	miR414	1319	2.5	0.369697	0.552566776532098	no	NA	miR414:AT3G25910.1	0.228076148846909
AT1G04555.1	miR5021	315	2.5	0.369697	1.36465192278104	no	NA	miR5021:AT1G04555.1	0.231236013001376
AT3G59280.1	miR159c	478	5	1.10909	1.53982231106588	no	TXR1	miR159c:TXR1	0.231236013001376
AT4G03190.1	miR393a-5p	1597	3	0.369697	1	yes	AFB1	miR393a-5p:AFB1	0.231236013001376
AT1G61010.3	miR156f-3p	2048	4	0.369697	1.369697	no	CPSF73-I	miR156f-3p:CPSF73-I	0.234523779940224
AT3G20770.1	miR5015	1976	3.5	0.369697	1	no	AtEIN3	miR5015:AtEIN3	0.236470260772549
AT1G14310.1	miR829-5p	770	4.5	0.369697	1.369697	no	NA	miR829-5p:AT1G14310.1	0.240960454834572
AT2G04690.2	miR5021	172	4	0.369697	1.369697	no	NA	miR5021:AT2G04690.2	0.240960454834572
AT2G37585.1	miR866-5p	804	4.5	0.369697	1.369697	no	NA	miR866-5p:AT2G37585.1	0.240960454834572
AT3G17880.2	miR397a	900	3.5	0.369697	1	no	ATHIP2	miR397a:ATHIP2	0.240960454834572
AT3G22968.1	miR5021	249	4	0.369697	1.369697	no	CPuORF59	miR5021:CPuORF59	0.240960454834572
AT3G22970.2	miR5021	249	4	0.369697	1.369697	no	NA	miR5021:AT3G22970.2	0.240960454834572
AT5G37780.3	miR414	638	2.5	1.47879	0.403548729503393	no	ACAM-1	miR414:ACAM-1	0.240960454834572
AT3G15030.3	miR319c	1310	3	0.369697	0.787456888696229	yes	MEE35	miR319c:MEE35	0.246935643980107
AT1G67290.1	miR5661	610	5	0.369697	1.369697	no	GLOX1	miR5661:GLOX1	0.253245357857597
AT3G25520.2	miR414	699	3.5	3.32727	1	no	ATL5	miR414:ATL5	0.257367078868275
AT5G01810.3	miR5655	1728	3.5	7.76363	1.09214455200742	no	ATPK10	miR5655:ATPK10	0.263162079490164
AT3G11440.1	miR159a	1165	3.5	0.0369697	1.0369697	yes	ATMYB65	miR159a:ATMYB65	0.266008405483011
AT4G33010.2	miR5662	815	5.5	0.369697	1.369697	no	AtGLDP1	miR5662:AtGLDP1	0.271865429690696
AT1G19230.2	miR8168	1669	5	0.369697	1.369697	no	NA	miR8168:AT1G19230.2	0.274085790105364
AT4G31210.1	miR8168	2969	5	0.369697	1.369697	no	NA	miR8168:AT4G31210.1	0.274085790105364
AT5G37020.2	miR167a-5p	2380	4	1.84848	1.35057299593664	no	ARF8	miR167a-5p:ARF8	0.295316685287868
AT1G80410.2	miR5021	105	3	0.369697	1	no	EMB2753	miR5021:EMB2753	0.295810881668802
AT1G12160.1	miR5662	509	5	0.369697	1.369697	no	NA	miR5662:AT1G12160.1	0.313386603226835
AT3G51620.2	miR5021	31	6	0.369697	1.369697	no	NA	miR5021:AT3G51620.2	0.321770484969125
AT3G52250.1	miR5021	294	6	0.369697	1.369697	no	NA	miR5021:AT3G52250.1	0.321770484969125
AT4G30980.1	miR5021	658	6	0.369697	1.369697	no	LRL2	miR5021:LRL2	0.321770484969125
AT5G34930.1	miR849	522	6	0.369697	1.369697	no	NA	miR849:AT5G34930.1	0.321770484969125
AT5G53160.2	miR156i	214	6	0.369697	1.369697	no	PYL8	miR156i:PYL8	0.321770484969125
AT5G61690.1	miR5021	125	6	0.369697	1.369697	no	ABCA11	miR5021:ABCA11	0.321770484969125
AT1G14685.3	miR857	1644	4	0.369697	1	no	ATBPC2	miR857:ATBPC2	0.323530063401185
AT1G71010.1	miR393a-3p	3282	4	0.369697	1	no	FAB1C	miR393a-3p:FAB1C	0.325561051524553
AT1G12480.1	miR843	1193	5.5	0.369697	1.369697	no	CDI3	miR843:CDI3	0.334374825036715
AT3G13040.2	miR393a-3p	1458	5.5	1.47879	1.8097360219085	no	NA	miR393a-3p:AT3G13040.2	0.334374825036715
AT4G18596.1	miR159b-5p	579	4	0.369697	1	no	NA	miR159b-5p:AT4G18596.1	0.334374825036715
AT1G17840.1	miR1886.1	237	5	0.369697	1.369697	no	ABCG11	miR1886.1:ABCG11	0.335480657913726
AT1G70200.1	miR414	302	3	0.00369697	0.732787594628593	no	NA	miR414:AT1G70200.1	0.33665922648296
AT3G09380.1	miR5650	143	6	0.369697	1.369697	no	NA	miR5650:AT3G09380.1	0.33665922648296
AT3G18640.1	miR414	1902	4	0.369697	1	no	NA	miR414:AT3G18640.1	0.33665922648296
AT3G53940.1	miR840-5p	1392	5.5	0.369697	1.369697	no	NA	miR840-5p:AT3G53940.1	0.33665922648296
AT3G56150.2	miR414	682	3	0.369697	0.649425581648958	no	ATEIF3C-1	miR414:ATEIF3C-1	0.345625003977421
AT2G39770.2	miR773b-3p	378	4	1.10909	1	no	CYT1	miR773b-3p:CYT1	0.351920508122486
AT4G23680.1	miR5658	557	2	0.983393	0.422270740498662	no	NA	miR5658:AT4G23680.1	0.351920508122486
AT3G27290.1	miR5647	1640	6	0.369697	1.369697	no	NA	miR5647:AT3G27290.1	0.357735987950091
AT1G55350.5	miR5998a	6405	5.5	0.369697	1.369697	no	ATDEK1	miR5998a:ATDEK1	0.36697590162627
AT3G01130.2	miR829-5p	173	5.5	1.84848	1.63762875899811	no	NA	miR829-5p:AT3G01130.2	0.36697590162627
AT3G10330.1	miR5021	399	5	0.369697	1.369697	no	NA	miR5021:AT3G10330.1	0.36697590162627
AT5G23630.1	miR5999	1687	5	0.369697	1.369697	no	MIA	miR5999:MIA	0.36697590162627
AT5G24840.1	miR854a	518	5.5	0.369697	1.369697	no	NA	miR854a:AT5G24840.1	0.36697590162627
AT5G46030.1	miR414	453	3	0.369697	0.649425581648958	no	NA	miR414:AT5G46030.1	0.36697590162627
AT5G61130.1	miR5021	106	5	0.369697	1.369697	no	PDCB1	miR5021:PDCB1	0.36697590162627
AT2G11910.2	miR414	502	3	0.369697	0.552566776532098	no	NA	miR414:AT2G11910.2	0.370384821588843
AT1G22920.2	miR5662	870	5.5	0.369697	1.369697	no	AJH1	miR5662:AJH1	0.375744971455797
AT1G74260.1	miR5028	3488	5.5	0.369697	1.369697	no	PUR4	miR5028:PUR4	0.375744971455797
AT3G07370.1	miR837-5p	1123	5	0.369697	1.369697	no	ATCHIP	miR837-5p:ATCHIP	0.375744971455797
AT3G59660.1	miR5021	2042	5.5	0.369697	1.369697	no	NA	miR5021:AT3G59660.1	0.375744971455797
AT4G22820.2	miR5998a	78	3.5	0.369697	0.787456888696229	no	NA	miR5998a:AT4G22820.2	0.376982552976762
AT1G20090.1	miR5021	124	4	2.21818	1.29828666405787	no	ARAC4	miR5021:ARAC4	0.38168310399319
AT2G34585.1	miR8170-5p	433	4	0.739393	1	no	NA	miR8170-5p:AT2G34585.1	0.38168310399319
AT3G21060.1	miR414	2009	3.5	0.369697	0.787456888696229	no	RBL	miR414:RBL	0.38168310399319
AT3G49601.1	miR172d-5p	1008	4	0.369697	1	no	NA	miR172d-5p:AT3G49601.1	0.38168310399319
AT5G07920.1	miR170-3p	502	6	0.369697	1.369697	no	ATDGK1	miR170-3p:ATDGK1	0.38168310399319
AT5G44200.2	miR414	905	3.5	0.369697	0.787456888696229	no	ATCBP20	miR414:ATCBP20	0.38168310399319
AT1G05520.1	miR158a-3p	549	5	0.369697	1.369697	no	NA	miR158a-3p:AT1G05520.1	0.388834671533784
AT1G33050.4	miR5021	217	6	0.369697	1.369697	no	NA	miR5021:AT1G33050.4	0.388834671533784
AT2G21300.2	miR5028	2559	4	0.369697	1	no	NA	miR5028:AT2G21300.2	0.388834671533784
AT2G30260.1	miR5662	749	4	0.369697	1	no	U2B''	miR5662:U2B''	0.388834671533784
AT2G36990.1	miR390a-3p	1611	5	0.369697	1.369697	no	ATSIG6	miR390a-3p:ATSIG6	0.388834671533784
AT2G47420.1	miR414	977	4	0.369697	1	no	DIM1A	miR414:DIM1A	0.388834671533784
AT3G11250.1	miR5662	764	4	0.369697	1	no	NA	miR5662:AT3G11250.1	0.388834671533784
AT3G14810.2	miR858b	837	5	0.369697	1.369697	no	MSL5	miR858b:MSL5	0.388834671533784
AT3G51880.4	miR414	542	4	1.10909	1.21254368621697	no	AtHMGB1	miR414:AtHMGB1	0.388834671533784
AT3G58850.1	miR414	181	4	0.369697	1	no	HLH2	miR414:HLH2	0.388834671533784
AT4G02600.2	miR829-5p	1722	6	1.10909	1.53982231106588	no	ATMLO1	miR829-5p:ATMLO1	0.388834671533784
AT4G16155.1	miR158a-5p	1815	5.5	1.47879	1.42508909717355	no	NA	miR158a-5p:AT4G16155.1	0.388834671533784
AT5G20190.1	miR414	448	3.5	0.369697	0.787456888696229	no	NA	miR414:AT5G20190.1	0.388834671533784
ATMG00510.1	miR780.2	696	4	0.184848	1.184848	no	NAD7	miR780.2:NAD7	0.388834671533784
AT5G05570.2	miR390a-5p	1989	5.5	0.369697	1.369697	no	NA	miR390a-5p:AT5G05570.2	0.392108991732543
AT2G03220.1	miR158a-3p	1500	4	0.369697	1	no	ATFT1	miR158a-3p:ATFT1	0.393414754966894
AT4G31800.2	miR5658	487	3	0.369697	0.787456888696229	no	ATWRKY18	miR5658:ATWRKY18	0.393414754966894
AT5G07580.1	miR5658	450	3	0.369697	0.787456888696229	no	NA	miR5658:AT5G07580.1	0.393414754966894
AT4G14330.1	miR3434-3p	853	6	0.369697	1.369697	no	NA	miR3434-3p:AT4G14330.1	0.39358493871112
AT2G39700.1	miR865-3p	757	4	0.369697	1	no	ATEXP4	miR865-3p:ATEXP4	0.39690082980183
AT3G08930.1	miR869.2	254	6	0.369697	1.369697	no	NA	miR869.2:AT3G08930.1	0.413819999239687
AT5G08139.1	miR4221	1225	5.5	1.10909	1.53982231106588	no	NA	miR4221:AT5G08139.1	0.417765865214616
AT1G22850.1	miR414	1074	4.5	0.369697	1	no	NA	miR414:AT1G22850.1	0.420242240033588
AT1G22970.1	miR414	625	4.5	0.369697	1	no	NA	miR414:AT1G22970.1	0.420242240033588
AT1G54710.1	miR5021	2589	4	0.369697	1	no	ATATG18H	miR5021:ATATG18H	0.420242240033588
AT1G73090.2	miR4239	528	4.5	0.369697	1	no	NA	miR4239:AT1G73090.2	0.420242240033588
AT1G76810.1	miR414	511	4.5	0.369697	1	no	NA	miR414:AT1G76810.1	0.420242240033588
AT2G35900.1	miR2934-5p	689	4.5	0.369697	1	no	NA	miR2934-5p:AT2G35900.1	0.420242240033588
AT2G45630.2	miR172b-5p	826	5.5	0.369697	1.369697	no	NA	miR172b-5p:AT2G45630.2	0.420242240033588
AT3G06570.1	miR865-3p	1101	4.5	0.369697	1	no	NA	miR865-3p:AT3G06570.1	0.420242240033588
AT3G16170.1	miR858b	1565	4.5	0.739393	1	no	AAE13	miR858b:AAE13	0.420242240033588
AT3G55620.1	miR5021	87	4	0.369697	1	no	eIF6A	miR5021:eIF6A	0.420242240033588
AT3G56920.1	miR159b-5p	1025	6	0.369697	1.369697	no	NA	miR159b-5p:AT3G56920.1	0.420242240033588
AT4G01080.1	miR5021	116	4	0.369697	1	no	TBL26	miR5021:TBL26	0.420242240033588
AT5G23390.1	miR4221	2015	4.5	0.369697	1	no	NA	miR4221:AT5G23390.1	0.420242240033588
AT5G45940.2	miR401	468	5	0.739393	1.2699107904887	no	AtNUDT11	miR401:AtNUDT11	0.420242240033588
AT5G62680.1	miR158a-5p	2178	4.5	0.739393	1	no	GTR2	miR158a-5p:GTR2	0.420242240033588
AT1G43620.3	miR5014a-5p	1437	4.5	0.369697	1	no	TT15	miR5014a-5p:TT15	0.423353856313792
AT1G71030.1	miR858a	342	4.5	0.369697	1	no	ATMYBL2	miR858a:ATMYBL2	0.423353856313792
AT3G14110.3	miR396b-5p	773	4.5	0.369697	1	no	FLU	miR396b-5p:FLU	0.423353856313792
AT3G57870.1	miR397b	279	3.5	0.369697	0.649425581648958	no	AHUS5	miR397b:AHUS5	0.423353856313792
AT4G09570.1	miR5645a	1361	4	0.369697	1	no	ATCPK4	miR5645a:ATCPK4	0.42933368847686
AT3G03340.1	miR5024-3p	1057	4.5	0.369697	1	no	UNE6	miR5024-3p:UNE6	0.432054124199576
AT4G28780.1	miR829-5p	831	6	1.47879	1.42508909717355	no	NA	miR829-5p:AT4G28780.1	0.438653774087843
AT3G23810.1	miR172d-5p	976	3.5	0.739393	0.824712553755411	no	ATSAHH2	miR172d-5p:ATSAHH2	0.440369901326186
AT2G30700.1	miR159b-5p	1237	6	0.369697	1.369697	no	NA	miR159b-5p:AT2G30700.1	0.445967722314852
AT1G48410.3	miR168a-5p	531	5	0.739393	1.2699107904887	yes	AGO1	miR168a-5p:AGO1	0.447405177824104
AT1G42070.1	miR5658	900	4.5	0.0480606	1.0480606	no	NA	miR5658:AT1G42070.1	0.448843938121232
AT3G46590.3	miR775	988	4.5	0.369697	1	no	ATTRP2	miR775:ATTRP2	0.448843938121232
AT4G39420.2	miR782	9620	4.5	0.369697	1	no	NA	miR782:AT4G39420.2	0.448843938121232
AT1G19870.1	miR4227	2242	4	0.369697	1	no	iqd32	miR4227:iqd32	0.449243547715692
AT5G18520.1	miR414	1334	3.5	1.10909	0.587837385865748	no	Cand7	miR414:Cand7	0.450972446811518
AT1G27660.1	miR831-3p	1354	5.5	0.369697	1.369697	no	NA	miR831-3p:AT1G27660.1	0.451955511837748
AT3G05670.1	miR847	1032	5.5	0.369697	1.369697	no	NA	miR847:AT3G05670.1	0.451955511837748
AT2G29710.1	miR777	1191	4.5	0.369697	1	no	NA	miR777:AT2G29710.1	0.472310429567193
AT2G27980.1	miR413	2571	6	0.369697	1.369697	no	NA	miR413:AT2G27980.1	0.473038001853943
AT3G28007.1	miR414	782	3.5	1.84848	0.49060464411322	no	AtSWEET4	miR414:AtSWEET4	0.473038001853943
AT3G26840.1	miR3434-3p	2088	5	2.21818	1.29828666405787	no	PES2	miR3434-3p:PES2	0.473985939095416
AT3G09200.2	miR5662	663	3.5	1.10909	0.487395055080917	no	NA	miR5662:AT3G09200.2	0.474261297390549
AT4G11960.2	miR844-5p	685	5	0.369697	1	no	PGRL1B	miR844-5p:PGRL1B	0.477396675960499
AT1G79530.1	miR5012	392	5.5	0.369697	1.369697	no	GAPCP-1	miR5012:GAPCP-1	0.478880697888847
AT3G08600.1	miR5658	1225	4	0.369697	1	no	NA	miR5658:AT3G08600.1	0.478880697888847
AT3G42790.1	miR414	725	3.5	0.369697	0.425612302605821	no	AL3	miR414:AL3	0.479909721828693
AT4G34110.1	miR5021	229	4.5	0.739393	1	no	ATPAB2	miR5021:ATPAB2	0.479909721828693
AT5G10960.1	miR5654-5p	926	3	0.369697	0.31652681713875	no	NA	miR5654-5p:AT5G10960.1	0.480678383044696
AT3G49850.1	miR780.1	959	5	0.369697	1	no	ATTRB3	miR780.1:ATTRB3	0.481375767652145
AT4G27640.1	miR158a-3p	1533	6	0.369697	1.369697	no	NA	miR158a-3p:AT4G27640.1	0.48145924152426
AT5G07820.1	miR838	1222	6	0.369697	1.369697	no	NA	miR838:AT5G07820.1	0.485996289778951
AT1G77840.1	miR3434-5p	1017	6	0.369697	1.369697	no	NA	miR3434-5p:AT1G77840.1	0.487173247019714
AT5G27300.2	miR172d-5p	933	6	0.369697	1.369697	no	NA	miR172d-5p:AT5G27300.2	0.487173247019714
AT1G34130.1	miR5649a	959	5	0.369697	1	no	STT3B	miR5649a:STT3B	0.495977808775328
AT2G19880.2	miR5021	33	3	0.369697	0.787456888696229	no	NA	miR5021:AT2G19880.2	0.497465583250496
AT2G35940.3	miR773b-5p	2560	4	0.369697	1	no	BLH1	miR773b-5p:BLH1	0.498576006045503
AT3G05530.1	miR2933a	121	5.5	0.369697	1.369697	no	ATS6A.2	miR2933a:ATS6A.2	0.498576006045503
AT3G17420.1	miR396a-5p	1406	6	0.369697	1.369697	no	GPK1	miR396a-5p:GPK1	0.498576006045503
AT4G18030.1	miR5999	2119	3.5	1.84848	0.562200739737815	no	NA	miR5999:AT4G18030.1	0.498576006045503
AT5G22650.2	miR414	587	4.5	0.369697	1	no	ATHD2	miR414:ATHD2	0.498576006045503
AT5G61590.1	miR5658	303	3	0.369697	0.31652681713875	no	NA	miR5658:AT5G61590.1	0.502388371218135
AT1G07800.1	miR855	824	5	0.369697	1	no	NA	miR855:AT1G07800.1	0.502540810458455
AT1G33240.1	miR5658	123	3	0.369697	0.198071914564398	no	AT-GTL1	miR5658:AT-GTL1	0.503073372490234
AT1G53280.1	miR5642a	1320	4.5	0.739393	1	no	AtDJ1B	miR5642a:AtDJ1B	0.503073372490234
AT2G40300.1	miR5655	886	3.5	0.369697	0.787456888696229	no	ATFER4	miR5655:ATFER4	0.503073372490234
AT5G01470.3	miR169a-3p	205	6	0.369697	1.369697	no	NA	miR169a-3p:AT5G01470.3	0.503073372490234
AT5G18800.2	miR5656	140	4.5	0.369697	1	no	NA	miR5656:AT5G18800.2	0.503073372490234
AT3G07790.1	miR156a-3p	907	6	0.369697	1.369697	no	NA	miR156a-3p:AT3G07790.1	0.504531792882505
AT1G10740.4	miR838	360	5	0.369697	1	no	NA	miR838:AT1G10740.4	0.507030062470275
AT1G30330.2	miR167a-5p	3246	5	1.47879	1.175288868659	no	ARF6	miR167a-5p:ARF6	0.507030062470275
AT1G69440.1	miR5658	173	5	0.369697	1	no	AGO7	miR5658:AGO7	0.507030062470275
AT1G76810.1	miR158a-5p	4352	5	0.369697	1	no	NA	miR158a-5p:AT1G76810.1	0.507030062470275
AT2G19480.3	miR414	1205	4	0.69503	0.803678363654467	no	NAP1;2	miR414:NAP1;2	0.507030062470275
AT2G25670.2	miR414	796	5	0.739393	1	no	NA	miR414:AT2G25670.2	0.507030062470275
AT3G03020.2	miR5021	224	5	0.369697	1	no	NA	miR5021:AT3G03020.2	0.507030062470275
AT3G05090.2	miR862-3p	2092	5	0.369697	1	no	LRS1	miR862-3p:LRS1	0.507030062470275
AT3G05670.1	miR5012	2752	5	0.369697	1	no	NA	miR5012:AT3G05670.1	0.507030062470275
AT3G43863.1	miR5021	212	5	0.369697	1	no	NA	miR5021:AT3G43863.1	0.507030062470275
AT3G62770.3	miR8181	1147	5	0.369697	1	no	AtATG18a	miR8181:AtATG18a	0.507030062470275
AT4G01895.1	miR414	352	5	0.369697	1	no	NA	miR414:AT4G01895.1	0.507030062470275
AT4G16180.2	miR5021	2555	5	0.739393	1	no	NA	miR5021:AT4G16180.2	0.507030062470275
AT4G29790.1	miR5658	4110	5	0.369697	1	no	NA	miR5658:AT4G29790.1	0.507030062470275
AT4G37400.1	miR8176	409	5.5	0.0924242	1.0924242	no	CYP81F3	miR8176:CYP81F3	0.507030062470275
AT4G37430.1	miR8176	487	5.5	0.0924242	1.0924242	no	CYP81F1	miR8176:CYP81F1	0.507030062470275
AT5G10510.3	miR5021	152	5	0.369697	1	no	AIL6	miR5021:AIL6	0.507030062470275
AT5G22080.2	miR158a-5p	762	5	0.739393	1	no	NA	miR158a-5p:AT5G22080.2	0.507030062470275
AT5G22210.2	miR831-3p	115	5	0.369697	1	no	NA	miR831-3p:AT5G22210.2	0.507030062470275
AT5G23490.1	miR156h	2615	5	0.369697	1	no	NA	miR156h:AT5G23490.1	0.507030062470275
AT5G37630.1	miR414	3180	5	0.369697	1	no	EMB2656	miR414:EMB2656	0.507030062470275
AT5G43310.4	miR837-5p	3348	5	0.369697	1	no	NA	miR837-5p:AT5G43310.4	0.507030062470275
AT5G53140.1	miR5021	288	5	0.369697	1	no	NA	miR5021:AT5G53140.1	0.507030062470275
AT5G56600.2	miR397b	138	5	0.369697	1	no	PFN3	miR397b:PFN3	0.507030062470275
AT5G62700.1	miR774a	138	5	0.739393	1	no	TUB3	miR774a:TUB3	0.507030062470275
AT1G20696.3	miR5021	727	2.5	0.369697	0.251951121706436	no	HMGB3	miR5021:HMGB3	0.509540843666719
AT2G35520.2	miR1886.1	270	5	0.369697	1	no	DAD2	miR1886.1:DAD2	0.509540843666719
AT5G16510.2	miR865-3p	1065	4	0.369697	0.787456888696229	no	RGP5	miR865-3p:RGP5	0.509540843666719
AT3G60750.2	miR5021	274	3	0.317939	0.962212080482034	no	NA	miR5021:AT3G60750.2	0.513364849241594
AT1G62380.1	miR2939	1182	3.5	0.369697	0.480851892939392	no	ACO2	miR2939:ACO2	0.514961893174447
AT3G56050.2	miR831-3p	1524	4	0.369697	0.787456888696229	no	NA	miR831-3p:AT3G56050.2	0.515450124899865
AT1G06380.1	miR4227	798	5	0.369697	1	no	NA	miR4227:AT1G06380.1	0.516324076540601
AT2G30650.1	miR169a-3p	1164	5	0.369697	1	no	NA	miR169a-3p:AT2G30650.1	0.525916464658731
AT1G35910.1	miR390b-3p	841	6	0.369697	1.369697	no	TPPD	miR390b-3p:TPPD	0.526146592432875
AT1G73200.1	miR5663-5p	2199	5.5	0.739393	1.2699107904887	no	NA	miR5663-5p:AT1G73200.1	0.526146592432875
AT1G19990.1	miR5645a	548	4.5	0.00739393	1.00739393	no	NA	miR5645a:AT1G19990.1	0.527717599539124
AT3G59770.3	miR169f-3p	3707	6	0.369697	1.369697	no	AtSAC9	miR169f-3p:AtSAC9	0.527717599539124
AT5G65670.2	miR172b-5p	1057	3.5	0.369697	0.381756636230866	no	IAA9	miR172b-5p:IAA9	0.533470818904088
AT1G54270.2	miR838	1447	4	0.369697	0.787456888696229	no	EIF4A-2	miR838:EIF4A-2	0.534587974751922
AT2G18400.1	miR831-5p	463	4.5	0.739393	1	no	NA	miR831-5p:AT2G18400.1	0.534587974751922
AT5G01090.1	miR838	1282	4	0.369697	0.787456888696229	no	NA	miR838:AT5G01090.1	0.534587974751922
AT1G52827.1	miR1887	256	3.5	0.369697	0.649425581648958	no	ATCDT1	miR1887:ATCDT1	0.538653534464611
AT4G25370.1	miR824-3p	564	4	0.739393	0.824712553755411	no	NA	miR824-3p:AT4G25370.1	0.538653534464611
AT4G40045.1	miR5658	231	4	0.369697	0.989318771962138	no	NA	miR5658:AT4G40045.1	0.548460476485117
AT5G10380.1	miR415	151	5	0.369697	1	no	ATRING1	miR415:ATRING1	0.548460476485117
AT3G52230.1	miR414	512	4	0.369697	0.787456888696229	no	NA	miR414:AT3G52230.1	0.548662378079134
AT2G27600.1	miR3932b-5p	220	5.5	0.739393	1.2699107904887	no	ATSKD1	miR3932b-5p:ATSKD1	0.549455050993977
AT3G53130.1	miR3440b-5p	1489	5	0.369697	1	no	CYP97C1	miR3440b-5p:CYP97C1	0.565398241218431
AT2G45010.2	miR5662	1443	5.5	0.369697	1	no	NA	miR5662:AT2G45010.2	0.580584196853609
AT1G02660.1	miR393b-3p	2054	4	0.369697	0.552566776532098	no	NA	miR393b-3p:AT1G02660.1	0.587734699147603
AT4G20980.4	miR5651	1477	5.5	0.369697	1	no	NA	miR5651:AT4G20980.4	0.587734699147603
AT1G51940.1	miR4228-5p	1603	5.5	0.369697	1	no	LYK3	miR4228-5p:LYK3	0.58905742263375
AT1G61130.1	miR5661	1309	5.5	0.369697	1	no	SCPL32	miR5661:SCPL32	0.58905742263375
AT1G78200.2	miR5661	696	5.5	0.369697	1	no	NA	miR5661:AT1G78200.2	0.58905742263375
AT1G80110.1	miR5021	948	6	0.369697	1	no	ATPP2-B11	miR5021:ATPP2-B11	0.58905742263375
AT3G01560.1	miR1886.1	1052	5.5	0.369697	1	no	NA	miR1886.1:AT3G01560.1	0.58905742263375
AT3G50690.1	miR414	577	5.5	0.369697	1	no	NA	miR414:AT3G50690.1	0.58905742263375
AT4G03180.1	miR414	458	5.5	0.369697	1	no	NA	miR414:AT4G03180.1	0.58905742263375
AT4G38800.1	miR3434-3p	767	5.5	0.739393	1	no	ATMTAN1	miR3434-3p:ATMTAN1	0.58905742263375
AT4G39070.1	miR408-3p	278	4.5	0.369697	0.787456888696229	no	BBX20	miR408-3p:BBX20	0.58905742263375
AT5G35210.2	miR865-3p	4946	5.5	0.369697	1	no	PTM	miR865-3p:PTM	0.58905742263375
AT5G56360.1	miR776	2115	5.5	0.739393	1	no	PSL4	miR776:PSL4	0.58977650102587
AT5G13220.4	miR841a-5p	464	4	0.739393	0.824712553755411	no	JAS1	miR841a-5p:JAS1	0.591513802148458
AT3G48460.1	miR394a	811	4	0.369697	0.552566776532098	no	NA	miR394a:AT3G48460.1	0.591913545577067
AT4G13590.2	miR158a-5p	707	5.5	0.369697	1	no	NA	miR158a-5p:AT4G13590.2	0.591913545577067
AT4G20320.2	miR172d-5p	924	5.5	0.369697	1	no	NA	miR172d-5p:AT4G20320.2	0.591913545577067
AT1G30210.2	miR159c	1023	4.5	0.369697	0.787456888696229	no	ATTCP24	miR159c:ATTCP24	0.593942934495766
AT3G55880.2	miR858b	918	5.5	0.369697	1	no	SUE4	miR858b:SUE4	0.593942934495766
AT1G26120.1	miR837-5p	1429	5.5	0.369697	1	no	ICME-LIKE1	miR837-5p:ICME-LIKE1	0.606431016871028
AT1G01300.1	miR8170-3p	1681	4	0.369697	0.480851892939392	no	NA	miR8170-3p:AT1G01300.1	0.609702470210468
AT2G20050.2	miR156f-3p	3194	5.5	0.369697	1	no	NA	miR156f-3p:AT2G20050.2	0.609702470210468
AT2G23370.1	miR5652	734	5.5	0.369697	1	no	NA	miR5652:AT2G23370.1	0.609702470210468
AT2G27170.2	miR414	3344	4.5	0.369697	0.889554001053413	no	SMC3	miR414:SMC3	0.609702470210468
AT5G15610.2	miR846-5p	352	4.5	0.199636	0.875840423100876	no	NA	miR846-5p:AT5G15610.2	0.609702470210468
AT5G64130.3	miR5021	119	3	0.739393	0.540489655643873	no	NA	miR5021:AT5G64130.3	0.609702470210468
AT5G53130.1	miR776	2256	4.5	0.369697	0.787456888696229	no	ATCNGC1	miR776:ATCNGC1	0.613900258332475
AT1G14740.1	miR5636	844	6	0.369697	1	no	TTA1	miR5636:TTA1	0.614911761717464
AT1G77810.2	miR5024-5p	1364	6	0.369697	1	no	NA	miR5024-5p:AT1G77810.2	0.614911761717464
AT2G04280.1	miR838	1156	4.5	0.369697	0.787456888696229	no	NA	miR838:AT2G04280.1	0.614911761717464
AT3G24860.1	miR856	676	5.5	0.369697	1	no	NA	miR856:AT3G24860.1	0.614911761717464
AT5G52060.1	miR160a-5p	602	4.5	0.369697	0.787456888696229	no	ATBAG1	miR160a-5p:ATBAG1	0.615437939679218
AT3G26360.1	miR164a	640	6	0.739393	1.2699107904887	no	NA	miR164a:AT3G26360.1	0.627652242039848
AT1G15860.3	miR829-5p	851	5	0.739393	1	no	NA	miR829-5p:AT1G15860.3	0.631714621356678
AT1G20140.1	miR857	493	5	0.184848	1	no	ASK4	miR857:ASK4	0.631714621356678
AT3G02930.2	miR408-3p	569	6	0.369697	1.369697	no	NA	miR408-3p:AT3G02930.2	0.631714621356678
AT3G12010.1	miR773a	1575	5	0.369697	1	no	NA	miR773a:AT3G12010.1	0.631714621356678
AT3G12012.1	miR773a	1575	5	0.369697	1	no	CPuORF20	miR773a:CPuORF20	0.631714621356678
AT3G20780.1	miR5632-3p	1696	5	0.369697	1	no	ATTOP6B	miR5632-3p:ATTOP6B	0.631714621356678
AT3G24506.1	miR837-5p	440	5	0.369697	1	no	NA	miR837-5p:AT3G24506.1	0.631714621356678
AT3G27830.1	miR418	201	4	0.739393	0.824712553755411	no	RPL12	miR418:RPL12	0.631714621356678
AT3G56260.2	miR831-3p	768	5	0.369697	1	no	NA	miR831-3p:AT3G56260.2	0.631714621356678
AT4G26570.2	miR773a	658	5	0.369697	1	no	ATCBL3	miR773a:ATCBL3	0.631714621356678
AT5G04290.1	miR837-5p	598	5	0.369697	1	no	KTF1	miR837-5p:KTF1	0.631714621356678
AT5G61440.1	miR396b-5p	718	5	2.58788	1.25957703757794	no	ACHT5	miR396b-5p:ACHT5	0.631714621356678
AT3G02520.1	miR868-3p	1078	5	0.369697	1	no	GF14 NU	miR868-3p:GF14 NU	0.633689418148577
AT2G37650.1	miR847	984	5	0.0369697	1.01814941175362	no	NA	miR847:AT2G37650.1	0.633756986054632
AT5G25510.1	miR847	1948	5	0.369697	1	no	NA	miR847:AT5G25510.1	0.633756986054632
AT3G49870.1	miR5658	109	4	0.739393	0.701710511983669	no	ARLA1C	miR5658:ARLA1C	0.640229849510978
AT5G65060.2	miR2112-3p	717	5	0.369697	1	no	AGL70	miR2112-3p:AGL70	0.641364377469448
AT1G12460.1	miR157a-3p	2961	5.5	1.10909	1	no	NA	miR157a-3p:AT1G12460.1	0.641554098481892
AT1G30890.2	miR417	762	4.5	0.369697	0.787456888696229	no	NA	miR417:AT1G30890.2	0.641554098481892
AT1G67880.1	miR157a-3p	1063	5.5	0.369697	1	no	NA	miR157a-3p:AT1G67880.1	0.641554098481892
AT4G35080.3	miR169d	703	4.5	0.369697	0.787456888696229	no	NA	miR169d:AT4G35080.3	0.641554098481892
AT5G23610.2	miR157a-3p	1940	5.5	0.369697	1	no	NA	miR157a-3p:AT5G23610.2	0.641554098481892
AT5G24735.1	miR849	477	4.5	0.369697	0.787456888696229	no	NA	miR849:AT5G24735.1	0.641554098481892
AT1G20190.1	miR5640	924	5	1.47879	1	no	ATEXP11	miR5640:ATEXP11	0.64303579046034
AT5G19120.1	miR5658	412	4	0.739393	0.824712553755411	no	NA	miR5658:AT5G19120.1	0.64303579046034
AT1G22060.1	miR829-5p	1368	6	0.369697	1	no	NA	miR829-5p:AT1G22060.1	0.643170032347694
AT2G42910.1	miR3434-3p	1124	4	0.369697	0.552566776532098	no	NA	miR3434-3p:AT2G42910.1	0.643170032347694
AT1G80260.1	miR773b-5p	817	6	0.369697	1	no	emb1427	miR773b-5p:emb1427	0.64419317763266
AT2G40000.1	miR5027	1085	5	0.739393	1	no	ATHSPRO2	miR5027:ATHSPRO2	0.64722571996691
AT3G11830.2	miR5021	1811	3	0.369697	0.363408357057386	no	NA	miR5021:AT3G11830.2	0.647396654026979
AT4G21750.2	miR5658	464	6	0.369697	1	no	ATML1	miR5658:ATML1	0.647396654026979
AT5G52060.1	miR5022	1452	4	0.369697	0.480851892939392	no	ATBAG1	miR5022:ATBAG1	0.647396654026979
AT5G66880.1	miR8166	1216	6	0.739393	1	no	SNRK2-3	miR8166:SNRK2-3	0.647396654026979
AT5G62530.1	miR5017-5p	1483	6	0.369697	1	no	ALDH12A1	miR5017-5p:ALDH12A1	0.650205922824201
AT1G15690.2	miR414	2086	4	1.80782	0.207654419595314	no	AtAVP1	miR414:AtAVP1	0.650389456791558
AT1G78880.1	miR5021	1998	3.5	0.369697	0.649425581648958	no	NA	miR5021:AT1G78880.1	0.650389456791558
AT1G78882.1	miR5021	1998	3.5	0.369697	0.649425581648958	no	CPuORF56	miR5021:CPuORF56	0.650389456791558
AT3G43960.1	miR5654-5p	485	6	0.369697	1	no	NA	miR5654-5p:AT3G43960.1	0.650389456791558
AT4G03080.1	miR158a-3p	2586	6	0.369697	1	no	BSL1	miR158a-3p:BSL1	0.650389456791558
AT1G58440.1	miR831-5p	107	6	0.369697	1	no	SQE1	miR831-5p:SQE1	0.667120330633131
AT2G39730.3	miR863-5p	420	6	0.369697	1	no	RCA	miR863-5p:RCA	0.667120330633131
AT3G04350.1	miR863-5p	1869	6	0.369697	1	no	NA	miR863-5p:AT3G04350.1	0.667120330633131
AT3G15480.1	miR849	733	4	0.369697	0.381756636230866	no	NA	miR849:AT3G15480.1	0.667120330633131
AT3G54320.3	miR841a-5p	1519	6	0.369697	1	no	ASML1	miR841a-5p:ASML1	0.667120330633131
AT4G25290.1	miR863-5p	2132	6	0.369697	1	no	NA	miR863-5p:AT4G25290.1	0.667120330633131
AT4G38740.1	miR776	534	6	1.84848	1.14914131491575	no	ROC1	miR776:ROC1	0.667120330633131
AT5G09590.1	miR5638a	2225	4	0.739393	0.0249326726258393	no	HSC70-5	miR5638a:HSC70-5	0.667120330633131
AT1G08470.1	miR5661	637	6	0.369697	1	no	SSL3	miR5661:SSL3	0.667301055645824
AT3G06170.1	miR860	1360	6	0.739393	1	no	NA	miR860:AT3G06170.1	0.667301055645824
AT4G29670.2	miR169f-3p	704	6	1.10909	1.21254368621697	no	ACHT2	miR169f-3p:ACHT2	0.667301055645824
AT5G06430.1	miR774b-5p	608	6	0.369697	1	no	NA	miR774b-5p:AT5G06430.1	0.667301055645824
AT5G28050.2	miR5021	786	3	0.369697	0.209259409207923	no	NA	miR5021:AT5G28050.2	0.667301055645824
AT1G14650.2	miR865-3p	2351	6	0.369697	1	no	NA	miR865-3p:AT1G14650.2	0.667991716569725
AT1G16010.3	miR8175	1492	4.5	0.369697	0.649425581648958	no	AtMGT2	miR8175:AtMGT2	0.667991716569725
AT4G05410.1	miR778	1322	6	0.369697	1	no	YAO	miR778:YAO	0.667991716569725
AT4G34480.1	miR8179	736	6	0.369697	1	no	NA	miR8179:AT4G34480.1	0.667991716569725
AT5G39710.1	miR774b-3p	2172	6	0.369697	1	no	EMB2745	miR774b-3p:EMB2745	0.667991716569725
AT1G21160.1	miR840-3p	3584	6	0.369697	1	no	NA	miR840-3p:AT1G21160.1	0.66880713725387
AT2G41620.1	miR169b-3p	1886	6	0.369697	1	no	NA	miR169b-3p:AT2G41620.1	0.66880713725387
AT4G08580.1	miR847	574	4.5	0.277273	0.947872936479371	no	NA	miR847:AT4G08580.1	0.674889820075626
AT5G17900.1	miR847	643	4.5	0.0924242	0.993277161014171	no	NA	miR847:AT5G17900.1	0.674889820075626
AT1G15100.1	miR156h	621	5	0.369697	1	no	RHA2A	miR156h:RHA2A	0.678923016310177
AT5G24930.1	miR847	1463	4.5	0.369697	0.787456888696229	no	ATCOL4	miR847:ATCOL4	0.678923016310177
AT3G55290.2	miR773b-5p	175	5	0.369697	1	no	NA	miR773b-5p:AT3G55290.2	0.680203559403754
AT1G27210.1	miR5632-5p	1858	6	0.369697	1	no	NA	miR5632-5p:AT1G27210.1	0.686958270565701
AT3G12400.1	miR156b-3p	844	6	0.369697	1	no	ATELC	miR156b-3p:ATELC	0.686958270565701
AT4G23000.1	miR169f-3p	3698	6	0.369697	1	no	NA	miR169f-3p:AT4G23000.1	0.686958270565701
AT4G36980.4	miR773a	1571	6	0.739393	1	no	NA	miR773a:AT4G36980.4	0.686958270565701
AT5G08280.1	miR847	1357	4.5	0.369697	0.649425581648958	no	HEMC	miR847:HEMC	0.686958270565701
AT5G20050.1	miR5012	462	6	0.369697	1	no	NA	miR5012:AT5G20050.1	0.686958270565701
AT5G23390.1	miR838	2403	6	0.369697	1	no	NA	miR838:AT5G23390.1	0.686958270565701
AT5G23940.1	miR3440b-3p	713	4.5	0.739393	0.701710511983669	no	DCR	miR3440b-3p:DCR	0.686958270565701
AT5G54750.2	miR838	245	6	0.369697	1	no	NA	miR838:AT5G54750.2	0.686958270565701
AT5G61240.2	miR5028	1191	4.5	0.369697	0.649425581648958	no	NA	miR5028:AT5G61240.2	0.686958270565701
AT1G10670.4	miR162a-5p	939	5.5	0.739393	1	no	ACLA-1	miR162a-5p:ACLA-1	0.69271999605461
AT4G24940.1	miR414	1071	4.5	0.369697	0.787456888696229	no	AT-SAE1-1	miR414:AT-SAE1-1	0.69271999605461
AT2G46030.1	miR414	561	4.5	0.369697	0.649425581648958	no	UBC6	miR414:UBC6	0.695251641815123
AT4G18580.2	miR858a	321	6	0.369697	1	no	NA	miR858a:AT4G18580.2	0.695251641815123
AT1G02610.1	miR852	104	6	0.369697	1	no	NA	miR852:AT1G02610.1	0.695661399238879
AT1G12570.1	miR156i	153	4.5	0.369697	0.787456888696229	no	NA	miR156i:AT1G12570.1	0.695661399238879
AT4G35020.3	miR413	477	6	0.369697	1	no	ARAC3	miR413:ARAC3	0.695661399238879
AT5G13240.1	miR831-3p	772	6	0.739393	1	no	NA	miR831-3p:AT5G13240.1	0.698485194405216
AT1G38270.1	miR847	965	6	0.184848	1	no	NA	miR847:AT1G38270.1	0.699525914487649
AT1G38400.1	miR847	965	6	0.184848	1	no	NA	miR847:AT1G38400.1	0.699525914487649
AT5G63650.1	miR847	1219	6	0.369697	1	no	SNRK2-5	miR847:SNRK2-5	0.699525914487649
AT1G07930.2	miR414	1061	4.5	0.750484	0.635993838015376	no	NA	miR414:AT1G07930.2	0.711624405374911
AT1G30690.2	miR4221	613	5	0.369697	0.787456888696229	no	NA	miR4221:AT1G30690.2	0.711624405374911
AT1G48380.2	miR396a-5p	1173	6	0.369697	1	no	HYP7	miR396a-5p:HYP7	0.711624405374911
AT1G65010.1	miR835-5p	1728	5	0.369697	0.787456888696229	no	NA	miR835-5p:AT1G65010.1	0.711624405374911
AT2G32700.7	miR408-3p	970	6	0.369697	1	no	LUH	miR408-3p:LUH	0.711624405374911
AT2G42490.1	miR5021	193	4	0.369697	0.785786735050973	no	NA	miR5021:AT2G42490.1	0.711624405374911
AT3G07760.2	miR172d-5p	266	4.5	0.195939	0.687561120459839	no	NA	miR172d-5p:AT3G07760.2	0.711624405374911
AT3G44590.2	miR156a-3p	153	5	0.369697	0.787456888696229	no	NA	miR156a-3p:AT3G44590.2	0.711624405374911
AT3G47060.1	miR397b	2022	5	0.369697	0.829784462756245	no	ftsh7	miR397b:ftsh7	0.711624405374911
AT3G57870.1	miR172b-5p	207	4	0.369697	0.035049617695528	no	AHUS5	miR172b-5p:AHUS5	0.711624405374911
AT3G58640.2	miR390b-3p	2487	6	0.369697	1	no	NA	miR390b-3p:AT3G58640.2	0.711624405374911
AT4G02450.2	miR414	735	4.5	1.10909	0.585425768737544	no	NA	miR414:AT4G02450.2	0.711624405374911
AT4G36870.2	miR831-3p	2018	5	0.369697	0.787456888696229	no	BLH2	miR831-3p:BLH2	0.711624405374911
AT5G05750.1	miR157a-3p	1104	6	0.369697	1	no	NA	miR157a-3p:AT5G05750.1	0.711624405374911
AT5G11970.1	miR5021	515	4.5	0.369697	0.787456888696229	no	NA	miR5021:AT5G11970.1	0.711624405374911
AT5G58320.3	miR156d-3p	1483	6	0.369697	1	no	NET4A	miR156d-3p:NET4A	0.711624405374911
AT5G59290.2	miR2112-5p	630	4.5	0.336424	0.768327801710137	no	ATUXS3	miR2112-5p:ATUXS3	0.711624405374911
AT5G60030.1	miR773a	424	4.5	0.369697	0.552566776532098	no	NA	miR773a:AT5G60030.1	0.711624405374911
ATCG00890.1	miR167a-3p	677	4.5	0.184848	0.561781621457595	no	NDHB.1	miR167a-3p:NDHB.1	0.711624405374911
ATCG01250.1	miR167a-3p	677	4.5	0.184848	0.561781621457595	no	NDHB.2	miR167a-3p:NDHB.2	0.711624405374911
AT3G09840.1	miR847	1439	5	0.369697	0.787456888696229	no	ATCDC48	miR847:ATCDC48	0.714304837277059
AT3G07850.1	miR5632-3p	1445	4.5	0.221818	0.575276380963143	no	NA	miR5632-3p:AT3G07850.1	0.721530520810005
AT1G35460.1	miR396a-5p	862	5	0.369697	0.787456888696229	no	FBH1	miR396a-5p:FBH1	0.723492836624345
AT5G55910.1	miR5021	1942	4	0.739393	0.701710511983669	no	D6PK	miR5021:D6PK	0.723492836624345
AT5G10160.1	miR414	607	4.5	0.739393	0.540489655643873	no	NA	miR414:AT5G10160.1	0.725648778301599
AT2G17500.4	miR844-5p	1417	5.5	0.739393	1	no	NA	miR844-5p:AT2G17500.4	0.72803076852427
AT3G51260.2	miR5662	133	5.5	0.369697	1	no	PAD1	miR5662:PAD1	0.72803076852427
AT4G17950.1	miR166a-5p	1528	5.5	0.369697	1	no	NA	miR166a-5p:AT4G17950.1	0.72803076852427
AT4G34630.1	miR414	316	5.5	0.369697	1	no	NA	miR414:AT4G34630.1	0.72803076852427
AT5G44180.2	miR414	4384	5.5	0.369697	1	no	RLT2	miR414:RLT2	0.72803076852427
AT5G50840.2	miR782	1038	5.5	0.369697	1	no	NA	miR782:AT5G50840.2	0.730185718564535
AT5G47080.4	miR5648-3p	1248	4.5	0.369697	0.649425581648958	no	CKB1	miR5648-3p:CKB1	0.730453974901981
AT5G66440.1	miR414	614	5	0.369697	0.787456888696229	no	NA	miR414:AT5G66440.1	0.730453974901981
AT1G07920.1	miR414	1280	4.5	1.26067	0.481303904432006	no	NA	miR414:AT1G07920.1	0.732705397809182
AT2G39570.1	miR156f-3p	1310	4.5	0.369697	0.425612302605821	no	ACR9	miR156f-3p:ACR9	0.733319597407353
AT3G61130.1	miR5021	2494	4	0.369697	0.649425581648958	no	GAUT1	miR5021:GAUT1	0.733319597407353
AT4G00720.1	miR5021	1908	4	0.369697	0.649425581648958	no	ASKTHETA	miR5021:ASKTHETA	0.733319597407353
AT1G01030.1	miR5658	399	4.5	0.369697	0.649425581648958	no	NGA3	miR5658:NGA3	0.742759587871944
AT1G47740.2	miR5641	1192	5	0.369697	0.787456888696229	no	NA	miR5641:AT1G47740.2	0.742759587871944
AT1G20696.3	miR414	569	4.5	0.739393	0.439510356102356	no	HMGB3	miR414:HMGB3	0.745265248660765
AT1G77610.1	miR400	1081	5.5	0.369697	1	no	NA	miR400:AT1G77610.1	0.748550266682832
AT1G07940.2	miR414	1411	4.5	0.576727	0.773341344385315	no	NA	miR414:AT1G07940.2	0.74905973319049
AT3G20050.1	miR5645a	1735	4.5	0.369697	0.552566776532098	no	ATTCP-1	miR5645a:ATTCP-1	0.752691026224771
AT1G68530.2	miR824-3p	485	5.5	0.369697	1	no	CER6	miR824-3p:CER6	0.75814419008387
AT2G33120.3	miR824-3p	577	5.5	0.739393	1	no	ATVAMP722	miR824-3p:ATVAMP722	0.75814419008387
AT1G29930.1	miR842	223	4.5	0.369697	0.376710561780447	no	AB140	miR842:AB140	0.760798234304499
AT5G09310.1	miR829-3p.2	244	6	0.369697	1	no	NA	miR829-3p.2:AT5G09310.1	0.761673117507506
AT1G56450.1	miR172d-5p	637	4.5	0.369697	0.552566776532098	no	PBG1	miR172d-5p:PBG1	0.762887655085012
AT3G26030.1	miR5021	58	4	0.369697	0.787456888696229	no	ATB' DELTA	miR5021:ATB' DELTA	0.762936218564337
AT2G35960.1	miR5021	888	6	0.369697	1	no	NHL12	miR5021:NHL12	0.763171720459793
AT4G04640.1	miR5021	1310	6	1.10909	1	no	ATPC1	miR5021:ATPC1	0.763171720459793
AT1G21590.1	miR5658	2614	6	0.369697	1	no	NA	miR5658:AT1G21590.1	0.765302229816947
AT1G22200.2	miR172b-5p	985	6	0.369697	1	no	NA	miR172b-5p:AT1G22200.2	0.765302229816947
AT1G35310.1	miR414	288	4.5	2.20339	0.518704610776019	no	MLP168	miR414:MLP168	0.765302229816947
AT1G52020.1	miR5642a	4885	6	0.122	1.122	no	NA	miR5642a:AT1G52020.1	0.765302229816947
AT1G55330.1	miR414	96	4.5	7.39393	0.284862522313399	no	AGP21	miR414:AGP21	0.765302229816947
AT1G66580.1	miR158a-5p	795	5	0.739393	0.824712553755411	no	RPL10C	miR158a-5p:RPL10C	0.765302229816947
AT1G69690.1	miR5641	735	6	0.369697	1	no	AtTCP15	miR5641:AtTCP15	0.765302229816947
AT1G69780.1	miR8180	940	6	0.369697	1	no	ATHB13	miR8180:ATHB13	0.765302229816947
AT1G70700.2	miR5021	98	4	0.739393	0.701710511983669	no	JAZ9	miR5021:JAZ9	0.765302229816947
AT1G79750.1	miR5640	335	6	0.369697	1	no	ATNADP-ME4	miR5640:ATNADP-ME4	0.765302229816947
AT1G79830.4	miR773a	3055	6	0.739393	1	no	GC5	miR773a:GC5	0.765302229816947
AT1G79920.2	miR397a	732	6	0.306848	1.306848	no	AtHsp70-15	miR397a:AtHsp70-15	0.765302229816947
AT1G79930.2	miR397a	787	6	0.0628484	1.0628484	no	AtHsp70-14	miR397a:AtHsp70-14	0.765302229816947
AT2G16930.3	miR5662	216	6	0.369697	1	no	NA	miR5662:AT2G16930.3	0.765302229816947
AT2G45290.1	miR3434-5p	2260	5	0.369697	0.787456888696229	no	NA	miR3434-5p:AT2G45290.1	0.765302229816947
AT3G03050.1	miR158a-5p	3989	6	0.369697	1	no	ATCSLD3	miR158a-5p:ATCSLD3	0.765302229816947
AT3G11120.1	miR831-3p	105	5	2.21818	0.813170708288167	no	NA	miR831-3p:AT3G11120.1	0.765302229816947
AT3G49940.1	miR829-5p	509	6	0.369697	1	no	LBD38	miR829-5p:LBD38	0.765302229816947
AT3G55760.3	miR5637	1316	6	0.369697	1	no	NA	miR5637:AT3G55760.3	0.765302229816947
AT3G61060.2	miR170-3p	371	5	0.369697	0.787456888696229	no	AtPP2-A13	miR170-3p:AtPP2-A13	0.765302229816947
AT4G02930.1	miR1886.2	871	6	0.369697	1	no	NA	miR1886.2:AT4G02930.1	0.765302229816947
AT4G14147.2	miR840-3p	600	6	0.369697	1	no	ARPC4	miR840-3p:ARPC4	0.765302229816947
AT4G15790.1	miR834	691	6	0.369697	1	no	NA	miR834:AT4G15790.1	0.765302229816947
AT4G17640.2	miR5640	1227	4.5	0.0147879	0.583414961426199	no	CKB2	miR5640:CKB2	0.765302229816947
AT4G18270.1	miR5018	1161	5.5	0.369697	1	no	ATTRANS11	miR5018:ATTRANS11	0.765302229816947
AT4G26710.2	miR413	445	5	0.369697	0.787456888696229	no	NA	miR413:AT4G26710.2	0.765302229816947
AT4G34920.1	miR5665	938	5	0.369697	0.787456888696229	no	NA	miR5665:AT4G34920.1	0.765302229816947
AT4G36790.1	miR415	1559	6	0.369697	1	no	NA	miR415:AT4G36790.1	0.765302229816947
AT4G37880.1	miR837-5p	1104	6	0.369697	1	no	NA	miR837-5p:AT4G37880.1	0.765302229816947
AT5G01350.1	miR156j	459	4.5	0.369697	0.787456888696229	no	NA	miR156j:AT5G01350.1	0.765302229816947
AT5G05750.1	miR870-3p	1272	6	0.369697	1	no	NA	miR870-3p:AT5G05750.1	0.765302229816947
AT5G12250.1	miR774a	171	6	0.369697	1	no	TUB6	miR774a:TUB6	0.765302229816947
AT5G19450.2	miR773a	1708	5	0.369697	0.787456888696229	no	CDPK19	miR773a:CDPK19	0.765302229816947
AT5G35680.3	miR414	514	4.5	0.369697	0.291612890863684	no	NA	miR414:AT5G35680.3	0.765302229816947
AT5G42750.1	miR826a	985	6	0.369697	1	no	BKI1	miR826a:BKI1	0.765302229816947
AT5G43760.1	miR8180	1055	4.5	0.739393	0.370322356753396	no	KCS20	miR8180:KCS20	0.765302229816947
AT5G45170.1	miR416	767	6	0.369697	1	no	NA	miR416:AT5G45170.1	0.765302229816947
AT5G54580.1	miR829-5p	209	6	0.369697	1	no	NA	miR829-5p:AT5G54580.1	0.765302229816947
AT5G59300.1	miR824-3p	198	6	0.103515	1.103515	no	ATUBC7	miR824-3p:ATUBC7	0.765302229816947
AT5G66810.1	miR5645a	2101	6	0.369697	1	no	NA	miR5645a:AT5G66810.1	0.765302229816947
AT5G67510.1	miR5021	504	3.5	0.369697	0.235908171806698	no	NA	miR5021:AT5G67510.1	0.765302229816947
AT4G29030.1	miR841b-5p	609	6	0.369697	1	no	NA	miR841b-5p:AT4G29030.1	0.765950894458007
AT4G27430.2	miR5661	700	6	0.369697	1	no	CIP7	miR5661:CIP7	0.773463831280765
AT5G55120.1	miR167a-5p	1659	6	0.369697	1	no	VTC5	miR167a-5p:VTC5	0.774594164759387
AT2G21520.2	miR8180	1646	5	0.369697	0.787456888696229	no	NA	miR8180:AT2G21520.2	0.782985160671508
AT5G58710.1	miR8172	706	5	0.369697	0.787456888696229	no	ROC7	miR8172:ROC7	0.785544762354122
AT2G02870.3	miR782	1086	5	0.369697	0.787456888696229	no	NA	miR782:AT2G02870.3	0.787297066323158
AT1G12360.1	miR169f-3p	1980	6	0.369697	1	no	KEU	miR169f-3p:KEU	0.790284677969989
AT4G09460.1	miR858b	352	5	0.739393	0.701710511983669	no	AtMYB6	miR858b:AtMYB6	0.795438880574495
AT5G52650.1	miR866-3p	155	5	0.739393	0.824712553755411	no	NA	miR866-3p:AT5G52650.1	0.800257356655964
AT1G45145.1	miR837-5p	390	5	0.739393	0.701710511983669	no	ATH5	miR837-5p:ATH5	0.819407048174845
AT3G51400.1	miR1886.1	155	5	0.369697	0.787456888696229	no	NA	miR1886.1:AT3G51400.1	0.82699046505519
AT3G02468.1	miR854a	813	5	0.739393	0.824712553755411	no	CPuORF9	miR854a:CPuORF9	0.830439451003645
AT3G02470.4	miR854a	866	5	0.739393	0.824712553755411	no	SAMDC	miR854a:SAMDC	0.830439451003645
AT3G23810.1	miR5021	1697	4	0.739393	0.540489655643873	no	ATSAHH2	miR5021:ATSAHH2	0.834997271316125
AT2G37990.1	miR838	954	5	0.369697	0.649425581648958	no	NA	miR838:AT2G37990.1	0.845822765952565
ATCG00170.1	miR159c	373	5	0.369697	0.649425581648958	no	RPOC2	miR159c:RPOC2	0.848236187401826
AT1G75780.1	miR414	1350	5	0.739393	0.701710511983669	no	TUB1	miR414:TUB1	0.849276131454019
AT1G10950.1	miR5024-5p	1797	5.5	1.10909	0.850854650857878	no	AtTMN1	miR5024-5p:AtTMN1	0.85012831701061
AT1G10390.2	miR414	3414	5	0.369697	0.649425581648958	no	NA	miR414:AT1G10390.2	0.859974258291767
AT5G10400.1	miR414	488	5	0.369697	0.649425581648958	no	NA	miR414:AT5G10400.1	0.859974258291767
AT3G27810.1	miR858a	499	5	0.739393	0.610639007470651	no	ATMYB21	miR858a:ATMYB21	0.861906420417946
AT4G21160.4	miR829-5p	1267	5	0.369697	0.649425581648958	no	AGD12	miR829-5p:AGD12	0.861906420417946
AT3G18820.1	miR472-3p	252	5.5	0.739393	0.824712553755411	no	ATRAB7B	miR472-3p:ATRAB7B	0.864438821463558
AT1G32928.1	miR5021	238	4.5	0.369697	0.649425581648958	no	NA	miR5021:AT1G32928.1	0.872759150884693
AT1G74060.1	miR835-3p	810	5.5	1.84848	0.793917299352264	no	NA	miR835-3p:AT1G74060.1	0.887226074301372
AT4G16141.1	miR5012	263	5	0.369697	0.552566776532098	no	NA	miR5012:AT4G16141.1	0.891950002716242
AT2G04570.1	miR834	401	5	0.369697	0.552566776532098	no	NA	miR834:AT2G04570.1	0.894733138063531
AT2G39900.1	miR834	785	5	0.369697	0.552566776532098	no	WLIM2a	miR834:WLIM2a	0.894733138063531
AT2G35680.1	miR414	1517	5.5	1.10909	0.850854650857878	no	NA	miR414:AT2G35680.1	0.895412550830256
AT5G27850.1	miR396b-5p	541	5	2.58788	0.635766799742708	no	NA	miR396b-5p:AT5G27850.1	0.895441694084597
AT3G15500.1	miR837-5p	941	5	0.369697	0.480851892939392	no	ANAC055	miR837-5p:ANAC055	0.89759878539643
AT1G20970.1	miR847	3798	5.5	0.369697	0.787456888696229	no	NA	miR847:AT1G20970.1	0.897728406321669
AT2G01220.2	miR172d-5p	1073	5.5	0.369697	0.787456888696229	no	NA	miR172d-5p:AT2G01220.2	0.897728406321669
AT2G18960.1	miR419	2243	5.5	0.369697	0.787456888696229	no	AHA1	miR419:AHA1	0.897728406321669
AT2G33040.1	miR824-5p	475	5.5	0.369697	0.787456888696229	no	ATP3	miR824-5p:ATP3	0.897728406321669
AT3G01480.2	miR156d-3p	1405	5.5	0.369697	0.787456888696229	no	ATCYP38	miR156d-3p:ATCYP38	0.897728406321669
AT3G13440.1	miR419	622	5.5	0.369697	0.787456888696229	no	NA	miR419:AT3G13440.1	0.897728406321669
AT3G29075.1	miR414	489	5.5	0.369697	0.787456888696229	no	NA	miR414:AT3G29075.1	0.897728406321669
AT4G32551.2	miR5029	3371	5.5	0.369697	0.787456888696229	no	LUG	miR5029:LUG	0.897728406321669
AT4G34588.1	miR5021	107	6	0.369697	0.943948092044961	no	CPuORF2	miR5021:CPuORF2	0.897728406321669
AT4G34590.1	miR5021	107	6	0.369697	0.943948092044961	no	ATB2	miR5021:ATB2	0.897728406321669
AT5G42860.1	miR5023	855	5.5	0.369697	0.787456888696229	no	NA	miR5023:AT5G42860.1	0.897728406321669
AT2G38040.2	miR396a-5p	1994	5.5	0.369697	0.787456888696229	no	CAC3	miR396a-5p:CAC3	0.90118720259109
AT5G40950.1	miR841a-3p	261	5.5	0.369697	0.787456888696229	no	RPL27	miR841a-3p:RPL27	0.901622786886443
AT2G16485.1	miR390b-3p	5048	5.5	0.369697	0.787456888696229	no	NERD	miR390b-3p:NERD	0.902062874789581
AT1G49760.2	miR8183	2090	5	0.369697	0.552566776532098	no	PAB8	miR8183:PAB8	0.904383802401558
AT5G01020.1	miR169g-3p	1344	5.5	0.369697	0.787456888696229	no	NA	miR169g-3p:AT5G01020.1	0.909498786662193
AT2G26210.3	miR5645a	742	5.5	0.369697	0.787456888696229	no	NA	miR5645a:AT2G26210.3	0.910643346824762
AT4G23100.3	miR865-3p	462	5.5	0.369697	0.787456888696229	no	ATECS1	miR865-3p:ATECS1	0.911027884241265
AT1G20450.2	miR5632-5p	918	5	1.10909	0.363256666310717	no	ERD10	miR5632-5p:ERD10	0.912007599506497
AT1G31130.1	miR776	1216	5.5	0.739393	0.824712553755411	no	NA	miR776:AT1G31130.1	0.912007599506497
AT1G78040.2	miR415	511	4.5	2.58788	0.244549259102744	no	NA	miR415:AT1G78040.2	0.912007599506497
AT2G27030.3	miR837-5p	445	5	0.369697	0.39435373581668	no	ACAM-2	miR837-5p:ACAM-2	0.912007599506497
AT2G36850.1	miR838	5971	5	0.369697	0.480851892939392	no	ATGSL08	miR838:ATGSL08	0.912007599506497
AT2G38110.1	miR8178	876	5	0.369697	0.552566776532098	no	ATGPAT6	miR8178:ATGPAT6	0.912007599506497
AT3G15480.1	miR858b	227	5.5	0.369697	0.787456888696229	no	NA	miR858b:AT3G15480.1	0.912007599506497
AT3G46640.3	miR5658	1026	5	0.369697	0.649425581648958	no	LUX	miR5658:LUX	0.912007599506497
AT3G53460.4	miR403-5p	1385	5	1.10909	0.363256666310717	no	CP29	miR403-5p:CP29	0.912007599506497
AT3G56490.1	miR5663-5p	197	5.5	0.188545	0.867743011775597	no	HINT1	miR5663-5p:HINT1	0.912007599506497
AT3G56800.1	miR837-5p	536	5	1.47879	0.358457878715574	no	ACAM-3	miR837-5p:ACAM-3	0.912007599506497
AT4G01150.2	miR3440b-3p	252	5.5	0.739393	0.824712553755411	no	NA	miR3440b-3p:AT4G01150.2	0.912007599506497
AT4G26230.1	miR414	332	5	1.47879	0.52774235304888	no	NA	miR414:AT4G26230.1	0.912007599506497
AT4G37610.1	miR167c-5p	1109	5	0.739393	0.401960820563542	no	BT5	miR167c-5p:BT5	0.912007599506497
AT4G37830.2	miR390a-5p	282	5	0.739393	0.540489655643873	no	NA	miR390a-5p:AT4G37830.2	0.912007599506497
AT5G18670.1	miR8170-5p	799	5	1.10909	0.655367319416565	no	BAM9	miR8170-5p:BAM9	0.912007599506497
AT5G37780.3	miR838	530	5	0.739393	0.319955448130735	no	ACAM-1	miR838:ACAM-1	0.912007599506497
AT5G44280.2	miR414	351	5.5	0.369697	0.787456888696229	no	ATRING1A	miR414:ATRING1A	0.912007599506497
AT5G58250.1	miR4245	718	5	0.369697	0.552566776532098	no	EMB3143	miR4245:EMB3143	0.912007599506497
AT1G19570.2	miR842	467	5	0.369697	0.291612890863684	no	ATDHAR1	miR842:ATDHAR1	0.915139433918747
AT3G18035.1	miR834	910	5.5	0.369697	0.787456888696229	no	HON4	miR834:HON4	0.915139433918747
AT4G10030.1	miR5641	1259	5.5	0.369697	0.787456888696229	no	NA	miR5641:AT4G10030.1	0.915139433918747
AT4G31340.2	miR156j	1410	5	0.739393	0.701710511983669	no	NA	miR156j:AT4G31340.2	0.915139433918747
AT1G51940.1	miR773b-5p	1966	5	0.188545	0.683310212240707	no	LYK3	miR773b-5p:LYK3	0.916473509973211
AT4G09650.1	miR159b-3p	88	5.5	0.369697	0.787456888696229	no	ATPD	miR159b-3p:ATPD	0.916473509973211
AT5G49360.1	miR782	2163	5.5	0.369697	0.787456888696229	no	ATBXL1	miR782:ATBXL1	0.921822989642035
AT4G12420.2	miR414	2007	5	0.739393	0.238768867950429	no	SKU5	miR414:SKU5	0.924545060928844
AT5G37780.3	miR414	560	5	0.739393	0.227236777128345	no	ACAM-1	miR414:ACAM-1	0.924545060928844
AT3G17820.1	miR851-5p	1014	5	0.369697	0.106754869332751	no	ATGSKB6	miR851-5p:ATGSKB6	0.945115146801834
AT1G72470.1	miR156b-3p	1976	5.5	0.369697	0.777541120871947	no	ATEXO70D1	miR156b-3p:ATEXO70D1	0.956852229704038
AT3G53260.1	miR415	2333	6	0.369697	0.787456888696229	no	ATPAL2	miR415:ATPAL2	0.958196700506059
AT5G66720.2	miR3932b-5p	1240	5.5	0.369697	0.649425581648958	no	NA	miR3932b-5p:AT5G66720.2	0.960433472253526
AT1G10840.2	miR837-5p	811	6	0.369697	0.787456888696229	no	TIF3H1	miR837-5p:TIF3H1	0.962872612005064
AT1G11130.1	miR419	2413	6	0.369697	0.787456888696229	no	SCM	miR419:SCM	0.962872612005064
AT1G28340.1	miR5020a	1628	6	0.369697	0.787456888696229	no	AtRLP4	miR5020a:AtRLP4	0.962872612005064
AT1G33240.1	miR5658	1516	5	0.369697	0.425612302605821	no	AT-GTL1	miR5658:AT-GTL1	0.962872612005064
AT1G36120.1	miR3932b-5p	1588	6	0.369697	0.787456888696229	no	NA	miR3932b-5p:AT1G36120.1	0.962872612005064
AT1G36795.1	miR398b-3p	2787	6	0.110909	0.86724112761511	no	NA	miR398b-3p:AT1G36795.1	0.962872612005064
AT1G45688.2	miR1886.1	740	6	0.369697	0.787456888696229	no	NA	miR1886.1:AT1G45688.2	0.962872612005064
AT1G53840.1	miR5998a	1237	6	0.369697	0.787456888696229	no	ATPME1	miR5998a:ATPME1	0.962872612005064
AT1G60940.2	miR858b	1019	6	0.369697	0.787456888696229	no	SNRK2-10	miR858b:SNRK2-10	0.962872612005064
AT1G69370.1	miR857	883	5.5	0.369697	0.649425581648958	no	cm-3	miR857:cm-3	0.962872612005064
AT1G80440.1	miR2111a-5p	1074	6	0.369697	0.787456888696229	no	NA	miR2111a-5p:AT1G80440.1	0.962872612005064
AT2G17440.1	miR5021	130	5	0.00369697	0.577038639341425	no	PIRL5	miR5021:PIRL5	0.962872612005064
AT2G20630.2	miR5662	391	6	0.369697	0.787456888696229	no	PIA1	miR5662:PIA1	0.962872612005064
AT3G11650.1	miR5027	739	6	0.369697	0.787456888696229	no	NHL2	miR5027:NHL2	0.962872612005064
AT3G17780.1	miR8180	423	6	0.369697	0.787456888696229	no	NA	miR8180:AT3G17780.1	0.962872612005064
AT3G23810.1	miR408-5p	709	5	0.129394	0.396490057855418	no	ATSAHH2	miR408-5p:ATSAHH2	0.962872612005064
AT3G26510.5	miR860	1022	6	0.369697	0.787456888696229	no	NA	miR860:AT3G26510.5	0.962872612005064
AT3G27360.1	miR856	370	5.5	0.369697	0.649425581648958	no	NA	miR856:AT3G27360.1	0.962872612005064
AT3G55665.1	miR861-3p	461	6	0.739393	0.824712553755411	no	NA	miR861-3p:AT3G55665.1	0.962872612005064
AT4G05638.1	miR398b-3p	6072	6	0.110909	0.86724112761511	no	NA	miR398b-3p:AT4G05638.1	0.962872612005064
AT4G08980.5	miR8173	623	6	0.369697	0.787456888696229	no	FBW2	miR8173:FBW2	0.962872612005064
AT4G19640.1	miR156f-3p	742	5.5	0.369697	0.552566776532098	no	ARA-7	miR156f-3p:ARA-7	0.962872612005064
AT4G21660.2	miR779.1	1804	6	0.369697	0.787456888696229	no	NA	miR779.1:AT4G21660.2	0.962872612005064
AT4G23710.1	miR837-5p	324	5.5	0.369697	0.649425581648958	no	VAG2	miR837-5p:VAG2	0.962872612005064
AT4G27130.1	miR5632-3p	173	6	0.369697	0.787456888696229	no	NA	miR5632-3p:AT4G27130.1	0.962872612005064
AT5G01530.1	miR5662	896	5.5	6.28484	0.711242069745236	no	LHCB4.1	miR5662:LHCB4.1	0.962872612005064
AT5G11070.1	miR8180	119	6	0.369697	0.787456888696229	no	NA	miR8180:AT5G11070.1	0.962872612005064
AT5G20890.1	miR5663-5p	866	6	0.369697	0.787456888696229	no	NA	miR5663-5p:AT5G20890.1	0.962872612005064
AT5G28770.3	miR837-5p	429	6	0.369697	0.787456888696229	no	AtbZIP63	miR837-5p:AtbZIP63	0.962872612005064
AT5G29975.1	miR398b-3p	5847	6	0.0369697	0.859108472863143	no	NA	miR398b-3p:AT5G29975.1	0.962872612005064
AT5G30495.2	miR838	616	5.5	0.369697	0.649425581648958	no	NA	miR838:AT5G30495.2	0.962872612005064
AT5G32511.1	miR398b-3p	1862	6	0.110909	0.86724112761511	no	NA	miR398b-3p:AT5G32511.1	0.962872612005064
AT5G47520.1	miR396b-5p	1041	5.5	0.369697	0.649425581648958	no	AtRABA5a	miR396b-5p:AtRABA5a	0.962872612005064
AT5G56190.2	miR837-5p	1361	5.5	0.369697	0.649425581648958	no	NA	miR837-5p:AT5G56190.2	0.962872612005064
AT5G63930.1	miR835-3p	3330	5.5	0.0221818	0.746283156055682	no	NA	miR835-3p:AT5G63930.1	0.962872612005064
AT2G22795.1	miR4221	656	6	0.739393	0.798131994695617	no	NA	miR4221:AT2G22795.1	0.965561956743961
AT4G23490.1	miR164c-3p	1848	6	0.369697	0.787456888696229	no	NA	miR164c-3p:AT4G23490.1	0.970193457827028
AT1G75180.3	miR414	1321	5.5	0.192242	0.620783163112554	no	NA	miR414:AT1G75180.3	0.970996785389964
AT1G02500.2	miR858a	967	5.5	0.369697	0.552566776532098	no	AtSAM1	miR858a:AtSAM1	0.976733287772532
AT1G66670.1	miR397a	819	5.5	0.369697	0.552566776532098	no	CLPP3	miR397a:CLPP3	0.980505610583538
AT4G24040.1	miR5021	208	5	0.369697	0.480851892939392	no	ATTRE1	miR5021:ATTRE1	0.980505610583538
AT2G16600.2	miR773b-5p	405	5	1.47879	0.378704290766869	no	ROC3	miR773b-5p:ROC3	0.983751788290899
AT1G56190.2	miR5021	1580	6	0.369697	0.649425581648958	no	NA	miR5021:AT1G56190.2	0.987512863862415
AT1G76030.1	miR865-3p	1462	5.5	0.369697	0.552566776532098	no	AtVAB1	miR865-3p:AtVAB1	0.987512863862415
AT2G02050.1	miR5640	379	5.5	0.369697	0.552566776532098	no	NA	miR5640:AT2G02050.1	0.987512863862415
AT4G23630.1	miR5021	723	6	0.369697	0.649425581648958	no	BTI1	miR5021:BTI1	0.987512863862415
AT5G03520.2	miR8182	770	5.5	0.369697	0.480851892939392	no	ATRAB-E1D	miR8182:ATRAB-E1D	0.987512863862415
AT5G11740.1	miR5020b	190	5	0.369697	0.0563872478994191	no	AGP15	miR5020b:AGP15	0.987512863862415
AT5G27380.1	miR5021	1729	6	0.369697	0.649425581648958	no	GSH2	miR5021:GSH2	0.987512863862415
AT5G59613.2	miR5021	495	6	0.369697	0.649425581648958	no	NA	miR5021:AT5G59613.2	0.987512863862415
AT5G43460.1	miR829-3p.2	770	5.5	0.369697	0.552566776532098	no	NA	miR829-3p.2:AT5G43460.1	0.989174076293603
AT1G62480.1	miR838	473	5.5	2.21818	0.743697527540458	no	NA	miR838:AT1G62480.1	0.993577381145596
AT1G04630.1	miR414	591	5.5	0.369697	0.480851892939392	no	MEE4	miR414:MEE4	0.99374078033991
AT1G12080.2	miR838	461	5.5	5.91515	0.459524205070273	no	NA	miR838:AT1G12080.2	0.99374078033991
AT1G15340.2	miR773a	1048	5.5	0.369697	0.480851892939392	no	MBD10	miR773a:MBD10	0.99374078033991
AT1G15340.2	miR773a	994	5.5	0.369697	0.552566776532098	no	MBD10	miR773a:MBD10	0.99374078033991
AT1G19115.3	miR838	295	6	0.0258788	0.989304509090285	no	NA	miR838:AT1G19115.3	0.99374078033991
AT1G20630.1	miR391-3p	1474	5.5	0.369697	0.552566776532098	no	CAT1	miR391-3p:CAT1	0.99374078033991
AT1G20693.3	miR414	583	5.5	0.369697	0.480228106220505	no	HMG BETA 1	miR414:HMG BETA 1	0.99374078033991
AT1G21790.1	miR396b-5p	889	6	0.369697	0.787456888696229	no	NA	miR396b-5p:AT1G21790.1	0.99374078033991
AT1G68300.1	miR2939	621	6	0.340121	0.978406903132591	no	NA	miR2939:AT1G68300.1	0.99374078033991
AT1G72020.1	miR5651	278	6	1.84848	0.885121404023392	no	NA	miR5651:AT1G72020.1	0.99374078033991
AT1G80920.1	miR8176	122	5.5	0.369697	0.480851892939392	no	AtJ8	miR8176:AtJ8	0.99374078033991
AT2G06050.3	miR5646	286	6	0.369697	0.787456888696229	no	AtOPR3	miR5646:AtOPR3	0.99374078033991
AT2G18160.1	miR5633	829	5.5	1.47879	0.57282998287604	no	ATBZIP2	miR5633:ATBZIP2	0.99374078033991
AT2G18162.1	miR5633	829	5.5	1.47879	0.57282998287604	no	CPuORF1	miR5633:CPuORF1	0.99374078033991
AT2G23120.1	miR8176	270	5.5	7.39393	0.374021049442127	no	NA	miR8176:AT2G23120.1	0.99374078033991
AT2G23760.3	miR780.1	907	6	0.325333	0.967610354698886	no	BLH4	miR780.1:BLH4	0.99374078033991
AT2G33340.3	miR5662	1769	6	0.369697	0.787456888696229	no	MAC3B	miR5662:MAC3B	0.99374078033991
AT2G37340.3	miR5655	1252	6	0.369697	0.787456888696229	no	AT-RS2Z33	miR5655:AT-RS2Z33	0.99374078033991
AT3G08520.1	miR831-3p	29	6	2.90212	0.967017825590242	no	NA	miR831-3p:AT3G08520.1	0.99374078033991
AT3G18850.5	miR5662	1004	6	0.369697	0.787456888696229	no	LPAT5	miR5662:LPAT5	0.99374078033991
AT3G46030.1	miR4243	261	5.5	0.184848	0.681184758131141	no	HTB11	miR4243:HTB11	0.99374078033991
AT3G56020.1	miR831-3p	71	6	2.64333	0.921456898034336	no	NA	miR831-3p:AT3G56020.1	0.99374078033991
AT4G13930.1	miR414	1592	5.5	1.10909	0.44903203554632	no	SHM4	miR414:SHM4	0.99374078033991
AT4G16720.1	miR5644	520	5.5	0.369697	0.425612302605821	no	NA	miR5644:AT4G16720.1	0.99374078033991
AT4G17530.1	miR826b	902	6	0.369697	0.787456888696229	no	ATRAB1C	miR826b:ATRAB1C	0.99374078033991
AT4G19110.3	miR5632-5p	1174	6	0.369697	0.787456888696229	no	NA	miR5632-5p:AT4G19110.3	0.99374078033991
AT4G19112.1	miR5632-5p	2258	6	0.369697	0.787456888696229	no	CPuORF25	miR5632-5p:CPuORF25	0.99374078033991
AT5G01350.1	miR172b-5p	447	5.5	0.369697	0.649425581648958	no	NA	miR172b-5p:AT5G01350.1	0.99374078033991
AT5G18670.1	miR5021	1125	5	0.739393	0.484796871690246	no	BAM9	miR5021:BAM9	0.99374078033991
AT5G24490.1	miR5020a	164	6	0.369697	0.787456888696229	no	NA	miR5020a:AT5G24490.1	0.99374078033991
AT5G27700.1	miR417	258	5.5	0.369697	0.480851892939392	no	NA	miR417:AT5G27700.1	0.99374078033991
AT5G42900.3	miR2939	1028	5.5	0.369697	0.552566776532098	no	COR27	miR2939:COR27	0.99374078033991
AT5G50920.1	miR838	2666	5.5	0.118303	0.530230099237112	no	ATHSP93-V	miR838:ATHSP93-V	0.99374078033991
AT5G53460.3	miR5014b	6850	5.5	0.369697	0.480851892939392	no	GLT1	miR5014b:GLT1	0.99374078033991
AT1G12080.2	miR4221	353	5.5	2.95757	0.111853269194897	no	NA	miR4221:AT1G12080.2	0.994313759688777
AT1G18740.1	miR865-3p	1282	6	0.369697	0.787456888696229	no	NA	miR865-3p:AT1G18740.1	0.994313759688777
AT1G61900.3	miR854a	1474	6	0.369697	0.787456888696229	no	NA	miR854a:AT1G61900.3	0.994313759688777
AT1G75880.2	miR5634	408	5.5	1.10909	0.363256666310717	no	NA	miR5634:AT1G75880.2	0.994313759688777
AT2G16600.2	miR414	538	5.5	2.21818	0.266165463282303	no	ROC3	miR414:ROC3	0.994313759688777
AT3G05490.1	miR868-3p	316	6	0.369697	0.787456888696229	no	RALFL22	miR868-3p:RALFL22	0.994313759688777
AT4G24960.3	miR414	695	5.5	0.739393	0.299582332941788	no	ATHVA22D	miR414:ATHVA22D	0.994313759688777
AT5G33370.2	miR5663-3p	133	5.5	1.47879	0.358457878715574	no	NA	miR5663-3p:AT5G33370.2	0.994313759688777
AT5G39320.1	miR5645a	1515	5.5	0.465818	0.514596556760097	no	UDG4	miR5645a:UDG4	0.994313759688777
AT5G48180.1	miR396a-5p	697	5.5	0.369697	0.149966879549956	no	AtNSP5	miR396a-5p:AtNSP5	0.994313759688777
AT1G01630.1	miR8171	978	6	2.21818	0.68516085902188	no	NA	miR8171:AT1G01630.1	0.99966054160539
AT1G06760.1	miR834	682	6	0.739393	0.701710511983669	no	NA	miR834:AT1G06760.1	0.99966054160539
AT1G19730.1	miR8170-3p	366	6	0.369697	0.649425581648958	no	ATH4	miR8170-3p:ATH4	0.99966054160539
AT1G27970.2	miR5020a	276	6	0.369697	0.649425581648958	no	NTF2B	miR5020a:NTF2B	0.99966054160539
AT1G53910.3	miR396a-5p	591	6	0.369697	0.649425581648958	no	RAP2.12	miR396a-5p:RAP2.12	0.99966054160539
AT1G70940.1	miR841b-5p	1651	6	0.369697	0.649425581648958	no	ATPIN3	miR841b-5p:ATPIN3	0.99966054160539
AT1G73760.1	miR414	787	6	0.369697	0.649425581648958	no	NA	miR414:AT1G73760.1	0.99966054160539
AT2G41430.5	miR3434-5p	702	5.5	1.84848	0.0840185234345043	no	CID1	miR3434-5p:CID1	0.99966054160539
AT3G02080.1	miR5021	569	5.5	0.739393	0.370322356753396	no	NA	miR5021:AT3G02080.1	0.99966054160539
AT3G08680.2	miR5021	359	6	0.369697	0.552566776532098	no	NA	miR5021:AT3G08680.2	0.99966054160539
AT3G15450.3	miR2933a	170	5.5	0.369697	0.0910188390869522	no	NA	miR2933a:AT3G15450.3	0.99966054160539
AT3G22190.2	miR5998a	1690	6	0.369697	0.649425581648958	no	IQD5	miR5998a:IQD5	0.99966054160539
AT3G25500.1	miR5021	126	5	0.369697	0.235908171806698	no	AFH1	miR5021:AFH1	0.99966054160539
AT3G29200.1	miR833a-5p	1182	6	0.369697	0.649425581648958	no	ATCM1	miR833a-5p:ATCM1	0.99966054160539
AT3G54470.1	miR393a-3p	1504	6	0.369697	0.649425581648958	no	NA	miR393a-3p:AT3G54470.1	0.99966054160539
AT3G60530.1	miR5662	368	6	0.369697	0.649425581648958	no	GATA4	miR5662:GATA4	0.99966054160539
AT4G18970.2	miR862-5p	1262	6	0.739393	0.701710511983669	no	NA	miR862-5p:AT4G18970.2	0.99966054160539
AT4G20440.4	miR5633	960	6	0.369697	0.649425581648958	no	smB	miR5633:smB	0.99966054160539
AT4G26630.2	miR414	2451	6	0.369697	0.649425581648958	no	NA	miR414:AT4G26630.2	0.99966054160539
AT5G01075.1	miR5021	360	6	0.284666	0.609109141857389	no	NA	miR5021:AT5G01075.1	0.99966054160539
AT5G06700.1	miR3440b-5p	1555	6	0.369697	0.649425581648958	no	TBR	miR3440b-5p:TBR	0.99966054160539
AT5G18460.1	miR838	1663	6	0.343818	0.772578709929268	no	NA	miR838:AT5G18460.1	0.99966054160539
AT5G21274.1	miR168b-3p	240	6	0.369697	0.649425581648958	no	ACAM-6	miR168b-3p:ACAM-6	0.99966054160539
AT5G57020.1	miR3440b-5p	1483	6	0.369697	0.649425581648958	no	ATNMT1	miR3440b-5p:ATNMT1	0.99966054160539
ATCG00190.1	miR5023	396	5.5	0.369697	0.178939165514845	no	RPOB	miR5023:RPOB	0.99966054160539
ATCG00500.1	miR5638a	1234	6	0.369697	0.649425581648958	no	ACCD	miR5638a:ACCD	0.99966054160539
AT1G10940.2	miR414	1489	6	0.369697	0.590432447345053	no	ASK1	miR414:ASK1	0.999949155700831
AT1G13280.1	miR172b-5p	973	6	0.369697	0.291612890863684	no	AOC4	miR172b-5p:AOC4	0.999949155700831
AT1G14320.2	miR447c-3p	453	6	0.369697	0.144132812516442	no	RPL10	miR447c-3p:RPL10	0.999949155700831
AT1G22910.3	miR5658	1276	6	0.369697	0.425612302605821	no	NA	miR5658:AT1G22910.3	0.999949155700831
AT1G24260.3	miR398a-5p	743	6	0.369697	0.346095457566133	no	AGL9	miR398a-5p:AGL9	0.999949155700831
AT1G24260.3	miR5658	794	6	1.10909	0.387959958501645	no	AGL9	miR5658:AGL9	0.999949155700831
AT1G30230.2	miR5665	662	6	0.739393	0.484796871690246	no	eEF-1Bb1	miR5665:eEF-1Bb1	0.999949155700831
AT1G30820.1	miR166a-5p	1990	6	0.369697	0.270335289914855	no	NA	miR166a-5p:AT1G30820.1	0.999949155700831
AT1G52300.1	miR778	330	6	1.47879	0.225717800617567	no	NA	miR778:AT1G52300.1	0.999949155700831
AT1G53310.3	miR5640	3152	6	0.369697	0.346095457566133	no	ATPEPC1	miR5640:ATPEPC1	0.999949155700831
AT1G63830.3	miR5014b	974	6	0.369697	0.381756636230866	no	NA	miR5014b:AT1G63830.3	0.999949155700831
AT1G64090.2	miR5658	1173	6	0.739393	0.610639007470651	no	RTNLB3	miR5658:RTNLB3	0.999949155700831
AT2G01490.1	miR5655	1039	6	0.369697	0.270335289914855	no	PAHX	miR5655:PAHX	0.999949155700831
AT2G04570.1	miR774b-3p	984	6	2.58788	0.171148085252533	no	NA	miR774b-3p:AT2G04570.1	0.999949155700831
AT2G07698.1	miR867	1295	6	1.84848	0.104537130484247	no	NA	miR867:AT2G07698.1	0.999949155700831
AT2G10940.2	miR862-5p	726	6	7.39024	0.24480825846811	no	NA	miR862-5p:AT2G10940.2	0.999949155700831
AT2G17300.1	miR854a	110	6	0.369697	0.120662203233053	no	NA	miR854a:AT2G17300.1	0.999949155700831
AT2G22230.1	miR3434-3p	667	6	0.369697	0.480851892939392	no	NA	miR3434-3p:AT2G22230.1	0.999949155700831
AT2G33800.1	miR3434-5p	760	6	0.739393	0.610639007470651	no	EMB3113	miR3434-5p:EMB3113	0.999949155700831
AT2G33830.2	miR823	129	6	0.369697	0.251951121706436	no	NA	miR823:AT2G33830.2	0.999949155700831
AT2G34870.1	miR390a-5p	332	6	0.369697	0.346095457566133	no	MEE26	miR390a-5p:MEE26	0.999949155700831
AT2G45140.1	miR854a	1048	6	0.369697	0.552566776532098	no	PVA12	miR854a:PVA12	0.999949155700831
AT2G45820.1	miR5021	738	6	0.369697	0.270335289914855	no	NA	miR5021:AT2G45820.1	0.999949155700831
AT2G47110.2	miR838	303	6	0.369697	0.552566776532098	no	UBI6	miR838:UBI6	0.999949155700831
AT3G13750.1	miR8181	2633	6	0.369697	0.480851892939392	no	BGAL1	miR8181:BGAL1	0.999949155700831
AT3G17160.1	miR847	291	6	0.195939	0.302190232895438	no	NA	miR847:AT3G17160.1	0.999949155700831
AT3G19820.3	miR5658	126	6	0.369697	0.480851892939392	no	CBB1	miR5658:CBB1	0.999949155700831
AT3G21750.1	miR447a-3p	296	6	0.739393	0.343301701712765	no	UGT71B1	miR447a-3p:UGT71B1	0.999949155700831
AT3G22420.2	miR837-5p	1844	6	0.369697	0.552566776532098	no	ATWNK2	miR837-5p:ATWNK2	0.999949155700831
AT3G28500.1	miR2936	237	6	0.739393	0.540489655643873	no	NA	miR2936:AT3G28500.1	0.999949155700831
AT3G52470.1	miR5632-3p	906	6	0.369697	0.552566776532098	no	NA	miR5632-3p:AT3G52470.1	0.999949155700831
AT3G58730.1	miR168b-3p	814	6	0.369697	0.425612302605821	no	NA	miR168b-3p:AT3G58730.1	0.999949155700831
AT3G62250.1	miR838	281	6	0.369697	0.251951121706436	no	UBQ5	miR838:UBQ5	0.999949155700831
AT4G14270.2	miR831-3p	273	6	0.369697	0.425612302605821	no	NA	miR831-3p:AT4G14270.2	0.999949155700831
AT4G36648.1	miR164c-5p	586	6	0.369697	0.251951121706436	no	NA	miR164c-5p:AT4G36648.1	0.999949155700831
AT4G39330.2	miR841b-5p	348	6	0.369697	0.552566776532098	no	ATCAD9	miR841b-5p:ATCAD9	0.999949155700831
AT5G01380.1	miR854a	29	6	0.739393	0.484796871690246	no	NA	miR854a:AT5G01380.1	0.999949155700831
AT5G10480.3	miR159b-3p	776	6	0.369697	0.178939165514845	no	PAS2	miR159b-3p:PAS2	0.999949155700831
AT5G12140.1	miR846-5p	430	6	0.739393	0.299582332941788	no	ATCYS1	miR846-5p:ATCYS1	0.999949155700831
AT5G14410.1	miR847	181	6	0.369697	0.346095457566133	no	NA	miR847:AT5G14410.1	0.999949155700831
AT5G15530.1	miR3434-3p	762	6	0.369697	0.425612302605821	no	BCCP2	miR3434-3p:BCCP2	0.999949155700831
AT5G15780.1	miR866-5p	837	6	0.369697	0.425612302605821	no	NA	miR866-5p:AT5G15780.1	0.999949155700831
AT5G20165.3	miR8172	536	6	0.369697	0.270335289914855	no	NA	miR8172:AT5G20165.3	0.999949155700831
AT5G20240.1	miR840-3p	402	6	0.369697	0.251951121706436	no	PI	miR840-3p:PI	0.999949155700831
AT5G21940.1	miR5658	806	6	0.369697	0.0847710674852701	no	NA	miR5658:AT5G21940.1	0.999949155700831
AT5G23740.1	miR399f	552	6	0.369697	0.31652681713875	no	RPS11-BETA	miR399f:RPS11-BETA	0.999949155700831
AT5G45960.1	miR2934-5p	706	6	0.369697	0.291612890863684	no	NA	miR2934-5p:AT5G45960.1	0.999949155700831
AT5G49820.1	miR5997	1685	6	0.369697	0.552566776532098	no	RUS6	miR5997:RUS6	0.999949155700831
AT5G57685.1	miR414	435	6	0.0147879	0.583414961426199	no	ATGDU3	miR414:ATGDU3	0.999949155700831
AT5G60920.1	miR156j	1537	6	0.369697	0.291612890863684	no	COB	miR156j:COB	0.999949155700831
AT5G62210.1	miR2112-5p	659	6	0.739393	0.299582332941788	no	NA	miR2112-5p:AT5G62210.1	0.999949155700831
AT5G64740.1	miR773b-3p	3248	6	0.369697	0.552566776532098	no	CESA6	miR773b-3p:CESA6	0.999949155700831
AT5G67300.1	miR858b	359	6	0.739393	0.484796871690246	no	ATMYB44	miR858b:ATMYB44	0.999949155700831
