# Supplementary material for: NanoPARE: parallel analysis of RNA 5′ ends from low-input RNA
Source: Genome Res. 2018 Dec;28(12):1931–42. doi: 10.1101/gr.239202.118 (PMC6280765; doi:10.1101/gr.239202.118)
Supplement: Supplemental Material [file supp_gr.239202.118_Supplemental_Code_S1.zip › supplemental_code_S1/data_tables/detected_sites/petal_3.anno.tas.allen.detected.sites.tsv]

target.transcript	sRNA	slice.site	Allen.score	slice.site.rpm	fold.change	verified.	common.name	interaction	adj.p.val
AT1G50055.1	TAS1A-3'D1[-]	382	1	0.369697	0.178939165514845	no	TAS1b	TAS1A-3'D1[-]:TAS1b	0
AT2G33860.1	TAS3A-5'D7[+]	1684	1.5	0.369697	1	yes	ARF3	TAS3A-5'D7[+]:ARF3	0
AT2G33860.1	TAS3A-5'D8[+]	1804	1	0.369697	1	yes	ARF3	TAS3A-5'D8[+]:ARF3	0
AT5G60450.1	TAS3C-5'D5[+]	2095	1.5	0.369697	1.369697	yes	ARF4	TAS3C-5'D5[+]:ARF4	0
AT1G44160.1	TAS3B-5'D7[-]	1362	3.5	0.739393	1.739393	no	NA	TAS3B-5'D7[-]:AT1G44160.1	0.251087194350216
AT5G57040.1	TAS2-3'D2[-]	760	2	0.369697	1	no	NA	TAS2-3'D2[-]:AT5G57040.1	0.283513155085075
AT1G07670.1	TAS3A-5'D2[+]	282	3.5	0.739393	1.739393	no	ATECA4	TAS3A-5'D2[+]:ATECA4	0.286810495486065
AT2G25930.1	TAS3C-5'D10[+]	2440	5	14.7879	5.5425700724597	no	ELF3	TAS3C-5'D10[+]:ELF3	0.446021704752687
AT5G60450.1	TAS3B-5'D8[+]	1882	3	0.369697	1	yes	ARF4	TAS3B-5'D8[+]:ARF4	0.446021704752687
AT2G39675.1	TAS1A-3'D10[-]	492	3	0.369697	1	no	TAS1c	TAS1A-3'D10[-]:TAS1c	0.461062367864052
AT1G78660.3	TAS1A-3'D9[+]	835	4	0.369697	1.369697	no	ATGGH1	TAS1A-3'D9[+]:ATGGH1	0.703037941972739
AT5G18580.1	TAS3B-5'D9[+]	397	4	0.369697	1.369697	no	EMB40	TAS3B-5'D9[+]:EMB40	0.703037941972739
AT1G12300.1	TAS2-3'D9[-]	1919	4	0.369697	1	no	NA	TAS2-3'D9[-]:AT1G12300.1	0.785383839421932
AT1G18740.1	TAS3B-5'D5[+]	1137	4	0.739393	1	no	NA	TAS3B-5'D5[+]:AT1G18740.1	0.785383839421932
AT1G47830.1	TAS2-3'D4[-]	246	4	0.369697	1	no	NA	TAS2-3'D4[-]:AT1G47830.1	0.785383839421932
AT1G53110.1	TAS3C-5'D8[-]	601	4	0.369697	1	no	NA	TAS3C-5'D8[-]:AT1G53110.1	0.785383839421932
AT1G62680.1	TAS1A-3'D9[-]	1271	5	0.369697	1.369697	no	NA	TAS1A-3'D9[-]:AT1G62680.1	0.785383839421932
AT1G63560.1	TAS3C-5'D9[-]	943	6	0.369697	1.369697	no	NA	TAS3C-5'D9[-]:AT1G63560.1	0.785383839421932
AT1G65010.1	TAS1A-3'D9[-]	390	4	0.369697	1	no	NA	TAS1A-3'D9[-]:AT1G65010.1	0.785383839421932
AT1G79250.2	TAS2-3'D3[+]	146	6	0.369697	1.369697	no	AGC1.7	TAS2-3'D3[+]:AGC1.7	0.785383839421932
AT4G25600.1	TAS2-3'D8[-]	910	4	0.369697	1	no	NA	TAS2-3'D8[-]:AT4G25600.1	0.785383839421932
AT4G26800.1	TAS1A-3'D9[-]	1070	5	0.369697	1.369697	no	NA	TAS1A-3'D9[-]:AT4G26800.1	0.785383839421932
AT1G08640.1	TAS3A-5'D5[-]	941	4.5	0.739393	1	no	CJD1	TAS3A-5'D5[-]:CJD1	0.800724223052446
AT1G10510.1	TAS1C-3'D9[+]	1923	4	0.369697	0.787456888696229	no	emb2004	TAS1C-3'D9[+]:emb2004	0.800724223052446
AT1G12140.2	TAS3C-5'D4[-]	1441	5.5	0.369697	1	no	FMO GS-OX5	TAS3C-5'D4[-]:FMO GS-OX5	0.800724223052446
AT1G19130.1	TAS3C-5'D2[-]	786	4	0.369697	1	no	NA	TAS3C-5'D2[-]:AT1G19130.1	0.800724223052446
AT1G24764.1	TAS1A-3'D1[+]	2414	4	0.369697	0.787456888696229	no	ATMAP70-2	TAS1A-3'D1[+]:ATMAP70-2	0.800724223052446
AT1G29470.2	TAS4-3'D1[-]	1529	4	0.369697	0.787456888696229	no	NA	TAS4-3'D1[-]:AT1G29470.2	0.800724223052446
AT1G31230.1	TAS3B-5'D9[+]	890	4.5	0.369697	1	no	AK-HSDH	TAS3B-5'D9[+]:AK-HSDH	0.800724223052446
AT1G32070.3	TAS2-3'D3[-]	889	4	0.369697	1	no	ATNSI	TAS2-3'D3[-]:ATNSI	0.800724223052446
AT1G34967.1	TAS1A-3'D7[-]	2840	5	0.122	1.122	no	NA	TAS1A-3'D7[-]:AT1G34967.1	0.800724223052446
AT1G45160.2	TAS1A-3'D9[+]	3514	5.5	0.369697	1	no	NA	TAS1A-3'D9[+]:AT1G45160.2	0.800724223052446
AT1G52430.1	TAS1A-3'D7[-]	3360	4.5	0.184848	1	no	NA	TAS1A-3'D7[-]:AT1G52430.1	0.800724223052446
AT1G52450.1	TAS1A-3'D7[-]	3360	4.5	0.184848	1	no	NA	TAS1A-3'D7[-]:AT1G52450.1	0.800724223052446
AT1G56660.1	TAS3B-5'D9[+]	1212	5	0.369697	1	no	NA	TAS3B-5'D9[+]:AT1G56660.1	0.800724223052446
AT1G78110.1	TAS3C-5'D3[+]	625	5.5	0.369697	1	no	NA	TAS3C-5'D3[+]:AT1G78110.1	0.800724223052446
AT1G79000.2	TAS3C-5'D3[+]	5723	4	0.369697	0.787456888696229	no	ATHAC1	TAS3C-5'D3[+]:ATHAC1	0.800724223052446
AT2G16640.1	TAS4-3'D9[+]	2591	5	0.369697	1	no	ATTOC132	TAS4-3'D9[+]:ATTOC132	0.800724223052446
AT2G19760.1	TAS2-3'D3[-]	645	4	0.739393	0.824712553755411	no	PFN1	TAS2-3'D3[-]:PFN1	0.800724223052446
AT2G22560.1	TAS3C-5'D7[+]	1642	6	0.369697	1.369697	no	NET2D	TAS3C-5'D7[+]:NET2D	0.800724223052446
AT2G26240.1	TAS3C-5'D3[+]	93	4.5	0.739393	1	no	NA	TAS3C-5'D3[+]:AT2G26240.1	0.800724223052446
AT2G27375.1	TAS1A-3'D7[+]	298	5	0.369697	1	no	NA	TAS1A-3'D7[+]:AT2G27375.1	0.800724223052446
AT2G39510.1	TAS3C-5'D2[+]	1124	4	0.369697	0.787456888696229	no	UMAMIT14	TAS3C-5'D2[+]:UMAMIT14	0.800724223052446
AT2G40950.1	TAS2-3'D7[+]	2280	5	0.369697	1	no	BZIP17	TAS2-3'D7[+]:BZIP17	0.800724223052446
AT3G04920.1	TAS3A-5'D8[+]	255	5	1.47879	1.175288868659	no	NA	TAS3A-5'D8[+]:AT3G04920.1	0.800724223052446
AT3G05840.2	TAS2-3'D3[+]	1122	5.5	0.369697	1	no	ATSK12	TAS2-3'D3[+]:ATSK12	0.800724223052446
AT3G14810.2	TAS3C-5'D7[-]	3062	4	0.369697	0.787456888696229	no	MSL5	TAS3C-5'D7[-]:MSL5	0.800724223052446
AT3G22880.1	TAS3A-5'D2[+]	1108	5	0.369697	1	no	ARLIM15	TAS3A-5'D2[+]:ARLIM15	0.800724223052446
AT3G24420.1	TAS3C-5'D2[-]	1011	5	0.369697	1	no	NA	TAS3C-5'D2[-]:AT3G24420.1	0.800724223052446
AT3G25130.1	TAS3C-5'D1[+]	989	5	0.369697	1.36465192278104	no	NA	TAS3C-5'D1[+]:AT3G25130.1	0.800724223052446
AT3G44620.2	TAS3B-5'D5[+]	441	5	0.369697	1	no	NA	TAS3B-5'D5[+]:AT3G44620.2	0.800724223052446
AT3G48570.1	TAS1A-3'D8[-]	194	4.5	0.739393	1	no	NA	TAS1A-3'D8[-]:AT3G48570.1	0.800724223052446
AT3G54540.1	TAS4-3'D9[+]	791	5.5	0.369697	1	no	ABCF4	TAS4-3'D9[+]:ABCF4	0.800724223052446
AT4G17880.1	TAS3B-5'D7[+]	1386	5	0.369697	1	no	MYC4	TAS3B-5'D7[+]:MYC4	0.800724223052446
AT4G18440.1	TAS1A-3'D7[-]	300	6	0.369697	1.369697	no	NA	TAS1A-3'D7[-]:AT4G18440.1	0.800724223052446
AT4G19150.2	TAS3C-5'D8[-]	965	5.5	0.739393	1	no	NA	TAS3C-5'D8[-]:AT4G19150.2	0.800724223052446
AT4G19460.1	TAS4-3'D2[-]	1439	4.5	0.369697	1	no	NA	TAS4-3'D2[-]:AT4G19460.1	0.800724223052446
AT4G19490.2	TAS4-3'D7[-]	2590	5	0.369697	1	no	ATVPS54	TAS4-3'D7[-]:ATVPS54	0.800724223052446
AT4G24100.1	TAS3C-5'D2[-]	2625	4	0.369697	1	no	NA	TAS3C-5'D2[-]:AT4G24100.1	0.800724223052446
AT4G24290.2	TAS3C-5'D5[+]	2032	4	0.369697	0.649425581648958	no	NA	TAS3C-5'D5[+]:AT4G24290.2	0.800724223052446
AT4G27180.1	TAS3C-5'D8[-]	169	5.5	0.369697	1	no	ATK2	TAS3C-5'D8[-]:ATK2	0.800724223052446
AT4G31340.2	TAS3C-5'D4[-]	1692	2	3.32727	0.493775980957663	no	NA	TAS3C-5'D4[-]:AT4G31340.2	0.800724223052446
AT4G36050.2	TAS1B-3'D10[+]	2096	5.5	0.369697	1	no	NA	TAS1B-3'D10[+]:AT4G36050.2	0.800724223052446
AT4G38520.2	TAS3C-5'D4[-]	2116	5.5	0.739393	1	no	NA	TAS3C-5'D4[-]:AT4G38520.2	0.800724223052446
AT5G07440.3	TAS3C-5'D9[+]	180	5.5	1.10909	1	no	GDH2	TAS3C-5'D9[+]:GDH2	0.800724223052446
AT5G08590.1	TAS1C-3'D6[-]	899	3.5	0.369697	0.649425581648958	no	ASK2	TAS1C-3'D6[-]:ASK2	0.800724223052446
AT5G11700.2	TAS1B-3'D3[-]	1169	5	0.369697	1	no	NA	TAS1B-3'D3[-]:AT5G11700.2	0.800724223052446
AT5G16450.2	TAS2-3'D9[-]	441	4.5	0.369697	1	no	NA	TAS2-3'D9[-]:AT5G16450.2	0.800724223052446
AT5G16620.1	TAS3C-5'D1[+]	1242	5.5	0.739393	1	no	ATTIC40	TAS3C-5'D1[+]:ATTIC40	0.800724223052446
AT5G17125.1	TAS1A-3'D7[-]	2840	5	0.122	1.122	no	NA	TAS1A-3'D7[-]:AT5G17125.1	0.800724223052446
AT5G22000.3	TAS3A-5'D6[+]	1212	4	0.369697	0.787456888696229	no	RHF2A	TAS3A-5'D6[+]:RHF2A	0.800724223052446
AT5G23200.1	TAS3C-5'D3[+]	1319	5	0.369697	1	no	NA	TAS3C-5'D3[+]:AT5G23200.1	0.800724223052446
AT5G25560.4	TAS3A-5'D4[-]	2523	5	0.739393	1	no	NA	TAS3A-5'D4[-]:AT5G25560.4	0.800724223052446
AT5G28640.1	TAS2-3'D3[-]	988	5	0.369697	1	no	AN3	TAS2-3'D3[-]:AN3	0.800724223052446
AT5G40890.2	TAS3B-5'D1[+]	1998	5	0.369697	1	no	ATCLC-A	TAS3B-5'D1[+]:ATCLC-A	0.800724223052446
AT5G46730.2	TAS4-3'D2[-]	597	4	0.739393	0.610639007470651	no	NA	TAS4-3'D2[-]:AT5G46730.2	0.800724223052446
AT5G56520.1	TAS3A-5'D1[+]	986	5.5	0.369697	1.369697	no	NA	TAS3A-5'D1[+]:AT5G56520.1	0.800724223052446
AT5G63370.4	TAS3C-5'D3[+]	1450	5	0.739393	1.2699107904887	no	NA	TAS3C-5'D3[+]:AT5G63370.4	0.800724223052446
AT5G65250.1	TAS4-3'D10[+]	1163	4.5	0.369697	1	no	NA	TAS4-3'D10[+]:AT5G65250.1	0.800724223052446
AT5G66420.2	TAS2-3'D9[+]	1106	5	0.369697	1	no	NA	TAS2-3'D9[+]:AT5G66420.2	0.800724223052446
ATCG01040.1	TAS1B-3'D9[+]	199	3.5	0.739393	0.16982246383179	no	YCF5	TAS1B-3'D9[+]:YCF5	0.800724223052446
AT1G08820.2	TAS3A-5'D1[+]	111	5.5	0.369697	1	no	VAP27-2	TAS3A-5'D1[+]:VAP27-2	0.807947258826184
AT1G14830.1	TAS3B-5'D5[+]	1158	6	0.739393	1.2699107904887	no	ADL1C	TAS3B-5'D5[+]:ADL1C	0.807947258826184
AT1G21780.2	TAS1A-3'D7[+]	337	6	0.369697	1	no	NA	TAS1A-3'D7[+]:AT1G21780.2	0.807947258826184
AT1G28490.2	TAS4-3'D9[+]	723	4.5	0.369697	0.787456888696229	no	ATSYP61	TAS4-3'D9[+]:ATSYP61	0.807947258826184
AT1G42550.1	TAS3A-5'D1[+]	2397	4.5	0.739393	0.824712553755411	no	PMI1	TAS3A-5'D1[+]:PMI1	0.807947258826184
AT1G72440.1	TAS3C-5'D10[+]	2809	5.5	0.369697	1	no	EDA25	TAS3C-5'D10[+]:EDA25	0.807947258826184
AT1G76890.2	TAS1A-3'D9[-]	862	6	0.739393	1.2699107904887	no	AT-GT2	TAS1A-3'D9[-]:AT-GT2	0.807947258826184
AT1G79460.1	TAS3A-5'D6[+]	2211	5.5	0.369697	1	no	ATKS	TAS3A-5'D6[+]:ATKS	0.807947258826184
AT2G05200.1	TAS3A-5'D4[-]	201	6	0.184848	1.184848	no	NA	TAS3A-5'D4[-]:AT2G05200.1	0.807947258826184
AT2G28250.2	TAS1C-3'D7[-]	287	5.5	0.369697	1	no	NCRK	TAS1C-3'D7[-]:NCRK	0.807947258826184
AT2G46370.4	TAS3A-5'D6[+]	1237	5.5	0.369697	1	no	AtGH3.11	TAS3A-5'D6[+]:AtGH3.11	0.807947258826184
AT3G02230.1	TAS3A-5'D4[-]	1223	3.5	1.10909	0.44903203554632	no	ATRGP1	TAS3A-5'D4[-]:ATRGP1	0.807947258826184
AT3G12480.1	TAS3A-5'D1[+]	1140	5.5	0.369697	1	no	NF-YC11	TAS3A-5'D1[+]:NF-YC11	0.807947258826184
AT3G19450.1	TAS1A-3'D9[-]	1185	5.5	0.369697	1	no	ATCAD4	TAS1A-3'D9[-]:ATCAD4	0.807947258826184
AT3G26030.1	TAS3A-5'D2[+]	1451	4.5	0.369697	0.787456888696229	no	ATB' DELTA	TAS3A-5'D2[+]:ATB' DELTA	0.807947258826184
AT3G27260.2	TAS3A-5'D3[+]	1966	5.5	0.369697	1	no	GTE8	TAS3A-5'D3[+]:GTE8	0.807947258826184
AT3G28450.1	TAS3C-5'D6[-]	2095	5.5	0.369697	1	no	NA	TAS3C-5'D6[-]:AT3G28450.1	0.807947258826184
AT3G49000.1	TAS3B-5'D9[+]	1689	5.5	0.369697	1	no	NA	TAS3B-5'D9[+]:AT3G49000.1	0.807947258826184
AT3G53500.2	TAS3B-5'D7[+]	732	4	0.369697	0.649425581648958	no	At-RS2Z	TAS3B-5'D7[+]:At-RS2Z	0.807947258826184
AT5G15450.1	TAS3A-5'D9[-]	894	6	0.369697	1	no	APG6	TAS3A-5'D9[-]:APG6	0.807947258826184
AT5G22700.1	TAS1C-3'D6[-]	1502	5.5	0.369697	1	no	NA	TAS1C-3'D6[-]:AT5G22700.1	0.807947258826184
AT5G35910.1	TAS3B-5'D7[+]	2578	5.5	0.369697	1	no	NA	TAS3B-5'D7[+]:AT5G35910.1	0.807947258826184
AT5G48385.1	TAS4-3'D5[+]	596	5.5	0.369697	1	no	NA	TAS4-3'D5[+]:AT5G48385.1	0.807947258826184
AT5G37740.2	TAS3A-5'D1[+]	375	4.5	0.369697	0.787456888696229	no	NA	TAS3A-5'D1[+]:AT5G37740.2	0.814458524031153
AT3G47340.3	TAS3C-5'D9[-]	2225	3.5	0.739393	0.251533661598085	no	ASN1	TAS3C-5'D9[-]:ASN1	0.815144022720964
AT4G13730.3	TAS1C-3'D5[+]	1293	6	0.369697	1	no	NA	TAS1C-3'D5[+]:AT4G13730.3	0.815144022720964
AT1G27695.2	TAS3C-5'D9[-]	54	4.5	0.369697	0.787456888696229	no	NA	TAS3C-5'D9[-]:AT1G27695.2	0.823844756450519
AT3G03340.1	TAS3C-5'D8[-]	1132	6	0.369697	1	no	UNE6	TAS3C-5'D8[-]:UNE6	0.823844756450519
AT3G20240.1	TAS3C-5'D3[+]	174	6	0.369697	1	no	NA	TAS3C-5'D3[+]:AT3G20240.1	0.823844756450519
AT3G52300.2	TAS3B-5'D5[+]	377	6	2.95757	1.22975408460683	no	ATPQ	TAS3B-5'D5[+]:ATPQ	0.823844756450519
AT3G59940.1	TAS4-3'D9[+]	1241	6	1.10909	1	no	NA	TAS4-3'D9[+]:AT3G59940.1	0.823844756450519
AT4G19180.1	TAS3C-5'D6[-]	2417	6	0.369697	1	no	NA	TAS3C-5'D6[-]:AT4G19180.1	0.823844756450519
AT4G34530.1	TAS3C-5'D1[+]	1145	6	0.369697	1	no	CIB1	TAS3C-5'D1[+]:CIB1	0.823844756450519
AT4G34540.1	TAS3C-5'D1[+]	1145	6	0.369697	1	no	NA	TAS3C-5'D1[+]:AT4G34540.1	0.823844756450519
AT5G52430.1	TAS3C-5'D3[+]	332	6	0.369697	1	no	NA	TAS3C-5'D3[+]:AT5G52430.1	0.823844756450519
AT5G65575.1	TAS3C-5'D1[+]	175	6	0.369697	1	no	NA	TAS3C-5'D1[+]:AT5G65575.1	0.823844756450519
AT5G52920.1	TAS4-3'D1[-]	1531	6	1.84848	1	no	PKP-BETA1	TAS4-3'D1[-]:PKP-BETA1	0.825881219874311
AT4G01100.2	TAS3B-5'D2[+]	1120	6	0.369697	1	no	ADNT1	TAS3B-5'D2[+]:ADNT1	0.827215940842376
AT1G14920.1	TAS3A-5'D6[+]	729	6	0.369697	1	no	GAI	TAS3A-5'D6[+]:GAI	0.837297364455664
AT5G42630.2	TAS3B-5'D9[+]	612	6	0.184848	1.184848	no	ATS	TAS3B-5'D9[+]:ATS	0.837297364455664
AT1G28230.1	TAS3C-5'D4[-]	1201	4.5	0.369697	0.787456888696229	no	ATPUP1	TAS3C-5'D4[-]:ATPUP1	0.839733296216534
AT1G21670.1	TAS4-3'D6[+]	686	6	0.369697	1	no	NA	TAS4-3'D6[+]:AT1G21670.1	0.843786490503117
AT3G16260.1	TAS4-3'D6[+]	2405	6	0.369697	1	no	TRZ4	TAS4-3'D6[+]:TRZ4	0.843786490503117
AT5G66030.2	TAS3A-5'D4[+]	2108	6	0.369697	1	no	ATGRIP	TAS3A-5'D4[+]:ATGRIP	0.843786490503117
AT1G11380.1	TAS3A-5'D1[+]	106	6	0.369697	1	no	NA	TAS3A-5'D1[+]:AT1G11380.1	0.845039867548718
AT1G14460.1	TAS3C-5'D9[+]	160	4.5	0.00369697	0.732787594628593	no	NA	TAS3C-5'D9[+]:AT1G14460.1	0.845039867548718
AT1G56610.3	TAS1B-3'D4[-]	276	6	0.369697	1	no	NA	TAS1B-3'D4[-]:AT1G56610.3	0.845039867548718
AT1G65060.2	TAS1C-3'D7[-]	1381	6	0.739393	1	no	4CL3	TAS1C-3'D7[-]:4CL3	0.845039867548718
AT1G71080.1	TAS1C-3'D7[-]	469	6	0.369697	1	no	NA	TAS1C-3'D7[-]:AT1G71080.1	0.845039867548718
AT2G02180.1	TAS3C-5'D9[+]	1100	4.5	0.739393	0.701710511983669	no	TOM3	TAS3C-5'D9[+]:TOM3	0.845039867548718
AT2G23170.1	TAS3B-5'D7[+]	1240	6	0.369697	1	no	GH3.3	TAS3B-5'D7[+]:GH3.3	0.845039867548718
AT2G29360.1	TAS3B-5'D7[+]	695	6	0.369697	1	no	NA	TAS3B-5'D7[+]:AT2G29360.1	0.845039867548718
AT3G02760.1	TAS1B-3'D7[-]	796	6	0.369697	1	no	NA	TAS1B-3'D7[-]:AT3G02760.1	0.845039867548718
AT3G14080.2	TAS1C-3'D4[+]	811	6	0.369697	1	no	LSM1B	TAS1C-3'D4[+]:LSM1B	0.845039867548718
AT3G29040.1	TAS3A-5'D1[+]	578	6	0.369697	1	no	NA	TAS3A-5'D1[+]:AT3G29040.1	0.845039867548718
AT3G60030.1	TAS1B-3'D4[-]	371	6	0.369697	1	no	SPL12	TAS1B-3'D4[-]:SPL12	0.845039867548718
AT4G01550.2	TAS3B-5'D7[+]	1466	6	0.369697	1	no	ANAC069	TAS3B-5'D7[+]:ANAC069	0.845039867548718
AT5G33370.2	TAS3C-5'D4[-]	1300	3.5	21.8121	0.432395394019808	no	NA	TAS3C-5'D4[-]:AT5G33370.2	0.845039867548718
AT5G50460.1	TAS1A-3'D8[-]	189	4	0.369697	0.113283295701726	no	NA	TAS1A-3'D8[-]:AT5G50460.1	0.845039867548718
AT1G05520.1	TAS2-3'D3[+]	2399	5	0.369697	1	no	NA	TAS2-3'D3[+]:AT1G05520.1	0.859474859396378
AT1G08190.1	TAS1C-3'D7[+]	3202	4.5	0.369697	0.649425581648958	no	ATVAM2	TAS1C-3'D7[+]:ATVAM2	0.859474859396378
AT1G08510.1	TAS3B-5'D7[+]	1537	4.5	0.739393	0.439510356102356	no	FATB	TAS3B-5'D7[+]:FATB	0.859474859396378
AT1G09070.1	TAS3B-5'D2[+]	533	5.5	0.369697	1	no	(AT)SRC2	TAS3B-5'D2[+]:(AT)SRC2	0.859474859396378
AT1G10670.4	TAS4-3'D4[+]	690	5.5	0.369697	1	no	ACLA-1	TAS4-3'D4[+]:ACLA-1	0.859474859396378
AT1G22160.1	TAS1A-3'D3[+]	327	5.5	0.369697	1	no	NA	TAS1A-3'D3[+]:AT1G22160.1	0.859474859396378
AT1G22400.1	TAS3C-5'D3[+]	1400	4.5	0.369697	0.552566776532098	no	ATUGT85A1	TAS3C-5'D3[+]:ATUGT85A1	0.859474859396378
AT1G25400.2	TAS1B-3'D4[-]	887	4.5	0.369697	0.649425581648958	no	NA	TAS1B-3'D4[-]:AT1G25400.2	0.859474859396378
AT1G30280.1	TAS3A-5'D1[+]	1008	6	0.369697	1	no	NA	TAS3A-5'D1[+]:AT1G30280.1	0.859474859396378
AT1G32130.2	TAS4-3'D2[-]	278	5	0.369697	0.787456888696229	no	ATIWS1	TAS4-3'D2[-]:ATIWS1	0.859474859396378
AT1G34904.1	TAS1A-3'D7[-]	56	5	0.122	1.122	no	NA	TAS1A-3'D7[-]:AT1G34904.1	0.859474859396378
AT1G48030.2	TAS1B-3'D5[+]	374	6	0.369697	1	no	mtLPD1	TAS1B-3'D5[+]:mtLPD1	0.859474859396378
AT1G53910.3	TAS3C-5'D2[-]	1460	4.5	0.739393	1	no	RAP2.12	TAS3C-5'D2[-]:RAP2.12	0.859474859396378
AT1G63700.1	TAS3A-5'D2[-]	2735	6	0.369697	1	no	EMB71	TAS3A-5'D2[-]:EMB71	0.859474859396378
AT1G65960.2	TAS3B-5'D6[+]	1452	6	3.32727	1.34463268058344	no	GAD2	TAS3B-5'D6[+]:GAD2	0.859474859396378
AT1G67480.2	TAS4-3'D3[-]	1281	5.5	0.369697	1	no	NA	TAS4-3'D3[-]:AT1G67480.2	0.859474859396378
AT1G70940.1	TAS1B-3'D7[-]	2248	5.5	0.739393	1.2699107904887	no	ATPIN3	TAS1B-3'D7[-]:ATPIN3	0.859474859396378
AT1G71070.1	TAS3C-5'D3[+]	1649	5	0.369697	1	no	NA	TAS3C-5'D3[+]:AT1G71070.1	0.859474859396378
AT1G76890.2	TAS3C-5'D5[+]	1311	5	0.369697	1	no	AT-GT2	TAS3C-5'D5[+]:AT-GT2	0.859474859396378
AT1G77590.1	TAS2-3'D8[-]	1691	5.5	0.369697	1	no	LACS9	TAS2-3'D8[-]:LACS9	0.859474859396378
AT1G79060.1	TAS1A-3'D7[-]	1110	5.5	0.369697	1	no	NA	TAS1A-3'D7[-]:AT1G79060.1	0.859474859396378
AT2G01070.2	TAS3B-5'D7[+]	1678	4.5	0.369697	0.787456888696229	no	NA	TAS3B-5'D7[+]:AT2G01070.2	0.859474859396378
AT2G01850.1	TAS3C-5'D10[+]	917	6	0.369697	1	no	ATXTH27	TAS3C-5'D10[+]:ATXTH27	0.859474859396378
AT2G04630.1	TAS3C-5'D3[+]	171	6	0.369697	1	no	NRPB6B	TAS3C-5'D3[+]:NRPB6B	0.859474859396378
AT2G22010.2	TAS3A-5'D9[-]	2919	6	0.369697	1.369697	no	RKP	TAS3A-5'D9[-]:RKP	0.859474859396378
AT2G25210.1	TAS3C-5'D4[-]	298	4	1.10909	0.655367319416565	no	NA	TAS3C-5'D4[-]:AT2G25210.1	0.859474859396378
AT2G25620.1	TAS3A-5'D4[-]	1499	5.5	0.369697	1	no	AtDBP1	TAS3A-5'D4[-]:AtDBP1	0.859474859396378
AT2G28930.3	TAS3A-5'D2[-]	1489	6	0.739393	1	no	APK1B	TAS3A-5'D2[-]:APK1B	0.859474859396378
AT2G29960.2	TAS3B-5'D1[+]	277	5	0.369697	1	no	ATCYP5	TAS3B-5'D1[+]:ATCYP5	0.859474859396378
AT2G30520.3	TAS1A-3'D10[-]	1670	5.5	0.739393	1.2699107904887	no	RPT2	TAS1A-3'D10[-]:RPT2	0.859474859396378
AT2G42010.1	TAS3B-5'D1[+]	3511	5	0.369697	0.787456888696229	no	PLDBETA	TAS3B-5'D1[+]:PLDBETA	0.859474859396378
AT2G43760.3	TAS3C-5'D9[+]	549	5.5	0.369697	1	no	NA	TAS3C-5'D9[+]:AT2G43760.3	0.859474859396378
AT2G45050.1	TAS3A-5'D1[+]	567	6	0.369697	1	no	GATA2	TAS3A-5'D1[+]:GATA2	0.859474859396378
AT2G46000.1	TAS3B-5'D6[+]	717	5	0.369697	1	no	NA	TAS3B-5'D6[+]:AT2G46000.1	0.859474859396378
AT2G46820.2	TAS3B-5'D9[-]	803	4.5	0.369697	0.787456888696229	no	PSAP	TAS3B-5'D9[-]:PSAP	0.859474859396378
AT3G03050.1	TAS3C-5'D8[+]	4078	4.5	0.369697	0.649425581648958	no	ATCSLD3	TAS3C-5'D8[+]:ATCSLD3	0.859474859396378
AT3G06483.1	TAS3A-5'D5[-]	1397	6	0.739393	1.2699107904887	no	ATPDHK	TAS3A-5'D5[-]:ATPDHK	0.859474859396378
AT3G21750.1	TAS3C-5'D3[+]	972	6	0.369697	1	no	UGT71B1	TAS3C-5'D3[+]:UGT71B1	0.859474859396378
AT3G26590.1	TAS3B-5'D1[+]	1513	6	1.10909	1.21254368621697	no	NA	TAS3B-5'D1[+]:AT3G26590.1	0.859474859396378
AT3G31390.1	TAS3A-5'D4[-]	935	6	0.369697	1.369697	no	NA	TAS3A-5'D4[-]:AT3G31390.1	0.859474859396378
AT4G02530.1	TAS3B-5'D9[+]	298	6	0.369697	1	no	NA	TAS3B-5'D9[+]:AT4G02530.1	0.859474859396378
AT4G12420.2	TAS3B-5'D7[+]	1677	4.5	0.369697	0.787456888696229	no	SKU5	TAS3B-5'D7[+]:SKU5	0.859474859396378
AT4G15110.1	TAS2-3'D4[+]	1734	5	0.369697	1	no	CYP97B3	TAS2-3'D4[+]:CYP97B3	0.859474859396378
AT4G22670.1	TAS3C-5'D3[-]	1568	4.5	0.369697	0.787456888696229	no	AtHip1	TAS3C-5'D3[-]:AtHip1	0.859474859396378
AT4G27900.2	TAS3C-5'D2[+]	877	6	0.369697	1	no	NA	TAS3C-5'D2[+]:AT4G27900.2	0.859474859396378
AT4G30080.1	TAS1B-3'D5[+]	2211	6	0.739393	1	no	ARF16	TAS1B-3'D5[+]:ARF16	0.859474859396378
AT4G32390.1	TAS4-3'D9[+]	1111	5	0.369697	0.787456888696229	no	NA	TAS4-3'D9[+]:AT4G32390.1	0.859474859396378
AT4G33150.3	TAS3C-5'D3[+]	1710	6	1.10909	1.53982231106588	no	LKR	TAS3C-5'D3[+]:LKR	0.859474859396378
AT4G37820.1	TAS3C-5'D3[+]	1734	5	0.369697	0.787456888696229	no	NA	TAS3C-5'D3[+]:AT4G37820.1	0.859474859396378
AT4G38430.1	TAS1A-3'D9[-]	1755	5	0.369697	0.787456888696229	no	ATROPGEF1	TAS1A-3'D9[-]:ATROPGEF1	0.859474859396378
AT5G01210.1	TAS3B-5'D5[+]	1449	6	0.739393	1	no	NA	TAS3B-5'D5[+]:AT5G01210.1	0.859474859396378
AT5G02800.1	TAS3C-5'D9[+]	1335	5.5	0.369697	1	no	CDL1	TAS3C-5'D9[+]:CDL1	0.859474859396378
AT5G03330.2	TAS1A-3'D9[-]	1135	6	0.369697	1	no	NA	TAS1A-3'D9[-]:AT5G03330.2	0.859474859396378
AT5G12230.1	TAS3C-5'D2[+]	836	5	0.369697	0.787456888696229	no	MED19A	TAS3C-5'D2[+]:MED19A	0.859474859396378
AT5G47420.1	TAS1A-3'D8[-]	828	6	0.369697	1	no	NA	TAS1A-3'D8[-]:AT5G47420.1	0.859474859396378
AT5G52920.1	TAS3C-5'D4[+]	629	6	0.369697	1	no	PKP-BETA1	TAS3C-5'D4[+]:PKP-BETA1	0.859474859396378
AT5G53330.1	TAS1A-3'D9[-]	649	5	0.739393	1.2699107904887	no	NA	TAS1A-3'D9[-]:AT5G53330.1	0.859474859396378
AT5G67470.1	TAS3B-5'D3[-]	2718	6	0.369697	1	no	ATFH6	TAS3B-5'D3[-]:ATFH6	0.859474859396378
ATCG00830.1	TAS3B-5'D9[+]	771	4.5	1.47879	0.242012141661834	no	RPL2.1	TAS3B-5'D9[+]:RPL2.1	0.859474859396378
ATMG00090.1	TAS1A-3'D3[-]	33	4.5	0.369697	0.0847710674852701	no	NA	TAS1A-3'D3[-]:ATMG00090.1	0.859474859396378
AT1G13020.1	TAS3B-5'D7[+]	1893	5	0.369697	0.787456888696229	no	EIF4B2	TAS3B-5'D7[+]:EIF4B2	0.866761053110764
AT3G09740.1	TAS3C-5'D4[-]	938	4.5	0.369697	0.649425581648958	no	ATSYP71	TAS3C-5'D4[-]:ATSYP71	0.866761053110764
AT2G30060.1	TAS3C-5'D8[-]	718	5	0.369697	0.671798808151654	no	NA	TAS3C-5'D8[-]:AT2G30060.1	0.911625668493221
AT3G16180.1	TAS4-3'D9[+]	1888	5	1.47879	0.770245915393173	no	NA	TAS4-3'D9[+]:AT3G16180.1	0.911625668493221
AT4G25080.5	TAS1A-3'D9[-]	1012	5	0.369697	0.649425581648958	no	CHLM	TAS1A-3'D9[-]:CHLM	0.93688167151168
AT1G61170.1	TAS3C-5'D2[-]	941	5	0.369697	0.787456888696229	no	NA	TAS3C-5'D2[-]:AT1G61170.1	0.937986710814193
AT5G67490.1	TAS3C-5'D3[+]	693	5	0.739393	0.701710511983669	no	NA	TAS3C-5'D3[+]:AT5G67490.1	0.947555285712141
AT4G24290.2	TAS3C-5'D3[+]	2072	5	0.369697	0.649425581648958	no	NA	TAS3C-5'D3[+]:AT4G24290.2	0.963595992747634
AT1G31330.1	TAS3C-5'D1[+]	358	5	0.739393	0.610639007470651	no	PSAF	TAS3C-5'D1[+]:PSAF	0.969226285650961
AT5G67590.1	TAS3A-5'D7[+]	448	5	0.683939	0.679339113034989	no	FRO1	TAS3A-5'D7[+]:FRO1	0.969226285650961
AT1G56070.1	TAS1C-3'D6[-]	2382	5	1.10909	0.587837385865748	no	LOS1	TAS1C-3'D6[-]:LOS1	0.992904883028226
AT1G01090.1	TAS3C-5'D5[+]	1001	5.5	1.47879	0.626341416576333	no	PDH-E1 ALPHA	TAS3C-5'D5[+]:PDH-E1 ALPHA	0.999987855310779
AT1G01630.1	TAS3C-5'D9[+]	856	5.5	0.739393	0.540489655643873	no	NA	TAS3C-5'D9[+]:AT1G01630.1	0.999987855310779
AT1G04270.2	TAS1A-3'D5[+]	82	5	0.369697	0.381756636230866	no	RPS15	TAS1A-3'D5[+]:RPS15	0.999987855310779
AT1G05120.1	TAS3B-5'D6[+]	74	5.5	0.00369697	0.732787594628593	no	NA	TAS3B-5'D6[+]:AT1G05120.1	0.999987855310779
AT1G06550.1	TAS3C-5'D10[+]	1260	6	0.369697	0.552566776532098	no	NA	TAS3C-5'D10[+]:AT1G06550.1	0.999987855310779
AT1G10060.3	TAS4-3'D6[+]	1557	5	0.369697	0.270335289914855	no	ATBCAT-1	TAS4-3'D6[+]:ATBCAT-1	0.999987855310779
AT1G10200.1	TAS3C-5'D10[+]	579	6	0.739393	0.610639007470651	no	WLIM1	TAS3C-5'D10[+]:WLIM1	0.999987855310779
AT1G12080.2	TAS3C-5'D8[-]	300	6	3.69697	0.132751018885416	no	NA	TAS3C-5'D8[-]:AT1G12080.2	0.999987855310779
AT1G12090.1	TAS4-3'D7[+]	784	5.5	2.21818	0.237159259231965	no	ELP	TAS4-3'D7[+]:ELP	0.999987855310779
AT1G13250.1	TAS1B-3'D2[-]	1242	6	0.369697	0.787456888696229	no	GATL3	TAS1B-3'D2[-]:GATL3	0.999987855310779
AT1G15270.1	TAS3B-5'D9[+]	207	6	1.10909	0.198743699415102	no	NA	TAS3B-5'D9[+]:AT1G15270.1	0.999987855310779
AT1G16560.4	TAS3C-5'D8[-]	1153	6	0.369697	0.251951121706436	no	NA	TAS3C-5'D8[-]:AT1G16560.4	0.999987855310779
AT1G17190.1	TAS3A-5'D6[+]	674	6	0.369697	0.649425581648958	no	ATGSTU26	TAS3A-5'D6[+]:ATGSTU26	0.999987855310779
AT1G20190.1	TAS3B-5'D9[-]	824	5.5	0.369697	0.31652681713875	no	ATEXP11	TAS3B-5'D9[-]:ATEXP11	0.999987855310779
AT1G20330.1	TAS1A-3'D2[-]	182	5.5	0.369697	0.787456888696229	no	CVP1	TAS1A-3'D2[-]:CVP1	0.999987855310779
AT1G20440.1	TAS3C-5'D3[+]	485	5.5	0.739393	0.281648868558475	no	AtCOR47	TAS3C-5'D3[+]:AtCOR47	0.999987855310779
AT1G20980.1	TAS3C-5'D8[-]	2964	6	0.369697	0.787456888696229	no	ATSPL14	TAS3C-5'D8[-]:ATSPL14	0.999987855310779
AT1G29470.2	TAS3C-5'D2[+]	2313	5	0.369697	0.31652681713875	no	NA	TAS3C-5'D2[+]:AT1G29470.2	0.999987855310779
AT1G30360.1	TAS2-3'D3[+]	2344	5.5	3.69697	0.717593137217456	no	ERD4	TAS2-3'D3[+]:ERD4	0.999987855310779
AT1G34030.1	TAS3C-5'D2[+]	355	6	0.369697	0.552566776532098	no	NA	TAS3C-5'D2[+]:AT1G34030.1	0.999987855310779
AT1G42540.1	TAS3C-5'D9[+]	3013	5.5	0.369697	0.0531514530630935	no	ATGLR3.3	TAS3C-5'D9[+]:ATGLR3.3	0.999987855310779
AT1G43170.9	TAS2-3'D8[-]	1172	5	0.739393	0.343301701712765	no	ARP1	TAS2-3'D8[-]:ARP1	0.999987855310779
AT1G44170.3	TAS4-3'D9[+]	870	6	0.369697	0.649425581648958	no	ALDH3H1	TAS4-3'D9[+]:ALDH3H1	0.999987855310779
AT1G47200.1	TAS3B-5'D7[+]	622	5	0.369697	0.552566776532098	no	WPP2	TAS3B-5'D7[+]:WPP2	0.999987855310779
AT1G48920.1	TAS4-3'D9[+]	1286	6	0.369697	0.649425581648958	no	ATNUC-L1	TAS4-3'D9[+]:ATNUC-L1	0.999987855310779
AT1G51980.2	TAS1B-3'D7[+]	1838	5.5	0.369697	0.480851892939392	no	NA	TAS1B-3'D7[+]:AT1G51980.2	0.999987855310779
AT1G56280.2	TAS3B-5'D7[+]	853	5.5	1.47879	0.48923551215199	no	ATDI19	TAS3B-5'D7[+]:ATDI19	0.999987855310779
AT1G64230.5	TAS3C-5'D9[+]	777	6	1.10909	0.304995553241795	no	UBC28	TAS3C-5'D9[+]:UBC28	0.999987855310779
AT1G65440.3	TAS1B-3'D4[-]	4568	5.5	0.739393	0.701710511983669	no	GTB1	TAS1B-3'D4[-]:GTB1	0.999987855310779
AT1G66350.1	TAS1C-3'D7[-]	1591	5	0.739393	0.610639007470651	no	RGL	TAS1C-3'D7[-]:RGL	0.999987855310779
AT1G67590.2	TAS3C-5'D3[+]	984	5.5	0.369697	0.649425581648958	no	NA	TAS3C-5'D3[+]:AT1G67590.2	0.999987855310779
AT1G67840.2	TAS3A-5'D6[-]	1915	6	0.369697	0.787456888696229	no	CSK	TAS3A-5'D6[-]:CSK	0.999987855310779
AT1G68560.1	TAS1A-3'D7[+]	2201	5.5	0.369697	0.270335289914855	no	ATXYL1	TAS1A-3'D7[+]:ATXYL1	0.999987855310779
AT1G70090.2	TAS3C-5'D5[+]	765	5.5	0.369697	0.787456888696229	no	GATL9	TAS3C-5'D5[+]:GATL9	0.999987855310779
AT1G70700.2	TAS1C-3'D5[-]	1014	6	1.47879	0.0334069183381649	no	JAZ9	TAS1C-3'D5[-]:JAZ9	0.999987855310779
AT1G72150.1	TAS3C-5'D2[+]	114	6	0.369697	0.787456888696229	no	PATL1	TAS3C-5'D2[+]:PATL1	0.999987855310779
AT1G74160.1	TAS3C-5'D2[+]	3844	6	0.369697	0.787456888696229	no	TRM4	TAS3C-5'D2[+]:TRM4	0.999987855310779
AT1G75950.1	TAS4-3'D4[+]	215	6	0.739393	0.824712553755411	no	ASK1	TAS4-3'D4[+]:ASK1	0.999987855310779
AT1G76490.1	TAS3A-5'D4[+]	2170	5	0.369697	0.198071914564398	no	AtHMGR1	TAS3A-5'D4[+]:AtHMGR1	0.999987855310779
AT1G76620.1	TAS3A-5'D6[+]	1750	6	0.369697	0.649425581648958	no	NA	TAS3A-5'D6[+]:AT1G76620.1	0.999987855310779
AT1G78680.2	TAS4-3'D6[-]	1133	5	0.369697	0.346095457566133	no	ATGGH2	TAS4-3'D6[-]:ATGGH2	0.999987855310779
AT1G80500.1	TAS4-3'D9[+]	156	6	0.369697	0.425612302605821	no	NA	TAS4-3'D9[+]:AT1G80500.1	0.999987855310779
AT2G03680.2	TAS4-3'D2[-]	310	5.5	0.369697	0.552566776532098	no	SKU6	TAS4-3'D2[-]:SKU6	0.999987855310779
AT2G16365.4	TAS1C-3'D9[-]	1069	6	0.369697	0.787456888696229	no	NA	TAS1C-3'D9[-]:AT2G16365.4	0.999987855310779
AT2G19480.3	TAS3A-5'D1[+]	1195	5.5	0.369697	0.649425581648958	no	NAP1;2	TAS3A-5'D1[+]:NAP1;2	0.999987855310779
AT2G19800.1	TAS3C-5'D3[+]	201	6	0.369697	0.552566776532098	no	MIOX2	TAS3C-5'D3[+]:MIOX2	0.999987855310779
AT2G20120.1	TAS2-3'D3[+]	656	5.5	0.195939	0.763867846677005	no	COV1	TAS2-3'D3[+]:COV1	0.999987855310779
AT2G20130.1	TAS2-3'D3[+]	657	5.5	0.173757	0.762300155154352	no	LCV1	TAS2-3'D3[+]:LCV1	0.999987855310779
AT2G20580.1	TAS3B-5'D7[+]	2900	5.5	0.739393	0.610639007470651	no	ATRPN1A	TAS3B-5'D7[+]:ATRPN1A	0.999987855310779
AT2G21130.1	TAS3B-5'D7[-]	699	6	0.369697	0.649425581648958	no	NA	TAS3B-5'D7[-]:AT2G21130.1	0.999987855310779
AT2G21600.1	TAS3C-5'D8[-]	859	6	0.739393	0.540489655643873	no	ATRER1B	TAS3C-5'D8[-]:ATRER1B	0.999987855310779
AT2G21660.2	TAS4-3'D2[-]	542	5.5	13.457	0.0639280107895377	no	ATGRP7	TAS4-3'D2[-]:ATGRP7	0.999987855310779
AT2G22080.1	TAS3B-5'D9[+]	441	5.5	0.369697	0.787456888696229	no	NA	TAS3B-5'D9[+]:AT2G22080.1	0.999987855310779
AT2G22430.1	TAS3C-5'D9[-]	1209	6	0.369697	0.480851892939392	no	ATHB6	TAS3C-5'D9[-]:ATHB6	0.999987855310779
AT2G24360.1	TAS3C-5'D3[+]	1643	6	0.369697	0.649425581648958	no	NA	TAS3C-5'D3[+]:AT2G24360.1	0.999987855310779
AT2G25900.2	TAS3C-5'D3[+]	1415	6	0.739393	0.701710511983669	no	ATCTH	TAS3C-5'D3[+]:ATCTH	0.999987855310779
AT2G27510.1	TAS3B-5'D8[+]	266	6	0.369697	0.425612302605821	no	ATFD3	TAS3B-5'D8[+]:ATFD3	0.999987855310779
AT2G30570.1	TAS3B-5'D7[+]	263	6	0.739393	0.176181741202019	no	PSBW	TAS3B-5'D7[+]:PSBW	0.999987855310779
AT2G35050.1	TAS4-3'D9[-]	4265	6	0.369697	0.787456888696229	no	NA	TAS4-3'D9[-]:AT2G35050.1	0.999987855310779
AT2G36160.1	TAS1B-3'D4[-]	536	5.5	1.47879	0.690878736189616	no	NA	TAS1B-3'D4[-]:AT2G36160.1	0.999987855310779
AT2G37340.3	TAS4-3'D5[+]	442	6	0.369697	0.188020189873765	no	AT-RS2Z33	TAS4-3'D5[+]:AT-RS2Z33	0.999987855310779
AT2G39770.2	TAS4-3'D10[-]	1243	6	1.10909	0.487395055080917	no	CYT1	TAS4-3'D10[-]:CYT1	0.999987855310779
AT2G41070.3	TAS3B-5'D7[+]	44	6	0.00369697	0.732787594628593	no	ATBZIP12	TAS3B-5'D7[+]:ATBZIP12	0.999987855310779
AT2G42600.2	TAS2-3'D9[+]	2642	6	0.369697	0.787456888696229	no	ATPPC2	TAS2-3'D9[+]:ATPPC2	0.999987855310779
AT3G01185.1	TAS3C-5'D8[-]	168	5.5	0.369697	0.787456888696229	no	NA	TAS3C-5'D8[-]:AT3G01185.1	0.999987855310779
AT3G04910.3	TAS1A-3'D5[+]	1936	5.5	0.369697	0.144132812516442	no	ATWNK1	TAS1A-3'D5[+]:ATWNK1	0.999987855310779
AT3G05020.1	TAS3C-5'D3[+]	258	5.5	0.369697	0.235908171806698	no	ACP	TAS3C-5'D3[+]:ACP	0.999987855310779
AT3G06760.2	TAS3C-5'D8[-]	858	6	0.369697	0.552566776532098	no	NA	TAS3C-5'D8[-]:AT3G06760.2	0.999987855310779
AT3G09980.1	TAS1B-3'D9[-]	260	5.5	0.369697	0.649425581648958	no	NA	TAS1B-3'D9[-]:AT3G09980.1	0.999987855310779
AT3G10040.1	TAS1A-3'D7[-]	1144	6	0.369697	0.116856379892844	no	NA	TAS1A-3'D7[-]:AT3G10040.1	0.999987855310779
AT3G10570.1	TAS4-3'D9[+]	1554	6	2.58788	0.279641161936977	no	CYP77A6	TAS4-3'D9[+]:CYP77A6	0.999987855310779
AT3G11510.1	TAS4-3'D9[+]	685	5.5	0.369697	0.238336253743316	no	NA	TAS4-3'D9[+]:AT3G11510.1	0.999987855310779
AT3G12010.1	TAS1A-3'D3[+]	2374	6	0.369697	0.552566776532098	no	NA	TAS1A-3'D3[+]:AT3G12010.1	0.999987855310779
AT3G12012.1	TAS1A-3'D3[+]	2374	6	0.369697	0.552566776532098	no	CPuORF20	TAS1A-3'D3[+]:CPuORF20	0.999987855310779
AT3G12260.1	TAS3A-5'D4[-]	259	6	0.369697	0.480851892939392	no	NA	TAS3A-5'D4[-]:AT3G12260.1	0.999987855310779
AT3G13300.2	TAS3B-5'D7[+]	2414	6	0.369697	0.787456888696229	no	VCS	TAS3B-5'D7[+]:VCS	0.999987855310779
AT3G14205.1	TAS3B-5'D9[+]	1847	6	0.369697	0.787456888696229	no	NA	TAS3B-5'D9[+]:AT3G14205.1	0.999987855310779
AT3G16630.2	TAS1C-3'D7[-]	2545	5.5	0.369697	0.787456888696229	no	ATKINESIN-13A	TAS1C-3'D7[-]:ATKINESIN-13A	0.999987855310779
AT3G18390.1	TAS3C-5'D9[+]	2852	6	0.369697	0.649425581648958	no	EMB1865	TAS3C-5'D9[+]:EMB1865	0.999987855310779
AT3G21190.1	TAS1A-3'D8[+]	1329	5.5	0.369697	0.787456888696229	no	AtMSR1	TAS1A-3'D8[+]:AtMSR1	0.999987855310779
AT3G24100.1	TAS3C-5'D2[+]	156	6	0.369697	0.649425581648958	no	NA	TAS3C-5'D2[+]:AT3G24100.1	0.999987855310779
AT3G46430.1	TAS3C-5'D3[+]	86	6	0.739393	0.599741055912614	no	NA	TAS3C-5'D3[+]:AT3G46430.1	0.999987855310779
AT3G48890.1	TAS3C-5'D8[-]	588	6	0.369697	0.480851892939392	no	ATMAPR3	TAS3C-5'D8[-]:ATMAPR3	0.999987855310779
AT3G51550.1	TAS2-3'D3[-]	2979	6	0.369697	0.251951121706436	no	FER	TAS2-3'D3[-]:FER	0.999987855310779
AT3G55430.1	TAS4-3'D6[+]	568	6	0.369697	0.649425581648958	no	NA	TAS4-3'D6[+]:AT3G55430.1	0.999987855310779
AT3G55610.2	TAS3B-5'D6[+]	1391	5.5	0.280969	0.73644599006665	no	P5CS2	TAS3B-5'D6[+]:P5CS2	0.999987855310779
AT3G62940.3	TAS3B-5'D7[+]	679	6	0.369697	0.209259409207923	no	NA	TAS3B-5'D7[+]:AT3G62940.3	0.999987855310779
AT4G02370.1	TAS3B-5'D5[+]	589	5.5	0.369697	0.425612302605821	no	NA	TAS3B-5'D5[+]:AT4G02370.1	0.999987855310779
AT4G04614.1	TAS3C-5'D3[+]	403	6	0.369697	0.480851892939392	no	NA	TAS3C-5'D3[+]:AT4G04614.1	0.999987855310779
AT4G07410.2	TAS1C-3'D7[-]	2686	5.5	0.369697	0.787456888696229	no	PCN	TAS1C-3'D7[-]:PCN	0.999987855310779
AT4G07947.1	TAS3A-5'D9[+]	479	5.5	0.00739393	0.579164070454463	no	NA	TAS3A-5'D9[+]:AT4G07947.1	0.999987855310779
AT4G12790.5	TAS1B-3'D4[-]	708	5.5	0.184848	0.299387755617715	no	NA	TAS1B-3'D4[-]:AT4G12790.5	0.999987855310779
AT4G19120.2	TAS2-3'D3[+]	1851	6	0.369697	0.209259409207923	no	ERD3	TAS2-3'D3[+]:ERD3	0.999987855310779
AT4G21660.2	TAS3B-5'D7[+]	1739	6	0.369697	0.649425581648958	no	NA	TAS3B-5'D7[+]:AT4G21660.2	0.999987855310779
AT4G22740.2	TAS3C-5'D4[+]	1144	5.5	0.369697	0.425612302605821	no	NA	TAS3C-5'D4[+]:AT4G22740.2	0.999987855310779
AT4G25370.1	TAS3B-5'D10[+]	775	5	0.739393	0.401960820563542	no	NA	TAS3B-5'D10[+]:AT4G25370.1	0.999987855310779
AT4G26630.2	TAS3B-5'D9[+]	2186	6	0.369697	0.787456888696229	no	NA	TAS3B-5'D9[+]:AT4G26630.2	0.999987855310779
AT4G26630.2	TAS3C-5'D3[+]	836	6	0.369697	0.480851892939392	no	NA	TAS3C-5'D3[+]:AT4G26630.2	0.999987855310779
AT4G26630.2	TAS3B-5'D9[+]	969	6	0.369697	0.649425581648958	no	NA	TAS3B-5'D9[+]:AT4G26630.2	0.999987855310779
AT4G28750.1	TAS3A-5'D7[+]	329	6	0.188545	0.234581558659946	no	PSAE-1	TAS3A-5'D7[+]:PSAE-1	0.999987855310779
AT4G30440.1	TAS3B-5'D3[+]	1118	5.5	0.369697	0.425612302605821	no	GAE1	TAS3B-5'D3[+]:GAE1	0.999987855310779
AT4G31340.2	TAS1C-3'D7[+]	1503	6	0.739393	0.439510356102356	no	NA	TAS1C-3'D7[+]:AT4G31340.2	0.999987855310779
AT4G32410.1	TAS3C-5'D5[+]	2267	6	0.369697	0.649425581648958	no	AtCESA1	TAS3C-5'D5[+]:AtCESA1	0.999987855310779
AT4G32410.1	TAS1B-3'D4[-]	3035	6	0.369697	0.552566776532098	no	AtCESA1	TAS1B-3'D4[-]:AtCESA1	0.999987855310779
AT4G35110.4	TAS1B-3'D4[-]	1131	5.5	0.739393	0.610639007470651	no	NA	TAS1B-3'D4[-]:AT4G35110.4	0.999987855310779
AT4G39820.1	TAS3B-5'D3[+]	1312	6	0.369697	0.787456888696229	no	NA	TAS3B-5'D3[+]:AT4G39820.1	0.999987855310779
AT4G40030.3	TAS3C-5'D9[-]	826	5	0.739393	0.227236777128345	no	NA	TAS3C-5'D9[-]:AT4G40030.3	0.999987855310779
AT5G02120.1	TAS2-3'D5[+]	339	6	0.369697	0.787456888696229	no	OHP	TAS2-3'D5[+]:OHP	0.999987855310779
AT5G09810.1	TAS1C-3'D5[+]	1319	5.5	0.739393	0.143859679593744	no	ACT7	TAS1C-3'D5[+]:ACT7	0.999987855310779
AT5G10200.1	TAS1C-3'D5[-]	2221	6	0.369697	0.787456888696229	no	NA	TAS1C-3'D5[-]:AT5G10200.1	0.999987855310779
AT5G10450.4	TAS4-3'D9[+]	519	6	1.3383	0.590842360337278	no	14-3-3lambda	TAS4-3'D9[+]:14-3-3lambda	0.999987855310779
AT5G10480.3	TAS3C-5'D3[+]	795	5	0.739393	0.227236777128345	no	PAS2	TAS3C-5'D3[+]:PAS2	0.999987855310779
AT5G10730.1	TAS3B-5'D5[+]	862	6	0.369697	0.381756636230866	no	NA	TAS3B-5'D5[+]:AT5G10730.1	0.999987855310779
AT5G10860.1	TAS3C-5'D7[-]	800	5.5	0.369697	0.156293339632093	no	CBSX3	TAS3C-5'D7[-]:CBSX3	0.999987855310779
AT5G13020.1	TAS3A-5'D1[+]	1359	5	0.369697	0.552566776532098	no	AtEML3	TAS3A-5'D1[+]:AtEML3	0.999987855310779
AT5G13850.1	TAS3B-5'D7[+]	572	5.5	0.369697	0.552566776532098	no	NACA3	TAS3B-5'D7[+]:NACA3	0.999987855310779
AT5G14030.4	TAS1A-3'D2[-]	645	5	0.739393	0.439510356102356	no	NA	TAS1A-3'D2[-]:AT5G14030.4	0.999987855310779
AT5G15350.1	TAS1C-3'D5[-]	368	6	0.369697	0.381756636230866	no	AtENODL17	TAS1C-3'D5[-]:AtENODL17	0.999987855310779
AT5G18520.1	TAS4-3'D9[+]	1334	6	1.10909	0.587837385865748	no	Cand7	TAS4-3'D9[+]:Cand7	0.999987855310779
AT5G20270.1	TAS3C-5'D9[-]	1359	6	0.369697	0.787456888696229	no	HHP1	TAS3C-5'D9[-]:HHP1	0.999987855310779
AT5G22950.1	TAS3A-5'D2[+]	720	6	0.369697	0.649425581648958	no	VPS24.1	TAS3A-5'D2[+]:VPS24.1	0.999987855310779
AT5G23450.3	TAS3C-5'D8[+]	2872	5	0.369697	0.649425581648958	no	ATLCBK1	TAS3C-5'D8[+]:ATLCBK1	0.999987855310779
AT5G28770.3	TAS4-3'D9[+]	422	6	0.299454	0.871124631878994	no	AtbZIP63	TAS4-3'D9[+]:AtbZIP63	0.999987855310779
AT5G28770.3	TAS3A-5'D8[+]	935	6	0.739393	0.701710511983669	no	AtbZIP63	TAS3A-5'D8[+]:AtbZIP63	0.999987855310779
AT5G41060.2	TAS4-3'D9[+]	1096	6	0.369697	0.425612302605821	no	NA	TAS4-3'D9[+]:AT5G41060.2	0.999987855310779
AT5G41990.1	TAS3C-5'D8[-]	2114	6	0.369697	0.425612302605821	no	ATWNK8	TAS3C-5'D8[-]:ATWNK8	0.999987855310779
AT5G41992.1	TAS3C-5'D8[-]	2114	6	0.369697	0.425612302605821	no	CPuORF58	TAS3C-5'D8[-]:CPuORF58	0.999987855310779
AT5G42020.2	TAS3C-5'D8[+]	2013	5.5	0.739393	0.401960820563542	no	BIP	TAS3C-5'D8[+]:BIP	0.999987855310779
AT5G43870.1	TAS1C-3'D5[-]	1510	5.5	0.369697	0.552566776532098	no	NA	TAS1C-3'D5[-]:AT5G43870.1	0.999987855310779
AT5G47120.1	TAS3C-5'D3[+]	773	6	0.739393	0.701710511983669	no	ATBI-1	TAS3C-5'D3[+]:ATBI-1	0.999987855310779
AT5G48180.1	TAS1B-3'D7[-]	657	5.5	0.739393	0.610639007470651	no	AtNSP5	TAS1B-3'D7[-]:AtNSP5	0.999987855310779
AT5G48970.1	TAS3A-5'D2[-]	1260	5.5	0.369697	0.787456888696229	no	NA	TAS3A-5'D2[-]:AT5G48970.1	0.999987855310779
AT5G51940.1	TAS3C-5'D3[+]	189	6	0.369697	0.649425581648958	no	NRPB6A	TAS3C-5'D3[+]:NRPB6A	0.999987855310779
AT5G60670.1	TAS3C-5'D3[+]	305	6	0.369697	0.787456888696229	no	NA	TAS3C-5'D3[+]:AT5G60670.1	0.999987855310779
AT5G63810.1	TAS1A-3'D7[-]	2150	6	0.369697	0.787456888696229	no	AtBGAL10	TAS1A-3'D7[-]:AtBGAL10	0.999987855310779
AT5G65220.1	TAS3B-5'D9[+]	450	6	0.369697	0.381756636230866	no	NA	TAS3B-5'D9[+]:AT5G65220.1	0.999987855310779
AT5G66540.1	TAS3A-5'D1[+]	594	5.5	0.369697	0.787456888696229	no	NA	TAS3A-5'D1[+]:AT5G66540.1	0.999987855310779
AT5G66760.1	TAS1C-3'D5[-]	1777	6	0.739393	0.610639007470651	no	SDH1-1	TAS1C-3'D5[-]:SDH1-1	0.999987855310779
ATCG00380.1	TAS3B-5'D8[+]	235	6	0.739393	0.176181741202019	no	RPS4	TAS3B-5'D8[+]:RPS4	0.999987855310779
ATMG00513.1	TAS3A-5'D2[-]	1342	6	0.0850302	0.381409594381308	no	NAD5	TAS3A-5'D2[-]:NAD5	0.999987855310779
