# Supplementary material for: NanoPARE: parallel analysis of RNA 5′ ends from low-input RNA
Source: Genome Res. 2018 Dec;28(12):1931–42. doi: 10.1101/gr.239202.118 (PMC6280765; doi:10.1101/gr.239202.118)
Supplement: Supplemental Material [file supp_gr.239202.118_Supplemental_Code_S1.zip › supplemental_code_S1/data_tables/detected_sites/sepal_1.anno.mir.allen.detected.sites.tsv]

target.transcript	sRNA	slice.site	Allen.score	slice.site.rpm	fold.change	verified.	common.name	interaction	adj.p.val
AT1G12820.1	miR393a-5p	1894	4	2.81842	1.96879153832431	yes	AFB3	miR393a-5p:AFB3	0
AT1G30330.2	miR167a-5p	3246	5	2.34869	2.27842804528974	no	ARF6	miR167a-5p:ARF6	0
AT1G31280.1	miR403-3p	3232	1	1.40921	1.24219762677922	yes	AGO2	miR403-3p:AGO2	0
AT1G50055.1	miR173-5p	373	4.5	5.63685	4.51567185149452	yes	TAS1b	miR173-5p:TAS1b	0
AT1G56010.2	miR164a	812	2	2.34869	3.34869	yes	anac021	miR164a:anac021	0
AT1G70700.2	miR169d	787	2.5	0.469737	0.163567090644625	no	JAZ9	miR169d:JAZ9	0
AT1G77850.1	miR160a-5p	1419	0.5	15.5013	8.50813158619296	yes	ARF17	miR160a-5p:ARF17	0
AT2G21530.1	miR5658	99	0	0.037579	0.705962359252029	no	NA	miR5658:AT2G21530.1	0
AT2G27400.1	miR173-5p	378	2.5	6.10658	7.10658	yes	TAS1a	miR173-5p:TAS1a	0
AT2G28350.1	miR160a-5p	1339	2	16.9105	17.9105	yes	ARF10	miR160a-5p:ARF10	0
AT2G39675.1	miR173-5p	378	2.5	10.804	8.03136887756109	yes	TAS1c	miR173-5p:TAS1c	0
AT2G39681.1	miR173-5p	417	2.5	5.63685	4.51567185149452	yes	TAS2	miR173-5p:TAS2	0
AT2G45160.1	miR171a-3p	1013	0	18.7895	5.90962436057085	yes	ATHAM1	miR171a-3p:ATHAM1	0
AT3G14560.1	miR824-5p	294	4.5	1.87895	2.87895	no	NA	miR824-5p:AT3G14560.1	0
AT3G60630.1	miR171a-3p	1055	0	6.57632	3.14473209060231	yes	ATHAM2	miR171a-3p:ATHAM2	0
AT3G61310.1	miR167d	1217	2.5	0.469737	1	no	NA	miR167d:AT3G61310.1	0
AT4G00150.1	miR171a-3p	866	0	3.28816	2.91763764537465	yes	ATHAM3	miR171a-3p:ATHAM3	0
AT4G36920.2	miR172c	1303	1	0.939474	1.31960616083014	yes	AP2	miR172c:AP2	0
AT5G24890.1	miR414	772	1	0.469737	0.757801857617065	no	NA	miR414:AT5G24890.1	0
AT5G37020.2	miR167a-5p	2380	4	1.87895	1.95881984327808	no	ARF8	miR167a-5p:ARF8	0
AT5G39610.1	miR164c-5p	780	3	3.7579	3.2372458473863	no	ANAC092	miR164c-5p:ANAC092	0
AT5G39740.2	miR414	997	1.5	0.469737	0.384907108175633	no	OLI7	miR414:OLI7	0
AT5G60120.2	miR172a	1820	1	0.469737	1	yes	TOE2	miR172a:TOE2	0
AT4G30080.1	miR160a-5p	1518	2.5	6.57632	5.15488145157943	yes	ARF16	miR160a-5p:ARF16	0.00120038179567661
AT1G27340.1	miR394a	1382	1	1.40921	1.63921164126643	yes	LCR	miR394a:LCR	0.00251946368637892
AT5G30247.1	miR5645a	548	2	0.469737	1.469737	no	NA	miR5645a:AT5G30247.1	0.00364445839421835
AT5G07680.2	miR164a	661	2.5	0.469737	1.469737	yes	ANAC079	miR164a:ANAC079	0.00555096736064527
AT1G30490.1	miR165a-3p	805	3	0.939474	1.939474	no	ATHB9	miR165a-3p:ATHB9	0.00754151479585071
AT4G31610.1	miR414	595	2.5	0.469737	1.469737	no	ATREM1	miR414:ATREM1	0.00754151479585071
AT3G23690.1	miR393a-5p	416	3	0.469737	1.469737	yes	NA	miR393a-5p:AT3G23690.1	0.00803059126520428
AT2G22840.1	miR396a-5p	791	4	1.87895	2.87895	yes	AtGRF1	miR396a-5p:AtGRF1	0.0141718046334312
AT4G26110.2	miR414	1111	2	0.469737	1	no	ATNAP1;1	miR414:ATNAP1;1	0.022399099409125
AT4G29900.1	miR391-5p	196	2.5	0.469737	1.469737	no	ACA10	miR391-5p:ACA10	0.0257387423461343
AT2G33810.1	miR156a-5p	796	1.5	0.939474	1.31960616083014	yes	SPL3	miR156a-5p:SPL3	0.0259301407911721
AT4G00680.1	miR854a	29	3.5	0.939474	1.939474	no	ADF8	miR854a:ADF8	0.0262576854963674
AT1G52150.3	miR166a-3p	1278	3	0.469737	1.469737	yes	ATHB-15	miR166a-3p:ATHB-15	0.0285741251995975
AT5G19590.1	miR854a	60	2	0.469737	0.757801857617065	no	NA	miR854a:AT5G19590.1	0.0327137252468639
AT5G40340.1	miR414	1045	2.5	0.469737	1	no	NA	miR414:AT5G40340.1	0.0380434431234228
AT2G36400.1	miR396a-5p	756	4	0.939474	1.939474	yes	AtGRF3	miR396a-5p:AtGRF3	0.0397049502906163
AT3G11440.1	miR159a	1165	3.5	0.469737	1.469737	yes	ATMYB65	miR159a:ATMYB65	0.0397049502906163
AT5G06100.3	miR159a	1259	3.5	0.469737	1.469737	yes	ATMYB33	miR159a:ATMYB33	0.0397049502906163
AT4G17940.1	miR414	808	2.5	0.939474	1.31960616083014	no	NA	miR414:AT4G17940.1	0.0447065125857083
AT5G65060.2	miR2112-3p	717	5	2.81842	2.598029443363	no	AGL70	miR2112-3p:AGL70	0.068592799463712
AT1G20190.1	miR5640	924	5	3.28816	2.21099122751839	no	ATEXP11	miR5640:ATEXP11	0.0737306313100006
AT4G03190.1	miR393a-5p	1597	3	0.469737	1	yes	AFB1	miR393a-5p:AFB1	0.0737306313100006
AT1G23980.1	miR2937	341	5	0.469737	1.469737	no	NA	miR2937:AT1G23980.1	0.079152477186596
AT4G23570.3	miR2937	411	5	0.469737	1.469737	no	SGT1A	miR2937:SGT1A	0.079152477186596
AT5G67180.1	miR172a	1308	3	0.469737	1	yes	TOE3	miR172a:TOE3	0.0916761435242688
AT1G06180.1	miR858a	402	3	0.469737	1	yes	ATMYB13	miR858a:ATMYB13	0.0929967146013174
AT1G66230.1	miR858a	468	3	0.469737	1	yes	AtMYB20	miR858a:AtMYB20	0.0929967146013174
AT4G24150.1	miR396a-5p	847	4	0.469737	1.469737	yes	AtGRF8	miR396a-5p:AtGRF8	0.0929967146013174
AT1G63980.2	miR414	889	2.5	0.469737	0.757801857617065	no	NA	miR414:AT1G63980.2	0.0952254333244726
AT1G63980.2	miR414	898	2.5	0.469737	0.757801857617065	no	NA	miR414:AT1G63980.2	0.0952254333244726
AT3G13200.1	miR414	505	3	0.939474	1	no	EMB2769	miR414:EMB2769	0.0952254333244726
AT4G12610.2	miR414	898	3	0.469737	1	no	ATRAP74	miR414:ATRAP74	0.0952254333244726
AT4G27120.2	miR414	350	3	0.469737	1	no	NA	miR414:AT4G27120.2	0.0952254333244726
AT5G53890.1	miR779.1	1408	4	0.469737	1.469737	no	AtPSKR2	miR779.1:AtPSKR2	0.0952254333244726
AT4G27130.1	miR5632-3p	173	6	1.87895	1.4843973159733	no	NA	miR5632-3p:AT4G27130.1	0.103389007976416
AT1G24450.1	miR5656	331	4	0.469737	1.469737	no	NFD2	miR5656:NFD2	0.104390181778678
AT5G41755.1	miR854a	5746	4.5	0.469737	1.469737	no	NA	miR854a:AT5G41755.1	0.108464441169575
AT3G61320.1	miR5641	117	4.5	0.469737	1.469737	no	NA	miR5641:AT3G61320.1	0.11125227207418
AT1G47970.1	miR414	371	2.5	0.469737	0.610049352277303	no	NA	miR414:AT1G47970.1	0.114404021665768
AT3G62980.1	miR393a-5p	1721	2	0.469737	0.757801857617065	yes	AtTIR1	miR393a-5p:AtTIR1	0.114404021665768
AT4G14680.1	miR395a	424	3.5	0.469737	1	yes	APS3	miR395a:APS3	0.114404021665768
AT4G26750.1	miR5638b	605	6	0.469737	1.469737	no	EXT-like	miR5638b:EXT-like	0.114404021665768
AT5G37780.3	miR414	638	2.5	3.7579	0.627996177563778	no	ACAM-1	miR414:ACAM-1	0.114404021665768
AT5G55920.1	miR414	1841	2.5	0.469737	0.610049352277303	no	OLI2	miR414:OLI2	0.114404021665768
AT1G02910.1	miR5021	189	4	0.469737	1.469737	no	LPA1	miR5021:LPA1	0.120003608544375
AT3G25910.1	miR414	1319	2.5	0.469737	0.510511471196096	no	NA	miR414:AT3G25910.1	0.125041358820136
AT1G08125.3	miR390a-3p	887	5	1.87895	1.95881984327808	no	NA	miR390a-3p:AT1G08125.3	0.12620719701128
AT1G32500.1	miR162a-3p	1470	3.5	1.40921	1.24219762677922	no	ABCI7	miR162a-3p:ABCI7	0.12620719701128
AT3G44110.2	miR414	1237	2.5	0.469737	0.484428601563633	no	ATJ	miR414:ATJ	0.12620719701128
AT1G17840.1	miR1886.1	237	5	0.469737	1.469737	no	ABCG11	miR1886.1:ABCG11	0.129650152159758
AT5G10070.2	miR414	830	3.5	0.469737	1	no	NA	miR414:AT5G10070.2	0.132889735142845
AT1G48410.3	miR168a-5p	531	5	0.469737	1.469737	yes	AGO1	miR168a-5p:AGO1	0.149584466962613
AT4G38730.1	miR867	1010	6	0.469737	1.469737	no	NA	miR867:AT4G38730.1	0.156752757816766
AT3G17185.2	miR390a-5p	863	4.5	0.469737	1.469737	yes	TAS3a	miR390a-5p:TAS3a	0.1599376216473
AT1G51460.1	miR776	1207	5	0.469737	1.469737	no	ABCG13	miR776:ABCG13	0.174505451234345
AT2G37410.2	miR5658	711	1	0.469737	0.610049352277303	no	ATTIM17-2	miR5658:ATTIM17-2	0.174505451234345
AT4G23470.3	miR4245	1039	6	1.87895	1.4843973159733	no	NA	miR4245:AT4G23470.3	0.177514454537704
AT1G53910.3	miR396a-5p	591	6	3.7579	1.9748797323604	no	RAP2.12	miR396a-5p:RAP2.12	0.178904170579069
AT1G51760.1	miR167a-5p	862	3	0.939474	0.805024883675562	no	IAR3	miR167a-5p:IAR3	0.188064601351194
AT1G11200.1	miR856	784	3.5	0.469737	1	no	NA	miR856:AT1G11200.1	0.198085060224712
AT1G30470.3	miR414	1924	3	0.385184	0.94247065971667	no	NA	miR414:AT1G30470.3	0.198085060224712
AT3G60530.1	miR5662	368	6	0.469737	1.469737	no	GATA4	miR5662:GATA4	0.198085060224712
AT5G43060.1	miR396b-5p	518	3	0.469737	0.757801857617065	no	RD21B	miR396b-5p:RD21B	0.198085060224712
AT5G49130.1	miR831-5p	691	3	0.469737	0.757801857617065	no	NA	miR831-5p:AT5G49130.1	0.198085060224712
AT2G19400.1	miR824-3p	1502	5	0.939474	1.939474	no	NA	miR824-3p:AT2G19400.1	0.200800152681634
AT2G41790.1	miR832-5p	2229	4.5	0.469737	1.469737	no	NA	miR832-5p:AT2G41790.1	0.200800152681634
AT3G22890.1	miR395a	452	3.5	0.469737	1	yes	APS1	miR395a:APS1	0.200800152681634
AT3G20770.1	miR5015	1976	3.5	0.469737	1	no	AtEIN3	miR5015:AtEIN3	0.203618923641047
AT3G33109.1	miR867	811	6	0.469737	1.469737	no	NA	miR867:AT3G33109.1	0.207046227422154
AT3G08943.1	miR156j	2893	3.5	0.469737	1	no	NA	miR156j:AT3G08943.1	0.210446072408623
AT1G74410.1	miR162a-3p	619	4.5	0.469737	1.469737	no	NA	miR162a-3p:AT1G74410.1	0.211374946976545
AT2G36390.1	miR414	2567	3.5	0.939474	1	no	BE3	miR414:BE3	0.211374946976545
AT5G46030.1	miR414	453	3	0.469737	0.757801857617065	no	NA	miR414:AT5G46030.1	0.212024765163445
AT4G15610.1	miR854a	636	3	0.469737	0.757801857617065	no	NA	miR854a:AT4G15610.1	0.212965428830625
AT3G49010.5	miR5662	83	3.5	0.469737	1	no	ATBBC1	miR5662:ATBBC1	0.216830119320192
AT5G10960.1	miR5654-5p	926	3	0.939474	1	no	NA	miR5654-5p:AT5G10960.1	0.216830119320192
AT2G33430.1	miR156j	113	6	0.939474	1.939474	no	DAL	miR156j:DAL	0.217140022590624
AT3G09470.2	miR5647	626	5	0.469737	1.469737	no	NA	miR5647:AT3G09470.2	0.217140022590624
AT1G80570.3	miR393b-3p	1870	5	0.469737	1.469737	no	NA	miR393b-3p:AT1G80570.3	0.220881425830461
AT3G16620.1	miR172d-5p	2998	4.5	0.469737	1.469737	no	ATTOC120	miR172d-5p:ATTOC120	0.220881425830461
AT3G02500.1	miR5595a	939	5	0.469737	1.469737	no	NA	miR5595a:AT3G02500.1	0.222403089706038
AT1G08810.2	miR414	608	5	0.469737	1.469737	no	AtMYB60	miR414:AtMYB60	0.233492527205825
AT2G44920.2	miR164a	241	5.5	0.469737	1.469737	no	NA	miR164a:AT2G44920.2	0.247815680450326
AT2G14860.1	miR5021	258	6	0.469737	1.469737	no	NA	miR5021:AT2G14860.1	0.249841634144399
AT4G02130.3	miR5021	59	3	0.469737	1	no	GATL6	miR5021:GATL6	0.249841634144399
AT4G17170.1	miR156c-3p	526	4.5	2.34869	1.38995355323944	no	AT-RAB2	miR156c-3p:AT-RAB2	0.249841634144399
AT4G35240.2	miR5021	1001	6	0.469737	1.469737	no	NA	miR5021:AT4G35240.2	0.249841634144399
AT5G18420.3	miR5021	1377	3	0.469737	1	no	NA	miR5021:AT5G18420.3	0.249841634144399
AT1G12830.1	miR414	562	4	0.469737	1	no	NA	miR414:AT1G12830.1	0.251357286469225
AT5G14740.5	miR5658	1342	3.5	0.469737	1	no	BETA CA2	miR5658:BETA CA2	0.259670550213871
AT3G01500.3	miR5658	1175	2	1.40921	0.317992112265585	no	ATBCA1	miR5658:ATBCA1	0.262908815046493
AT3G57780.1	miR414	492	3	0.0140921	0.689982017190831	no	NA	miR414:AT3G57780.1	0.262908815046493
AT4G23680.1	miR5658	557	2	0.939474	0.29222809013312	no	NA	miR5658:AT4G23680.1	0.262908815046493
AT5G01810.3	miR5655	1728	3.5	0.939474	1	no	ATPK10	miR5655:ATPK10	0.262908815046493
AT3G06130.2	miR414	855	3	0.469737	0.610049352277303	no	NA	miR414:AT3G06130.2	0.26541394917235
AT3G27200.1	miR398a-3p	268	5.5	0.939474	1.939474	no	NA	miR398a-3p:AT3G27200.1	0.26541394917235
AT3G01460.1	miR5017-5p	5696	6	0.469737	1.469737	no	ATMBD9	miR5017-5p:ATMBD9	0.268352232368979
AT3G14110.3	miR396b-5p	773	4.5	0.939474	1.31960616083014	no	FLU	miR396b-5p:FLU	0.268352232368979
AT3G60250.2	miR397b	242	4	0.469737	1	yes	CKB3	miR397b:CKB3	0.281162439190728
AT1G12920.1	miR856	1359	4	1.40921	1.24219762677922	no	ERF1-2	miR856:ERF1-2	0.298121021059401
AT1G60870.1	miR414	693	3	0.469737	0.438899091883692	no	MEE9	miR414:MEE9	0.302507989751627
AT2G04620.1	miR5650	2300	5.5	0.469737	1.469737	no	NA	miR5650:AT2G04620.1	0.302507989751627
AT1G02860.2	miR827	268	1	0.469737	0.610049352277303	yes	BAH1	miR827:BAH1	0.306748826124951
AT5G26000.2	miR4227	851	4	3.28816	1	no	AtTGG1	miR4227:AtTGG1	0.313196168020752
AT3G09200.2	miR5662	663	3.5	0.779764	0.917652930639957	no	NA	miR5662:AT3G09200.2	0.315828092799447
AT2G41620.1	miR169b-3p	1886	6	0.469737	1.469737	no	NA	miR169b-3p:AT2G41620.1	0.333683094595857
AT4G29610.1	miR414	765	6	0.469737	1.469737	no	NA	miR414:AT4G29610.1	0.333683094595857
AT2G25760.2	miR8170-5p	2275	3	0.469737	0.610049352277303	no	NA	miR8170-5p:AT2G25760.2	0.344795227384481
AT3G07990.1	miR865-5p	1554	4.5	0.469737	1	no	SCPL27	miR865-5p:SCPL27	0.344795227384481
AT3G13340.2	miR161.1	1285	4.5	0.469737	1	no	NA	miR161.1:AT3G13340.2	0.344795227384481
AT3G26935.1	miR5021	1913	5.5	0.469737	1.469737	no	NA	miR5021:AT3G26935.1	0.346010588458639
AT2G36350.1	miR858b	2002	4.5	0.469737	1	no	NA	miR858b:AT2G36350.1	0.346028430252464
AT1G53870.2	miR172d-5p	589	4.5	0.234869	1	no	NA	miR172d-5p:AT1G53870.2	0.351344459958678
AT1G53890.3	miR172d-5p	537	4.5	0.234869	1	no	NA	miR172d-5p:AT1G53890.3	0.351344459958678
AT1G54080.2	miR5021	1428	2.5	0.469737	0.610049352277303	no	UBP1A	miR5021:UBP1A	0.351344459958678
AT2G02160.1	miR838	1952	6	1.87895	1.4843973159733	no	NA	miR838:AT2G02160.1	0.351344459958678
AT3G04790.1	miR396a-5p	213	4.5	0.469737	1	no	EMB3119	miR396a-5p:EMB3119	0.351344459958678
AT3G52420.1	miR834	205	4.5	0.469737	1	no	ATOEP7	miR834:ATOEP7	0.351344459958678
AT5G15850.1	miR847	816	3.5	0.0422763	0.709158373232762	no	ATCOL1	miR847:ATCOL1	0.351344459958678
AT5G52580.2	miR829-5p	472	6	0.469737	1.469737	no	NA	miR829-5p:AT5G52580.2	0.351344459958678
AT5G58390.1	miR857	1143	4.5	0.469737	1	no	NA	miR857:AT5G58390.1	0.351344459958678
AT5G04280.1	miR414	455	4.5	0.939474	1	no	AtRZ-1c	miR414:AtRZ-1c	0.353295172054647
AT5G53350.1	miR5658	1923	3	0.469737	0.571077703779113	no	CLPX	miR5658:CLPX	0.362734040009183
AT1G47960.1	miR414	122	3.5	0.469737	0.757801857617065	no	ATC/VIF1	miR414:ATC/VIF1	0.363048098183367
AT2G17880.1	miR5021	328	3	1.40921	1	no	NA	miR5021:AT2G17880.1	0.363048098183367
AT4G12650.1	miR4227	625	3.5	0.469737	0.757801857617065	no	NA	miR4227:AT4G12650.1	0.369405289015042
AT1G47970.1	miR414	233	3.5	0.469737	0.610049352277303	no	NA	miR414:AT1G47970.1	0.370921941544577
AT1G50000.2	miR773a	715	5.5	0.469737	1.469737	no	NA	miR773a:AT1G50000.2	0.372467890520551
AT3G59300.1	miR8184	835	6	0.469737	1.469737	no	NA	miR8184:AT3G59300.1	0.372467890520551
AT5G61590.1	miR5658	303	3	0.939474	0.507925791295876	no	NA	miR5658:AT5G61590.1	0.381965494859448
AT1G51645.1	miR5021	114	6	0.469737	1.469737	no	NA	miR5021:AT1G51645.1	0.389571397764647
AT1G55810.3	miR829-5p	209	5.5	0.469737	1.469737	no	UKL3	miR829-5p:UKL3	0.389571397764647
AT2G39570.1	miR156f-3p	1310	4.5	0.939474	1.31960616083014	no	ACR9	miR156f-3p:ACR9	0.389571397764647
AT3G56590.2	miR5658	1261	4	0.469737	1	no	NA	miR5658:AT3G56590.2	0.389571397764647
AT3G28007.1	miR414	782	3.5	0.939474	0.579173945632471	no	AtSWEET4	miR414:AtSWEET4	0.401036753787172
AT2G45270.1	miR172b-5p	1162	6	0.469737	1.469737	no	GCP1	miR172b-5p:GCP1	0.406392363530612
AT1G44750.3	miR157d	953	6	0.469737	1.469737	no	ATPUP11	miR157d:ATPUP11	0.408234934533979
AT1G22370.2	miR822-5p	1016	5	0.469737	1	no	AtUGT85A5	miR822-5p:AtUGT85A5	0.415780914420834
AT3G12090.1	miR416	529	6	0.469737	1.469737	no	TET6	miR416:TET6	0.419094580380951
AT2G47390.1	miR391-5p	1613	4.5	0.469737	1	no	NA	miR391-5p:AT2G47390.1	0.419755276761298
AT3G51780.1	miR8167a	312	5	0.469737	1	no	ATBAG4	miR8167a:ATBAG4	0.421935019662905
AT3G56050.2	miR831-3p	1524	4	0.469737	0.757801857617065	no	NA	miR831-3p:AT3G56050.2	0.422457763553988
AT3G20910.1	miR169d	1046	4	0.469737	0.757801857617065	yes	NF-YA9	miR169d:NF-YA9	0.429075502331822
AT3G25520.2	miR414	699	3.5	0.469737	0.384907108175633	no	ATL5	miR414:ATL5	0.433038352134933
AT5G61240.2	miR5028	1191	4.5	0.469737	1	no	NA	miR5028:AT5G61240.2	0.433038352134933
AT3G07050.1	miR172b-5p	1235	4.5	0.469737	1	no	NSN1	miR172b-5p:NSN1	0.434399330863118
AT3G59020.2	miR169a-3p	2778	6	0.469737	1.469737	no	NA	miR169a-3p:AT3G59020.2	0.444159536398913
AT2G36990.1	miR390a-3p	1611	5	0.469737	1	no	ATSIG6	miR390a-3p:ATSIG6	0.448492022352473
AT3G23810.1	miR172d-5p	976	3.5	0.0845527	0.737922975335043	no	ATSAHH2	miR172d-5p:ATSAHH2	0.449521901643263
AT3G20780.1	miR5632-3p	1696	5	0.469737	1	no	ATTOP6B	miR5632-3p:ATTOP6B	0.453597510363104
AT1G10120.1	miR396a-5p	1316	5.5	0.939474	1.31960616083014	yes	NA	miR396a-5p:AT1G10120.1	0.459838970317727
AT1G10740.4	miR838	360	5	0.469737	1	no	NA	miR838:AT1G10740.4	0.459838970317727
AT1G14740.1	miR857	1883	5	0.469737	1	no	TTA1	miR857:TTA1	0.459838970317727
AT1G24560.1	miR3434-5p	1996	5	0.469737	1	no	NA	miR3434-5p:AT1G24560.1	0.459838970317727
AT1G30690.2	miR4221	613	5	0.469737	1	no	NA	miR4221:AT1G30690.2	0.459838970317727
AT2G18960.1	miR773b-3p	1396	4	0.469737	0.757801857617065	no	AHA1	miR773b-3p:AHA1	0.459838970317727
AT2G31840.1	miR414	611	5	0.469737	1	no	MRL7-L	miR414:MRL7-L	0.459838970317727
AT2G43790.1	miR5662	340	5	0.469737	1	no	ATMAPK6	miR5662:ATMAPK6	0.459838970317727
AT2G45290.1	miR3434-5p	2260	5	0.469737	1	no	NA	miR3434-5p:AT2G45290.1	0.459838970317727
AT3G10420.2	miR414	1478	5	0.469737	1	no	SPD1	miR414:SPD1	0.459838970317727
AT4G25370.1	miR824-3p	564	4	0.939474	0.805024883675562	no	NA	miR824-3p:AT4G25370.1	0.459838970317727
AT4G32330.3	miR837-5p	833	5	0.469737	1	no	NA	miR837-5p:AT4G32330.3	0.459838970317727
AT4G35800.1	miR774b-5p	5544	5	0.469737	1	no	NRPB1	miR774b-5p:NRPB1	0.459838970317727
AT5G07460.1	miR413	590	5	0.469737	1	no	ATMSRA2	miR413:ATMSRA2	0.459838970317727
AT5G08010.1	miR837-5p	1366	5	0.469737	1	no	NA	miR837-5p:AT5G08010.1	0.459838970317727
AT5G47840.1	miR835-5p	394	5	0.469737	1	no	AMK2	miR835-5p:AMK2	0.459838970317727
AT5G62700.1	miR774a	138	5	0.469737	1	no	TUB3	miR774a:TUB3	0.459838970317727
AT5G66440.1	miR414	614	5	0.469737	1	no	NA	miR414:AT5G66440.1	0.459838970317727
AT4G14930.1	miR859	1199	5	0.939474	1	no	NA	miR859:AT4G14930.1	0.467189556111413
AT5G08139.1	miR4221	1225	5.5	0.939474	1.31960616083014	no	NA	miR4221:AT5G08139.1	0.467189556111413
AT5G56600.2	miR397b	138	5	0.469737	1	no	PFN3	miR397b:PFN3	0.467189556111413
AT1G67230.1	miR414	3610	4	0.469737	0.757801857617065	no	CRWN1	miR414:CRWN1	0.46735005422302
AT3G24080.2	miR414	1200	4	0.469737	0.757801857617065	no	NA	miR414:AT3G24080.2	0.46735005422302
AT5G22080.2	miR158a-5p	762	5	0.939474	1	no	NA	miR158a-5p:AT5G22080.2	0.46735005422302
AT1G08460.1	miR858a	963	6	0.469737	1.469737	no	ATHDA8	miR858a:ATHDA8	0.472530826611999
AT1G22850.1	miR414	1074	4.5	0.469737	1	no	NA	miR414:AT1G22850.1	0.483605273648854
AT1G35310.1	miR414	288	4.5	4.22763	1.09872632884256	no	MLP168	miR414:MLP168	0.483605273648854
AT3G29075.1	miR414	714	4.5	0.469737	1	no	NA	miR414:AT3G29075.1	0.483605273648854
AT3G47860.1	miR414	416	4.5	0.469737	1	no	CHL	miR414:CHL	0.483605273648854
AT4G24940.1	miR414	1071	4.5	0.469737	1	no	AT-SAE1-1	miR414:AT-SAE1-1	0.483605273648854
AT4G09650.1	miR159b-3p	88	5.5	0.939474	1.31960616083014	no	ATPD	miR159b-3p:ATPD	0.483728367633473
AT1G27680.1	miR398b-3p	1723	6	0.469737	1.469737	no	APL2	miR398b-3p:APL2	0.488564225758067
AT3G02750.3	miR172d-5p	1823	4	0.469737	0.757801857617065	no	NA	miR172d-5p:AT3G02750.3	0.49052291199073
AT3G11250.1	miR5662	764	4	0.159711	0.789060219617523	no	NA	miR5662:AT3G11250.1	0.49052291199073
AT5G59820.1	miR5658	84	5	0.469737	1	no	AtZAT12	miR5658:AtZAT12	0.49052291199073
AT5G19120.1	miR5658	412	4	0.939474	0.805024883675562	no	NA	miR5658:AT5G19120.1	0.492679047157235
AT2G02870.3	miR782	1086	5	0.469737	1	no	NA	miR782:AT2G02870.3	0.502785594758392
AT1G09570.2	miR866-3p	2920	5	0.469737	1	no	FHY2	miR866-3p:FHY2	0.503750121435204
AT2G21960.1	miR3440b-5p	388	5	0.469737	1	no	NA	miR3440b-5p:AT2G21960.1	0.506724831260833
AT2G35520.2	miR1886.1	270	5	0.469737	1	no	DAD2	miR1886.1:DAD2	0.510037446290526
AT2G18030.2	miR5655	210	4.5	0.469737	1.45605771633008	no	MSRA5	miR5655:MSRA5	0.525765973472021
AT1G56300.1	miR419	310	5.5	1.40921	1.24219762677922	no	NA	miR419:AT1G56300.1	0.535846401439403
AT1G20980.1	miR831-5p	3804	4.5	0.469737	1	no	ATSPL14	miR831-5p:ATSPL14	0.538463768295584
AT1G74260.1	miR5028	3488	5.5	0.469737	1	no	PUR4	miR5028:PUR4	0.547436504611298
AT1G65440.3	miR414	246	4	0.469737	0.757801857617065	no	GTB1	miR414:GTB1	0.554548451721534
AT3G52230.1	miR414	512	4	0.469737	0.757801857617065	no	NA	miR414:AT3G52230.1	0.554548451721534
AT2G43160.4	miR5021	135	5	0.469737	1	no	NA	miR5021:AT2G43160.4	0.564919111204671
AT4G39400.1	miR5021	209	5	0.469737	1	no	ATBRI1	miR5021:ATBRI1	0.564919111204671
AT1G19770.1	miR854a	393	5	0.469737	1	no	ATPUP14	miR854a:ATPUP14	0.567995202464933
AT3G62700.1	miR870-3p	2312	5.5	0.469737	1	no	ABCC14	miR870-3p:ABCC14	0.567995202464933
AT4G19640.1	miR156f-3p	742	5.5	1.40921	1.24219762677922	no	ARA-7	miR156f-3p:ARA-7	0.567995202464933
AT4G28770.2	miR414	887	4	0.469737	0.610049352277303	no	NA	miR414:AT4G28770.2	0.567995202464933
AT4G38040.1	miR394b-3p	740	5.5	0.469737	1	no	NA	miR394b-3p:AT4G38040.1	0.567995202464933
AT5G63930.1	miR835-3p	3330	5.5	0.469737	1	no	NA	miR835-3p:AT5G63930.1	0.567995202464933
AT1G20300.1	miR400	1373	5.5	0.469737	1	no	NA	miR400:AT1G20300.1	0.568912144538459
AT1G25682.1	miR773a	892	4	0.469737	0.510511471196096	no	NA	miR773a:AT1G25682.1	0.568912144538459
AT1G54270.2	miR838	1447	4	0.469737	0.342743041304429	no	EIF4A-2	miR838:EIF4A-2	0.568912144538459
AT1G77800.2	miR2112-3p	2164	5.5	0.469737	1	no	NA	miR2112-3p:AT1G77800.2	0.568912144538459
AT2G19480.3	miR414	1205	4	0.469737	0.510511471196096	no	NAP1;2	miR414:NAP1;2	0.568912144538459
AT2G41560.1	miR472-3p	1058	5.5	0.469737	1	no	ACA4	miR472-3p:ACA4	0.568912144538459
AT3G01120.1	miR773b-3p	1665	4	0.469737	0.384907108175633	no	AtCGS1	miR773b-3p:AtCGS1	0.568912144538459
AT3G15110.1	miR838	180	5.5	0.469737	1	no	NA	miR838:AT3G15110.1	0.568912144538459
AT3G22310.1	miR773a	1532	5.5	0.469737	1	no	ATRH9	miR773a:ATRH9	0.568912144538459
AT3G25500.1	miR5021	3261	5.5	0.469737	1	no	AFH1	miR5021:AFH1	0.568912144538459
AT3G53630.1	miR838	560	4.5	0.469737	0.978116874603609	no	NA	miR838:AT3G53630.1	0.568912144538459
AT4G27700.1	miR846-3p	296	5.5	0.469737	1	no	NA	miR846-3p:AT4G27700.1	0.568912144538459
AT4G29670.2	miR169f-3p	704	6	2.34869	1.38995355323944	no	ACHT2	miR169f-3p:ACHT2	0.568912144538459
AT5G15740.1	miR835-5p	1922	5.5	0.469737	1	no	NA	miR835-5p:AT5G15740.1	0.568912144538459
AT5G24150.2	miR847	1018	5.5	0.469737	1	no	SQE5	miR847:SQE5	0.568912144538459
AT5G35690.1	miR3440b-3p	282	5.5	0.469737	1	no	NA	miR3440b-3p:AT5G35690.1	0.568912144538459
AT5G42770.2	miR837-5p	691	5.5	0.469737	1	no	NA	miR837-5p:AT5G42770.2	0.568912144538459
AT5G42940.1	miR8172	1311	5.5	0.469737	1	no	NA	miR8172:AT5G42940.1	0.568912144538459
AT5G43940.2	miR839-5p	372	6	0.939474	1.31960616083014	no	ADH2	miR839-5p:ADH2	0.568912144538459
AT5G13220.4	miR841a-5p	464	4	0.939474	0.805024883675562	no	JAS1	miR841a-5p:JAS1	0.575412076806604
AT1G56140.1	miR4227	2235	6	0.939474	1.31960616083014	no	NA	miR4227:AT1G56140.1	0.579004977787553
AT1G62480.1	miR838	428	4	1.40921	0.231772030854067	no	NA	miR838:AT1G62480.1	0.579004977787553
AT3G10960.1	miR8170-5p	2100	6	0.939474	1.31960616083014	no	ATAZG1	miR8170-5p:ATAZG1	0.579004977787553
AT1G70700.2	miR5021	98	4	0.469737	1	no	JAZ9	miR5021:JAZ9	0.590852915694141
AT1G01630.1	miR8171	978	6	1.40921	1	no	NA	miR8171:AT1G01630.1	0.611103749257162
AT4G00780.1	miR397b	720	4.5	0.469737	0.757801857617065	no	NA	miR397b:AT4G00780.1	0.611103749257162
AT1G07320.4	miR414	870	4	0.469737	0.586052251720591	no	EMB2784	miR414:EMB2784	0.611308538868355
AT1G20010.1	miR774a	135	5	0.469737	1	no	TUB5	miR774a:TUB5	0.611308538868355
AT1G56200.2	miR414	377	5	0.939474	1	no	EMB1303	miR414:EMB1303	0.611308538868355
AT1G69870.1	miR838	1244	5	1.40921	1	no	NRT1.7	miR838:NRT1.7	0.611308538868355
AT3G22440.1	miR868-3p	1218	5	0.469737	1	no	NA	miR868-3p:AT3G22440.1	0.611308538868355
AT4G10480.2	miR414	216	5	0.469737	1	no	NA	miR414:AT4G10480.2	0.611308538868355
AT4G32590.4	miR396a-5p	429	5	0.939474	1	no	NA	miR396a-5p:AT4G32590.4	0.611308538868355
AT5G55230.2	miR172c	2003	4	0.469737	0.757801857617065	no	ATMAP65-1	miR172c:ATMAP65-1	0.611308538868355
AT5G65630.1	miR828	2151	5	0.469737	1	no	GTE7	miR828:GTE7	0.611308538868355
AT5G40450.1	miR3440b-5p	6647	5	0.939474	1	no	NA	miR3440b-5p:AT5G40450.1	0.614359976073367
AT2G25730.2	miR2111a-5p	7751	5	0.469737	1	no	NA	miR2111a-5p:AT2G25730.2	0.617507627921676
AT2G38610.2	miR5021	1209	4.5	0.469737	1	no	NA	miR5021:AT2G38610.2	0.617507627921676
AT4G22820.2	miR394a	1026	5	0.469737	1	no	NA	miR394a:AT4G22820.2	0.617507627921676
AT4G32260.1	miR5021	895	3	0.939474	0.507925791295876	no	PDE334	miR5021:PDE334	0.617507627921676
AT5G60920.1	miR5021	1552	4.5	1.40921	1	no	COB	miR5021:COB	0.617507627921676
AT3G09970.1	miR5015	943	6	0.469737	1	no	NA	miR5015:AT3G09970.1	0.624360587175941
AT4G34030.1	miR5663-5p	1743	4.5	0.469737	0.757801857617065	no	MCCB	miR5663-5p:MCCB	0.624360587175941
AT4G04920.2	miR834	2903	6	0.469737	1	no	AtSFR6	miR834:AtSFR6	0.625871025213148
AT1G15690.2	miR414	2086	4	0.939474	0.132637186781924	no	AtAVP1	miR414:AtAVP1	0.627993939166817
AT1G32990.1	miR5021	82	6	0.469737	1	no	PRPL11	miR5021:PRPL11	0.627993939166817
AT1G47250.1	miR414	779	6	0.469737	1	no	PAF2	miR414:PAF2	0.627993939166817
AT1G73030.1	miR774b-3p	250	6	0.469737	1	no	CHMP1A	miR774b-3p:CHMP1A	0.627993939166817
AT1G73760.1	miR414	787	6	0.469737	1	no	NA	miR414:AT1G73760.1	0.627993939166817
AT2G01320.4	miR866-5p	2270	6	0.469737	1	no	ABCG7	miR866-5p:ABCG7	0.627993939166817
AT2G23760.3	miR5658	791	6	0.469737	1	no	BLH4	miR5658:BLH4	0.627993939166817
AT2G27800.1	miR172d-5p	1263	6	0.469737	1	no	NA	miR172d-5p:AT2G27800.1	0.627993939166817
AT2G47730.1	miR5021	872	4	0.469737	0.757801857617065	no	ATGSTF5	miR5021:ATGSTF5	0.627993939166817
AT3G01610.1	miR396b-5p	2542	6	0.469737	1	no	CDC48C	miR396b-5p:CDC48C	0.627993939166817
AT3G06180.1	miR840-3p	670	6	0.469737	1	no	NA	miR840-3p:AT3G06180.1	0.627993939166817
AT3G23605.1	miR5017-5p	419	6	0.469737	1	no	NA	miR5017-5p:AT3G23605.1	0.627993939166817
AT3G29200.1	miR833a-5p	1182	6	0.469737	1	no	ATCM1	miR833a-5p:ATCM1	0.627993939166817
AT5G09960.1	miR8173	380	6	0.469737	1	no	NA	miR8173:AT5G09960.1	0.627993939166817
AT5G20890.1	miR5663-5p	866	6	0.469737	1	no	NA	miR5663-5p:AT5G20890.1	0.627993939166817
AT5G25210.1	miR5021	321	6	0.469737	1	no	NA	miR5021:AT5G25210.1	0.627993939166817
AT5G25900.1	miR854a	109	5.5	0.939474	1	no	ATKO1	miR854a:ATKO1	0.627993939166817
AT5G55910.1	miR5021	1942	4	0.469737	0.757801857617065	no	D6PK	miR5021:D6PK	0.627993939166817
AT5G65670.2	miR5998a	817	6	0.469737	1	no	IAA9	miR5998a:IAA9	0.627993939166817
AT2G35490.1	miR865-3p	476	6	0.939474	1	no	NA	miR865-3p:AT2G35490.1	0.634290114215672
AT2G35940.3	miR773b-5p	2560	4	0.939474	0.579173945632471	no	BLH1	miR773b-5p:BLH1	0.634939724026926
AT3G01500.3	miR5658	1200	4	1.40921	0.317992112265585	no	ATBCA1	miR5658:ATBCA1	0.634939724026926
AT4G38740.1	miR776	534	6	2.34869	1	no	ROC1	miR776:ROC1	0.634939724026926
AT1G48380.2	miR396a-5p	1173	6	0.469737	1	no	HYP7	miR396a-5p:HYP7	0.640489983635333
AT2G37400.1	miR838	729	6	0.469737	1	no	NA	miR838:AT2G37400.1	0.640489983635333
AT4G16830.3	miR842	739	6	0.469737	1	no	NA	miR842:AT4G16830.3	0.640489983635333
AT3G63130.2	miR847	1841	6	0.939474	1	no	ATRANGAP1	miR847:ATRANGAP1	0.643142957443318
AT1G71170.1	miR4227	481	6	0.469737	1	no	NA	miR4227:AT1G71170.1	0.64364277556063
AT3G19930.1	miR4227	1502	6	1.40921	1	no	ATSTP4	miR4227:ATSTP4	0.64364277556063
AT4G18580.2	miR858a	321	6	0.469737	1	no	NA	miR858a:AT4G18580.2	0.64364277556063
AT5G58420.1	miR1887	960	6	0.469737	1	no	NA	miR1887:AT5G58420.1	0.64364277556063
AT3G06190.2	miR4239	752	6	0.469737	1	no	ATBPM2	miR4239:ATBPM2	0.643737474517618
AT1G56450.1	miR172d-5p	637	4.5	0.469737	0.610049352277303	no	PBG1	miR172d-5p:PBG1	0.652320843075408
AT2G39950.2	miR156f-3p	2023	6	0.469737	1	no	NA	miR156f-3p:AT2G39950.2	0.652320843075408
AT3G04730.1	miR391-3p	784	4.5	0.469737	0.510511471196096	no	IAA16	miR391-3p:IAA16	0.652320843075408
AT3G61490.3	miR157a-3p	1262	6	0.469737	1	no	NA	miR157a-3p:AT3G61490.3	0.652320843075408
AT4G03080.1	miR158a-3p	2586	6	0.469737	1	no	BSL1	miR158a-3p:BSL1	0.652320843075408
AT4G23000.1	miR169f-3p	3698	6	0.469737	1	no	NA	miR169f-3p:AT4G23000.1	0.652320843075408
AT4G28730.1	miR5640	160	6	0.469737	1	no	GrxC5	miR5640:GrxC5	0.652320843075408
AT4G32410.1	miR831-3p	1654	6	0.469737	1	no	AtCESA1	miR831-3p:AtCESA1	0.652320843075408
AT5G05750.1	miR157a-3p	1104	6	0.469737	1	no	NA	miR157a-3p:AT5G05750.1	0.652320843075408
AT1G71030.1	miR858a	342	4.5	1.87895	0.859724250378506	no	ATMYBL2	miR858a:ATMYBL2	0.655076812885275
AT3G11120.1	miR831-3p	105	5	1.40921	0.816844724877179	no	NA	miR831-3p:AT3G11120.1	0.661008080822933
AT4G16500.1	miR8165	186	5	0.469737	1	no	NA	miR8165:AT4G16500.1	0.665636602254782
AT5G43760.1	miR8180	1055	4.5	0.469737	0.610049352277303	no	KCS20	miR8180:KCS20	0.674928452972996
AT2G16640.1	miR4243	3245	6	0.469737	1	no	ATTOC132	miR4243:ATTOC132	0.675294217375214
ATCG00860.1	miR5016	1463	4.5	0.234869	0.512561794115083	no	YCF2.1	miR5016:YCF2.1	0.675294217375214
ATCG01280.1	miR5016	1463	4.5	0.234869	0.512561794115083	no	YCF2.2	miR5016:YCF2.2	0.675294217375214
AT5G63850.1	miR414	1720	4.5	0.469737	0.610049352277303	no	AAP4	miR414:AAP4	0.683392753918949
AT4G31500.1	miR5024-3p	911	6	0.469737	1	no	ATR4	miR5024-3p:ATR4	0.694555149186603
AT1G05575.1	miR854a	333	6	0.469737	1	no	NA	miR854a:AT1G05575.1	0.702695506898067
AT1G26110.2	miR854a	1128	6	0.469737	1	no	DCP5	miR854a:DCP5	0.702695506898067
AT5G62680.1	miR158a-5p	2178	4.5	0.939474	0.579173945632471	no	GTR2	miR158a-5p:GTR2	0.702695506898067
AT1G15670.1	miR414	1019	4.5	0.469737	0.757801857617065	no	NA	miR414:AT1G15670.1	0.714386474853463
AT2G01190.1	miR5021	2317	5	0.469737	1	no	PDE331	miR5021:PDE331	0.714386474853463
AT2G17190.1	miR5662	1924	5.5	0.469737	1	no	NA	miR5662:AT2G17190.1	0.714386474853463
AT2G18750.3	miR5021	2277	5	0.469737	1	no	NA	miR5021:AT2G18750.3	0.714386474853463
AT2G27470.1	miR414	850	5.5	0.469737	1	no	NF-YB11	miR414:NF-YB11	0.714386474853463
AT2G31280.4	miR776	2591	5.5	0.469737	1	no	CPUORF7	miR776:CPUORF7	0.714386474853463
AT2G47190.1	miR858a	406	5.5	0.155013	1.155013	no	ATMYB2	miR858a:ATMYB2	0.714386474853463
AT3G25500.1	miR5021	126	5	0.469737	1	no	AFH1	miR5021:AFH1	0.714386474853463
AT3G55410.1	miR840-3p	2449	5.5	0.469737	1	no	NA	miR840-3p:AT3G55410.1	0.714386474853463
AT4G27270.1	miR858a	578	5.5	0.469737	1	no	NA	miR858a:AT4G27270.1	0.714386474853463
AT4G28085.2	miR5021	143	5	0.469737	1	no	NA	miR5021:AT4G28085.2	0.714386474853463
AT4G34881.1	miR5662	186	5.5	0.427461	1	no	NA	miR5662:AT4G34881.1	0.714386474853463
AT4G37820.1	miR837-5p	1643	5.5	0.469737	1	no	NA	miR837-5p:AT4G37820.1	0.714386474853463
AT5G02560.2	miR857	532	5.5	0.469737	1	no	HTA12	miR857:HTA12	0.714386474853463
AT5G04280.1	miR847	909	5.5	0.469737	1	no	AtRZ-1c	miR847:AtRZ-1c	0.714386474853463
AT5G40690.1	miR414	626	4.5	0.469737	0.757801857617065	no	NA	miR414:AT5G40690.1	0.714386474853463
AT5G53870.1	miR5021	900	5	0.469737	1	no	AtENODL1	miR5021:AtENODL1	0.714386474853463
AT5G26830.1	miR173-3p	1316	6	0.469737	1	no	NA	miR173-3p:AT5G26830.1	0.714808592077853
AT1G71080.1	miR5013	979	5.5	0.469737	1	no	NA	miR5013:AT1G71080.1	0.71727320285968
AT1G10390.2	miR414	3414	5	0.939474	0.805024883675562	no	NA	miR414:AT1G10390.2	0.71930525008987
AT2G03470.2	miR414	1122	4.5	0.0328816	0.532557590356973	no	NA	miR414:AT2G03470.2	0.71930525008987
AT4G27320.1	miR414	922	4.5	0.469737	0.510511471196096	no	ATPHOS34	miR414:ATPHOS34	0.71930525008987
AT5G24735.1	miR849	477	4.5	0.469737	0.610049352277303	no	NA	miR849:AT5G24735.1	0.71930525008987
AT3G26030.1	miR5021	58	4	0.469737	0.610049352277303	no	ATB' DELTA	miR5021:ATB' DELTA	0.731796858353015
AT5G58250.1	miR4245	718	5	0.939474	0.805024883675562	no	EMB3143	miR4245:EMB3143	0.733067809317672
AT1G74560.3	miR414	827	5	0.469737	0.757801857617065	no	NRP1	miR414:NRP1	0.736549706770949
AT2G14080.1	miR867	3641	5	0.469737	0.757801857617065	no	NA	miR867:AT2G14080.1	0.736549706770949
ATCG00890.1	miR167a-3p	677	4.5	0.234869	0.287971764113279	no	NDHB.1	miR167a-3p:NDHB.1	0.736549706770949
ATCG01250.1	miR167a-3p	677	4.5	0.234869	0.287971764113279	no	NDHB.2	miR167a-3p:NDHB.2	0.736549706770949
AT1G07930.2	miR414	1061	4.5	0.338211	0.43971498606803	no	NA	miR414:AT1G07930.2	0.74328629410195
AT1G07940.2	miR414	1411	4.5	0.244263	0.740139752153179	no	NA	miR414:AT1G07940.2	0.75037475897585
AT1G07920.1	miR414	1280	4.5	0.361698	0.638674152349595	no	NA	miR414:AT1G07920.1	0.756089837356324
AT5G59850.1	miR776	311	6	0.939474	1.31960616083014	no	NA	miR776:AT5G59850.1	0.761515467177896
AT3G02468.1	miR854a	813	5	0.939474	0.805024883675562	no	CPuORF9	miR854a:CPuORF9	0.784341524940851
AT3G02470.4	miR854a	866	5	0.939474	0.805024883675562	no	SAMDC	miR854a:SAMDC	0.784341524940851
AT1G15670.1	miR5661	559	5	0.469737	0.757801857617065	no	NA	miR5661:AT1G15670.1	0.793400858611772
AT1G10940.2	miR414	1489	6	0.469737	1	no	ASK1	miR414:ASK1	0.795307226184999
AT1G12520.3	miR398a-3p	820	6	0.469737	1	no	ATCCS	miR398a-3p:ATCCS	0.795307226184999
AT1G17730.1	miR417	319	6	0.469737	1	no	CHMP1B	miR417:CHMP1B	0.795307226184999
AT1G20630.1	miR842	1002	6	0.939474	1	no	CAT1	miR842:CAT1	0.795307226184999
AT2G30110.1	miR414	3313	5	0.469737	0.757801857617065	no	ATUBA1	miR414:ATUBA1	0.795307226184999
AT2G33730.1	miR390a-5p	2200	5	0.469737	0.757801857617065	no	NA	miR390a-5p:AT2G33730.1	0.795307226184999
AT2G35490.1	miR399c-5p	1185	6	0.939474	1	no	NA	miR399c-5p:AT2G35490.1	0.795307226184999
AT2G36850.1	miR838	5971	5	0.469737	0.757801857617065	no	ATGSL08	miR838:ATGSL08	0.795307226184999
AT2G39730.3	miR863-5p	420	6	0.939474	1	no	RCA	miR863-5p:RCA	0.795307226184999
AT3G02360.2	miR859	1605	5	0.469737	0.757801857617065	no	NA	miR859:AT3G02360.2	0.795307226184999
AT3G12480.1	miR5637	1198	6	0.469737	1	no	NF-YC11	miR5637:NF-YC11	0.795307226184999
AT3G27810.1	miR858a	499	5	0.939474	0.805024883675562	no	ATMYB21	miR858a:ATMYB21	0.795307226184999
AT3G49490.1	miR837-5p	2690	6	0.469737	1	no	NA	miR837-5p:AT3G49490.1	0.795307226184999
AT3G55170.2	miR5015	336	6	0.469737	1	no	NA	miR5015:AT3G55170.2	0.795307226184999
AT3G61790.1	miR5657	1272	6	0.469737	1	no	NA	miR5657:AT3G61790.1	0.795307226184999
AT4G07990.2	miR173-5p	1191	6	0.469737	1	no	NA	miR173-5p:AT4G07990.2	0.795307226184999
AT4G35830.2	miR5021	3068	4	0.469737	0.610049352277303	no	ACO1	miR5021:ACO1	0.795307226184999
AT5G03880.1	miR398a-5p	213	6	0.469737	1	no	NA	miR398a-5p:AT5G03880.1	0.795307226184999
AT5G12980.1	miR5021	106	6	0.00469737	1.00469737	no	NA	miR5021:AT5G12980.1	0.795307226184999
AT5G40780.2	miR5663-3p	1615	6	0.469737	1	no	LHT1	miR5663-3p:LHT1	0.795307226184999
AT5G41790.1	miR393a-3p	4356	6	0.469737	1	no	CIP1	miR393a-3p:CIP1	0.795307226184999
AT5G49820.1	miR5997	1685	6	0.469737	1	no	RUS6	miR5997:RUS6	0.795307226184999
AT5G50920.1	miR173-3p	1539	5	0.469737	0.757801857617065	no	ATHSP93-V	miR173-3p:ATHSP93-V	0.795307226184999
AT5G57020.1	miR3440b-5p	1483	6	0.469737	1	no	ATNMT1	miR3440b-5p:ATNMT1	0.795307226184999
AT2G33150.1	miR5021	215	4	0.469737	0.510511471196096	no	KAT2	miR5021:KAT2	0.801015489106811
AT4G34180.1	miR5021	828	4	0.469737	0.510511471196096	no	NA	miR5021:AT4G34180.1	0.801015489106811
AT4G19110.3	miR164c-3p	1176	5	0.469737	0.610049352277303	no	NA	miR164c-3p:AT4G19110.3	0.84671931016047
AT4G19112.1	miR164c-3p	2260	5	0.469737	0.610049352277303	no	CPuORF25	miR164c-3p:CPuORF25	0.84671931016047
AT4G38600.2	miR5021	5771	5	0.469737	0.757801857617065	no	KAK	miR5021:KAK	0.85458723735137
AT1G67350.2	miR854a	355	5	0.469737	0.757801857617065	no	NA	miR854a:AT1G67350.2	0.856737276228435
AT5G12150.2	miR2937	2773	6	0.469737	1	no	NA	miR2937:AT5G12150.2	0.856737276228435
AT5G39050.1	miR854a	851	6	0.469737	1	no	PMAT1	miR854a:PMAT1	0.860776781005172
AT5G10400.1	miR414	488	5	0.469737	0.610049352277303	no	NA	miR414:AT5G10400.1	0.874756475725304
AT2G29960.2	miR5632-5p	378	5	0.469737	0.510511471196096	no	ATCYP5	miR5632-5p:ATCYP5	0.900311432796257
AT2G25670.2	miR408-3p	1316	5.5	0.469737	0.757801857617065	no	NA	miR408-3p:AT2G25670.2	0.904284234321342
AT4G01290.2	miR4221	3405	5.5	0.469737	0.757801857617065	no	NA	miR4221:AT4G01290.2	0.905513106366105
AT4G24660.1	miR472-3p	232	5.5	0.469737	0.757801857617065	no	ATHB22	miR472-3p:ATHB22	0.908135732145585
AT5G18600.1	miR414	204	5.5	1.40921	0.836836346584692	no	NA	miR414:AT5G18600.1	0.910345193072682
AT1G10350.1	miR399c-5p	656	5.5	0.469737	0.757801857617065	no	NA	miR399c-5p:AT1G10350.1	0.910430899192293
AT1G20970.1	miR847	3798	5.5	0.469737	0.757801857617065	no	NA	miR847:AT1G20970.1	0.910430899192293
AT2G05220.2	miR847	336	5	0.192592	0.55690603606885	no	NA	miR847:AT2G05220.2	0.910430899192293
AT2G28910.1	miR414	876	5.5	0.469737	0.757801857617065	no	CXIP4	miR414:CXIP4	0.910430899192293
AT3G19850.1	miR5658	1825	5	0.469737	0.610049352277303	no	NA	miR5658:AT3G19850.1	0.910430899192293
AT3G24080.2	miR414	552	5.5	0.469737	0.757801857617065	no	NA	miR414:AT3G24080.2	0.910430899192293
AT3G54820.1	miR5020c	648	5	0.469737	0.610049352277303	no	PIP2;5	miR5020c:PIP2;5	0.910430899192293
AT5G24890.1	miR390b-3p	440	5.5	0.469737	0.757801857617065	no	NA	miR390b-3p:AT5G24890.1	0.910430899192293
AT5G50920.1	miR858a	388	5.5	0.469737	0.757801857617065	no	ATHSP93-V	miR858a:ATHSP93-V	0.910430899192293
AT2G17500.4	miR844-5p	1417	5.5	0.939474	0.805024883675562	no	NA	miR844-5p:AT2G17500.4	0.910844851985349
AT4G26230.1	miR414	332	5	0.469737	0.510511471196096	no	NA	miR414:AT4G26230.1	0.910844851985349
AT4G36750.1	miR3440b-5p	802	5.5	0.469737	0.757801857617065	no	NA	miR3440b-5p:AT4G36750.1	0.910844851985349
AT5G40450.1	miR414	8596	5	0.469737	0.510511471196096	no	NA	miR414:AT5G40450.1	0.910844851985349
AT5G48412.1	miR849	639	5.5	0.939474	0.805024883675562	no	NA	miR849:AT5G48412.1	0.912083105194562
AT4G02380.2	miR847	350	5	0.469737	0.510511471196096	no	AtLEA5	miR847:AtLEA5	0.913938538892331
AT3G48780.1	miR838	1726	5	0.469737	0.510511471196096	no	ATSPT1	miR838:ATSPT1	0.922892067826628
AT5G08300.1	miR171b-3p	1090	5	0.469737	0.610049352277303	no	NA	miR171b-3p:AT5G08300.1	0.922892067826628
AT2G04390.1	miR847	328	5	0.277145	0.477087816030124	no	NA	miR847:AT2G04390.1	0.925614983234765
AT1G01620.2	miR157c-3p	320	5.5	0.469737	0.757801857617065	no	PIP1;3	miR157c-3p:PIP1;3	0.931043518855132
AT1G45145.1	miR837-5p	390	5	1.40921	0.390654617803153	no	ATH5	miR837-5p:ATH5	0.931043518855132
AT1G78040.2	miR415	511	4.5	0.469737	0.23831859655495	no	NA	miR415:AT1G78040.2	0.931043518855132
AT3G56800.1	miR837-5p	536	5	0.831435	0.350337533452061	no	ACAM-3	miR837-5p:ACAM-3	0.931043518855132
AT5G65620.1	miR5021	98	5	0.469737	0.757801857617065	no	NA	miR5021:AT5G65620.1	0.931043518855132
AT1G49975.1	miR414	455	5.5	0.469737	0.757801857617065	no	NA	miR414:AT1G49975.1	0.932124322464051
AT1G68530.2	miR824-3p	485	5.5	0.469737	0.757801857617065	no	CER6	miR824-3p:CER6	0.932124322464051
AT4G01150.2	miR3440b-3p	252	5.5	2.34869	0.780915357635909	no	NA	miR3440b-3p:AT4G01150.2	0.932124322464051
AT5G02940.1	miR847	1798	5.5	0.469737	0.757801857617065	no	NA	miR847:AT5G02940.1	0.932124322464051
AT5G03660.2	miR840-3p	491	5.5	0.469737	0.757801857617065	no	NA	miR840-3p:AT5G03660.2	0.932124322464051
AT5G27850.1	miR396b-5p	541	5	0.469737	0.384907108175633	no	NA	miR396b-5p:AT5G27850.1	0.932124322464051
AT5G65670.2	miR390a-3p	939	5.5	0.469737	0.757801857617065	no	IAA9	miR390a-3p:IAA9	0.932124322464051
AT5G37780.3	miR838	530	5	0.469737	0.281147862415664	no	ACAM-1	miR838:ACAM-1	0.932614651700983
AT2G31670.1	miR396b-5p	685	5.5	0.469737	0.757801857617065	no	NA	miR396b-5p:AT2G31670.1	0.93404556133899
AT3G56490.1	miR5663-5p	197	5.5	0.248961	0.849785369763434	no	HINT1	miR5663-5p:HINT1	0.937314893370924
AT1G19570.2	miR842	467	5	0.469737	0.221450989550766	no	ATDHAR1	miR842:ATDHAR1	0.940024146318319
AT1G31130.1	miR776	1216	5.5	0.469737	0.757801857617065	no	NA	miR776:AT1G31130.1	0.942102509071091
AT4G34920.1	miR5665	938	5	0.469737	0.438899091883692	no	NA	miR5665:AT4G34920.1	0.942102509071091
AT1G27310.1	miR8174	187	5.5	0.469737	0.757801857617065	no	NTF2A	miR8174:NTF2A	0.95249647771321
AT4G32340.1	miR160c-3p	804	5	0.469737	0.438899091883692	no	NA	miR160c-3p:AT4G32340.1	0.95249647771321
AT4G35840.1	miR866-3p	799	5	0.469737	0.438899091883692	no	NA	miR866-3p:AT4G35840.1	0.95550657403334
AT1G65295.1	miR854a	115	5	1.40921	0.317992112265585	no	NA	miR854a:AT1G65295.1	0.987248223080098
AT4G23820.1	miR870-5p	1356	5	0.939474	0.579173945632471	no	NA	miR870-5p:AT4G23820.1	0.9874584886471
AT5G41560.1	miR5021	323	6	0.469737	0.757801857617065	no	NA	miR5021:AT5G41560.1	0.992060497367539
AT1G06760.1	miR834	682	6	0.939474	0.805024883675562	no	NA	miR834:AT1G06760.1	0.99572936875667
AT1G07040.1	miR5657	1219	5.5	0.469737	0.610049352277303	no	NA	miR5657:AT1G07040.1	0.99572936875667
AT1G12080.2	miR4221	353	5.5	0.469737	0.0916774994386088	no	NA	miR4221:AT1G12080.2	0.99572936875667
AT1G12080.2	miR838	461	5.5	4.22763	0.649713027245633	no	NA	miR838:AT1G12080.2	0.99572936875667
AT1G15340.2	miR773a	1048	5.5	0.469737	0.610049352277303	no	MBD10	miR773a:MBD10	0.99572936875667
AT1G15340.2	miR773a	994	5.5	0.469737	0.510511471196096	no	MBD10	miR773a:MBD10	0.99572936875667
AT1G20630.1	miR391-3p	1474	5.5	0.939474	0.452285828886982	no	CAT1	miR391-3p:CAT1	0.99572936875667
AT1G20693.3	miR390a-3p	589	5.5	1.40921	0.390654617803153	no	HMG BETA 1	miR390a-3p:HMG BETA 1	0.99572936875667
AT1G22400.1	miR157a-3p	1371	6	1.63469	0.915156567498567	no	ATUGT85A1	miR157a-3p:ATUGT85A1	0.99572936875667
AT1G55670.1	miR157d	654	5.5	1.20722	0.659129390896141	no	PSAG	miR157d:PSAG	0.99572936875667
AT1G60950.1	miR773b-3p	423	5.5	0.939474	0.255991563186349	no	ATFD2	miR773b-3p:ATFD2	0.99572936875667
AT1G62480.1	miR838	473	5.5	1.87895	0.357808666602039	no	NA	miR838:AT1G62480.1	0.99572936875667
AT1G66670.1	miR397a	819	5.5	1.40921	0.422863531769922	no	CLPP3	miR397a:CLPP3	0.99572936875667
AT1G70290.1	miR8170-3p	2146	6	0.469737	0.757801857617065	no	ATTPS8	miR8170-3p:ATTPS8	0.99572936875667
AT1G72020.1	miR5651	278	6	1.40921	0.836836346584692	no	NA	miR5651:AT1G72020.1	0.99572936875667
AT1G75880.2	miR5634	408	5.5	0.469737	0.610049352277303	no	NA	miR5634:AT1G75880.2	0.99572936875667
AT1G79830.4	miR773a	3055	6	0.469737	0.757801857617065	no	GC5	miR773a:GC5	0.99572936875667
AT1G80180.1	miR157c-3p	338	5.5	0.469737	0.610049352277303	no	NA	miR157c-3p:AT1G80180.1	0.99572936875667
AT1G80920.1	miR5658	210	5	0.469737	0.172589624685437	no	AtJ8	miR5658:AtJ8	0.99572936875667
AT2G16600.2	miR773b-5p	405	5	1.40921	0.317992112265585	no	ROC3	miR773b-5p:ROC3	0.99572936875667
AT2G17450.1	miR5658	612	5.5	0.469737	0.610049352277303	no	RHA3A	miR5658:RHA3A	0.99572936875667
AT2G18160.1	miR5633	829	5.5	0.939474	0.507925791295876	no	ATBZIP2	miR5633:ATBZIP2	0.99572936875667
AT2G18162.1	miR5633	829	5.5	0.939474	0.507925791295876	no	CPuORF1	miR5633:CPuORF1	0.99572936875667
AT2G18960.1	miR419	2243	5.5	0.469737	0.510511471196096	no	AHA1	miR419:AHA1	0.99572936875667
AT2G19800.1	miR407	797	5.5	0.469737	0.438899091883692	no	MIOX2	miR407:MIOX2	0.99572936875667
AT2G20140.1	miR172b-5p	552	6	0.122132	0.763491699535359	no	RPT2b	miR172b-5p:RPT2b	0.99572936875667
AT2G20260.1	miR834	241	6	1.87895	0.859724250378506	no	PSAE-2	miR834:PSAE-2	0.99572936875667
AT2G20890.1	miR838	906	5.5	0.939474	0.507925791295876	no	PSB29	miR838:PSB29	0.99572936875667
AT2G23120.1	miR8176	270	5.5	0.939474	0.178515124515853	no	NA	miR8176:AT2G23120.1	0.99572936875667
AT2G28720.1	miR413	131	6	0.469737	0.757801857617065	no	NA	miR413:AT2G28720.1	0.99572936875667
AT2G36800.1	miR396b-5p	1355	5.5	0.469737	0.738136599795595	no	DOGT1	miR396b-5p:DOGT1	0.99572936875667
AT2G44060.2	miR414	1037	5.5	0.469737	0.610049352277303	no	NA	miR414:AT2G44060.2	0.99572936875667
AT2G45245.4	miR846-5p	939	5.5	0.234869	0.724430748219823	no	NA	miR846-5p:AT2G45245.4	0.99572936875667
AT2G45260.1	miR846-5p	1466	5.5	0.234869	0.724430748219823	no	NA	miR846-5p:AT2G45260.1	0.99572936875667
AT3G02930.2	miR5654-5p	1874	6	0.469737	0.757801857617065	no	NA	miR5654-5p:AT3G02930.2	0.99572936875667
AT3G09840.1	miR861-3p	590	6	0.469737	0.757801857617065	no	ATCDC48	miR861-3p:ATCDC48	0.99572936875667
AT3G14310.1	miR869.2	1295	5.5	0.469737	0.438899091883692	no	ATPME3	miR869.2:ATPME3	0.99572936875667
AT3G15840.5	miR867	393	5.5	0.469737	0.610049352277303	no	PIFI	miR867:PIFI	0.99572936875667
AT3G18550.2	miR3434-5p	1254	6	0.469737	0.757801857617065	no	AtBRC1	miR3434-5p:AtBRC1	0.99572936875667
AT3G19420.1	miR2939	2166	5.5	0.469737	0.610049352277303	no	ATPEN2	miR2939:ATPEN2	0.99572936875667
AT3G19930.1	miR5021	1987	6	0.469737	0.757801857617065	no	ATSTP4	miR5021:ATSTP4	0.99572936875667
AT3G22440.1	miR166a-5p	1373	6	0.469737	0.757801857617065	no	NA	miR166a-5p:AT3G22440.1	0.99572936875667
AT3G26740.1	miR5658	208	5	0.939474	0.29222809013312	no	CCL	miR5658:CCL	0.99572936875667
AT3G46030.1	miR4243	261	5.5	0.192592	0.526858662566984	no	HTB11	miR4243:HTB11	0.99572936875667
AT3G46670.1	miR396a-5p	1375	6	0.469737	0.757801857617065	no	UGT76E11	miR396a-5p:UGT76E11	0.99572936875667
AT3G48680.1	miR5660	767	6	0.469737	0.757801857617065	no	AtCAL2	miR5660:AtCAL2	0.99572936875667
AT3G49910.1	miR172b-5p	606	5.5	0.469737	0.510511471196096	no	NA	miR172b-5p:AT3G49910.1	0.99572936875667
AT3G52560.4	miR414	784	6	0.939474	0.805024883675562	no	MMZ4	miR414:MMZ4	0.99572936875667
AT3G61130.1	miR774b-5p	2340	6	0.469737	0.757801857617065	no	GAUT1	miR774b-5p:GAUT1	0.99572936875667
AT4G02940.1	miR5021	1812	6	0.469737	0.757801857617065	no	NA	miR5021:AT4G02940.1	0.99572936875667
AT4G04640.1	miR5021	1310	6	1.87895	0.859724250378506	no	ATPC1	miR5021:ATPC1	0.99572936875667
AT4G13250.2	miR156i	1600	5	0.469737	0.0890679522219461	no	NYC1	miR156i:NYC1	0.99572936875667
AT4G18030.1	miR166e-5p	2047	6	0.939474	0.805024883675562	no	NA	miR166e-5p:AT4G18030.1	0.99572936875667
AT4G23710.1	miR837-5p	324	5.5	0.469737	0.610049352277303	no	VAG2	miR837-5p:VAG2	0.99572936875667
AT4G24690.1	miR159b-5p	2026	5.5	0.469737	0.610049352277303	no	AtNBR1	miR159b-5p:AtNBR1	0.99572936875667
AT4G26630.2	miR847	2389	6	0.469737	0.757801857617065	no	NA	miR847:AT4G26630.2	0.99572936875667
AT4G29040.1	miR172b-5p	582	6	0.347606	0.916902820028345	no	RPT2a	miR172b-5p:RPT2a	0.99572936875667
AT4G30530.1	miR861-3p	451	5.5	0.469737	0.510511471196096	no	GGP1	miR861-3p:GGP1	0.99572936875667
AT4G36790.1	miR415	1559	6	0.469737	0.969029037173199	no	NA	miR415:AT4G36790.1	0.99572936875667
AT4G37460.1	miR5017-5p	1064	6	0.469737	0.757801857617065	no	SRFR1	miR5017-5p:SRFR1	0.99572936875667
AT5G01530.1	miR5662	896	5.5	12.2132	0.519666644380032	no	LHCB4.1	miR5662:LHCB4.1	0.99572936875667
AT5G05750.1	miR870-3p	1272	6	0.469737	0.757801857617065	no	NA	miR870-3p:AT5G05750.1	0.99572936875667
AT5G07370.4	miR5021	331	5	0.469737	0.342743041304429	no	ATIPK2A	miR5021:ATIPK2A	0.99572936875667
AT5G11160.1	miR5660	498	6	0.469737	0.757801857617065	no	APT5	miR5660:APT5	0.99572936875667
AT5G11740.1	miR5020b	190	5	0.469737	0.257967623657933	no	AGP15	miR5020b:AGP15	0.99572936875667
AT5G13630.2	miR773a	3940	6	0.469737	0.757801857617065	no	ABAR	miR773a:ABAR	0.99572936875667
AT5G16050.1	miR773b-5p	574	5.5	0.234869	0.636703044227455	no	GF14 UPSILON	miR773b-5p:GF14 UPSILON	0.99572936875667
AT5G23210.4	miR168b-3p	978	6	0.939474	0.805024883675562	no	SCPL34	miR168b-3p:SCPL34	0.99572936875667
AT5G27700.1	miR417	258	5.5	0.469737	0.510511471196096	no	NA	miR417:AT5G27700.1	0.99572936875667
AT5G49360.1	miR417	1966	5.5	0.469737	0.342743041304429	no	ATBXL1	miR417:ATBXL1	0.99572936875667
AT5G53460.3	miR5014b	6850	5.5	1.40921	0.630944212527695	no	GLT1	miR5014b:GLT1	0.99572936875667
AT5G55180.2	miR172b-5p	1367	5.5	0.469737	0.384907108175633	no	NA	miR172b-5p:AT5G55180.2	0.99572936875667
AT5G57350.2	miR869.2	2139	5.5	0.469737	0.610049352277303	no	AHA3	miR869.2:AHA3	0.99572936875667
AT5G57350.2	miR840-3p	2854	5.5	0.469737	0.342743041304429	no	AHA3	miR840-3p:AHA3	0.99572936875667
AT5G60360.3	miR396b-5p	627	5.5	1.40921	0.561828383269281	no	AALP	miR396b-5p:AALP	0.99572936875667
AT5G60360.3	miR167a-5p	738	5.5	0.469737	0.438899091883692	no	AALP	miR167a-5p:AALP	0.99572936875667
AT5G65940.3	miR169a-3p	1165	6	0.469737	0.757801857617065	no	CHY1	miR169a-3p:CHY1	0.99572936875667
ATCG00190.1	miR5023	396	5.5	1.87895	0.379993189305626	no	RPOB	miR5023:RPOB	0.99572936875667
AT5G01380.1	miR854a	29	6	0.939474	0.805024883675562	no	NA	miR854a:AT5G01380.1	0.996482736693844
AT2G16600.2	miR414	538	5.5	1.87895	0.264987371691972	no	ROC3	miR414:ROC3	0.996801094687219
AT4G05180.1	miR8171	365	5.5	0.469737	0.23831859655495	no	PSBQ	miR8171:PSBQ	0.996983996383346
AT3G11170.1	miR5663-5p	796	6	0.469737	0.757801857617065	no	AtFAD7	miR5663-5p:AtFAD7	0.997835523781622
AT2G41430.5	miR3434-5p	702	5.5	1.40921	0.131075662529991	no	CID1	miR3434-5p:CID1	0.997835544282688
AT5G24490.1	miR5020a	164	6	0.469737	0.757801857617065	no	NA	miR5020a:AT5G24490.1	0.997835544282688
AT5G49360.1	miR782	2163	5.5	2.34869	0.372675846611163	no	ATBXL1	miR782:ATBXL1	0.997835544282688
AT5G50920.1	miR838	2666	5.5	0.244263	0.187477945109502	no	ATHSP93-V	miR838:ATHSP93-V	0.997835544282688
AT1G02205.3	miR774b-3p	1614	6	0.699908	0.507633731399443	no	CER1	miR774b-3p:CER1	0.999996941622193
AT1G04410.1	miR171c-5p	666	6	0.469737	0.384907108175633	no	c-NAD-MDH1	miR171c-5p:c-NAD-MDH1	0.999996941622193
AT1G07920.1	miR861-5p	491	6	0.187895	0.726921417622059	no	NA	miR861-5p:AT1G07920.1	0.999996941622193
AT1G07930.2	miR861-5p	503	6	0.0892501	0.561621398379148	no	NA	miR861-5p:AT1G07930.2	0.999996941622193
AT1G07940.2	miR861-5p	622	6	0.187895	0.726921417622059	no	NA	miR861-5p:AT1G07940.2	0.999996941622193
AT1G09970.2	miR838	2837	6	0.469737	0.610049352277303	no	LRR XI-23	miR838:LRR XI-23	0.999996941622193
AT1G11910.1	miR172d-5p	1558	6	0.469737	0.23831859655495	no	APA1	miR172d-5p:APA1	0.999996941622193
AT1G14360.1	miR832-3p	1128	6	0.469737	0.438899091883692	no	ATUTR3	miR832-3p:ATUTR3	0.999996941622193
AT1G22380.1	miR157a-3p	1302	6	0.244263	0.516460997588421	no	AtUGT85A3	miR157a-3p:AtUGT85A3	0.999996941622193
AT1G24260.3	miR398a-5p	743	6	0.469737	0.23831859655495	no	AGL9	miR398a-5p:AGL9	0.999996941622193
AT1G24260.3	miR5658	794	6	0.469737	0.23831859655495	no	AGL9	miR5658:AGL9	0.999996941622193
AT1G52200.1	miR870-3p	654	6	0.939474	0.579173945632471	no	NA	miR870-3p:AT1G52200.1	0.999996941622193
AT1G53570.5	miR865-3p	2149	6	0.469737	0.384907108175633	no	MAP3KA	miR865-3p:MAP3KA	0.999996941622193
AT1G55850.1	miR156g	2019	6	0.469737	0.510511471196096	no	ATCSLE1	miR156g:ATCSLE1	0.999996941622193
AT1G60940.2	miR858a	1020	6	0.469737	0.610049352277303	no	SNRK2-10	miR858a:SNRK2-10	0.999996941622193
AT1G64090.2	miR5658	1173	6	0.469737	0.610049352277303	no	RTNLB3	miR5658:RTNLB3	0.999996941622193
AT1G65295.1	miR5021	107	6	0.469737	0.193990882116912	no	NA	miR5021:AT1G65295.1	0.999996941622193
AT1G68300.1	miR2939	621	6	0.469737	0.610049352277303	no	NA	miR2939:AT1G68300.1	0.999996941622193
AT1G75380.3	miR414	477	6	2.34869	0.587760668518983	no	ATBBD1	miR414:ATBBD1	0.999996941622193
AT1G78830.1	miR5024-3p	1279	6	0.469737	0.18449662323316	no	NA	miR5024-3p:AT1G78830.1	0.999996941622193
AT1G80440.1	miR2111a-5p	1074	6	1.87895	0.753963681313213	no	NA	miR2111a-5p:AT1G80440.1	0.999996941622193
AT2G01490.1	miR5655	1039	6	0.469737	0.384907108175633	no	PAHX	miR5655:PAHX	0.999996941622193
AT2G07698.1	miR867	1295	6	0.469737	0.0557440699694301	no	NA	miR867:AT2G07698.1	0.999996941622193
AT2G13360.2	miR5021	1381	5.5	1.40921	0.317992112265585	no	AGT	miR5021:AGT	0.999996941622193
AT2G19730.3	miR8168	455	6	0.469737	0.438899091883692	no	NA	miR8168:AT2G19730.3	0.999996941622193
AT2G22795.1	miR4221	656	6	0.225474	0.722903520564697	no	NA	miR4221:AT2G22795.1	0.999996941622193
AT2G22795.1	miR4221	722	6	0.244263	0.641546625528365	no	NA	miR4221:AT2G22795.1	0.999996941622193
AT2G33830.2	miR823	129	6	0.939474	0.158018690370467	no	NA	miR823:AT2G33830.2	0.999996941622193
AT2G36950.1	miR414	1004	6	0.469737	0.610049352277303	no	NA	miR414:AT2G36950.1	0.999996941622193
AT2G37170.1	miR5638b	797	6	0.295934	0.407580246447644	no	PIP2;2	miR5638b:PIP2;2	0.999996941622193
AT2G37180.1	miR5638b	802	6	0.173803	0.273731157419499	no	PIP2;3	miR5638b:PIP2;3	0.999996941622193
AT2G43510.1	miR413	224	6	0.469737	0.510511471196096	no	ATTI1	miR413:ATTI1	0.999996941622193
AT2G45140.1	miR854a	1048	6	0.469737	0.610049352277303	no	PVA12	miR854a:PVA12	0.999996941622193
AT3G01500.3	miR5024-3p	748	6	1.40921	0.390654617803153	no	ATBCA1	miR5024-3p:ATBCA1	0.999996941622193
AT3G05220.2	miR847	1234	6	1.40921	0.506359948716871	no	NA	miR847:AT3G05220.2	0.999996941622193
AT3G07560.1	miR5021	1233	6	0.469737	0.0294815927723072	no	APM2	miR5021:APM2	0.999996941622193
AT3G08520.1	miR831-3p	29	6	1.0757	0.436263897938166	no	NA	miR831-3p:AT3G08520.1	0.999996941622193
AT3G13750.1	miR8181	2633	6	0.939474	0.205120953711528	no	BGAL1	miR8181:BGAL1	0.999996941622193
AT3G13750.1	miR5014a-5p	2675	6	0.469737	0.15544103975878	no	BGAL1	miR5014a-5p:BGAL1	0.999996941622193
AT3G18270.1	miR5641	123	6	0.00469737	0.683589900778166	no	CYP77A5P	miR5641:CYP77A5P	0.999996941622193
AT3G27810.1	miR5654-3p	481	6	0.469737	0.281147862415664	no	ATMYB21	miR5654-3p:ATMYB21	0.999996941622193
AT3G50820.1	miR782	1083	6	0.939474	0.178515124515853	no	OEC33	miR782:OEC33	0.999996941622193
AT3G52470.1	miR5632-3p	906	6	1.40921	0.46086084898893	no	NA	miR5632-3p:AT3G52470.1	0.999996941622193
AT3G52590.1	miR5024-3p	122	6	0.0751579	0.373454870699387	no	EMB2167	miR5024-3p:EMB2167	0.999996941622193
AT3G53420.2	miR5638b	946	6	0.469737	0.193990882116912	no	AtPIP2;1	miR5638b:AtPIP2;1	0.999996941622193
AT3G53560.1	miR776	1115	6	0.469737	0.308904558733895	no	NA	miR776:AT3G53560.1	0.999996941622193
AT3G55330.1	miR839-5p	702	6	0.469737	0.00825273034572213	no	PPL1	miR839-5p:PPL1	0.999996941622193
AT3G56020.1	miR831-3p	71	6	0.803251	0.384313946970779	no	NA	miR831-3p:AT3G56020.1	0.999996941622193
AT3G58730.1	miR168b-3p	814	6	0.469737	0.438899091883692	no	NA	miR168b-3p:AT3G58730.1	0.999996941622193
AT3G62250.1	miR838	281	6	1.40921	0.630944212527695	no	UBQ5	miR838:UBQ5	0.999996941622193
AT4G17090.1	miR5998a	1652	6	0.939474	0.371004451347934	no	AtBAM3	miR5998a:AtBAM3	0.999996941622193
AT4G33150.3	miR3932b-5p	773	6	0.469737	0.610049352277303	no	LKR	miR3932b-5p:LKR	0.999996941622193
AT5G04040.1	miR5021	517	6	0.469737	0.384907108175633	no	SDP1	miR5021:SDP1	0.999996941622193
AT5G14410.1	miR847	181	6	0.469737	0.610049352277303	no	NA	miR847:AT5G14410.1	0.999996941622193
AT5G20165.3	miR8172	536	6	0.469737	0.308904558733895	no	NA	miR8172:AT5G20165.3	0.999996941622193
AT5G27380.1	miR5021	1729	6	0.469737	0.342743041304429	no	GSH2	miR5021:GSH2	0.999996941622193
AT5G47550.1	miR833a-5p	188	6	0.469737	0.308904558733895	no	NA	miR833a-5p:AT5G47550.1	0.999996941622193
AT5G60920.1	miR156j	1537	6	0.469737	0.610049352277303	no	COB	miR156j:COB	0.999996941622193
