# Supplementary material for: NanoPARE: parallel analysis of RNA 5′ ends from low-input RNA
Source: Genome Res. 2018 Dec;28(12):1931–42. doi: 10.1101/gr.239202.118 (PMC6280765; doi:10.1101/gr.239202.118)
Supplement: Supplemental Material [file supp_gr.239202.118_Supplemental_Code_S1.zip › supplemental_code_S1/data_tables/detected_sites/sepal_1.anno.tas.allen.detected.sites.tsv]

target.transcript	sRNA	slice.site	Allen.score	slice.site.rpm	fold.change	verified.	common.name	interaction	adj.p.val
AT2G33860.1	TAS3C-5'D5[+]	1805	1	0.469737	1	yes	ARF3	TAS3C-5'D5[+]:ARF3	0
AT2G33860.1	TAS3A-5'D7[+]	1684	1.5	0.469737	1.469737	yes	ARF3	TAS3A-5'D7[+]:ARF3	0.0780582029840846
AT4G29760.1	TAS1A-3'D6[+]	630	3	0.469737	1.469737	no	NA	TAS1A-3'D6[+]:AT4G29760.1	0.102924816702864
AT5G18040.1	TAS1A-3'D2[+]	685	2	0.939474	1.31960616083014	yes	NA	TAS1A-3'D2[+]:AT5G18040.1	0.102924816702864
AT5G62000.4	TAS3A-5'D7[+]	1745	1.5	0.469737	1	yes	ARF1-BP	TAS3A-5'D7[+]:ARF1-BP	0.102924816702864
AT5G23730.1	TAS4-3'D4[-]	657	4	0.469737	1.469737	no	EFO2	TAS4-3'D4[-]:EFO2	0.172105606019835
AT5G28640.1	TAS2-3'D3[-]	988	5	0.939474	1.939474	no	AN3	TAS2-3'D3[-]:AN3	0.172105606019835
AT5G35753.1	TAS1B-3'D10[+]	694	4	0.469737	1.469737	no	NA	TAS1B-3'D10[+]:AT5G35753.1	0.172105606019835
AT1G04300.4	TAS3C-5'D9[+]	932	3	0.469737	1	no	NA	TAS3C-5'D9[+]:AT1G04300.4	0.236993506567933
AT2G25930.1	TAS3C-5'D10[+]	2440	5	11.2737	5.09449155532311	no	ELF3	TAS3C-5'D10[+]:ELF3	0.247054183887658
AT3G46960.1	TAS4-3'D6[-]	2478	6	0.469737	1.469737	no	NA	TAS4-3'D6[-]:AT3G46960.1	0.316720998458328
AT5G42790.1	TAS3B-5'D9[-]	1084	4.5	0.469737	1.469737	no	ARS5	TAS3B-5'D9[-]:ARS5	0.316720998458328
AT2G35540.1	TAS3B-5'D7[+]	588	3.5	0.469737	1	no	NA	TAS3B-5'D7[+]:AT2G35540.1	0.332629653361608
AT4G10060.1	TAS3C-5'D3[+]	2749	5.5	1.40921	1.63921164126643	no	NA	TAS3C-5'D3[+]:AT4G10060.1	0.332629653361608
AT5G54830.1	TAS3C-5'D4[+]	1081	5.5	0.469737	1.469737	no	NA	TAS3C-5'D4[+]:AT5G54830.1	0.332629653361608
AT5G58370.2	TAS3C-5'D3[+]	1027	5	0.469737	1.469737	no	NA	TAS3C-5'D3[+]:AT5G58370.2	0.332629653361608
AT5G62000.4	TAS2-3'D1[-]	1837	3.5	0.469737	1	no	ARF1-BP	TAS2-3'D1[-]:ARF1-BP	0.332629653361608
AT5G63450.1	TAS3B-5'D5[+]	1053	3	0.469737	0.757801857617065	no	CYP94B1	TAS3B-5'D5[+]:CYP94B1	0.332629653361608
AT1G09770.1	TAS3C-5'D5[+]	2826	4.5	0.469737	1.469737	no	ATCDC5	TAS3C-5'D5[+]:ATCDC5	0.471535159471142
AT1G76820.1	TAS1B-3'D10[+]	2311	6	0.469737	1.469737	no	NA	TAS1B-3'D10[+]:AT1G76820.1	0.514198346726635
AT1G79060.1	TAS1A-3'D7[-]	1110	5.5	0.469737	1.469737	no	NA	TAS1A-3'D7[-]:AT1G79060.1	0.514198346726635
AT5G08130.6	TAS3A-5'D1[+]	1002	4	0.469737	1	no	BIM1	TAS3A-5'D1[+]:BIM1	0.514198346726635
AT5G24670.2	TAS3B-5'D1[+]	918	4	0.469737	1	no	EMB2820	TAS3B-5'D1[+]:EMB2820	0.514198346726635
AT4G31340.2	TAS3C-5'D4[-]	1692	2	0.469737	1	no	NA	TAS3C-5'D4[-]:AT4G31340.2	0.520518423868584
AT5G40450.1	TAS3A-5'D1[+]	6543	3	1.22132	0.922011779795037	no	NA	TAS3A-5'D1[+]:AT5G40450.1	0.520518423868584
AT2G16870.1	TAS2-3'D7[+]	1953	5.5	0.469737	1.469737	no	NA	TAS2-3'D7[+]:AT2G16870.1	0.523353966266132
AT3G37820.1	TAS1C-3'D10[-]	1773	6	0.469737	1.469737	no	NA	TAS1C-3'D10[-]:AT3G37820.1	0.523353966266132
AT3G09880.1	TAS3B-5'D6[-]	679	6	0.469737	1.469737	no	ATB' BETA	TAS3B-5'D6[-]:ATB' BETA	0.544590742172762
AT3G57550.2	TAS3C-5'D9[+]	915	5.5	0.469737	1.469737	no	AGK2	TAS3C-5'D9[+]:AGK2	0.544590742172762
AT4G02530.1	TAS3B-5'D9[+]	298	6	2.34869	2.27842804528974	no	NA	TAS3B-5'D9[+]:AT4G02530.1	0.544590742172762
AT1G03100.1	TAS1C-3'D6[-]	2116	6	0.469737	1.469737	no	NA	TAS1C-3'D6[-]:AT1G03100.1	0.545849066791465
AT1G08820.2	TAS3A-5'D1[+]	111	5.5	0.469737	1.469737	no	VAP27-2	TAS3A-5'D1[+]:VAP27-2	0.545849066791465
AT1G14570.4	TAS3B-5'D4[-]	1530	3	0.469737	0.757801857617065	no	NA	TAS3B-5'D4[-]:AT1G14570.4	0.545849066791465
AT1G57610.3	TAS1A-3'D7[-]	892	6	0.469737	1.469737	no	NA	TAS1A-3'D7[-]:AT1G57610.3	0.545849066791465
AT1G62360.1	TAS1A-3'D8[-]	1053	3.5	0.469737	0.757801857617065	no	BUM	TAS1A-3'D8[-]:BUM	0.545849066791465
AT1G65960.2	TAS3B-5'D6[+]	1452	6	5.63685	1.54771510391403	no	GAD2	TAS3B-5'D6[+]:GAD2	0.545849066791465
AT1G72645.1	TAS3C-5'D9[+]	215	4	0.469737	1	no	NA	TAS3C-5'D9[+]:AT1G72645.1	0.545849066791465
AT3G06483.1	TAS3A-5'D5[-]	1397	6	1.87895	1.4843973159733	no	ATPDHK	TAS3A-5'D5[-]:ATPDHK	0.545849066791465
AT3G10770.2	TAS3A-5'D4[+]	699	6	0.469737	1.469737	no	NA	TAS3A-5'D4[+]:AT3G10770.2	0.545849066791465
AT3G11980.1	TAS3B-5'D7[+]	1817	5.5	0.469737	1.469737	no	FAR2	TAS3B-5'D7[+]:FAR2	0.545849066791465
AT3G18295.1	TAS3A-5'D5[+]	371	6	0.469737	1.469737	no	NA	TAS3A-5'D5[+]:AT3G18295.1	0.545849066791465
AT3G19290.3	TAS3C-5'D3[+]	1231	6	0.469737	1.469737	no	ABF4	TAS3C-5'D3[+]:ABF4	0.545849066791465
AT3G45140.1	TAS3A-5'D8[+]	698	3.5	0.469737	0.610049352277303	no	ATLOX2	TAS3A-5'D8[+]:ATLOX2	0.545849066791465
AT4G02050.1	TAS3C-5'D3[+]	190	5.5	0.469737	1.469737	no	STP7	TAS3C-5'D3[+]:STP7	0.545849066791465
AT5G04600.1	TAS3B-5'D9[+]	623	5.5	1.40921	1.63921164126643	no	NA	TAS3B-5'D9[+]:AT5G04600.1	0.545849066791465
AT5G46760.1	TAS3B-5'D7[+]	1268	5.5	0.469737	1.469737	no	MYC3	TAS3B-5'D7[+]:MYC3	0.545849066791465
AT5G56360.1	TAS1C-3'D7[-]	1273	5.5	0.469737	1.469737	no	PSL4	TAS1C-3'D7[-]:PSL4	0.545849066791465
AT5G62890.4	TAS2-3'D3[+]	1253	5.5	0.469737	1.469737	no	NA	TAS2-3'D3[+]:AT5G62890.4	0.545849066791465
ATCG01040.1	TAS1B-3'D9[+]	199	3.5	0.469737	0.0452611140537811	no	YCF5	TAS1B-3'D9[+]:YCF5	0.545849066791465
AT2G19760.1	TAS2-3'D3[-]	645	4	1.40921	1	no	PFN1	TAS2-3'D3[-]:PFN1	0.553417373894767
AT2G47320.1	TAS3B-5'D5[-]	413	4	0.469737	1	no	NA	TAS3B-5'D5[-]:AT2G47320.1	0.553417373894767
AT1G71440.1	TAS3B-5'D5[+]	1289	4.5	0.469737	1	no	PFI	TAS3B-5'D5[+]:PFI	0.566425148809991
AT2G02090.1	TAS3A-5'D1[+]	612	6	0.469737	1.469737	no	CHA19	TAS3A-5'D1[+]:CHA19	0.566425148809991
AT2G29690.1	TAS3B-5'D9[+]	294	6	0.469737	1.469737	no	ASA2	TAS3B-5'D9[+]:ASA2	0.566425148809991
AT3G26030.1	TAS3A-5'D2[+]	1451	4.5	0.469737	1	no	ATB' DELTA	TAS3A-5'D2[+]:ATB' DELTA	0.566425148809991
AT4G21680.1	TAS3C-5'D2[-]	1981	6	0.469737	1.469737	no	NRT1.8	TAS3C-5'D2[-]:NRT1.8	0.566425148809991
AT5G37740.2	TAS3A-5'D1[+]	375	4.5	0.469737	1	no	NA	TAS3A-5'D1[+]:AT5G37740.2	0.5717276223777
AT5G19980.1	TAS3C-5'D10[-]	559	4.5	0.469737	1	no	GONST4	TAS3C-5'D10[-]:GONST4	0.595233510626575
AT5G57000.2	TAS2-3'D1[-]	618	5	0.939474	1.31960616083014	no	NA	TAS2-3'D1[-]:AT5G57000.2	0.595233510626575
AT1G08510.1	TAS3B-5'D7[+]	1537	4.5	1.40921	1	no	FATB	TAS3B-5'D7[+]:FATB	0.617456329617335
AT5G59950.5	TAS3B-5'D5[+]	1167	4	0.469737	0.757801857617065	no	NA	TAS3B-5'D5[+]:AT5G59950.5	0.617456329617335
AT1G19130.1	TAS3C-5'D2[-]	786	4	0.469737	1	no	NA	TAS3C-5'D2[-]:AT1G19130.1	0.62563443793457
AT1G52670.1	TAS2-3'D3[-]	1010	4.5	0.469737	1	no	NA	TAS2-3'D3[-]:AT1G52670.1	0.62563443793457
AT2G40205.1	TAS3B-5'D9[-]	105	4	1.40921	1	no	NA	TAS3B-5'D9[-]:AT2G40205.1	0.62563443793457
AT2G31880.1	TAS3C-5'D3[+]	868	5	0.469737	1	no	EVR	TAS3C-5'D3[+]:EVR	0.682529279029044
AT3G05530.1	TAS3C-5'D3[+]	311	5.5	0.939474	1.31960616083014	no	ATS6A.2	TAS3C-5'D3[+]:ATS6A.2	0.682529279029044
AT5G22640.2	TAS3C-5'D2[+]	1738	5	0.469737	1	no	emb1211	TAS3C-5'D2[+]:emb1211	0.682529279029044
AT5G44610.1	TAS3C-5'D8[-]	286	5	0.939474	1	no	MAP18	TAS3C-5'D8[-]:MAP18	0.682529279029044
AT5G63370.4	TAS3C-5'D3[+]	1450	5	0.469737	1	no	NA	TAS3C-5'D3[+]:AT5G63370.4	0.682529279029044
AT5G26240.1	TAS2-3'D2[-]	2771	4.5	0.469737	1	no	ATCLC-D	TAS2-3'D2[-]:ATCLC-D	0.690266916890856
AT1G15690.2	TAS4-3'D4[-]	1074	4	0.469737	0.757801857617065	no	AtAVP1	TAS4-3'D4[-]:AtAVP1	0.707763065422247
AT4G38520.2	TAS2-3'D2[+]	2105	5	0.469737	1	no	NA	TAS2-3'D2[+]:AT4G38520.2	0.713539902174243
AT1G73080.1	TAS3B-5'D9[+]	2399	5	0.469737	1	no	ATPEPR1	TAS3B-5'D9[+]:ATPEPR1	0.721719154942417
AT2G21860.1	TAS4-3'D2[-]	1183	5	0.469737	1	no	NA	TAS4-3'D2[-]:AT2G21860.1	0.721719154942417
AT2G30140.2	TAS3B-5'D9[+]	1320	5.5	0.939474	1.31960616083014	no	UGT87A2	TAS3B-5'D9[+]:UGT87A2	0.721719154942417
AT5G12840.4	TAS3B-5'D9[+]	960	5	0.469737	1	no	ATHAP2A	TAS3B-5'D9[+]:ATHAP2A	0.721719154942417
AT4G35630.1	TAS3C-5'D4[+]	694	5	0.939474	1	no	PSAT	TAS3C-5'D4[+]:PSAT	0.724298646931533
AT5G46730.2	TAS4-3'D2[-]	597	4	0.939474	0.673674082564824	no	NA	TAS4-3'D2[-]:AT5G46730.2	0.724298646931533
AT5G16260.1	TAS3B-5'D7[+]	1456	5	0.469737	1	no	ELF9	TAS3B-5'D7[+]:ELF9	0.725197602449132
AT1G53430.2	TAS1C-3'D8[-]	2272	5	0.469737	1	no	NA	TAS1C-3'D8[-]:AT1G53430.2	0.736805688895545
AT1G17190.1	TAS3A-5'D6[+]	674	6	0.939474	1.31960616083014	no	ATGSTU26	TAS3A-5'D6[+]:ATGSTU26	0.741047085154937
AT1G22160.1	TAS1A-3'D3[+]	327	5.5	0.469737	1	no	NA	TAS1A-3'D3[+]:AT1G22160.1	0.741047085154937
AT1G23190.1	TAS3B-5'D6[+]	1786	6	1.87895	1.19497677661972	no	PGM3	TAS3B-5'D6[+]:PGM3	0.741047085154937
AT1G25400.2	TAS1B-3'D4[-]	887	4.5	0.469737	0.757801857617065	no	NA	TAS1B-3'D4[-]:AT1G25400.2	0.741047085154937
AT1G25560.1	TAS3B-5'D9[-]	1166	3	0.469737	0.438899091883692	no	EDF1	TAS3B-5'D9[-]:EDF1	0.741047085154937
AT1G32070.3	TAS2-3'D3[-]	889	4	0.469737	0.757801857617065	no	ATNSI	TAS2-3'D3[-]:ATNSI	0.741047085154937
AT1G56460.2	TAS3B-5'D7[+]	486	6	0.469737	1	no	NA	TAS3B-5'D7[+]:AT1G56460.2	0.741047085154937
AT1G60710.1	TAS3B-5'D5[+]	150	6	0.469737	1	no	ATB2	TAS3B-5'D5[+]:ATB2	0.741047085154937
AT1G70090.2	TAS3C-5'D5[+]	765	5.5	0.469737	1	no	GATL9	TAS3C-5'D5[+]:GATL9	0.741047085154937
AT1G75460.1	TAS3A-5'D6[-]	988	4.5	0.469737	0.757801857617065	no	NA	TAS3A-5'D6[-]:AT1G75460.1	0.741047085154937
AT1G76890.2	TAS3A-5'D8[+]	1310	5.5	0.469737	1	no	AT-GT2	TAS3A-5'D8[+]:AT-GT2	0.741047085154937
AT1G78830.1	TAS3C-5'D8[-]	1332	4	0.469737	0.206813544630469	no	NA	TAS3C-5'D8[-]:AT1G78830.1	0.741047085154937
AT2G02180.1	TAS3C-5'D9[+]	1100	4.5	0.469737	0.757801857617065	no	TOM3	TAS3C-5'D9[+]:TOM3	0.741047085154937
AT2G20960.1	TAS3B-5'D7[+]	2235	5.5	0.469737	1	no	pEARLI4	TAS3B-5'D7[+]:pEARLI4	0.741047085154937
AT2G22475.2	TAS3C-5'D3[+]	640	5.5	0.469737	1	no	GEM	TAS3C-5'D3[+]:GEM	0.741047085154937
AT2G25900.2	TAS2-3'D8[-]	709	5.5	0.469737	1	no	ATCTH	TAS2-3'D8[-]:ATCTH	0.741047085154937
AT2G34730.2	TAS3B-5'D9[+]	1830	6	0.469737	1	no	NA	TAS3B-5'D9[+]:AT2G34730.2	0.741047085154937
AT2G35390.3	TAS1A-3'D10[-]	758	6	0.939474	1.31960616083014	no	NA	TAS1A-3'D10[-]:AT2G35390.3	0.741047085154937
AT3G06980.1	TAS2-3'D7[+]	2000	5.5	0.469737	1	no	NA	TAS2-3'D7[+]:AT3G06980.1	0.741047085154937
AT3G22190.2	TAS3C-5'D8[-]	1692	5.5	0.469737	1	no	IQD5	TAS3C-5'D8[-]:IQD5	0.741047085154937
AT3G48500.2	TAS3C-5'D4[+]	1617	5.5	0.469737	1	no	PDE312	TAS3C-5'D4[+]:PDE312	0.741047085154937
AT3G57000.1	TAS1C-3'D10[+]	307	6	0.469737	1	no	NA	TAS1C-3'D10[+]:AT3G57000.1	0.741047085154937
AT3G62470.1	TAS3A-5'D6[+]	1598	6	0.469737	1	no	NA	TAS3A-5'D6[+]:AT3G62470.1	0.741047085154937
AT4G11260.1	TAS1A-3'D9[-]	648	6	0.469737	1	no	ATSGT1B	TAS1A-3'D9[-]:ATSGT1B	0.741047085154937
AT4G30790.1	TAS3C-5'D4[+]	1768	6	0.469737	1	no	NA	TAS3C-5'D4[+]:AT4G30790.1	0.741047085154937
AT4G37640.1	TAS1A-3'D7[-]	2969	5.5	0.469737	1	no	ACA2	TAS1A-3'D7[-]:ACA2	0.741047085154937
AT5G01210.1	TAS3B-5'D5[+]	1449	6	1.40921	1	no	NA	TAS3B-5'D5[+]:AT5G01210.1	0.741047085154937
AT5G09920.1	TAS1A-3'D9[-]	402	6	0.939474	1	no	ATRPB15.9	TAS1A-3'D9[-]:ATRPB15.9	0.741047085154937
AT5G14530.1	TAS3A-5'D1[+]	886	5.5	0.469737	1	no	NA	TAS3A-5'D1[+]:AT5G14530.1	0.741047085154937
AT5G22950.1	TAS3A-5'D2[+]	720	6	0.939474	1	no	VPS24.1	TAS3A-5'D2[+]:VPS24.1	0.741047085154937
AT5G28770.3	TAS3A-5'D8[+]	935	6	0.469737	1	no	AtbZIP63	TAS3A-5'D8[+]:AtbZIP63	0.741047085154937
AT5G40340.1	TAS3B-5'D7[+]	2199	5.5	1.40921	1	no	NA	TAS3B-5'D7[+]:AT5G40340.1	0.741047085154937
AT5G43130.2	TAS3C-5'D8[-]	1609	6	0.469737	1	no	TAF4	TAS3C-5'D8[-]:TAF4	0.741047085154937
AT5G46840.2	TAS3C-5'D4[-]	1566	6	0.469737	1	no	NA	TAS3C-5'D4[-]:AT5G46840.2	0.741047085154937
AT5G47420.1	TAS1A-3'D8[-]	828	6	0.469737	1	no	NA	TAS1A-3'D8[-]:AT5G47420.1	0.741047085154937
AT5G50460.1	TAS1A-3'D8[-]	189	4	0.939474	0.407632358813762	no	NA	TAS1A-3'D8[-]:AT5G50460.1	0.741047085154937
AT5G60640.3	TAS3C-5'D3[+]	246	6	0.469737	1	no	ATPDI2	TAS3C-5'D3[+]:ATPDI2	0.741047085154937
AT5G61040.1	TAS3C-5'D4[+]	818	6	0.469737	1	no	NA	TAS3C-5'D4[+]:AT5G61040.1	0.741047085154937
AT5G66400.2	TAS3A-5'D1[+]	453	6	0.469737	1	no	ATDI8	TAS3A-5'D1[+]:ATDI8	0.741047085154937
AT1G50920.1	TAS4-3'D2[-]	1957	5	0.469737	1	no	NA	TAS4-3'D2[-]:AT1G50920.1	0.741182756087167
AT3G53750.1	TAS3B-5'D7[-]	1371	4.5	0.469737	1	no	ACT3	TAS3B-5'D7[-]:ACT3	0.741182756087167
AT1G61660.4	TAS1C-3'D5[-]	1139	5	0.469737	1	no	NA	TAS1C-3'D5[-]:AT1G61660.4	0.742115284093485
AT4G35230.1	TAS1C-3'D7[-]	1743	5	0.469737	1	no	BSK1	TAS1C-3'D7[-]:BSK1	0.752098341427372
AT5G62020.1	TAS1C-3'D8[-]	928	5	0.469737	1	no	AT-HSFB2A	TAS1C-3'D8[-]:AT-HSFB2A	0.752098341427372
AT1G16180.2	TAS1B-3'D10[+]	1529	5.5	0.469737	1	no	NA	TAS1B-3'D10[+]:AT1G16180.2	0.767063656832608
AT1G22400.1	TAS3C-5'D3[+]	1400	4.5	0.469737	0.510511471196096	no	ATUGT85A1	TAS3C-5'D3[+]:ATUGT85A1	0.767063656832608
AT1G32700.2	TAS3A-5'D4[+]	1209	5	0.939474	0.805024883675562	no	NA	TAS3A-5'D4[+]:AT1G32700.2	0.767063656832608
AT1G49520.1	TAS3B-5'D7[+]	691	6	0.234869	1.234869	no	NA	TAS3B-5'D7[+]:AT1G49520.1	0.767063656832608
AT1G53910.3	TAS3C-5'D2[-]	1460	4.5	1.87895	0.859724250378506	no	RAP2.12	TAS3C-5'D2[-]:RAP2.12	0.767063656832608
AT1G54570.1	TAS3C-5'D4[+]	1791	5	0.939474	0.805024883675562	no	PES1	TAS3C-5'D4[+]:PES1	0.767063656832608
AT1G55160.3	TAS3C-5'D3[+]	609	6	0.469737	1	no	NA	TAS3C-5'D3[+]:AT1G55160.3	0.767063656832608
AT1G56070.1	TAS1C-3'D6[-]	2382	5	0.939474	0.805024883675562	no	LOS1	TAS1C-3'D6[-]:LOS1	0.767063656832608
AT1G56660.1	TAS3B-5'D7[+]	534	5.5	0.469737	1	no	NA	TAS3B-5'D7[+]:AT1G56660.1	0.767063656832608
AT1G79830.4	TAS1C-3'D7[-]	1182	5.5	0.469737	1	no	GC5	TAS1C-3'D7[-]:GC5	0.767063656832608
AT2G01350.4	TAS1A-3'D7[-]	944	5	0.469737	0.757801857617065	no	QPT	TAS1A-3'D7[-]:QPT	0.767063656832608
AT2G06530.1	TAS3A-5'D6[+]	623	5	0.939474	0.805024883675562	no	VPS2.1	TAS3A-5'D6[+]:VPS2.1	0.767063656832608
AT2G23290.1	TAS4-3'D2[-]	566	6	0.469737	1	no	AtMYB70	TAS4-3'D2[-]:AtMYB70	0.767063656832608
AT2G24360.1	TAS3C-5'D3[+]	1643	6	0.939474	1	no	NA	TAS3C-5'D3[+]:AT2G24360.1	0.767063656832608
AT2G28910.1	TAS3B-5'D7[+]	560	5.5	0.939474	1	no	CXIP4	TAS3B-5'D7[+]:CXIP4	0.767063656832608
AT2G38880.8	TAS3B-5'D1[+]	528	5.5	0.469737	1	no	ATHAP3	TAS3B-5'D1[+]:ATHAP3	0.767063656832608
AT2G41140.1	TAS1A-3'D7[-]	630	5.5	0.469737	1	no	ATCBK3	TAS1A-3'D7[-]:ATCBK3	0.767063656832608
AT3G02930.2	TAS1A-3'D9[-]	2049	5.5	0.469737	1	no	NA	TAS1A-3'D9[-]:AT3G02930.2	0.767063656832608
AT3G08510.3	TAS1A-3'D7[-]	1515	6	0.939474	1.31960616083014	no	ATPLC2	TAS1A-3'D7[-]:ATPLC2	0.767063656832608
AT3G10320.1	TAS1A-3'D6[+]	1030	6	0.469737	1	no	NA	TAS1A-3'D6[+]:AT3G10320.1	0.767063656832608
AT3G16630.2	TAS1C-3'D7[-]	2545	5.5	0.469737	1	no	ATKINESIN-13A	TAS1C-3'D7[-]:ATKINESIN-13A	0.767063656832608
AT3G17170.1	TAS3C-5'D3[+]	905	5	0.469737	0.757801857617065	no	RFC3	TAS3C-5'D3[+]:RFC3	0.767063656832608
AT3G25840.2	TAS3C-5'D3[+]	378	6	0.469737	1	no	NA	TAS3C-5'D3[+]:AT3G25840.2	0.767063656832608
AT3G46430.1	TAS3C-5'D3[+]	86	6	2.34869	1.38995355323944	no	NA	TAS3C-5'D3[+]:AT3G46430.1	0.767063656832608
AT3G47810.3	TAS3B-5'D9[-]	197	6	0.469737	1	no	ATVPS29	TAS3B-5'D9[-]:ATVPS29	0.767063656832608
AT3G59940.1	TAS4-3'D9[+]	1241	6	1.87895	1	no	NA	TAS4-3'D9[+]:AT3G59940.1	0.767063656832608
AT4G22220.1	TAS3C-5'D3[+]	643	5.5	0.939474	1	no	ATISU1	TAS3C-5'D3[+]:ATISU1	0.767063656832608
AT4G24290.2	TAS3C-5'D3[+]	2072	5	0.469737	0.757801857617065	no	NA	TAS3C-5'D3[+]:AT4G24290.2	0.767063656832608
AT4G30080.1	TAS1B-3'D5[+]	2211	6	0.939474	1.31960616083014	no	ARF16	TAS1B-3'D5[+]:ARF16	0.767063656832608
AT4G32070.1	TAS4-3'D4[+]	687	6	0.469737	1	no	Phox4	TAS4-3'D4[+]:Phox4	0.767063656832608
AT4G36750.1	TAS3A-5'D4[-]	924	5.5	0.469737	1	no	NA	TAS3A-5'D4[-]:AT4G36750.1	0.767063656832608
AT4G37820.1	TAS3C-5'D3[+]	1734	5	0.469737	0.757801857617065	no	NA	TAS3C-5'D3[+]:AT4G37820.1	0.767063656832608
AT5G01410.1	TAS1C-3'D7[-]	1134	4.5	0.469737	0.610049352277303	no	ATPDX1	TAS1C-3'D7[-]:ATPDX1	0.767063656832608
AT5G13400.1	TAS1A-3'D9[-]	1750	6	0.939474	1.31960616083014	no	NA	TAS1A-3'D9[-]:AT5G13400.1	0.767063656832608
AT5G43870.1	TAS1C-3'D5[-]	1510	5.5	0.469737	1	no	NA	TAS1C-3'D5[-]:AT5G43870.1	0.767063656832608
AT5G48970.1	TAS3A-5'D2[-]	1260	5.5	0.469737	1	no	NA	TAS3A-5'D2[-]:AT5G48970.1	0.767063656832608
AT5G57710.1	TAS3B-5'D7[+]	3022	6	0.469737	1	no	NA	TAS3B-5'D7[+]:AT5G57710.1	0.767063656832608
AT5G58590.1	TAS3C-5'D3[+]	711	6	0.469737	1.46286538004972	no	RANBP1	TAS3C-5'D3[+]:RANBP1	0.767063656832608
AT5G67490.1	TAS3C-5'D3[+]	693	5	0.883106	0.970936449779682	no	NA	TAS3C-5'D3[+]:AT5G67490.1	0.767063656832608
ATCG00830.1	TAS3B-5'D9[+]	771	4.5	5.63685	0.261023035203706	no	RPL2.1	TAS3B-5'D9[+]:RPL2.1	0.767063656832608
AT2G42010.1	TAS3B-5'D1[+]	3511	5	0.469737	0.757801857617065	no	PLDBETA	TAS3B-5'D1[+]:PLDBETA	0.770122111743732
AT4G32390.1	TAS4-3'D9[+]	1111	5	0.469737	0.721123878868761	no	NA	TAS4-3'D9[+]:AT4G32390.1	0.821752581774043
AT1G63840.1	TAS3A-5'D4[-]	783	4.5	0.469737	0.510511471196096	no	NA	TAS3A-5'D4[-]:AT1G63840.1	0.832956395212055
AT4G39820.1	TAS3B-5'D3[+]	1312	6	0.469737	1	no	NA	TAS3B-5'D3[+]:AT4G39820.1	0.851896948664174
AT5G10480.3	TAS3C-5'D3[+]	795	5	0.469737	0.610049352277303	no	PAS2	TAS3C-5'D3[+]:PAS2	0.861266670445564
AT4G25080.5	TAS1A-3'D9[-]	1012	5	0.469737	0.610049352277303	no	CHLM	TAS1A-3'D9[-]:CHLM	0.864157706246245
AT1G68590.2	TAS3A-5'D5[+]	192	5	0.469737	0.610049352277303	no	PSRP3/1	TAS3A-5'D5[+]:PSRP3/1	0.875194747001255
AT1G66350.1	TAS1C-3'D7[-]	1591	5	0.469737	0.610049352277303	no	RGL	TAS1C-3'D7[-]:RGL	0.893033829066825
AT3G16180.1	TAS4-3'D9[+]	1888	5	0.469737	0.438899091883692	no	NA	TAS4-3'D9[+]:AT3G16180.1	0.899323953354726
AT1G11910.1	TAS4-3'D7[-]	1668	5	0.939474	0.407632358813762	no	APA1	TAS4-3'D7[-]:APA1	0.907510935181569
AT2G32580.2	TAS3C-5'D2[+]	909	5	0.469737	0.342743041304429	no	NA	TAS3C-5'D2[+]:AT2G32580.2	0.907510935181569
AT1G31330.1	TAS3C-5'D1[+]	358	5	0.469737	0.257967623657933	no	PSAF	TAS3C-5'D1[+]:PSAF	0.917587544137142
AT1G33970.5	TAS3B-5'D9[+]	888	5	0.469737	0.510511471196096	no	NA	TAS3B-5'D9[+]:AT1G33970.5	0.917587544137142
AT1G10060.3	TAS4-3'D6[+]	1557	5	0.469737	0.438899091883692	no	ATBCAT-1	TAS4-3'D6[+]:ATBCAT-1	0.919642069747182
AT2G35859.1	TAS4-3'D9[+]	861	5	0.0751579	0.250727095071079	no	NA	TAS4-3'D9[+]:AT2G35859.1	0.919642069747182
AT5G14030.4	TAS1A-3'D2[-]	645	5	0.469737	0.438899091883692	no	NA	TAS1A-3'D2[-]:AT5G14030.4	0.919642069747182
AT4G39040.2	TAS3C-5'D3[+]	432	5.5	0.469737	0.757801857617065	no	NA	TAS3C-5'D3[+]:AT4G39040.2	0.921994176251279
AT1G30360.1	TAS2-3'D3[+]	2344	5.5	2.34869	0.876983150098732	no	ERD4	TAS2-3'D3[+]:ERD4	0.922975169909338
AT5G67590.1	TAS3A-5'D7[+]	448	5	0.244263	0.371567090414461	no	FRO1	TAS3A-5'D7[+]:FRO1	0.922975169909338
AT2G28910.1	TAS1B-3'D3[+]	947	5.5	0.469737	0.757801857617065	no	CXIP4	TAS1B-3'D3[+]:CXIP4	0.934499801351545
AT2G46820.2	TAS3B-5'D9[-]	803	4.5	0.469737	0.438899091883692	no	PSAP	TAS3B-5'D9[-]:PSAP	0.934499801351545
AT4G30240.1	TAS3B-5'D7[+]	117	5.5	0.469737	0.757801857617065	no	NA	TAS3B-5'D7[+]:AT4G30240.1	0.934499801351545
AT5G56970.1	TAS3C-5'D9[+]	1517	5.5	0.469737	0.757801857617065	no	ATCKX3	TAS3C-5'D9[+]:ATCKX3	0.934499801351545
AT5G57580.1	TAS4-3'D4[-]	1714	5.5	0.469737	0.757801857617065	no	NA	TAS4-3'D4[-]:AT5G57580.1	0.94038859859512
AT4G18280.1	TAS4-3'D6[+]	203	5.5	0.469737	0.757801857617065	no	NA	TAS4-3'D6[+]:AT4G18280.1	0.945702998613558
ATCG00860.1	TAS4-3'D2[-]	538	5	0.234869	0.259540763782341	no	YCF2.1	TAS4-3'D2[-]:YCF2.1	0.945702998613558
ATCG01280.1	TAS4-3'D2[-]	538	5	0.234869	0.259540763782341	no	YCF2.2	TAS4-3'D2[-]:YCF2.2	0.945702998613558
AT4G30440.1	TAS3B-5'D3[+]	1118	5.5	0.469737	0.757801857617065	no	GAE1	TAS3B-5'D3[+]:GAE1	0.999116121621742
AT1G07320.4	TAS1B-3'D4[-]	853	6	0.469737	0.18266542879372	no	EMB2784	TAS1B-3'D4[-]:EMB2784	0.999917991423335
AT1G09970.2	TAS3A-5'D6[+]	3134	6	0.469737	0.510511471196096	no	LRR XI-23	TAS3A-5'D6[+]:LRR XI-23	0.999917991423335
AT1G10200.1	TAS3C-5'D10[+]	579	6	0.469737	0.610049352277303	no	WLIM1	TAS3C-5'D10[+]:WLIM1	0.999917991423335
AT1G12080.2	TAS3C-5'D8[-]	300	6	0.939474	0.120978193068689	no	NA	TAS3C-5'D8[-]:AT1G12080.2	0.999917991423335
AT1G12270.1	TAS3B-5'D9[+]	1573	6	0.248961	0.849785369763434	no	Hop1	TAS3B-5'D9[+]:Hop1	0.999917991423335
AT1G15270.1	TAS3B-5'D9[+]	207	6	1.40921	0.268121079112751	no	NA	TAS3B-5'D9[+]:AT1G15270.1	0.999917991423335
AT1G20190.1	TAS3B-5'D9[-]	824	5.5	0.469737	0.510511471196096	no	ATEXP11	TAS3B-5'D9[-]:ATEXP11	0.999917991423335
AT1G20440.1	TAS3C-5'D3[+]	485	5.5	0.469737	0.281147862415664	no	AtCOR47	TAS3C-5'D3[+]:AtCOR47	0.999917991423335
AT1G21600.2	TAS1B-3'D4[-]	285	6	0.469737	0.757801857617065	no	PTAC6	TAS1B-3'D4[-]:PTAC6	0.999917991423335
AT1G53910.3	TAS3C-5'D9[+]	805	6	1.40921	0.630944212527695	no	RAP2.12	TAS3C-5'D9[+]:RAP2.12	0.999917991423335
AT1G56280.2	TAS3B-5'D7[+]	853	5.5	0.939474	0.452285828886982	no	ATDI19	TAS3B-5'D7[+]:ATDI19	0.999917991423335
AT1G64230.5	TAS3C-5'D9[+]	777	6	0.939474	0.314486688254304	no	UBC28	TAS3C-5'D9[+]:UBC28	0.999917991423335
AT1G70700.2	TAS1C-3'D5[-]	1014	6	2.34869	0.0465546508216982	no	JAZ9	TAS1C-3'D5[-]:JAZ9	0.999917991423335
AT1G72150.1	TAS1C-3'D8[-]	1004	6	0.939474	0.673674082564824	no	PATL1	TAS1C-3'D8[-]:PATL1	0.999917991423335
AT1G72150.1	TAS3C-5'D2[+]	114	6	0.939474	0.579173945632471	no	PATL1	TAS3C-5'D2[+]:PATL1	0.999917991423335
AT1G76590.1	TAS3C-5'D3[+]	668	6	0.469737	0.610049352277303	no	NA	TAS3C-5'D3[+]:AT1G76590.1	0.999917991423335
AT2G21600.1	TAS3C-5'D8[-]	859	6	0.469737	0.384907108175633	no	ATRER1B	TAS3C-5'D8[-]:ATRER1B	0.999917991423335
AT2G21660.2	TAS4-3'D2[-]	542	5.5	25.8355	0.168955248312683	no	ATGRP7	TAS4-3'D2[-]:ATGRP7	0.999917991423335
AT2G22795.1	TAS3B-5'D9[+]	1697	5.5	0.112737	0.573731331278481	no	NA	TAS3B-5'D9[+]:AT2G22795.1	0.999917991423335
AT2G25900.2	TAS3C-5'D3[+]	1415	6	0.469737	0.610049352277303	no	ATCTH	TAS3C-5'D3[+]:ATCTH	0.999917991423335
AT2G28930.3	TAS3A-5'D2[-]	1489	6	0.469737	0.757801857617065	no	APK1B	TAS3A-5'D2[-]:APK1B	0.999917991423335
AT2G30570.1	TAS3B-5'D7[+]	263	6	8.92501	0.195404600321704	no	PSBW	TAS3B-5'D7[+]:PSBW	0.999917991423335
AT2G31360.1	TAS3B-5'D9[+]	1005	6	0.469737	0.610049352277303	no	ADS2	TAS3B-5'D9[+]:ADS2	0.999917991423335
AT2G39770.2	TAS4-3'D10[-]	1243	6	0.939474	0.371004451347934	no	CYT1	TAS4-3'D10[-]:CYT1	0.999917991423335
AT3G09735.1	TAS3C-5'D3[+]	291	5.5	0.469737	0.510511471196096	no	NA	TAS3C-5'D3[+]:AT3G09735.1	0.999917991423335
AT3G11690.1	TAS3A-5'D1[+]	1196	6	0.469737	0.757801857617065	no	NA	TAS3A-5'D1[+]:AT3G11690.1	0.999917991423335
AT3G18390.1	TAS3C-5'D9[+]	2852	6	0.469737	0.757801857617065	no	EMB1865	TAS3C-5'D9[+]:EMB1865	0.999917991423335
AT3G47470.1	TAS4-3'D4[-]	291	5.5	0.939474	0.29222809013312	no	CAB4	TAS4-3'D4[-]:CAB4	0.999917991423335
AT3G52300.2	TAS3B-5'D5[+]	377	6	0.939474	0.673674082564824	no	ATPQ	TAS3B-5'D5[+]:ATPQ	0.999917991423335
AT3G54050.2	TAS3B-5'D7[+]	1280	5.5	2.34869	0.703816809937157	no	HCEF1	TAS3B-5'D7[+]:HCEF1	0.999917991423335
AT3G55610.2	TAS3C-5'D4[+]	1851	6	0.469737	0.610049352277303	no	P5CS2	TAS3C-5'D4[+]:P5CS2	0.999917991423335
AT4G13670.1	TAS1B-3'D4[-]	511	6	0.469737	0.0663891824990288	no	PTAC5	TAS1B-3'D4[-]:PTAC5	0.999917991423335
AT4G16860.1	TAS3A-5'D2[+]	371	6	0.230171	0.837000769525432	no	RPP4	TAS3A-5'D2[+]:RPP4	0.999917991423335
AT4G17510.1	TAS4-3'D8[-]	661	6	0.234869	0.636703044227455	no	UCH3	TAS4-3'D8[-]:UCH3	0.999917991423335
AT4G19120.2	TAS2-3'D3[+]	1851	6	1.40921	0.29942729733559	no	ERD3	TAS2-3'D3[+]:ERD3	0.999917991423335
AT4G21660.2	TAS3B-5'D7[+]	1660	6	0.469737	0.0799626230257395	no	NA	TAS3B-5'D7[+]:AT4G21660.2	0.999917991423335
AT4G26630.2	TAS3C-5'D3[+]	836	6	0.469737	0.384907108175633	no	NA	TAS3C-5'D3[+]:AT4G26630.2	0.999917991423335
AT4G28750.1	TAS3A-5'D7[+]	329	6	0.714001	0.129718841764296	no	PSAE-1	TAS3A-5'D7[+]:PSAE-1	0.999917991423335
AT4G33150.3	TAS3C-5'D3[+]	1710	6	1.87895	0.111173111008994	no	LKR	TAS3C-5'D3[+]:LKR	0.999917991423335
AT5G01410.1	TAS4-3'D6[+]	694	6	0.469737	0.610049352277303	no	ATPDX1	TAS4-3'D6[+]:ATPDX1	0.999917991423335
AT5G02230.2	TAS1A-3'D9[-]	736	6	0.469737	0.438899091883692	no	NA	TAS1A-3'D9[-]:AT5G02230.2	0.999917991423335
AT5G05690.3	TAS4-3'D9[+]	702	5.5	0.469737	0.610049352277303	no	CBB3	TAS4-3'D9[+]:CBB3	0.999917991423335
AT5G07530.2	TAS3B-5'D6[+]	635	5.5	0.469737	0.135279092970855	no	ATGRP-7	TAS3B-5'D6[+]:ATGRP-7	0.999917991423335
AT5G09810.1	TAS1C-3'D5[+]	1319	5.5	0.469737	0.257967623657933	no	ACT7	TAS1C-3'D5[+]:ACT7	0.999917991423335
AT5G10450.4	TAS4-3'D9[+]	519	6	1.08509	0.546060936198742	no	14-3-3lambda	TAS4-3'D9[+]:14-3-3lambda	0.999917991423335
AT5G10860.1	TAS3C-5'D7[-]	800	5.5	1.40921	0.282910921946173	no	CBSX3	TAS3C-5'D7[-]:CBSX3	0.999917991423335
AT5G11670.1	TAS1A-3'D5[-]	540	6	0.469737	0.610049352277303	no	ATNADP-ME2	TAS1A-3'D5[-]:ATNADP-ME2	0.999917991423335
AT5G13420.1	TAS3B-5'D7[+]	1329	5.5	0.469737	0.610049352277303	no	TRA2	TAS3B-5'D7[+]:TRA2	0.999917991423335
AT5G13850.1	TAS3B-5'D7[+]	572	5.5	0.469737	0.610049352277303	no	NACA3	TAS3B-5'D7[+]:NACA3	0.999917991423335
AT5G20190.1	TAS1A-3'D6[+]	644	5.5	0.469737	0.610049352277303	no	NA	TAS1A-3'D6[+]:AT5G20190.1	0.999917991423335
AT5G26000.2	TAS3C-5'D2[+]	823	5.5	0.469737	0.281147862415664	no	AtTGG1	TAS3C-5'D2[+]:AtTGG1	0.999917991423335
AT5G40450.1	TAS3B-5'D9[+]	2738	6	1.87895	0.671371870452595	no	NA	TAS3B-5'D9[+]:AT5G40450.1	0.999917991423335
AT5G47120.1	TAS3C-5'D3[+]	773	6	0.939474	0.507925791295876	no	ATBI-1	TAS3C-5'D3[+]:ATBI-1	0.999917991423335
AT5G50790.1	TAS3C-5'D3[+]	984	6	0.469737	0.308904558733895	no	AtSWEET10	TAS3C-5'D3[+]:AtSWEET10	0.999917991423335
AT5G51630.3	TAS3A-5'D2[+]	563	6	0.239566	0.843393069644433	no	NA	TAS3A-5'D2[+]:AT5G51630.3	0.999917991423335
AT5G52040.4	TAS3C-5'D3[+]	1445	6	0.469737	0.610049352277303	no	At-RS41	TAS3C-5'D3[+]:At-RS41	0.999917991423335
AT5G56870.1	TAS1B-3'D7[-]	471	6	0.469737	0.610049352277303	no	BGAL4	TAS1B-3'D7[-]:BGAL4	0.999917991423335
AT5G65000.2	TAS3A-5'D8[+]	678	6	0.234869	0.840197259781852	no	NA	TAS3A-5'D8[+]:AT5G65000.2	0.999917991423335
AT5G65220.1	TAS3B-5'D9[+]	450	6	0.469737	0.23831859655495	no	NA	TAS3B-5'D9[+]:AT5G65220.1	0.999917991423335
AT5G66760.1	TAS1C-3'D5[-]	1777	6	0.939474	0.507925791295876	no	SDH1-1	TAS1C-3'D5[-]:SDH1-1	0.999917991423335
ATCG00380.1	TAS3B-5'D8[+]	235	6	3.7579	0.288334858465697	no	RPS4	TAS3B-5'D8[+]:RPS4	0.999917991423335
