# Supplementary material for: NanoPARE: parallel analysis of RNA 5′ ends from low-input RNA
Source: Genome Res. 2018 Dec;28(12):1931–42. doi: 10.1101/gr.239202.118 (PMC6280765; doi:10.1101/gr.239202.118)
Supplement: Supplemental Material [file supp_gr.239202.118_Supplemental_Code_S1.zip › supplemental_code_S1/data_tables/detected_sites/sepal_2.anno.mir.allen.detected.sites.tsv]

target.transcript	sRNA	slice.site	Allen.score	slice.site.rpm	fold.change	verified.	common.name	interaction	adj.p.val
AT1G27340.1	miR394a	1382	1	0.319649	1	yes	LCR	miR394a:LCR	0
AT1G27370.4	miR156j	1324	0	0.639298	1.24222274256261	no	SPL10	miR156j:SPL10	0
AT1G30330.2	miR167a-5p	3246	5	3.83579	2.94991514660544	no	ARF6	miR167a-5p:ARF6	0
AT1G31280.1	miR403-3p	3232	1	1.2786	1.38998522538306	yes	AGO2	miR403-3p:AGO2	0
AT1G48410.3	miR168a-5p	531	5	1.59825	2.59825	yes	AGO1	miR168a-5p:AGO1	0
AT1G53910.3	miR396a-5p	591	6	6.07333	4.3148530651535	no	RAP2.12	miR396a-5p:RAP2.12	0
AT1G56010.2	miR164a	812	2	4.47509	4.1488986844229	yes	anac021	miR164a:anac021	0
AT1G72830.3	miR169h	1423	2.5	0.958947	1.48444548512521	yes	ATHAP2C	miR169h:ATHAP2C	0
AT1G77850.1	miR160a-5p	1419	0.5	14.0646	5.79797940921774	yes	ARF17	miR160a-5p:ARF17	0
AT2G02850.1	miR408-3p	107	1	0.319649	0.805008607342899	yes	ARPN	miR408-3p:ARPN	0
AT2G28350.1	miR160a-5p	1339	2	21.4165	13.6744508930042	yes	ARF10	miR160a-5p:ARF10	0
AT2G39675.1	miR173-5p	378	2.5	13.7449	11.1733498831886	yes	TAS1c	miR173-5p:TAS1c	0
AT2G39681.1	miR173-5p	417	2.5	6.39298	7.39298	yes	TAS2	miR173-5p:TAS2	0
AT2G45160.1	miR171a-3p	1013	0	23.0147	14.649380405515	yes	ATHAM1	miR171a-3p:ATHAM1	0
AT3G15170.1	miR164a	674	2.5	0.639298	1.639298	yes	ANAC054	miR164a:ANAC054	0
AT3G60630.1	miR171a-3p	1055	0	4.15544	2.26254717809181	yes	ATHAM2	miR171a-3p:ATHAM2	0
AT3G62980.1	miR393a-5p	1721	2	0.639298	1.24222274256261	yes	AtTIR1	miR393a-5p:AtTIR1	0
AT4G00150.1	miR171a-3p	866	0	3.19649	1.84169665584131	yes	ATHAM3	miR171a-3p:ATHAM3	0
AT4G23470.3	miR4245	1039	6	1.59825	1.96889475913671	no	NA	miR4245:AT4G23470.3	0
AT4G30080.1	miR160a-5p	1518	2.5	3.83579	3.66445168374318	yes	ARF16	miR160a-5p:ARF16	0
AT4G36920.2	miR172c	1303	1	0.562583	1.1840898602583	yes	AP2	miR172c:AP2	0
AT4G39840.1	miR5658	619	0	0.319649	1	no	NA	miR5658:AT4G39840.1	0
AT5G24890.1	miR414	772	1	0.319649	0.805008607342899	no	NA	miR414:AT5G24890.1	0
AT5G37020.2	miR167a-5p	2380	4	1.59825	1.58497722805738	no	ARF8	miR167a-5p:ARF8	0
AT5G39610.1	miR164c-5p	780	3	3.19649	2.55993114125681	no	ANAC092	miR164c-5p:ANAC092	0
AT5G39740.2	miR414	997	1.5	1.2786	0.780906751111248	no	OLI7	miR414:OLI7	0
AT5G43270.3	miR156j	1111	0	0.153432	0.874044537600529	yes	SPL2	miR156j:SPL2	0
AT5G60120.2	miR172a	1820	1	0.639298	1.24222274256261	yes	TOE2	miR172a:TOE2	0
AT2G27400.1	miR173-5p	378	2.5	5.43404	6.43404	yes	TAS1a	miR173-5p:TAS1a	0.0069170491730152
AT2G22840.1	miR396a-5p	791	4	1.2786	2.2786	yes	AtGRF1	miR396a-5p:AtGRF1	0.0137813482376162
AT1G52150.3	miR166a-3p	1278	3	0.639298	1.639298	yes	ATHB-15	miR166a-3p:ATHB-15	0.0158813792043478
AT3G23690.1	miR393a-5p	416	3	0.319649	1.319649	yes	NA	miR393a-5p:AT3G23690.1	0.0165823429467371
AT1G30490.1	miR165a-3p	805	3	1.81241	2.1311803365895	no	ATHB9	miR165a-3p:ATHB9	0.0168203186168435
AT2G34710.1	miR165a-3p	880	3	1.06443	2.06443	no	ATHB-14	miR165a-3p:ATHB-14	0.0168203186168435
AT2G38080.1	miR397a	759	2.5	0.319649	1	yes	ATLMCO4	miR397a:ATLMCO4	0.0286105247186425
AT4G36870.2	miR5658	361	2	0.319649	1.319649	no	BLH2	miR5658:BLH2	0.0297791890014435
AT4G21400.1	miR866-3p	2174	2	0.319649	1	no	CRK28	miR866-3p:CRK28	0.0377955649882475
AT1G12820.1	miR393a-5p	1894	4	2.55719	2.16994713590818	yes	AFB3	miR393a-5p:AFB3	0.0408098860605599
AT1G25370.1	miR414	989	2.5	0.319649	1	no	NA	miR414:AT1G25370.1	0.0408098860605599
AT1G66230.1	miR858a	468	3	0.319649	1.319649	yes	AtMYB20	miR858a:AtMYB20	0.0408098860605599
AT3G26810.1	miR393a-5p	2009	4	1.59825	1.96889475913671	yes	AFB2	miR393a-5p:AFB2	0.0408098860605599
AT4G29900.1	miR391-5p	196	2.5	0.319649	1	no	ACA10	miR391-5p:ACA10	0.0453950515652094
AT1G08125.3	miR390a-3p	887	5	3.83579	3.66445168374318	no	NA	miR390a-3p:AT1G08125.3	0.0471387213223328
AT1G05090.1	miR5638a	964	2.5	0.159825	1	no	NA	miR5638a:AT1G05090.1	0.0486587889191366
AT4G20720.1	miR5638a	1124	2.5	0.159825	1	no	NA	miR5638a:AT4G20720.1	0.0486587889191366
AT3G24760.1	miR414	906	3	0.319649	1.319649	no	NA	miR414:AT3G24760.1	0.0510974743535588
AT3G56150.2	miR414	688	2.5	0.319649	1	no	ATEIF3C-1	miR414:ATEIF3C-1	0.0608440572998089
AT5G60690.1	miR165a-3p	1272	3	0.319649	1	no	IFL	miR165a-3p:IFL	0.0805308757867341
AT2G36400.1	miR396a-5p	756	4	0.958947	1.48444548512521	yes	AtGRF3	miR396a-5p:AtGRF3	0.0836800972717682
AT1G50055.1	miR173-5p	373	4.5	6.71263	5.84445560902937	yes	TAS1b	miR173-5p:TAS1b	0.0845583798332275
AT1G63080.1	miR161.2	1027	4	0.319649	1.319649	yes	NA	miR161.2:AT1G63080.1	0.0845583798332275
AT5G27395.2	miR158a-5p	939	3	0.639298	1.24222274256261	no	NA	miR158a-5p:AT5G27395.2	0.0846848220436439
AT5G64550.1	miR773a	1861	3	0.319649	1	no	NA	miR773a:AT5G64550.1	0.0846848220436439
AT5G64552.1	miR773a	1861	3	0.319649	1	no	CPuORF22	miR773a:CPuORF22	0.0846848220436439
AT1G06180.1	miR858a	402	3	0.319649	1	yes	ATMYB13	miR858a:ATMYB13	0.0875734577555237
AT2G20280.1	miR414	1015	2	0.319649	0.737426468246185	no	NA	miR414:AT2G20280.1	0.0875734577555237
AT4G37590.1	miR5658	1091	4	0.319649	1.319649	no	MEL1	miR5658:MEL1	0.0875734577555237
AT5G26000.2	miR4227	851	4	4.15544	1.3298046862909	no	AtTGG1	miR4227:AtTGG1	0.0875734577555237
AT1G30470.3	miR414	1924	3	0.319649	1	no	NA	miR414:AT1G30470.3	0.0917547561325515
AT1G74260.1	miR401	3410	4	0.319649	1.319649	no	PUR4	miR401:PUR4	0.0917547561325515
AT3G44110.2	miR414	1237	2.5	0.958947	0.859715175985254	no	ATJ	miR414:ATJ	0.0917547561325515
AT5G05700.1	miR414	1749	2.5	0.319649	0.805008607342899	no	ATATE1	miR414:ATATE1	0.0964540109996406
AT1G62950.1	miR834	1572	6	0.319649	1.319649	no	NA	miR834:AT1G62950.1	0.101522926766974
AT3G59470.2	miR858a	923	4	0.958947	1.48444548512521	no	NA	miR858a:AT3G59470.2	0.101522926766974
AT4G03190.1	miR393a-5p	1597	3	0.319649	0.805008607342899	yes	AFB1	miR393a-5p:AFB1	0.105299977574982
AT1G27320.1	miR5013	1342	4.5	0.319649	1.319649	no	AHK3	miR5013:AHK3	0.116549951898514
AT4G02725.2	miR4240	351	4	0.958947	1.48444548512521	no	NA	miR4240:AT4G02725.2	0.118907254262634
AT1G11200.1	miR856	784	3.5	0.639298	1.24222274256261	no	NA	miR856:AT1G11200.1	0.121796611474598
AT1G29710.1	miR8179	1331	4.5	0.319649	1.319649	no	NA	miR8179:AT1G29710.1	0.121796611474598
AT2G39020.1	miR414	909	2.5	0.319649	0.673652222341901	no	NA	miR414:AT2G39020.1	0.121796611474598
AT3G29380.1	miR393b-3p	540	5.5	0.639298	1.639298	no	pBRP2	miR393b-3p:pBRP2	0.121796611474598
AT4G22050.1	miR3440b-5p	665	4	0.319649	1.319649	no	NA	miR3440b-5p:AT4G22050.1	0.121796611474598
AT5G37780.3	miR414	638	2.5	2.23754	0.716882116143432	no	ACAM-1	miR414:ACAM-1	0.121796611474598
AT5G55920.1	miR414	1841	2.5	0.319649	0.673652222341901	no	OLI2	miR414:OLI2	0.121796611474598
AT5G65060.2	miR2112-3p	717	5	1.59825	1.96889475913671	no	AGL70	miR2112-3p:AGL70	0.121796611474598
AT1G80010.1	miR414	279	3.5	0.319649	1	no	FRS8	miR414:FRS8	0.123352946671319
AT5G06100.3	miR159a	1259	3.5	0.319649	1	yes	ATMYB33	miR159a:ATMYB33	0.123352946671319
AT5G40730.1	miR414	90	3.5	0.639298	1	no	AGP24	miR414:AGP24	0.123352946671319
AT1G12860.1	miR5021	628	3	0.319649	1.319649	no	ICE2	miR5021:ICE2	0.133436866103174
AT5G67180.1	miR172a	1308	3	0.0767158	1.0767158	yes	TOE3	miR172a:TOE3	0.133436866103174
AT2G15880.1	miR390a-5p	590	4	0.319649	1.319649	no	NA	miR390a-5p:AT2G15880.1	0.134950623637345
AT1G63980.2	miR414	889	2.5	0.00319649	0.611967128612369	no	NA	miR414:AT1G63980.2	0.135828128531227
AT5G08150.1	miR414	243	3	0.319649	1	no	SOB5	miR414:SOB5	0.138672727645834
AT5G53440.1	miR414	3427	3	0.319649	1	no	NA	miR414:AT5G53440.1	0.138672727645834
AT1G10510.1	miR829-5p	1724	5.5	0.958947	1.48444548512521	no	emb2004	miR829-5p:emb2004	0.144940525672358
AT4G17940.1	miR414	808	2.5	0.319649	0.507899162898104	no	NA	miR414:AT4G17940.1	0.144940525672358
AT5G63580.1	miR5632-5p	767	3.5	0.319649	1	no	ATFLS2	miR5632-5p:ATFLS2	0.144940525672358
AT1G62390.1	miR866-3p	1222	4	0.319649	1.319649	no	CLMP1	miR866-3p:CLMP1	0.150147968373573
AT4G32590.4	miR5021	211	2	0.319649	1	no	NA	miR5021:AT4G32590.4	0.150147968373573
AT2G44910.1	miR4228-3p	345	5.5	0.319649	1.319649	no	ATHB-4	miR4228-3p:ATHB-4	0.152682117879239
AT2G42620.1	miR782	1016	4.5	0.319649	1.319649	no	MAX2	miR782:MAX2	0.157245070827922
AT4G04940.1	miR776	1877	5	0.319649	1.319649	no	NA	miR776:AT4G04940.1	0.159055473125984
AT2G05170.1	miR390b-3p	701	3.5	0.319649	1	no	ATVPS11	miR390b-3p:ATVPS11	0.167478083695396
AT1G63120.1	miR5658	1053	2	0.319649	0.805008607342899	no	ATRBL2	miR5658:ATRBL2	0.168283850449153
AT3G05250.1	miR8182	575	4	0.319649	1	no	NA	miR8182:AT3G05250.1	0.180421292097942
AT5G55750.1	miR854a	336	5	0.319649	1.319649	no	NA	miR854a:AT5G55750.1	0.180421292097942
AT1G26850.3	miR393a-3p	627	4.5	0.319649	1.319649	no	NA	miR393a-3p:AT1G26850.3	0.193999260581074
AT1G54080.2	miR5021	1428	2.5	0.639298	1.24222274256261	no	UBP1A	miR5021:UBP1A	0.193999260581074
AT5G01542.1	miR865-5p	909	6	0.639298	1.639298	no	NA	miR865-5p:AT5G01542.1	0.197977344831771
AT4G29670.2	miR169f-3p	704	6	2.87684	1.97904282249596	no	ACHT2	miR169f-3p:ACHT2	0.2075757127159
AT1G06040.2	miR1886.1	706	3.5	0.639298	1	no	BBX24	miR1886.1:BBX24	0.215795022957311
AT4G31420.2	miR414	957	3	0.319649	0.805008607342899	no	NA	miR414:AT4G31420.2	0.215795022957311
AT1G10890.1	miR831-3p	270	5	0.639298	1.639298	no	NA	miR831-3p:AT1G10890.1	0.217847349165254
AT1G61140.3	miR414	2476	4.5	0.319649	1.319649	no	EDA16	miR414:EDA16	0.217847349165254
AT1G72470.1	miR5021	406	4	0.319649	1.319649	no	ATEXO70D1	miR5021:ATEXO70D1	0.217847349165254
AT3G57870.1	miR397b	279	3.5	1.2786	1	no	AHUS5	miR397b:AHUS5	0.217847349165254
AT5G40450.1	miR3440b-5p	6647	5	2.55719	1.81586842318858	no	NA	miR3440b-5p:AT5G40450.1	0.217847349165254
AT5G08139.1	miR4221	1225	5.5	1.91789	1.77996313055954	no	NA	miR4221:AT5G08139.1	0.222058559470258
AT4G36900.1	miR5658	614	2.5	0.319649	0.805008607342899	no	DEAR4	miR5658:DEAR4	0.223573170594811
AT1G34130.1	miR5649a	959	5	0.319649	1.319649	no	STT3B	miR5649a:STT3B	0.225926395242774
AT1G68110.1	miR5662	549	5.5	0.319649	1.319649	no	NA	miR5662:AT1G68110.1	0.226317140832396
AT4G02130.3	miR5021	59	3	0.319649	1	no	GATL6	miR5021:GATL6	0.226317140832396
AT1G20190.1	miR5640	924	5	1.59825	1.58497722805738	no	ATEXP11	miR5640:ATEXP11	0.231787668853807
AT1G02860.2	miR827	268	1	0.639298	0.630923891080535	yes	BAH1	miR827:BAH1	0.239584113407287
AT1G60870.1	miR414	693	3	1.2786	0.876974886943135	no	MEE9	miR414:MEE9	0.239584113407287
AT3G49010.5	miR5662	83	3.5	0.639298	1	no	ATBBC1	miR5662:ATBBC1	0.239584113407287
AT3G01610.1	miR5660	955	5.5	0.319649	1.319649	no	CDC48C	miR5660:CDC48C	0.246734859410772
AT5G22300.1	miR5659	430	6	0.319649	1.319649	no	AtNIT4	miR5659:AtNIT4	0.246734859410772
AT3G03630.1	miR5021	1470	5	0.639298	1.62888457349931	no	CS26	miR5021:CS26	0.249833783835992
AT3G51400.1	miR1886.1	155	5	0.958947	1.48444548512521	no	NA	miR1886.1:AT3G51400.1	0.25830061416978
AT5G41070.1	miR5658	1177	4	0.319649	1	no	DRB5	miR5658:DRB5	0.271261374276289
AT2G23610.1	miR5595a	846	3	0.319649	0.805008607342899	no	ATMES3	miR5595a:ATMES3	0.27173659687387
AT2G11910.2	miR414	502	3	0.639298	0.71943210743439	no	NA	miR414:AT2G11910.2	0.275800982950931
AT2G30260.1	miR5662	749	4	0.639298	1	no	U2B''	miR5662:U2B''	0.277924278900715
AT3G13200.1	miR414	505	3	0.319649	0.673652222341901	no	EMB2769	miR414:EMB2769	0.277924278900715
AT5G01400.1	miR780.1	1255	6	0.319649	1.319649	no	ESP4	miR780.1:ESP4	0.277924278900715
AT3G20770.1	miR5015	1976	3.5	0.639298	0.836826111170951	no	AtEIN3	miR5015:AtEIN3	0.28077987030454
AT1G05300.2	miR5658	43	5	0.319649	1.319649	no	ZIP5	miR5658:ZIP5	0.283913060038536
AT4G23680.1	miR5658	557	2	1.2786	0.337386432285806	no	NA	miR5658:AT4G23680.1	0.285826114072214
AT1G07710.1	miR5024-5p	1380	6	0.319649	1.319649	no	NA	miR5024-5p:AT1G07710.1	0.286346810446373
AT3G07740.4	miR837-5p	1165	4.5	0.639298	1.24222274256261	no	ADA2A	miR837-5p:ADA2A	0.286346810446373
AT5G62680.1	miR158a-5p	2178	4.5	0.639298	1.24222274256261	no	GTR2	miR158a-5p:GTR2	0.286346810446373
AT3G01500.3	miR5658	1175	2	1.2786	0.354147627307259	no	ATBCA1	miR5658:ATBCA1	0.288010214216815
AT3G14560.1	miR824-5p	294	4.5	0.958947	1.1949913926571	no	NA	miR824-5p:AT3G14560.1	0.291827369706552
AT5G24500.1	miR414	796	3.5	0.319649	0.805008607342899	no	NA	miR414:AT5G24500.1	0.291827369706552
AT5G49130.1	miR831-5p	691	3	0.319649	0.673652222341901	no	NA	miR831-5p:AT5G49130.1	0.292381661496025
AT4G24480.1	miR866-5p	2168	5	0.319649	1.319649	no	NA	miR866-5p:AT4G24480.1	0.29600034889079
AT5G42860.1	miR5023	855	5.5	0.319649	1.319649	no	NA	miR5023:AT5G42860.1	0.29600034889079
AT5G58270.1	miR5638b	2046	5.5	0.319649	1.319649	no	ABCB25	miR5638b:ABCB25	0.29600034889079
AT5G65070.3	miR774b-5p	204	5.5	0.319649	1.319649	no	AGL69	miR774b-5p:AGL69	0.29600034889079
AT4G35920.3	miR868-3p	820	5	0.319649	1.319649	no	MCA1	miR868-3p:MCA1	0.297459317845895
AT2G21340.2	miR838	367	6	0.639298	1.639298	no	NA	miR838:AT2G21340.2	0.304378400242694
AT2G40300.1	miR5021	91	5	0.319649	1.319649	no	ATFER4	miR5021:ATFER4	0.305060718689303
AT4G28770.2	miR414	887	4	0.958947	1.1949913926571	no	NA	miR414:AT4G28770.2	0.305060718689303
AT1G32090.1	miR5658	2274	3	0.319649	0.805008607342899	no	NA	miR5658:AT1G32090.1	0.306788503625108
AT5G09710.1	miR5013	754	6	0.319649	1.319649	no	NA	miR5013:AT5G09710.1	0.306788503625108
AT5G41340.1	miR414	697	3	0.319649	0.507899162898104	no	ATUBC4	miR414:ATUBC4	0.306788503625108
AT4G15610.1	miR854a	636	3	0.319649	0.579149038883525	no	NA	miR854a:AT4G15610.1	0.318532799503172
AT5G19485.1	miR2937	654	5.5	0.319649	1.319649	no	NA	miR2937:AT5G19485.1	0.31874981978431
AT2G06050.3	miR844-3p	988	3	0.319649	0.507899162898104	no	AtOPR3	miR844-3p:AtOPR3	0.324590995023417
AT2G19480.3	miR414	1205	4	0.958947	1	no	NAP1;2	miR414:NAP1;2	0.324590995023417
AT2G44130.1	miR414	1246	3	0.319649	0.370980746038306	no	NA	miR414:AT2G44130.1	0.324590995023417
AT5G20190.1	miR414	448	3.5	0.319649	0.805008607342899	no	NA	miR414:AT5G20190.1	0.324590995023417
AT2G29070.2	miR5998a	797	4.5	0.319649	1	no	NA	miR5998a:AT2G29070.2	0.328444930056654
AT5G06340.1	miR5654-5p	298	3	0.319649	0.805008607342899	no	ATNUDX27	miR5654-5p:ATNUDX27	0.328444930056654
AT2G20800.1	miR836	1258	5.5	0.319649	1.319649	no	NDB4	miR836:NDB4	0.335882368427426
AT5G66060.2	miR413	647	4	0.319649	1	no	NA	miR413:AT5G66060.2	0.337404088456847
AT2G42790.1	miR8178	1264	4.5	0.319649	1	no	CSY3	miR8178:CSY3	0.33883088548649
AT2G46330.2	miR156i	540	4	0.639298	1	no	AGP16	miR156i:AGP16	0.33883088548649
AT3G20570.1	miR779.1	224	4.5	0.319649	1	no	AtENODL9	miR779.1:AtENODL9	0.339764073339808
AT5G63490.1	miR158a-5p	1280	4.5	0.319649	1	no	NA	miR158a-5p:AT5G63490.1	0.339764073339808
AT3G14110.3	miR396b-5p	773	4.5	0.639298	1	no	FLU	miR396b-5p:FLU	0.341271141399699
AT3G28007.1	miR414	782	3.5	1.59825	0.802538347016562	no	AtSWEET4	miR414:AtSWEET4	0.341271141399699
AT1G49510.1	miR5021	995	3	0.319649	1	no	emb1273	miR5021:emb1273	0.343158957276739
AT3G07780.1	miR773a	1504	3.5	0.319649	0.805008607342899	no	OBE1	miR773a:OBE1	0.343158957276739
AT5G63520.1	miR157a-3p	439	5	0.319649	1.319649	no	NA	miR157a-3p:AT5G63520.1	0.343158957276739
AT3G01460.1	miR5017-5p	5696	6	0.319649	1.319649	no	ATMBD9	miR5017-5p:ATMBD9	0.344283418882333
AT1G14000.1	miR5012	805	4.5	0.319649	1	no	VIK	miR5012:VIK	0.349754949603742
AT3G50690.1	miR414	652	3.5	0.319649	0.673652222341901	no	NA	miR414:AT3G50690.1	0.349754949603742
AT1G18480.1	miR8172	1213	5.5	0.319649	1.319649	no	AtSLP2	miR8172:AtSLP2	0.354299417628307
AT3G15570.1	miR847	1375	4.5	0.319649	1	no	NA	miR847:AT3G15570.1	0.35555864250959
AT1G70700.2	miR169a-5p	786	3	0.319649	0.171102334741846	no	JAZ9	miR169a-5p:JAZ9	0.362491983738233
AT4G32620.2	miR775	1656	6	0.319649	1.319649	no	NA	miR775:AT4G32620.2	0.368151526156588
AT5G01600.1	miR164c-5p	534	3.5	0.319649	0.507899162898104	no	ATFER1	miR164c-5p:ATFER1	0.36964331882489
AT1G47970.1	miR414	638	3.5	0.639298	0.630923891080535	no	NA	miR414:AT1G47970.1	0.373556734719545
AT1G51760.1	miR167a-5p	862	3	0.319649	0.452261394363735	no	IAR3	miR167a-5p:IAR3	0.373556734719545
AT1G52342.1	miR5021	304	4	0.639298	1	no	NA	miR5021:AT1G52342.1	0.373556734719545
AT1G74020.1	miR5021	73	4	0.319649	1	no	SS2	miR5021:SS2	0.373556734719545
AT2G25760.2	miR8170-5p	2275	3	0.319649	0.673652222341901	no	NA	miR8170-5p:AT2G25760.2	0.373556734719545
AT2G40300.1	miR5655	886	3.5	0.319649	0.805008607342899	no	ATFER4	miR5655:ATFER4	0.373556734719545
AT3G24506.1	miR837-5p	440	5	0.639298	1.24222274256261	no	NA	miR837-5p:AT3G24506.1	0.373556734719545
AT3G55470.2	miR5021	56	4	0.319649	1	no	NA	miR5021:AT3G55470.2	0.373556734719545
AT4G01100.2	miR1886.2	136	4.5	0.319649	1	no	ADNT1	miR1886.2:ADNT1	0.374689172933128
AT5G18520.1	miR414	1334	3.5	0.319649	0.673652222341901	no	Cand7	miR414:Cand7	0.375495971081324
AT5G59220.1	miR869.2	1188	6	0.319649	1.319649	no	HAI1	miR869.2:HAI1	0.375495971081324
AT5G08130.6	miR830-3p	635	6	0.319649	1.319649	no	BIM1	miR830-3p:BIM1	0.383169796195168
AT2G36770.1	miR396b-5p	1371	5.5	0.319649	1.319649	no	NA	miR396b-5p:AT2G36770.1	0.384231916261504
AT3G17185.2	miR390a-5p	863	4.5	0.639298	1.24222274256261	yes	TAS3a	miR390a-5p:TAS3a	0.384465237181252
AT4G38600.2	miR408-3p	1900	5.5	0.319649	1.319649	no	KAK	miR408-3p:KAK	0.390577657317517
AT5G49840.1	miR5640	135	5.5	0.319649	1.319649	no	NA	miR5640:AT5G49840.1	0.405400735754314
AT2G23760.3	miR5658	791	6	0.319649	1.319649	no	BLH4	miR5658:BLH4	0.405889662727141
AT3G09200.2	miR5662	663	3.5	0.639298	0.71943210743439	no	NA	miR5662:AT3G09200.2	0.411541872765108
AT5G65710.1	miR831-3p	2865	5.5	0.319649	1.319649	no	HSL2	miR831-3p:HSL2	0.411668960906477
AT1G22060.1	miR829-5p	1368	6	0.319649	1.319649	no	NA	miR829-5p:AT1G22060.1	0.412435428744898
AT3G25520.2	miR414	699	3.5	0.319649	0.452261394363735	no	ATL5	miR414:ATL5	0.412435428744898
AT3G50080.1	miR829-5p	462	6	0.319649	1.319649	no	VFB2	miR829-5p:VFB2	0.412435428744898
AT4G11850.1	miR396a-5p	694	6	0.319649	1.319649	no	MEE54	miR396a-5p:MEE54	0.412435428744898
AT5G54580.1	miR829-5p	209	6	0.319649	1.319649	no	NA	miR829-5p:AT5G54580.1	0.412435428744898
AT2G02500.1	miR844-3p	1025	6	0.319649	1.319649	no	ATMEPCT	miR844-3p:ATMEPCT	0.412711511398916
AT3G56690.1	miR4243	1279	6	0.319649	1.319649	no	CIP111	miR4243:CIP111	0.412711511398916
AT4G37460.1	miR5017-5p	1064	6	0.319649	1.319649	no	SRFR1	miR5017-5p:SRFR1	0.412711511398916
AT4G25210.1	miR864-3p	589	4	0.319649	1	no	NA	miR864-3p:AT4G25210.1	0.418241857694347
AT1G51130.1	miR393a-3p	792	6	0.319649	1.319649	no	NA	miR393a-3p:AT1G51130.1	0.42596254221833
AT1G52590.1	miR837-5p	316	4.5	0.319649	1	no	NA	miR837-5p:AT1G52590.1	0.42596254221833
AT1G71030.1	miR858a	342	4.5	1.91789	1.12302126431252	no	ATMYBL2	miR858a:ATMYBL2	0.42596254221833
AT2G03430.1	miR2112-3p	719	6	0.319649	1.319649	no	NA	miR2112-3p:AT2G03430.1	0.42596254221833
AT2G29995.1	miR156i	142	4	0.319649	1	no	NA	miR156i:AT2G29995.1	0.42596254221833
AT3G04910.3	miR847	2120	4.5	0.319649	1	no	ATWNK1	miR847:ATWNK1	0.42596254221833
AT3G11964.1	miR413	4767	6	0.319649	1.319649	no	NA	miR413:AT3G11964.1	0.42596254221833
AT3G17170.1	miR414	807	4.5	0.319649	1	no	RFC3	miR414:RFC3	0.42596254221833
AT3G52420.1	miR834	205	4.5	0.319649	1	no	ATOEP7	miR834:ATOEP7	0.42596254221833
AT3G52930.1	miR863-5p	351	4.5	0.319649	1	no	AtFBA8	miR863-5p:AtFBA8	0.42596254221833
AT4G18030.1	miR5999	2119	3.5	0.319649	0.579149038883525	no	NA	miR5999:AT4G18030.1	0.42596254221833
AT4G36960.2	miR4239	712	6	0.319649	1.319649	no	NA	miR4239:AT4G36960.2	0.42596254221833
AT2G47850.3	miR846-5p	1757	6	0.319649	1.319649	no	NA	miR846-5p:AT2G47850.3	0.433916056170736
AT4G11670.1	miR319a	2236	6	0.319649	1.319649	no	NA	miR319a:AT4G11670.1	0.441893005033319
AT5G25220.2	miR156f-3p	582	4.5	0.319649	1	no	KNAT3	miR156f-3p:KNAT3	0.44681287208386
AT1G68720.1	miR5658	3992	5	0.639298	1	no	ATTADA	miR5658:ATTADA	0.449190704413426
AT1G77110.1	miR5646	970	5	0.319649	1	no	PIN6	miR5646:PIN6	0.449190704413426
AT3G06540.1	miR156b-3p	1929	5	0.319649	1	no	AthREP	miR156b-3p:AthREP	0.449190704413426
AT3G08943.1	miR156j	2893	3.5	0.319649	0.805008607342899	no	NA	miR156j:AT3G08943.1	0.449190704413426
AT4G29790.1	miR5658	4110	5	0.319649	1	no	NA	miR5658:AT4G29790.1	0.449190704413426
AT5G61060.2	miR858b	140	6	0.319649	1.319649	no	ATHDA5	miR858b:ATHDA5	0.449190704413426
AT1G23230.2	miR774a	3265	6	0.319649	1.319649	no	NA	miR774a:AT1G23230.2	0.467383253069341
AT5G56600.2	miR397b	138	5	0.319649	1	no	PFN3	miR397b:PFN3	0.474674230887026
AT1G24800.1	miR859	842	4	0.159825	0.878889007607326	no	NA	miR859:AT1G24800.1	0.476545730085394
AT1G24881.1	miR859	845	4	0.159825	0.878889007607326	no	NA	miR859:AT1G24881.1	0.476545730085394
AT1G25055.1	miR859	803	4	0.159825	0.878889007607326	no	NA	miR859:AT1G25055.1	0.476545730085394
AT1G25150.1	miR859	780	4	0.159825	0.878889007607326	no	NA	miR859:AT1G25150.1	0.476545730085394
AT5G08010.1	miR837-5p	1366	5	0.319649	1	no	NA	miR837-5p:AT5G08010.1	0.476545730085394
AT5G15980.1	miR858b	1452	5	0.319649	1	no	NA	miR858b:AT5G15980.1	0.476545730085394
AT1G20010.1	miR774a	135	5	0.958947	1.1949913926571	no	TUB5	miR774a:TUB5	0.477466206925365
AT2G22780.1	miR773a	1010	5	0.639298	1	no	PMDH1	miR773a:PMDH1	0.477466206925365
AT3G59040.2	miR414	2053	5	0.319649	1	no	NA	miR414:AT3G59040.2	0.477466206925365
AT5G66440.1	miR414	614	5	0.639298	1	no	NA	miR414:AT5G66440.1	0.477466206925365
AT3G09470.2	miR5647	626	5	0.319649	1	no	NA	miR5647:AT3G09470.2	0.482783450919413
AT3G27810.1	miR858a	499	5	1.91789	1	no	ATMYB21	miR858a:ATMYB21	0.482783450919413
AT4G31410.2	miR396b-5p	1105	5	0.319649	1	no	NA	miR396b-5p:AT4G31410.2	0.482783450919413
AT2G21960.1	miR3440b-5p	388	5	0.639298	1	no	NA	miR3440b-5p:AT2G21960.1	0.483314281698032
AT3G23750.1	miR4227	1369	5	0.319649	1	no	NA	miR4227:AT3G23750.1	0.483314281698032
AT5G40490.1	miR4227	1194	5	0.319649	1	no	NA	miR4227:AT5G40490.1	0.483314281698032
AT3G02750.3	miR5024-5p	2114	4	0.319649	0.805008607342899	no	NA	miR5024-5p:AT3G02750.3	0.486950506832003
AT4G18270.1	miR5018	1161	5.5	0.319649	1	no	ATTRANS11	miR5018:ATTRANS11	0.489414028601078
AT3G55290.2	miR773b-5p	175	5	1.2786	1.16317593074238	no	NA	miR773b-5p:AT3G55290.2	0.50260168071047
AT2G36740.1	miR5017-5p	1185	5	0.319649	1	no	ATSWC2	miR5017-5p:ATSWC2	0.51246001115042
AT5G22210.2	miR831-3p	115	5	0.319649	1	no	NA	miR831-3p:AT5G22210.2	0.515566467693157
AT1G41830.1	miR390b-3p	1502	5	0.319649	1	no	SKS6	miR390b-3p:SKS6	0.517112354369985
AT1G75080.2	miR5021	114	5	0.319649	1	no	BZR1	miR5021:BZR1	0.523701533225082
AT2G18030.2	miR5655	210	4.5	0.319649	1	no	MSRA5	miR5655:MSRA5	0.530297267422767
AT3G23300.1	miR414	2102	4	0.319649	0.805008607342899	no	NA	miR414:AT3G23300.1	0.536048912878154
AT3G62110.1	miR5654-3p	1530	5.5	0.639298	1	no	NA	miR5654-3p:AT3G62110.1	0.547837988781512
AT1G14280.1	miR5021	136	6	0.639298	1.24222274256261	no	PKS2	miR5021:PKS2	0.549573552124938
AT4G14160.3	miR773b-5p	2107	5	0.639298	1	no	NA	miR773b-5p:AT4G14160.3	0.549573552124938
AT1G50600.1	miR867	786	5.5	0.319649	1	no	SCL5	miR867:SCL5	0.550532759736843
AT2G22475.2	miR5657	236	5.5	0.319649	1	no	GEM	miR5657:GEM	0.555964017008645
AT5G51910.2	miR849	774	5.5	0.639298	1.24222274256261	no	NA	miR849:AT5G51910.2	0.556264169580571
AT2G29550.1	miR8167a	891	5.5	0.319649	1	no	TUB7	miR8167a:TUB7	0.559096555333065
AT4G29900.1	miR5016	3175	5.5	0.319649	1	no	ACA10	miR5016:ACA10	0.559096555333065
AT5G64460.8	miR5016	351	5.5	0.319649	1	no	NA	miR5016:AT5G64460.8	0.559096555333065
AT5G01810.3	miR5655	1728	3.5	0.319649	0.507899162898104	no	ATPK10	miR5655:ATPK10	0.561117791658531
AT3G60800.1	miR5658	1267	4	0.319649	0.903686583875176	no	NA	miR5658:AT3G60800.1	0.562816529435317
AT3G13040.2	miR393a-3p	1458	5.5	0.958947	1.1949913926571	no	NA	miR393a-3p:AT3G13040.2	0.564293034717799
AT4G20170.1	miR5021	61	4	0.319649	1	no	GALS3	miR5021:GALS3	0.568238179512552
AT5G55910.1	miR5021	1942	4	0.319649	1	no	D6PK	miR5021:D6PK	0.568238179512552
AT3G27190.1	miR869.2	1452	5.5	0.319649	1	no	UKL2	miR869.2:UKL2	0.585822369609709
AT2G37040.1	miR406	1537	5.5	0.319649	1	no	ATPAL1	miR406:ATPAL1	0.587063734615134
AT1G64200.1	miR5658	335	4	0.319649	0.805008607342899	no	VHA-E3	miR5658:VHA-E3	0.587887164105518
AT4G25370.1	miR824-3p	564	4	0.319649	0.673652222341901	no	NA	miR824-3p:AT4G25370.1	0.592160835809896
AT1G47970.1	miR414	263	5	0.639298	1	no	NA	miR414:AT1G47970.1	0.59586351895994
AT3G05530.1	miR414	408	5	0.319649	1	no	ATS6A.2	miR414:ATS6A.2	0.59586351895994
AT3G15000.1	miR835-5p	686	5	0.319649	1	no	RIP1	miR835-5p:RIP1	0.59586351895994
AT1G05570.2	miR5650	5830	6	0.639298	1.24222274256261	no	ATGSL06	miR5650:ATGSL06	0.598743880601279
AT1G19010.2	miR414	849	5.5	0.319649	1	no	NA	miR414:AT1G19010.2	0.598743880601279
AT1G22920.2	miR5662	870	5.5	0.319649	1	no	AJH1	miR5662:AJH1	0.598743880601279
AT1G27750.1	miR417	2600	5.5	0.319649	1	no	NA	miR417:AT1G27750.1	0.598743880601279
AT1G31860.1	miR773a	165	5.5	0.319649	1	no	AT-IE	miR773a:AT-IE	0.598743880601279
AT1G50250.1	miR396b-5p	960	5.5	0.319649	1	no	FTSH1	miR396b-5p:FTSH1	0.598743880601279
AT1G68710.1	miR3434-5p	2119	5.5	0.319649	1	no	NA	miR3434-5p:AT1G68710.1	0.598743880601279
AT1G75180.3	miR414	1321	5.5	0.319649	1	no	NA	miR414:AT1G75180.3	0.598743880601279
AT3G16400.2	miR5645a	408	6	0.639298	1.24222274256261	no	ATMLP-470	miR5645a:ATMLP-470	0.598743880601279
AT3G18390.1	miR773a	440	5.5	0.319649	1	no	EMB1865	miR773a:EMB1865	0.598743880601279
AT3G46740.1	miR414	405	5.5	0.319649	1	no	MAR1	miR414:MAR1	0.598743880601279
AT3G54540.1	miR838	2156	5.5	0.639298	1	no	ABCF4	miR838:ABCF4	0.598743880601279
AT4G06634.3	miR4221	1187	6	0.639298	1.24222274256261	no	AtYY1	miR4221:AtYY1	0.598743880601279
AT4G15880.1	miR414	590	5.5	0.319649	1	no	ATESD4	miR414:ATESD4	0.598743880601279
AT4G33410.1	miR160a-3p	770	6	0.319649	1	no	ATSPPL1	miR160a-3p:ATSPPL1	0.598743880601279
AT4G34110.1	miR4243	473	5.5	0.319649	1	no	ATPAB2	miR4243:ATPAB2	0.598743880601279
AT5G01610.1	miR407	269	5.5	0.319649	1	no	NA	miR407:AT5G01610.1	0.598743880601279
AT5G25150.1	miR414	1713	5.5	0.319649	1	no	TAF5	miR414:TAF5	0.598743880601279
AT4G38760.1	miR393b-3p	5661	5	0.319649	1	no	NA	miR393b-3p:AT4G38760.1	0.599051647253225
AT3G44590.2	miR156a-3p	153	5	0.319649	1	no	NA	miR156a-3p:AT3G44590.2	0.606853738028719
AT5G42390.1	miR4239	2755	5	0.319649	1	no	SPP	miR4239:SPP	0.607310186863126
AT1G01300.1	miR8170-3p	1681	4	0.319649	0.579149038883525	no	NA	miR8170-3p:AT1G01300.1	0.608833770075022
AT1G62380.1	miR2939	1182	3.5	0.319649	0.13702766099062	no	ACO2	miR2939:ACO2	0.608833770075022
AT3G24800.1	miR5999	505	5.5	0.319649	1	no	PRT1	miR5999:PRT1	0.608833770075022
AT5G53460.3	miR5639-5p	6421	5.5	0.329239	1.00726708389882	no	GLT1	miR5639-5p:GLT1	0.610441703346681
AT3G27830.1	miR418	201	4	0.958947	0.67135738495968	no	RPL12	miR418:RPL12	0.614605634775973
AT1G66580.1	miR158a-5p	795	5	0.639298	1	no	RPL10C	miR158a-5p:RPL10C	0.617370757413862
AT2G35520.2	miR1886.1	270	5	0.639298	1.24222274256261	no	DAD2	miR1886.1:DAD2	0.617370757413862
AT3G50660.1	miR847	855	5	0.319649	1	no	AtDWF4	miR847:AtDWF4	0.622368509863054
AT1G12520.3	miR398a-3p	820	6	0.958947	1.1949913926571	no	ATCCS	miR398a-3p:ATCCS	0.624662085510429
AT2G14860.1	miR5021	258	6	0.319649	1	no	NA	miR5021:AT2G14860.1	0.624662085510429
AT2G39570.1	miR156f-3p	1310	4.5	0.958947	0.859715175985254	no	ACR9	miR156f-3p:ACR9	0.624662085510429
AT3G17580.1	miR5021	436	6	0.319649	1	no	NA	miR5021:AT3G17580.1	0.624662085510429
AT3G18230.1	miR5021	844	6	0.319649	1	no	NA	miR5021:AT3G18230.1	0.624662085510429
AT3G51620.2	miR5021	31	6	0.319649	1	no	NA	miR5021:AT3G51620.2	0.624662085510429
AT3G11120.1	miR831-3p	105	5	1.2786	1	no	NA	miR831-3p:AT3G11120.1	0.624713702585536
AT1G10120.1	miR396a-5p	1316	5.5	0.319649	1	yes	NA	miR396a-5p:AT1G10120.1	0.628171148576536
AT1G49760.2	miR8183	2090	5	0.319649	1	no	PAB8	miR8183:PAB8	0.6302484951837
AT3G22440.1	miR868-3p	1218	5	0.319649	1	no	NA	miR868-3p:AT3G22440.1	0.6302484951837
AT5G63620.2	miR167a-3p	460	5	0.319649	1	no	NA	miR167a-3p:AT5G63620.2	0.6302484951837
AT1G53280.1	miR5642a	1320	4.5	0.319649	0.805008607342899	no	AtDJ1B	miR5642a:AtDJ1B	0.63350028789675
AT2G41620.1	miR169b-3p	1886	6	0.319649	1	no	NA	miR169b-3p:AT2G41620.1	0.63350028789675
AT3G29075.1	miR414	714	4.5	0.319649	0.805008607342899	no	NA	miR414:AT3G29075.1	0.63350028789675
AT3G47860.1	miR414	416	4.5	0.319649	0.805008607342899	no	CHL	miR414:CHL	0.63350028789675
AT3G51880.4	miR414	542	4	0.319649	0.507899162898104	no	AtHMGB1	miR414:AtHMGB1	0.63350028789675
AT2G38760.1	miR5024-5p	1095	6	0.319649	1	no	ANN3	miR5024-5p:ANN3	0.634288433632545
AT1G21580.1	miR865-5p	6696	5.5	0.319649	1	no	NA	miR865-5p:AT1G21580.1	0.634817920530339
AT3G05400.2	miR829-5p	695	4.5	0.319649	0.805008607342899	no	NA	miR829-5p:AT3G05400.2	0.637195947129922
AT1G13245.1	miR859	490	4.5	0.319649	0.805008607342899	no	DVL4	miR859:DVL4	0.639345137697417
AT2G06050.3	miR5646	286	6	0.639298	1	no	AtOPR3	miR5646:AtOPR3	0.639345137697417
AT3G13340.2	miR161.1	1285	4.5	0.319649	0.805008607342899	no	NA	miR161.1:AT3G13340.2	0.639345137697417
AT1G54270.2	miR838	1447	4	0.319649	0.370980746038306	no	EIF4A-2	miR838:EIF4A-2	0.642748340254346
AT3G01120.1	miR773b-3p	1665	4	0.319649	0.340392948896524	no	AtCGS1	miR773b-3p:AtCGS1	0.642748340254346
AT4G14930.1	miR1888a	1303	5	0.319649	1	no	NA	miR1888a:AT4G14930.1	0.65131139695832
AT4G33490.2	miR5022	1550	6	0.319649	1	no	NA	miR5022:AT4G33490.2	0.653576494358961
AT5G43760.1	miR8180	1055	4.5	0.319649	0.805008607342899	no	KCS20	miR8180:KCS20	0.657477681522685
AT4G14760.1	miR172d-5p	5156	5	0.319649	1	no	NET1B	miR172d-5p:NET1B	0.660806283987739
AT1G08640.1	miR855	788	4.5	0.319649	0.805008607342899	no	CJD1	miR855:CJD1	0.662682113256712
AT1G15690.2	miR414	2086	4	0.319649	0.114271154445637	no	AtAVP1	miR414:AtAVP1	0.662682113256712
AT1G20980.1	miR831-5p	3804	4.5	0.319649	0.805008607342899	no	ATSPL14	miR831-5p:ATSPL14	0.662682113256712
AT1G25560.1	miR8183	428	6	0.319649	1	no	EDF1	miR8183:EDF1	0.662682113256712
AT1G51950.1	miR414	518	6	0.319649	1	no	IAA18	miR414:IAA18	0.662682113256712
AT1G62480.1	miR838	428	4	0.958947	0.165059866364456	no	NA	miR838:AT1G62480.1	0.662682113256712
AT1G73840.1	miR5663-5p	1170	6	0.639298	1	no	ESP1	miR5663-5p:ESP1	0.662682113256712
AT1G79090.2	miR856	1720	6	0.319649	1	no	NA	miR856:AT1G79090.2	0.662682113256712
AT2G03120.1	miR5634	546	6	0.319649	1	no	ATSPP	miR5634:ATSPP	0.662682113256712
AT2G16930.3	miR5662	216	6	0.319649	1	no	NA	miR5662:AT2G16930.3	0.662682113256712
AT2G17880.1	miR5021	328	3	0.958947	0.276948339749453	no	NA	miR5021:AT2G17880.1	0.662682113256712
AT2G18670.1	miR169f-3p	711	6	0.319649	1	no	NA	miR169f-3p:AT2G18670.1	0.662682113256712
AT2G21390.1	miR777	3030	6	0.319649	1	no	NA	miR777:AT2G21390.1	0.662682113256712
AT2G29700.1	miR831-3p	205	6	0.958947	1.1949913926571	no	ATPH1	miR831-3p:ATPH1	0.662682113256712
AT2G35490.1	miR865-3p	476	6	0.958947	1	no	NA	miR865-3p:AT2G35490.1	0.662682113256712
AT2G42910.1	miR3434-3p	1124	4	0.319649	0.452261394363735	no	NA	miR3434-3p:AT2G42910.1	0.662682113256712
AT2G44040.1	miR5666	1244	6	0.319649	1	no	NA	miR5666:AT2G44040.1	0.662682113256712
AT3G01610.1	miR396b-5p	2542	6	0.319649	1	no	CDC48C	miR396b-5p:CDC48C	0.662682113256712
AT3G03880.1	miR167a-3p	656	6	0.319649	1	no	NA	miR167a-3p:AT3G03880.1	0.662682113256712
AT3G24070.1	miR5595a	1444	6	0.319649	1	no	NA	miR5595a:AT3G24070.1	0.662682113256712
AT3G32295.1	miR847	563	6	0.319649	1.1834631602925	no	NA	miR847:AT3G32295.1	0.662682113256712
AT3G60750.2	miR5021	274	3	0.319649	0.227732219219499	no	NA	miR5021:AT3G60750.2	0.662682113256712
AT4G22840.1	miR171c-5p	885	6	0.319649	1	no	NA	miR171c-5p:AT4G22840.1	0.662682113256712
AT4G38740.1	miR776	534	6	2.55719	1.09873237087418	no	ROC1	miR776:ROC1	0.662682113256712
AT5G06850.1	miR4239	2229	6	0.319649	1	no	FTIP1	miR4239:FTIP1	0.662682113256712
AT5G07820.1	miR838	1222	6	0.319649	1	no	NA	miR838:AT5G07820.1	0.662682113256712
AT5G13220.4	miR841a-5p	464	4	0.639298	0.50634061664103	no	JAS1	miR841a-5p:JAS1	0.662682113256712
AT5G19390.4	miR858b	1661	6	0.319649	1	no	NA	miR858b:AT5G19390.4	0.662682113256712
AT5G27990.1	miR414	543	6	0.319649	1	no	NA	miR414:AT5G27990.1	0.662682113256712
AT5G42530.1	miR5021	97	4	0.319649	0.805008607342899	no	NA	miR5021:AT5G42530.1	0.662682113256712
AT5G52580.2	miR829-5p	472	6	0.319649	1	no	NA	miR829-5p:AT5G52580.2	0.662682113256712
AT5G54630.1	miR847	642	6	0.319649	1	no	NA	miR847:AT5G54630.1	0.662682113256712
AT5G55040.2	miR838	552	6	0.319649	1	no	NA	miR838:AT5G55040.2	0.662682113256712
AT5G62390.1	miR838	878	6	0.319649	1	no	ATBAG7	miR838:ATBAG7	0.662682113256712
AT5G64740.1	miR773b-3p	3248	6	0.319649	1	no	CESA6	miR773b-3p:CESA6	0.662682113256712
AT2G04030.2	miR831-5p	1986	6	0.319649	1	no	AtHsp90.5	miR831-5p:AtHsp90.5	0.673054247523591
AT4G16760.2	miR5021	2235	3.5	0.639298	0.836826111170951	no	ACX1	miR5021:ACX1	0.67992135500507
AT1G07920.1	miR414	1280	4.5	0.917393	0.73795554700279	no	NA	miR414:AT1G07920.1	0.681126996031443
AT1G07930.2	miR414	1061	4.5	1.42244	0.781409571980168	no	NA	miR414:AT1G07930.2	0.681126996031443
AT1G07940.2	miR414	1411	4.5	1.17311	0.74720714091689	no	NA	miR414:AT1G07940.2	0.681126996031443
AT1G47960.1	miR414	158	4.5	0.958947	0.753948619262965	no	ATC/VIF1	miR414:ATC/VIF1	0.681126996031443
AT2G01320.4	miR866-5p	2270	6	0.319649	1	no	ABCG7	miR866-5p:ABCG7	0.681126996031443
AT3G33530.3	miR172b-5p	1280	6	0.319649	1	no	NA	miR172b-5p:AT3G33530.3	0.681126996031443
AT3G50550.2	miR414	93	4.5	0.0191789	0.77231059168006	no	NA	miR414:AT3G50550.2	0.681126996031443
AT3G52560.4	miR5652	453	4.5	0.319649	0.673652222341901	no	MMZ4	miR5652:MMZ4	0.681126996031443
AT3G22440.1	miR162a-3p	523	6	0.319649	1	no	NA	miR162a-3p:AT3G22440.1	0.681350623127534
AT1G22850.1	miR414	1074	4.5	0.319649	0.673652222341901	no	NA	miR414:AT1G22850.1	0.692928864061815
AT1G71840.1	miR5650	1410	4.5	0.319649	0.673652222341901	no	NA	miR5650:AT1G71840.1	0.700311884840201
AT4G32410.1	miR831-3p	1654	6	0.319649	1	no	AtCESA1	miR831-3p:AtCESA1	0.70347442275016
AT5G56120.1	miR831-3p	691	6	0.319649	1	no	NA	miR831-3p:AT5G56120.1	0.70347442275016
AT5G11160.1	miR5660	498	6	0.319649	1	no	APT5	miR5660:APT5	0.707770239140175
AT5G20280.1	miR156f-3p	1267	6	0.639298	1	no	ATSPS1F	miR156f-3p:ATSPS1F	0.707770239140175
AT5G61240.2	miR5028	1191	4.5	0.319649	0.805008607342899	no	NA	miR5028:AT5G61240.2	0.719989664145141
AT3G57870.1	miR172b-5p	207	4	0.319649	0.673652222341901	no	AHUS5	miR172b-5p:AHUS5	0.721872751828709
AT1G07210.1	miR414	857	5.5	0.639298	1	no	NA	miR414:AT1G07210.1	0.725176398049453
AT1G15670.1	miR414	1019	4.5	0.639298	0.836826111170951	no	NA	miR414:AT1G15670.1	0.725176398049453
AT1G63770.5	miR862-3p	2600	4.5	0.639298	0.836826111170951	no	NA	miR862-3p:AT1G63770.5	0.725176398049453
AT1G70660.2	miR5021	123	5	0.319649	1	no	MMZ2	miR5021:MMZ2	0.725176398049453
AT1G72470.1	miR156b-3p	1976	5.5	0.319649	1	no	ATEXO70D1	miR156b-3p:ATEXO70D1	0.725176398049453
AT1G77885.1	miR414	731	5.5	0.319649	1	no	NA	miR414:AT1G77885.1	0.725176398049453
AT2G25670.2	miR408-3p	1316	5.5	0.319649	1	no	NA	miR408-3p:AT2G25670.2	0.725176398049453
AT3G05760.2	miR774b-5p	731	5.5	0.319649	1	no	NA	miR774b-5p:AT3G05760.2	0.725176398049453
AT3G51860.1	miR5636	1116	5.5	0.319649	1	no	ATCAX3	miR5636:ATCAX3	0.725176398049453
AT4G14510.1	miR414	2665	5.5	0.319649	1	no	ATCFM3B	miR414:ATCFM3B	0.725176398049453
AT4G27320.1	miR414	922	4.5	0.319649	0.805008607342899	no	ATPHOS34	miR414:ATPHOS34	0.725176398049453
AT4G32130.1	miR5021	166	5	0.319649	1	no	NA	miR5021:AT4G32130.1	0.725176398049453
AT4G35300.5	miR837-5p	2294	5.5	0.319649	1	no	TMT2	miR837-5p:TMT2	0.725176398049453
AT4G39400.1	miR5021	209	5	0.319649	1	no	ATBRI1	miR5021:ATBRI1	0.725176398049453
AT5G05440.1	miR5646	475	6	0.639298	1.24222274256261	no	PYL5	miR5646:PYL5	0.725176398049453
AT5G50920.1	miR858b	387	5.5	0.639298	1	no	ATHSP93-V	miR858b:ATHSP93-V	0.725176398049453
AT3G24740.2	miR170-5p	1598	5	0.319649	0.805008607342899	no	NA	miR170-5p:AT3G24740.2	0.726800218237629
AT4G13590.2	miR158a-5p	707	5.5	0.319649	1	no	NA	miR158a-5p:AT4G13590.2	0.734379917189898
AT1G14740.1	miR857	1883	5	0.319649	0.805008607342899	no	TTA1	miR857:TTA1	0.735061624821898
AT2G36990.1	miR390a-3p	1611	5	0.639298	0.836826111170951	no	ATSIG6	miR390a-3p:ATSIG6	0.735165752588833
AT3G01500.3	miR5658	1200	4	0.958947	0.304466089735221	no	ATBCA1	miR5658:ATBCA1	0.735165752588833
AT3G04210.1	miR5021	224	4.5	0.319649	0.805008607342899	no	NA	miR5021:AT3G04210.1	0.735165752588833
AT3G04730.1	miR391-3p	784	4.5	1.2786	0.640561791751354	no	IAA16	miR391-3p:IAA16	0.735165752588833
AT3G52990.2	miR837-5p	1109	5	0.319649	0.805008607342899	no	NA	miR837-5p:AT3G52990.2	0.735165752588833
AT4G00780.1	miR397b	720	4.5	0.319649	0.673652222341901	no	NA	miR397b:AT4G00780.1	0.735165752588833
AT4G24280.1	miR840-3p	1194	5	0.319649	0.805008607342899	no	cpHsc70-1	miR840-3p:cpHsc70-1	0.735165752588833
AT5G24930.1	miR847	1463	4.5	0.319649	0.579149038883525	no	ATCOL4	miR847:ATCOL4	0.735165752588833
AT3G07700.3	miR391-3p	1845	5.5	0.319649	1	no	NA	miR391-3p:AT3G07700.3	0.737911185100909
AT2G27470.1	miR156f-3p	840	5.5	0.319649	1	no	NF-YB11	miR156f-3p:NF-YB11	0.73930114252599
AT2G35940.3	miR773b-5p	2560	4	0.319649	0.507899162898104	no	BLH1	miR773b-5p:BLH1	0.743036524036301
AT1G74560.3	miR414	827	5	0.319649	0.805008607342899	no	NRP1	miR414:NRP1	0.744889568884717
AT2G35360.1	miR414	265	5	0.319649	0.805008607342899	no	NA	miR414:AT2G35360.1	0.744889568884717
AT3G02770.1	miR5642a	395	5	0.319649	0.805008607342899	no	NA	miR5642a:AT3G02770.1	0.744889568884717
AT1G35310.1	miR414	288	4.5	2.23754	0.529495174498192	no	MLP168	miR414:MLP168	0.768027923937376
AT2G46030.1	miR414	561	4.5	0.319649	0.507899162898104	no	UBC6	miR414:UBC6	0.768192444387469
AT1G07670.1	miR829-5p	2854	5	0.121467	0.899959875775401	no	ATECA4	miR829-5p:ATECA4	0.769563615481301
AT1G07810.1	miR829-5p	2883	5	0.198182	0.860041287195801	no	ACA3	miR829-5p:ACA3	0.769563615481301
AT1G20090.1	miR156i	1146	6	0.319649	1	no	ARAC4	miR156i:ARAC4	0.769563615481301
AT1G20090.1	miR5021	124	4	1.2786	0.876974886943135	no	ARAC4	miR5021:ARAC4	0.769563615481301
AT1G20696.3	miR414	569	4.5	0.958947	0.458425165156873	no	HMGB3	miR414:HMGB3	0.769563615481301
AT1G27130.1	miR5662	311	6	0.319649	1	no	ATGSTU13	miR5662:ATGSTU13	0.769563615481301
AT1G29930.1	miR842	223	4.5	0.958947	0.304466089735221	no	AB140	miR842:AB140	0.769563615481301
AT1G44920.1	miR418	600	6	0.639298	1	no	NA	miR418:AT1G44920.1	0.769563615481301
AT1G55330.1	miR414	96	4.5	3.83579	0.350775424343537	no	AGP21	miR414:AGP21	0.769563615481301
AT1G56450.1	miR172d-5p	637	4.5	0.319649	0.579149038883525	no	PBG1	miR172d-5p:PBG1	0.769563615481301
AT1G70290.1	miR8170-3p	2146	6	0.319649	1	no	ATTPS8	miR8170-3p:ATTPS8	0.769563615481301
AT1G71410.1	miR778	2700	6	0.319649	1	no	NA	miR778:AT1G71410.1	0.769563615481301
AT1G74370.1	miR859	664	6	0.319649	1	no	NA	miR859:AT1G74370.1	0.769563615481301
AT1G80440.1	miR2111a-5p	1074	6	1.2786	1.16317593074238	no	NA	miR2111a-5p:AT1G80440.1	0.769563615481301
AT2G04390.1	miR847	328	5	0.00958947	0.951784458921012	no	NA	miR847:AT2G04390.1	0.769563615481301
AT2G17730.2	miR396b-5p	635	6	0.319649	1	no	NIP2	miR396b-5p:NIP2	0.769563615481301
AT2G21790.1	miR838	2624	6	0.319649	1	no	ATRNR1	miR838:ATRNR1	0.769563615481301
AT2G25670.2	miR414	796	5	0.319649	0.805008607342899	no	NA	miR414:AT2G25670.2	0.769563615481301
AT2G32730.1	miR5650	2059	6	0.319649	1	no	NA	miR5650:AT2G32730.1	0.769563615481301
AT2G36130.1	miR168a-3p	269	5	0.319649	0.805008607342899	no	NA	miR168a-3p:AT2G36130.1	0.769563615481301
AT2G37920.1	miR5021	741	6	0.319649	1	no	emb1513	miR5021:emb1513	0.769563615481301
AT2G40000.1	miR5027	1085	5	0.319649	0.805008607342899	no	ATHSPRO2	miR5027:ATHSPRO2	0.769563615481301
AT2G43560.1	miR773a	631	5	0.319649	0.805008607342899	no	NA	miR773a:AT2G43560.1	0.769563615481301
AT2G43710.2	miR5632-5p	1274	6	0.639298	1	no	FAB2	miR5632-5p:FAB2	0.769563615481301
AT3G09770.2	miR160c-3p	1670	4.5	0.319649	0.673652222341901	no	LOG2	miR160c-3p:LOG2	0.769563615481301
AT3G11690.1	miR414	1007	5	0.319649	0.805008607342899	no	NA	miR414:AT3G11690.1	0.769563615481301
AT3G12400.1	miR156b-3p	844	6	0.319649	1	no	ATELC	miR156b-3p:ATELC	0.769563615481301
AT3G16640.1	miR414	276	4.5	1.2786	0.197308718090818	no	TCTP	miR414:TCTP	0.769563615481301
AT3G20050.1	miR5645a	1735	4.5	0.319649	0.579149038883525	no	ATTCP-1	miR5645a:ATTCP-1	0.769563615481301
AT3G22530.1	miR414	806	6	0.319649	1	no	NA	miR414:AT3G22530.1	0.769563615481301
AT3G53720.1	miR5654-5p	1136	6	0.319649	1	no	ATCHX20	miR5654-5p:ATCHX20	0.769563615481301
AT3G61580.1	miR5021	1144	6	0.639298	1	no	AtSLD1	miR5021:AtSLD1	0.769563615481301
AT4G02450.2	miR414	735	4.5	0.639298	0.476689774696707	no	NA	miR414:AT4G02450.2	0.769563615481301
AT4G14480.1	miR831-3p	1014	6	0.319649	1	no	NA	miR831-3p:AT4G14480.1	0.769563615481301
AT4G24770.1	miR854a	1111	5.5	0.958947	1	no	ATRBP31	miR854a:ATRBP31	0.769563615481301
AT4G35090.2	miR169a-3p	957	6	0.319649	1	no	CAT2	miR169a-3p:CAT2	0.769563615481301
AT5G03420.1	miR167a-5p	1581	6	0.319649	1	no	NA	miR167a-5p:AT5G03420.1	0.769563615481301
AT5G06290.1	miR5021	192	6	0.319649	1	no	2-Cys Prx B	miR5021:2-Cys Prx B	0.769563615481301
AT5G10400.1	miR414	488	5	0.319649	0.805008607342899	no	NA	miR414:AT5G10400.1	0.769563615481301
AT5G18460.1	miR838	1663	6	0.319649	1	no	NA	miR838:AT5G18460.1	0.769563615481301
AT5G21930.3	miR408-3p	2211	6	0.319649	1	no	ATHMA8	miR408-3p:ATHMA8	0.769563615481301
AT5G27380.1	miR5021	1729	6	0.639298	1	no	GSH2	miR5021:GSH2	0.769563615481301
AT5G30510.1	miR167a-5p	616	6	0.639298	1	no	ARRPS1	miR167a-5p:ARRPS1	0.769563615481301
AT5G33290.1	miR417	1441	6	0.319649	1	no	XGD1	miR417:XGD1	0.769563615481301
AT5G35680.3	miR414	514	4.5	0.639298	0.50634061664103	no	NA	miR414:AT5G35680.3	0.769563615481301
AT5G43960.2	miR390a-3p	1535	6	0.639298	1	no	NA	miR390a-3p:AT5G43960.2	0.769563615481301
AT5G52520.1	miR840-3p	1615	5	0.319649	0.805008607342899	no	OVA6	miR840-3p:OVA6	0.769563615481301
AT5G56170.1	miR5021	190	6	0.319649	1	no	LLG1	miR5021:LLG1	0.769563615481301
AT5G56340.1	miR5021	1342	6	0.319649	1	no	ATCRT1	miR5021:ATCRT1	0.769563615481301
AT5G60340.1	miR397b	369	6	0.319649	1	no	AAK6	miR397b:AAK6	0.769563615481301
AT5G62890.4	miR4227	1337	6	0.319649	1	no	NA	miR4227:AT5G62890.4	0.769563615481301
ATCG00890.1	miR167a-3p	677	4.5	0.479474	0.606734688855899	no	NDHB.1	miR167a-3p:NDHB.1	0.769563615481301
ATCG01250.1	miR167a-3p	677	4.5	0.479474	0.606734688855899	no	NDHB.2	miR167a-3p:NDHB.2	0.769563615481301
AT1G31580.1	miR5021	173	4	0.639298	0.71943210743439	no	CXC750	miR5021:CXC750	0.771990007449598
AT1G75000.1	miR5662	334	5	0.319649	0.805008607342899	no	NA	miR5662:AT1G75000.1	0.772081201313334
AT3G07810.2	miR390b-3p	1005	5	0.319649	0.805008607342899	no	NA	miR390b-3p:AT3G07810.2	0.772081201313334
AT3G58730.1	miR861-3p	884	4.5	0.319649	0.171102334741846	no	NA	miR861-3p:AT3G58730.1	0.772845827243166
AT1G70700.2	miR5021	98	4	0.319649	0.673652222341901	no	JAZ9	miR5021:JAZ9	0.776429549752853
AT3G25760.1	miR866-5p	618	5	0.319649	0.805008607342899	no	AOC1	miR866-5p:AOC1	0.776429549752853
AT1G80830.1	miR398b-5p	1326	5	0.319649	0.805008607342899	no	ATNRAMP1	miR398b-5p:ATNRAMP1	0.779482022529101
AT1G09570.2	miR866-3p	2920	5	0.319649	0.805008607342899	no	FHY2	miR866-3p:FHY2	0.782352374638049
AT1G75660.1	miR5658	3168	5	0.319649	0.805008607342899	no	AtXRN3	miR5658:AtXRN3	0.782352374638049
AT2G31070.1	miR5658	1457	5	0.319649	0.805008607342899	no	TCP10	miR5658:TCP10	0.782352374638049
AT4G07990.2	miR835-3p	1274	5	0.319649	0.805008607342899	no	NA	miR835-3p:AT4G07990.2	0.782352374638049
AT4G29100.1	miR5637	1137	5	0.319649	0.805008607342899	no	NA	miR5637:AT4G29100.1	0.782352374638049
AT5G23670.2	miR2936	79	4.5	0.319649	0.673652222341901	no	LCB2	miR2936:LCB2	0.782352374638049
AT1G48380.2	miR396a-5p	1173	6	0.319649	1	no	HYP7	miR396a-5p:HYP7	0.785744236523611
AT5G58250.1	miR4245	718	5	0.319649	0.805008607342899	no	EMB3143	miR4245:EMB3143	0.786760620230315
AT2G17120.1	miR156a-5p	809	5	0.319649	0.805008607342899	no	CL-1	miR156a-5p:CL-1	0.805310794405656
AT3G02468.1	miR854a	813	5	0.958947	0.859715175985254	no	CPuORF9	miR854a:CPuORF9	0.806620421901277
AT3G02470.4	miR854a	866	5	0.958947	0.859715175985254	no	SAMDC	miR854a:SAMDC	0.806620421901277
AT1G62430.1	miR5631	1647	4.5	0.319649	0.507899162898104	no	ATCDS1	miR5631:ATCDS1	0.820927745160334
AT5G07090.2	miR5640	976	4.5	0.319649	0.507899162898104	no	NA	miR5640:AT5G07090.2	0.820927745160334
AT1G19770.1	miR854a	393	5	0.319649	0.805008607342899	no	ATPUP14	miR854a:ATPUP14	0.826675811177824
AT4G35840.1	miR866-3p	799	5	0.319649	0.805008607342899	no	NA	miR866-3p:AT4G35840.1	0.830848730387743
AT2G26410.1	miR5021	1607	5	0.319649	0.805008607342899	no	Iqd4	miR5021:Iqd4	0.831286802323807
AT3G28007.1	miR5021	384	5	0.319649	0.805008607342899	no	AtSWEET4	miR5021:AtSWEET4	0.831286802323807
AT3G48420.1	miR5021	148	5	0.319649	0.805008607342899	no	NA	miR5021:AT3G48420.1	0.831286802323807
AT4G17840.1	miR5021	337	5	0.319649	0.805008607342899	no	NA	miR5021:AT4G17840.1	0.831286802323807
AT5G07580.1	miR5658	447	5	0.319649	0.805008607342899	no	NA	miR5658:AT5G07580.1	0.836350814444353
AT1G27400.1	miR773a	591	5	0.639298	0.71943210743439	no	NA	miR773a:AT1G27400.1	0.854789364897497
AT4G26230.1	miR414	332	5	0.639298	0.71943210743439	no	NA	miR414:AT4G26230.1	0.854789364897497
AT4G37980.2	miR5012	810	5	0.319649	0.673652222341901	no	ATCAD7	miR5012:ATCAD7	0.854789364897497
ATCG00860.1	miR5012	3828	5	0.159825	0.707513216022956	no	YCF2.1	miR5012:YCF2.1	0.854789364897497
ATCG01280.1	miR5012	3828	5	0.159825	0.707513216022956	no	YCF2.2	miR5012:YCF2.2	0.854789364897497
AT3G18490.1	miR847	1195	5	0.958947	0.753948619262965	no	ASPG1	miR847:ASPG1	0.85603488231974
AT4G01690.2	miR170-3p	1412	5	0.319649	0.673652222341901	no	HEMG1	miR170-3p:HEMG1	0.85651237774521
AT3G49601.1	miR840-3p	859	5	0.319649	0.673652222341901	no	NA	miR840-3p:AT3G49601.1	0.85879501014946
AT4G12420.2	miR414	2007	5	0.319649	0.673652222341901	no	SKU5	miR414:SKU5	0.85879501014946
AT4G19160.3	miR417	862	5	0.319649	0.673652222341901	no	NA	miR417:AT4G19160.3	0.85879501014946
AT3G48780.1	miR838	1726	5	0.319649	0.673652222341901	no	ATSPT1	miR838:ATSPT1	0.864250720189799
AT1G60420.1	miR169h	1389	5.5	0.319649	0.805008607342899	no	NA	miR169h:AT1G60420.1	0.867148561313386
AT1G67350.2	miR854a	355	5	0.319649	0.805008607342899	no	NA	miR854a:AT1G67350.2	0.869586224359671
AT5G31719.1	miR2939	763	5.5	0.0799123	0.931099346884228	no	NA	miR2939:AT5G31719.1	0.869970368714377
AT5G32107.1	miR2939	763	5.5	0.0799123	0.931099346884228	no	NA	miR2939:AT5G32107.1	0.869970368714377
AT3G53460.4	miR403-5p	1385	5	1.59825	0.670197893129456	no	CP29	miR403-5p:CP29	0.870162226499865
AT2G33150.1	miR5021	215	4	0.319649	0.452261394363735	no	KAT2	miR5021:KAT2	0.874187576553894
AT3G02360.2	miR859	1605	5	0.319649	0.673652222341901	no	NA	miR859:AT3G02360.2	0.877253618007757
AT1G14570.4	miR165a-5p	1170	5.5	0.319649	0.805008607342899	no	NA	miR165a-5p:AT1G14570.4	0.880025603425863
AT1G15670.1	miR5661	559	5	0.319649	0.673652222341901	no	NA	miR5661:AT1G15670.1	0.880025603425863
AT1G52190.1	miR2934-5p	272	5.5	0.319649	0.805008607342899	no	NA	miR2934-5p:AT1G52190.1	0.880025603425863
AT1G61890.1	miR414	252	5.5	0.319649	0.805008607342899	no	NA	miR414:AT1G61890.1	0.880025603425863
AT1G73230.1	miR157a-3p	238	5.5	0.319649	0.805008607342899	no	NA	miR157a-3p:AT1G73230.1	0.880025603425863
AT2G17190.1	miR5662	1924	5.5	0.319649	0.805008607342899	no	NA	miR5662:AT2G17190.1	0.880025603425863
AT3G12610.1	miR172d-5p	646	5.5	0.319649	0.805008607342899	no	DRT100	miR172d-5p:DRT100	0.880025603425863
AT3G23750.1	miR838	2602	5.5	0.319649	0.805008607342899	no	NA	miR838:AT3G23750.1	0.880025603425863
AT3G26420.1	miR167a-3p	398	5.5	0.319649	0.805008607342899	no	ATRZ-1A	miR167a-3p:ATRZ-1A	0.880025603425863
AT3G26430.1	miR167a-3p	395	5.5	0.319649	0.805008607342899	no	NA	miR167a-3p:AT3G26430.1	0.880025603425863
AT4G13540.1	miR773a	224	5.5	0.319649	0.805008607342899	no	NA	miR773a:AT4G13540.1	0.880025603425863
AT4G17090.1	miR5645a	1469	5	1.59825	0.730422046615447	no	AtBAM3	miR5645a:AtBAM3	0.880025603425863
AT4G20980.4	miR5651	1477	5.5	0.319649	0.805008607342899	no	NA	miR5651:AT4G20980.4	0.880025603425863
AT4G22820.2	miR394a	1026	5	0.319649	0.673652222341901	no	NA	miR394a:AT4G22820.2	0.880025603425863
AT4G32551.2	miR5029	3371	5.5	0.319649	0.805008607342899	no	LUG	miR5029:LUG	0.880025603425863
AT4G33010.2	miR5662	815	5.5	0.319649	0.805008607342899	no	AtGLDP1	miR5662:AtGLDP1	0.880025603425863
AT4G34180.1	miR5021	828	4	0.319649	0.40760855464334	no	NA	miR5021:AT4G34180.1	0.880025603425863
AT4G39850.3	miR838	4600	5.5	0.319649	0.805008607342899	no	ABCD1	miR838:ABCD1	0.880025603425863
AT5G24690.1	miR414	662	5.5	0.319649	0.805008607342899	no	NA	miR414:AT5G24690.1	0.880025603425863
AT5G57350.2	miR869.2	2139	5.5	0.319649	0.805008607342899	no	AHA3	miR869.2:AHA3	0.880025603425863
AT3G19820.3	miR397b	1251	5.5	0.319649	0.805008607342899	no	CBB1	miR397b:CBB1	0.880610505285018
AT4G16155.1	miR158a-5p	1815	5.5	0.319649	0.805008607342899	no	NA	miR158a-5p:AT4G16155.1	0.884804598077646
AT3G55000.1	miR5647	593	5.5	0.319649	0.805008607342899	no	TON1	miR5647:TON1	0.891105485014891
AT1G67230.1	miR838	1015	5	0.319649	0.579149038883525	no	CRWN1	miR838:CRWN1	0.896306685832569
AT5G40450.1	miR414	8596	5	0.639298	0.630923891080535	no	NA	miR414:AT5G40450.1	0.89732537348836
AT1G79230.3	miR864-5p	1530	5	0.639298	0.630923891080535	no	ATMST1	miR864-5p:ATMST1	0.915274515557578
AT5G25900.1	miR854a	109	5.5	0.639298	0.836826111170951	no	ATKO1	miR854a:ATKO1	0.915274515557578
AT1G02816.1	miR5021	205	5	0.639298	0.836826111170951	no	NA	miR5021:AT1G02816.1	0.917983280936974
AT1G20010.1	miR847	1426	5	0.639298	0.50634061664103	no	TUB5	miR847:TUB5	0.923318581330462
AT1G45145.1	miR837-5p	390	5	1.59825	0.448380772907844	no	ATH5	miR837-5p:ATH5	0.923318581330462
AT2G18750.3	miR5021	2277	5	0.319649	0.805008607342899	no	NA	miR5021:AT2G18750.3	0.923318581330462
AT2G33040.1	miR824-5p	475	5.5	0.319649	0.805008607342899	no	ATP3	miR824-5p:ATP3	0.923318581330462
AT3G01130.2	miR829-5p	173	5.5	0.639298	0.836826111170951	no	NA	miR829-5p:AT3G01130.2	0.923318581330462
AT3G04670.2	miR396a-5p	1635	5.5	0.319649	0.805008607342899	no	ATWRKY39	miR396a-5p:ATWRKY39	0.923318581330462
AT3G05970.1	miR414	1626	5.5	0.319649	0.805008607342899	no	ATLACS6	miR414:ATLACS6	0.923318581330462
AT4G01150.2	miR3440b-3p	252	5.5	1.91789	0.820279490271816	no	NA	miR3440b-3p:AT4G01150.2	0.923318581330462
AT4G01290.2	miR4221	3405	5.5	0.319649	0.805008607342899	no	NA	miR4221:AT4G01290.2	0.923318581330462
AT4G14040.1	miR822-3p	767	5	0.319649	0.507899162898104	no	EDA38	miR822-3p:EDA38	0.923318581330462
AT4G20480.1	miR5012	596	5.5	0.319649	0.805008607342899	no	NA	miR5012:AT4G20480.1	0.923318581330462
AT4G23710.1	miR837-5p	324	5.5	0.319649	0.805008607342899	no	VAG2	miR837-5p:VAG2	0.923318581330462
AT4G23820.1	miR870-5p	1356	5	0.639298	0.71943210743439	no	NA	miR870-5p:AT4G23820.1	0.923318581330462
AT4G24960.3	miR414	695	5.5	0.639298	0.836826111170951	no	ATHVA22D	miR414:ATHVA22D	0.923318581330462
AT4G34920.1	miR5665	938	5	0.639298	0.561809389661708	no	NA	miR5665:AT4G34920.1	0.923318581330462
AT5G15350.1	miR8182	279	5.5	0.639298	0.836826111170951	no	AtENODL17	miR8182:AtENODL17	0.923318581330462
AT5G39570.1	miR842	438	5.5	0.319649	0.805008607342899	no	NA	miR842:AT5G39570.1	0.923318581330462
AT5G61440.1	miR396b-5p	718	5	0.319649	0.579149038883525	no	ACHT5	miR396b-5p:ACHT5	0.923318581330462
ATCG00170.1	miR159c	373	5	0.319649	0.507899162898104	no	RPOC2	miR159c:RPOC2	0.923318581330462
AT5G04140.2	miR157c-3p	5013	5	0.319649	0.40760855464334	no	FD-GOGAT	miR157c-3p:FD-GOGAT	0.930103777507302
AT3G56800.1	miR837-5p	536	5	0.239737	0.202757266055976	no	ACAM-3	miR837-5p:ACAM-3	0.932421335301929
AT1G20450.2	miR5632-5p	918	5	0.319649	0.272892123107083	no	ERD10	miR5632-5p:ERD10	0.935736725389148
AT2G16710.3	miR866-3p	455	5	0.319649	0.579149038883525	no	NA	miR866-3p:AT2G16710.3	0.935736725389148
AT1G10200.1	miR394a	660	5	0.319649	0.452261394363735	no	WLIM1	miR394a:WLIM1	0.93640331336829
AT2G05220.2	miR847	336	5	0.31006	0.353970775781942	no	NA	miR847:AT2G05220.2	0.93640331336829
AT3G56490.1	miR5663-5p	197	5.5	0.322846	0.80695883237825	no	HINT1	miR5663-5p:HINT1	0.93640331336829
AT5G27850.1	miR396b-5p	541	5	0.319649	0.314464945704625	no	NA	miR396b-5p:AT5G27850.1	0.93640331336829
AT5G37780.3	miR414	560	5	0.319649	0.171102334741846	no	ACAM-1	miR414:ACAM-1	0.93640331336829
AT1G04980.1	miR169a-3p	1357	6	0.319649	0.805008607342899	no	ATPDI10	miR169a-3p:ATPDI10	0.939115086052878
AT1G06760.1	miR834	682	6	1.2786	0.876974886943135	no	NA	miR834:AT1G06760.1	0.939115086052878
AT1G10670.4	miR162a-5p	939	5.5	0.319649	0.673652222341901	no	ACLA-1	miR162a-5p:ACLA-1	0.939115086052878
AT1G12760.2	miR5021	701	6	0.319649	0.805008607342899	no	NA	miR5021:AT1G12760.2	0.939115086052878
AT1G17730.1	miR417	319	6	0.319649	0.805008607342899	no	CHMP1B	miR417:CHMP1B	0.939115086052878
AT1G19570.2	miR842	467	5	0.639298	0.189042596620224	no	ATDHAR1	miR842:ATDHAR1	0.939115086052878
AT1G34060.1	miR4239	1301	5.5	0.319649	0.673652222341901	no	NA	miR4239:AT1G34060.1	0.939115086052878
AT1G48900.2	miR3932a	1543	6	0.319649	0.805008607342899	no	NA	miR3932a:AT1G48900.2	0.939115086052878
AT1G50450.1	miR4221	1316	6	0.319649	0.805008607342899	no	NA	miR4221:AT1G50450.1	0.939115086052878
AT1G52600.1	miR868-5p	592	5.5	0.537011	0.784610813870922	no	NA	miR868-5p:AT1G52600.1	0.939115086052878
AT1G52710.2	miR414	367	5.5	0.319649	0.673652222341901	no	NA	miR414:AT1G52710.2	0.939115086052878
AT1G53840.1	miR5998a	1237	6	0.319649	0.805008607342899	no	ATPME1	miR5998a:ATPME1	0.939115086052878
AT1G68300.1	miR2939	621	6	0.639298	0.836826111170951	no	NA	miR2939:AT1G68300.1	0.939115086052878
AT1G68560.1	miR5650	2677	5	0.319649	0.215826762767831	no	ATXYL1	miR5650:ATXYL1	0.939115086052878
AT1G69250.2	miR829-5p	1171	6	0.319649	0.805008607342899	no	NA	miR829-5p:AT1G69250.2	0.939115086052878
AT1G71170.1	miR4227	481	6	0.319649	0.805008607342899	no	NA	miR4227:AT1G71170.1	0.939115086052878
AT1G71500.1	miR5021	313	6	0.319649	0.805008607342899	no	NA	miR5021:AT1G71500.1	0.939115086052878
AT1G74840.2	miR8180	644	6	0.319649	0.805008607342899	no	NA	miR8180:AT1G74840.2	0.939115086052878
AT1G75630.2	miR5658	743	5.5	0.319649	0.673652222341901	no	AVA-P4	miR5658:AVA-P4	0.939115086052878
AT2G02160.1	miR838	1952	6	0.319649	0.805008607342899	no	NA	miR838:AT2G02160.1	0.939115086052878
AT2G03820.1	miR414	1623	6	0.319649	0.805008607342899	no	AtNMD3	miR414:AtNMD3	0.939115086052878
AT2G22795.1	miR831-3p	206	5.5	0.319649	0.673652222341901	no	NA	miR831-3p:AT2G22795.1	0.939115086052878
AT2G22795.1	miR4221	722	6	0.319649	0.805008607342899	no	NA	miR4221:AT2G22795.1	0.939115086052878
AT2G24360.1	miR5664	1581	6	0.639298	0.836826111170951	no	NA	miR5664:AT2G24360.1	0.939115086052878
AT2G31670.1	miR396b-5p	685	5.5	0.319649	0.673652222341901	no	NA	miR396b-5p:AT2G31670.1	0.939115086052878
AT2G35680.1	miR414	1517	5.5	0.639298	0.71943210743439	no	NA	miR414:AT2G35680.1	0.939115086052878
AT2G36380.1	miR5657	4278	6	0.639298	0.836826111170951	no	ABCG34	miR5657:ABCG34	0.939115086052878
AT2G37340.3	miR5655	1252	6	0.639298	0.836826111170951	no	AT-RS2Z33	miR5655:AT-RS2Z33	0.939115086052878
AT2G39730.3	miR863-5p	420	6	1.2786	0.876974886943135	no	RCA	miR863-5p:RCA	0.939115086052878
AT3G03490.1	miR838	330	6	0.319649	0.805008607342899	no	AtPEX19-1	miR838:AtPEX19-1	0.939115086052878
AT3G03920.1	miR1886.3	404	6	0.319649	0.805008607342899	no	NA	miR1886.3:AT3G03920.1	0.939115086052878
AT3G17160.1	miR847	291	6	0.319649	0.805008607342899	no	NA	miR847:AT3G17160.1	0.939115086052878
AT3G17780.1	miR8180	423	6	0.319649	0.805008607342899	no	NA	miR8180:AT3G17780.1	0.939115086052878
AT3G17820.1	miR851-5p	1014	5	0.319649	0.215826762767831	no	ATGSKB6	miR851-5p:ATGSKB6	0.939115086052878
AT3G24200.2	miR773b-3p	958	6	0.319649	0.805008607342899	no	NA	miR773b-3p:AT3G24200.2	0.939115086052878
AT3G25600.1	miR780.2	343	6	0.319649	0.805008607342899	no	NA	miR780.2:AT3G25600.1	0.939115086052878
AT3G26100.2	miR169f-3p	2070	6	0.319649	0.805008607342899	no	NA	miR169f-3p:AT3G26100.2	0.939115086052878
AT3G27360.1	miR856	370	5.5	0.319649	0.673652222341901	no	NA	miR856:AT3G27360.1	0.939115086052878
AT3G56020.1	miR831-3p	71	6	1.63341	0.815007040836854	no	NA	miR831-3p:AT3G56020.1	0.939115086052878
AT4G01290.2	miR835-5p	3216	6	0.319649	0.805008607342899	no	NA	miR835-5p:AT4G01290.2	0.939115086052878
AT4G09650.1	miR159b-3p	88	5.5	0.319649	0.673652222341901	no	ATPD	miR159b-3p:ATPD	0.939115086052878
AT4G14500.2	miR5023	1203	5.5	0.319649	0.673652222341901	no	NA	miR5023:AT4G14500.2	0.939115086052878
AT4G19610.1	miR773a	2600	6	0.319649	0.805008607342899	no	NA	miR773a:AT4G19610.1	0.939115086052878
AT4G22540.4	miR5640	129	5	0.319649	0.452261394363735	no	ORP2A	miR5640:ORP2A	0.939115086052878
AT4G26230.1	miR398a-3p	115	5.5	0.319649	0.673652222341901	no	NA	miR398a-3p:AT4G26230.1	0.939115086052878
AT4G27410.3	miR156f-3p	834	6	0.319649	0.805008607342899	no	ANAC072	miR156f-3p:ANAC072	0.939115086052878
AT4G34710.2	miR5021	278	6	0.319649	0.805008607342899	no	ADC2	miR5021:ADC2	0.939115086052878
AT4G37180.2	miR847	1082	6	0.319649	0.805008607342899	no	NA	miR847:AT4G37180.2	0.939115086052878
AT4G37830.2	miR390a-5p	282	5	0.639298	0.422843862527213	no	NA	miR390a-5p:AT4G37830.2	0.939115086052878
AT5G01380.1	miR854a	29	6	1.2786	0.876974886943135	no	NA	miR854a:AT5G01380.1	0.939115086052878
AT5G04250.2	miR838	1302	6	0.319649	0.805008607342899	no	NA	miR838:AT5G04250.2	0.939115086052878
AT5G06700.1	miR3440b-5p	1555	6	0.319649	0.805008607342899	no	TBR	miR3440b-5p:TBR	0.939115086052878
AT5G14410.1	miR847	181	6	0.319649	0.805008607342899	no	NA	miR847:AT5G14410.1	0.939115086052878
AT5G21274.1	miR168b-3p	240	6	0.958947	0.859715175985254	no	ACAM-6	miR168b-3p:ACAM-6	0.939115086052878
AT5G22090.2	miR847	1124	6	0.319649	0.805008607342899	no	NA	miR847:AT5G22090.2	0.939115086052878
AT5G28300.1	miR837-5p	1207	6	0.319649	0.805008607342899	no	NA	miR837-5p:AT5G28300.1	0.939115086052878
AT5G39710.1	miR774b-3p	2172	6	0.319649	0.805008607342899	no	EMB2745	miR774b-3p:EMB2745	0.939115086052878
AT5G41560.1	miR5021	323	6	0.319649	0.805008607342899	no	NA	miR5021:AT5G41560.1	0.939115086052878
AT5G43960.2	miR847	1450	6	0.319649	0.805008607342899	no	NA	miR847:AT5G43960.2	0.939115086052878
AT5G63530.2	miR4221	68	6	0.319649	0.805008607342899	no	ATFP3	miR4221:ATFP3	0.939115086052878
AT1G07320.4	miR1886.1	100	6	0.319649	0.805008607342899	no	EMB2784	miR1886.1:EMB2784	0.939510789407977
AT1G10522.2	miR3434-3p	685	6	0.319649	0.805008607342899	no	PRIN2	miR3434-3p:PRIN2	0.939635665100478
AT1G65230.1	miR5640	883	5.5	0.319649	0.673652222341901	no	NA	miR5640:AT1G65230.1	0.939635665100478
AT2G45140.1	miR854a	1048	6	0.319649	0.805008607342899	no	PVA12	miR854a:PVA12	0.939635665100478
AT2G46030.1	miR172b-5p	328	5.5	0.319649	0.673652222341901	no	UBC6	miR172b-5p:UBC6	0.939635665100478
AT4G05180.1	miR8171	365	5.5	2.55719	0.581773488442837	no	PSBQ	miR8171:PSBQ	0.939635665100478
AT3G26740.1	miR5658	208	5	0.639298	0.25478517385655	no	CCL	miR5658:CCL	0.939901871924489
AT4G07990.2	miR173-5p	1191	6	0.319649	0.805008607342899	no	NA	miR173-5p:AT4G07990.2	0.939901871924489
AT1G21920.1	miR8170-5p	1202	5.5	0.319649	0.673652222341901	no	NA	miR8170-5p:AT1G21920.1	0.940983020112195
AT1G80920.1	miR5658	210	5	1.2786	0.197308718090818	no	AtJ8	miR5658:AtJ8	0.947692013946455
AT2G44060.2	miR414	1037	5.5	0.639298	0.630923891080535	no	NA	miR414:AT2G44060.2	0.948059288531907
AT1G65295.1	miR854a	115	5	0.639298	0.204658728999452	no	NA	miR854a:AT1G65295.1	0.959476441785054
AT4G19160.3	miR1886.1	1494	5	0.319649	0.20510425797788	no	NA	miR1886.1:AT4G19160.3	0.959476441785054
AT5G01530.1	miR5662	896	5.5	13.1056	0.647723306944878	no	LHCB4.1	miR5662:LHCB4.1	0.959476441785054
AT5G61660.1	miR164c-3p	350	5.5	0.319649	0.579149038883525	no	NA	miR164c-3p:AT5G61660.1	0.960525674549198
AT1G68010.2	miR5646	1243	5.5	0.639298	0.561809389661708	no	ATHPR1	miR5646:ATHPR1	0.970197491825143
AT4G19640.1	miR156f-3p	742	5.5	0.639298	0.561809389661708	no	ARA-7	miR156f-3p:ARA-7	0.970197491825143
AT5G30495.2	miR838	616	5.5	0.319649	0.579149038883525	no	NA	miR838:AT5G30495.2	0.970197491825143
AT4G24040.1	miR5021	208	5	0.319649	0.452261394363735	no	ATTRE1	miR5021:ATTRE1	0.971346813433238
AT5G60360.3	miR167a-5p	738	5.5	1.2786	0.587746721556732	no	AALP	miR167a-5p:AALP	0.971346813433238
AT1G33811.1	miR158a-5p	958	5.5	0.319649	0.579149038883525	no	NA	miR158a-5p:AT1G33811.1	0.975309109393392
AT5G59870.1	miR5654-3p	348	5.5	0.319649	0.507899162898104	no	HTA6	miR5654-3p:HTA6	0.977005271713249
AT5G03520.2	miR8182	770	5.5	0.319649	0.507899162898104	no	ATRAB-E1D	miR8182:ATRAB-E1D	0.977602653145181
AT5G24890.1	miR390b-3p	440	5.5	0.319649	0.507899162898104	no	NA	miR390b-3p:AT5G24890.1	0.977602653145181
AT5G55930.1	miR4227	2086	5.5	0.958947	0.550700693524945	no	ATOPT1	miR4227:ATOPT1	0.977602653145181
AT5G57350.2	miR840-3p	2854	5.5	0.958947	0.550700693524945	no	AHA3	miR840-3p:AHA3	0.977602653145181
AT3G46030.1	miR4243	261	5.5	0.335632	0.586163433687352	no	HTB11	miR4243:HTB11	0.978154962651334
AT1G12080.2	miR838	461	5.5	2.87684	0.602551429583901	no	NA	miR838:AT1G12080.2	0.980147019175194
AT1G17730.1	miR779.1	595	6	0.319649	0.805008607342899	no	CHMP1B	miR779.1:CHMP1B	0.980147019175194
AT1G20693.3	miR414	583	5.5	1.59825	0.448380772907844	no	HMG BETA 1	miR414:HMG BETA 1	0.980147019175194
AT1G20693.3	miR390a-3p	589	5.5	1.91789	0.503541142484391	no	HMG BETA 1	miR390a-3p:HMG BETA 1	0.980147019175194
AT1G22640.1	miR164c-3p	613	6	0.319649	0.805008607342899	no	ATMYB3	miR164c-3p:ATMYB3	0.980147019175194
AT1G50480.1	miR829-5p	2037	5.5	0.319649	0.507899162898104	no	THFS	miR829-5p:THFS	0.980147019175194
AT1G54570.1	miR829-5p	1250	6	0.319649	0.805008607342899	no	PES1	miR829-5p:PES1	0.980147019175194
AT1G68530.2	miR824-3p	485	5.5	0.319649	0.673652222341901	no	CER6	miR824-3p:CER6	0.980147019175194
AT1G72150.1	miR415	1961	5	0.639298	0.268104913163864	no	PATL1	miR415:PATL1	0.980147019175194
AT1G76030.1	miR865-3p	1462	5.5	0.319649	0.507899162898104	no	AtVAB1	miR865-3p:AtVAB1	0.980147019175194
AT2G16600.2	miR773b-5p	405	5	0.639298	0.231757602147786	no	ROC3	miR773b-5p:ROC3	0.980147019175194
AT2G17390.1	miR5014a-5p	691	6	0.319649	0.805008607342899	no	AKR2B	miR5014a-5p:AKR2B	0.980147019175194
AT2G18160.1	miR5633	829	5.5	0.319649	0.579149038883525	no	ATBZIP2	miR5633:ATBZIP2	0.980147019175194
AT2G18162.1	miR5633	829	5.5	0.319649	0.579149038883525	no	CPuORF1	miR5633:CPuORF1	0.980147019175194
AT2G28370.1	miR5021	934	6	0.319649	0.805008607342899	no	NA	miR5021:AT2G28370.1	0.980147019175194
AT2G35940.3	miR5021	320	6	0.319649	0.805008607342899	no	BLH1	miR5021:BLH1	0.980147019175194
AT3G01480.2	miR156d-3p	1405	5.5	0.958947	0.505294776157902	no	ATCYP38	miR156d-3p:ATCYP38	0.980147019175194
AT3G04070.2	miR4239	699	6	0.319649	0.805008607342899	no	anac047	miR4239:anac047	0.980147019175194
AT3G05220.2	miR847	1234	6	0.958947	0.859715175985254	no	NA	miR847:AT3G05220.2	0.980147019175194
AT3G08520.1	miR831-3p	29	6	1.56308	0.872665615732686	no	NA	miR831-3p:AT3G08520.1	0.980147019175194
AT3G13460.4	miR830-5p	2060	6	0.639298	0.836826111170951	no	ECT2	miR830-5p:ECT2	0.980147019175194
AT3G14210.1	miR859	1044	6	0.319649	0.805008607342899	no	ESM1	miR859:ESM1	0.980147019175194
AT3G15450.3	miR2933a	170	5.5	1.59825	0.474558409085513	no	NA	miR2933a:AT3G15450.3	0.980147019175194
AT3G18820.1	miR472-3p	252	5.5	0.319649	0.673652222341901	no	ATRAB7B	miR472-3p:ATRAB7B	0.980147019175194
AT3G19930.1	miR8172	1526	6	0.639298	0.836826111170951	no	ATSTP4	miR8172:ATSTP4	0.980147019175194
AT3G49910.1	miR172b-5p	606	5.5	0.319649	0.579149038883525	no	NA	miR172b-5p:AT3G49910.1	0.980147019175194
AT4G13250.2	miR156i	1600	5	0.639298	0.116216112749546	no	NYC1	miR156i:NYC1	0.980147019175194
AT4G24690.1	miR837-5p	2196	5.5	0.319649	0.579149038883525	no	AtNBR1	miR837-5p:AtNBR1	0.980147019175194
AT4G24770.1	miR156a-3p	492	6	0.319649	0.805008607342899	no	ATRBP31	miR156a-3p:ATRBP31	0.980147019175194
AT4G27130.1	miR5632-3p	173	6	0.319649	0.805008607342899	no	NA	miR5632-3p:AT4G27130.1	0.980147019175194
AT5G04170.1	miR773a	1048	6	0.319649	0.805008607342899	no	NA	miR773a:AT5G04170.1	0.980147019175194
AT5G18600.1	miR414	204	5.5	0.639298	0.422843862527213	no	NA	miR414:AT5G18600.1	0.980147019175194
AT5G24490.1	miR5020a	164	6	0.639298	0.836826111170951	no	NA	miR5020a:AT5G24490.1	0.980147019175194
AT5G53460.3	miR5014b	6850	5.5	0.639298	0.630923891080535	no	GLT1	miR5014b:GLT1	0.980147019175194
AT5G57685.1	miR4239	490	6	0.319649	0.805008607342899	no	ATGDU3	miR4239:ATGDU3	0.980147019175194
AT5G60360.3	miR396b-5p	627	5.5	0.319649	0.452261394363735	no	AALP	miR396b-5p:AALP	0.980147019175194
AT3G06125.3	miR2111a-5p	132	6	0.319649	0.805008607342899	no	NA	miR2111a-5p:AT3G06125.3	0.981388343053788
AT1G62480.1	miR838	473	5.5	3.51614	0.453875206277675	no	NA	miR838:AT1G62480.1	0.982419521825673
AT2G20890.1	miR838	906	5.5	0.319649	0.452261394363735	no	PSB29	miR838:PSB29	0.982419521825673
AT1G75880.2	miR5634	408	5.5	0.639298	0.50634061664103	no	NA	miR5634:AT1G75880.2	0.984592273074517
AT5G48180.1	miR396a-5p	697	5.5	0.319649	0.292207283210884	no	AtNSP5	miR396a-5p:AtNSP5	0.984592273074517
ATCG00190.1	miR5023	396	5.5	2.55719	0.442861802626402	no	RPOB	miR5023:RPOB	0.984592273074517
AT2G16600.2	miR414	538	5.5	2.23754	0.296773708603444	no	ROC3	miR414:ROC3	0.986290869315218
AT3G14310.1	miR869.2	1295	5.5	0.319649	0.370980746038306	no	ATPME3	miR869.2:ATPME3	0.986290869315218
AT5G14740.5	miR159b-5p	1243	5.5	0.639298	0.460840719781625	no	BETA CA2	miR159b-5p:BETA CA2	0.986290869315218
AT1G12080.2	miR4221	353	5.5	1.59825	0.192944609877992	no	NA	miR4221:AT1G12080.2	0.986292180249232
AT1G60950.1	miR773b-3p	423	5.5	0.639298	0.231757602147786	no	ATFD2	miR773b-3p:ATFD2	0.986292180249232
AT5G50920.1	miR838	2666	5.5	0.958947	0.379976684822246	no	ATHSP93-V	miR838:ATHSP93-V	0.986292180249232
ATCG00530.1	miR5016	262	5.5	0.319649	0.314464945704625	no	YCF10	miR5016:YCF10	0.988535380853805
AT1G07920.1	miR861-5p	491	6	0.159825	0.783944158532019	no	NA	miR861-5p:AT1G07920.1	0.988703772641006
AT1G07940.2	miR861-5p	622	6	0.159825	0.783944158532019	no	NA	miR861-5p:AT1G07940.2	0.988703772641006
AT1G08460.1	miR858a	963	6	0.319649	0.673652222341901	no	ATHDA8	miR858a:ATHDA8	0.988703772641006
AT1G20630.1	miR391-3p	1474	5.5	0.319649	0.292207283210884	no	CAT1	miR391-3p:CAT1	0.988703772641006
AT1G53440.1	miR167a-3p	2853	6	0.319649	0.673652222341901	no	NA	miR167a-3p:AT1G53440.1	0.988703772641006
AT1G66670.1	miR397a	819	5.5	0.639298	0.242726631999147	no	CLPP3	miR397a:CLPP3	0.988703772641006
AT1G73760.1	miR414	787	6	0.319649	0.673652222341901	no	NA	miR414:AT1G73760.1	0.988703772641006
AT1G75380.3	miR414	477	6	2.23754	0.771487600351723	no	ATBBD1	miR414:ATBBD1	0.988703772641006
AT1G80930.1	miR5641	2854	6	0.319649	0.673652222341901	no	NA	miR5641:AT1G80930.1	0.988703772641006
AT2G16660.1	miR5021	58	6	0.319649	0.673652222341901	no	NA	miR5021:AT2G16660.1	0.988703772641006
AT2G22795.1	miR4221	656	6	0.319649	0.776249505891654	no	NA	miR4221:AT2G22795.1	0.988703772641006
AT2G23120.1	miR8176	270	5.5	0.639298	0.124692736580283	no	NA	miR8176:AT2G23120.1	0.988703772641006
AT2G43160.4	miR5641	137	6	0.319649	0.673652222341901	no	NA	miR5641:AT2G43160.4	0.988703772641006
AT2G43820.1	miR5650	1388	5.5	0.639298	0.29941023800522	no	ATSAGT1	miR5650:ATSAGT1	0.988703772641006
AT3G47910.2	miR831-3p	746	6	0.319649	0.673652222341901	no	NA	miR831-3p:AT3G47910.2	0.988703772641006
AT3G52560.4	miR414	784	6	0.319649	0.673652222341901	no	MMZ4	miR414:MMZ4	0.988703772641006
AT4G14580.1	miR847	1205	6	0.00319649	0.76019948486302	no	CIPK4	miR847:CIPK4	0.988703772641006
AT4G31500.1	miR5024-3p	911	6	0.319649	0.673652222341901	no	ATR4	miR5024-3p:ATR4	0.988703772641006
AT5G13630.2	miR773a	3940	6	0.319649	0.673652222341901	no	ABAR	miR773a:ABAR	0.988703772641006
AT5G45390.1	miR173-3p	253	6	0.319649	0.673652222341901	no	CLPP4	miR173-3p:CLPP4	0.988703772641006
AT5G49360.1	miR417	1966	5.5	0.319649	0.195397027990666	no	ATBXL1	miR417:ATBXL1	0.988703772641006
AT5G64310.1	miR417	426	6	0.319649	0.673652222341901	no	AGP1	miR417:AGP1	0.988703772641006
AT5G49360.1	miR782	2163	5.5	1.2786	0.208871109677041	no	ATBXL1	miR782:ATBXL1	0.990090586058709
AT2G41430.5	miR3434-5p	702	5.5	1.91789	0.0836483883174516	no	CID1	miR3434-5p:CID1	0.992043493353009
AT1G02205.3	miR774b-3p	1614	6	0.159825	0.446386991244107	no	CER1	miR774b-3p:CER1	0.999959112211771
AT1G04410.1	miR171c-5p	666	6	0.958947	0.505294776157902	no	c-NAD-MDH1	miR171c-5p:c-NAD-MDH1	0.999959112211771
AT1G11910.1	miR172d-5p	1558	6	0.958947	0.405093480072542	no	APA1	miR172d-5p:APA1	0.999959112211771
AT1G14320.2	miR447c-3p	453	6	0.639298	0.25478517385655	no	RPL10	miR447c-3p:RPL10	0.999959112211771
AT1G17745.2	miR839-5p	1917	6	0.319649	0.120967502419994	no	PGDH	miR839-5p:PGDH	0.999959112211771
AT1G20630.1	miR842	1002	6	0.639298	0.561809389661708	no	CAT1	miR842:CAT1	0.999959112211771
AT1G22400.1	miR157a-3p	1371	6	0.639298	0.50634061664103	no	ATUGT85A1	miR157a-3p:ATUGT85A1	0.999959112211771
AT1G24260.3	miR398a-5p	743	6	0.319649	0.314464945704625	no	AGL9	miR398a-5p:AGL9	0.999959112211771
AT1G30230.2	miR5665	662	6	0.639298	0.508852233079626	no	eEF-1Bb1	miR5665:eEF-1Bb1	0.999959112211771
AT1G52200.1	miR870-3p	654	6	1.2786	0.542977583647286	no	NA	miR870-3p:AT1G52200.1	0.999959112211771
AT1G52300.1	miR778	330	6	0.958947	0.379976684822246	no	NA	miR778:AT1G52300.1	0.999959112211771
AT1G53310.3	miR5640	3152	6	0.639298	0.630923891080535	no	ATPEPC1	miR5640:ATPEPC1	0.999959112211771
AT1G53910.3	miR156i	1315	6	0.319649	0.452261394363735	no	RAP2.12	miR156i:RAP2.12	0.999959112211771
AT1G55670.1	miR157d	654	5.5	0.319649	0.227732219219499	no	PSAG	miR157d:PSAG	0.999959112211771
AT1G60940.2	miR858b	1019	6	0.319649	0.579149038883525	no	SNRK2-10	miR858b:SNRK2-10	0.999959112211771
AT1G64520.1	miR156i	907	6	0.319649	0.579149038883525	no	RPN12a	miR156i:RPN12a	0.999959112211771
AT1G72020.1	miR5651	278	6	0.639298	0.362986532746992	no	NA	miR5651:AT1G72020.1	0.999959112211771
AT1G78830.1	miR5024-3p	1279	6	1.59825	0.312892131243091	no	NA	miR5024-3p:AT1G78830.1	0.999959112211771
AT2G07698.1	miR867	1295	6	0.319649	0.050267938428252	no	NA	miR867:AT2G07698.1	0.999959112211771
AT2G13360.2	miR5021	1381	5.5	0.639298	0.268104913163864	no	AGT	miR5021:AGT	0.999959112211771
AT2G20260.1	miR834	241	6	0.958947	0.304466089735221	no	PSAE-2	miR834:PSAE-2	0.999959112211771
AT2G30010.1	miR156g	1152	6	0.319649	0.40760855464334	no	TBL45	miR156g:TBL45	0.999959112211771
AT2G33830.2	miR823	129	6	0.319649	0.108277115452464	no	NA	miR823:AT2G33830.2	0.999959112211771
AT2G35490.1	miR399c-5p	1185	6	0.319649	0.579149038883525	no	NA	miR399c-5p:AT2G35490.1	0.999959112211771
AT2G36270.1	miR167a-3p	1469	6	0.319649	0.227732219219499	no	ABI5	miR167a-3p:ABI5	0.999959112211771
AT2G43510.1	miR413	224	6	0.319649	0.452261394363735	no	ATTI1	miR413:ATTI1	0.999959112211771
AT2G44100.2	miR156i	1564	6	0.319649	0.452261394363735	no	AT-GDI1	miR156i:AT-GDI1	0.999959112211771
AT2G45820.1	miR5021	738	6	0.319649	0.452261394363735	no	NA	miR5021:AT2G45820.1	0.999959112211771
AT2G47110.2	miR838	303	6	0.319649	0.452261394363735	no	UBI6	miR838:UBI6	0.999959112211771
AT3G01500.3	miR5024-3p	748	6	1.59825	0.619148383530045	no	ATBCA1	miR5024-3p:ATBCA1	0.999959112211771
AT3G05590.1	miR773a	398	6	0.319649	0.340392948896524	no	RPL18	miR773a:RPL18	0.999959112211771
AT3G12740.1	miR5021	132	6	0.958947	0.0873886199897397	no	ALIS1	miR5021:ALIS1	0.999959112211771
AT3G13750.1	miR8181	2633	6	0.639298	0.176062627807468	no	BGAL1	miR8181:BGAL1	0.999959112211771
AT3G13750.1	miR5014a-5p	2675	6	0.319649	0.132625640943179	no	BGAL1	miR5014a-5p:BGAL1	0.999959112211771
AT3G19930.1	miR4227	1502	6	0.319649	0.452261394363735	no	ATSTP4	miR4227:ATSTP4	0.999959112211771
AT3G52470.1	miR5632-3p	906	6	0.639298	0.50634061664103	no	NA	miR5632-3p:AT3G52470.1	0.999959112211771
AT3G52590.1	miR5024-3p	122	6	0.319649	0.452261394363735	no	EMB2167	miR5024-3p:EMB2167	0.999959112211771
AT3G53420.2	miR5638b	946	6	1.59825	0.415385697590579	no	AtPIP2;1	miR5638b:AtPIP2;1	0.999959112211771
AT3G54050.2	miR169a-3p	783	6	0.319649	0.452261394363735	no	HCEF1	miR169a-3p:HCEF1	0.999959112211771
AT3G58490.2	miR862-3p	1277	6	0.319649	0.13702766099062	no	AtSPP1	miR862-3p:AtSPP1	0.999959112211771
AT3G58730.1	miR168b-3p	814	6	0.958947	0.67135738495968	no	NA	miR168b-3p:AT3G58730.1	0.999959112211771
AT4G02520.1	miR857	53	6	0.319649	0.0957238502828957	no	ATGSTF2	miR857:ATGSTF2	0.999959112211771
AT4G04640.1	miR5021	1310	6	0.319649	0.255972138168614	no	ATPC1	miR5021:ATPC1	0.999959112211771
AT4G15620.1	miR863-3p	641	6	0.319649	0.292207283210884	no	NA	miR863-3p:AT4G15620.1	0.999959112211771
AT4G17090.1	miR5998a	1652	6	0.958947	0.379976684822246	no	AtBAM3	miR5998a:AtBAM3	0.999959112211771
AT4G18030.1	miR166e-5p	2047	6	0.639298	0.422843862527213	no	NA	miR166e-5p:AT4G18030.1	0.999959112211771
AT4G26630.2	miR414	2451	6	0.639298	0.630923891080535	no	NA	miR414:AT4G26630.2	0.999959112211771
AT4G33150.3	miR3932b-5p	773	6	0.319649	0.370980746038306	no	LKR	miR3932b-5p:LKR	0.999959112211771
AT4G37980.2	miR5630a	1064	6	0.319649	0.370980746038306	no	ATCAD7	miR5630a:ATCAD7	0.999959112211771
AT4G39480.1	miR5021	1108	6	0.319649	0.507899162898104	no	CYP96A9	miR5021:CYP96A9	0.999959112211771
AT5G10480.3	miR159b-3p	776	6	0.319649	0.579149038883525	no	PAS2	miR159b-3p:PAS2	0.999959112211771
AT5G14270.2	miR171b-3p	2870	6	0.319649	0.100378726220268	no	ATBET9	miR171b-3p:ATBET9	0.999959112211771
AT5G21940.1	miR5658	806	6	0.319649	0.215826762767831	no	NA	miR5658:AT5G21940.1	0.999959112211771
AT5G23740.1	miR399f	552	6	0.319649	0.370980746038306	no	RPS11-BETA	miR399f:RPS11-BETA	0.999959112211771
AT5G30510.1	miR169f-3p	850	6	0.319649	0.507899162898104	no	ARRPS1	miR169f-3p:ARRPS1	0.999959112211771
AT5G45680.1	miR169d	472	6	0.319649	0.579149038883525	no	ATFKBP13	miR169d:ATFKBP13	0.999959112211771
AT5G47550.1	miR833a-5p	188	6	0.319649	0.40760855464334	no	NA	miR833a-5p:AT5G47550.1	0.999959112211771
AT5G60400.3	miR157c-3p	351	6	0.319649	0.579149038883525	no	NA	miR157c-3p:AT5G60400.3	0.999959112211771
ATCG00500.1	miR5638a	1234	6	0.319649	0.40760855464334	no	ACCD	miR5638a:ACCD	0.999959112211771
