# Supplementary material for: NanoPARE: parallel analysis of RNA 5′ ends from low-input RNA
Source: Genome Res. 2018 Dec;28(12):1931–42. doi: 10.1101/gr.239202.118 (PMC6280765; doi:10.1101/gr.239202.118)
Supplement: Supplemental Material [file supp_gr.239202.118_Supplemental_Code_S1.zip › supplemental_code_S1/data_tables/detected_sites/sepal_2.anno.tas.allen.detected.sites.tsv]

target.transcript	sRNA	slice.site	Allen.score	slice.site.rpm	fold.change	verified.	common.name	interaction	adj.p.val
AT5G60450.1	TAS3C-5'D5[+]	1885	1	0.319649	1.319649	yes	ARF4	TAS3C-5'D5[+]:ARF4	0
AT5G18040.1	TAS1A-3'D2[+]	685	2	2.55719	2.16994713590818	yes	NA	TAS1A-3'D2[+]:AT5G18040.1	0.00924228924967905
AT5G62000.4	TAS3A-5'D7[+]	1745	1.5	0.958947	1.48444548512521	yes	ARF1-BP	TAS3A-5'D7[+]:ARF1-BP	0.0156445178477446
AT2G33860.1	TAS3B-5'D8[+]	1682	2	0.319649	1	yes	ARF3	TAS3B-5'D8[+]:ARF3	0.0364552044701662
AT1G04300.4	TAS3C-5'D9[+]	932	3	0.319649	1.319649	no	NA	TAS3C-5'D9[+]:AT1G04300.4	0.116002173713257
AT1G51670.1	TAS1A-3'D6[+]	536	3.5	0.319649	1.319649	no	NA	TAS1A-3'D6[+]:AT1G51670.1	0.208615820706075
AT2G25930.1	TAS3C-5'D10[+]	2440	5	12.1467	8.01971331630978	no	ELF3	TAS3C-5'D10[+]:ELF3	0.374649433939825
AT2G44710.1	TAS3A-5'D6[+]	370	5	0.319649	1.319649	no	NA	TAS3A-5'D6[+]:AT2G44710.1	0.626217871244921
AT3G11560.4	TAS3A-5'D6[+]	1251	5	0.319649	1.319649	no	NA	TAS3A-5'D6[+]:AT3G11560.4	0.626217871244921
AT5G08230.1	TAS3C-5'D2[+]	1724	5	0.319649	1.319649	no	NA	TAS3C-5'D2[+]:AT5G08230.1	0.626217871244921
AT5G63450.1	TAS3B-5'D5[+]	1053	3	0.639298	0.836826111170951	no	CYP94B1	TAS3B-5'D5[+]:CYP94B1	0.626217871244921
AT1G04280.1	TAS3A-5'D8[+]	1656	5.5	0.319649	1.319649	no	NA	TAS3A-5'D8[+]:AT1G04280.1	0.630687704934581
AT1G04300.4	TAS1B-3'D10[-]	3342	3.5	0.639298	1.24222274256261	no	NA	TAS1B-3'D10[-]:AT1G04300.4	0.630687704934581
AT1G18740.1	TAS3B-5'D5[+]	1137	4	0.319649	1	no	NA	TAS3B-5'D5[+]:AT1G18740.1	0.630687704934581
AT1G22950.1	TAS3C-5'D2[+]	1414	4	0.319649	1	no	NA	TAS3C-5'D2[+]:AT1G22950.1	0.630687704934581
AT1G23800.1	TAS1C-3'D9[-]	329	5.5	0.319649	1.319649	no	ALDH2B	TAS1C-3'D9[-]:ALDH2B	0.630687704934581
AT1G28350.1	TAS3C-5'D2[+]	1302	5.5	0.319649	1.319649	no	NA	TAS3C-5'D2[+]:AT1G28350.1	0.630687704934581
AT1G32070.3	TAS2-3'D3[-]	889	4	0.639298	1.24222274256261	no	ATNSI	TAS2-3'D3[-]:ATNSI	0.630687704934581
AT1G59620.1	TAS3B-5'D1[+]	2424	5	0.319649	1.319649	no	CW9	TAS3B-5'D1[+]:CW9	0.630687704934581
AT1G62360.1	TAS1A-3'D8[-]	1053	3.5	0.319649	0.805008607342899	no	BUM	TAS1A-3'D8[-]:BUM	0.630687704934581
AT1G64355.2	TAS2-3'D3[+]	860	5.5	0.319649	1.319649	no	NA	TAS2-3'D3[+]:AT1G64355.2	0.630687704934581
AT1G65250.1	TAS3C-5'D3[+]	871	5	0.319649	1.319649	no	NA	TAS3C-5'D3[+]:AT1G65250.1	0.630687704934581
AT1G72150.1	TAS3C-5'D2[+]	114	6	2.55719	1.36907149042625	no	PATL1	TAS3C-5'D2[+]:PATL1	0.630687704934581
AT1G72645.1	TAS3C-5'D9[+]	215	4	0.319649	1	no	NA	TAS3C-5'D9[+]:AT1G72645.1	0.630687704934581
AT1G78610.1	TAS3A-5'D6[+]	1776	5.5	0.319649	1.319649	no	MSL6	TAS3A-5'D6[+]:MSL6	0.630687704934581
AT2G04350.2	TAS1B-3'D7[-]	1814	6	0.319649	1.319649	no	LACS8	TAS1B-3'D7[-]:LACS8	0.630687704934581
AT2G14750.1	TAS1C-3'D6[+]	609	5	0.319649	1.319649	no	AKN1	TAS1C-3'D6[+]:AKN1	0.630687704934581
AT2G29370.1	TAS4-3'D2[-]	101	5	0.319649	1.319649	no	NA	TAS4-3'D2[-]:AT2G29370.1	0.630687704934581
AT2G29910.2	TAS1C-3'D6[-]	1448	4	0.319649	1	no	NA	TAS1C-3'D6[-]:AT2G29910.2	0.630687704934581
AT2G31390.1	TAS2-3'D9[-]	1144	4	0.319649	1	no	NA	TAS2-3'D9[-]:AT2G31390.1	0.630687704934581
AT2G40650.1	TAS3C-5'D3[+]	1134	4	0.319649	1	no	NA	TAS3C-5'D3[+]:AT2G40650.1	0.630687704934581
AT3G11980.1	TAS3B-5'D7[+]	1817	5.5	0.319649	1.319649	no	FAR2	TAS3B-5'D7[+]:FAR2	0.630687704934581
AT3G45140.1	TAS3A-5'D8[+]	698	3.5	0.958947	0.753948619262965	no	ATLOX2	TAS3A-5'D8[+]:ATLOX2	0.630687704934581
AT3G50570.1	TAS2-3'D9[+]	105	5.5	0.319649	1.319649	no	NA	TAS2-3'D9[+]:AT3G50570.1	0.630687704934581
AT3G60910.1	TAS1A-3'D8[-]	784	4	0.319649	1	no	NA	TAS1A-3'D8[-]:AT3G60910.1	0.630687704934581
AT3G62070.1	TAS3B-5'D9[+]	380	5.5	0.319649	1.319649	no	NA	TAS3B-5'D9[+]:AT3G62070.1	0.630687704934581
AT4G08220.1	TAS1A-3'D8[-]	410	5	0.319649	1.319649	no	NA	TAS1A-3'D8[-]:AT4G08220.1	0.630687704934581
AT4G12960.2	TAS3C-5'D4[+]	304	6	0.319649	1.319649	no	AtGILT	TAS3C-5'D4[+]:AtGILT	0.630687704934581
AT4G21460.1	TAS1C-3'D9[+]	653	6	0.319649	1.319649	no	NA	TAS1C-3'D9[+]:AT4G21460.1	0.630687704934581
AT4G21550.1	TAS3C-5'D3[+]	2083	6	0.639298	1.639298	no	VAL3	TAS3C-5'D3[+]:VAL3	0.630687704934581
AT4G33905.1	TAS1A-3'D8[-]	280	6	0.319649	1.319649	no	NA	TAS1A-3'D8[-]:AT4G33905.1	0.630687704934581
AT4G39820.1	TAS3B-5'D3[+]	1312	6	0.319649	1.319649	no	NA	TAS3B-5'D3[+]:AT4G39820.1	0.630687704934581
AT5G08130.6	TAS3A-5'D1[+]	1002	4	0.639298	1.24222274256261	no	BIM1	TAS3A-5'D1[+]:BIM1	0.630687704934581
AT5G13610.1	TAS1B-3'D4[-]	884	4	0.319649	1	no	NA	TAS1B-3'D4[-]:AT5G13610.1	0.630687704934581
AT5G13940.1	TAS3A-5'D1[+]	2305	5	0.319649	1.319649	no	NA	TAS3A-5'D1[+]:AT5G13940.1	0.630687704934581
AT5G16910.1	TAS1B-3'D2[-]	2773	3.5	0.319649	0.805008607342899	no	ATCSLD2	TAS1B-3'D2[-]:ATCSLD2	0.630687704934581
AT5G22700.1	TAS1C-3'D6[-]	1502	5.5	0.319649	1.319649	no	NA	TAS1C-3'D6[-]:AT5G22700.1	0.630687704934581
AT5G32450.1	TAS1C-3'D8[-]	118	5	0.319649	1.319649	no	NA	TAS1C-3'D8[-]:AT5G32450.1	0.630687704934581
AT5G35205.1	TAS3C-5'D8[-]	1030	6	0.319649	1.319649	no	NA	TAS3C-5'D8[-]:AT5G35205.1	0.630687704934581
AT5G40450.1	TAS3A-5'D1[+]	6543	3	0.958947	0.605072678638719	no	NA	TAS3A-5'D1[+]:AT5G40450.1	0.630687704934581
AT2G22010.2	TAS3A-5'D9[-]	2919	6	0.319649	1.319649	no	RKP	TAS3A-5'D9[-]:RKP	0.661140064766042
AT4G31340.2	TAS3C-5'D4[-]	1692	2	0.639298	0.71943210743439	no	NA	TAS3C-5'D4[-]:AT4G31340.2	0.661140064766042
AT1G65960.2	TAS3B-5'D6[+]	1452	6	5.43404	1.42467682578485	no	GAD2	TAS3B-5'D6[+]:GAD2	0.674808638828032
AT4G16860.1	TAS3A-5'D2[+]	371	6	0.319649	1.319649	no	RPP4	TAS3A-5'D2[+]:RPP4	0.710314299345179
AT4G18060.1	TAS4-3'D1[+]	701	4.5	0.319649	1	no	NA	TAS4-3'D1[+]:AT4G18060.1	0.710314299345179
AT1G42550.1	TAS3A-5'D1[+]	2397	4.5	0.319649	1	no	PMI1	TAS3A-5'D1[+]:PMI1	0.718164232836292
AT1G08110.4	TAS3B-5'D5[+]	663	5	0.958947	1	no	NA	TAS3B-5'D5[+]:AT1G08110.4	0.726049081696946
AT1G12850.1	TAS3C-5'D3[+]	122	5.5	0.319649	1	no	NA	TAS3C-5'D3[+]:AT1G12850.1	0.726049081696946
AT1G13020.1	TAS3B-5'D7[+]	1893	5	0.319649	1	no	EIF4B2	TAS3B-5'D7[+]:EIF4B2	0.726049081696946
AT1G19620.1	TAS3B-5'D6[+]	897	5.5	0.319649	1	no	NA	TAS3B-5'D6[+]:AT1G19620.1	0.726049081696946
AT1G23190.1	TAS3C-5'D9[+]	1230	5	0.639298	1	no	PGM3	TAS3C-5'D9[+]:PGM3	0.726049081696946
AT1G26580.1	TAS3A-5'D6[+]	1704	5.5	0.319649	1	no	NA	TAS3A-5'D6[+]:AT1G26580.1	0.726049081696946
AT1G47570.2	TAS3C-5'D2[+]	1341	5.5	0.319649	1	no	NA	TAS3C-5'D2[+]:AT1G47570.2	0.726049081696946
AT1G50920.1	TAS4-3'D2[-]	1957	5	0.319649	1	no	NA	TAS4-3'D2[-]:AT1G50920.1	0.726049081696946
AT1G53450.2	TAS2-3'D9[+]	1611	4	0.319649	0.805008607342899	no	NA	TAS2-3'D9[+]:AT1G53450.2	0.726049081696946
AT1G64200.1	TAS3B-5'D7[+]	157	5.5	0.319649	1	no	VHA-E3	TAS3B-5'D7[+]:VHA-E3	0.726049081696946
AT1G64330.1	TAS3C-5'D2[-]	1889	4.5	0.639298	1	no	NA	TAS3C-5'D2[-]:AT1G64330.1	0.726049081696946
AT1G65540.1	TAS3C-5'D2[+]	854	5.5	0.319649	1	no	AtLETM2	TAS3C-5'D2[+]:AtLETM2	0.726049081696946
AT1G71070.1	TAS3C-5'D3[+]	1649	5	0.639298	1	no	NA	TAS3C-5'D3[+]:AT1G71070.1	0.726049081696946
AT1G78270.1	TAS3B-5'D7[+]	1480	5.5	0.639298	1	no	AtUGT85A4	TAS3B-5'D7[+]:AtUGT85A4	0.726049081696946
AT1G78895.1	TAS3A-5'D9[-]	218	3.5	0.319649	0.805008607342899	no	NA	TAS3A-5'D9[-]:AT1G78895.1	0.726049081696946
AT1G79160.1	TAS4-3'D4[-]	284	5.5	0.319649	1	no	NA	TAS4-3'D4[-]:AT1G79160.1	0.726049081696946
AT2G19950.2	TAS3A-5'D4[-]	2259	5	0.319649	1	no	GC1	TAS3A-5'D4[-]:GC1	0.726049081696946
AT2G28520.1	TAS3A-5'D3[+]	1773	4.5	0.319649	1	no	VHA-A1	TAS3A-5'D3[+]:VHA-A1	0.726049081696946
AT2G29210.1	TAS3B-5'D6[-]	1936	5.5	0.319649	1	no	NA	TAS3B-5'D6[-]:AT2G29210.1	0.726049081696946
AT3G02540.3	TAS1A-3'D9[-]	1330	5.5	0.639298	1	no	RAD23-3	TAS1A-3'D9[-]:RAD23-3	0.726049081696946
AT3G02760.1	TAS3B-5'D6[+]	522	5.5	0.319649	1	no	NA	TAS3B-5'D6[+]:AT3G02760.1	0.726049081696946
AT3G11450.1	TAS3C-5'D2[+]	1187	5.5	0.319649	1	no	NA	TAS3C-5'D2[+]:AT3G11450.1	0.726049081696946
AT3G18390.1	TAS3C-5'D9[+]	2852	6	0.639298	1.24222274256261	no	EMB1865	TAS3C-5'D9[+]:EMB1865	0.726049081696946
AT3G22290.1	TAS3C-5'D2[+]	639	5.5	0.319649	1	no	NA	TAS3C-5'D2[+]:AT3G22290.1	0.726049081696946
AT3G47890.1	TAS3A-5'D2[+]	2943	5.5	0.319649	1	no	NA	TAS3A-5'D2[+]:AT3G47890.1	0.726049081696946
AT3G49000.1	TAS3B-5'D9[+]	1689	5.5	0.319649	1	no	NA	TAS3B-5'D9[+]:AT3G49000.1	0.726049081696946
AT3G52110.2	TAS3B-5'D9[+]	1005	5.5	0.319649	1	no	NA	TAS3B-5'D9[+]:AT3G52110.2	0.726049081696946
AT3G62750.1	TAS3C-5'D2[+]	703	5.5	0.319649	1	no	BGLU8	TAS3C-5'D2[+]:BGLU8	0.726049081696946
AT4G07410.2	TAS1C-3'D7[-]	2686	5.5	0.319649	1	no	PCN	TAS1C-3'D7[-]:PCN	0.726049081696946
AT4G12910.1	TAS1A-3'D10[-]	1656	3.5	0.319649	0.673652222341901	no	scpl20	TAS1A-3'D10[-]:scpl20	0.726049081696946
AT4G13550.1	TAS1A-3'D7[-]	2490	5	0.319649	1	no	NA	TAS1A-3'D7[-]:AT4G13550.1	0.726049081696946
AT4G20340.1	TAS3C-5'D3[+]	1499	5	0.319649	1	no	NA	TAS3C-5'D3[+]:AT4G20340.1	0.726049081696946
AT4G24100.1	TAS3C-5'D2[-]	2625	4	0.319649	1	no	NA	TAS3C-5'D2[-]:AT4G24100.1	0.726049081696946
AT4G36750.1	TAS3A-5'D4[-]	924	5.5	0.319649	1	no	NA	TAS3A-5'D4[-]:AT4G36750.1	0.726049081696946
AT4G38100.1	TAS2-3'D2[+]	606	5	0.319649	1	no	NA	TAS2-3'D2[+]:AT4G38100.1	0.726049081696946
AT5G05690.3	TAS4-3'D9[+]	702	5.5	0.958947	1	no	CBB3	TAS4-3'D9[+]:CBB3	0.726049081696946
AT5G16970.1	TAS1A-3'D7[-]	995	3.5	1.2786	0.416175807155681	no	AER	TAS1A-3'D7[-]:AER	0.726049081696946
AT5G17890.1	TAS2-3'D3[+]	1009	5.5	0.319649	1	no	CHS3	TAS2-3'D3[+]:CHS3	0.726049081696946
AT5G22000.3	TAS3A-5'D6[+]	1212	4	0.319649	0.805008607342899	no	RHF2A	TAS3A-5'D6[+]:RHF2A	0.726049081696946
AT5G23200.1	TAS3C-5'D3[+]	1319	5	0.639298	1	no	NA	TAS3C-5'D3[+]:AT5G23200.1	0.726049081696946
AT5G37370.4	TAS3B-5'D7[+]	953	5.5	0.319649	1	no	ATSRL1	TAS3B-5'D7[+]:ATSRL1	0.726049081696946
AT5G46730.2	TAS4-3'D2[-]	597	4	1.2786	0.56402944656498	no	NA	TAS4-3'D2[-]:AT5G46730.2	0.726049081696946
AT5G57000.2	TAS2-3'D1[-]	618	5	0.319649	1	no	NA	TAS2-3'D1[-]:AT5G57000.2	0.726049081696946
AT5G58370.2	TAS3C-5'D3[+]	1027	5	0.319649	1	no	NA	TAS3C-5'D3[+]:AT5G58370.2	0.726049081696946
AT5G59450.1	TAS3B-5'D6[+]	643	5	0.319649	1	no	NA	TAS3B-5'D6[+]:AT5G59450.1	0.726049081696946
AT5G59950.5	TAS3B-5'D5[+]	1167	4	0.639298	0.71943210743439	no	NA	TAS3B-5'D5[+]:AT5G59950.5	0.726049081696946
AT5G54630.1	TAS3A-5'D1[+]	649	5.5	0.319649	1	no	NA	TAS3A-5'D1[+]:AT5G54630.1	0.726800302021734
AT1G01180.1	TAS3B-5'D1[+]	875	6	0.319649	1	no	NA	TAS3B-5'D1[+]:AT1G01180.1	0.772793931459805
AT1G06550.1	TAS3C-5'D10[+]	1260	6	0.639298	1	no	NA	TAS3C-5'D10[+]:AT1G06550.1	0.772793931459805
AT1G08770.1	TAS2-3'D7[-]	808	6	0.319649	1	no	PRA1.E	TAS2-3'D7[-]:PRA1.E	0.772793931459805
AT1G17220.1	TAS3B-5'D7[+]	1026	6	0.319649	1	no	FUG1	TAS3B-5'D7[+]:FUG1	0.772793931459805
AT1G31920.1	TAS1A-3'D9[-]	1328	6	0.319649	1	no	NA	TAS1A-3'D9[-]:AT1G31920.1	0.772793931459805
AT1G36390.2	TAS3C-5'D2[+]	506	6	0.319649	1	no	NA	TAS3C-5'D2[+]:AT1G36390.2	0.772793931459805
AT1G49520.1	TAS3B-5'D7[+]	691	6	0.319649	1	no	NA	TAS3B-5'D7[+]:AT1G49520.1	0.772793931459805
AT1G63910.1	TAS3C-5'D3[+]	836	4.5	0.319649	0.805008607342899	no	AtMYB103	TAS3C-5'D3[+]:AtMYB103	0.772793931459805
AT1G66760.2	TAS3C-5'D3[+]	218	6	0.319649	1	no	NA	TAS3C-5'D3[+]:AT1G66760.2	0.772793931459805
AT1G78830.1	TAS3C-5'D8[-]	1332	4	0.319649	0.159654980927044	no	NA	TAS3C-5'D8[-]:AT1G78830.1	0.772793931459805
AT2G41700.2	TAS3A-5'D1[-]	4382	6	0.319649	1	no	ABCA1	TAS3A-5'D1[-]:ABCA1	0.772793931459805
AT2G47620.1	TAS1C-3'D9[+]	1485	4.5	0.319649	0.805008607342899	no	ATSWI3A	TAS1C-3'D9[+]:ATSWI3A	0.772793931459805
AT3G10320.1	TAS1A-3'D6[+]	1030	6	0.319649	1	no	NA	TAS1A-3'D6[+]:AT3G10320.1	0.772793931459805
AT3G17998.1	TAS3A-5'D1[+]	1550	6	0.319649	1	no	CPuORF30	TAS3A-5'D1[+]:CPuORF30	0.772793931459805
AT3G18000.1	TAS3A-5'D1[+]	1550	6	0.319649	1	no	NMT1	TAS3A-5'D1[+]:NMT1	0.772793931459805
AT3G23980.1	TAS4-3'D9[+]	241	6	0.319649	1	no	BLI	TAS4-3'D9[+]:BLI	0.772793931459805
AT3G47340.3	TAS3C-5'D9[-]	2225	3.5	0.319649	0.579149038883525	no	ASN1	TAS3C-5'D9[-]:ASN1	0.772793931459805
AT3G54010.2	TAS3C-5'D3[+]	1569	6	0.319649	1	no	DEI1	TAS3C-5'D3[+]:DEI1	0.772793931459805
AT3G62240.1	TAS2-3'D2[-]	1988	6	0.319649	1	no	NA	TAS2-3'D2[-]:AT3G62240.1	0.772793931459805
AT4G21680.1	TAS3C-5'D2[-]	1981	6	0.319649	1	no	NRT1.8	TAS3C-5'D2[-]:NRT1.8	0.772793931459805
AT4G35550.1	TAS3B-5'D6[+]	730	6	0.319649	1	no	ATWOX13	TAS3B-5'D6[+]:ATWOX13	0.772793931459805
AT4G36080.3	TAS3A-5'D1[+]	9519	6	0.319649	1	no	NA	TAS3A-5'D1[+]:AT4G36080.3	0.772793931459805
AT5G01210.1	TAS3B-5'D5[+]	1449	6	1.2786	1.16317593074238	no	NA	TAS3B-5'D5[+]:AT5G01210.1	0.772793931459805
AT5G15520.1	TAS3B-5'D7[-]	557	6	0.319649	1	no	NA	TAS3B-5'D7[-]:AT5G15520.1	0.772793931459805
AT5G19990.1	TAS3B-5'D6[+]	963	4.5	0.319649	0.805008607342899	no	ATSUG1	TAS3B-5'D6[+]:ATSUG1	0.772793931459805
AT5G46840.2	TAS3C-5'D4[-]	1566	6	0.319649	1	no	NA	TAS3C-5'D4[-]:AT5G46840.2	0.772793931459805
AT5G50460.1	TAS1A-3'D8[-]	189	4	0.639298	0.390635507293	no	NA	TAS1A-3'D8[-]:AT5G50460.1	0.772793931459805
AT5G56870.1	TAS1B-3'D7[-]	471	6	2.23754	1.10954833801137	no	BGAL4	TAS1B-3'D7[-]:BGAL4	0.772793931459805
AT5G63810.1	TAS1A-3'D7[-]	2150	6	0.319649	1	no	AtBGAL10	TAS1A-3'D7[-]:AtBGAL10	0.772793931459805
AT3G52300.2	TAS3B-5'D5[+]	377	6	1.91789	1	no	ATPQ	TAS3B-5'D5[+]:ATPQ	0.775715261217503
AT5G18120.1	TAS1C-3'D4[-]	718	6	0.319649	1	no	APRL7	TAS1C-3'D4[-]:APRL7	0.775715261217503
AT1G01240.3	TAS2-3'D7[+]	1693	5	0.319649	0.805008607342899	no	NA	TAS2-3'D7[+]:AT1G01240.3	0.814304310271635
AT1G03080.1	TAS1A-3'D9[-]	5175	5.5	0.639298	1	no	NET1D	TAS1A-3'D9[-]:NET1D	0.814304310271635
AT1G03730.1	TAS3B-5'D3[+]	868	5.5	0.319649	1	no	NA	TAS3B-5'D3[+]:AT1G03730.1	0.814304310271635
AT1G07940.2	TAS1A-3'D8[+]	1853	6	0.319649	1	no	NA	TAS1A-3'D8[+]:AT1G07940.2	0.814304310271635
AT1G10670.4	TAS4-3'D4[+]	690	5.5	0.319649	1	no	ACLA-1	TAS4-3'D4[+]:ACLA-1	0.814304310271635
AT1G12390.1	TAS3A-5'D4[+]	174	6	0.319649	1	no	NA	TAS3A-5'D4[+]:AT1G12390.1	0.814304310271635
AT1G15270.1	TAS3B-5'D9[+]	207	6	3.83579	1	no	NA	TAS3B-5'D9[+]:AT1G15270.1	0.814304310271635
AT1G18900.3	TAS2-3'D6[-]	1598	6	0.319649	1	no	NA	TAS2-3'D6[-]:AT1G18900.3	0.814304310271635
AT1G32700.2	TAS3A-5'D4[+]	1209	5	1.2786	0.876974886943135	no	NA	TAS3A-5'D4[+]:AT1G32700.2	0.814304310271635
AT1G53910.3	TAS3C-5'D2[-]	1460	4.5	1.2786	0.876974886943135	no	RAP2.12	TAS3C-5'D2[-]:RAP2.12	0.814304310271635
AT1G54570.1	TAS3C-5'D4[+]	1791	5	0.958947	1	no	PES1	TAS3C-5'D4[+]:PES1	0.814304310271635
AT1G56070.1	TAS1C-3'D6[-]	2382	5	1.2786	0.876974886943135	no	LOS1	TAS1C-3'D6[-]:LOS1	0.814304310271635
AT1G61660.4	TAS1C-3'D5[-]	1139	5	0.319649	0.805008607342899	no	NA	TAS1C-3'D5[-]:AT1G61660.4	0.814304310271635
AT1G64610.2	TAS1A-3'D7[-]	1829	5.5	0.319649	1	no	NA	TAS1A-3'D7[-]:AT1G64610.2	0.814304310271635
AT1G70820.1	TAS3B-5'D1[+]	1605	4.5	0.319649	0.673652222341901	no	NA	TAS3B-5'D1[+]:AT1G70820.1	0.814304310271635
AT1G75460.1	TAS3A-5'D6[-]	988	4.5	0.319649	0.673652222341901	no	NA	TAS3A-5'D6[-]:AT1G75460.1	0.814304310271635
AT1G76890.2	TAS3A-5'D8[+]	1310	5.5	0.319649	1	no	AT-GT2	TAS3A-5'D8[+]:AT-GT2	0.814304310271635
AT2G02180.1	TAS3C-5'D9[+]	1100	4.5	0.942965	0.74779755604734	no	TOM3	TAS3C-5'D9[+]:TOM3	0.814304310271635
AT2G03890.2	TAS3C-5'D4[+]	1766	6	0.319649	1	no	ATPI4K GAMMA 7	TAS3C-5'D4[+]:ATPI4K GAMMA 7	0.814304310271635
AT2G21530.1	TAS3C-5'D9[-]	125	6	0.319649	1	no	NA	TAS3C-5'D9[-]:AT2G21530.1	0.814304310271635
AT2G25210.1	TAS3C-5'D4[-]	298	4	0.319649	0.673652222341901	no	NA	TAS3C-5'D4[-]:AT2G25210.1	0.814304310271635
AT2G26930.1	TAS3B-5'D6[+]	553	5.5	0.319649	1	no	ATCDPMEK	TAS3B-5'D6[+]:ATCDPMEK	0.814304310271635
AT2G28360.1	TAS1A-3'D9[-]	2383	5.5	0.319649	1	no	NA	TAS1A-3'D9[-]:AT2G28360.1	0.814304310271635
AT2G28930.3	TAS3A-5'D2[-]	1489	6	0.319649	1	no	APK1B	TAS3A-5'D2[-]:APK1B	0.814304310271635
AT2G29360.1	TAS3B-5'D7[+]	695	6	0.319649	1	no	NA	TAS3B-5'D7[+]:AT2G29360.1	0.814304310271635
AT2G43760.3	TAS3C-5'D9[+]	549	5.5	0.319649	1	no	NA	TAS3C-5'D9[+]:AT2G43760.3	0.814304310271635
AT3G02080.1	TAS1C-3'D7[-]	447	5	1.2786	1.16317593074238	no	NA	TAS1C-3'D7[-]:AT3G02080.1	0.814304310271635
AT3G02200.2	TAS3C-5'D4[+]	1119	6	0.639298	1	no	NA	TAS3C-5'D4[+]:AT3G02200.2	0.814304310271635
AT3G03702.1	TAS3B-5'D6[+]	748	5	0.159825	1	no	NA	TAS3B-5'D6[+]:AT3G03702.1	0.814304310271635
AT3G06050.1	TAS1A-3'D7[+]	803	5.5	0.319649	1	no	ATPRXIIF	TAS1A-3'D7[+]:ATPRXIIF	0.814304310271635
AT3G09920.3	TAS3C-5'D3[+]	2679	6	0.319649	1	no	PIP5K9	TAS3C-5'D3[+]:PIP5K9	0.814304310271635
AT3G11690.1	TAS3A-5'D1[+]	1196	6	0.319649	1	no	NA	TAS3A-5'D1[+]:AT3G11690.1	0.814304310271635
AT3G13070.1	TAS3A-5'D1[+]	1698	5.5	0.319649	1	no	NA	TAS3A-5'D1[+]:AT3G13070.1	0.814304310271635
AT3G19290.3	TAS3C-5'D3[+]	1231	6	0.319649	1	no	ABF4	TAS3C-5'D3[+]:ABF4	0.814304310271635
AT3G24080.2	TAS3C-5'D3[+]	388	5.5	0.319649	1	no	NA	TAS3C-5'D3[+]:AT3G24080.2	0.814304310271635
AT3G44620.2	TAS3B-5'D5[+]	441	5	0.639298	1.24222274256261	no	NA	TAS3B-5'D5[+]:AT3G44620.2	0.814304310271635
AT3G47160.2	TAS3C-5'D2[+]	647	5.5	0.319649	1	no	NA	TAS3C-5'D2[+]:AT3G47160.2	0.814304310271635
AT3G47300.1	TAS1B-3'D7[-]	619	5	0.319649	1	no	SELT	TAS1B-3'D7[-]:SELT	0.814304310271635
AT3G52200.2	TAS3B-5'D5[+]	2113	5	0.319649	1	no	LTA3	TAS3B-5'D5[+]:LTA3	0.814304310271635
AT3G54760.2	TAS3A-5'D2[+]	2594	5	0.319649	1	no	NA	TAS3A-5'D2[+]:AT3G54760.2	0.814304310271635
AT3G63500.2	TAS3C-5'D3[+]	3409	5.5	0.319649	1	no	TTA2	TAS3C-5'D3[+]:TTA2	0.814304310271635
AT4G02530.1	TAS3B-5'D9[+]	298	6	0.319649	1	no	NA	TAS3B-5'D9[+]:AT4G02530.1	0.814304310271635
AT4G14500.2	TAS3C-5'D4[+]	1366	5	0.639298	1	no	NA	TAS3C-5'D4[+]:AT4G14500.2	0.814304310271635
AT4G26630.2	TAS3C-5'D3[+]	836	6	0.958947	1.1949913926571	no	NA	TAS3C-5'D3[+]:AT4G26630.2	0.814304310271635
AT4G32390.1	TAS4-3'D9[+]	1111	5	0.319649	0.805008607342899	no	NA	TAS4-3'D9[+]:AT4G32390.1	0.814304310271635
AT4G33980.2	TAS3B-5'D7[+]	665	5	0.639298	1	no	NA	TAS3B-5'D7[+]:AT4G33980.2	0.814304310271635
AT4G37820.1	TAS3C-5'D3[+]	1734	5	0.319649	0.805008607342899	no	NA	TAS3C-5'D3[+]:AT4G37820.1	0.814304310271635
AT4G39740.1	TAS3B-5'D6[+]	784	4.5	0.319649	0.673652222341901	no	HCC2	TAS3B-5'D6[+]:HCC2	0.814304310271635
AT5G01090.1	TAS3C-5'D8[-]	1277	5	0.319649	0.805008607342899	no	NA	TAS3C-5'D8[-]:AT5G01090.1	0.814304310271635
AT5G01410.1	TAS1C-3'D7[-]	1134	4.5	0.319649	0.452261394363735	no	ATPDX1	TAS1C-3'D7[-]:ATPDX1	0.814304310271635
AT5G04760.1	TAS1A-3'D4[-]	521	6	0.319649	1	no	NA	TAS1A-3'D4[-]:AT5G04760.1	0.814304310271635
AT5G16510.2	TAS2-3'D7[+]	977	5.5	0.319649	1	no	RGP5	TAS2-3'D7[+]:RGP5	0.814304310271635
AT5G20190.1	TAS1A-3'D6[+]	644	5.5	1.2786	1	no	NA	TAS1A-3'D6[+]:AT5G20190.1	0.814304310271635
AT5G25630.2	TAS3B-5'D7[+]	848	6	0.319649	1	no	NA	TAS3B-5'D7[+]:AT5G25630.2	0.814304310271635
AT5G25940.1	TAS1C-3'D2[+]	177	4.5	0.319649	0.805008607342899	no	NA	TAS1C-3'D2[+]:AT5G25940.1	0.814304310271635
AT5G26340.1	TAS1A-3'D9[-]	1541	4.5	0.319649	0.579149038883525	no	ATSTP13	TAS1A-3'D9[-]:ATSTP13	0.814304310271635
AT5G40890.2	TAS3B-5'D1[+]	1998	5	0.639298	1	no	ATCLC-A	TAS3B-5'D1[+]:ATCLC-A	0.814304310271635
AT5G52920.1	TAS4-3'D1[-]	1531	6	0.319649	1	no	PKP-BETA1	TAS4-3'D1[-]:PKP-BETA1	0.814304310271635
AT5G58590.1	TAS3C-5'D3[+]	711	6	0.319649	1	no	RANBP1	TAS3C-5'D3[+]:RANBP1	0.814304310271635
AT1G02000.1	TAS4-3'D10[-]	1389	6	0.319649	1	no	GAE2	TAS4-3'D10[-]:GAE2	0.816759406736739
AT2G38120.1	TAS1A-3'D2[-]	974	5	0.319649	0.805008607342899	no	AtAUX1	TAS1A-3'D2[-]:AtAUX1	0.818093313271992
AT1G08510.1	TAS3B-5'D7[+]	1537	4.5	0.319649	0.452261394363735	no	FATB	TAS3B-5'D7[+]:FATB	0.823119771788258
AT2G16365.4	TAS1C-3'D9[-]	1069	6	0.319649	1	no	NA	TAS1C-3'D9[-]:AT2G16365.4	0.823119771788258
AT3G61260.1	TAS3B-5'D7[+]	609	4.5	0.958947	0.505294776157902	no	NA	TAS3B-5'D7[+]:AT3G61260.1	0.823119771788258
AT5G28540.1	TAS1B-3'D4[-]	1747	5	0.958947	0.900123144221182	no	BIP1	TAS1B-3'D4[-]:BIP1	0.823119771788258
ATCG00830.1	TAS3B-5'D9[+]	771	4.5	3.19649	0.214767371044591	no	RPL2.1	TAS3B-5'D9[+]:RPL2.1	0.830612153345785
AT2G06530.1	TAS3A-5'D6[+]	623	5	0.639298	0.71943210743439	no	VPS2.1	TAS3A-5'D6[+]:VPS2.1	0.937037476432793
AT1G23850.1	TAS3C-5'D3[+]	183	5	0.319649	0.673652222341901	no	NA	TAS3C-5'D3[+]:AT1G23850.1	0.963324174926818
AT1G63840.1	TAS3A-5'D4[-]	783	4.5	0.319649	0.452261394363735	no	NA	TAS3A-5'D4[-]:AT1G63840.1	0.963324174926818
AT3G12800.1	TAS2-3'D6[-]	762	5	0.319649	0.673652222341901	no	DECR	TAS2-3'D6[-]:DECR	0.963324174926818
AT1G10060.3	TAS4-3'D6[+]	1557	5	0.639298	0.71943210743439	no	ATBCAT-1	TAS4-3'D6[+]:ATBCAT-1	0.965307801002811
AT3G13460.4	TAS1B-3'D5[-]	1090	5	0.319649	0.673652222341901	no	ECT2	TAS1B-3'D5[-]:ECT2	0.965307801002811
AT1G11910.1	TAS4-3'D7[-]	1668	5	1.2786	0.337386432285806	no	APA1	TAS4-3'D7[-]:APA1	0.968353449774992
AT1G14000.1	TAS1A-3'D7[-]	1231	5.5	0.319649	0.805008607342899	no	VIK	TAS1A-3'D7[-]:VIK	0.968353449774992
AT1G20970.1	TAS3B-5'D7[+]	3918	5.5	0.319649	0.805008607342899	no	NA	TAS3B-5'D7[+]:AT1G20970.1	0.968353449774992
AT1G31330.1	TAS3C-5'D1[+]	358	5	0.958947	0.405093480072542	no	PSAF	TAS3C-5'D1[+]:PSAF	0.968353449774992
AT1G43170.9	TAS2-3'D8[-]	1172	5	0.319649	0.452261394363735	no	ARP1	TAS2-3'D8[-]:ARP1	0.968353449774992
AT1G49130.2	TAS3C-5'D4[+]	765	5.5	0.319649	0.805008607342899	no	BBX17	TAS3C-5'D4[+]:BBX17	0.968353449774992
AT1G52190.1	TAS1C-3'D6[-]	1501	5.5	0.319649	0.805008607342899	no	NA	TAS1C-3'D6[-]:AT1G52190.1	0.968353449774992
AT2G19760.1	TAS3C-5'D3[+]	93	5.5	0.319649	0.805008607342899	no	PFN1	TAS3C-5'D3[+]:PFN1	0.968353449774992
AT2G22795.1	TAS3B-5'D9[+]	1697	5.5	0.431526	0.873255503270302	no	NA	TAS3B-5'D9[+]:AT2G22795.1	0.968353449774992
AT2G25900.2	TAS2-3'D8[-]	709	5.5	0.319649	0.805008607342899	no	ATCTH	TAS2-3'D8[-]:ATCTH	0.968353449774992
AT2G28910.1	TAS3B-5'D7[+]	560	5.5	0.639298	0.836826111170951	no	CXIP4	TAS3B-5'D7[+]:CXIP4	0.968353449774992
AT3G04910.3	TAS1A-3'D5[+]	1936	5.5	0.319649	0.805008607342899	no	ATWNK1	TAS1A-3'D5[+]:ATWNK1	0.968353449774992
AT3G05020.1	TAS3C-5'D3[+]	258	5.5	0.319649	0.805008607342899	no	ACP	TAS3C-5'D3[+]:ACP	0.968353449774992
AT3G05530.1	TAS3C-5'D3[+]	311	5.5	0.319649	0.805008607342899	no	ATS6A.2	TAS3C-5'D3[+]:ATS6A.2	0.968353449774992
AT3G09740.1	TAS3C-5'D4[-]	938	4.5	0.639298	0.561809389661708	no	ATSYP71	TAS3C-5'D4[-]:ATSYP71	0.968353449774992
AT3G12480.1	TAS3A-5'D1[+]	1140	5.5	0.639298	0.836826111170951	no	NF-YC11	TAS3A-5'D1[+]:NF-YC11	0.968353449774992
AT3G16180.1	TAS4-3'D9[+]	1888	5	0.639298	0.630923891080535	no	NA	TAS4-3'D9[+]:AT3G16180.1	0.968353449774992
AT3G53580.1	TAS1A-3'D3[+]	875	5.5	0.319649	0.805008607342899	no	NA	TAS1A-3'D3[+]:AT3G53580.1	0.968353449774992
AT3G55610.2	TAS3B-5'D6[+]	1391	5.5	0.319649	0.805008607342899	no	P5CS2	TAS3B-5'D6[+]:P5CS2	0.968353449774992
AT4G19150.2	TAS3C-5'D8[-]	965	5.5	0.319649	0.805008607342899	no	NA	TAS3C-5'D8[-]:AT4G19150.2	0.968353449774992
AT4G25080.5	TAS1A-3'D9[-]	1012	5	0.639298	0.630923891080535	no	CHLM	TAS1A-3'D9[-]:CHLM	0.968353449774992
AT4G30690.2	TAS3A-5'D1[+]	319	5	0.319649	0.673652222341901	no	NA	TAS3A-5'D1[+]:AT4G30690.2	0.968353449774992
AT5G04600.1	TAS3B-5'D9[+]	623	5.5	0.639298	0.836826111170951	no	NA	TAS3B-5'D9[+]:AT5G04600.1	0.968353449774992
AT5G07440.3	TAS3C-5'D9[+]	180	5.5	0.639298	0.836826111170951	no	GDH2	TAS3C-5'D9[+]:GDH2	0.968353449774992
AT5G13850.1	TAS3B-5'D7[+]	572	5.5	0.319649	0.805008607342899	no	NACA3	TAS3B-5'D7[+]:NACA3	0.968353449774992
AT5G14030.4	TAS1A-3'D2[-]	645	5	0.319649	0.40760855464334	no	NA	TAS1A-3'D2[-]:AT5G14030.4	0.968353449774992
AT5G46330.1	TAS3C-5'D7[-]	3422	5	0.319649	0.673652222341901	no	FLS2	TAS3C-5'D7[-]:FLS2	0.968353449774992
AT5G46760.1	TAS3B-5'D7[+]	1268	5.5	0.319649	0.805008607342899	no	MYC3	TAS3B-5'D7[+]:MYC3	0.968353449774992
AT5G56970.1	TAS3C-5'D9[+]	1517	5.5	0.639298	0.836826111170951	no	ATCKX3	TAS3C-5'D9[+]:ATCKX3	0.968353449774992
AT5G67590.1	TAS3A-5'D7[+]	448	5	0.639298	0.561809389661708	no	FRO1	TAS3A-5'D7[+]:FRO1	0.968353449774992
AT4G01000.1	TAS1B-3'D4[-]	509	5.5	0.319649	0.805008607342899	no	NA	TAS1B-3'D4[-]:AT4G01000.1	0.977565605641926
AT1G75860.1	TAS1A-3'D3[-]	198	5.5	0.319649	0.805008607342899	no	NA	TAS1A-3'D3[-]:AT1G75860.1	0.990502528935896
AT4G35890.1	TAS1B-3'D4[+]	1380	5.5	0.319649	0.805008607342899	no	AtLARP1c	TAS1B-3'D4[+]:AtLARP1c	0.990502528935896
AT1G01630.1	TAS3C-5'D9[+]	856	5.5	0.639298	0.630923891080535	no	NA	TAS3C-5'D9[+]:AT1G01630.1	0.999961363364781
AT1G07320.4	TAS1B-3'D4[-]	853	6	0.639298	0.0930267055578885	no	EMB2784	TAS1B-3'D4[-]:EMB2784	0.999961363364781
AT1G09070.1	TAS3B-5'D2[+]	533	5.5	0.319649	0.673652222341901	no	(AT)SRC2	TAS3B-5'D2[+]:(AT)SRC2	0.999961363364781
AT1G10200.1	TAS3C-5'D10[+]	579	6	0.639298	0.836826111170951	no	WLIM1	TAS3C-5'D10[+]:WLIM1	0.999961363364781
AT1G11860.3	TAS3B-5'D1[+]	1447	6	0.639298	0.50634061664103	no	NA	TAS3B-5'D1[+]:AT1G11860.3	0.999961363364781
AT1G12080.2	TAS3C-5'D8[-]	300	6	1.2786	0.169207577434039	no	NA	TAS3C-5'D8[-]:AT1G12080.2	0.999961363364781
AT1G12310.1	TAS1B-3'D2[+]	499	5.5	0.319649	0.340392948896524	no	NA	TAS1B-3'D2[+]:AT1G12310.1	0.999961363364781
AT1G13270.2	TAS3A-5'D6[+]	798	6	0.319649	0.805008607342899	no	MAP1B	TAS3A-5'D6[+]:MAP1B	0.999961363364781
AT1G15340.2	TAS3B-5'D9[+]	861	6	0.319649	0.579149038883525	no	MBD10	TAS3B-5'D9[+]:MBD10	0.999961363364781
AT1G20440.1	TAS3C-5'D3[+]	485	5.5	0.958947	0.605072678638719	no	AtCOR47	TAS3C-5'D3[+]:AtCOR47	0.999961363364781
AT1G20450.2	TAS3C-5'D8[+]	1337	6	0.319649	0.0957238502828957	no	ERD10	TAS3C-5'D8[+]:ERD10	0.999961363364781
AT1G21600.2	TAS1B-3'D4[-]	285	6	0.319649	0.805008607342899	no	PTAC6	TAS1B-3'D4[-]:PTAC6	0.999961363364781
AT1G30360.1	TAS2-3'D3[+]	2344	5.5	0.958947	0.4337657822831	no	ERD4	TAS2-3'D3[+]:ERD4	0.999961363364781
AT1G33240.1	TAS1B-3'D10[+]	587	6	0.319649	0.805008607342899	no	AT-GTL1	TAS1B-3'D10[+]:AT-GTL1	0.999961363364781
AT1G34030.1	TAS3C-5'D2[+]	355	6	0.319649	0.507899162898104	no	NA	TAS3C-5'D2[+]:AT1G34030.1	0.999961363364781
AT1G36730.1	TAS3C-5'D4[+]	571	6	0.319649	0.673652222341901	no	NA	TAS3C-5'D4[+]:AT1G36730.1	0.999961363364781
AT1G36732.1	TAS3C-5'D4[+]	571	6	0.319649	0.673652222341901	no	CPuORF19	TAS3C-5'D4[+]:CPuORF19	0.999961363364781
AT1G51980.2	TAS1B-3'D7[+]	1838	5.5	0.319649	0.579149038883525	no	NA	TAS1B-3'D7[+]:AT1G51980.2	0.999961363364781
AT1G53910.3	TAS3C-5'D9[+]	805	6	0.639298	0.460840719781625	no	RAP2.12	TAS3C-5'D9[+]:RAP2.12	0.999961363364781
AT1G56280.2	TAS3B-5'D7[+]	853	5.5	2.5508	0.734275061572153	no	ATDI19	TAS3B-5'D7[+]:ATDI19	0.999961363364781
AT1G57720.2	TAS3B-5'D8[+]	1181	6	0.319649	0.613579047211657	no	NA	TAS3B-5'D8[+]:AT1G57720.2	0.999961363364781
AT1G64230.5	TAS3C-5'D9[+]	777	6	1.2786	0.504545917531343	no	UBC28	TAS3C-5'D9[+]:UBC28	0.999961363364781
AT1G70700.2	TAS1C-3'D5[-]	1014	6	1.2786	0.036910387100641	no	JAZ9	TAS1C-3'D5[-]:JAZ9	0.999961363364781
AT1G73760.1	TAS4-3'D4[+]	1036	6	0.319649	0.579149038883525	no	NA	TAS4-3'D4[+]:AT1G73760.1	0.999961363364781
AT1G74160.1	TAS3C-5'D2[+]	3844	6	0.319649	0.805008607342899	no	TRM4	TAS3C-5'D2[+]:TRM4	0.999961363364781
AT1G75460.1	TAS3C-5'D5[+]	541	5.5	0.319649	0.579149038883525	no	NA	TAS3C-5'D5[+]:AT1G75460.1	0.999961363364781
AT1G79030.1	TAS3C-5'D8[-]	1698	6	0.319649	0.673652222341901	no	NA	TAS3C-5'D8[-]:AT1G79030.1	0.999961363364781
AT2G01850.1	TAS3C-5'D10[+]	917	6	0.319649	0.579149038883525	no	ATXTH27	TAS3C-5'D10[+]:ATXTH27	0.999961363364781
AT2G20580.1	TAS3B-5'D7[+]	2900	5.5	0.319649	0.579149038883525	no	ATRPN1A	TAS3B-5'D7[+]:ATRPN1A	0.999961363364781
AT2G21660.2	TAS4-3'D2[-]	542	5.5	13.0193	0.0753413909295614	no	ATGRP7	TAS4-3'D2[-]:ATGRP7	0.999961363364781
AT2G24360.1	TAS3C-5'D3[+]	1643	6	0.319649	0.673652222341901	no	NA	TAS3C-5'D3[+]:AT2G24360.1	0.999961363364781
AT2G27510.1	TAS3A-5'D7[+]	268	6	0.319649	0.805008607342899	no	ATFD3	TAS3A-5'D7[+]:ATFD3	0.999961363364781
AT2G28910.1	TAS1B-3'D3[+]	947	5.5	0.319649	0.507899162898104	no	CXIP4	TAS1B-3'D3[+]:CXIP4	0.999961363364781
AT2G30110.1	TAS4-3'D2[-]	3130	6	0.319649	0.452261394363735	no	ATUBA1	TAS4-3'D2[-]:ATUBA1	0.999961363364781
AT2G30570.1	TAS3B-5'D7[+]	263	6	6.71263	0.188314561200896	no	PSBW	TAS3B-5'D7[+]:PSBW	0.999961363364781
AT2G33150.1	TAS3B-5'D7[-]	1589	5	0.319649	0.114271154445637	no	KAT2	TAS3B-5'D7[-]:KAT2	0.999961363364781
AT2G35260.1	TAS3C-5'D3[+]	1038	6	0.639298	0.836826111170951	no	NA	TAS3C-5'D3[+]:AT2G35260.1	0.999961363364781
AT2G38290.2	TAS4-3'D3[-]	853	6	0.319649	0.805008607342899	no	AMT2	TAS4-3'D3[-]:AMT2	0.999961363364781
AT2G39470.3	TAS3C-5'D3[+]	749	5.5	0.319649	0.673652222341901	no	PnsL1	TAS3C-5'D3[+]:PnsL1	0.999961363364781
AT2G39770.2	TAS4-3'D10[-]	1243	6	1.2786	0.587746721556732	no	CYT1	TAS4-3'D10[-]:CYT1	0.999961363364781
AT2G42040.1	TAS3C-5'D3[+]	913	6	0.319649	0.579149038883525	no	NA	TAS3C-5'D3[+]:AT2G42040.1	0.999961363364781
AT3G01040.2	TAS1C-3'D6[+]	2024	6	0.319649	0.805008607342899	no	GAUT13	TAS1C-3'D6[+]:GAUT13	0.999961363364781
AT3G04920.1	TAS3B-5'D8[+]	253	6	0.639298	0.836826111170951	no	NA	TAS3B-5'D8[+]:AT3G04920.1	0.999961363364781
AT3G06350.1	TAS3B-5'D7[+]	1744	5.5	0.319649	0.673652222341901	no	EMB3004	TAS3B-5'D7[+]:EMB3004	0.999961363364781
AT3G06483.1	TAS3A-5'D5[-]	1397	6	0.319649	0.805008607342899	no	ATPDHK	TAS3A-5'D5[-]:ATPDHK	0.999961363364781
AT3G08580.2	TAS3C-5'D9[-]	588	6	0.319649	0.314464945704625	no	AAC1	TAS3C-5'D9[-]:AAC1	0.999961363364781
AT3G09735.1	TAS3C-5'D3[+]	291	5.5	0.958947	0.67135738495968	no	NA	TAS3C-5'D3[+]:AT3G09735.1	0.999961363364781
AT3G12260.1	TAS3A-5'D4[-]	259	6	0.319649	0.507899162898104	no	NA	TAS3A-5'D4[-]:AT3G12260.1	0.999961363364781
AT3G14230.3	TAS3C-5'D2[-]	1483	5	0.319649	0.673652222341901	no	RAP2.2	TAS3C-5'D2[-]:RAP2.2	0.999961363364781
AT3G14990.3	TAS3A-5'D7[+]	474	6	0.319649	0.370980746038306	no	AtDJ1A	TAS3A-5'D7[+]:AtDJ1A	0.999961363364781
AT3G17820.1	TAS3C-5'D2[-]	1272	6	0.319649	0.579149038883525	no	ATGSKB6	TAS3C-5'D2[-]:ATGSKB6	0.999961363364781
AT3G24080.2	TAS3C-5'D3[+]	1027	6	0.319649	0.805008607342899	no	NA	TAS3C-5'D3[+]:AT3G24080.2	0.999961363364781
AT3G51550.1	TAS2-3'D3[-]	2979	6	0.958947	0.67135738495968	no	FER	TAS2-3'D3[-]:FER	0.999961363364781
AT3G54050.2	TAS3B-5'D7[+]	1280	5.5	0.958947	0.67135738495968	no	HCEF1	TAS3B-5'D7[+]:HCEF1	0.999961363364781
AT3G57800.2	TAS3C-5'D6[+]	163	5.5	0.319649	0.314464945704625	no	NA	TAS3C-5'D6[+]:AT3G57800.2	0.999961363364781
AT3G59940.1	TAS4-3'D9[+]	1241	6	1.59825	0.89045508912262	no	NA	TAS4-3'D9[+]:AT3G59940.1	0.999961363364781
AT3G60740.1	TAS3C-5'D3[+]	3587	6	0.0255719	0.777155061686858	no	CHO	TAS3C-5'D3[+]:CHO	0.999961363364781
AT3G60750.2	TAS3B-5'D7[+]	2144	5.5	0.958947	0.550700693524945	no	NA	TAS3B-5'D7[+]:AT3G60750.2	0.999961363364781
AT3G62600.1	TAS3A-5'D1[+]	480	6	0.319649	0.974046564428544	no	ATERDJ3B	TAS3A-5'D1[+]:ATERDJ3B	0.999961363364781
AT4G02380.2	TAS3B-5'D7[+]	351	6	0.639298	0.630923891080535	no	AtLEA5	TAS3B-5'D7[+]:AtLEA5	0.999961363364781
AT4G04330.1	TAS3B-5'D2[+]	603	5.5	0.319649	0.673652222341901	no	AtRbcX1	TAS3B-5'D2[+]:AtRbcX1	0.999961363364781
AT4G04640.1	TAS4-3'D9[-]	1325	6	0.319649	0.370980746038306	no	ATPC1	TAS4-3'D9[-]:ATPC1	0.999961363364781
AT4G13730.3	TAS1C-3'D5[+]	1293	6	0.319649	0.805008607342899	no	NA	TAS1C-3'D5[+]:AT4G13730.3	0.999961363364781
AT4G18280.1	TAS4-3'D6[+]	203	5.5	0.319649	0.452261394363735	no	NA	TAS4-3'D6[+]:AT4G18280.1	0.999961363364781
AT4G18440.1	TAS1A-3'D7[-]	300	6	0.319649	0.805008607342899	no	NA	TAS1A-3'D7[-]:AT4G18440.1	0.999961363364781
AT4G19120.2	TAS2-3'D3[+]	1851	6	0.319649	0.227732219219499	no	ERD3	TAS2-3'D3[+]:ERD3	0.999961363364781
AT4G21960.1	TAS3B-5'D7[+]	600	6	0.319649	0.40760855464334	no	PRXR1	TAS3B-5'D7[+]:PRXR1	0.999961363364781
AT4G22570.1	TAS3C-5'D2[+]	492	6	0.319649	0.507899162898104	no	APT3	TAS3C-5'D2[+]:APT3	0.999961363364781
AT4G22740.2	TAS3C-5'D4[+]	1144	5.5	0.319649	0.673652222341901	no	NA	TAS3C-5'D4[+]:AT4G22740.2	0.999961363364781
AT4G23710.1	TAS1A-3'D3[+]	89	6	0.156628	0.590433533934302	no	VAG2	TAS1A-3'D3[+]:VAG2	0.999961363364781
AT4G28300.2	TAS2-3'D1[-]	2051	6	0.319649	0.579149038883525	no	NA	TAS2-3'D1[-]:AT4G28300.2	0.999961363364781
AT4G28750.1	TAS3A-5'D7[+]	329	6	1.25942	0.135596658424755	no	PSAE-1	TAS3A-5'D7[+]:PSAE-1	0.999961363364781
AT4G29060.2	TAS4-3'D4[+]	1144	6	0.319649	0.805008607342899	no	emb2726	TAS4-3'D4[+]:emb2726	0.999961363364781
AT4G30240.1	TAS3B-5'D7[+]	117	5.5	0.319649	0.673652222341901	no	NA	TAS3B-5'D7[+]:AT4G30240.1	0.999961363364781
AT4G30440.1	TAS3B-5'D3[+]	1118	5.5	0.319649	0.579149038883525	no	GAE1	TAS3B-5'D3[+]:GAE1	0.999961363364781
AT4G32070.1	TAS1A-3'D7[-]	1949	6	0.319649	0.805008607342899	no	Phox4	TAS1A-3'D7[-]:Phox4	0.999961363364781
AT4G32070.1	TAS4-3'D4[+]	687	6	0.319649	0.805008607342899	no	Phox4	TAS4-3'D4[+]:Phox4	0.999961363364781
AT4G33150.3	TAS3C-5'D3[+]	1710	6	1.59825	0.108194147751169	no	LKR	TAS3C-5'D3[+]:LKR	0.999961363364781
AT4G34480.1	TAS3C-5'D1[+]	1447	6	0.639298	0.561809389661708	no	NA	TAS3C-5'D1[+]:AT4G34480.1	0.999961363364781
AT4G39480.1	TAS3A-5'D4[-]	1539	6	0.319649	0.370980746038306	no	CYP96A9	TAS3A-5'D4[-]:CYP96A9	0.999961363364781
AT5G01410.1	TAS4-3'D6[+]	694	6	0.639298	0.71943210743439	no	ATPDX1	TAS4-3'D6[+]:ATPDX1	0.999961363364781
AT5G02230.2	TAS1A-3'D9[-]	736	6	0.639298	0.460840719781625	no	NA	TAS1A-3'D9[-]:AT5G02230.2	0.999961363364781
AT5G04870.1	TAS4-3'D8[-]	2263	6	0.319649	0.673652222341901	no	ATCPK1	TAS4-3'D8[-]:ATCPK1	0.999961363364781
AT5G07340.2	TAS4-3'D9[+]	715	6	0.153432	0.874044537600529	no	NA	TAS4-3'D9[+]:AT5G07340.2	0.999961363364781
AT5G09810.1	TAS1C-3'D5[+]	1319	5.5	1.59825	0.338143849575604	no	ACT7	TAS1C-3'D5[+]:ACT7	0.999961363364781
AT5G11670.1	TAS1A-3'D5[-]	540	6	0.319649	0.805008607342899	no	ATNADP-ME2	TAS1A-3'D5[-]:ATNADP-ME2	0.999961363364781
AT5G14120.1	TAS3A-5'D4[-]	1979	5	0.319649	0.40760855464334	no	NA	TAS3A-5'D4[-]:AT5G14120.1	0.999961363364781
AT5G16010.1	TAS3B-5'D5[+]	542	6	0.319649	0.673652222341901	no	NA	TAS3B-5'D5[+]:AT5G16010.1	0.999961363364781
AT5G18520.1	TAS4-3'D9[+]	1334	6	0.319649	0.370980746038306	no	Cand7	TAS4-3'D9[+]:Cand7	0.999961363364781
AT5G22580.1	TAS3C-5'D3[+]	170	6	0.639298	0.390635507293	no	NA	TAS3C-5'D3[+]:AT5G22580.1	0.999961363364781
AT5G26780.3	TAS3C-5'D8[-]	1698	6	0.319649	0.805008607342899	no	SHM2	TAS3C-5'D8[-]:SHM2	0.999961363364781
AT5G28770.3	TAS3A-5'D8[+]	935	6	0.319649	0.579149038883525	no	AtbZIP63	TAS3A-5'D8[+]:AtbZIP63	0.999961363364781
AT5G35630.3	TAS2-3'D4[+]	1421	6	0.639298	0.204088751886139	no	ATGSL1	TAS2-3'D4[+]:ATGSL1	0.999961363364781
AT5G40340.1	TAS3B-5'D7[+]	2199	5.5	0.319649	0.673652222341901	no	NA	TAS3B-5'D7[+]:AT5G40340.1	0.999961363364781
AT5G40450.1	TAS3B-5'D9[+]	2738	6	0.958947	0.466806068881375	no	NA	TAS3B-5'D9[+]:AT5G40450.1	0.999961363364781
AT5G42020.2	TAS3C-5'D8[+]	2013	5.5	0.319649	0.579149038883525	no	BIP	TAS3C-5'D8[+]:BIP	0.999961363364781
AT5G45280.2	TAS3C-5'D2[+]	1171	6	0.639298	0.561809389661708	no	NA	TAS3C-5'D2[+]:AT5G45280.2	0.999961363364781
AT5G47120.1	TAS3C-5'D3[+]	773	6	0.639298	0.561809389661708	no	ATBI-1	TAS3C-5'D3[+]:ATBI-1	0.999961363364781
AT5G48180.1	TAS1B-3'D7[-]	657	5.5	0.319649	0.507899162898104	no	AtNSP5	TAS1B-3'D7[-]:AtNSP5	0.999961363364781
AT5G49910.1	TAS3B-5'D7[+]	1853	5.5	0.319649	0.673652222341901	no	cpHsc70-2	TAS3B-5'D7[+]:cpHsc70-2	0.999961363364781
AT5G50790.1	TAS3C-5'D3[+]	984	6	0.639298	0.29941023800522	no	AtSWEET10	TAS3C-5'D3[+]:AtSWEET10	0.999961363364781
AT5G52040.4	TAS3C-5'D3[+]	1445	6	0.319649	0.673652222341901	no	At-RS41	TAS3C-5'D3[+]:At-RS41	0.999961363364781
AT5G57785.1	TAS1B-3'D10[-]	477	5.5	0.319649	0.292207283210884	no	NA	TAS1B-3'D10[-]:AT5G57785.1	0.999961363364781
AT5G57990.1	TAS3B-5'D7[+]	2164	6	0.319649	0.673652222341901	no	UBP23	TAS3B-5'D7[+]:UBP23	0.999961363364781
AT5G61820.1	TAS1C-3'D5[-]	1236	6	0.319649	0.673652222341901	no	NA	TAS1C-3'D5[-]:AT5G61820.1	0.999961363364781
AT5G64260.1	TAS3C-5'D2[+]	330	5.5	0.319649	0.241027818720788	no	EXL2	TAS3C-5'D2[+]:EXL2	0.999961363364781
AT5G65000.2	TAS3A-5'D8[+]	678	6	0.159825	0.707513216022956	no	NA	TAS3A-5'D8[+]:AT5G65000.2	0.999961363364781
AT5G65220.1	TAS3B-5'D9[+]	450	6	0.958947	0.505294776157902	no	NA	TAS3B-5'D9[+]:AT5G65220.1	0.999961363364781
AT5G66760.1	TAS1C-3'D5[-]	1777	6	0.319649	0.340392948896524	no	SDH1-1	TAS1C-3'D5[-]:SDH1-1	0.999961363364781
ATCG00380.1	TAS3B-5'D8[+]	235	6	2.23754	0.187118326677109	no	RPS4	TAS3B-5'D8[+]:RPS4	0.999961363364781
ATCG01130.1	TAS3C-5'D4[+]	4586	6	0.319649	0.164293201930212	no	YCF1.2	TAS3C-5'D4[+]:YCF1.2	0.999961363364781
