# Supplementary material for: NanoPARE: parallel analysis of RNA 5′ ends from low-input RNA
Source: Genome Res. 2018 Dec;28(12):1931–42. doi: 10.1101/gr.239202.118 (PMC6280765; doi:10.1101/gr.239202.118)
Supplement: Supplemental Material [file supp_gr.239202.118_Supplemental_Code_S1.zip › supplemental_code_S1/data_tables/detected_sites/sepal_3.anno.mir.allen.detected.sites.tsv]

target.transcript	sRNA	slice.site	Allen.score	slice.site.rpm	fold.change	verified.	common.name	interaction	adj.p.val
AT1G12820.1	miR393a-5p	1894	4	4.34632	4.2304298938816	yes	AFB3	miR393a-5p:AFB3	0
AT1G27370.4	miR156j	1324	0	0.449619	1.2606774835134	no	SPL10	miR156j:SPL10	0
AT1G31280.1	miR403-3p	3232	1	1.6486	1.39455855740115	yes	AGO2	miR403-3p:AGO2	0
AT1G33120.1	miR5630a	309	0	0.00899239	0.957339791677874	no	NA	miR5630a:AT1G33120.1	0
AT1G33140.1	miR5630a	309	0	0.140881	0.618268515849051	no	PGY2	miR5630a:PGY2	0
AT1G56010.2	miR164a	812	2	6.29467	6.34389189066967	yes	anac021	miR164a:anac021	0
AT1G66700.3	miR163	345	1	0.299746	1.299746	yes	PXMT1	miR163:PXMT1	0
AT1G69170.1	miR156j	1306	0	0.299746	1.1303387417567	yes	SPL6	miR156j:SPL6	0
AT1G77850.1	miR160a-5p	1419	0.5	13.1888	8.87081093821605	yes	ARF17	miR160a-5p:ARF17	0
AT2G02850.1	miR408-3p	107	1	0.299746	1.1303387417567	yes	ARPN	miR408-3p:ARPN	0
AT2G24550.1	miR414	895	1	0.299746	0.634297817101083	no	NA	miR414:AT2G24550.1	0
AT2G27400.1	miR173-5p	378	2.5	4.79594	5.79594	yes	TAS1a	miR173-5p:TAS1a	0
AT2G33770.1	miR399f	839	1	0.149873	1.149873	yes	ATUBC24	miR399f:ATUBC24	0
AT2G39675.1	miR173-5p	378	2.5	11.84	11.166450555844	yes	TAS1c	miR173-5p:TAS1c	0
AT2G45160.1	miR171a-3p	1013	0	13.1888	5.67840462955181	yes	ATHAM1	miR171a-3p:ATHAM1	0
AT3G19910.1	miR414	634	1	0.149873	0.884690547229997	no	NA	miR414:AT3G19910.1	0
AT3G49140.1	miR414	813	1.5	0.149873	0.884690547229997	no	NA	miR414:AT3G49140.1	0
AT3G59020.2	miR5658	3421	0	0.149873	0.793224288588933	no	NA	miR5658:AT3G59020.2	0
AT3G60630.1	miR171a-3p	1055	0	2.99746	1.35582953177201	yes	ATHAM2	miR171a-3p:ATHAM2	0
AT3G62980.1	miR393a-5p	1721	2	1.94835	2.56406577074164	yes	AtTIR1	miR393a-5p:AtTIR1	0
AT4G00150.1	miR171a-3p	866	0	4.34632	2.60909370409593	yes	ATHAM3	miR171a-3p:ATHAM3	0
AT4G29520.1	miR414	779	1.5	0.149873	0.884690547229997	no	NA	miR414:AT4G29520.1	0
AT4G33060.1	miR414	916	1	0.599493	1.2306196749211	no	NA	miR414:AT4G33060.1	0
AT4G36920.2	miR172c	1303	1	0.714895	1.31940779198397	yes	AP2	miR172c:AP2	0
AT5G24890.1	miR414	772	1	0.449619	0.763263075368608	no	NA	miR414:AT5G24890.1	0
AT5G39610.1	miR164c-5p	780	3	2.2481	2.49902673291551	no	ANAC092	miR164c-5p:ANAC092	0
AT5G39740.2	miR414	997	1.5	0.599493	0.49243958006219	no	OLI7	miR414:OLI7	0
AT5G43780.1	miR395a	405	1.5	0.149873	0.793224288588933	yes	APS4	miR395a:APS4	0
AT2G28350.1	miR160a-5p	1339	2	22.9306	14.9613658828141	yes	ARF10	miR160a-5p:ARF10	0.000285044672291697
AT5G61430.1	miR164a	850	2.5	0.899239	1.899239	yes	ANAC100	miR164a:ANAC100	0.00179790033246087
AT5G07680.2	miR164a	661	2.5	0.599493	1.39101709493135	yes	ANAC079	miR164a:ANAC079	0.00330239114315006
AT4G30080.1	miR160a-5p	1518	2.5	4.34632	4.64948737817133	yes	ARF16	miR160a-5p:ARF16	0.00436666436414332
AT1G27340.1	miR394a	1382	1	0.299746	1.1303387417567	yes	LCR	miR394a:LCR	0.00452388561536006
AT2G39681.1	miR173-5p	417	2.5	3.44708	3.86745318830862	yes	TAS2	miR173-5p:TAS2	0.00502662009562134
AT2G35360.1	miR414	364	2.5	0.149873	1.149873	no	NA	miR414:AT2G35360.1	0.00831518192139997
AT3G23690.1	miR393a-5p	416	3	1.04911	1.57654649446892	yes	NA	miR393a-5p:AT3G23690.1	0.00831518192139997
AT4G03190.1	miR393a-5p	1597	3	0.749366	1.52135583668805	yes	AFB1	miR393a-5p:AFB1	0.00831518192139997
AT1G64583.1	miR161.1	738	2.5	0.149873	1.149873	no	NA	miR161.1:AT1G64583.1	0.0107777803716432
AT5G37780.3	miR414	638	2.5	4.04657	1.06314529907328	no	ACAM-1	miR414:ACAM-1	0.01353396697062
AT1G62590.1	miR161.2	1049	1	0.0749366	1.0749366	no	NA	miR161.2:AT1G62590.1	0.0141191003455165
AT1G63330.1	miR161.2	774	1	0.0749366	1.0749366	no	NA	miR161.2:AT1G63330.1	0.0141191003455165
AT5G43270.3	miR157a-5p	1112	2	0.299746	1	no	SPL2	miR157a-5p:SPL2	0.0141191003455165
AT5G60120.2	miR172a	1820	1	0.149873	1	yes	TOE2	miR172a:TOE2	0.0141191003455165
AT4G33495.1	miR414	1344	2.5	0.149873	1.14815222980862	no	RPD1	miR414:RPD1	0.0160822265499887
AT1G58020.1	miR396b-5p	226	2.5	0.149873	1.149873	no	NA	miR396b-5p:AT1G58020.1	0.0213717981475777
AT2G34010.1	miR159a	448	3	0.149873	1.149873	yes	TIE4	miR159a:TIE4	0.0253804905069355
AT2G33810.1	miR156a-5p	796	1.5	0.899239	1.08567275229998	yes	SPL3	miR156a-5p:SPL3	0.0257285970130057
AT3G11440.1	miR159a	1165	3.5	0.299746	1.299746	yes	ATMYB65	miR159a:ATMYB65	0.0294015321017937
AT3G26810.1	miR393a-5p	2009	4	1.19899	1.91237641026444	yes	AFB2	miR393a-5p:AFB2	0.0301182817647376
AT1G63400.1	miR161.2	999	2	0.149873	1.149873	yes	NA	miR161.2:AT1G63400.1	0.0324942393896438
AT1G30490.1	miR165a-3p	805	3	0.723887	1.49919773748927	no	ATHB9	miR165a-3p:ATHB9	0.0373976282651695
AT5G30247.1	miR5645a	548	2	0.299746	1	no	NA	miR5645a:AT5G30247.1	0.0373976282651695
AT1G59710.1	miR414	926	2.5	0.149873	0.884690547229997	no	NA	miR414:AT1G59710.1	0.0386265125698587
AT4G29900.1	miR391-5p	196	2.5	0.449619	1.2606774835134	no	ACA10	miR391-5p:ACA10	0.0398819560698742
AT5G43060.1	miR396b-5p	518	3	0.599493	1.2306196749211	no	RD21B	miR396b-5p:RD21B	0.0414330593957138
AT5G60690.1	miR165a-3p	1272	3	0.299746	1.299746	no	IFL	miR165a-3p:IFL	0.0414330593957138
AT2G35670.1	miR414	211	2.5	0.00149873	0.998505748957729	no	FIE2	miR414:FIE2	0.0434743301038466
AT2G47460.1	miR858b	400	2.5	0.149873	1	yes	ATMYB12	miR858b:ATMYB12	0.0444560695311385
AT1G52150.3	miR166a-3p	1278	3	0.149873	1	yes	ATHB-15	miR166a-3p:ATHB-15	0.0448181777725567
AT5G37020.2	miR167a-5p	2380	4	1.34886	1.8071684775333	no	ARF8	miR167a-5p:ARF8	0.0452199941284418
AT2G22840.1	miR396a-5p	791	4	1.04911	2.04911	yes	AtGRF1	miR396a-5p:AtGRF1	0.0452504456122241
AT3G45020.1	miR414	434	2	0.149873	0.884690547229997	no	NA	miR414:AT3G45020.1	0.0452504456122241
AT1G06180.1	miR858a	402	3	0.299746	1.299746	yes	ATMYB13	miR858a:ATMYB13	0.0472048854844629
AT5G06100.3	miR159a	1259	3.5	0.149873	1.149873	yes	ATMYB33	miR159a:ATMYB33	0.0483358385390655
AT1G03530.1	miR414	1026	2.5	0.00299746	0.872268033078436	no	ATNAF1	miR414:ATNAF1	0.0485472593769838
AT4G26110.2	miR414	1111	2	0.149873	0.793224288588933	no	ATNAP1;1	miR414:ATNAP1;1	0.0504261542932124
AT1G08125.3	miR390a-3p	887	5	6.59442	5.23890760261834	no	NA	miR390a-3p:AT1G08125.3	0.0532216679936146
AT1G66230.1	miR858a	468	3	0.299746	1.28055395372927	yes	AtMYB20	miR858a:AtMYB20	0.0532216679936146
AT1G50055.1	miR173-5p	373	4.5	4.04657	3.88273554986897	yes	TAS1b	miR173-5p:TAS1b	0.0535964363987358
AT1G47970.1	miR414	401	2	0.149873	0.718898425938719	no	NA	miR414:AT1G47970.1	0.0566690719247832
AT3G44110.2	miR414	1237	2.5	0.299746	0.742981171464405	no	ATJ	miR414:ATJ	0.0566690719247832
AT5G55920.1	miR414	1841	2.5	0.149873	0.718898425938719	no	OLI2	miR414:OLI2	0.0566690719247832
AT2G34710.1	miR165a-3p	880	3	0.175352	1.02215809919878	no	ATHB-14	miR165a-3p:ATHB-14	0.061553279933614
AT3G11200.2	miR414	1081	2.5	0.299746	0.464447128441154	no	AL2	miR414:AL2	0.0707280503160482
AT3G11810.1	miR414	1101	2.5	0.149873	0.489545141047146	no	NA	miR414:AT3G11810.1	0.0707280503160482
AT4G24150.1	miR396a-5p	847	4	0.449619	1.449619	yes	AtGRF8	miR396a-5p:AtGRF8	0.0707280503160482
AT5G23150.1	miR414	3237	3	0.299746	1	no	HUA2	miR414:HUA2	0.0797648535352611
AT3G17185.2	miR390a-5p	863	4.5	1.19899	1.69186133290658	yes	TAS3a	miR390a-5p:TAS3a	0.0824379973495887
AT3G59080.2	miR419	1491	4	0.449619	1.2606774835134	no	NA	miR419:AT3G59080.2	0.108980018803222
AT1G62670.1	miR400	1199	3	0.0749366	1.0749366	no	RPF2	miR400:RPF2	0.11019990270724
AT1G30330.2	miR167a-5p	3246	5	2.39797	1.78912185354239	no	ARF6	miR167a-5p:ARF6	0.114233456514798
AT1G70700.2	miR169d	787	2.5	0.149873	0.390005596350501	no	JAZ9	miR169d:JAZ9	0.124159266824117
AT4G36860.1	miR414	582	3	0.149873	1	no	NA	miR414:AT4G36860.1	0.128400936628446
AT5G64930.1	miR414	134	3	0.149873	1	no	CPR5	miR414:CPR5	0.128400936628446
AT1G45020.1	miR5021	2513	3	0.149873	1.149873	no	NA	miR5021:AT1G45020.1	0.134081660765361
AT5G26000.2	miR4227	851	4	2.99746	1.17642592489045	no	AtTGG1	miR4227:AtTGG1	0.14485856273103
AT1G17680.2	miR414	258	3.5	0.149873	1	no	NA	miR414:AT1G17680.2	0.159396945286038
AT1G63120.1	miR5658	1053	2	0.149873	0.884690547229997	no	ATRBL2	miR5658:ATRBL2	0.159396945286038
AT2G02090.1	miR414	567	3.5	0.149873	1	no	CHA19	miR414:CHA19	0.159396945286038
AT2G35340.1	miR414	417	3.5	0.149873	1	no	MEE29	miR414:MEE29	0.159396945286038
AT5G40730.1	miR414	90	3.5	0.299746	1	no	AGP24	miR414:AGP24	0.159396945286038
AT3G14110.3	miR396b-5p	773	4.5	0.749366	1.3459291276911	no	FLU	miR396b-5p:FLU	0.176540139609225
AT1G63070.1	miR400	1079	3.5	0.0749366	1.0749366	no	NA	miR400:AT1G63070.1	0.214164221114247
AT1G18740.1	miR5662	1041	5.5	0.449619	1.2606774835134	no	NA	miR5662:AT1G18740.1	0.21722956076766
AT2G11910.2	miR414	502	3	0.299746	0.896612144294466	no	NA	miR414:AT2G11910.2	0.21722956076766
AT3G04260.1	miR414	2008	3	0.149873	0.884690547229997	no	PDE324	miR414:PDE324	0.21722956076766
AT3G18550.2	miR414	1167	3	0.149873	0.884690547229997	no	AtBRC1	miR414:AtBRC1	0.21722956076766
AT4G00880.1	miR870-3p	504	4.5	0.149873	1.149873	no	NA	miR870-3p:AT4G00880.1	0.21722956076766
AT4G12610.2	miR414	898	3	0.149873	0.884690547229997	no	ATRAP74	miR414:ATRAP74	0.21722956076766
AT2G37410.2	miR5658	711	1	0.149873	0.793224288588933	no	ATTIM17-2	miR5658:ATTIM17-2	0.217635687200542
AT1G71030.1	miR858a	342	4.5	1.94835	1.68538201839981	no	ATMYBL2	miR858a:ATMYBL2	0.220334901367199
AT1G07010.3	miR2111a-5p	1255	3	0.149873	0.884690547229997	no	AtSLP1	miR2111a-5p:AtSLP1	0.228967598737036
AT2G36400.1	miR396a-5p	756	4	0.299746	1.1303387417567	yes	AtGRF3	miR396a-5p:AtGRF3	0.228967598737036
AT4G00630.2	miR1886.2	1581	5	0.149873	1.149873	no	ATKEA2	miR1886.2:ATKEA2	0.228967598737036
AT5G37370.4	miR5998a	1363	2.5	0.149873	0.56115728291795	no	ATSRL1	miR5998a:ATSRL1	0.228967598737036
AT2G32250.4	miR775	2733	4	0.149873	1.149873	no	FRS2	miR775:FRS2	0.232055833152419
AT3G17880.2	miR397a	900	3.5	0.149873	1	no	ATHIP2	miR397a:ATHIP2	0.237676231949265
AT1G10850.1	miR5021	251	3	0.149873	1	no	NA	miR5021:AT1G10850.1	0.239813454990394
AT5G18520.1	miR414	1334	3.5	0.449619	1	no	Cand7	miR414:Cand7	0.243665731665636
AT1G53910.3	miR396a-5p	591	6	3.29721	1.95417441643664	no	RAP2.12	miR396a-5p:RAP2.12	0.245017892564869
AT5G04810.1	miR5641	204	5	0.299746	1.299746	no	NA	miR5641:AT5G04810.1	0.251173467363269
AT5G60360.3	miR167a-5p	738	5.5	2.09822	1.63129548203254	no	AALP	miR167a-5p:AALP	0.251173467363269
AT1G01160.2	miR837-5p	431	3.5	0.149873	1	no	GIF2	miR837-5p:GIF2	0.252514286702737
AT1G04555.1	miR5021	315	2.5	0.149873	1	no	NA	miR5021:AT1G04555.1	0.252514286702737
AT4G17170.1	miR156c-3p	526	4.5	1.04911	1.28109969846695	no	AT-RAB2	miR156c-3p:AT-RAB2	0.252514286702737
AT5G02470.3	miR397b	413	4.5	0.149873	1.149873	no	DPA	miR397b:DPA	0.252514286702737
AT5G08139.1	miR4221	1225	5.5	1.6486	2.03778276678674	no	NA	miR4221:AT5G08139.1	0.252514286702737
AT5G13640.1	miR5658	2565	2	0.149873	0.793224288588933	no	ATPDAT	miR5658:ATPDAT	0.252514286702737
AT5G23250.2	miR171b-3p	1102	3.5	0.149873	1	no	NA	miR171b-3p:AT5G23250.2	0.252514286702737
AT5G46030.1	miR414	453	3	0.449619	0.906299058514167	no	NA	miR414:AT5G46030.1	0.252514286702737
AT3G02340.1	miR865-3p	868	3.5	0.149873	1	no	NA	miR865-3p:AT3G02340.1	0.254597444493173
AT3G49010.5	miR5662	83	3.5	0.449619	1.11530945277	no	ATBBC1	miR5662:ATBBC1	0.254597444493173
AT5G67180.1	miR172a	1308	3	0.0344708	0.899639177543955	yes	TOE3	miR172a:TOE3	0.254597444493173
AT4G07990.2	miR173-5p	1191	6	1.19899	1.51694341754627	no	NA	miR173-5p:AT4G07990.2	0.255889516142013
AT5G01810.3	miR5655	1728	3.5	1.49873	1.06380542050186	no	ATPK10	miR5655:ATPK10	0.258036933608539
AT5G48380.1	miR5658	159	1	0.299746	0.142866124768484	no	BIR1	miR5658:BIR1	0.263402075175046
AT1G76810.1	miR158a-5p	4352	5	0.449619	1.2606774835134	no	NA	miR158a-5p:AT1G76810.1	0.281297149398174
AT1G31163.1	miR833b	292	5	0.149873	1.149873	no	NA	miR833b:AT1G31163.1	0.286421892972735
AT3G13480.1	miR414	312	4	0.149873	1	no	NA	miR414:AT3G13480.1	0.286421892972735
AT3G63400.3	miR4221	1343	4	0.149873	1	no	NA	miR4221:AT3G63400.3	0.286421892972735
AT4G00830.4	miR414	488	4	0.149873	1	no	LIF2	miR414:LIF2	0.286421892972735
AT4G02930.1	miR1886.2	871	6	0.599493	1.2306196749211	no	NA	miR1886.2:AT4G02930.1	0.286421892972735
AT4G31420.2	miR414	957	3	0.149873	0.793224288588933	no	NA	miR414:AT4G31420.2	0.286421892972735
AT4G30600.1	miR5658	2024	2	0.149873	0.56115728291795	no	NA	miR5658:AT4G30600.1	0.292166643631331
AT5G66050.2	miR5022	448	6	0.149873	1.149873	no	NA	miR5022:AT5G66050.2	0.292166643631331
AT4G36900.1	miR5658	614	2.5	0.299746	0.812598742226443	no	DEAR4	miR5658:DEAR4	0.293508838484482
AT3G60250.2	miR397b	242	4	0.299746	1	yes	CKB3	miR397b:CKB3	0.294226650734681
AT3G17750.1	miR393a-3p	2332	4.5	0.149873	1.149873	no	NA	miR393a-3p:AT3G17750.1	0.294757816342411
AT1G08170.1	miR5020a	142	5	0.149873	1.149873	no	NA	miR5020a:AT1G08170.1	0.295323148533342
AT1G52500.2	miR837-5p	989	4	0.149873	1	no	ATFPG-1	miR837-5p:ATFPG-1	0.295431560419078
AT1G22110.1	miR414	654	4.5	0.149873	1.149873	no	NA	miR414:AT1G22110.1	0.297060994442758
AT1G33060.2	miR5658	1822	3.5	0.149873	1	no	ANAC014	miR5658:ANAC014	0.297060994442758
AT3G01500.3	miR5658	1175	2	1.19899	0.571523992941036	no	ATBCA1	miR5658:ATBCA1	0.297060994442758
AT4G26000.1	miR414	497	4.5	0.149873	1.149873	no	PEP	miR414:PEP	0.297060994442758
AT5G61450.1	miR831-5p	199	5.5	0.299746	1.299746	no	NA	miR831-5p:AT5G61450.1	0.297060994442758
AT5G05160.1	miR162a-3p	1731	4	0.149873	1	no	RUL1	miR162a-3p:RUL1	0.297451478582071
AT1G21550.1	miR165a-5p	270	5	0.149873	1.149873	no	NA	miR165a-5p:AT1G21550.1	0.298664214155077
AT1G02660.1	miR867	1671	4	0.299746	1	no	NA	miR867:AT1G02660.1	0.300017271515254
AT1G32090.1	miR5658	2274	3	0.299746	0.896612144294466	no	NA	miR5658:AT1G32090.1	0.300017271515254
AT2G32910.1	miR5658	131	4	0.149873	1	no	NA	miR5658:AT2G32910.1	0.300017271515254
AT3G26020.4	miR2934-5p	1683	5	0.449619	1.2606774835134	no	NA	miR2934-5p:AT3G26020.4	0.300017271515254
AT4G21430.1	miR847	183	4	0.149873	1	no	B160	miR847:B160	0.300017271515254
AT4G23680.1	miR5658	557	2	1.34886	0.395044577610115	no	NA	miR5658:AT4G23680.1	0.307788416189799
AT5G04810.1	miR414	2809	3	0.149873	0.718898425938719	no	NA	miR414:AT5G04810.1	0.307788416189799
AT4G24610.2	miR837-5p	2818	4.5	0.149873	1.149873	no	NA	miR837-5p:AT4G24610.2	0.310900374695263
AT5G13950.3	miR5999	544	4.5	0.149873	1.149873	no	NA	miR5999:AT5G13950.3	0.310900374695263
AT4G23470.3	miR4245	1039	6	1.19899	1.37480439114144	no	NA	miR4245:AT4G23470.3	0.314211455429558
AT1G51760.1	miR167a-5p	862	3	0.149873	0.793224288588933	no	IAR3	miR167a-5p:IAR3	0.315756400869078
AT2G12770.1	miR866-5p	2508	5.5	0.149873	1.149873	no	NA	miR866-5p:AT2G12770.1	0.315756400869078
AT2G23140.2	miR414	2828	3.5	0.149873	0.884690547229997	no	AtPUB4	miR414:AtPUB4	0.315756400869078
AT3G13200.1	miR414	505	3	0.149873	0.657308419164429	no	EMB2769	miR414:EMB2769	0.315756400869078
AT3G21060.1	miR414	2009	3.5	0.149873	0.884690547229997	no	RBL	miR414:RBL	0.315756400869078
AT3G47700.1	miR5662	728	6	0.149873	1.149873	no	MAG2	miR5662:MAG2	0.315756400869078
AT4G01490.1	miR172e-3p	4065	5.5	0.149873	1.149873	no	NA	miR172e-3p:AT4G01490.1	0.315756400869078
AT4G19180.1	miR5020c	216	4.5	0.299746	1.1303387417567	no	NA	miR5020c:AT4G19180.1	0.315756400869078
AT5G02630.1	miR414	1279	3.5	0.149873	0.884690547229997	no	Cand6	miR414:Cand6	0.315756400869078
AT5G39710.1	miR774b-3p	2172	6	0.449619	1.449619	no	EMB2745	miR774b-3p:EMB2745	0.315756400869078
AT5G44200.2	miR414	905	3.5	0.299746	0.896612144294466	no	ATCBP20	miR414:ATCBP20	0.315756400869078
AT3G27170.1	miR5998a	2649	5	0.149873	1.149873	no	ATCLC-B	miR5998a:ATCLC-B	0.318487818864028
AT1G27170.2	miR866-3p	462	5.5	0.299746	1.299746	no	NA	miR866-3p:AT1G27170.2	0.320621609556952
AT5G40440.1	miR419	1362	5	0.149873	1.149873	no	ATMKK3	miR419:ATMKK3	0.320621609556952
AT1G20190.1	miR5640	924	5	1.94835	1.25522593939188	no	ATEXP11	miR5640:ATEXP11	0.322297227095774
AT1G16720.1	miR868-3p	1851	4	0.449619	1.11530945277	no	HCF173	miR868-3p:HCF173	0.323487328897964
AT5G49180.1	miR823	1440	5	0.149873	1.149873	no	NA	miR823:AT5G49180.1	0.323487328897964
AT3G47780.1	miR447c-3p	2617	4	0.149873	1	no	ABCA7	miR447c-3p:ABCA7	0.324221411230559
AT1G27660.1	miR5021	192	6	0.149873	1.149873	no	NA	miR5021:AT1G27660.1	0.328227222858396
AT4G25360.2	miR5021	24	6	0.149873	1.149873	no	TBL18	miR5021:TBL18	0.328227222858396
AT1G55460.1	miR414	654	4	0.149873	1	no	NA	miR414:AT1G55460.1	0.34540677829323
AT1G63300.1	miR859	2323	5.5	0.299746	1.299746	no	NA	miR859:AT1G63300.1	0.34540677829323
AT1G66180.1	miR5021	391	5	0.149873	1.149873	no	NA	miR5021:AT1G66180.1	0.34540677829323
AT2G44130.1	miR414	1246	3	0.899239	0.413151082454492	no	NA	miR414:AT2G44130.1	0.34540677829323
AT3G25520.2	miR414	699	3.5	0.899239	0.926860441850364	no	ATL5	miR414:ATL5	0.34540677829323
AT3G49160.1	miR5021	76	5	0.149873	1.149873	no	NA	miR5021:AT3G49160.1	0.34540677829323
AT4G00270.1	miR414	791	4	0.160364	1.00912361626023	no	NA	miR414:AT4G00270.1	0.34540677829323
AT4G18830.1	miR5021	281	3	0.149873	1	no	ATOFP5	miR5021:ATOFP5	0.34540677829323
AT4G25370.1	miR824-3p	564	4	0.749366	1	no	NA	miR824-3p:AT4G25370.1	0.34540677829323
AT5G41340.1	miR414	697	3	0.149873	0.522909608502085	no	ATUBC4	miR414:ATUBC4	0.34540677829323
AT5G61010.2	miR8167a	2407	5.5	0.149873	1.149873	no	ATEXO70E2	miR8167a:ATEXO70E2	0.34540677829323
AT2G45720.2	miR838	1978	4	0.149873	1	no	NA	miR838:AT2G45720.2	0.347107764383774
AT5G43130.2	miR838	1767	4	0.149873	1	no	TAF4	miR838:TAF4	0.347107764383774
AT2G25520.1	miR829-5p	332	4	0.149873	1	no	NA	miR829-5p:AT2G25520.1	0.348760269284193
AT3G02720.1	miR4243	308	5	0.149873	1.149873	no	DJ1D	miR4243:DJ1D	0.348760269284193
AT3G23590.1	miR829-5p	921	5	0.149873	1.149873	no	MED33A	miR829-5p:MED33A	0.348760269284193
AT3G26890.6	miR8172	1484	5	0.149873	1.149873	no	NA	miR8172:AT3G26890.6	0.348760269284193
AT4G17550.1	miR834	1407	4	0.149873	1	no	AtG3Pp4	miR834:AtG3Pp4	0.348760269284193
AT4G26090.1	miR1886.1	272	5	0.149873	1.149873	no	RPS2	miR1886.1:RPS2	0.348760269284193
AT4G27310.1	miR157a-3p	767	4	0.149873	1	no	BBX28	miR157a-3p:BBX28	0.348760269284193
AT4G29670.2	miR169f-3p	704	6	2.39797	1.9424008469354	no	ACHT2	miR169f-3p:ACHT2	0.348760269284193
AT5G49130.1	miR831-5p	691	3	0.149873	0.793224288588933	no	NA	miR831-5p:AT5G49130.1	0.348760269284193
AT5G19680.1	miR780.2	380	4.5	0.149873	1	no	NA	miR780.2:AT5G19680.1	0.356381917885151
AT1G30210.2	miR159c	1023	4.5	0.149873	1	no	ATTCP24	miR159c:ATTCP24	0.365175529431502
AT5G28415.1	miR1886.2	2226	4.5	0.149873	1	no	NA	miR1886.2:AT5G28415.1	0.371726982710511
AT1G48410.3	miR168a-5p	531	5	0.299746	1.1303387417567	yes	AGO1	miR168a-5p:AGO1	0.371780751968523
AT1G78960.1	miR5638b	385	4.5	0.299746	1	no	ATLUP2	miR5638b:ATLUP2	0.371780751968523
AT1G48598.1	miR5641	172	6	0.149873	1.149873	no	CPuORF31	miR5641:CPuORF31	0.376038023947659
AT1G48600.2	miR5641	165	6	0.149873	1.149873	no	AtPMEAMT	miR5641:AtPMEAMT	0.376038023947659
AT2G20800.1	miR836	1258	5.5	0.299746	1.299746	no	NDB4	miR836:NDB4	0.376038023947659
AT3G14950.1	miR5636	54	5.5	0.149873	1.149873	no	TTL2	miR5636:TTL2	0.376038023947659
AT4G00110.1	miR5641	331	6	0.149873	1.149873	no	GAE3	miR5641:GAE3	0.376038023947659
AT4G03510.2	miR5662	911	4.5	0.299746	1	no	ATRMA1	miR5662:ATRMA1	0.376038023947659
AT5G03860.2	miR5628	926	6	0.149873	1.149873	no	MLS	miR5628:MLS	0.376038023947659
AT5G56910.1	miR5662	452	4.5	0.149873	1	no	NA	miR5662:AT5G56910.1	0.376038023947659
AT1G07920.1	miR414	1280	4.5	0.81531	1.03769594241571	no	NA	miR414:AT1G07920.1	0.376922417219827
AT1G55140.2	miR870-5p	125	4	0.149873	1	no	NA	miR870-5p:AT1G55140.2	0.376922417219827
AT1G07930.2	miR414	1061	4.5	0.783836	1.01970428143682	no	NA	miR414:AT1G07930.2	0.377479313419843
AT1G32500.1	miR162a-3p	1470	3.5	0.449619	0.828653923764381	no	ABCI7	miR162a-3p:ABCI7	0.377479313419843
AT1G73090.2	miR4239	528	4.5	0.149873	1	no	NA	miR4239:AT1G73090.2	0.377479313419843
AT4G21800.2	miR414	1284	4.5	0.299746	1	no	QQT2	miR414:QQT2	0.377479313419843
AT5G62460.1	miR414	398	4.5	0.149873	1	no	NA	miR414:AT5G62460.1	0.377479313419843
AT1G02860.2	miR827	268	1	0.449619	0.491671273763291	yes	BAH1	miR827:BAH1	0.378655805155485
AT1G54080.2	miR5021	1428	2.5	0.299746	0.812598742226443	no	UBP1A	miR5021:UBP1A	0.384878840126335
AT4G30935.1	miR3434-5p	1487	4.5	0.149873	1	no	ATWRKY32	miR3434-5p:ATWRKY32	0.38569924546677
AT4G00680.1	miR854a	29	3.5	0.149873	0.884690547229997	no	ADF8	miR854a:ADF8	0.38678211190788
AT5G22830.1	miR5021	416	4	0.149873	1	no	ATMGT10	miR5021:ATMGT10	0.38678211190788
AT1G49832.1	miR5658	64	4.5	0.149873	1	no	NA	miR5658:AT1G49832.1	0.39096750995772
AT1G52827.1	miR1887	256	3.5	0.149873	0.884690547229997	no	ATCDT1	miR1887:ATCDT1	0.39184104518511
AT1G68790.1	miR837-5p	1834	4.5	0.149873	1	no	CRWN3	miR837-5p:CRWN3	0.39184104518511
AT1G74410.1	miR162a-3p	619	4.5	0.149873	1	no	NA	miR162a-3p:AT1G74410.1	0.39184104518511
AT5G01600.1	miR164c-5p	534	3.5	0.149873	0.522909608502085	no	ATFER1	miR164c-5p:ATFER1	0.39184104518511
AT5G10790.1	miR825	695	5	0.149873	1.149873	no	UBP22	miR825:UBP22	0.395075006743954
AT5G25220.2	miR156f-3p	582	4.5	0.299746	1	no	KNAT3	miR156f-3p:KNAT3	0.403948198085356
AT4G24020.1	miR414	414	5.5	0.149873	1.149873	no	NLP7	miR414:NLP7	0.404332096016523
AT4G31800.2	miR5658	487	3	0.149873	0.748349219613341	no	ATWRKY18	miR5658:ATWRKY18	0.404332096016523
AT5G07430.1	miR5648-5p	563	5.5	0.149873	1.149873	no	NA	miR5648-5p:AT5G07430.1	0.405989013474678
AT2G19400.1	miR824-3p	1502	5	0.299746	1.1303387417567	no	NA	miR824-3p:AT2G19400.1	0.408285903429931
AT3G51400.1	miR1886.1	155	5	0.299746	1.1303387417567	no	NA	miR1886.1:AT3G51400.1	0.408285903429931
AT5G66960.1	miR847	1833	5.5	0.449619	1.2606774835134	no	NA	miR847:AT5G66960.1	0.408568431530101
AT1G77380.1	miR854a	896	5.5	0.149873	1.149873	no	AAP3	miR854a:AAP3	0.419042241188184
AT5G05390.1	miR408-3p	118	4.5	0.299746	1.1303387417567	no	LAC12	miR408-3p:LAC12	0.419042241188184
AT5G38610.1	miR157a-5p	589	4	0.149873	1	no	NA	miR157a-5p:AT5G38610.1	0.419042241188184
AT1G69670.1	miR858b	1750	5.5	0.299746	1.299746	no	ATCUL3B	miR858b:ATCUL3B	0.422500628852651
AT2G43235.1	miR832-5p	304	5.5	0.149873	1.149873	no	NA	miR832-5p:AT2G43235.1	0.422500628852651
AT3G01770.1	miR5021	103	6	0.149873	1.149873	no	ATBET10	miR5021:ATBET10	0.422500628852651
AT3G20770.1	miR5015	1976	3.5	0.149873	0.793224288588933	no	AtEIN3	miR5015:AtEIN3	0.430632549897878
AT3G28007.1	miR414	782	3.5	1.04911	0.732222492210057	no	AtSWEET4	miR414:AtSWEET4	0.434807296258632
AT5G20190.1	miR414	448	3.5	0.149873	0.718898425938719	no	NA	miR414:AT5G20190.1	0.434807296258632
AT3G01560.1	miR1886.1	1052	5.5	0.149873	1.149873	no	NA	miR1886.1:AT3G01560.1	0.437825532333168
AT3G22890.1	miR395a	452	3.5	0.299746	0.742981171464405	yes	APS1	miR395a:APS1	0.437825532333168
AT1G67850.2	miR857	1103	6	0.149873	1.149873	no	NA	miR857:AT1G67850.2	0.441243298176128
AT4G14930.1	miR847	1045	3.5	0.149873	0.793224288588933	no	NA	miR847:AT4G14930.1	0.441857467844397
AT5G15680.1	miR157a-3p	3748	5	0.149873	1.149873	no	NA	miR157a-3p:AT5G15680.1	0.44806174346512
AT5G63520.1	miR157a-3p	439	5	0.149873	1.149873	no	NA	miR157a-3p:AT5G63520.1	0.44806174346512
AT1G07940.2	miR414	1411	4.5	0.798824	1.10291937416231	no	NA	miR414:AT1G07940.2	0.451026286703227
AT1G10950.1	miR5024-5p	1797	5.5	0.899239	1.18740063257545	no	AtTMN1	miR5024-5p:AtTMN1	0.451026286703227
AT1G35310.1	miR414	288	4.5	1.78349	1.05092879256966	no	MLP168	miR414:MLP168	0.451565291119363
AT1G47960.1	miR414	122	3.5	0.149873	0.657308419164429	no	ATC/VIF1	miR414:ATC/VIF1	0.451565291119363
AT2G46680.2	miR865-3p	796	3.5	0.149873	0.793224288588933	no	ATHB-7	miR865-3p:ATHB-7	0.451565291119363
AT3G42790.1	miR414	725	3.5	0.449619	0.707438351284216	no	AL3	miR414:AL3	0.451565291119363
AT3G47860.1	miR414	416	4.5	0.149873	1	no	CHL	miR414:CHL	0.451565291119363
AT4G08310.1	miR414	1506	4.5	0.149873	1	no	NA	miR414:AT4G08310.1	0.451565291119363
AT5G19320.1	miR414	1714	4.5	0.149873	1	no	RANGAP2	miR414:RANGAP2	0.451565291119363
AT5G65200.1	miR414	1658	4.5	0.149873	1	no	ATPUB38	miR414:ATPUB38	0.451565291119363
AT1G07470.1	miR414	1112	4	0.124395	0.965261919887368	no	NA	miR414:AT1G07470.1	0.456284106312999
AT1G55960.1	miR5012	1176	4.5	0.149873	1	no	NA	miR5012:AT1G55960.1	0.459123437119305
AT2G18030.2	miR5655	210	4.5	0.149873	1.14643660214254	no	MSRA5	miR5655:MSRA5	0.459123437119305
AT2G36390.1	miR414	2567	3.5	0.149873	0.605438809965465	no	BE3	miR414:BE3	0.459123437119305
AT3G51520.1	miR854a	282	6	0.149873	1.149873	no	DGAT2	miR854a:DGAT2	0.459123437119305
AT4G19640.1	miR156f-3p	742	5.5	1.6486	1.29256116069904	no	ARA-7	miR156f-3p:ARA-7	0.459123437119305
AT2G16485.1	miR390b-3p	5048	5.5	0.449619	1.2606774835134	no	NERD	miR390b-3p:NERD	0.459577552951077
AT1G07480.2	miR414	1195	4	0.325225	0.923738631230866	no	NA	miR414:AT1G07480.2	0.460275010114277
AT1G47970.1	miR414	638	3.5	0.149873	0.56115728291795	no	NA	miR414:AT1G47970.1	0.460538086550694
AT1G43250.1	miR847	4909	4.5	0.149873	1	no	NA	miR847:AT1G43250.1	0.465102161789228
AT3G52420.1	miR834	205	4.5	0.449619	1	no	ATOEP7	miR834:ATOEP7	0.465102161789228
AT3G55390.1	miR5658	119	3	0.149873	0.434143698557729	no	NA	miR5658:AT3G55390.1	0.465102161789228
AT1G05750.1	miR167a-5p	1159	6	0.149873	1.149873	no	CLB19	miR167a-5p:CLB19	0.472303943564436
AT5G61590.1	miR5658	303	3	0.449619	0.325970974212292	no	NA	miR5658:AT5G61590.1	0.472303943564436
AT1G77110.1	miR5646	970	5	0.149873	1	no	PIN6	miR5646:PIN6	0.475220826925311
AT3G57870.1	miR397b	279	3.5	0.149873	0.657308419164429	no	AHUS5	miR397b:AHUS5	0.47762278840395
AT2G06255.1	miR403-5p	317	5	0.149873	1	no	ELF4-L3	miR403-5p:ELF4-L3	0.478193830872023
AT1G70200.1	miR414	1307	4	0.149873	0.884690547229997	no	NA	miR414:AT1G70200.1	0.48440189401312
AT3G05470.1	miR5640	277	5	0.299746	1	no	NA	miR5640:AT3G05470.1	0.48440189401312
AT3G15030.3	miR159c	1311	5	0.149873	1	no	MEE35	miR159c:MEE35	0.48440189401312
AT5G59870.1	miR5654-3p	348	5.5	0.449619	1	no	HTA6	miR5654-3p:HTA6	0.48440189401312
AT1G14685.3	miR857	1644	4	0.149873	0.884690547229997	no	ATBPC2	miR857:ATBPC2	0.485741539357466
AT1G53380.3	miR5650	1686	5	0.149873	1	no	NA	miR5650:AT1G53380.3	0.485741539357466
AT3G21400.1	miR863-5p	559	5	0.149873	1	no	NA	miR863-5p:AT3G21400.1	0.485741539357466
AT5G02970.1	miR5650	1629	5	0.299746	1	no	NA	miR5650:AT5G02970.1	0.485741539357466
AT5G17350.1	miR5658	126	5	0.149873	1	no	NA	miR5658:AT5G17350.1	0.485741539357466
AT2G01910.2	miR5645a	707	4.5	0.149873	1	no	ATMAP65-6	miR5645a:ATMAP65-6	0.486453420087265
AT5G42920.2	miR166e-5p	880	5	0.149873	1	no	AtTHO5	miR166e-5p:AtTHO5	0.493064269469931
AT1G48160.1	miR782	883	4	0.149873	0.884690547229997	no	NA	miR782:AT1G48160.1	0.494254303596447
AT1G61850.2	miR396a-5p	2592	6	0.149873	1.149873	no	NA	miR396a-5p:AT1G61850.2	0.494254303596447
AT1G77122.1	miR414	415	5	0.149873	1	no	NA	miR414:AT1G77122.1	0.494254303596447
AT2G47220.1	miR156j	260	5	0.149873	1.10674641254246	no	ATDUF5	miR156j:ATDUF5	0.494254303596447
AT3G21270.1	miR5021	523	5	0.149873	1	no	ADOF2	miR5021:ADOF2	0.494254303596447
AT3G24640.1	miR397b	64	5	0.149873	1	no	NA	miR397b:AT3G24640.1	0.494254303596447
AT3G27810.1	miR858a	499	5	1.49873	1	no	ATMYB21	miR858a:ATMYB21	0.494254303596447
AT4G38760.1	miR393b-3p	5661	5	0.149873	1	no	NA	miR393b-3p:AT4G38760.1	0.494254303596447
AT5G08010.1	miR837-5p	1366	5	0.299746	1	no	NA	miR837-5p:AT5G08010.1	0.494254303596447
AT5G19950.3	miR167a-5p	1209	4	0.149873	0.884690547229997	no	NA	miR167a-5p:AT5G19950.3	0.494254303596447
AT5G23270.1	miR414	1745	5	0.149873	1	no	ATSTP11	miR414:ATSTP11	0.494254303596447
AT5G51010.1	miR413	526	6	0.899239	1.18740063257545	no	NA	miR413:AT5G51010.1	0.494254303596447
AT5G61040.1	miR837-5p	2230	5	0.299746	1	no	NA	miR837-5p:AT5G61040.1	0.494254303596447
AT3G29195.1	miR777	77	6	0.149873	1.149873	no	NA	miR777:AT3G29195.1	0.496468679458975
AT1G61140.3	miR830-5p	4030	4	0.149873	0.884690547229997	no	EDA16	miR830-5p:EDA16	0.500172902204103
AT2G29900.1	miR838	896	5	0.149873	1	no	PS2	miR838:PS2	0.504760809407143
AT3G58560.1	miR779.1	1864	5	0.149873	1	no	NA	miR779.1:AT3G58560.1	0.504760809407143
AT1G09530.2	miR838	1205	6	0.149873	1.149873	no	PAP3	miR838:PAP3	0.505454090781214
AT1G68620.1	miR773a	601	5	0.149873	1	no	NA	miR773a:AT1G68620.1	0.505454090781214
AT3G12300.1	miR773b-3p	447	5	0.149873	1	no	AtBUG22	miR773b-3p:AtBUG22	0.505454090781214
AT5G65060.2	miR2112-3p	717	5	1.04911	1	no	AGL70	miR2112-3p:AGL70	0.505454090781214
AT5G55930.1	miR159a	2734	4	0.299746	0.896612144294466	no	ATOPT1	miR159a:ATOPT1	0.51099593874171
AT3G23810.1	miR172d-5p	976	3.5	0.0104911	0.777452748460084	no	ATSAHH2	miR172d-5p:ATSAHH2	0.512847968433854
AT4G36648.1	miR414	289	4	0.149873	0.884690547229997	no	NA	miR414:AT4G36648.1	0.512847968433854
AT5G53000.1	miR414	1239	4	0.149873	0.884690547229997	no	TAP46	miR414:TAP46	0.512847968433854
AT2G23660.2	miR847	1007	5	0.149873	1	no	LBD10	miR847:LBD10	0.51467608913504
AT5G35890.1	miR844-5p	558	6	0.299746	1.1303387417567	no	NA	miR844-5p:AT5G35890.1	0.518243311216787
AT3G59060.4	miR5654-5p	1593	5	0.599493	1	no	PIF5	miR5654-5p:PIF5	0.519686432788253
AT5G14740.5	miR5658	1342	3.5	0.299746	0.742981171464405	no	BETA CA2	miR5658:BETA CA2	0.5207000468837
AT5G21930.3	miR408-3p	2211	6	0.749366	1.52135583668805	no	ATHMA8	miR408-3p:ATHMA8	0.520882289643718
AT2G42790.1	miR8178	1264	4.5	0.299746	1	no	CSY3	miR8178:CSY3	0.524585766301366
AT4G18030.1	miR5999	2119	3.5	0.149873	0.605438809965465	no	NA	miR5999:AT4G18030.1	0.524585766301366
AT4G32020.1	miR5021	87	4	0.149873	1	no	NA	miR5021:AT4G32020.1	0.524585766301366
AT5G07860.1	miR5021	1361	4	0.149873	1	no	NA	miR5021:AT5G07860.1	0.524585766301366
AT5G42530.1	miR5021	97	4	0.149873	1	no	NA	miR5021:AT5G42530.1	0.524585766301366
AT1G06240.1	miR156i	122	5	0.149873	1	no	NA	miR156i:AT1G06240.1	0.529540483156553
AT2G17760.1	miR5021	1688	3	0.149873	0.793224288588933	no	NA	miR5021:AT2G17760.1	0.529540483156553
AT2G19390.1	miR5021	4268	3	0.149873	0.793224288588933	no	NA	miR5021:AT2G19390.1	0.529540483156553
AT4G18970.2	miR862-5p	1262	6	0.149873	1.149873	no	NA	miR862-5p:AT4G18970.2	0.537452018220511
AT3G56050.2	miR831-3p	1524	4	0.299746	0.812598742226443	no	NA	miR831-3p:AT3G56050.2	0.539880861807208
AT4G09010.1	miR5630a	977	4	0.449619	0.828653923764381	no	APX4	miR5630a:APX4	0.550622531125678
AT1G52310.1	miR866-5p	1424	5.5	0.149873	1	no	NA	miR866-5p:AT1G52310.1	0.56133706168271
AT3G26640.1	miR5662	1029	5.5	0.149873	1	no	LWD2	miR5662:LWD2	0.56133706168271
AT3G51260.2	miR5662	133	5.5	0.149873	1	no	PAD1	miR5662:PAD1	0.56133706168271
AT4G30200.4	miR8171	1181	5.5	0.149873	1	no	VEL1	miR8171:VEL1	0.56133706168271
AT4G00170.1	miR399b	557	6	0.299746	1.1303387417567	no	NA	miR399b:AT4G00170.1	0.564782566960121
AT4G02940.1	miR415	1936	3	0.299746	0.520162642622452	no	NA	miR415:AT4G02940.1	0.570388413077222
AT2G11910.2	miR414	442	4	0.149873	0.793224288588933	no	NA	miR414:AT2G11910.2	0.579482265721981
AT1G12680.1	miR5637	940	5.5	0.149873	1	no	PEPKR2	miR5637:PEPKR2	0.583451270291441
AT1G51100.1	miR833b	636	5.5	0.299746	1	no	CRR41	miR833b:CRR41	0.583451270291441
AT2G46020.2	miR838	3840	6	0.149873	1.149873	no	ATBRM	miR838:ATBRM	0.585463299704098
AT1G06720.1	miR414	2026	6	0.149873	1.149873	no	NA	miR414:AT1G06720.1	0.585510047681272
AT1G31835.1	miR413	265	6	0.149873	1.149873	no	NA	miR413:AT1G31835.1	0.585510047681272
AT2G41560.1	miR414	1093	6	0.149873	1.149873	no	ACA4	miR414:ACA4	0.585510047681272
AT3G04960.4	miR413	1041	6	0.149873	1.149873	no	NA	miR413:AT3G04960.4	0.585510047681272
AT4G21510.1	miR403-3p	379	4	0.149873	0.884690547229997	no	AtFBS2	miR403-3p:AtFBS2	0.585510047681272
AT2G37710.1	miR776	1500	5	0.149873	1	no	RLK	miR776:RLK	0.589876452207666
AT1G54030.1	miR4240	690	5.5	0.299746	1	no	ERMO3	miR4240:ERMO3	0.591365152787435
AT4G27580.1	miR822-5p	654	6	0.299746	1.1303387417567	no	NA	miR822-5p:AT4G27580.1	0.592461322327849
AT1G28960.5	miR5021	150	6	0.149873	1	no	ATNUDT15	miR5021:ATNUDT15	0.597643581378573
AT1G71080.1	miR5013	979	5.5	0.449619	1	no	NA	miR5013:AT1G71080.1	0.597643581378573
AT1G73080.1	miR845a	2168	6	0.299746	1.1303387417567	no	ATPEPR1	miR845a:ATPEPR1	0.597643581378573
AT2G44080.1	miR158a-3p	296	5.5	0.299746	1	no	ARL	miR158a-3p:ARL	0.597643581378573
AT3G08850.1	miR159a	3740	5.5	0.149873	1	no	ATRAPTOR1B	miR159a:ATRAPTOR1B	0.597643581378573
AT5G05750.1	miR865-3p	554	5.5	0.149873	1	no	NA	miR865-3p:AT5G05750.1	0.597643581378573
AT5G49710.3	miR5665	78	5.5	0.149873	1	no	NA	miR5665:AT5G49710.3	0.597643581378573
AT5G61890.1	miR5021	890	6	0.149873	1	no	NA	miR5021:AT5G61890.1	0.597643581378573
AT5G64460.8	miR5016	351	5.5	0.149873	1	no	NA	miR5016:AT5G64460.8	0.597643581378573
AT1G64280.1	miR158a-5p	738	5.5	0.149873	1	no	ATNPR1	miR158a-5p:ATNPR1	0.601257473692513
AT1G14510.1	miR414	839	4.5	0.149873	0.884690547229997	no	AL7	miR414:AL7	0.60142744321561
AT1G20540.1	miR5663-3p	543	5.5	0.149873	1	no	NA	miR5663-3p:AT1G20540.1	0.60142744321561
AT1G35620.1	miR829-5p	715	5.5	0.149873	1	no	ATPDI8	miR829-5p:ATPDI8	0.60142744321561
AT1G50250.1	miR396b-5p	960	5.5	0.149873	1	no	FTSH1	miR396b-5p:FTSH1	0.60142744321561
AT1G52160.1	miR414	2633	5.5	0.149873	1	no	TRZ3	miR414:TRZ3	0.60142744321561
AT1G52550.1	miR414	458	4.5	0.149873	0.884690547229997	no	NA	miR414:AT1G52550.1	0.60142744321561
AT1G62380.1	miR2939	1182	3.5	0.299746	0.158623416659446	no	ACO2	miR2939:ACO2	0.60142744321561
AT1G75180.3	miR414	1321	5.5	0.172354	1	no	NA	miR414:AT1G75180.3	0.60142744321561
AT1G77660.1	miR4221	888	5.5	0.149873	1	no	NA	miR4221:AT1G77660.1	0.60142744321561
AT2G30260.1	miR857	329	4.5	0.299746	0.896612144294466	no	U2B''	miR857:U2B''	0.60142744321561
AT2G40300.1	miR5655	886	3.5	0.299746	0.684350942667037	no	ATFER4	miR5655:ATFER4	0.60142744321561
AT3G02880.1	miR5021	2148	3	0.109407	0.693599159233582	no	NA	miR5021:AT3G02880.1	0.60142744321561
AT3G15480.1	miR858b	227	5.5	0.299746	1	no	NA	miR858b:AT3G15480.1	0.60142744321561
AT3G17170.1	miR414	807	4.5	0.149873	0.884690547229997	no	RFC3	miR414:RFC3	0.60142744321561
AT3G20570.1	miR779.1	224	4.5	0.149873	0.884690547229997	no	AtENODL9	miR779.1:AtENODL9	0.60142744321561
AT4G15960.1	miR396b-5p	917	5.5	0.149873	1	no	NA	miR396b-5p:AT4G15960.1	0.60142744321561
AT4G20070.1	miR8165	162	5.5	0.149873	1	no	AAH	miR8165:AAH	0.60142744321561
AT4G23010.3	miR780.1	992	4.5	0.149873	0.884690547229997	no	ATUTR2	miR780.1:ATUTR2	0.60142744321561
AT4G28770.2	miR414	887	4	0.149873	0.718898425938719	no	NA	miR414:AT4G28770.2	0.60142744321561
AT4G38570.2	miR156j	460	4	0.149873	0.884690547229997	no	PIS2	miR156j:PIS2	0.60142744321561
AT4G39130.1	miR4221	279	5.5	0.149873	1	no	NA	miR4221:AT4G39130.1	0.60142744321561
AT5G22650.2	miR414	587	4.5	0.149873	0.884690547229997	no	ATHD2	miR414:ATHD2	0.60142744321561
AT5G24735.1	miR849	477	4.5	0.749366	0.921087867298428	no	NA	miR849:AT5G24735.1	0.60142744321561
AT5G38383.1	miR169h	7421	5.5	0.449619	1	no	NA	miR169h:AT5G38383.1	0.60142744321561
AT5G62680.1	miR158a-5p	2178	4.5	2.09822	0.911785566087988	no	GTR2	miR158a-5p:GTR2	0.60142744321561
AT1G66580.1	miR158a-5p	795	5	1.19899	1.07314395030037	no	RPL10C	miR158a-5p:RPL10C	0.603176191718248
AT1G67230.1	miR414	3610	4	0.149873	0.793224288588933	no	CRWN1	miR414:CRWN1	0.603176191718248
AT1G80930.1	miR414	860	4	0.149873	0.793224288588933	no	NA	miR414:AT1G80930.1	0.603176191718248
AT3G10260.3	miR5021	163	3	0.149873	0.793224288588933	no	NA	miR5021:AT3G10260.3	0.603176191718248
AT3G10420.2	miR414	1478	5	0.149873	1	no	SPD1	miR414:SPD1	0.603176191718248
AT3G11120.1	miR831-3p	105	5	1.19899	1.05311578100456	no	NA	miR831-3p:AT3G11120.1	0.603176191718248
AT3G52230.1	miR414	512	4	0.299746	0.812598742226443	no	NA	miR414:AT3G52230.1	0.603176191718248
AT5G22210.2	miR831-3p	115	5	0.449619	1	no	NA	miR831-3p:AT5G22210.2	0.603176191718248
AT5G54980.1	miR5021	600	4.5	0.299746	1	no	NA	miR5021:AT5G54980.1	0.603176191718248
AT1G02860.2	miR173-3p	1440	4.5	0.149873	0.884690547229997	no	BAH1	miR173-3p:BAH1	0.607983524069872
AT1G07650.2	miR5658	58	6	0.149873	1	no	NA	miR5658:AT1G07650.2	0.607983524069872
AT1G10120.1	miR396a-5p	1316	5.5	0.149873	1	yes	NA	miR396a-5p:AT1G10120.1	0.607983524069872
AT1G26850.3	miR393a-3p	627	4.5	0.149873	0.884690547229997	no	NA	miR393a-3p:AT1G26850.3	0.607983524069872
AT1G27130.1	miR5662	311	6	0.149873	1	no	ATGSTU13	miR5662:ATGSTU13	0.607983524069872
AT1G27320.1	miR5013	1342	4.5	0.149873	0.884690547229997	no	AHK3	miR5013:AHK3	0.607983524069872
AT1G28310.2	miR5658	871	6	0.149873	1	no	NA	miR5658:AT1G28310.2	0.607983524069872
AT1G31580.1	miR5021	173	4	0.449619	0.906299058514167	no	CXC750	miR5021:CXC750	0.607983524069872
AT1G53880.1	miR857	357	6	0.0749366	1	no	NA	miR857:AT1G53880.1	0.607983524069872
AT1G53900.1	miR857	357	6	0.0749366	1	no	NA	miR857:AT1G53900.1	0.607983524069872
AT2G33340.3	miR5662	1769	6	0.449619	1	no	MAC3B	miR5662:MAC3B	0.607983524069872
AT2G45630.2	miR172b-5p	826	5.5	0.149873	1	no	NA	miR172b-5p:AT2G45630.2	0.607983524069872
AT3G02260.1	miR5658	14673	6	0.149873	1	no	ASA1	miR5658:ASA1	0.607983524069872
AT3G08600.1	miR5658	1225	4	0.149873	0.793224288588933	no	NA	miR5658:AT3G08600.1	0.607983524069872
AT3G63130.2	miR847	1841	6	0.299746	1.1303387417567	no	ATRANGAP1	miR847:ATRANGAP1	0.607983524069872
AT4G08860.1	miR413	120	5.5	0.149873	1	no	NA	miR413:AT4G08860.1	0.607983524069872
AT5G07090.2	miR5640	976	4.5	0.749366	0.921087867298428	no	NA	miR5640:AT5G07090.2	0.607983524069872
AT5G13810.1	miR5640	472	6	0.149873	1	no	NA	miR5640:AT5G13810.1	0.607983524069872
AT5G30269.1	miR401	1486	4	0.149873	0.718898425938719	no	NA	miR401:AT5G30269.1	0.607983524069872
AT5G39210.1	miR838	322	4.5	0.149873	0.884690547229997	no	CRR7	miR838:CRR7	0.607983524069872
AT5G50840.2	miR782	1038	5.5	0.149873	1	no	NA	miR782:AT5G50840.2	0.607983524069872
AT5G56240.2	miR773a	1657	5.5	0.149873	1	no	NA	miR773a:AT5G56240.2	0.607983524069872
AT5G57410.3	miR837-5p	870	5.5	0.149873	1	no	NA	miR837-5p:AT5G57410.3	0.607983524069872
AT5G66720.2	miR3932b-5p	1240	5.5	0.449619	1	no	NA	miR3932b-5p:AT5G66720.2	0.607983524069872
AT2G39770.2	miR773b-3p	378	4	0.149873	0.657308419164429	no	CYT1	miR773b-3p:CYT1	0.608191982608152
AT3G11830.2	miR5021	1811	3	0.149873	0.605438809965465	no	NA	miR5021:AT3G11830.2	0.608191982608152
AT2G23890.1	miR856	726	6	0.149873	1	no	NA	miR856:AT2G23890.1	0.614323350836257
AT5G12250.1	miR397a	481	5	0.149873	1	no	TUB6	miR397a:TUB6	0.61614766576448
AT1G61570.1	miR3434-5p	112	5	0.149873	1	no	TIM13	miR3434-5p:TIM13	0.616781372845385
AT2G39340.1	miR5658	3429	5	0.149873	1	no	AtSAC3A	miR5658:AtSAC3A	0.616781372845385
AT3G50660.1	miR847	855	5	0.149873	1	no	AtDWF4	miR847:AtDWF4	0.616781372845385
AT5G14590.1	miR773a	1026	5	0.149873	1	no	NA	miR773a:AT5G14590.1	0.616781372845385
AT4G00740.1	miR8171	1094	6	0.149873	1	no	QUA3	miR8171:QUA3	0.622402297751845
AT1G10550.1	miR5024-3p	929	5	0.149873	1	no	XET	miR5024-3p:XET	0.62378179376225
AT1G01300.1	miR8170-3p	1681	4	0.299746	0.684350942667037	no	NA	miR8170-3p:AT1G01300.1	0.63973908910766
AT3G11540.2	miR158a-3p	1779	6	0.149873	1	no	SPY	miR158a-3p:SPY	0.63973908910766
AT3G21200.1	miR157d	97	6	0.149873	1	no	GluTRBP	miR157d:GluTRBP	0.63973908910766
AT4G27130.1	miR5632-3p	173	6	0.899239	1.08567275229998	no	NA	miR5632-3p:AT4G27130.1	0.63973908910766
AT4G31290.1	miR167a-3p	649	5.5	0.449619	1	no	NA	miR167a-3p:AT4G31290.1	0.63973908910766
AT4G33210.1	miR4245	1362	6	0.149873	1	no	SLOMO	miR4245:SLOMO	0.63973908910766
AT5G52060.1	miR5021	1628	4	0.149873	0.884690547229997	no	ATBAG1	miR5021:ATBAG1	0.63973908910766
AT1G75000.1	miR5662	334	5	0.149873	1	no	NA	miR5662:AT1G75000.1	0.642977779606002
AT2G38020.2	miR863-3p	2626	6	0.149873	1	no	EMB258	miR863-3p:EMB258	0.643264924260403
AT3G60750.2	miR5021	274	3	0.299746	0.553351838764337	no	NA	miR5021:AT3G60750.2	0.643264924260403
AT1G07320.4	miR1886.1	100	6	0.299746	1	no	EMB2784	miR1886.1:EMB2784	0.643355863923579
AT3G51310.1	miR168b-3p	922	6	0.149873	1.06971239047959	no	VPS35C	miR168b-3p:VPS35C	0.643355863923579
AT3G03870.2	miR834	885	4	0.149873	0.605438809965465	no	NA	miR834:AT3G03870.2	0.643728372488744
AT3G51880.4	miR414	542	4	0.149873	0.522909608502085	no	AtHMGB1	miR414:AtHMGB1	0.643728372488744
AT4G09460.1	miR858a	353	4	0.149873	0.62517221319096	no	AtMYB6	miR858a:AtMYB6	0.643728372488744
AT4G16420.3	miR157a-3p	1450	6	0.299746	1.1303387417567	no	ADA2B	miR157a-3p:ADA2B	0.649476563304525
AT5G13220.4	miR841a-5p	464	4	0.299746	0.684350942667037	no	JAS1	miR841a-5p:JAS1	0.649476563304525
AT5G23670.2	miR2936	79	4.5	0.149873	0.884690547229997	no	LCB2	miR2936:LCB2	0.649476563304525
AT5G33434.1	miR854a	3558	6	0.0749366	1.0749366	no	NA	miR854a:AT5G33434.1	0.649476563304525
AT2G17880.1	miR5021	328	3	0.899239	0.513624341486105	no	NA	miR5021:AT2G17880.1	0.654740612514858
AT1G11210.1	miR838	481	5.5	0.299746	1.1303387417567	no	NA	miR838:AT1G11210.1	0.657631793075967
AT3G01890.1	miR3440b-5p	1705	5	0.149873	1	no	NA	miR3440b-5p:AT3G01890.1	0.661575671238331
AT1G20780.1	miR775	1763	6	0.149873	1	no	ATPUB44	miR775:ATPUB44	0.666267815039856
AT2G33800.1	miR3434-5p	760	6	0.599493	1	no	EMB3113	miR3434-5p:EMB3113	0.666267815039856
AT3G02750.3	miR5024-5p	2114	4	0.149873	0.718898425938719	no	NA	miR5024-5p:AT3G02750.3	0.666267815039856
AT3G18550.2	miR3434-5p	1254	6	0.299746	1	no	AtBRC1	miR3434-5p:AtBRC1	0.666267815039856
AT3G63500.2	miR840-3p	3372	6	0.149873	1	no	TTA2	miR840-3p:TTA2	0.666267815039856
AT4G05520.2	miR169d	494	6	0.149873	1	no	ATEHD2	miR169d:ATEHD2	0.666267815039856
AT4G39070.1	miR408-3p	278	4.5	0.149873	0.793224288588933	no	BBX20	miR408-3p:BBX20	0.666267815039856
AT5G54580.1	miR829-5p	209	6	0.149873	1	no	NA	miR829-5p:AT5G54580.1	0.666267815039856
AT5G52650.1	miR866-3p	155	5	0.299746	1	no	NA	miR866-3p:AT5G52650.1	0.667362377503352
AT2G30260.1	miR5662	749	4	0.149873	0.657308419164429	no	U2B''	miR5662:U2B''	0.670673434785807
AT1G01115.1	miR5653	79	5	0.149873	0.884690547229997	no	NA	miR5653:AT1G01115.1	0.672246125957759
AT1G12520.3	miR398a-3p	820	6	0.449619	1	no	ATCCS	miR398a-3p:ATCCS	0.672246125957759
AT1G15690.2	miR414	2086	4	0.299746	0.174590505256201	no	AtAVP1	miR414:AtAVP1	0.672246125957759
AT1G32130.2	miR414	747	4.5	0.149873	0.793224288588933	no	ATIWS1	miR414:ATIWS1	0.672246125957759
AT1G39830.1	miR847	210	6	0.0749366	1.0749366	no	NA	miR847:AT1G39830.1	0.672246125957759
AT1G40074.1	miR847	176	6	0.0749366	1.0749366	no	NA	miR847:AT1G40074.1	0.672246125957759
AT1G53280.1	miR5642a	1320	4.5	0.299746	0.812598742226443	no	AtDJ1B	miR5642a:AtDJ1B	0.672246125957759
AT1G62480.1	miR838	428	4	2.2481	0.363432722260016	no	NA	miR838:AT1G62480.1	0.672246125957759
AT1G64980.1	miR2111b-3p	567	6	0.149873	1	no	CDI	miR2111b-3p:CDI	0.672246125957759
AT1G69830.1	miR5012	1922	6	0.449619	1	no	AMY3	miR5012:AMY3	0.672246125957759
AT1G70780.1	miR172d-5p	414	4	0.449619	0.707438351284216	no	NA	miR172d-5p:AT1G70780.1	0.672246125957759
AT1G70782.1	miR172d-5p	414	4	0.449619	0.707438351284216	no	CPuORF28	miR172d-5p:CPuORF28	0.672246125957759
AT1G72440.1	miR414	2929	4.5	0.149873	0.793224288588933	no	EDA25	miR414:EDA25	0.672246125957759
AT1G75500.2	miR164a	1284	6	0.299746	1	no	UMAMIT5	miR164a:UMAMIT5	0.672246125957759
AT1G76810.1	miR414	511	4.5	0.149873	0.793224288588933	no	NA	miR414:AT1G76810.1	0.672246125957759
AT2G03430.1	miR2112-3p	719	6	0.299746	1	no	NA	miR2112-3p:AT2G03430.1	0.672246125957759
AT2G19950.2	miR4239	1597	6	0.149873	1	no	GC1	miR4239:GC1	0.672246125957759
AT2G27170.2	miR414	3344	4.5	0.149873	0.8247748116078	no	SMC3	miR414:SMC3	0.672246125957759
AT2G35040.2	miR5998a	1945	5	0.449619	0.906299058514167	no	NA	miR5998a:AT2G35040.2	0.672246125957759
AT2G40020.3	miR393b-3p	165	6	0.299746	1	no	NA	miR393b-3p:AT2G40020.3	0.672246125957759
AT2G41620.1	miR169b-3p	1886	6	0.149873	1	no	NA	miR169b-3p:AT2G41620.1	0.672246125957759
AT2G43650.1	miR414	718	6	0.149873	1	no	EMB2777	miR414:EMB2777	0.672246125957759
AT2G45630.2	miR1888b	182	6	0.149873	1	no	NA	miR1888b:AT2G45630.2	0.672246125957759
AT3G12410.1	miR393a-3p	577	6	0.149873	1	no	NA	miR393a-3p:AT3G12410.1	0.672246125957759
AT3G27830.1	miR418	201	4	0.149873	0.605438809965465	no	RPL12	miR418:RPL12	0.672246125957759
AT4G04350.1	miR168b-3p	1201	6	0.149873	1	no	EMB2369	miR168b-3p:EMB2369	0.672246125957759
AT4G31340.2	miR413	404	4.5	0.149873	0.793224288588933	no	NA	miR413:AT4G31340.2	0.672246125957759
AT4G33950.2	miR776	1481	4.5	0.149873	0.793224288588933	no	ATOST1	miR776:ATOST1	0.672246125957759
AT5G45170.1	miR416	767	6	0.149873	1	no	NA	miR416:AT5G45170.1	0.672246125957759
AT5G48655.3	miR4221	578	6	0.149873	1	no	NA	miR4221:AT5G48655.3	0.672246125957759
AT5G52060.1	miR160a-5p	602	4.5	0.149873	0.793224288588933	no	ATBAG1	miR160a-5p:ATBAG1	0.672246125957759
AT5G59300.1	miR824-3p	198	6	0.149873	1	no	ATUBC7	miR824-3p:ATUBC7	0.672246125957759
AT5G65910.1	miR414	171	4.5	0.0314734	0.793596133398372	no	NA	miR414:AT5G65910.1	0.672246125957759
AT5G49840.1	miR831-3p	1190	6	0.149873	1	no	NA	miR831-3p:AT5G49840.1	0.674302684158798
AT2G25350.1	miR837-5p	1624	6	0.149873	1	no	NA	miR837-5p:AT2G25350.1	0.674683418834382
AT5G19120.1	miR5658	412	4	0.149873	0.657308419164429	no	NA	miR5658:AT5G19120.1	0.674683418834382
AT3G06540.1	miR156b-3p	1929	5	0.149873	0.884690547229997	no	AthREP	miR156b-3p:AthREP	0.6774924920441
AT4G37130.1	miR773a	1181	6	0.149873	1	no	NA	miR773a:AT4G37130.1	0.6774924920441
AT2G42910.1	miR3434-3p	1124	4	0.299746	0.634297817101083	no	NA	miR3434-3p:AT2G42910.1	0.679197585134453
AT3G01850.2	miR390a-3p	574	4.5	0.149873	0.793224288588933	no	NA	miR390a-3p:AT3G01850.2	0.679197585134453
AT3G14810.2	miR847	1055	6	0.149873	1	no	MSL5	miR847:MSL5	0.679197585134453
AT1G04980.1	miR169a-3p	1357	6	0.149873	1	no	ATPDI10	miR169a-3p:ATPDI10	0.680707292232819
AT1G29820.2	miR413	1106	6	0.149873	1	no	NA	miR413:AT1G29820.2	0.680707292232819
AT1G71350.1	miR396a-5p	33	6	0.149873	1	no	NA	miR396a-5p:AT1G71350.1	0.680707292232819
AT2G34670.2	miR169f-3p	1995	6	0.149873	1	no	NA	miR169f-3p:AT2G34670.2	0.680707292232819
AT4G23000.1	miR169f-3p	3698	6	0.149873	1	no	NA	miR169f-3p:AT4G23000.1	0.680707292232819
AT4G32260.1	miR5021	895	3	0.599493	0.262397366007786	no	PDE334	miR5021:PDE334	0.680707292232819
AT2G46030.1	miR414	561	4.5	0.599493	0.914327247700024	no	UBC6	miR414:UBC6	0.686442636035844
AT3G44280.1	miR5655	295	5	0.149873	1	no	NA	miR5655:AT3G44280.1	0.689322352061199
AT5G62690.1	miR774a	179	5	0.149873	0.919686504229425	no	TUB2	miR774a:TUB2	0.690849045860255
AT2G20990.3	miR5014a-5p	2069	4	0.149873	0.324105089293767	no	ATSYTA	miR5014a-5p:ATSYTA	0.693570910947793
AT3G52990.2	miR837-5p	1109	5	0.299746	0.896612144294466	no	NA	miR837-5p:AT3G52990.2	0.693772125786102
AT1G69640.1	miR5021	750	5	0.149873	1	no	SBH1	miR5021:SBH1	0.6962160308012
AT2G01980.1	miR414	3433	4.5	0.149873	0.884690547229997	no	ATNHX7	miR414:ATNHX7	0.6962160308012
AT2G45140.1	miR5021	1201	5	0.149873	1	no	PVA12	miR5021:PVA12	0.6962160308012
AT4G16180.2	miR5021	2555	5	0.149873	1	no	NA	miR5021:AT4G16180.2	0.6962160308012
AT5G23490.1	miR156h	2615	5	0.149873	1	no	NA	miR156h:AT5G23490.1	0.6962160308012
AT5G45940.2	miR401	468	5	0.149873	1.06822305065618	no	AtNUDT11	miR401:AtNUDT11	0.6962160308012
AT3G07760.2	miR172d-5p	266	4.5	0.0764353	0.828188969229372	no	NA	miR172d-5p:AT3G07760.2	0.704853040910931
AT4G03415.2	miR172d-5p	1648	4.5	0.299746	0.812598742226443	no	PP2C52	miR172d-5p:PP2C52	0.705361437154501
AT3G44590.2	miR156a-3p	153	5	0.149873	0.884690547229997	no	NA	miR156a-3p:AT3G44590.2	0.706841034601463
AT4G34430.4	miR156f-3p	468	6	0.149873	1	no	ATSWI3D	miR156f-3p:ATSWI3D	0.710054342808328
AT1G19770.1	miR854a	393	5	0.299746	1	no	ATPUP14	miR854a:ATPUP14	0.71114910787152
AT2G29995.1	miR156i	142	4	0.149873	0.884690547229997	no	NA	miR156i:AT2G29995.1	0.71114910787152
AT4G25640.2	miR854a	478	5	0.149873	1	no	ATDTX35	miR854a:ATDTX35	0.71114910787152
AT1G06410.1	miR406	1883	5.5	0.149873	1	no	ATTPS7	miR406:ATTPS7	0.712537133105088
AT1G21630.2	miR5652	3851	5.5	0.149873	1	no	NA	miR5652:AT1G21630.2	0.712537133105088
AT1G21920.1	miR8170-5p	1202	5.5	0.299746	1	no	NA	miR8170-5p:AT1G21920.1	0.712537133105088
AT1G56460.2	miR414	1206	5.5	0.149873	1	no	NA	miR414:AT1G56460.2	0.712537133105088
AT1G59700.1	miR838	560	5.5	0.299746	1	no	ATGSTU16	miR838:ATGSTU16	0.712537133105088
AT2G27470.1	miR414	850	5.5	0.149873	1	no	NF-YB11	miR414:NF-YB11	0.712537133105088
AT2G33120.3	miR824-3p	577	5.5	0.449619	1	no	ATVAMP722	miR824-3p:ATVAMP722	0.712537133105088
AT3G09300.1	miR414	1143	5.5	0.149873	1	no	ORP3B	miR414:ORP3B	0.712537133105088
AT3G27360.1	miR856	370	5.5	0.149873	1	no	NA	miR856:AT3G27360.1	0.712537133105088
AT3G57870.1	miR172b-5p	207	4	0.149873	0.793224288588933	no	AHUS5	miR172b-5p:AHUS5	0.712537133105088
AT4G02510.1	miR840-3p	2860	5.5	0.149873	1	no	ATTOC159	miR840-3p:ATTOC159	0.712537133105088
AT4G02720.1	miR3434-5p	212	4.5	0.299746	0.896612144294466	no	NA	miR3434-5p:AT4G02720.1	0.712537133105088
AT4G13590.2	miR158a-5p	707	5.5	0.149873	1	no	NA	miR158a-5p:AT4G13590.2	0.712537133105088
AT5G04290.1	miR1886.2	575	5.5	0.149873	1	no	KTF1	miR1886.2:KTF1	0.712537133105088
AT5G13020.1	miR831-3p	1527	5.5	0.149873	1	no	AtEML3	miR831-3p:AtEML3	0.712537133105088
AT5G18280.2	miR171c-5p	346	5.5	0.149873	1	no	APY2	miR171c-5p:APY2	0.712537133105088
AT5G48412.1	miR849	639	5.5	0.882753	1.07624876669605	no	NA	miR849:AT5G48412.1	0.712537133105088
AT4G35580.3	miR839-5p	1610	5.5	0.149873	1	no	CBNAC	miR839-5p:CBNAC	0.716655137172984
AT5G18550.1	miR5632-3p	913	5.5	0.149873	1	no	NA	miR5632-3p:AT5G18550.1	0.716655137172984
AT3G18035.1	miR834	910	5.5	0.149873	1	no	HON4	miR834:HON4	0.717128446841684
AT5G47080.4	miR5648-3p	1248	4.5	0.149873	0.884690547229997	no	CKB1	miR5648-3p:CKB1	0.717128446841684
AT1G78110.1	miR156f-3p	418	5.5	0.149873	1	no	NA	miR156f-3p:AT1G78110.1	0.718792417333613
AT4G30190.2	miR837-5p	566	5.5	0.149873	1	no	AHA2	miR837-5p:AHA2	0.721782231043906
AT3G56910.1	miR5021	151	3.5	0.299746	0.742981171464405	no	PSRP5	miR5021:PSRP5	0.727290106277307
AT3G05530.1	miR414	408	5	0.149873	0.884690547229997	no	ATS6A.2	miR414:ATS6A.2	0.72730681687623
AT3G49470.1	miR414	244	5	0.149873	0.884690547229997	no	NACA2	miR414:NACA2	0.72730681687623
AT4G32610.1	miR414	817	5	0.149873	0.884690547229997	no	NA	miR414:AT4G32610.1	0.72730681687623
AT2G40660.1	miR169f-3p	762	5.5	0.149873	1	no	NA	miR169f-3p:AT2G40660.1	0.729892666888641
AT3G49601.1	miR840-3p	859	5	0.149873	0.884690547229997	no	NA	miR840-3p:AT3G49601.1	0.733591635649034
AT3G25545.1	miR840-5p	811	5	0.149873	0.884690547229997	no	NA	miR840-5p:AT3G25545.1	0.736002986826117
AT1G47960.1	miR414	158	4.5	0.149873	0.793224288588933	no	ATC/VIF1	miR414:ATC/VIF1	0.736972714736092
AT2G35900.1	miR2934-5p	689	4.5	0.149873	0.718898425938719	no	NA	miR2934-5p:AT2G35900.1	0.739812531885081
AT3G14240.1	miR865-5p	1332	5	0.149873	0.884690547229997	no	NA	miR865-5p:AT3G14240.1	0.745092167758921
AT1G01300.1	miR5021	169	6	0.149873	1	no	NA	miR5021:AT1G01300.1	0.747297432945603
AT1G51730.1	miR835-5p	965	4.5	0.149873	0.793224288588933	no	NA	miR835-5p:AT1G51730.1	0.747297432945603
AT1G62750.1	miR5021	216	6	0.149873	1	no	ATSCO1	miR5021:ATSCO1	0.747297432945603
AT1G69340.1	miR5021	2040	6	0.149873	1	no	NA	miR5021:AT1G69340.1	0.747297432945603
AT2G24260.1	miR5021	79	6	0.149873	1	no	LRL1	miR5021:LRL1	0.747297432945603
AT2G35960.1	miR5021	888	6	0.149873	1	no	NHL12	miR5021:NHL12	0.747297432945603
AT3G26420.1	miR167a-3p	398	5.5	0.149873	1	no	ATRZ-1A	miR167a-3p:ATRZ-1A	0.747297432945603
AT3G26430.1	miR167a-3p	395	5.5	0.149873	1	no	NA	miR167a-3p:AT3G26430.1	0.747297432945603
AT4G14220.1	miR5021	101	6	0.149873	1	no	RHF1A	miR5021:RHF1A	0.747297432945603
AT5G09590.1	miR5638a	2225	4	0.149873	0.019390579521961	no	HSC70-5	miR5638a:HSC70-5	0.747297432945603
AT1G52590.1	miR3440b-5p	162	6	0.299746	1	no	NA	miR3440b-5p:AT1G52590.1	0.748502666688608
AT1G75180.3	miR164b-3p	1328	6	0.172354	1	no	NA	miR164b-3p:AT1G75180.3	0.748502666688608
AT4G14930.1	miR859	1199	5	0.449619	0.906299058514167	no	NA	miR859:AT4G14930.1	0.748502666688608
AT4G19112.1	miR426	456	5	0.149873	0.884690547229997	no	CPuORF25	miR426:CPuORF25	0.75171246753714
AT4G16760.2	miR5021	2235	3.5	0.449619	0.707438351284216	no	ACX1	miR5021:ACX1	0.752044784822049
AT1G06380.1	miR4227	798	5	0.149873	0.884690547229997	no	NA	miR4227:AT1G06380.1	0.754490498646274
AT1G58030.1	miR782	1725	5	0.149873	0.884690547229997	no	CAT2	miR782:CAT2	0.758125230340977
AT1G64405.1	miR5658	341	5	0.149873	0.884690547229997	no	NA	miR5658:AT1G64405.1	0.758125230340977
AT5G02040.2	miR5658	448	5	0.149873	0.884690547229997	no	PRA1.A1	miR5658:PRA1.A1	0.758125230340977
AT4G37000.1	miR838	799	4.5	0.149873	0.718898425938719	no	ACD2	miR838:ACD2	0.759491502015236
AT3G01500.3	miR5658	1200	4	0.449619	0.376760257719767	no	ATBCA1	miR5658:ATBCA1	0.761556934306587
AT5G62680.1	miR5021	2130	3.5	0.149873	0.657308419164429	no	GTR2	miR5021:GTR2	0.774822798819211
AT1G08640.1	miR855	788	4.5	0.149873	0.884690547229997	no	CJD1	miR855:CJD1	0.778538901595814
AT1G10840.2	miR865-3p	751	6	0.149873	1	no	TIF3H1	miR865-3p:TIF3H1	0.778538901595814
AT1G15670.1	miR414	1019	4.5	0.449619	0.659220369351384	no	NA	miR414:AT1G15670.1	0.778538901595814
AT1G17130.2	miR414	1116	4.5	0.149873	0.605438809965465	no	NA	miR414:AT1G17130.2	0.778538901595814
AT1G20090.1	miR5021	124	4	0.899239	0.808579055371542	no	ARAC4	miR5021:ARAC4	0.778538901595814
AT1G20696.3	miR414	569	4.5	0.749366	0.538581324466611	no	HMGB3	miR414:HMGB3	0.778538901595814
AT1G27370.4	miR4245	1614	6	0.149873	1	no	SPL10	miR4245:SPL10	0.778538901595814
AT1G29760.1	miR5997	874	6	0.149873	1	no	NA	miR5997:AT1G29760.1	0.778538901595814
AT1G36370.1	miR2934-5p	1720	6	0.149873	1	no	SHM7	miR2934-5p:SHM7	0.778538901595814
AT1G49730.4	miR851-5p	1632	6	0.149873	1	no	NA	miR851-5p:AT1G49730.4	0.778538901595814
AT1G56450.1	miR172d-5p	637	4.5	0.149873	0.718898425938719	no	PBG1	miR172d-5p:PBG1	0.778538901595814
AT1G61930.1	miR414	544	5	0.299746	0.896612144294466	no	NA	miR414:AT1G61930.1	0.778538901595814
AT1G63830.3	miR5014b	974	6	0.299746	1	no	NA	miR5014b:AT1G63830.3	0.778538901595814
AT1G75860.1	miR5013	737	6	0.299746	1	no	NA	miR5013:AT1G75860.1	0.778538901595814
AT2G17120.1	miR157d	811	6	0.149873	1	no	CL-1	miR157d:CL-1	0.778538901595814
AT2G21240.2	miR472-3p	853	6	0.299746	1	no	ATBPC4	miR472-3p:ATBPC4	0.778538901595814
AT2G25450.1	miR414	389	4.5	0.749366	0.454665387944142	no	NA	miR414:AT2G25450.1	0.778538901595814
AT2G25870.1	miR2934-5p	1262	6	0.149873	1	no	NA	miR2934-5p:AT2G25870.1	0.778538901595814
AT2G29070.2	miR835-5p	969	6	0.149873	1	no	NA	miR835-5p:AT2G29070.2	0.778538901595814
AT2G31390.1	miR865-3p	319	6	0.149873	1	no	NA	miR865-3p:AT2G31390.1	0.778538901595814
AT2G33150.1	miR5021	215	4	0.449619	0.828653923764381	no	KAT2	miR5021:KAT2	0.778538901595814
AT2G34650.1	miR173-3p	409	6	0.149873	1	no	ABR	miR173-3p:ABR	0.778538901595814
AT2G35940.3	miR773b-5p	2560	4	0.149873	0.522909608502085	no	BLH1	miR773b-5p:BLH1	0.778538901595814
AT2G36050.1	miR5641	799	4.5	0.149873	0.793224288588933	no	ATOFP15	miR5641:ATOFP15	0.778538901595814
AT2G36850.1	miR838	5971	5	0.299746	0.896612144294466	no	ATGSL08	miR838:ATGSL08	0.778538901595814
AT2G39570.1	miR156f-3p	1310	4.5	0.149873	0.56115728291795	no	ACR9	miR156f-3p:ACR9	0.778538901595814
AT2G46330.2	miR156i	540	4	0.299746	0.634297817101083	no	AGP16	miR156i:AGP16	0.778538901595814
AT3G02520.1	miR868-3p	1078	5	0.149873	0.884690547229997	no	GF14 NU	miR868-3p:GF14 NU	0.778538901595814
AT3G04730.1	miR391-3p	784	4.5	0.149873	0.371139880318376	no	IAA16	miR391-3p:IAA16	0.778538901595814
AT3G05410.2	miR5651	546	6	0.149873	1	no	NA	miR5651:AT3G05410.2	0.778538901595814
AT3G06125.3	miR2111a-5p	132	6	0.299746	1	no	NA	miR2111a-5p:AT3G06125.3	0.778538901595814
AT3G06170.1	miR860	1360	6	0.149873	1	no	NA	miR860:AT3G06170.1	0.778538901595814
AT3G09840.1	miR847	1439	5	0.149873	0.884690547229997	no	ATCDC48	miR847:ATCDC48	0.778538901595814
AT3G14560.1	miR824-5p	294	4.5	0.299746	0.742981171464405	no	NA	miR824-5p:AT3G14560.1	0.778538901595814
AT3G21750.1	miR447a-3p	296	6	0.149873	1	no	UGT71B1	miR447a-3p:UGT71B1	0.778538901595814
AT3G24506.1	miR837-5p	440	5	0.149873	0.884690547229997	no	NA	miR837-5p:AT3G24506.1	0.778538901595814
AT3G49490.1	miR837-5p	2690	6	0.299746	1	no	NA	miR837-5p:AT3G49490.1	0.778538901595814
AT4G01050.1	miR397b	911	6	0.149873	1	no	TROL	miR397b:TROL	0.778538901595814
AT4G01690.2	miR170-3p	1412	5	0.149873	0.884690547229997	no	HEMG1	miR170-3p:HEMG1	0.778538901595814
AT4G02450.2	miR414	735	4.5	0.299746	0.657375960525457	no	NA	miR414:AT4G02450.2	0.778538901595814
AT4G02600.2	miR829-5p	1722	6	0.299746	1	no	ATMLO1	miR829-5p:ATMLO1	0.778538901595814
AT4G11850.1	miR396a-5p	694	6	0.149873	1	no	MEE54	miR396a-5p:MEE54	0.778538901595814
AT4G19880.3	miR172b-5p	475	6	0.149873	1	no	NA	miR172b-5p:AT4G19880.3	0.778538901595814
AT4G37460.1	miR156i	3417	6	0.149873	1	no	SRFR1	miR156i:SRFR1	0.778538901595814
AT5G04890.1	miR5021	1089	4	0.149873	0.793224288588933	no	RTM2	miR5021:RTM2	0.778538901595814
AT5G08280.1	miR847	1357	4.5	0.149873	0.718898425938719	no	HEMC	miR847:HEMC	0.778538901595814
AT5G11970.1	miR5021	515	4.5	0.149873	0.884690547229997	no	NA	miR5021:AT5G11970.1	0.778538901595814
AT5G13010.1	miR773a	3992	4.5	0.149873	0.657308419164429	no	EMB3011	miR773a:EMB3011	0.778538901595814
AT5G15530.1	miR3434-3p	762	6	0.149873	1	no	BCCP2	miR3434-3p:BCCP2	0.778538901595814
AT5G22080.2	miR158a-5p	762	5	0.149873	0.884690547229997	no	NA	miR158a-5p:AT5G22080.2	0.778538901595814
AT5G24930.1	miR847	1463	4.5	0.149873	0.718898425938719	no	ATCOL4	miR847:ATCOL4	0.778538901595814
AT5G25350.1	miR5641	2345	4.5	0.149873	0.793224288588933	no	EBF2	miR5641:EBF2	0.778538901595814
AT5G35680.3	miR414	514	4.5	0.449619	0.580142312294646	no	NA	miR414:AT5G35680.3	0.778538901595814
AT5G50920.1	miR173-3p	1539	5	0.299746	0.896612144294466	no	ATHSP93-V	miR173-3p:ATHSP93-V	0.778538901595814
AT5G55910.1	miR5021	175	4.5	0.449619	0.906299058514167	no	D6PK	miR5021:D6PK	0.778538901595814
AT5G57020.1	miR3440b-5p	1483	6	0.449619	1.11530945277	no	ATNMT1	miR3440b-5p:ATNMT1	0.778538901595814
AT5G60160.1	miR393a-3p	1282	5	0.149873	0.884690547229997	no	NA	miR393a-3p:AT5G60160.1	0.778538901595814
AT5G61240.2	miR5028	1191	4.5	0.449619	0.617158536481527	no	NA	miR5028:AT5G61240.2	0.778538901595814
AT5G61440.1	miR396b-5p	718	5	0.299746	0.896612144294466	no	ACHT5	miR396b-5p:ACHT5	0.778538901595814
AT5G63850.1	miR414	1720	4.5	0.149873	0.489545141047146	no	AAP4	miR414:AAP4	0.778538901595814
ATCG00860.1	miR5016	1463	4.5	0.449619	0.21177624706905	no	YCF2.1	miR5016:YCF2.1	0.778538901595814
ATCG00890.1	miR167a-3p	677	4.5	0.524556	0.57560824586574	no	NDHB.1	miR167a-3p:NDHB.1	0.778538901595814
ATCG01250.1	miR167a-3p	677	4.5	0.524556	0.57560824586574	no	NDHB.2	miR167a-3p:NDHB.2	0.778538901595814
AT2G36250.2	miR5645c	2094	4.5	0.299746	0.742981171464405	no	ATFTSZ2-1	miR5645c:ATFTSZ2-1	0.779750702471278
AT1G55330.1	miR414	96	4.5	0.899239	0.400106808122473	no	AGP21	miR414:AGP21	0.780601231241778
AT4G34030.1	miR5663-5p	1743	4.5	0.299746	0.684350942667037	no	MCCB	miR5663-5p:MCCB	0.780601231241778
AT1G16270.2	miR829-5p	3882	5	0.149873	0.884690547229997	no	NA	miR829-5p:AT1G16270.2	0.780711642337694
AT3G51550.1	miR5638b	1421	6	0.149873	1	no	FER	miR5638b:FER	0.781973101425897
AT3G58730.1	miR861-3p	884	4.5	0.149873	0.193392153466054	no	NA	miR861-3p:AT3G58730.1	0.781973101425897
AT2G34790.1	miR839-5p	1550	5	0.149873	0.884690547229997	no	EDA28	miR839-5p:EDA28	0.782552333367689
AT3G11130.1	miR390b-3p	3787	5	0.149873	0.884690547229997	no	NA	miR390b-3p:AT3G11130.1	0.783030734364883
AT1G29930.1	miR842	223	4.5	0.149873	0.380905263367111	no	AB140	miR842:AB140	0.785409193992891
AT5G42270.1	miR390b-3p	1256	5	0.149873	0.884690547229997	no	FTSH5	miR390b-3p:FTSH5	0.786532316574291
AT1G15670.1	miR5661	559	5	0.599493	0.914327247700024	no	NA	miR5661:AT1G15670.1	0.787890209487823
AT1G01030.1	miR5658	399	4.5	0.599493	0.780579373484098	no	NGA3	miR5658:NGA3	0.794182377346754
AT1G53440.1	miR167a-3p	2853	6	0.449619	1	no	NA	miR167a-3p:AT1G53440.1	0.795591921346207
AT5G45390.1	miR5640	372	5	0.149873	0.884690547229997	no	CLPP4	miR5640:CLPP4	0.795591921346207
AT2G16900.3	miR5654-5p	1508	4.5	0.149873	0.605438809965465	no	NA	miR5654-5p:AT2G16900.3	0.79874703031826
AT2G48010.1	miR5025	2017	5	0.149873	0.884690547229997	no	RKF3	miR5025:RKF3	0.79874703031826
AT5G01830.1	miR5021	242	5	0.149873	0.884690547229997	no	SAUR21	miR5021:SAUR21	0.799957665559357
AT5G32440.3	miR5021	215	5	0.149873	0.884690547229997	no	NA	miR5021:AT5G32440.3	0.799957665559357
AT5G52810.1	miR5021	377	5	0.149873	0.884690547229997	no	NA	miR5021:AT5G52810.1	0.799957665559357
AT1G21520.1	miR5658	582	4.5	0.149873	0.718898425938719	no	NA	miR5658:AT1G21520.1	0.803895189840673
AT1G28510.1	miR5658	686	5	0.149873	0.884690547229997	no	NA	miR5658:AT1G28510.1	0.807643772397798
AT5G55850.3	miR396b-3p	208	4.5	0.149873	0.56115728291795	no	NOI	miR396b-3p:NOI	0.807643772397798
AT1G69890.1	miR8165	1029	4.5	0.299746	0.634297817101083	no	NA	miR8165:AT1G69890.1	0.820752865536117
AT1G20980.1	miR831-5p	3804	4.5	0.149873	0.605438809965465	no	ATSPL14	miR831-5p:ATSPL14	0.824431339482525
AT2G45980.1	miR156b-3p	783	5	0.149873	0.793224288588933	no	ATI1	miR156b-3p:ATI1	0.829405656865775
AT3G60260.4	miR156f-3p	296	5	0.00299746	0.872268033078436	no	NA	miR156f-3p:AT3G60260.4	0.847102787454212
AT1G17220.1	miR855	2681	5	0.149873	0.884690547229997	no	FUG1	miR855:FUG1	0.84724268028194
AT3G48760.1	miR779.1	1498	5	0.299746	0.812598742226443	no	NA	miR779.1:AT3G48760.1	0.865671359227966
AT4G10480.2	miR414	216	5	0.299746	0.812598742226443	no	NA	miR414:AT4G10480.2	0.865671359227966
AT1G10390.2	miR414	3414	5	0.149873	0.793224288588933	no	NA	miR414:AT1G10390.2	0.870168279184257
AT1G22640.1	miR858a	394	5	0.149873	0.793224288588933	no	ATMYB3	miR858a:ATMYB3	0.870168279184257
AT1G70700.2	miR5021	98	4	0.149873	0.657308419164429	no	JAZ9	miR5021:JAZ9	0.870168279184257
AT1G79990.5	miR847	2732	5	0.149873	0.86768133713143	no	NA	miR847:AT1G79990.5	0.870168279184257
AT2G25670.2	miR414	796	5	0.149873	0.793224288588933	no	NA	miR414:AT2G25670.2	0.870168279184257
AT2G34730.2	miR837-5p	1977	5	0.149873	0.793224288588933	no	NA	miR837-5p:AT2G34730.2	0.870168279184257
AT2G40000.1	miR5027	1085	5	0.899239	0.863686965379561	no	ATHSPRO2	miR5027:ATHSPRO2	0.870168279184257
AT3G03720.2	miR832-3p	2046	5	0.149873	0.815135837896235	no	CAT4	miR832-3p:CAT4	0.870168279184257
AT3G13490.1	miR414	1656	5	0.149873	0.793224288588933	no	ATKRS-2	miR414:ATKRS-2	0.870168279184257
AT3G15000.1	miR835-5p	686	5	0.149873	0.793224288588933	no	RIP1	miR835-5p:RIP1	0.870168279184257
AT4G26710.2	miR413	445	5	0.149873	0.793224288588933	no	NA	miR413:AT4G26710.2	0.870168279184257
AT4G37610.1	miR167c-5p	1109	5	0.449619	0.828653923764381	no	BT5	miR167c-5p:BT5	0.870168279184257
AT1G03530.1	miR414	750	5.5	0.149873	0.884690547229997	no	ATNAF1	miR414:ATNAF1	0.870172463681673
AT1G64740.1	miR870-5p	553	5.5	0.149873	0.884690547229997	no	TUA1	miR870-5p:TUA1	0.870172463681673
AT1G75730.2	miR773a	745	5.5	0.149873	0.884690547229997	no	NA	miR773a:AT1G75730.2	0.870172463681673
AT2G23980.1	miR776	2047	5.5	0.149873	0.884690547229997	no	ATCNGC6	miR776:ATCNGC6	0.870172463681673
AT2G36990.1	miR390a-3p	1611	5	0.149873	0.793224288588933	no	ATSIG6	miR390a-3p:ATSIG6	0.870172463681673
AT3G07220.1	miR414	584	5.5	0.149873	0.884690547229997	no	AtFHA2	miR414:AtFHA2	0.870172463681673
AT3G07700.3	miR391-3p	1845	5.5	0.299746	0.896612144294466	no	NA	miR391-3p:AT3G07700.3	0.870172463681673
AT4G12340.1	miR156d-3p	357	5.5	0.149873	0.884690547229997	no	NA	miR156d-3p:AT4G12340.1	0.870172463681673
AT4G17950.1	miR4221	1390	5.5	0.149873	0.884690547229997	no	NA	miR4221:AT4G17950.1	0.870172463681673
AT4G34100.2	miR773a	2994	5.5	0.149873	0.884690547229997	no	CER9	miR773a:CER9	0.870172463681673
AT5G16730.1	miR157c-3p	2352	5.5	0.299746	0.896612144294466	no	NA	miR157c-3p:AT5G16730.1	0.870172463681673
AT5G23955.1	miR773a	5170	5.5	0.149873	0.884690547229997	no	NA	miR773a:AT5G23955.1	0.870172463681673
AT1G55810.3	miR829-5p	209	5.5	0.149873	0.884690547229997	no	UKL3	miR829-5p:UKL3	0.872931166128452
AT2G19680.2	miR829-5p	76	5.5	0.149873	0.884690547229997	no	NA	miR829-5p:AT2G19680.2	0.872931166128452
AT1G18480.1	miR8172	1213	5.5	0.149873	0.884690547229997	no	AtSLP2	miR8172:AtSLP2	0.87376198573886
AT2G22795.1	miR831-3p	206	5.5	0.149873	0.884690547229997	no	NA	miR831-3p:AT2G22795.1	0.87376198573886
AT3G06080.2	miR8180	1709	5.5	0.149873	0.884690547229997	no	TBL10	miR8180:TBL10	0.87376198573886
AT4G37820.1	miR837-5p	1643	5.5	0.149873	0.884690547229997	no	NA	miR837-5p:AT4G37820.1	0.87376198573886
AT2G31945.1	miR5021	342	6	0.299746	0.896612144294466	no	NA	miR5021:AT2G31945.1	0.875867523611126
AT5G60360.3	miR396b-5p	627	5.5	1.34886	0.886830778524504	no	AALP	miR396b-5p:AALP	0.875867970308018
AT1G68720.1	miR5658	3992	5	0.149873	0.793224288588933	no	ATTADA	miR5658:ATTADA	0.889529351578349
AT5G07580.1	miR5658	447	5	0.149873	0.793224288588933	no	NA	miR5658:AT5G07580.1	0.889529351578349
AT5G27650.1	miR5658	3011	5	0.149873	0.793224288588933	no	NA	miR5658:AT5G27650.1	0.889529351578349
AT4G21500.1	miR5021	51	5	0.00149873	0.870964645660869	no	NA	miR5021:AT4G21500.1	0.893577157381199
AT5G52580.2	miR172b-5p	2175	5	0.299746	0.812598742226443	no	NA	miR172b-5p:AT5G52580.2	0.89568947692619
AT1G11680.1	miR5021	119	6	0.149873	0.884690547229997	no	CYP51	miR5021:CYP51	0.896779013216762
AT4G28085.2	miR5021	140	4	0.149873	0.56115728291795	no	NA	miR5021:AT4G28085.2	0.896779013216762
AT1G10700.1	miR5647	1137	5	0.149873	0.793224288588933	no	PRS3	miR5647:PRS3	0.898381326796138
AT1G12910.1	miR2937	970	5.5	0.149873	0.884690547229997	no	ATAN11	miR2937:ATAN11	0.904126202818174
AT3G13060.2	miR835-5p	1838	5	0.149873	0.718898425938719	no	ECT5	miR835-5p:ECT5	0.904879743944127
AT2G17550.2	miR415	388	6	0.149873	0.884690547229997	no	TRM26	miR415:TRM26	0.905424789668398
AT3G55290.2	miR773b-5p	175	5	0.449619	0.828653923764381	no	NA	miR773b-5p:AT3G55290.2	0.905424789668398
AT4G39840.1	miR5021	677	5	0.149873	0.793224288588933	no	NA	miR5021:AT4G39840.1	0.906984064911079
AT3G02360.2	miR859	1605	5	0.299746	0.812598742226443	no	NA	miR859:AT3G02360.2	0.920122708289035
AT1G75270.1	miR832-3p	731	5	0.149873	0.718898425938719	no	DHAR2	miR832-3p:DHAR2	0.92030092330955
AT3G48760.1	miR847	1350	5	0.149873	0.718898425938719	no	NA	miR847:AT3G48760.1	0.92030092330955
AT4G32250.3	miR396a-5p	1759	5	0.449619	0.763263075368608	no	NA	miR396a-5p:AT4G32250.3	0.92030092330955
AT2G29960.2	miR5632-5p	378	5	0.149873	0.718898425938719	no	ATCYP5	miR5632-5p:ATCYP5	0.926077403755067
AT5G55910.1	miR5021	1942	4	0.149873	0.56115728291795	no	D6PK	miR5021:D6PK	0.930180861571066
AT1G01610.1	miR854a	274	5.5	0.149873	0.884690547229997	no	ATGPAT4	miR854a:ATGPAT4	0.931989905147571
AT1G07210.1	miR414	857	5.5	0.149873	0.884690547229997	no	NA	miR414:AT1G07210.1	0.932580647348918
AT1G27400.1	miR773a	591	5	0.149873	0.718898425938719	no	NA	miR773a:AT1G27400.1	0.932580647348918
AT1G40104.1	miR5643a	844	5	0.0269772	0.67762047660145	no	NA	miR5643a:AT1G40104.1	0.932580647348918
AT1G49300.2	miR165a-5p	464	5.5	0.299746	0.896612144294466	no	ATRAB7	miR165a-5p:ATRAB7	0.932580647348918
AT1G75630.2	miR5658	743	5.5	0.749366	0.921087867298428	no	AVA-P4	miR5658:AVA-P4	0.932580647348918
AT2G36060.3	miR414	299	5.5	0.149873	0.884690547229997	no	MMZ3	miR414:MMZ3	0.932580647348918
AT2G38110.1	miR8178	876	5	0.299746	0.812598742226443	no	ATGPAT6	miR8178:ATGPAT6	0.932580647348918
AT3G18820.1	miR472-3p	252	5.5	0.149873	0.884690547229997	no	ATRAB7B	miR472-3p:ATRAB7B	0.932580647348918
AT3G24080.2	miR414	552	5.5	0.149873	0.884690547229997	no	NA	miR414:AT3G24080.2	0.932580647348918
AT3G27850.1	miR5020c	191	5	0.149873	0.793224288588933	no	RPL12-C	miR5020c:RPL12-C	0.932580647348918
AT3G47620.1	miR414	1602	5.5	0.149873	0.884690547229997	no	AtTCP14	miR414:AtTCP14	0.932580647348918
AT4G10710.1	miR414	3172	5	0.146876	0.791156848799581	no	SPT16	miR414:SPT16	0.932580647348918
AT4G18930.1	miR4221	475	5.5	0.149873	0.884690547229997	no	NA	miR4221:AT4G18930.1	0.932580647348918
AT4G23710.1	miR837-5p	324	5.5	0.449619	0.906299058514167	no	VAG2	miR837-5p:VAG2	0.932580647348918
AT4G28290.1	miR4221	257	5.5	0.149873	0.884690547229997	no	NA	miR4221:AT4G28290.1	0.932580647348918
AT5G24890.1	miR390b-3p	440	5.5	0.299746	0.896612144294466	no	NA	miR390b-3p:AT5G24890.1	0.932580647348918
AT5G37370.4	miR5012	1257	5.5	0.149873	0.884690547229997	no	ATSRL1	miR5012:ATSRL1	0.932580647348918
AT5G42950.1	miR5015	4990	5.5	0.149873	0.884690547229997	no	NA	miR5015:AT5G42950.1	0.932580647348918
AT5G63220.1	miR780.1	970	5.5	0.0764353	0.936134077415506	no	NA	miR780.1:AT5G63220.1	0.932580647348918
AT1G52600.1	miR868-5p	592	5.5	0.449619	0.906299058514167	no	NA	miR868-5p:AT1G52600.1	0.932745399997701
AT1G60160.1	miR773b-3p	2203	5.5	0.149873	0.884690547229997	no	NA	miR773b-3p:AT1G60160.1	0.932745399997701
AT2G31280.4	miR776	2591	5.5	0.149873	0.884690547229997	no	CPUORF7	miR776:CPUORF7	0.932745399997701
AT3G53580.1	miR858a	993	5.5	0.149873	0.884690547229997	no	NA	miR858a:AT3G53580.1	0.932745399997701
AT4G34881.1	miR5662	186	5.5	0.127392	0.898474956645925	no	NA	miR5662:AT4G34881.1	0.932745399997701
AT5G01020.1	miR169g-3p	1344	5.5	0.149873	0.884690547229997	no	NA	miR169g-3p:AT5G01020.1	0.932745399997701
AT2G27030.3	miR837-5p	445	5	0.299746	0.684350942667037	no	ACAM-2	miR837-5p:ACAM-2	0.937029477553895
AT3G05520.2	miR8175	1120	5	0.119899	0.708792798015707	no	AtCPA	miR8175:AtCPA	0.937029477553895
AT1G07430.1	miR3440b-5p	1344	5.5	0.149873	0.884690547229997	no	AIP1	miR3440b-5p:AIP1	0.938579813692952
AT3G54140.1	miR414	1668	5	0.299746	0.684350942667037	no	ATPTR1	miR414:ATPTR1	0.939385288135977
AT4G17950.1	miR166a-5p	1528	5.5	0.149873	0.884690547229997	no	NA	miR166a-5p:AT4G17950.1	0.939385288135977
AT4G22820.2	miR394a	1026	5	0.149873	0.718898425938719	no	NA	miR394a:AT4G22820.2	0.939385288135977
AT5G40450.1	miR414	8596	5	0.449619	0.707438351284216	no	NA	miR414:AT5G40450.1	0.939385288135977
AT4G34180.1	miR5021	828	4	0.299746	0.419513785334805	no	NA	miR5021:AT4G34180.1	0.939953338738382
AT5G40450.1	miR3440b-5p	6647	5	1.19899	0.70975915202923	no	NA	miR3440b-5p:AT5G40450.1	0.939953338738382
AT1G20450.2	miR5632-5p	918	5	1.6486	0.662570732415084	no	ERD10	miR5632-5p:ERD10	0.941310864316608
AT1G56200.2	miR414	377	5	0.149873	0.657308419164429	no	EMB1303	miR414:EMB1303	0.941310864316608
AT2G30870.1	miR830-5p	385	5	0.449619	0.603678408868493	no	ATGSTF10	miR830-5p:ATGSTF10	0.941310864316608
AT4G00200.1	miR854a	1052	5	0.00449619	0.873571420496003	no	NA	miR854a:AT4G00200.1	0.945745095975249
AT1G02500.2	miR858b	966	5	0.149873	0.605438809965465	no	AtSAM1	miR858b:AtSAM1	0.945855125503781
AT4G25450.3	miR1886.1	1836	5.5	0.149873	0.884690547229997	no	ABCB28	miR1886.1:ABCB28	0.945855125503781
AT5G03455.1	miR5646	290	5	0.149873	0.657308419164429	no	ACR2	miR5646:ACR2	0.945855125503781
AT5G10200.1	miR847	2045	6	0.149873	0.994813421601775	no	NA	miR847:AT5G10200.1	0.947422733134258
AT1G78040.2	miR415	511	4.5	0.899239	0.558933422013732	no	NA	miR415:AT1G78040.2	0.947459871196419
AT4G17090.1	miR5645a	1469	5	0.149873	0.718898425938719	no	AtBAM3	miR5645a:AtBAM3	0.950384541251919
AT5G17630.1	miR5640	162	5	0.149873	0.718898425938719	no	NA	miR5640:AT5G17630.1	0.950384541251919
AT1G67230.1	miR838	1015	5	0.149873	0.657308419164429	no	CRWN1	miR838:CRWN1	0.951660845364932
AT3G53460.4	miR403-5p	1385	5	0.599493	0.47072016527515	no	CP29	miR403-5p:CP29	0.951660845364932
AT4G19140.1	miR390b-3p	1032	5	0.149873	0.657308419164429	no	NA	miR390b-3p:AT4G19140.1	0.951660845364932
AT1G67350.2	miR854a	355	5	0.149873	0.793224288588933	no	NA	miR854a:AT1G67350.2	0.955331701913807
AT4G19160.3	miR417	862	5	0.449619	0.707438351284216	no	NA	miR417:AT4G19160.3	0.955936360555778
AT1G01430.1	miR837-5p	1371	5	0.149873	0.56115728291795	no	TBL25	miR837-5p:TBL25	0.956097586177655
AT4G30210.2	miR5021	149	5	0.149873	0.793224288588933	no	AR2	miR5021:AR2	0.956097586177655
AT5G58710.1	miR8172	706	5	0.299746	0.684350942667037	no	ROC7	miR8172:ROC7	0.956097586177655
AT1G79230.3	miR864-5p	1530	5	0.299746	0.634297817101083	no	ATMST1	miR864-5p:ATMST1	0.961455172259051
AT3G56800.1	miR837-5p	536	5	0.449619	0.547315185380956	no	ACAM-3	miR837-5p:ACAM-3	0.961455172259051
AT1G51950.1	miR414	518	6	0.149873	0.985865415365252	no	IAA18	miR414:IAA18	0.961513025125034
AT1G64405.1	miR5658	470	5	0.149873	0.718898425938719	no	NA	miR5658:AT1G64405.1	0.961513025125034
AT4G38740.1	miR776	534	6	1.34886	0.940021530937716	no	ROC1	miR776:ROC1	0.961513025125034
AT5G17920.2	miR870-5p	816	6	0.149873	0.884690547229997	no	ATCIMS	miR870-5p:ATCIMS	0.961513025125034
AT5G27850.1	miR396b-5p	541	5	0.599493	0.640122382170142	no	NA	miR396b-5p:AT5G27850.1	0.962728020535746
AT1G05680.1	miR865-3p	687	5.5	0.449619	0.828653923764381	no	UGT74E2	miR865-3p:UGT74E2	0.962873292727258
AT1G07920.1	miR861-5p	491	6	0.28326	0.933495213078215	no	NA	miR861-5p:AT1G07920.1	0.962873292727258
AT1G07940.2	miR861-5p	622	6	0.28326	0.933495213078215	no	NA	miR861-5p:AT1G07940.2	0.962873292727258
AT1G08780.1	miR869.2	148	5	0.149873	0.489545141047146	no	AIP3	miR869.2:AIP3	0.962873292727258
AT1G11050.1	miR4221	1586	6	0.149873	0.884690547229997	no	NA	miR4221:AT1G11050.1	0.962873292727258
AT1G14060.1	miR414	353	6	0.149873	0.884690547229997	no	NA	miR414:AT1G14060.1	0.962873292727258
AT1G15860.3	miR829-5p	851	5	0.299746	0.591064988926735	no	NA	miR829-5p:AT1G15860.3	0.962873292727258
AT1G17730.1	miR417	319	6	0.149873	0.884690547229997	no	CHMP1B	miR417:CHMP1B	0.962873292727258
AT1G20010.1	miR847	1426	5	0.599493	0.542504451642444	no	TUB5	miR847:TUB5	0.962873292727258
AT1G28210.2	miR172b-5p	1294	6	0.149873	0.884690547229997	no	ATJ1	miR172b-5p:ATJ1	0.962873292727258
AT1G32130.2	miR847	736	5.5	0.149873	0.793224288588933	no	ATIWS1	miR847:ATIWS1	0.962873292727258
AT1G33811.1	miR158a-5p	958	5.5	0.149873	0.793224288588933	no	NA	miR158a-5p:AT1G33811.1	0.962873292727258
AT1G48210.2	miR774b-5p	1179	5	0.149873	0.605438809965465	no	NA	miR774b-5p:AT1G48210.2	0.962873292727258
AT1G49010.1	miR5658	914	5	0.00149873	0.690870311440454	no	NA	miR5658:AT1G49010.1	0.962873292727258
AT1G55760.1	miR5650	1442	6	0.149873	0.884690547229997	no	NA	miR5650:AT1G55760.1	0.962873292727258
AT1G62370.1	miR414	226	6	0.149873	0.884690547229997	no	NA	miR414:AT1G62370.1	0.962873292727258
AT1G65230.1	miR5640	883	5.5	0.149873	0.793224288588933	no	NA	miR5640:AT1G65230.1	0.962873292727258
AT1G72470.1	miR156b-3p	1976	5.5	0.149873	0.793224288588933	no	ATEXO70D1	miR156b-3p:ATEXO70D1	0.962873292727258
AT1G79940.4	miR774b-3p	1854	5.5	0.149873	0.793224288588933	no	ATERDJ2A	miR774b-3p:ATERDJ2A	0.962873292727258
AT2G16640.1	miR4243	3245	6	0.149873	0.884690547229997	no	ATTOC132	miR4243:ATTOC132	0.962873292727258
AT2G17420.1	miR414	817	6	0.299746	0.896612144294466	no	ATNTRA	miR414:ATNTRA	0.962873292727258
AT2G18960.1	miR419	2243	5.5	0.149873	0.793224288588933	no	AHA1	miR419:AHA1	0.962873292727258
AT2G30110.1	miR414	3313	5	0.299746	0.553351838764337	no	ATUBA1	miR414:ATUBA1	0.962873292727258
AT2G32060.3	miR5666	435	5.5	0.449619	0.825823861872287	no	NA	miR5666:AT2G32060.3	0.962873292727258
AT2G36145.1	miR396b-5p	563	6	0.299746	0.896612144294466	no	NA	miR396b-5p:AT2G36145.1	0.962873292727258
AT2G36790.1	miR396b-5p	1359	5.5	0.149873	0.793224288588933	no	UGT73C6	miR396b-5p:UGT73C6	0.962873292727258
AT2G43550.1	miR5641	105	6	0.149873	0.884690547229997	no	NA	miR5641:AT2G43550.1	0.962873292727258
AT3G19553.1	miR1887	1518	6	0.149873	0.884690547229997	no	PUT5	miR1887:PUT5	0.962873292727258
AT3G23590.1	miR172b-5p	3945	6	0.149873	0.884690547229997	no	MED33A	miR172b-5p:MED33A	0.962873292727258
AT3G23605.1	miR5017-5p	419	6	0.299746	0.896612144294466	no	NA	miR5017-5p:AT3G23605.1	0.962873292727258
AT3G53920.1	miR157d	1879	5.5	0.149873	0.793224288588933	no	SIG3	miR157d:SIG3	0.962873292727258
AT3G55665.1	miR861-3p	461	6	0.149873	0.884690547229997	no	NA	miR861-3p:AT3G55665.1	0.962873292727258
AT3G56010.1	miR413	373	6	0.149873	0.884690547229997	no	NA	miR413:AT3G56010.1	0.962873292727258
AT3G58640.2	miR390b-3p	2487	6	0.0659442	0.92701037418915	no	NA	miR390b-3p:AT3G58640.2	0.962873292727258
AT3G61980.1	miR3434-5p	563	6	0.149873	0.884690547229997	no	NA	miR3434-5p:AT3G61980.1	0.962873292727258
AT4G01610.2	miR2111a-5p	295	6	0.149873	0.884690547229997	no	NA	miR2111a-5p:AT4G01610.2	0.962873292727258
AT4G02440.1	miR5663-3p	957	5	0.149873	0.605438809965465	no	EID1	miR5663-3p:EID1	0.962873292727258
AT4G02530.1	miR870-3p	96	5.5	0.149873	0.793224288588933	no	NA	miR870-3p:AT4G02530.1	0.962873292727258
AT4G18580.2	miR858a	321	6	0.149873	0.884690547229997	no	NA	miR858a:AT4G18580.2	0.962873292727258
AT4G30440.1	miR161.1	695	5.5	0.149873	0.793224288588933	no	GAE1	miR161.1:GAE1	0.962873292727258
AT4G38920.1	miR156a-5p	404	5	0.149873	0.657308419164429	no	ATVHA-C3	miR156a-5p:ATVHA-C3	0.962873292727258
AT5G08690.1	miR3434-3p	385	6	0.149873	0.884690547229997	no	NA	miR3434-3p:AT5G08690.1	0.962873292727258
AT5G14390.1	miR5658	1215	6	0.149873	0.884690547229997	no	NA	miR5658:AT5G14390.1	0.962873292727258
AT5G20240.1	miR840-3p	402	6	0.149873	0.884690547229997	no	PI	miR840-3p:PI	0.962873292727258
AT5G22830.1	miR847	1113	5.5	0.149873	0.793224288588933	no	ATMGT10	miR847:ATMGT10	0.962873292727258
AT5G23290.1	miR5646	286	6	0.149873	0.884690547229997	no	PFD5	miR5646:PFD5	0.962873292727258
AT5G48520.1	miR866-3p	1949	5	0.149873	0.718898425938719	no	AtAUG3	miR866-3p:AtAUG3	0.962873292727258
AT5G58250.1	miR4245	718	5	0.299746	0.634297817101083	no	EMB3143	miR4245:EMB3143	0.962873292727258
AT5G63030.1	miR863-5p	233	5.5	0.149873	0.793224288588933	no	GRXC1	miR863-5p:GRXC1	0.962873292727258
AT5G63880.2	miR868-3p	348	6	0.149873	0.884690547229997	no	VPS20.1	miR868-3p:VPS20.1	0.962873292727258
AT2G14910.2	miR393a-3p	723	6	0.149873	0.884690547229997	no	NA	miR393a-3p:AT2G14910.2	0.963025707997368
AT3G48780.1	miR838	1726	5	0.749366	0.454665387944142	no	ATSPT1	miR838:ATSPT1	0.963025707997368
AT3G51130.1	miR832-5p	175	6	0.149873	0.884690547229997	no	NA	miR832-5p:AT3G51130.1	0.966301866789903
AT1G33050.4	miR5021	217	6	0.149873	0.793224288588933	no	NA	miR5021:AT1G33050.4	0.968791003230622
AT1G45145.1	miR837-5p	390	5	0.899239	0.250083482346249	no	ATH5	miR837-5p:ATH5	0.968791003230622
AT3G15500.1	miR837-5p	941	5	0.149873	0.234826107378439	no	ANAC055	miR837-5p:ANAC055	0.968791003230622
AT3G18490.1	miR847	1195	5	0.149873	0.371139880318376	no	ASPG1	miR847:ASPG1	0.968791003230622
AT4G02380.2	miR847	350	5	0.299746	0.351499302272752	no	AtLEA5	miR847:AtLEA5	0.968791003230622
AT5G56340.1	miR5021	1342	6	0.149873	0.793224288588933	no	ATCRT1	miR5021:ATCRT1	0.968791003230622
AT5G60920.1	miR5021	1552	4.5	0.149873	0.434143698557729	no	COB	miR5021:COB	0.968791003230622
AT4G35840.1	miR866-3p	799	5	0.149873	0.718898425938719	no	NA	miR866-3p:AT4G35840.1	0.970903240562723
AT3G17820.1	miR851-5p	1014	5	0.149873	0.184110472079365	no	ATGSKB6	miR851-5p:ATGSKB6	0.971018968407392
AT5G04140.2	miR157c-3p	5013	5	0.149873	0.298855387398345	no	FD-GOGAT	miR157c-3p:FD-GOGAT	0.97119847118056
AT4G34920.1	miR5665	938	5	0.149873	0.324105089293767	no	NA	miR5665:AT4G34920.1	0.972439427591711
AT1G12360.1	miR169f-3p	1980	6	0.149873	0.884690547229997	no	KEU	miR169f-3p:KEU	0.972782221568533
AT1G68560.1	miR5650	2677	5	0.149873	0.221280489564991	no	ATXYL1	miR5650:ATXYL1	0.972782221568533
AT3G55150.1	miR5641	1902	5	0.00149873	0.527315798590909	no	ATEXO70H1	miR5641:ATEXO70H1	0.972782221568533
AT5G25900.1	miR854a	109	5.5	0.299746	0.812598742226443	no	ATKO1	miR854a:ATKO1	0.972782221568533
AT5G37780.3	miR414	560	5	0.299746	0.236481271571762	no	ACAM-1	miR414:ACAM-1	0.972782221568533
AT5G08300.1	miR171b-3p	1090	5	0.149873	0.410891984220005	no	NA	miR171b-3p:AT5G08300.1	0.977588566448383
AT5G37780.3	miR838	530	5	0.149873	0.209212745556467	no	ACAM-1	miR838:ACAM-1	0.980022954168495
AT4G26670.1	miR5659	666	5.5	0.149873	0.718898425938719	no	NA	miR5659:AT4G26670.1	0.980602585192282
AT2G31585.2	miR849	526	5.5	0.016486	0.782065111183262	no	NA	miR849:AT2G31585.2	0.981601630894336
AT1G25380.1	miR172d-5p	908	5.5	0.149873	0.718898425938719	no	ATNDT2	miR172d-5p:ATNDT2	0.987339157773799
AT1G48920.1	miR414	1280	5.5	0.149873	0.718898425938719	no	ATNUC-L1	miR414:ATNUC-L1	0.987339157773799
AT1G65295.1	miR854a	115	5	0.899239	0.545695609700035	no	NA	miR854a:AT1G65295.1	0.987339157773799
AT2G17440.1	miR5021	130	5	0.00449619	0.628009119139627	no	PIRL5	miR5021:PIRL5	0.987339157773799
AT2G20890.1	miR838	906	5.5	1.04911	0.773657781469455	no	PSB29	miR838:PSB29	0.987339157773799
AT2G28600.1	miR162a-5p	1576	5.5	0.149873	0.718898425938719	no	NA	miR162a-5p:AT2G28600.1	0.987339157773799
AT3G02468.1	miR854a	813	5	0.449619	0.547315185380956	no	CPuORF9	miR854a:CPuORF9	0.987339157773799
AT3G02470.4	miR854a	866	5	0.449619	0.547315185380956	no	SAMDC	miR854a:SAMDC	0.987339157773799
AT3G26740.1	miR5658	208	5	1.79848	0.47066421564093	no	CCL	miR5658:CCL	0.987339157773799
AT3G47350.2	miR5021	66	5	0.149873	0.605438809965465	no	ATHSD2	miR5021:ATHSD2	0.987339157773799
AT3G59220.1	miR393a-5p	844	5	0.149873	0.324105089293767	no	ATPIRIN1	miR393a-5p:ATPIRIN1	0.987339157773799
AT4G02380.2	miR2936	157	5	0.149873	0.460182972950259	no	AtLEA5	miR2936:AtLEA5	0.987339157773799
AT4G07990.2	miR835-3p	1274	5	0.149873	0.56115728291795	no	NA	miR835-3p:AT4G07990.2	0.987339157773799
AT4G36790.1	miR415	1559	6	0.149873	0.793224288588933	no	NA	miR415:AT4G36790.1	0.987339157773799
AT5G44070.1	miR773b-3p	843	5.5	0.149873	0.718898425938719	no	ARA8	miR773b-3p:ARA8	0.987339157773799
AT5G61660.1	miR164c-3p	350	5.5	0.149873	0.718898425938719	no	NA	miR164c-3p:AT5G61660.1	0.987339157773799
AT1G33810.1	miR774b-5p	377	5.5	0.149873	0.718898425938719	no	NA	miR774b-5p:AT1G33810.1	0.9897422309823
AT2G36800.1	miR396b-5p	1355	5.5	0.449619	0.770559956284478	no	DOGT1	miR396b-5p:DOGT1	0.990376088769365
AT1G31130.1	miR776	1216	5.5	0.449619	0.763263075368608	no	NA	miR776:AT1G31130.1	0.992510012801265
AT2G35040.2	miR396a-5p	1662	5.5	0.149873	0.718898425938719	no	NA	miR396a-5p:AT2G35040.2	0.995803270911726
AT4G35300.5	miR837-5p	2294	5.5	0.299746	0.742981171464405	no	TMT2	miR837-5p:TMT2	0.995803270911726
AT5G30495.2	miR838	616	5.5	0.149873	0.718898425938719	no	NA	miR838:AT5G30495.2	0.997133349070205
AT2G39190.2	miR159b-5p	1243	5.5	0.149873	0.718898425938719	no	ATATH8	miR159b-5p:ATATH8	0.997259527361643
AT4G13250.2	miR5020c	172	5	0.149873	0.188637053393463	no	NYC1	miR5020c:NYC1	0.997259527361643
AT1G01620.2	miR157c-3p	320	5.5	0.149873	0.522909608502085	no	PIP1;3	miR157c-3p:PIP1;3	0.999991683062978
AT1G01630.1	miR8171	978	6	0.599493	0.727376204530262	no	NA	miR8171:AT1G01630.1	0.999991683062978
AT1G02205.3	miR774b-3p	1614	6	0.148374	0.560425745811596	no	CER1	miR774b-3p:CER1	0.999991683062978
AT1G02305.1	miR5014b	956	6	0.149873	0.60783720850326	no	NA	miR5014b:AT1G02305.1	0.999991683062978
AT1G02560.1	miR5998a	928	6	0.299746	0.337807822559057	no	CLPP5	miR5998a:CLPP5	0.999991683062978
AT1G02610.1	miR852	104	6	0.149873	0.460182972950259	no	NA	miR852:AT1G02610.1	0.999991683062978
AT1G02610.1	miR837-5p	217	6	0.149873	0.657308419164429	no	NA	miR837-5p:AT1G02610.1	0.999991683062978
AT1G04410.1	miR171c-5p	666	6	0.149873	0.460182972950259	no	c-NAD-MDH1	miR171c-5p:c-NAD-MDH1	0.999991683062978
AT1G04630.1	miR414	591	5.5	0.149873	0.657308419164429	no	MEE4	miR414:MEE4	0.999991683062978
AT1G06760.1	miR834	682	6	0.449619	0.580142312294646	no	NA	miR834:AT1G06760.1	0.999991683062978
AT1G07040.1	miR5657	1219	5.5	0.749366	0.593337290348839	no	NA	miR5657:AT1G07040.1	0.999991683062978
AT1G07930.2	miR861-5p	503	6	0.0329721	0.794749204844639	no	NA	miR861-5p:AT1G07930.2	0.999991683062978
AT1G08470.1	miR5661	637	6	0.149873	0.793224288588933	no	SSL3	miR5661:SSL3	0.999991683062978
AT1G10670.4	miR162a-5p	939	5.5	0.149873	0.657308419164429	no	ACLA-1	miR162a-5p:ACLA-1	0.999991683062978
AT1G10740.4	miR5658	1758	5.5	0.149873	0.657308419164429	no	NA	miR5658:AT1G10740.4	0.999991683062978
AT1G10940.2	miR847	1460	5.5	0.299746	0.449288257457914	no	ASK1	miR847:ASK1	0.999991683062978
AT1G11910.1	miR172d-5p	1558	6	1.04911	0.460776509529849	no	APA1	miR172d-5p:APA1	0.999991683062978
AT1G12080.2	miR4221	353	5.5	1.19899	0.237908172869906	no	NA	miR4221:AT1G12080.2	0.999991683062978
AT1G12080.2	miR838	461	5.5	1.94835	0.335291241158141	no	NA	miR838:AT1G12080.2	0.999991683062978
AT1G12500.1	miR865-3p	1349	6	0.299746	0.742981171464405	no	NA	miR865-3p:AT1G12500.1	0.999991683062978
AT1G12640.1	miR5021	1579	5	0.149873	0.56115728291795	no	AtLPLAT1	miR5021:AtLPLAT1	0.999991683062978
AT1G15340.2	miR773a	736	6	0.149873	0.793224288588933	no	MBD10	miR773a:MBD10	0.999991683062978
AT1G15500.1	miR172e-3p	1904	6	0.149873	0.56115728291795	no	ATNTT2	miR172e-3p:ATNTT2	0.999991683062978
AT1G15810.1	miR413	1239	6	0.149873	0.793224288588933	no	NA	miR413:AT1G15810.1	0.999991683062978
AT1G16890.3	miR5998a	491	5.5	0.299746	0.553351838764337	no	UBC13B	miR5998a:UBC13B	0.999991683062978
AT1G17730.1	miR779.1	595	6	0.149873	0.657308419164429	no	CHMP1B	miR779.1:CHMP1B	0.999991683062978
AT1G17745.2	miR839-5p	1917	6	0.599493	0.142921618385546	no	PGDH	miR839-5p:PGDH	0.999991683062978
AT1G19660.2	miR414	506	6	0.149873	0.718898425938719	no	NA	miR414:AT1G19660.2	0.999991683062978
AT1G19730.1	miR8170-3p	366	6	0.149873	0.718898425938719	no	ATH4	miR8170-3p:ATH4	0.999991683062978
AT1G20630.1	miR842	1002	6	0.449619	0.315342965786085	no	CAT1	miR842:CAT1	0.999991683062978
AT1G20630.1	miR391-3p	1474	5.5	0.449619	0.408591988364752	no	CAT1	miR391-3p:CAT1	0.999991683062978
AT1G20693.3	miR414	583	5.5	0.299746	0.273813471306114	no	HMG BETA 1	miR414:HMG BETA 1	0.999991683062978
AT1G20693.3	miR390a-3p	589	5.5	0.149873	0.242240189768751	no	HMG BETA 1	miR390a-3p:HMG BETA 1	0.999991683062978
AT1G20970.1	miR847	3798	5.5	0.299746	0.626507406282687	no	NA	miR847:AT1G20970.1	0.999991683062978
AT1G21380.1	miR5641	1741	6	0.149873	0.793224288588933	no	NA	miR5641:AT1G21380.1	0.999991683062978
AT1G22400.1	miR157a-3p	1371	6	0.599493	0.680965659937161	no	ATUGT85A1	miR157a-3p:ATUGT85A1	0.999991683062978
AT1G24260.3	miR398a-5p	743	6	0.599493	0.47072016527515	no	AGL9	miR398a-5p:AGL9	0.999991683062978
AT1G24260.3	miR5658	794	6	0.599493	0.400127330855093	no	AGL9	miR5658:AGL9	0.999991683062978
AT1G30230.2	miR5665	662	6	0.149873	0.434143698557729	no	eEF-1Bb1	miR5665:eEF-1Bb1	0.999991683062978
AT1G34060.1	miR4239	1301	5.5	0.149873	0.657308419164429	no	NA	miR4239:AT1G34060.1	0.999991683062978
AT1G48380.2	miR396a-5p	1173	6	0.149873	0.793224288588933	no	HYP7	miR396a-5p:HYP7	0.999991683062978
AT1G49140.1	miR1886.3	386	6	0.149873	0.605438809965465	no	NA	miR1886.3:AT1G49140.1	0.999991683062978
AT1G50450.1	miR4221	1316	6	0.149873	0.718898425938719	no	NA	miR4221:AT1G50450.1	0.999991683062978
AT1G50480.1	miR829-5p	2037	5.5	0.299746	0.292269534166239	no	THFS	miR829-5p:THFS	0.999991683062978
AT1G52200.1	miR870-3p	654	6	1.04911	0.394328820637166	no	NA	miR870-3p:AT1G52200.1	0.999991683062978
AT1G52300.1	miR778	330	6	0.299746	0.31339268060974	no	NA	miR778:AT1G52300.1	0.999991683062978
AT1G53310.3	miR5640	3152	6	0.149873	0.522909608502085	no	ATPEPC1	miR5640:ATPEPC1	0.999991683062978
AT1G53580.2	miR5632-5p	815	6	0.299746	0.419513785334805	no	ETHE1	miR5632-5p:ETHE1	0.999991683062978
AT1G53750.1	miR172a	1064	5.5	0.149873	0.605438809965465	no	RPT1A	miR172a:RPT1A	0.999991683062978
AT1G53840.1	miR5998a	1237	6	0.149873	0.793224288588933	no	ATPME1	miR5998a:ATPME1	0.999991683062978
AT1G53910.3	miR156i	1315	6	0.149873	0.338399985873919	no	RAP2.12	miR156i:RAP2.12	0.999991683062978
AT1G53910.3	miR2936	1322	5.5	0.449619	0.426613242612501	no	RAP2.12	miR2936:RAP2.12	0.999991683062978
AT1G54710.1	miR414	3033	6	0.149873	0.718898425938719	no	ATATG18H	miR414:ATATG18H	0.999991683062978
AT1G55500.3	miR830-5p	1882	6	0.149873	0.793224288588933	no	ECT4	miR830-5p:ECT4	0.999991683062978
AT1G55670.1	miR157d	654	5.5	1.19899	0.258897813192428	no	PSAG	miR157d:PSAG	0.999991683062978
AT1G58200.2	miR827	1316	6	0.149873	0.570758547432792	no	MSL3	miR827:MSL3	0.999991683062978
AT1G60940.2	miR858b	1019	6	0.149873	0.522909608502085	no	SNRK2-10	miR858b:SNRK2-10	0.999991683062978
AT1G60950.1	miR773b-3p	423	5.5	0.449619	0.349529819112974	no	ATFD2	miR773b-3p:ATFD2	0.999991683062978
AT1G62480.1	miR838	473	5.5	2.09822	0.0462806337218161	no	NA	miR838:AT1G62480.1	0.999991683062978
AT1G66260.2	miR394a	983	5.5	0.149873	0.151410245943732	no	NA	miR394a:AT1G66260.2	0.999991683062978
AT1G66670.1	miR397a	819	5.5	0.599493	0.37221662427482	no	CLPP3	miR397a:CLPP3	0.999991683062978
AT1G68010.2	miR5646	1243	5.5	0.299746	0.490729441969342	no	ATHPR1	miR5646:ATHPR1	0.999991683062978
AT1G68300.1	miR2939	621	6	0.449619	0.707438351284216	no	NA	miR2939:AT1G68300.1	0.999991683062978
AT1G68530.2	miR824-3p	485	5.5	0.149873	0.605438809965465	no	CER6	miR824-3p:CER6	0.999991683062978
AT1G69530.5	miR162a-3p	941	6	0.149873	0.522909608502085	no	AT-EXP1	miR162a-3p:AT-EXP1	0.999991683062978
AT1G71880.1	miR824-5p	349	6	0.149873	0.657308419164429	no	ATSUC1	miR824-5p:ATSUC1	0.999991683062978
AT1G72020.1	miR5651	278	6	0.749366	0.744772357654351	no	NA	miR5651:AT1G72020.1	0.999991683062978
AT1G72150.1	miR415	1961	5	0.149873	0.124404469534849	no	PATL1	miR415:PATL1	0.999991683062978
AT1G73110.1	miR5016	1309	6	0.149873	0.718898425938719	no	NA	miR5016:AT1G73110.1	0.999991683062978
AT1G74060.1	miR835-3p	810	5.5	0.299746	0.591064988926735	no	NA	miR835-3p:AT1G74060.1	0.999991683062978
AT1G75380.3	miR414	477	6	0.899239	0.760081721514529	no	ATBBD1	miR414:ATBBD1	0.999991683062978
AT1G75880.2	miR5634	408	5.5	0.299746	0.31339268060974	no	NA	miR5634:AT1G75880.2	0.999991683062978
AT1G76030.1	miR865-3p	1462	5.5	0.749366	0.62511291844144	no	AtVAB1	miR865-3p:AtVAB1	0.999991683062978
AT1G76160.1	miR4221	377	5.5	0.149873	0.434143698557729	no	sks5	miR4221:sks5	0.999991683062978
AT1G76890.2	miR847	1687	6	0.149873	0.793224288588933	no	AT-GT2	miR847:AT-GT2	0.999991683062978
AT1G78830.1	miR5024-3p	1279	6	1.04911	0.395355163844598	no	NA	miR5024-3p:AT1G78830.1	0.999991683062978
AT1G80300.1	miR5644	1664	6	0.149873	0.324105089293767	no	ATNTT1	miR5644:ATNTT1	0.999991683062978
AT1G80440.1	miR2111a-5p	1074	6	1.04911	0.554154992806378	no	NA	miR2111a-5p:AT1G80440.1	0.999991683062978
AT1G80920.1	miR8176	122	5.5	1.34886	0.258310926356653	no	AtJ8	miR8176:AtJ8	0.999991683062978
AT1G80920.1	miR5658	210	5	1.19899	0.241829289080242	no	AtJ8	miR5658:AtJ8	0.999991683062978
AT2G01490.1	miR5655	1039	6	0.449619	0.243805133362822	no	PAHX	miR5655:PAHX	0.999991683062978
AT2G03820.1	miR414	1623	6	0.149873	0.793224288588933	no	AtNMD3	miR414:AtNMD3	0.999991683062978
AT2G07698.1	miR867	1295	6	1.19899	0.0526508721313045	no	NA	miR867:AT2G07698.1	0.999991683062978
AT2G10940.2	miR862-5p	726	6	0.299746	0.337807822559057	no	NA	miR862-5p:AT2G10940.2	0.999991683062978
AT2G11910.2	miR414	286	6	0.149873	0.793224288588933	no	NA	miR414:AT2G11910.2	0.999991683062978
AT2G13360.2	miR5021	1381	5.5	1.19899	0.241829289080242	no	AGT	miR5021:AGT	0.999991683062978
AT2G15292.1	miR158a-5p	578	6	0.149873	0.793224288588933	no	NA	miR158a-5p:AT2G15292.1	0.999991683062978
AT2G16600.2	miR773b-5p	405	5	0.299746	0.243110401173143	no	ROC3	miR773b-5p:ROC3	0.999991683062978
AT2G16600.2	miR414	538	5.5	3.44708	0.43847032121046	no	ROC3	miR414:ROC3	0.999991683062978
AT2G17190.1	miR5662	1924	5.5	0.149873	0.522909608502085	no	NA	miR5662:AT2G17190.1	0.999991683062978
AT2G17450.1	miR5658	612	5.5	0.149873	0.56115728291795	no	RHA3A	miR5658:RHA3A	0.999991683062978
AT2G17500.4	miR844-5p	1417	5.5	0.449619	0.659220369351384	no	NA	miR844-5p:AT2G17500.4	0.999991683062978
AT2G18160.1	miR5633	829	5.5	0.149873	0.460182972950259	no	ATBZIP2	miR5633:ATBZIP2	0.999991683062978
AT2G18162.1	miR5633	829	5.5	0.149873	0.460182972950259	no	CPuORF1	miR5633:CPuORF1	0.999991683062978
AT2G19800.1	miR5643a	515	6	0.149873	0.56115728291795	no	MIOX2	miR5643a:MIOX2	0.999991683062978
AT2G20260.1	miR834	241	6	0.749366	0.564635823150067	no	PSAE-2	miR834:PSAE-2	0.999991683062978
AT2G21185.1	miR167a-3p	579	5.5	0.149873	0.605438809965465	no	NA	miR167a-3p:AT2G21185.1	0.999991683062978
AT2G22795.1	miR4221	656	6	0.0479594	0.728949312410008	no	NA	miR4221:AT2G22795.1	0.999991683062978
AT2G22795.1	miR4221	722	6	0.101914	0.760140423104278	no	NA	miR4221:AT2G22795.1	0.999991683062978
AT2G23120.1	miR8176	270	5.5	1.04911	0.180678411455578	no	NA	miR8176:AT2G23120.1	0.999991683062978
AT2G23350.1	miR854a	2192	5.5	0.149873	0.718898425938719	no	PAB4	miR854a:PAB4	0.999991683062978
AT2G28350.1	miR172d-5p	1768	6	0.149873	0.221280489564991	no	ARF10	miR172d-5p:ARF10	0.999991683062978
AT2G28720.1	miR413	131	6	0.149873	0.657308419164429	no	NA	miR413:AT2G28720.1	0.999991683062978
AT2G28910.1	miR414	876	5.5	0.149873	0.657308419164429	no	CXIP4	miR414:CXIP4	0.999991683062978
AT2G29700.1	miR831-3p	205	6	0.299746	0.553351838764337	no	ATPH1	miR831-3p:ATPH1	0.999991683062978
AT2G30010.1	miR156g	1152	6	0.149873	0.489545141047146	no	TBL45	miR156g:TBL45	0.999991683062978
AT2G32235.1	miR5021	412	5	0.299746	0.553351838764337	no	NA	miR5021:AT2G32235.1	0.999991683062978
AT2G32240.1	miR2111a-5p	2105	6	0.149873	0.605438809965465	no	NA	miR2111a-5p:AT2G32240.1	0.999991683062978
AT2G32240.1	miR5021	4034	5	0.299746	0.553351838764337	no	NA	miR5021:AT2G32240.1	0.999991683062978
AT2G32260.1	miR5595a	846	6	0.149873	0.718898425938719	no	ATCCT1	miR5595a:ATCCT1	0.999991683062978
AT2G33830.2	miR823	129	6	0.749366	0.11368525715177	no	NA	miR823:AT2G33830.2	0.999991683062978
AT2G35490.1	miR399c-5p	1185	6	0.149873	0.460182972950259	no	NA	miR399c-5p:AT2G35490.1	0.999991683062978
AT2G35490.1	miR865-3p	476	6	0.149873	0.793224288588933	no	NA	miR865-3p:AT2G35490.1	0.999991683062978
AT2G35680.1	miR414	1517	5.5	0.299746	0.440838435056896	no	NA	miR414:AT2G35680.1	0.999991683062978
AT2G36270.1	miR167a-3p	1469	6	0.299746	0.282740332741638	no	ABI5	miR167a-3p:ABI5	0.999991683062978
AT2G36380.1	miR5657	4278	6	0.299746	0.684350942667037	no	ABCG34	miR5657:ABCG34	0.999991683062978
AT2G37110.1	miR5014a-5p	463	6	0.149873	0.489545141047146	no	NA	miR5014a-5p:AT2G37110.1	0.999991683062978
AT2G37340.3	miR5655	1252	6	0.299746	0.742981171464405	no	AT-RS2Z33	miR5655:AT-RS2Z33	0.999991683062978
AT2G39660.1	miR156i	162	5.5	0.149873	0.354014038976632	no	BIK1	miR156i:BIK1	0.999991683062978
AT2G41410.1	miR5021	136	5	0.149873	0.179796041861141	no	NA	miR5021:AT2G41410.1	0.999991683062978
AT2G41430.5	miR3434-5p	702	5.5	1.94835	0.130563686524929	no	CID1	miR3434-5p:CID1	0.999991683062978
AT2G43160.4	miR5021	135	5	0.149873	0.460182972950259	no	NA	miR5021:AT2G43160.4	0.999991683062978
AT2G43490.6	miR837-5p	2627	6	0.00599493	0.693971954009985	no	NA	miR837-5p:AT2G43490.6	0.999991683062978
AT2G43510.1	miR413	224	6	0.749366	0.437619388311578	no	ATTI1	miR413:ATTI1	0.999991683062978
AT2G43710.2	miR5632-5p	1274	6	0.299746	0.812598742226443	no	FAB2	miR5632-5p:FAB2	0.999991683062978
AT2G45140.1	miR854a	1048	6	0.149873	0.657308419164429	no	PVA12	miR854a:PVA12	0.999991683062978
AT2G45820.1	miR5021	738	6	0.449619	0.349529819112974	no	NA	miR5021:AT2G45820.1	0.999991683062978
AT2G47110.2	miR5024-3p	149	6	0.149873	0.789957365070685	no	UBI6	miR5024-3p:UBI6	0.999991683062978
AT3G01090.3	miR5021	1795	5	0.0914226	0.496329041969268	no	AKIN10	miR5021:AKIN10	0.999991683062978
AT3G01120.1	miR8177	1768	6	0.899239	0.208864804825611	no	AtCGS1	miR8177:AtCGS1	0.999991683062978
AT3G01130.2	miR829-5p	173	5.5	0.149873	0.522909608502085	no	NA	miR829-5p:AT3G01130.2	0.999991683062978
AT3G01390.2	miR4221	411	6	0.299746	0.634297817101083	no	AVMA10	miR4221:AVMA10	0.999991683062978
AT3G01480.2	miR156d-3p	1405	5.5	0.149873	0.657308419164429	no	ATCYP38	miR156d-3p:ATCYP38	0.999991683062978
AT3G01500.3	miR5024-3p	748	6	0.899239	0.760081721514529	no	ATBCA1	miR5024-3p:ATBCA1	0.999991683062978
AT3G02760.1	miR4227	2215	6	0.149873	0.522909608502085	no	NA	miR4227:AT3G02760.1	0.999991683062978
AT3G05220.2	miR847	1234	6	0.599493	0.680965659937161	no	NA	miR847:AT3G05220.2	0.999991683062978
AT3G07460.2	miR413	824	6	0.149873	0.434143698557729	no	NA	miR413:AT3G07460.2	0.999991683062978
AT3G08520.1	miR831-3p	29	6	0.209822	0.203474715808275	no	NA	miR831-3p:AT3G08520.1	0.999991683062978
AT3G09740.1	miR447a-3p	606	6	0.149873	0.718898425938719	no	ATSYP71	miR447a-3p:ATSYP71	0.999991683062978
AT3G09970.1	miR5015	943	6	0.149873	0.793224288588933	no	NA	miR5015:AT3G09970.1	0.999991683062978
AT3G11340.1	miR172d-5p	860	6	0.299746	0.812598742226443	no	UGT76B1	miR172d-5p:UGT76B1	0.999991683062978
AT3G12110.1	miR8168	1161	6	0.149873	0.793224288588933	no	ACT11	miR8168:ACT11	0.999991683062978
AT3G12180.1	miR156g	490	6	0.149873	0.718898425938719	no	NA	miR156g:AT3G12180.1	0.999991683062978
AT3G12260.1	miR844-5p	721	5.5	0.149873	0.390005596350501	no	NA	miR844-5p:AT3G12260.1	0.999991683062978
AT3G13750.1	miR8181	2633	6	0.299746	0.158623416659446	no	BGAL1	miR8181:BGAL1	0.999991683062978
AT3G13750.1	miR5014a-5p	2675	6	1.6486	0.257342260542764	no	BGAL1	miR5014a-5p:BGAL1	0.999991683062978
AT3G13750.1	miR415	318	6	0.149873	0.489545141047146	no	BGAL1	miR415:BGAL1	0.999991683062978
AT3G14310.1	miR869.2	1295	5.5	0.149873	0.460182972950259	no	ATPME3	miR869.2:ATPME3	0.999991683062978
AT3G15450.3	miR2933a	170	5.5	0.299746	0.181914959131116	no	NA	miR2933a:AT3G15450.3	0.999991683062978
AT3G15840.5	miR4239	802	6	1.04911	0.732222492210057	no	PIFI	miR4239:PIFI	0.999991683062978
AT3G16400.2	miR5645a	408	6	0.449619	0.707438351284216	no	ATMLP-470	miR5645a:ATMLP-470	0.999991683062978
AT3G19930.1	miR4227	1502	6	0.449619	0.707438351284216	no	ATSTP4	miR4227:ATSTP4	0.999991683062978
AT3G22440.1	miR162a-3p	523	6	0.149873	0.605438809965465	no	NA	miR162a-3p:AT3G22440.1	0.999991683062978
AT3G23550.1	miR414	82	6	0.00149873	0.770534188987694	no	NA	miR414:AT3G23550.1	0.999991683062978
AT3G26510.5	miR860	1022	6	0.299746	0.684350942667037	no	NA	miR860:AT3G26510.5	0.999991683062978
AT3G27810.1	miR5654-3p	481	6	0.149873	0.460182972950259	no	ATMYB21	miR5654-3p:ATMYB21	0.999991683062978
AT3G29075.1	miR164b-3p	496	6	0.149873	0.718898425938719	no	NA	miR164b-3p:AT3G29075.1	0.999991683062978
AT3G46030.1	miR4243	261	5.5	0.0764353	0.458279888967414	no	HTB11	miR4243:HTB11	0.999991683062978
AT3G49910.1	miR172b-5p	606	5.5	0.149873	0.310968110078643	no	NA	miR172b-5p:AT3G49910.1	0.999991683062978
AT3G50820.1	miR782	1083	6	0.299746	0.213223769581458	no	OEC33	miR782:OEC33	0.999991683062978
AT3G51420.1	miR5996	1469	6	0.299746	0.812598742226443	no	ATSSL4	miR5996:ATSSL4	0.999991683062978
AT3G51420.1	miR854a	97	6	0.149873	0.489545141047146	no	ATSSL4	miR854a:ATSSL4	0.999991683062978
AT3G51860.1	miR5636	1116	5.5	0.299746	0.684350942667037	no	ATCAX3	miR5636:ATCAX3	0.999991683062978
AT3G52470.1	miR5632-3p	906	6	0.749366	0.327209370183603	no	NA	miR5632-3p:AT3G52470.1	0.999991683062978
AT3G52560.4	miR414	784	6	0.449619	0.491671273763291	no	MMZ4	miR414:MMZ4	0.999991683062978
AT3G53420.2	miR5638b	946	6	0.599493	0.356072742005859	no	AtPIP2;1	miR5638b:AtPIP2;1	0.999991683062978
AT3G54320.3	miR841a-5p	1519	6	0.149873	0.793224288588933	no	ASML1	miR841a-5p:ASML1	0.999991683062978
AT3G54540.1	miR838	2156	5.5	0.149873	0.605438809965465	no	ABCF4	miR838:ABCF4	0.999991683062978
AT3G55740.2	miR834	1502	6	0.134886	0.70952858186938	no	ATPROT2	miR834:ATPROT2	0.999991683062978
AT3G55760.3	miR5637	1316	6	0.149873	0.522909608502085	no	NA	miR5637:AT3G55760.3	0.999991683062978
AT3G56020.1	miR831-3p	71	6	0.239797	0.443025142220062	no	NA	miR831-3p:AT3G56020.1	0.999991683062978
AT3G56490.1	miR5663-5p	197	5.5	0.151372	0.606228073454684	no	HINT1	miR5663-5p:HINT1	0.999991683062978
AT3G57520.3	miR396b-5p	474	6	0.149873	0.56115728291795	no	AtSIP2	miR396b-5p:AtSIP2	0.999991683062978
AT3G58730.1	miR168b-3p	814	6	0.149873	0.410891984220005	no	NA	miR168b-3p:AT3G58730.1	0.999991683062978
AT3G60210.1	miR397b	626	6	0.299746	0.684350942667037	no	NA	miR397b:AT3G60210.1	0.999991683062978
AT3G60750.2	miR5663-5p	304	5.5	0.299746	0.553351838764337	no	NA	miR5663-5p:AT3G60750.2	0.999991683062978
AT3G61790.1	miR5657	1272	6	0.149873	0.718898425938719	no	NA	miR5657:AT3G61790.1	0.999991683062978
AT3G62250.1	miR838	281	6	0.599493	0.780579373484098	no	UBQ5	miR838:UBQ5	0.999991683062978
AT4G00355.4	miR156b-3p	837	5.5	0.299746	0.684350942667037	no	ATI2	miR156b-3p:ATI2	0.999991683062978
AT4G01150.2	miR3440b-3p	252	5.5	1.34886	0.309287608533634	no	NA	miR3440b-3p:AT4G01150.2	0.999991683062978
AT4G01290.2	miR835-5p	3216	6	0.149873	0.718898425938719	no	NA	miR835-5p:AT4G01290.2	0.999991683062978
AT4G02520.1	miR857	53	6	0.149873	0.0170619997685247	no	ATGSTF2	miR857:ATGSTF2	0.999991683062978
AT4G02910.1	miR414	139	6	0.149873	0.56115728291795	no	NA	miR414:AT4G02910.1	0.999991683062978
AT4G02940.1	miR5021	1812	6	0.299746	0.410769964951314	no	NA	miR5021:AT4G02940.1	0.999991683062978
AT4G02940.1	miR8172	1827	6	0.749366	0.552867260608627	no	NA	miR8172:AT4G02940.1	0.999991683062978
AT4G04640.1	miR5021	1310	6	0.899239	0.304094268568391	no	ATPC1	miR5021:ATPC1	0.999991683062978
AT4G05180.1	miR8171	365	5.5	0.449619	0.362635023239757	no	PSBQ	miR8171:PSBQ	0.999991683062978
AT4G13250.2	miR156i	1600	5	0.299746	0.0427898508976102	no	NYC1	miR156i:NYC1	0.999991683062978
AT4G13930.1	miR414	1592	5.5	0.299746	0.419513785334805	no	SHM4	miR414:SHM4	0.999991683062978
AT4G14270.2	miR831-3p	273	6	0.149873	0.718898425938719	no	NA	miR831-3p:AT4G14270.2	0.999991683062978
AT4G14580.1	miR847	1205	6	0.00149873	0.770534188987694	no	CIPK4	miR847:CIPK4	0.999991683062978
AT4G15620.1	miR863-3p	641	6	0.299746	0.213223769581458	no	NA	miR863-3p:AT4G15620.1	0.999991683062978
AT4G15630.1	miR863-3p	641	6	0.149873	0.371139880318376	no	NA	miR863-3p:AT4G15630.1	0.999991683062978
AT4G17090.1	miR5998a	1652	6	0.149873	0.56115728291795	no	AtBAM3	miR5998a:AtBAM3	0.999991683062978
AT4G17500.1	miR5021	756	5.5	0.149873	0.661844643876743	no	ATERF-1	miR5021:ATERF-1	0.999991683062978
AT4G18030.1	miR166e-5p	2047	6	0.149873	0.56115728291795	no	NA	miR166e-5p:AT4G18030.1	0.999991683062978
AT4G19110.3	miR5632-5p	1174	6	0.299746	0.634297817101083	no	NA	miR5632-5p:AT4G19110.3	0.999991683062978
AT4G19112.1	miR5632-5p	2258	6	0.299746	0.634297817101083	no	CPuORF25	miR5632-5p:CPuORF25	0.999991683062978
AT4G19160.3	miR1886.1	1494	5	0.299746	0.198576690790811	no	NA	miR1886.1:AT4G19160.3	0.999991683062978
AT4G19840.1	miR156i	249	6	0.149873	0.657308419164429	no	ATPP2-A1	miR156i:ATPP2-A1	0.999991683062978
AT4G20300.2	miR5016	920	6	0.149873	0.793224288588933	no	NA	miR5016:AT4G20300.2	0.999991683062978
AT4G20440.4	miR5633	960	6	0.299746	0.812598742226443	no	smB	miR5633:smB	0.999991683062978
AT4G21660.2	miR779.1	1804	6	0.149873	0.718898425938719	no	NA	miR779.1:AT4G21660.2	0.999991683062978
AT4G23820.1	miR870-5p	1356	5	0.449619	0.362635023239757	no	NA	miR870-5p:AT4G23820.1	0.999991683062978
AT4G24040.1	miR5021	208	5	0.449619	0.426613242612501	no	ATTRE1	miR5021:ATTRE1	0.999991683062978
AT4G24690.1	miR837-5p	2196	5.5	0.149873	0.56115728291795	no	AtNBR1	miR837-5p:AtNBR1	0.999991683062978
AT4G24960.3	miR414	695	5.5	0.149873	0.188637053393463	no	ATHVA22D	miR414:ATHVA22D	0.999991683062978
AT4G26630.2	miR847	2389	6	0.149873	0.657308419164429	no	NA	miR847:AT4G26630.2	0.999991683062978
AT4G27410.3	miR156f-3p	834	6	0.149873	0.793224288588933	no	ANAC072	miR156f-3p:ANAC072	0.999991683062978
AT4G27830.1	miR773b-3p	476	6	0.146876	0.791975256211325	no	BGLU10	miR773b-3p:BGLU10	0.999991683062978
AT4G30530.1	miR861-3p	451	5.5	0.149873	0.410891984220005	no	GGP1	miR861-3p:GGP1	0.999991683062978
AT4G32060.2	miR419	780	6	0.149873	0.793224288588933	no	NA	miR419:AT4G32060.2	0.999991683062978
AT4G32520.2	miR4239	1507	6	0.149873	0.793224288588933	no	AtSHMT3	miR4239:AtSHMT3	0.999991683062978
AT4G33490.2	miR5022	1550	6	0.149873	0.718898425938719	no	NA	miR5022:AT4G33490.2	0.999991683062978
AT4G36648.1	miR164c-5p	586	6	0.299746	0.189881154995216	no	NA	miR164c-5p:AT4G36648.1	0.999991683062978
AT4G36750.1	miR3440b-5p	802	5.5	0.149873	0.56115728291795	no	NA	miR3440b-5p:AT4G36750.1	0.999991683062978
AT4G36980.4	miR773a	1571	6	0.149873	0.793224288588933	no	NA	miR773a:AT4G36980.4	0.999991683062978
AT4G37830.2	miR390a-5p	282	5	0.149873	0.287650908326788	no	NA	miR390a-5p:AT4G37830.2	0.999991683062978
AT4G37980.2	miR5630a	1064	6	0.749366	0.755864828313292	no	ATCAD7	miR5630a:ATCAD7	0.999991683062978
AT4G37980.2	miR2112-5p	978	6	0.149873	0.793224288588933	no	ATCAD7	miR2112-5p:ATCAD7	0.999991683062978
AT4G38510.5	miR5654-3p	1550	6	0.149873	0.56115728291795	no	AtVAB2	miR5654-3p:AtVAB2	0.999991683062978
AT4G39480.1	miR5021	1108	6	0.149873	0.657308419164429	no	CYP96A9	miR5021:CYP96A9	0.999991683062978
AT4G39850.3	miR838	4600	5.5	0.299746	0.684350942667037	no	ABCD1	miR838:ABCD1	0.999991683062978
AT5G01350.1	miR172b-5p	447	5.5	0.149873	0.56115728291795	no	NA	miR172b-5p:AT5G01350.1	0.999991683062978
AT5G01380.1	miR854a	29	6	3.8967	0.671270941660144	no	NA	miR854a:AT5G01380.1	0.999991683062978
AT5G01520.2	miR393b-3p	1034	6	0.149873	0.718898425938719	no	AIRP2	miR393b-3p:AIRP2	0.999991683062978
AT5G01530.1	miR5662	896	5.5	7.34378	0.542233457674261	no	LHCB4.1	miR5662:LHCB4.1	0.999991683062978
AT5G03660.2	miR840-3p	491	5.5	0.149873	0.410891984220005	no	NA	miR840-3p:AT5G03660.2	0.999991683062978
AT5G03880.1	miR398a-5p	213	6	0.149873	0.793224288588933	no	NA	miR398a-5p:AT5G03880.1	0.999991683062978
AT5G04040.1	miR5021	517	6	0.149873	0.267585945299392	no	SDP1	miR5021:SDP1	0.999991683062978
AT5G04170.1	miR773a	1048	6	0.149873	0.718898425938719	no	NA	miR773a:AT5G04170.1	0.999991683062978
AT5G10300.1	miR3434-3p	780	6	0.449619	0.659220369351384	no	AtHNL	miR3434-3p:AtHNL	0.999991683062978
AT5G10330.3	miR8170-3p	1254	6	0.149873	0.793224288588933	no	ATHPA1	miR8170-3p:ATHPA1	0.999991683062978
AT5G10480.3	miR159b-3p	776	6	0.149873	0.657308419164429	no	PAS2	miR159b-3p:PAS2	0.999991683062978
AT5G11070.1	miR5658	378	6	0.299746	0.742981171464405	no	NA	miR5658:AT5G11070.1	0.999991683062978
AT5G11420.1	miR393b-3p	1440	6	0.149873	0.605438809965465	no	NA	miR393b-3p:AT5G11420.1	0.999991683062978
AT5G11740.1	miR5020b	190	5	0.149873	0.184110472079365	no	AGP15	miR5020b:AGP15	0.999991683062978
AT5G11850.1	miR5658	2924	6	0.149873	0.793224288588933	no	NA	miR5658:AT5G11850.1	0.999991683062978
AT5G12140.1	miR846-5p	430	6	0.599493	0.316946559742558	no	ATCYS1	miR846-5p:ATCYS1	0.999991683062978
AT5G12980.1	miR5021	106	6	0.0134886	0.779758968290728	no	NA	miR5021:AT5G12980.1	0.999991683062978
AT5G14120.1	miR861-5p	1610	5.5	0.149873	0.657308419164429	no	NA	miR861-5p:AT5G14120.1	0.999991683062978
AT5G14270.2	miR171b-3p	2870	6	0.149873	0.0769908002571107	no	ATBET9	miR171b-3p:ATBET9	0.999991683062978
AT5G14420.4	miR5641	1567	6	0.149873	0.460182972950259	no	RGLG2	miR5641:RGLG2	0.999991683062978
AT5G14740.5	miR159b-5p	1243	5.5	0.149873	0.522909608502085	no	BETA CA2	miR159b-5p:BETA CA2	0.999991683062978
AT5G14780.1	miR5021	149	6	0.299746	0.464447128441154	no	FDH	miR5021:FDH	0.999991683062978
AT5G15780.1	miR866-5p	837	6	0.299746	0.553351838764337	no	NA	miR866-5p:AT5G15780.1	0.999991683062978
AT5G16050.1	miR773b-5p	574	5.5	0.0764353	0.672985314721602	no	GF14 UPSILON	miR773b-5p:GF14 UPSILON	0.999991683062978
AT5G16110.1	miR5654-5p	422	5.5	0.149873	0.605438809965465	no	NA	miR5654-5p:AT5G16110.1	0.999991683062978
AT5G18460.1	miR838	1663	6	0.146876	0.717024707204095	no	NA	miR838:AT5G18460.1	0.999991683062978
AT5G18600.1	miR414	204	5.5	0.149873	0.522909608502085	no	NA	miR414:AT5G18600.1	0.999991683062978
AT5G18680.1	miR832-5p	1214	6	0.149873	0.410891984220005	no	AtTLP11	miR832-5p:AtTLP11	0.999991683062978
AT5G21222.1	miR399e	2752	6	0.149873	0.718898425938719	no	NA	miR399e:AT5G21222.1	0.999991683062978
AT5G21274.1	miR168b-3p	240	6	0.149873	0.420347428103512	no	ACAM-6	miR168b-3p:ACAM-6	0.999991683062978
AT5G21940.1	miR5658	806	6	0.599493	0.195205097444321	no	NA	miR5658:AT5G21940.1	0.999991683062978
AT5G24450.1	miR414	1813	6	0.149873	0.718898425938719	no	NA	miR414:AT5G24450.1	0.999991683062978
AT5G24490.1	miR5020a	164	6	0.149873	0.250137699697191	no	NA	miR5020a:AT5G24490.1	0.999991683062978
AT5G27380.1	miR5021	1729	6	0.449619	0.446297527785475	no	GSH2	miR5021:GSH2	0.999991683062978
AT5G27690.1	miR414	450	6	0.149873	0.793224288588933	no	NA	miR414:AT5G27690.1	0.999991683062978
AT5G27700.1	miR417	258	5.5	0.299746	0.440838435056896	no	NA	miR417:AT5G27700.1	0.999991683062978
AT5G30510.1	miR167a-5p	616	6	0.149873	0.718898425938719	no	ARRPS1	miR167a-5p:ARRPS1	0.999991683062978
AT5G39050.1	miR854a	851	6	0.149873	0.657308419164429	no	PMAT1	miR854a:PMAT1	0.999991683062978
AT5G40450.1	miR829-5p	4048	6	0.149873	0.793224288588933	no	NA	miR829-5p:AT5G40450.1	0.999991683062978
AT5G41790.1	miR393a-3p	4356	6	0.149873	0.718898425938719	no	CIP1	miR393a-3p:CIP1	0.999991683062978
AT5G43960.2	miR390a-3p	1535	6	0.149873	0.718898425938719	no	NA	miR390a-3p:AT5G43960.2	0.999991683062978
AT5G46910.1	miR838	2257	6	0.149873	0.657308419164429	no	NA	miR838:AT5G46910.1	0.999991683062978
AT5G47550.1	miR833a-5p	188	6	0.299746	0.684350942667037	no	NA	miR833a-5p:AT5G47550.1	0.999991683062978
AT5G48180.1	miR396a-5p	697	5.5	0.899239	0.236105116334578	no	AtNSP5	miR396a-5p:AtNSP5	0.999991683062978
AT5G49030.3	miR5023	3918	6	0.149873	0.718898425938719	no	OVA2	miR5023:OVA2	0.999991683062978
AT5G49360.1	miR417	1966	5.5	1.6486	0.386936545386812	no	ATBXL1	miR417:ATBXL1	0.999991683062978
AT5G49360.1	miR782	2163	5.5	2.69772	0.229142602186253	no	ATBXL1	miR782:ATBXL1	0.999991683062978
AT5G50920.1	miR5663-5p	1022	6	0.149873	0.489545141047146	no	ATHSP93-V	miR5663-5p:ATHSP93-V	0.999991683062978
AT5G50920.1	miR838	2666	5.5	0.749366	0.538581324466611	no	ATHSP93-V	miR838:ATHSP93-V	0.999991683062978
AT5G50920.1	miR858a	388	5.5	0.149873	0.605438809965465	no	ATHSP93-V	miR858a:ATHSP93-V	0.999991683062978
AT5G52810.1	miR157a-3p	970	5.5	0.149873	0.657308419164429	no	NA	miR157a-3p:AT5G52810.1	0.999991683062978
AT5G53460.3	miR5014b	6850	5.5	0.449619	0.547315185380956	no	GLT1	miR5014b:GLT1	0.999991683062978
AT5G55930.1	miR4227	2086	5.5	0.149873	0.434143698557729	no	ATOPT1	miR4227:ATOPT1	0.999991683062978
AT5G56190.2	miR837-5p	1361	5.5	0.149873	0.718898425938719	no	NA	miR837-5p:AT5G56190.2	0.999991683062978
AT5G57350.2	miR840-3p	2854	5.5	0.449619	0.446297527785475	no	AHA3	miR840-3p:AHA3	0.999991683062978
AT5G57685.1	miR414	435	6	0.179848	0.737638739275508	no	ATGDU3	miR414:ATGDU3	0.999991683062978
AT5G60340.1	miR397b	369	6	0.149873	0.718898425938719	no	AAK6	miR397b:AAK6	0.999991683062978
AT5G60340.1	miR8173	583	5.5	0.149873	0.605438809965465	no	AAK6	miR8173:AAK6	0.999991683062978
AT5G60400.3	miR157c-3p	351	6	0.149873	0.718898425938719	no	NA	miR157c-3p:AT5G60400.3	0.999991683062978
AT5G60920.1	miR156j	1537	6	0.146876	0.433012157366156	no	COB	miR156j:COB	0.999991683062978
AT5G61410.2	miR3434-3p	568	5.5	0.149873	0.718898425938719	no	EMB2728	miR3434-3p:EMB2728	0.999991683062978
AT5G64310.1	miR417	426	6	0.149873	0.522909608502085	no	AGP1	miR417:AGP1	0.999991683062978
AT5G65670.2	miR5998a	817	6	0.149873	0.793224288588933	no	IAA9	miR5998a:IAA9	0.999991683062978
AT5G67250.1	miR826b	1752	6	0.149873	0.793224288588933	no	SKIP2	miR826b:SKIP2	0.999991683062978
ATCG00190.1	miR5023	396	5.5	1.6486	0.132205910980887	no	RPOB	miR5023:RPOB	0.999991683062978
ATCG00500.1	miR5638a	1234	6	0.149873	0.298855387398345	no	ACCD	miR5638a:ACCD	0.999991683062978
ATCG00530.1	miR5016	262	5.5	0.599493	0.316946559742558	no	YCF10	miR5016:YCF10	0.999991683062978
ATMG00516.1	miR848	274	6	0.149873	0.56115728291795	no	NAD1	miR848:NAD1	0.999991683062978
