# Supplementary material for: NanoPARE: parallel analysis of RNA 5′ ends from low-input RNA
Source: Genome Res. 2018 Dec;28(12):1931–42. doi: 10.1101/gr.239202.118 (PMC6280765; doi:10.1101/gr.239202.118)
Supplement: Supplemental Material [file supp_gr.239202.118_Supplemental_Code_S1.zip › supplemental_code_S1/data_tables/detected_sites/sepal_3.anno.tas.allen.detected.sites.tsv]

target.transcript	sRNA	slice.site	Allen.score	slice.site.rpm	fold.change	verified.	common.name	interaction	adj.p.val
AT1G50055.1	TAS1A-3'D6[-]	487	0	0.299746	0.896612144294466	no	TAS1b	TAS1A-3'D6[-]:TAS1b	0
AT2G33860.1	TAS3C-5'D5[+]	1685	1.5	0.149873	1	yes	ARF3	TAS3C-5'D5[+]:ARF3	0
AT2G33860.1	TAS3A-5'D8[+]	1804	1	0.149873	1	yes	ARF3	TAS3A-5'D8[+]:ARF3	0
AT5G60450.1	TAS3A-5'D8[+]	1884	1	0.149873	1.149873	yes	ARF4	TAS3A-5'D8[+]:ARF4	0
AT5G60450.1	TAS3C-5'D5[+]	2095	1.5	0.149873	1.149873	yes	ARF4	TAS3C-5'D5[+]:ARF4	0
AT5G18040.1	TAS1A-3'D2[+]	685	2	1.49873	1.94263514784748	yes	NA	TAS1A-3'D2[+]:AT5G18040.1	0.00905922714440606
AT5G62000.4	TAS3A-5'D7[+]	1745	1.5	0.449619	1.11530945277	yes	ARF1-BP	TAS3A-5'D7[+]:ARF1-BP	0.0260142053713512
AT5G18065.1	TAS1A-3'D2[+]	736	2	0.299746	1.28244757760472	no	NA	TAS1A-3'D2[+]:AT5G18065.1	0.0304020782586875
AT3G16710.1	TAS1A-3'D9[+]	142	3	0.149873	1.149873	no	NA	TAS1A-3'D9[+]:AT3G16710.1	0.106805851592642
AT4G29760.1	TAS1A-3'D6[+]	630	3	0.299746	1.299746	no	NA	TAS1A-3'D6[+]:AT4G29760.1	0.111226543579341
AT3G17185.2	TAS3C-5'D5[-]	702	1	0.149873	0.793224288588933	no	TAS3a	TAS3C-5'D5[-]:TAS3a	0.26211997507841
AT2G25930.1	TAS3C-5'D10[+]	2440	5	15.1372	9.22459908332504	no	ELF3	TAS3C-5'D10[+]:ELF3	0.288502824140467
AT1G50450.1	TAS3A-5'D10[+]	85	4.5	0.299746	1.299746	no	NA	TAS3A-5'D10[+]:AT1G50450.1	0.382434528759519
AT5G16910.1	TAS1B-3'D2[-]	2773	3.5	0.149873	1	no	ATCSLD2	TAS1B-3'D2[-]:ATCSLD2	0.443268829446695
AT3G17626.1	TAS3A-5'D4[-]	384	5.5	0.449619	1.2606774835134	no	NA	TAS3A-5'D4[-]:AT3G17626.1	0.491909854850426
AT3G59150.1	TAS1C-3'D8[+]	870	5	0.149873	1.149873	no	NA	TAS1C-3'D8[+]:AT3G59150.1	0.526789936353595
AT1G63910.1	TAS3C-5'D3[+]	836	4.5	0.149873	1.149873	no	AtMYB103	TAS3C-5'D3[+]:AtMYB103	0.558779412876591
AT1G71710.2	TAS3B-5'D7[+]	1826	3.5	0.149873	1	no	NA	TAS3B-5'D7[+]:AT1G71710.2	0.558779412876591
AT2G02180.1	TAS3C-5'D9[+]	1100	4.5	1.49873	1.21942209056615	no	TOM3	TAS3C-5'D9[+]:TOM3	0.558779412876591
AT3G20190.1	TAS4-3'D7[-]	1265	5	0.149873	1.149873	no	PRK4	TAS4-3'D7[-]:PRK4	0.558779412876591
AT4G22190.1	TAS3C-5'D3[+]	617	2.5	0.149873	0.657308419164429	no	NA	TAS3C-5'D3[+]:AT4G22190.1	0.558779412876591
AT2G46220.1	TAS1B-3'D8[+]	1062	3.5	0.149873	1.149873	no	NA	TAS1B-3'D8[+]:AT2G46220.1	0.563658639188468
AT5G01030.2	TAS3B-5'D2[+]	2703	4	0.149873	1.149873	no	NA	TAS3B-5'D2[+]:AT5G01030.2	0.563658639188468
AT5G34851.1	TAS1C-3'D9[-]	900	4	0.149873	1.149873	no	NA	TAS1C-3'D9[-]:AT5G34851.1	0.563658639188468
AT1G61690.1	TAS3B-5'D6[+]	119	4	0.149873	1.149873	no	NA	TAS3B-5'D6[+]:AT1G61690.1	0.574377952026113
AT3G22940.1	TAS3B-5'D2[-]	1073	5	0.449619	1.449619	no	NA	TAS3B-5'D2[-]:AT3G22940.1	0.638019907017893
AT5G10370.1	TAS1C-3'D7[+]	872	4.5	0.149873	1.149873	no	NA	TAS1C-3'D7[+]:AT5G10370.1	0.638019907017893
AT1G62680.1	TAS1A-3'D10[-]	1636	5	0.149873	1.149873	no	NA	TAS1A-3'D10[-]:AT1G62680.1	0.649229612619064
AT5G39870.1	TAS3C-5'D3[+]	702	4	0.149873	1	no	NA	TAS3C-5'D3[+]:AT5G39870.1	0.649229612619064
AT5G44740.2	TAS3B-5'D7[+]	1926	3	0.149873	0.884690547229997	no	POLH	TAS3B-5'D7[+]:POLH	0.649229612619064
AT5G57040.1	TAS2-3'D2[-]	760	2	0.149873	0.434143698557729	no	NA	TAS2-3'D2[-]:AT5G57040.1	0.649229612619064
AT3G56040.1	TAS3C-5'D9[+]	1605	5	0.299746	1.299746	no	UGP3	TAS3C-5'D9[+]:UGP3	0.657900392762147
AT1G08820.2	TAS3A-5'D1[+]	111	5.5	1.04911	1.57654649446892	no	VAP27-2	TAS3A-5'D1[+]:VAP27-2	0.710601859671054
AT1G30450.3	TAS3A-5'D2[-]	54	5.5	0.149873	1.149873	no	ATCCC1	TAS3A-5'D2[-]:ATCCC1	0.710601859671054
AT1G43850.2	TAS3B-5'D6[+]	1985	4.5	0.149873	1	no	SEU	TAS3B-5'D6[+]:SEU	0.710601859671054
AT1G51670.1	TAS1A-3'D6[+]	536	3.5	0.149873	0.884690547229997	no	NA	TAS1A-3'D6[+]:AT1G51670.1	0.710601859671054
AT1G55420.1	TAS3A-5'D3[-]	1853	6	0.149873	1.149873	no	EDA11	TAS3A-5'D3[-]:EDA11	0.710601859671054
AT1G69440.1	TAS1C-3'D2[-]	1135	5	0.149873	1.149873	no	AGO7	TAS1C-3'D2[-]:AGO7	0.710601859671054
AT1G79060.1	TAS1A-3'D7[-]	1110	5.5	0.599493	1.39101709493135	no	NA	TAS1A-3'D7[-]:AT1G79060.1	0.710601859671054
AT2G17020.1	TAS3C-5'D4[-]	2139	4	0.149873	1	no	NA	TAS3C-5'D4[-]:AT2G17020.1	0.710601859671054
AT2G22800.1	TAS3A-5'D6[+]	676	3.5	0.149873	0.884690547229997	no	HAT9	TAS3A-5'D6[+]:HAT9	0.710601859671054
AT2G30770.1	TAS3B-5'D6[-]	1500	4.5	0.149873	1	no	CYP71A13	TAS3B-5'D6[-]:CYP71A13	0.710601859671054
AT3G45140.1	TAS3A-5'D8[+]	698	3.5	0.149873	0.793224288588933	no	ATLOX2	TAS3A-5'D8[+]:ATLOX2	0.710601859671054
AT3G52300.2	TAS3B-5'D5[+]	377	6	2.69772	1.94694822505224	no	ATPQ	TAS3B-5'D5[+]:ATPQ	0.710601859671054
AT4G01090.1	TAS1C-3'D4[+]	1004	5	0.149873	1.149873	no	NA	TAS1C-3'D4[+]:AT4G01090.1	0.710601859671054
AT4G29950.2	TAS1C-3'D5[-]	712	5.5	0.899239	1.46123858046111	no	NA	TAS1C-3'D5[-]:AT4G29950.2	0.710601859671054
AT4G30620.1	TAS3C-5'D7[-]	686	4	0.149873	1	no	NA	TAS3C-5'D7[-]:AT4G30620.1	0.710601859671054
AT4G36540.2	TAS3B-5'D7[+]	419	3.5	0.149873	0.884690547229997	no	BEE2	TAS3B-5'D7[+]:BEE2	0.710601859671054
AT5G40450.1	TAS3A-5'D1[+]	6543	3	0.899239	0.584723068871032	no	NA	TAS3A-5'D1[+]:AT5G40450.1	0.710601859671054
AT4G08240.2	TAS1B-3'D3[+]	159	4.5	0.149873	1	no	NA	TAS1B-3'D3[+]:AT4G08240.2	0.71304131356328
AT5G43960.2	TAS4-3'D3[-]	362	4.5	0.149873	1	no	NA	TAS4-3'D3[-]:AT5G43960.2	0.71304131356328
AT5G56870.1	TAS1B-3'D7[-]	471	6	2.54784	1.34178986502074	no	BGAL4	TAS1B-3'D7[-]:BGAL4	0.71304131356328
AT5G61430.1	TAS3C-5'D9[+]	575	5.5	0.149873	1.149873	no	ANAC100	TAS3C-5'D9[+]:ANAC100	0.71304131356328
AT1G42550.1	TAS3A-5'D1[+]	2397	4.5	0.599493	1.2306196749211	no	PMI1	TAS3A-5'D1[+]:PMI1	0.716730525093762
AT1G64330.1	TAS3C-5'D7[-]	1902	3.5	0.299746	1	no	NA	TAS3C-5'D7[-]:AT1G64330.1	0.716730525093762
AT1G70100.4	TAS3C-5'D3[+]	879	4	0.149873	1	no	NA	TAS3C-5'D3[+]:AT1G70100.4	0.716730525093762
AT3G16340.2	TAS3C-5'D9[+]	3767	5	0.149873	1.149873	no	ABCG29	TAS3C-5'D9[+]:ABCG29	0.716730525093762
AT3G61960.2	TAS4-3'D7[-]	224	4	0.149873	1	no	NA	TAS4-3'D7[-]:AT3G61960.2	0.716730525093762
AT4G29940.2	TAS3A-5'D6[+]	1298	4	0.149873	1	no	PRHA	TAS3A-5'D6[+]:PRHA	0.716730525093762
AT4G31340.2	TAS3C-5'D4[-]	1692	2	1.04911	0.931841436295754	no	NA	TAS3C-5'D4[-]:AT4G31340.2	0.716730525093762
AT5G25480.1	TAS1C-3'D7[-]	915	5	0.149873	1.149873	no	AtDNMT2	TAS1C-3'D7[-]:AtDNMT2	0.716730525093762
AT1G52870.2	TAS3B-5'D7[+]	450	4	0.149873	1	no	NA	TAS3B-5'D7[+]:AT1G52870.2	0.727489317144646
AT1G80010.1	TAS3A-5'D6[+]	1512	5.5	0.149873	1.149873	no	FRS8	TAS3A-5'D6[+]:FRS8	0.727489317144646
AT2G19760.1	TAS2-3'D3[-]	645	4	0.899239	1	no	PFN1	TAS2-3'D3[-]:PFN1	0.727489317144646
AT3G06483.1	TAS3A-5'D5[-]	1397	6	0.899239	1.31016425695303	no	ATPDHK	TAS3A-5'D5[-]:ATPDHK	0.727489317144646
AT3G11964.1	TAS3C-5'D3[+]	4841	5.5	0.149873	1.149873	no	NA	TAS3C-5'D3[+]:AT3G11964.1	0.727489317144646
AT3G14810.2	TAS3C-5'D7[-]	3062	4	0.149873	1	no	MSL5	TAS3C-5'D7[-]:MSL5	0.727489317144646
AT3G43300.2	TAS1C-3'D9[+]	1478	5.5	0.149873	1.149873	no	ATMIN7	TAS1C-3'D9[+]:ATMIN7	0.727489317144646
AT3G44620.2	TAS3B-5'D5[+]	441	5	0.599493	1.2306196749211	no	NA	TAS3B-5'D5[+]:AT3G44620.2	0.727489317144646
AT3G52110.2	TAS3B-5'D9[+]	1005	5.5	0.299746	1.299746	no	NA	TAS3B-5'D9[+]:AT3G52110.2	0.727489317144646
AT5G07530.2	TAS3C-5'D3[+]	165	5.5	0.149873	1.149873	no	ATGRP-7	TAS3C-5'D3[+]:ATGRP-7	0.727489317144646
AT5G22460.2	TAS3B-5'D6[-]	684	4	0.149873	1	no	NA	TAS3B-5'D6[-]:AT5G22460.2	0.727489317144646
AT4G21680.1	TAS3C-5'D2[-]	1981	6	0.299746	1.1303387417567	no	NRT1.8	TAS3C-5'D2[-]:NRT1.8	0.756415753384756
AT1G03520.2	TAS3A-5'D4[-]	628	5	0.299746	1	no	NA	TAS3A-5'D4[-]:AT1G03520.2	0.756657189400553
AT1G11280.4	TAS3C-5'D9[+]	1789	5	0.149873	1	no	NA	TAS3C-5'D9[+]:AT1G11280.4	0.756657189400553
AT1G14570.4	TAS3B-5'D4[-]	1530	3	0.149873	0.605438809965465	no	NA	TAS3B-5'D4[-]:AT1G14570.4	0.756657189400553
AT1G34904.1	TAS1A-3'D7[-]	56	5	0.0494581	1.0494581	no	NA	TAS1A-3'D7[-]:AT1G34904.1	0.756657189400553
AT1G34967.1	TAS1A-3'D7[-]	2840	5	0.0494581	1.0494581	no	NA	TAS1A-3'D7[-]:AT1G34967.1	0.756657189400553
AT1G53430.2	TAS3B-5'D5[+]	1401	5	0.299746	1.1303387417567	no	NA	TAS3B-5'D5[+]:AT1G53430.2	0.756657189400553
AT1G74860.1	TAS1A-3'D7[-]	381	5	0.149873	1	no	NA	TAS1A-3'D7[-]:AT1G74860.1	0.756657189400553
AT1G79000.2	TAS3C-5'D3[+]	5723	4	0.149873	0.884690547229997	no	ATHAC1	TAS3C-5'D3[+]:ATHAC1	0.756657189400553
AT2G09910.1	TAS2-3'D1[+]	2815	5	0.149873	1	no	NA	TAS2-3'D1[+]:AT2G09910.1	0.756657189400553
AT2G46000.1	TAS3B-5'D6[+]	717	5	0.299746	1	no	NA	TAS3B-5'D6[+]:AT2G46000.1	0.756657189400553
AT2G46020.2	TAS3B-5'D1[+]	5231	5	0.149873	1	no	ATBRM	TAS3B-5'D1[+]:ATBRM	0.756657189400553
AT3G03050.1	TAS1B-3'D2[-]	3272	5	0.149873	1	no	ATCSLD3	TAS1B-3'D2[-]:ATCSLD3	0.756657189400553
AT3G50240.1	TAS3B-5'D1[+]	1603	5	0.149873	1	no	KICP-02	TAS3B-5'D1[+]:KICP-02	0.756657189400553
AT4G38550.1	TAS4-3'D6[-]	2031	3.5	0.449619	0.828653923764381	no	NA	TAS4-3'D6[-]:AT4G38550.1	0.756657189400553
AT5G06420.2	TAS2-3'D2[-]	1861	5	0.149873	1	no	NA	TAS2-3'D2[-]:AT5G06420.2	0.756657189400553
AT5G06540.1	TAS3A-5'D1[+]	1632	5.5	0.149873	1.149873	no	NA	TAS3A-5'D1[+]:AT5G06540.1	0.756657189400553
AT5G16970.1	TAS1A-3'D7[-]	995	3.5	0.43763	0.214726116400157	no	AER	TAS1A-3'D7[-]:AER	0.756657189400553
AT5G17125.1	TAS1A-3'D7[-]	2840	5	0.0494581	1.0494581	no	NA	TAS1A-3'D7[-]:AT5G17125.1	0.756657189400553
AT5G22000.3	TAS3A-5'D6[+]	1212	4	0.149873	0.884690547229997	no	RHF2A	TAS3A-5'D6[+]:RHF2A	0.756657189400553
AT5G27930.2	TAS2-3'D4[-]	325	5	0.149873	1	no	NA	TAS2-3'D4[-]:AT5G27930.2	0.756657189400553
AT5G28640.1	TAS2-3'D3[-]	988	5	0.149873	1	no	AN3	TAS2-3'D3[-]:AN3	0.756657189400553
AT5G40890.2	TAS3B-5'D1[+]	1998	5	0.449619	1	no	ATCLC-A	TAS3B-5'D1[+]:ATCLC-A	0.756657189400553
AT5G47740.2	TAS3A-5'D1[+]	207	5.5	0.149873	1.149873	no	NA	TAS3A-5'D1[+]:AT5G47740.2	0.756657189400553
AT5G48655.3	TAS4-3'D3[+]	801	5.5	0.299746	1.1303387417567	no	NA	TAS4-3'D3[+]:AT5G48655.3	0.756657189400553
AT5G53330.1	TAS1A-3'D9[-]	649	5	0.749366	1	no	NA	TAS1A-3'D9[-]:AT5G53330.1	0.756657189400553
AT5G54890.1	TAS3B-5'D3[+]	1234	5	0.149873	1	no	NA	TAS3B-5'D3[+]:AT5G54890.1	0.756657189400553
AT5G55050.1	TAS3C-5'D3[-]	1508	5	0.149873	1	no	NA	TAS3C-5'D3[-]:AT5G55050.1	0.756657189400553
AT5G12110.1	TAS3B-5'D7[+]	420	5	0.149873	1	no	NA	TAS3B-5'D7[+]:AT5G12110.1	0.757766139743551
AT5G46210.1	TAS3C-5'D8[-]	1328	6	0.299746	1.1303387417567	no	ATCUL4	TAS3C-5'D8[-]:ATCUL4	0.757766139743551
AT5G63020.1	TAS3B-5'D5[+]	268	5.5	0.299746	1.1303387417567	no	NA	TAS3B-5'D5[+]:AT5G63020.1	0.757766139743551
AT1G15290.1	TAS3B-5'D5[-]	531	5.5	0.149873	1.149873	no	NA	TAS3B-5'D5[-]:AT1G15290.1	0.763242129848301
AT5G48180.1	TAS1B-3'D7[-]	657	5.5	1.79848	1.19142051889001	no	AtNSP5	TAS1B-3'D7[-]:AtNSP5	0.763242129848301
AT1G23980.1	TAS2-3'D3[-]	1191	5.5	0.149873	1	no	NA	TAS2-3'D3[-]:AT1G23980.1	0.773759980868136
AT1G65070.2	TAS1B-3'D5[-]	2298	5.5	0.149873	1	no	NA	TAS1B-3'D5[-]:AT1G65070.2	0.773759980868136
ATCG01040.1	TAS1B-3'D9[+]	199	3.5	0.749366	0.0548839646230929	no	YCF5	TAS1B-3'D9[+]:YCF5	0.773759980868136
AT1G50430.2	TAS3C-5'D2[-]	542	6	0.149873	1	no	7RED	TAS3C-5'D2[-]:7RED	0.776670264990512
AT1G70320.1	TAS1C-3'D9[+]	8280	5.5	0.182845	1.0286744710068	no	UPL2	TAS1C-3'D9[+]:UPL2	0.776670264990512
AT3G49210.1	TAS3C-5'D3[+]	1018	5.5	0.149873	1	no	NA	TAS3C-5'D3[+]:AT3G49210.1	0.776670264990512
AT4G19150.2	TAS3C-5'D8[-]	965	5.5	0.299746	1	no	NA	TAS3C-5'D8[-]:AT4G19150.2	0.776670264990512
AT1G20330.1	TAS1A-3'D2[-]	182	5.5	0.299746	1	no	CVP1	TAS1A-3'D2[-]:CVP1	0.780500084990415
AT1G75460.1	TAS3C-5'D5[+]	541	5.5	0.599493	1.10338854554197	no	NA	TAS3C-5'D5[+]:AT1G75460.1	0.800158477034268
AT5G14270.2	TAS3B-5'D6[+]	2039	4	0.0764353	0.828188969229372	no	ATBET9	TAS3B-5'D6[+]:ATBET9	0.800158477034268
AT1G07110.1	TAS1C-3'D7[-]	1854	5.5	0.449619	1	no	ATF2KP	TAS1C-3'D7[-]:ATF2KP	0.801077866161355
AT2G35610.1	TAS1B-3'D1[-]	1705	5.5	0.149873	1	no	XEG113	TAS1B-3'D1[-]:XEG113	0.801077866161355
AT5G24860.1	TAS3C-5'D6[-]	424	5.5	0.449619	1	no	ATFPF1	TAS3C-5'D6[-]:ATFPF1	0.801077866161355
AT5G48220.3	TAS3A-5'D5[-]	1637	6	0.449619	1.11530945277	no	NA	TAS3A-5'D5[-]:AT5G48220.3	0.801077866161355
AT5G20270.1	TAS3C-5'D9[-]	1359	6	0.149873	1	no	HHP1	TAS3C-5'D9[-]:HHP1	0.821877291383072
AT3G47910.2	TAS3C-5'D3[+]	5340	4.5	0.149873	0.884690547229997	no	NA	TAS3C-5'D3[+]:AT3G47910.2	0.823295193495094
AT4G26570.2	TAS4-3'D8[+]	473	6	0.299746	1.1303387417567	no	ATCBL3	TAS4-3'D8[+]:ATCBL3	0.823295193495094
AT1G72150.1	TAS3C-5'D2[+]	114	6	1.6486	1.12761084100372	no	PATL1	TAS3C-5'D2[+]:PATL1	0.825211548509692
AT3G09980.1	TAS1B-3'D9[-]	260	5.5	0.299746	1	no	NA	TAS1B-3'D9[-]:AT3G09980.1	0.826632201225692
AT3G26030.1	TAS3A-5'D2[+]	1451	4.5	0.149873	0.884690547229997	no	ATB' DELTA	TAS3A-5'D2[+]:ATB' DELTA	0.826632201225692
AT1G72030.1	TAS1B-3'D3[-]	471	5.5	0.149873	1	no	NA	TAS1B-3'D3[-]:AT1G72030.1	0.82684079912415
AT5G62390.1	TAS3B-5'D7[+]	854	4	0.149873	0.793224288588933	no	ATBAG7	TAS3B-5'D7[+]:ATBAG7	0.82684079912415
AT1G23190.1	TAS3B-5'D6[+]	1786	6	0.599493	1.2306196749211	no	PGM3	TAS3B-5'D6[+]:PGM3	0.829937275760418
AT2G47620.1	TAS1C-3'D9[+]	1485	4.5	0.149873	1	no	ATSWI3A	TAS1C-3'D9[+]:ATSWI3A	0.829937275760418
AT4G15093.1	TAS3B-5'D1[+]	743	4.5	0.149873	1	no	AtLigB	TAS3B-5'D1[+]:AtLigB	0.829937275760418
AT5G18280.2	TAS4-3'D5[+]	768	4.5	0.149873	1	no	APY2	TAS4-3'D5[+]:APY2	0.831192587720637
AT1G15270.1	TAS3B-5'D9[+]	207	6	2.54784	1.26777393442154	no	NA	TAS3B-5'D9[+]:AT1G15270.1	0.841508594530115
AT1G29470.2	TAS4-3'D1[-]	1529	4	0.149873	0.793224288588933	no	NA	TAS4-3'D1[-]:AT1G29470.2	0.843696323268151
AT1G10865.2	TAS2-3'D4[+]	505	4.5	0.149873	0.884690547229997	no	NA	TAS2-3'D4[+]:AT1G10865.2	0.848126065818292
AT1G18740.1	TAS3B-5'D5[+]	1137	4	0.149873	0.657308419164429	no	NA	TAS3B-5'D5[+]:AT1G18740.1	0.848126065818292
AT1G47310.1	TAS4-3'D4[-]	242	4	0.149873	0.605438809965465	no	NA	TAS4-3'D4[-]:AT1G47310.1	0.848126065818292
AT1G49650.1	TAS3C-5'D2[+]	1359	6	0.149873	1	no	NA	TAS3C-5'D2[+]:AT1G49650.1	0.848126065818292
AT1G64950.1	TAS3A-5'D4[+]	813	4	0.149873	0.738267947670925	no	CYP89A5	TAS3A-5'D4[+]:CYP89A5	0.848126065818292
AT1G66040.1	TAS2-3'D9[+]	570	6	0.0749366	1.07332797116977	no	ORTH4	TAS2-3'D9[+]:ORTH4	0.848126065818292
AT1G66050.1	TAS2-3'D9[+]	617	6	0.0749366	1.07332797116977	no	ORTH5	TAS2-3'D9[+]:ORTH5	0.848126065818292
AT2G35390.3	TAS1A-3'D10[-]	758	6	0.299746	1	no	NA	TAS1A-3'D10[-]:AT2G35390.3	0.848126065818292
AT3G23070.1	TAS3A-5'D9[+]	2511	6	0.149873	1	no	ATCFM3A	TAS3A-5'D9[+]:ATCFM3A	0.848126065818292
AT3G59930.1	TAS1A-3'D8[+]	426	6	0.149873	1	no	NA	TAS1A-3'D8[+]:AT3G59930.1	0.848126065818292
AT4G01290.2	TAS3A-5'D6[+]	532	6	0.149873	1	no	NA	TAS3A-5'D6[+]:AT4G01290.2	0.848126065818292
AT4G20300.2	TAS3B-5'D9[-]	1630	3.5	0.149873	0.793224288588933	no	NA	TAS3B-5'D9[-]:AT4G20300.2	0.848126065818292
AT4G32940.1	TAS3B-5'D2[-]	1024	3.5	0.299746	0.440838435056896	no	GAMMA-VPE	TAS3B-5'D2[-]:GAMMA-VPE	0.848126065818292
AT5G03910.1	TAS3A-5'D6[+]	543	6	0.149873	1	no	ABCB29	TAS3A-5'D6[+]:ABCB29	0.848126065818292
AT5G11230.1	TAS3C-5'D3[+]	959	6	0.149873	1	no	NA	TAS3C-5'D3[+]:AT5G11230.1	0.848126065818292
AT5G33370.2	TAS3C-5'D4[-]	1300	3.5	0.149873	0.718898425938719	no	NA	TAS3C-5'D4[-]:AT5G33370.2	0.848126065818292
AT5G46730.2	TAS4-3'D2[-]	597	4	0.749366	0.498980569785617	no	NA	TAS4-3'D2[-]:AT5G46730.2	0.848126065818292
AT5G61140.2	TAS1B-3'D5[-]	1208	6	0.149873	1	no	NA	TAS1B-3'D5[-]:AT5G61140.2	0.848126065818292
AT5G62390.1	TAS3C-5'D3[+]	917	6	0.299746	1	no	ATBAG7	TAS3C-5'D3[+]:ATBAG7	0.848126065818292
AT1G07750.1	TAS4-3'D9[+]	870	6	0.449619	1	no	NA	TAS4-3'D9[+]:AT1G07750.1	0.857675623928736
AT1G09770.1	TAS3C-5'D5[+]	2826	4.5	0.149873	0.793224288588933	no	ATCDC5	TAS3C-5'D5[+]:ATCDC5	0.857675623928736
AT1G11360.4	TAS1B-3'D4[-]	786	6	0.299746	1	no	NA	TAS1B-3'D4[-]:AT1G11360.4	0.857675623928736
AT1G17220.1	TAS3B-5'D7[+]	1026	6	0.149873	1	no	FUG1	TAS3B-5'D7[+]:FUG1	0.857675623928736
AT1G21920.1	TAS3C-5'D8[+]	251	5	0.299746	0.896612144294466	no	NA	TAS3C-5'D8[+]:AT1G21920.1	0.857675623928736
AT1G25560.1	TAS3B-5'D9[-]	1166	3	0.299746	0.36634853882926	no	EDF1	TAS3B-5'D9[-]:EDF1	0.857675623928736
AT1G28230.1	TAS3C-5'D4[-]	1201	4.5	0.149873	0.884690547229997	no	ATPUP1	TAS3C-5'D4[-]:ATPUP1	0.857675623928736
AT1G28490.2	TAS4-3'D9[+]	723	4.5	0.149873	0.793224288588933	no	ATSYP61	TAS4-3'D9[+]:ATSYP61	0.857675623928736
AT1G32070.3	TAS2-3'D3[-]	889	4	0.299746	0.742981171464405	no	ATNSI	TAS2-3'D3[-]:ATNSI	0.857675623928736
AT1G56460.2	TAS3B-5'D7[+]	486	6	0.149873	1	no	NA	TAS3B-5'D7[+]:AT1G56460.2	0.857675623928736
AT1G72440.1	TAS1C-3'D7[-]	1965	6	0.149873	1	no	EDA25	TAS1C-3'D7[-]:EDA25	0.857675623928736
AT1G78830.1	TAS3C-5'D8[-]	1332	4	0.890246	0.317912277721622	no	NA	TAS3C-5'D8[-]:AT1G78830.1	0.857675623928736
AT1G79250.2	TAS2-3'D3[+]	146	6	0.149873	1	no	AGC1.7	TAS2-3'D3[+]:AGC1.7	0.857675623928736
AT2G01028.1	TAS1B-3'D7[-]	310	6	0.149873	1	no	NA	TAS1B-3'D7[-]:AT2G01028.1	0.857675623928736
AT2G02090.1	TAS3A-5'D1[+]	612	6	0.149873	1	no	CHA19	TAS3A-5'D1[+]:CHA19	0.857675623928736
AT2G06350.1	TAS1A-3'D1[-]	1163	6	0.149873	1	no	NA	TAS1A-3'D1[-]:AT2G06350.1	0.857675623928736
AT2G26240.1	TAS3C-5'D3[+]	93	4.5	0.149873	0.793224288588933	no	NA	TAS3C-5'D3[+]:AT2G26240.1	0.857675623928736
AT2G39675.1	TAS1A-3'D10[-]	631	4	0.149873	0.718898425938719	no	TAS1c	TAS1A-3'D10[-]:TAS1c	0.857675623928736
AT2G41790.1	TAS3B-5'D2[+]	2827	4	0.299746	0.0989174790900858	no	NA	TAS3B-5'D2[+]:AT2G41790.1	0.857675623928736
AT3G02760.1	TAS1B-3'D7[-]	796	6	0.149873	1	no	NA	TAS1B-3'D7[-]:AT3G02760.1	0.857675623928736
AT3G04210.1	TAS3B-5'D5[+]	1687	5	0.299746	0.896612144294466	no	NA	TAS3B-5'D5[+]:AT3G04210.1	0.857675623928736
AT3G06760.2	TAS3B-5'D7[+]	861	4	0.149873	0.56115728291795	no	NA	TAS3B-5'D7[+]:AT3G06760.2	0.857675623928736
AT3G17930.1	TAS3A-5'D5[+]	684	4	0.149873	0.460182972950259	no	DAC	TAS3A-5'D5[+]:DAC	0.857675623928736
AT3G28770.1	TAS3C-5'D8[-]	2887	5	0.149873	0.884690547229997	no	NA	TAS3C-5'D8[-]:AT3G28770.1	0.857675623928736
AT3G47340.3	TAS3C-5'D9[-]	2225	3.5	0.299746	0.351499302272752	no	ASN1	TAS3C-5'D9[-]:ASN1	0.857675623928736
AT4G01150.2	TAS3C-5'D2[+]	896	5	0.149873	0.884690547229997	no	NA	TAS3C-5'D2[+]:AT4G01150.2	0.857675623928736
AT4G01550.2	TAS3B-5'D7[+]	1466	6	0.149873	1	no	ANAC069	TAS3B-5'D7[+]:ANAC069	0.857675623928736
AT4G02530.1	TAS3B-5'D9[+]	298	6	0.599493	1	no	NA	TAS3B-5'D9[+]:AT4G02530.1	0.857675623928736
AT4G03080.1	TAS3B-5'D3[-]	1259	6	0.149873	1	no	BSL1	TAS3B-5'D3[-]:BSL1	0.857675623928736
AT4G25730.1	TAS3B-5'D7[+]	2386	6	0.149873	1	no	NA	TAS3B-5'D7[+]:AT4G25730.1	0.857675623928736
AT4G31540.1	TAS2-3'D3[+]	2401	6	0.149873	1	no	ATEXO70G1	TAS2-3'D3[+]:ATEXO70G1	0.857675623928736
AT5G03330.2	TAS1A-3'D9[-]	1135	6	0.299746	1	no	NA	TAS1A-3'D9[-]:AT5G03330.2	0.857675623928736
AT5G04830.2	TAS4-3'D1[+]	276	4	0.149873	0.250137699697191	no	NA	TAS4-3'D1[+]:AT5G04830.2	0.857675623928736
AT5G20040.3	TAS3A-5'D5[+]	356	6	0.149873	1	no	ATIPT9	TAS3A-5'D5[+]:ATIPT9	0.857675623928736
AT5G50460.1	TAS1A-3'D8[-]	189	4	0.899239	0.644170129055234	no	NA	TAS1A-3'D8[-]:AT5G50460.1	0.857675623928736
AT5G59950.5	TAS3B-5'D5[+]	1167	4	0.149873	0.489545141047146	no	NA	TAS3B-5'D5[+]:AT5G59950.5	0.857675623928736
ATMG00516.1	TAS3B-5'D9[-]	284	3	0.143878	0.558231622509285	no	NAD1	TAS3B-5'D9[-]:NAD1	0.857675623928736
AT1G56070.1	TAS1C-3'D6[-]	2382	5	1.04911	0.931841436295754	no	LOS1	TAS1C-3'D6[-]:LOS1	0.860133006236908
AT2G31390.1	TAS2-3'D9[-]	1144	4	0.149873	0.460182972950259	no	NA	TAS2-3'D9[-]:AT2G31390.1	0.860133006236908
AT2G38680.1	TAS3C-5'D3[+]	792	5	0.149873	0.884690547229997	no	NA	TAS3C-5'D3[+]:AT2G38680.1	0.860133006236908
AT3G31356.1	TAS3A-5'D4[-]	744	5	0.0584505	0.920493393618252	no	NA	TAS3A-5'D4[-]:AT3G31356.1	0.860133006236908
AT3G54760.2	TAS3A-5'D2[+]	2594	5	0.299746	0.896612144294466	no	NA	TAS3A-5'D2[+]:AT3G54760.2	0.860133006236908
AT4G20340.1	TAS3C-5'D3[+]	1499	5	0.149873	0.884690547229997	no	NA	TAS3C-5'D3[+]:AT4G20340.1	0.860133006236908
AT4G29820.1	TAS3A-5'D1[+]	563	4.5	0.149873	0.793224288588933	no	ATCFIM-25	TAS3A-5'D1[+]:ATCFIM-25	0.860133006236908
AT2G06530.1	TAS3A-5'D6[+]	623	5	0.299746	0.896612144294466	no	VPS2.1	TAS3A-5'D6[+]:VPS2.1	0.866858649591226
AT1G55150.1	TAS3B-5'D7[+]	1646	5	0.149873	1	no	AtRH20	TAS3B-5'D7[+]:AtRH20	0.87847106053043
AT1G58602.2	TAS1A-3'D7[-]	953	5	0.299746	1	no	NA	TAS1A-3'D7[-]:AT1G58602.2	0.87847106053043
AT2G45000.1	TAS1C-3'D9[+]	1795	5	0.149873	1	no	EMB2766	TAS1C-3'D9[+]:EMB2766	0.87847106053043
AT2G45650.1	TAS1A-3'D3[-]	445	5	0.149873	1.06822305065618	no	AGL6	TAS1A-3'D3[-]:AGL6	0.87847106053043
AT3G10730.1	TAS1C-3'D7[-]	1172	5	0.149873	1	no	ATSUN2	TAS1C-3'D7[-]:ATSUN2	0.87847106053043
AT3G25690.3	TAS3B-5'D5[+]	1710	5	0.299746	1	no	AtCHUP1	TAS3B-5'D5[+]:AtCHUP1	0.87847106053043
AT3G28760.2	TAS2-3'D7[+]	1358	5	0.149873	1	no	NA	TAS2-3'D7[+]:AT3G28760.2	0.87847106053043
AT4G30690.2	TAS3A-5'D1[+]	319	5	0.299746	1	no	NA	TAS3A-5'D1[+]:AT4G30690.2	0.87847106053043
AT5G42390.1	TAS2-3'D6[-]	1135	5	0.149873	1	no	SPP	TAS2-3'D6[-]:SPP	0.87847106053043
AT5G49510.2	TAS1C-3'D9[-]	414	5.5	0.299746	1.1303387417567	no	PFD3	TAS1C-3'D9[-]:PFD3	0.87847106053043
AT5G67030.2	TAS3B-5'D7[+]	353	5	0.149873	1	no	ABA1	TAS3B-5'D7[+]:ABA1	0.87847106053043
AT1G06890.3	TAS1B-3'D4[+]	944	5.5	0.149873	1	no	NA	TAS1B-3'D4[+]:AT1G06890.3	0.881448857139529
AT1G22160.1	TAS1A-3'D3[+]	327	5.5	0.149873	1	no	NA	TAS1A-3'D3[+]:AT1G22160.1	0.881448857139529
AT1G23020.2	TAS3B-5'D10[-]	2162	4.5	0.149873	0.793224288588933	no	ATFRO3	TAS3B-5'D10[-]:ATFRO3	0.881448857139529
AT1G27210.1	TAS1A-3'D9[-]	997	6	0.149873	1	no	NA	TAS1A-3'D9[-]:AT1G27210.1	0.881448857139529
AT1G42697.1	TAS4-3'D1[+]	1443	5.5	0.0374683	1.0374683	no	NA	TAS4-3'D1[+]:AT1G42697.1	0.881448857139529
AT1G53190.2	TAS3C-5'D9[+]	1675	6	0.149873	1	no	NA	TAS3C-5'D9[+]:AT1G53190.2	0.881448857139529
AT1G55690.3	TAS3C-5'D8[-]	2594	6	0.299746	1.1303387417567	no	NA	TAS3C-5'D8[-]:AT1G55690.3	0.881448857139529
AT1G55860.2	TAS1C-3'D9[+]	8689	5.5	0.116901	1.05224278532721	no	UPL1	TAS1C-3'D9[+]:UPL1	0.881448857139529
AT1G56660.1	TAS3B-5'D9[+]	1212	5	0.149873	0.944596965783741	no	NA	TAS3B-5'D9[+]:AT1G56660.1	0.881448857139529
AT1G62422.1	TAS4-3'D2[-]	531	6	0.149873	1	no	NA	TAS4-3'D2[-]:AT1G62422.1	0.881448857139529
AT1G65960.2	TAS3B-5'D6[+]	1452	6	2.09822	1.05083182118812	no	GAD2	TAS3B-5'D6[+]:GAD2	0.881448857139529
AT1G70820.1	TAS3B-5'D1[+]	1605	4.5	0.149873	0.718898425938719	no	NA	TAS3B-5'D1[+]:AT1G70820.1	0.881448857139529
AT1G74160.1	TAS3C-5'D2[+]	3844	6	0.149873	1	no	TRM4	TAS3C-5'D2[+]:TRM4	0.881448857139529
AT1G75460.1	TAS3A-5'D6[-]	988	4.5	0.149873	0.718898425938719	no	NA	TAS3A-5'D6[-]:AT1G75460.1	0.881448857139529
AT1G79830.4	TAS1C-3'D7[-]	1182	5.5	0.449619	1	no	GC5	TAS1C-3'D7[-]:GC5	0.881448857139529
AT2G20120.1	TAS2-3'D3[+]	656	5.5	0.154369	1.00390999701706	no	COV1	TAS2-3'D3[+]:COV1	0.881448857139529
AT2G21130.1	TAS3B-5'D7[-]	699	6	0.299746	1	no	NA	TAS3B-5'D7[-]:AT2G21130.1	0.881448857139529
AT2G24020.2	TAS1C-3'D1[-]	269	5	0.149873	0.884690547229997	no	NA	TAS1C-3'D1[-]:AT2G24020.2	0.881448857139529
AT2G26430.3	TAS3B-5'D7[+]	1221	6	0.149873	1	no	ATRCY1	TAS3B-5'D7[+]:ATRCY1	0.881448857139529
AT2G30390.2	TAS3C-5'D9[-]	1723	4	0.149873	0.793224288588933	no	ATFC-II	TAS3C-5'D9[-]:ATFC-II	0.881448857139529
AT2G30930.1	TAS3B-5'D9[+]	798	6	0.149873	1	no	NA	TAS3B-5'D9[+]:AT2G30930.1	0.881448857139529
AT2G34730.2	TAS3B-5'D9[+]	1830	6	0.149873	1	no	NA	TAS3B-5'D9[+]:AT2G34730.2	0.881448857139529
AT2G35880.1	TAS3B-5'D7[+]	1485	5	0.173853	0.903140305875148	no	NA	TAS3B-5'D7[+]:AT2G35880.1	0.881448857139529
AT2G36800.1	TAS1B-3'D4[-]	674	5.5	0.449619	1.11530945277	no	DOGT1	TAS1B-3'D4[-]:DOGT1	0.881448857139529
AT2G37340.3	TAS3B-5'D7[+]	860	6	0.149873	1	no	AT-RS2Z33	TAS3B-5'D7[+]:AT-RS2Z33	0.881448857139529
AT2G41140.1	TAS3B-5'D8[+]	546	5	0.149873	0.884690547229997	no	ATCBK3	TAS3B-5'D8[+]:ATCBK3	0.881448857139529
AT2G41220.1	TAS3B-5'D1[+]	5018	5.5	0.149873	1	no	GLU2	TAS3B-5'D1[+]:GLU2	0.881448857139529
AT2G42040.1	TAS1A-3'D7[-]	779	5.5	0.149873	1	no	NA	TAS1A-3'D7[-]:AT2G42040.1	0.881448857139529
AT3G03050.1	TAS3C-5'D8[+]	4078	4.5	0.149873	0.793224288588933	no	ATCSLD3	TAS3C-5'D8[+]:ATCSLD3	0.881448857139529
AT3G09860.1	TAS3A-5'D4[-]	455	4	0.149873	0.434143698557729	no	NA	TAS3A-5'D4[-]:AT3G09860.1	0.881448857139529
AT3G10800.1	TAS3C-5'D1[+]	710	6	0.149873	1	no	BZIP28	TAS3C-5'D1[+]:BZIP28	0.881448857139529
AT3G12010.1	TAS1A-3'D3[+]	2374	6	0.149873	1	no	NA	TAS1A-3'D3[+]:AT3G12010.1	0.881448857139529
AT3G12012.1	TAS1A-3'D3[+]	2374	6	0.149873	1	no	CPuORF20	TAS1A-3'D3[+]:CPuORF20	0.881448857139529
AT3G20090.1	TAS3C-5'D9[+]	127	6	0.00449619	1.00449619	no	CYP705A18	TAS3C-5'D9[+]:CYP705A18	0.881448857139529
AT3G23450.1	TAS4-3'D2[-]	317	5.5	0.149873	1	no	NA	TAS4-3'D2[-]:AT3G23450.1	0.881448857139529
AT3G29575.4	TAS3B-5'D7[+]	272	6	0.149873	1	no	AFP3	TAS3B-5'D7[+]:AFP3	0.881448857139529
AT3G48500.2	TAS3C-5'D4[+]	1617	5.5	0.149873	1	no	PDE312	TAS3C-5'D4[+]:PDE312	0.881448857139529
AT3G51370.2	TAS4-3'D3[-]	647	4.5	0.299746	0.684350942667037	no	NA	TAS4-3'D3[-]:AT3G51370.2	0.881448857139529
AT3G57550.2	TAS3C-5'D9[+]	915	5.5	0.149873	1	no	AGK2	TAS3C-5'D9[+]:AGK2	0.881448857139529
AT3G60030.1	TAS1B-3'D4[-]	371	6	0.149873	1	no	SPL12	TAS1B-3'D4[-]:SPL12	0.881448857139529
AT3G61700.2	TAS3B-5'D6[-]	115	6	0.149873	1	no	NA	TAS3B-5'D6[-]:AT3G61700.2	0.881448857139529
AT3G62600.1	TAS3A-5'D1[+]	480	6	0.149873	1	no	ATERDJ3B	TAS3A-5'D1[+]:ATERDJ3B	0.881448857139529
AT4G02150.1	TAS2-3'D3[+]	1240	5	0.149873	0.884690547229997	no	ATIMPALPHA3	TAS2-3'D3[+]:ATIMPALPHA3	0.881448857139529
AT4G02620.1	TAS3C-5'D1[+]	343	4.5	0.149873	0.884690547229997	no	NA	TAS3C-5'D1[+]:AT4G02620.1	0.881448857139529
AT4G24972.1	TAS3C-5'D1[+]	509	5.5	0.149873	1	no	TPD1	TAS3C-5'D1[+]:TPD1	0.881448857139529
AT4G27680.1	TAS1A-3'D7[-]	161	6	0.149873	1	no	NA	TAS1A-3'D7[-]:AT4G27680.1	0.881448857139529
AT4G28190.2	TAS3B-5'D7[+]	1229	6	0.149873	1	no	ULT	TAS3B-5'D7[+]:ULT	0.881448857139529
AT4G31300.3	TAS3B-5'D1[+]	411	5	0.299746	0.896612144294466	no	PBA1	TAS3B-5'D1[+]:PBA1	0.881448857139529
AT4G35550.1	TAS3B-5'D6[+]	730	6	0.149873	1	no	ATWOX13	TAS3B-5'D6[+]:ATWOX13	0.881448857139529
AT4G36750.1	TAS3A-5'D4[-]	924	5.5	0.299746	1	no	NA	TAS3A-5'D4[-]:AT4G36750.1	0.881448857139529
AT4G37180.2	TAS3B-5'D9[+]	357	6	0.149873	1	no	NA	TAS3B-5'D9[+]:AT4G37180.2	0.881448857139529
AT4G37870.1	TAS3A-5'D4[-]	515	6	0.149873	1	no	PCK1	TAS3A-5'D4[-]:PCK1	0.881448857139529
AT4G37980.2	TAS1B-3'D9[+]	680	4.5	0.149873	0.793224288588933	no	ATCAD7	TAS1B-3'D9[+]:ATCAD7	0.881448857139529
AT5G01090.1	TAS3B-5'D7[-]	1369	5	0.149873	1	no	NA	TAS3B-5'D7[-]:AT5G01090.1	0.881448857139529
AT5G01410.1	TAS1C-3'D7[-]	1134	4.5	0.599493	0.603901306350525	no	ATPDX1	TAS1C-3'D7[-]:ATPDX1	0.881448857139529
AT5G03430.1	TAS3B-5'D1[+]	1366	5	0.149873	0.884690547229997	no	NA	TAS3B-5'D1[+]:AT5G03430.1	0.881448857139529
AT5G04870.1	TAS4-3'D8[-]	2263	6	0.299746	1	no	ATCPK1	TAS4-3'D8[-]:ATCPK1	0.881448857139529
AT5G06160.1	TAS1A-3'D9[-]	915	5.5	0.149873	1	no	ATO	TAS1A-3'D9[-]:ATO	0.881448857139529
AT5G13420.1	TAS3B-5'D7[+]	1329	5.5	0.449619	1	no	TRA2	TAS3B-5'D7[+]:TRA2	0.881448857139529
AT5G16450.2	TAS2-3'D9[-]	441	4.5	0.149873	0.818614793504749	no	NA	TAS2-3'D9[-]:AT5G16450.2	0.881448857139529
AT5G18230.2	TAS3A-5'D4[+]	505	5	0.149873	0.884690547229997	no	NA	TAS3A-5'D4[+]:AT5G18230.2	0.881448857139529
AT5G18520.1	TAS4-3'D9[+]	1334	6	0.449619	1	no	Cand7	TAS4-3'D9[+]:Cand7	0.881448857139529
AT5G24280.1	TAS1A-3'D9[-]	4673	5	0.149873	0.884690547229997	no	GMI1	TAS1A-3'D9[-]:GMI1	0.881448857139529
AT5G25940.1	TAS1C-3'D2[+]	177	4.5	0.299746	0.684350942667037	no	NA	TAS1C-3'D2[+]:AT5G25940.1	0.881448857139529
AT5G26340.1	TAS1A-3'D9[-]	1541	4.5	0.149873	0.56115728291795	no	ATSTP13	TAS1A-3'D9[-]:ATSTP13	0.881448857139529
AT5G26742.3	TAS3A-5'D7[+]	1804	6	0.299746	1	no	AtRH3	TAS3A-5'D7[+]:AtRH3	0.881448857139529
AT5G27150.1	TAS1B-3'D10[-]	2172	6	0.449619	1	no	AT-NHX1	TAS1B-3'D10[-]:AT-NHX1	0.881448857139529
AT5G42770.2	TAS3A-5'D3[-]	656	5	0.0749366	0.934830716087777	no	NA	TAS3A-5'D3[-]:AT5G42770.2	0.881448857139529
AT5G45520.1	TAS3C-5'D5[+]	1724	5	0.149873	0.884690547229997	no	NA	TAS3C-5'D5[+]:AT5G45520.1	0.881448857139529
AT5G51260.1	TAS2-3'D6[-]	977	6	0.299746	1.1303387417567	no	NA	TAS2-3'D6[-]:AT5G51260.1	0.881448857139529
AT5G57360.2	TAS3B-5'D3[+]	1760	6	0.149873	1	no	ADO1	TAS3B-5'D3[+]:ADO1	0.881448857139529
AT5G57480.1	TAS3C-5'D8[-]	1479	6	0.149873	1	no	NA	TAS3C-5'D8[-]:AT5G57480.1	0.881448857139529
AT3G49260.3	TAS1B-3'D9[+]	384	5	0.149873	0.884690547229997	no	iqd21	TAS1B-3'D9[+]:iqd21	0.882810576164932
AT4G27585.1	TAS4-3'D1[+]	1126	6	0.149873	1	no	NA	TAS4-3'D1[+]:AT4G27585.1	0.890982841341074
AT1G22400.1	TAS3C-5'D3[+]	1400	4.5	0.299746	0.553351838764337	no	ATUGT85A1	TAS3C-5'D3[+]:ATUGT85A1	0.891857338447026
AT1G22882.1	TAS1B-3'D4[-]	2017	5	0.149873	0.884690547229997	no	NA	TAS1B-3'D4[-]:AT1G22882.1	0.891857338447026
AT3G56360.1	TAS1B-3'D4[-]	361	5	0.149873	0.884690547229997	no	NA	TAS1B-3'D4[-]:AT3G56360.1	0.891857338447026
AT1G63000.1	TAS3C-5'D2[-]	1161	4	0.299746	0.742981171464405	no	NRS/ER	TAS3C-5'D2[-]:NRS/ER	0.89281416303736
AT1G18540.1	TAS4-3'D8[+]	728	4.5	0.149873	0.489545141047146	no	NA	TAS4-3'D8[+]:AT1G18540.1	0.897666162419913
AT3G09740.1	TAS3C-5'D4[-]	938	4.5	0.299746	0.812598742226443	no	ATSYP71	TAS3C-5'D4[-]:ATSYP71	0.897666162419913
AT4G16430.1	TAS2-3'D2[+]	1104	5	0.149873	0.884690547229997	no	NA	TAS2-3'D2[+]:AT4G16430.1	0.897666162419913
AT5G55910.1	TAS4-3'D4[-]	1275	5	0.149873	0.884690547229997	no	D6PK	TAS4-3'D4[-]:D6PK	0.897666162419913
AT3G54080.1	TAS1A-3'D10[-]	1213	5	0.149873	0.884690547229997	no	NA	TAS1A-3'D10[-]:AT3G54080.1	0.908976792370159
AT5G11560.1	TAS3B-5'D6[-]	2384	5	0.149873	0.884690547229997	no	NA	TAS3B-5'D6[-]:AT5G11560.1	0.915239292008195
AT3G61260.1	TAS3B-5'D7[+]	609	4.5	0.749366	0.62511291844144	no	NA	TAS3B-5'D7[+]:AT3G61260.1	0.917099675739298
AT4G36810.1	TAS3C-5'D1[-]	1012	5	0.299746	0.896612144294466	no	AtGGPPS11	TAS3C-5'D1[-]:AtGGPPS11	0.917099675739298
AT5G46330.1	TAS3C-5'D7[-]	3422	5	0.149873	0.884690547229997	no	FLS2	TAS3C-5'D7[-]:FLS2	0.917099675739298
AT2G25210.1	TAS3C-5'D4[-]	298	4	0.149873	0.605438809965465	no	NA	TAS3C-5'D4[-]:AT2G25210.1	0.930728764156706
AT5G62000.4	TAS1B-3'D10[+]	3081	5	0.149873	0.793224288588933	no	ARF1-BP	TAS1B-3'D10[+]:ARF1-BP	0.943606466670473
ATCG00830.1	TAS3B-5'D9[+]	771	4.5	5.39543	0.339552108054728	no	RPL2.1	TAS3B-5'D9[+]:RPL2.1	0.943606466670473
AT5G42530.1	TAS3C-5'D1[-]	333	5	0.149873	0.884690547229997	no	NA	TAS3C-5'D1[-]:AT5G42530.1	0.956667255189848
AT1G71070.1	TAS3C-5'D3[+]	1649	5	0.449619	0.828653923764381	no	NA	TAS3C-5'D3[+]:AT1G71070.1	0.962018278025906
AT2G38120.1	TAS3B-5'D5[+]	151	5	0.149873	0.793224288588933	no	AtAUX1	TAS3B-5'D5[+]:AtAUX1	0.974432129822956
AT3G52200.2	TAS3B-5'D5[+]	2113	5	0.149873	0.793224288588933	no	LTA3	TAS3B-5'D5[+]:LTA3	0.974432129822956
AT1G55480.1	TAS1A-3'D9[-]	972	5	0.149873	0.793224288588933	no	ZKT	TAS1A-3'D9[-]:ZKT	0.975886121184439
AT2G39800.4	TAS1C-3'D7[-]	2235	5	0.299746	0.812598742226443	no	ATP5CS	TAS1C-3'D7[-]:ATP5CS	0.975886121184439
AT3G02080.1	TAS1C-3'D7[-]	447	5	0.299746	0.812598742226443	no	NA	TAS1C-3'D7[-]:AT3G02080.1	0.975886121184439
AT1G04270.2	TAS1A-3'D5[+]	82	5	0.149873	0.56115728291795	no	RPS15	TAS1A-3'D5[+]:RPS15	0.976724148971469
AT1G04280.1	TAS3A-5'D8[+]	1656	5.5	0.149873	0.793224288588933	no	NA	TAS3A-5'D8[+]:AT1G04280.1	0.976724148971469
AT1G05120.1	TAS3B-5'D6[+]	74	5.5	0.00449619	0.873571420496003	no	NA	TAS3B-5'D6[+]:AT1G05120.1	0.976724148971469
AT1G06920.1	TAS2-3'D2[+]	41	6	0.149873	0.884690547229997	no	ATOFP4	TAS2-3'D2[+]:ATOFP4	0.976724148971469
AT1G07280.3	TAS3B-5'D6[+]	627	5	0.149873	0.793224288588933	no	NA	TAS3B-5'D6[+]:AT1G07280.3	0.976724148971469
AT1G08110.4	TAS3B-5'D5[+]	663	5	0.149873	0.657308419164429	no	NA	TAS3B-5'D5[+]:AT1G08110.4	0.976724148971469
AT1G11910.1	TAS4-3'D7[-]	1668	5	2.39797	0.485776126422995	no	APA1	TAS4-3'D7[-]:APA1	0.976724148971469
AT1G12140.2	TAS3C-5'D4[-]	1441	5.5	0.149873	0.793224288588933	no	FMO GS-OX5	TAS3C-5'D4[-]:FMO GS-OX5	0.976724148971469
AT1G12360.1	TAS3C-5'D3[-]	2337	4.5	0.149873	0.718898425938719	no	KEU	TAS3C-5'D3[-]:KEU	0.976724148971469
AT1G13690.1	TAS3C-5'D3[+]	550	5.5	0.149873	0.884690547229997	no	ATE1	TAS3C-5'D3[+]:ATE1	0.976724148971469
AT1G27750.1	TAS3B-5'D3[+]	3223	5	0.149873	0.718898425938719	no	NA	TAS3B-5'D3[+]:AT1G27750.1	0.976724148971469
AT1G29470.2	TAS3B-5'D7[+]	1806	5.5	0.149873	0.793224288588933	no	NA	TAS3B-5'D7[+]:AT1G29470.2	0.976724148971469
AT1G31330.1	TAS3C-5'D1[+]	358	5	0.599493	0.299176442861632	no	PSAF	TAS3C-5'D1[+]:PSAF	0.976724148971469
AT1G32530.1	TAS4-3'D9[+]	1096	6	0.149873	0.884690547229997	no	NA	TAS4-3'D9[+]:AT1G32530.1	0.976724148971469
AT1G32700.2	TAS3A-5'D4[+]	1209	5	0.449619	0.491671273763291	no	NA	TAS3A-5'D4[+]:AT1G32700.2	0.976724148971469
AT1G48760.3	TAS3B-5'D9[+]	2656	5.5	0.149873	0.793224288588933	no	delta-ADR	TAS3B-5'D9[+]:delta-ADR	0.976724148971469
AT1G49130.2	TAS3C-5'D4[+]	765	5.5	0.149873	0.884690547229997	no	BBX17	TAS3C-5'D4[+]:BBX17	0.976724148971469
AT1G49510.1	TAS3C-5'D3[-]	1074	5.5	0.149873	0.793224288588933	no	emb1273	TAS3C-5'D3[-]:emb1273	0.976724148971469
AT1G54570.1	TAS3C-5'D4[+]	1791	5	0.449619	0.763263075368608	no	PES1	TAS3C-5'D4[+]:PES1	0.976724148971469
AT1G59910.1	TAS2-3'D3[+]	2758	5.5	0.149873	0.884690547229997	no	NA	TAS2-3'D3[+]:AT1G59910.1	0.976724148971469
AT1G61660.4	TAS1C-3'D5[-]	1139	5	0.149873	0.718898425938719	no	NA	TAS1C-3'D5[-]:AT1G61660.4	0.976724148971469
AT1G64450.1	TAS3C-5'D2[-]	1128	6	0.149873	0.793224288588933	no	NA	TAS3C-5'D2[-]:AT1G64450.1	0.976724148971469
AT1G65440.3	TAS1B-3'D4[-]	4568	5.5	0.449619	0.906299058514167	no	GTB1	TAS1B-3'D4[-]:GTB1	0.976724148971469
AT1G66580.1	TAS3B-5'D7[-]	767	4	0.149873	0.184110472079365	no	RPL10C	TAS3B-5'D7[-]:RPL10C	0.976724148971469
AT1G67530.2	TAS3C-5'D9[+]	2537	6	0.149873	0.884690547229997	no	NA	TAS3C-5'D9[+]:AT1G67530.2	0.976724148971469
AT1G68590.2	TAS3A-5'D5[+]	192	5	0.299746	0.742981171464405	no	PSRP3/1	TAS3A-5'D5[+]:PSRP3/1	0.976724148971469
AT1G70090.2	TAS3C-5'D5[+]	765	5.5	0.149873	0.884690547229997	no	GATL9	TAS3C-5'D5[+]:GATL9	0.976724148971469
AT1G74160.1	TAS3C-5'D9[+]	524	6	0.149873	0.884690547229997	no	TRM4	TAS3C-5'D9[+]:TRM4	0.976724148971469
AT1G78680.2	TAS4-3'D6[-]	1133	5	0.149873	0.657308419164429	no	ATGGH2	TAS4-3'D6[-]:ATGGH2	0.976724148971469
AT1G78820.1	TAS3C-5'D8[-]	1333	5	0.00899239	0.492405185665972	no	NA	TAS3C-5'D8[-]:AT1G78820.1	0.976724148971469
AT2G01480.1	TAS3A-5'D1[+]	2378	5.5	0.149873	0.884690547229997	no	NA	TAS3A-5'D1[+]:AT2G01480.1	0.976724148971469
AT2G07718.1	TAS4-3'D3[+]	811	5	0.22481	0.6204161231907	no	NA	TAS4-3'D3[+]:AT2G07718.1	0.976724148971469
AT2G17710.1	TAS3C-5'D1[+]	375	5.5	0.149873	0.793224288588933	no	NA	TAS3C-5'D1[+]:AT2G17710.1	0.976724148971469
AT2G20130.1	TAS2-3'D3[+]	657	5.5	0.145377	0.882248229922172	no	LCV1	TAS2-3'D3[+]:LCV1	0.976724148971469
AT2G20370.1	TAS3A-5'D10[+]	2219	6	0.149873	0.884690547229997	no	AtMUR3	TAS3A-5'D10[+]:AtMUR3	0.976724148971469
AT2G25900.2	TAS2-3'D8[-]	709	5.5	0.149873	0.793224288588933	no	ATCTH	TAS2-3'D8[-]:ATCTH	0.976724148971469
AT2G31360.1	TAS3B-5'D9[+]	1005	6	0.299746	0.896612144294466	no	ADS2	TAS3B-5'D9[+]:ADS2	0.976724148971469
AT2G33120.3	TAS3C-5'D10[-]	259	6	0.149873	0.884690547229997	no	ATVAMP722	TAS3C-5'D10[-]:ATVAMP722	0.976724148971469
AT2G33480.2	TAS3C-5'D3[+]	726	5	0.449619	0.580142312294646	no	ANAC041	TAS3C-5'D3[+]:ANAC041	0.976724148971469
AT2G40205.1	TAS3B-5'D9[-]	105	4	0.149873	0.410891984220005	no	NA	TAS3B-5'D9[-]:AT2G40205.1	0.976724148971469
AT2G40360.1	TAS3B-5'D5[+]	1933	6	0.149873	0.884690547229997	no	NA	TAS3B-5'D5[+]:AT2G40360.1	0.976724148971469
AT2G43760.3	TAS3C-5'D9[+]	549	5.5	0.149873	0.793224288588933	no	NA	TAS3C-5'D9[+]:AT2G43760.3	0.976724148971469
AT2G47240.2	TAS1B-3'D3[+]	1187	5.5	0.149873	0.793224288588933	no	CER8	TAS1B-3'D3[+]:CER8	0.976724148971469
AT3G02930.2	TAS1A-3'D9[-]	2049	5.5	0.149873	0.884690547229997	no	NA	TAS1A-3'D9[-]:AT3G02930.2	0.976724148971469
AT3G03702.1	TAS3B-5'D6[+]	748	5	0.149873	0.56115728291795	no	NA	TAS3B-5'D6[+]:AT3G03702.1	0.976724148971469
AT3G04920.1	TAS3A-5'D8[+]	255	5	0.299746	0.684350942667037	no	NA	TAS3A-5'D8[+]:AT3G04920.1	0.976724148971469
AT3G11450.1	TAS3C-5'D2[+]	1187	5.5	0.149873	0.793224288588933	no	NA	TAS3C-5'D2[+]:AT3G11450.1	0.976724148971469
AT3G11690.1	TAS3A-5'D1[+]	1196	6	0.299746	0.896612144294466	no	NA	TAS3A-5'D1[+]:AT3G11690.1	0.976724148971469
AT3G12480.1	TAS3A-5'D1[+]	1140	5.5	0.299746	0.896612144294466	no	NF-YC11	TAS3A-5'D1[+]:NF-YC11	0.976724148971469
AT3G12800.1	TAS2-3'D6[-]	762	5	0.299746	0.634297817101083	no	DECR	TAS2-3'D6[-]:DECR	0.976724148971469
AT3G13070.1	TAS3A-5'D1[+]	1698	5.5	0.149873	0.793224288588933	no	NA	TAS3A-5'D1[+]:AT3G13070.1	0.976724148971469
AT3G14230.3	TAS3C-5'D2[-]	1483	5	0.599493	0.780579373484098	no	RAP2.2	TAS3C-5'D2[-]:RAP2.2	0.976724148971469
AT3G16180.1	TAS4-3'D9[+]	1888	5	0.299746	0.634297817101083	no	NA	TAS4-3'D9[+]:AT3G16180.1	0.976724148971469
AT3G16630.2	TAS1C-3'D7[-]	2545	5.5	0.149873	0.793224288588933	no	ATKINESIN-13A	TAS1C-3'D7[-]:ATKINESIN-13A	0.976724148971469
AT3G22290.1	TAS3C-5'D2[+]	639	5.5	0.149873	0.884690547229997	no	NA	TAS3C-5'D2[+]:AT3G22290.1	0.976724148971469
AT3G24080.2	TAS3C-5'D3[+]	388	5.5	0.149873	0.884690547229997	no	NA	TAS3C-5'D3[+]:AT3G24080.2	0.976724148971469
AT3G24420.1	TAS3C-5'D2[-]	1011	5	0.299746	0.742981171464405	no	NA	TAS3C-5'D2[-]:AT3G24420.1	0.976724148971469
AT3G25840.2	TAS3C-5'D3[+]	378	6	0.149873	0.884690547229997	no	NA	TAS3C-5'D3[+]:AT3G25840.2	0.976724148971469
AT3G29035.1	TAS1A-3'D10[-]	1226	6	0.149873	0.884690547229997	no	ANAC059	TAS1A-3'D10[-]:ANAC059	0.976724148971469
AT3G53580.1	TAS1A-3'D3[+]	875	5.5	0.149873	0.793224288588933	no	NA	TAS1A-3'D3[+]:AT3G53580.1	0.976724148971469
AT4G01000.1	TAS3A-5'D4[+]	964	5.5	0.149873	0.793224288588933	no	NA	TAS3A-5'D4[+]:AT4G01000.1	0.976724148971469
AT4G04330.1	TAS3B-5'D2[+]	603	5.5	0.149873	0.884690547229997	no	AtRbcX1	TAS3B-5'D2[+]:AtRbcX1	0.976724148971469
AT4G07315.1	TAS1A-3'D7[-]	2080	5.5	0.149873	0.884690547229997	no	NA	TAS1A-3'D7[-]:AT4G07315.1	0.976724148971469
AT4G14030.2	TAS1B-3'D10[+]	103	5.5	0.149873	0.793224288588933	no	SBP1	TAS1B-3'D10[+]:SBP1	0.976724148971469
AT4G15520.1	TAS3B-5'D9[+]	598	5.5	0.149873	0.793224288588933	no	NA	TAS3B-5'D9[+]:AT4G15520.1	0.976724148971469
AT4G16710.2	TAS1A-3'D9[-]	508	5.5	0.149873	0.884690547229997	no	NA	TAS1A-3'D9[-]:AT4G16710.2	0.976724148971469
AT4G18710.2	TAS3C-5'D10[-]	892	5	0.149873	0.657308419164429	no	ATSK21	TAS3C-5'D10[-]:ATSK21	0.976724148971469
AT4G23710.1	TAS1A-3'D3[+]	89	6	0.0734378	0.933527267793922	no	VAG2	TAS1A-3'D3[+]:VAG2	0.976724148971469
AT4G24040.1	TAS2-3'D8[-]	1560	5	0.149873	0.56115728291795	no	ATTRE1	TAS2-3'D8[-]:ATTRE1	0.976724148971469
AT4G24290.2	TAS3C-5'D3[+]	2072	5	0.149873	0.718898425938719	no	NA	TAS3C-5'D3[+]:AT4G24290.2	0.976724148971469
AT4G27830.1	TAS3C-5'D2[+]	746	5.5	0.149873	0.884690547229997	no	BGLU10	TAS3C-5'D2[+]:BGLU10	0.976724148971469
AT4G30240.1	TAS3B-5'D7[+]	117	5.5	0.149873	0.793224288588933	no	NA	TAS3B-5'D7[+]:AT4G30240.1	0.976724148971469
AT4G30440.1	TAS3B-5'D3[+]	1118	5.5	0.149873	0.793224288588933	no	GAE1	TAS3B-5'D3[+]:GAE1	0.976724148971469
AT4G30790.1	TAS3C-5'D4[+]	1768	6	0.149873	0.884690547229997	no	NA	TAS3C-5'D4[+]:AT4G30790.1	0.976724148971469
AT4G32410.1	TAS1B-3'D4[-]	3035	6	0.299746	0.896612144294466	no	AtCESA1	TAS1B-3'D4[-]:AtCESA1	0.976724148971469
AT4G33960.1	TAS3C-5'D9[-]	289	5.5	0.149873	0.793224288588933	no	NA	TAS3C-5'D9[-]:AT4G33960.1	0.976724148971469
AT4G37180.2	TAS3A-5'D1[+]	1077	5.5	0.179848	0.813902135664613	no	NA	TAS3A-5'D1[+]:AT4G37180.2	0.976724148971469
AT4G37820.1	TAS3C-5'D3[+]	1734	5	0.149873	0.793224288588933	no	NA	TAS3C-5'D3[+]:AT4G37820.1	0.976724148971469
AT4G39820.1	TAS3B-5'D3[+]	1312	6	0.149873	0.884690547229997	no	NA	TAS3B-5'D3[+]:AT4G39820.1	0.976724148971469
AT5G01210.1	TAS3B-5'D5[+]	1449	6	0.449619	0.906299058514167	no	NA	TAS3B-5'D5[+]:AT5G01210.1	0.976724148971469
AT5G02800.1	TAS3C-5'D9[+]	1335	5.5	0.149873	0.793224288588933	no	CDL1	TAS3C-5'D9[+]:CDL1	0.976724148971469
AT5G07270.1	TAS3B-5'D9[+]	1590	5.5	0.149873	0.793224288588933	no	XBAT33	TAS3B-5'D9[+]:XBAT33	0.976724148971469
AT5G10050.1	TAS3B-5'D9[+]	693	6	0.149873	0.884690547229997	no	NA	TAS3B-5'D9[+]:AT5G10050.1	0.976724148971469
AT5G10480.3	TAS3C-5'D3[+]	795	5	0.149873	0.657308419164429	no	PAS2	TAS3C-5'D3[+]:PAS2	0.976724148971469
AT5G14030.4	TAS1A-3'D2[-]	645	5	0.299746	0.553351838764337	no	NA	TAS1A-3'D2[-]:AT5G14030.4	0.976724148971469
AT5G14440.2	TAS3C-5'D8[-]	569	5.5	0.149873	0.793224288588933	no	NA	TAS3C-5'D8[-]:AT5G14440.2	0.976724148971469
AT5G20000.1	TAS4-3'D9[+]	1491	5	0.149873	0.324105089293767	no	NA	TAS4-3'D9[+]:AT5G20000.1	0.976724148971469
AT5G28540.1	TAS1B-3'D4[-]	1747	5	0.245792	0.72645380620971	no	BIP1	TAS1B-3'D4[-]:BIP1	0.976724148971469
AT5G28770.3	TAS4-3'D9[+]	422	6	0.299746	0.896612144294466	no	AtbZIP63	TAS4-3'D9[+]:AtbZIP63	0.976724148971469
AT5G28770.3	TAS3A-5'D8[+]	935	6	0.299746	0.896612144294466	no	AtbZIP63	TAS3A-5'D8[+]:AtbZIP63	0.976724148971469
AT5G30495.2	TAS3B-5'D7[+]	589	5.5	0.149873	0.793224288588933	no	NA	TAS3B-5'D7[+]:AT5G30495.2	0.976724148971469
AT5G42390.1	TAS2-3'D3[+]	1651	6	0.0824302	0.941347609692549	no	SPP	TAS2-3'D3[+]:SPP	0.976724148971469
AT5G47020.1	TAS3B-5'D9[+]	4698	5.5	0.149873	0.884690547229997	no	NA	TAS3B-5'D9[+]:AT5G47020.1	0.976724148971469
AT5G47520.1	TAS1C-3'D5[-]	823	6	0.149873	0.884690547229997	no	AtRABA5a	TAS1C-3'D5[-]:AtRABA5a	0.976724148971469
AT5G48620.1	TAS3A-5'D6[+]	2476	5.5	0.149873	0.884690547229997	no	NA	TAS3A-5'D6[+]:AT5G48620.1	0.976724148971469
AT5G49910.1	TAS3B-5'D7[+]	1853	5.5	0.149873	0.793224288588933	no	cpHsc70-2	TAS3B-5'D7[+]:cpHsc70-2	0.976724148971469
AT5G50180.1	TAS3B-5'D7[-]	390	4	0.149873	0.390005596350501	no	NA	TAS3B-5'D7[-]:AT5G50180.1	0.976724148971469
AT5G56190.2	TAS3C-5'D2[+]	1347	5.5	0.299746	0.812598742226443	no	NA	TAS3C-5'D2[+]:AT5G56190.2	0.976724148971469
AT5G56970.1	TAS3C-5'D9[+]	1517	5.5	0.899239	0.808579055371542	no	ATCKX3	TAS3C-5'D9[+]:ATCKX3	0.976724148971469
AT5G57000.2	TAS2-3'D1[-]	618	5	0.149873	0.657308419164429	no	NA	TAS2-3'D1[-]:AT5G57000.2	0.976724148971469
AT5G61790.1	TAS2-3'D5[+]	642	5.5	0.149873	0.884690547229997	no	ATCNX1	TAS2-3'D5[+]:ATCNX1	0.976724148971469
AT5G63810.1	TAS1A-3'D7[-]	2150	6	0.299746	0.896612144294466	no	AtBGAL10	TAS1A-3'D7[-]:AtBGAL10	0.976724148971469
AT5G65110.2	TAS3A-5'D9[-]	1115	5	0.149873	0.718898425938719	no	ACX2	TAS3A-5'D9[-]:ACX2	0.976724148971469
AT5G66400.2	TAS3A-5'D1[+]	453	6	0.149873	0.884690547229997	no	ATDI8	TAS3A-5'D1[+]:ATDI8	0.976724148971469
ATMG00590.1	TAS4-3'D3[+]	811	5	0.22481	0.6204161231907	no	ORF313	TAS4-3'D3[+]:ORF313	0.976724148971469
AT4G25370.1	TAS3B-5'D10[+]	775	5	0.749366	0.493079169297375	no	NA	TAS3B-5'D10[+]:AT4G25370.1	0.97675483877686
AT2G35859.1	TAS4-3'D9[+]	861	5	0.149873	0.250137699697191	no	NA	TAS4-3'D9[+]:AT2G35859.1	0.979413811586629
AT1G56660.1	TAS3B-5'D7[+]	534	5.5	0.149873	0.933108983748315	no	NA	TAS3B-5'D7[+]:AT1G56660.1	0.99190903382928
AT3G06080.2	TAS1C-3'D8[+]	265	5.5	0.149873	0.884690547229997	no	TBL10	TAS1C-3'D8[+]:TBL10	0.99190903382928
AT1G53910.3	TAS3C-5'D2[-]	1460	4.5	1.34886	0.69125389570832	no	RAP2.12	TAS3C-5'D2[-]:RAP2.12	0.995156412641836
AT1G01350.1	TAS3C-5'D8[-]	905	6	0.128891	0.778750140554173	no	NA	TAS3C-5'D8[-]:AT1G01350.1	0.999952955925443
AT1G01820.1	TAS1A-3'D2[-]	823	6	0.149873	0.522909608502085	no	PEX11C	TAS1A-3'D2[-]:PEX11C	0.999952955925443
AT1G05560.1	TAS3C-5'D3[+]	1462	5	0.449619	0.287248368693984	no	UGT1	TAS3C-5'D3[+]:UGT1	0.999952955925443
AT1G06550.1	TAS3C-5'D10[+]	1260	6	0.149873	0.718898425938719	no	NA	TAS3C-5'D10[+]:AT1G06550.1	0.999952955925443
AT1G07320.4	TAS1B-3'D4[-]	853	6	0.599493	0.173048743808842	no	EMB2784	TAS1B-3'D4[-]:EMB2784	0.999952955925443
AT1G09770.1	TAS3B-5'D9[+]	768	6	0.149873	0.793224288588933	no	ATCDC5	TAS3B-5'D9[+]:ATCDC5	0.999952955925443
AT1G10830.2	TAS2-3'D6[+]	1394	5.5	0.149873	0.718898425938719	no	Z-ISO	TAS2-3'D6[+]:Z-ISO	0.999952955925443
AT1G11860.3	TAS3B-5'D1[+]	1447	6	0.299746	0.634297817101083	no	NA	TAS3B-5'D1[+]:AT1G11860.3	0.999952955925443
AT1G12080.2	TAS3C-5'D8[-]	300	6	2.09822	0.335195639520416	no	NA	TAS3C-5'D8[-]:AT1G12080.2	0.999952955925443
AT1G12090.1	TAS4-3'D7[+]	784	5.5	0.449619	0.337339576143591	no	ELP	TAS4-3'D7[+]:ELP	0.999952955925443
AT1G12310.1	TAS1B-3'D2[+]	499	5.5	0.149873	0.267585945299392	no	NA	TAS1B-3'D2[+]:AT1G12310.1	0.999952955925443
AT1G13270.2	TAS3A-5'D6[+]	798	6	0.149873	0.793224288588933	no	MAP1B	TAS3A-5'D6[+]:MAP1B	0.999952955925443
AT1G14710.2	TAS3C-5'D8[-]	2242	6	0.149873	0.793224288588933	no	NA	TAS3C-5'D8[-]:AT1G14710.2	0.999952955925443
AT1G14740.1	TAS2-3'D1[-]	1668	6	0.149873	0.718898425938719	no	TTA1	TAS2-3'D1[-]:TTA1	0.999952955925443
AT1G15340.2	TAS3B-5'D9[+]	861	6	0.149873	0.793224288588933	no	MBD10	TAS3B-5'D9[+]:MBD10	0.999952955925443
AT1G16560.4	TAS3C-5'D8[-]	1153	6	0.149873	0.56115728291795	no	NA	TAS3C-5'D8[-]:AT1G16560.4	0.999952955925443
AT1G17490.1	TAS1A-3'D5[+]	342	6	0.149873	0.718898425938719	no	NA	TAS1A-3'D5[+]:AT1G17490.1	0.999952955925443
AT1G20440.1	TAS3C-5'D3[+]	485	5.5	1.19899	0.530216958339562	no	AtCOR47	TAS3C-5'D3[+]:AtCOR47	0.999952955925443
AT1G20450.2	TAS3C-5'D8[+]	1337	6	0.599493	0.0708313811626228	no	ERD10	TAS3C-5'D8[+]:ERD10	0.999952955925443
AT1G20920.2	TAS2-3'D6[-]	700	6	0.149873	0.390005596350501	no	NA	TAS2-3'D6[-]:AT1G20920.2	0.999952955925443
AT1G20970.1	TAS3B-5'D7[+]	3918	5.5	0.149873	0.605438809965465	no	NA	TAS3B-5'D7[+]:AT1G20970.1	0.999952955925443
AT1G27540.2	TAS4-3'D4[-]	1097	6	0.299746	0.812598742226443	no	NA	TAS4-3'D4[-]:AT1G27540.2	0.999952955925443
AT1G30280.1	TAS3A-5'D1[+]	1008	6	0.149873	0.522909608502085	no	NA	TAS3A-5'D1[+]:AT1G30280.1	0.999952955925443
AT1G30360.1	TAS2-3'D3[+]	2344	5.5	0.449619	0.305386752843477	no	ERD4	TAS2-3'D3[+]:ERD4	0.999952955925443
AT1G42540.1	TAS3C-5'D9[+]	3013	5.5	0.149873	0.101389006454343	no	ATGLR3.3	TAS3C-5'D9[+]:ATGLR3.3	0.999952955925443
AT1G45160.2	TAS1A-3'D9[+]	3514	5.5	0.449619	0.707438351284216	no	NA	TAS1A-3'D9[+]:AT1G45160.2	0.999952955925443
AT1G51980.2	TAS1B-3'D7[+]	1838	5.5	0.149873	0.354014038976632	no	NA	TAS1B-3'D7[+]:AT1G51980.2	0.999952955925443
AT1G53910.3	TAS3A-5'D4[-]	1322	6	0.449619	0.426613242612501	no	RAP2.12	TAS3A-5'D4[-]:RAP2.12	0.999952955925443
AT1G53910.3	TAS3C-5'D9[+]	805	6	0.899239	0.717072793173752	no	RAP2.12	TAS3C-5'D9[+]:RAP2.12	0.999952955925443
AT1G56280.2	TAS3B-5'D7[+]	853	5.5	0.899239	0.513624341486105	no	ATDI19	TAS3B-5'D7[+]:ATDI19	0.999952955925443
AT1G59640.2	TAS3C-5'D3[+]	635	5.5	0.149873	0.657308419164429	no	BPE	TAS3C-5'D3[+]:BPE	0.999952955925443
AT1G60730.3	TAS3C-5'D3[+]	732	6	0.0794328	0.744632072289339	no	NA	TAS3C-5'D3[+]:AT1G60730.3	0.999952955925443
AT1G60940.2	TAS3C-5'D10[+]	437	6	0.149873	0.793224288588933	no	SNRK2-10	TAS3C-5'D10[+]:SNRK2-10	0.999952955925443
AT1G61680.2	TAS2-3'D5[-]	1305	6	0.149873	0.605438809965465	no	ATTPS14	TAS2-3'D5[-]:ATTPS14	0.999952955925443
AT1G64230.5	TAS3C-5'D9[+]	777	6	1.34886	0.376084770621049	no	UBC28	TAS3C-5'D9[+]:UBC28	0.999952955925443
AT1G67560.1	TAS2-3'D10[+]	715	6	0.149873	0.793224288588933	no	ATLOX6	TAS2-3'D10[+]:ATLOX6	0.999952955925443
AT1G70680.1	TAS1A-3'D7[-]	577	5.5	0.149873	0.718898425938719	no	NA	TAS1A-3'D7[-]:AT1G70680.1	0.999952955925443
AT1G70700.2	TAS1C-3'D5[-]	1014	6	0.599493	0.0378891202437043	no	JAZ9	TAS1C-3'D5[-]:JAZ9	0.999952955925443
AT1G72150.1	TAS1C-3'D8[-]	1004	6	0.149873	0.605438809965465	no	PATL1	TAS1C-3'D8[-]:PATL1	0.999952955925443
AT1G75950.1	TAS4-3'D4[+]	215	6	0.299746	0.634297817101083	no	ASK1	TAS4-3'D4[+]:ASK1	0.999952955925443
AT1G76490.1	TAS3A-5'D4[+]	2170	5	0.299746	0.147809266040439	no	AtHMGR1	TAS3A-5'D4[+]:AtHMGR1	0.999952955925443
AT1G76590.1	TAS3C-5'D3[+]	668	6	0.149873	0.354014038976632	no	NA	TAS3C-5'D3[+]:AT1G76590.1	0.999952955925443
AT1G79030.1	TAS3C-5'D8[-]	1698	6	0.149873	0.718898425938719	no	NA	TAS3C-5'D8[-]:AT1G79030.1	0.999952955925443
AT1G80360.1	TAS3C-5'D8[-]	1277	5.5	0.149873	0.605438809965465	no	NA	TAS3C-5'D8[-]:AT1G80360.1	0.999952955925443
AT2G01690.2	TAS3B-5'D5[-]	2729	6	0.149873	0.657308419164429	no	NA	TAS3B-5'D5[-]:AT2G01690.2	0.999952955925443
AT2G01850.1	TAS3C-5'D10[+]	917	6	0.299746	0.553351838764337	no	ATXTH27	TAS3C-5'D10[+]:ATXTH27	0.999952955925443
AT2G03680.2	TAS4-3'D2[-]	310	5.5	0.149873	0.657308419164429	no	SKU6	TAS4-3'D2[-]:SKU6	0.999952955925443
AT2G07180.2	TAS3B-5'D7[+]	1346	6	0.149873	0.718898425938719	no	NA	TAS3B-5'D7[+]:AT2G07180.2	0.999952955925443
AT2G19760.1	TAS3C-5'D3[+]	93	5.5	0.149873	0.718898425938719	no	PFN1	TAS3C-5'D3[+]:PFN1	0.999952955925443
AT2G20580.1	TAS3B-5'D7[+]	2900	5.5	0.599493	0.680965659937161	no	ATRPN1A	TAS3B-5'D7[+]:ATRPN1A	0.999952955925443
AT2G21600.1	TAS3C-5'D8[-]	859	6	0.149873	0.605438809965465	no	ATRER1B	TAS3C-5'D8[-]:ATRER1B	0.999952955925443
AT2G21660.2	TAS4-3'D2[-]	542	5.5	6.29167	0.0518861896222924	no	ATGRP7	TAS4-3'D2[-]:ATGRP7	0.999952955925443
AT2G22080.1	TAS3B-5'D9[+]	441	5.5	0.149873	0.718898425938719	no	NA	TAS3B-5'D9[+]:AT2G22080.1	0.999952955925443
AT2G22430.1	TAS3C-5'D9[-]	1209	6	0.149873	0.410891984220005	no	ATHB6	TAS3C-5'D9[-]:ATHB6	0.999952955925443
AT2G23290.1	TAS4-3'D2[-]	566	6	0.149873	0.56115728291795	no	AtMYB70	TAS4-3'D2[-]:AtMYB70	0.999952955925443
AT2G24360.1	TAS3C-5'D3[+]	1643	6	0.299746	0.591064988926735	no	NA	TAS3C-5'D3[+]:AT2G24360.1	0.999952955925443
AT2G27285.1	TAS3C-5'D8[-]	556	6	0.149873	0.793224288588933	no	NA	TAS3C-5'D8[-]:AT2G27285.1	0.999952955925443
AT2G27510.1	TAS3B-5'D8[+]	266	6	0.149873	0.718898425938719	no	ATFD3	TAS3B-5'D8[+]:ATFD3	0.999952955925443
AT2G28910.1	TAS1B-3'D3[+]	947	5.5	0.149873	0.56115728291795	no	CXIP4	TAS1B-3'D3[+]:CXIP4	0.999952955925443
AT2G29210.1	TAS3C-5'D9[+]	384	6	0.149873	0.793224288588933	no	NA	TAS3C-5'D9[+]:AT2G29210.1	0.999952955925443
AT2G30570.1	TAS3B-5'D7[+]	263	6	3.59696	0.104801008578848	no	PSBW	TAS3B-5'D7[+]:PSBW	0.999952955925443
AT2G33150.1	TAS3B-5'D7[-]	1589	5	0.299746	0.107500537607728	no	KAT2	TAS3B-5'D7[-]:KAT2	0.999952955925443
AT2G35260.1	TAS3C-5'D3[+]	1038	6	0.149873	0.605438809965465	no	NA	TAS3C-5'D3[+]:AT2G35260.1	0.999952955925443
AT2G36790.1	TAS3C-5'D8[-]	1028	6	0.038967	0.799361567567817	no	UGT73C6	TAS3C-5'D8[-]:UGT73C6	0.999952955925443
AT2G36950.1	TAS3C-5'D3[+]	905	6	0.149873	0.605438809965465	no	NA	TAS3C-5'D3[+]:AT2G36950.1	0.999952955925443
AT2G39470.3	TAS3C-5'D3[+]	749	5.5	0.149873	0.605438809965465	no	PnsL1	TAS3C-5'D3[+]:PnsL1	0.999952955925443
AT2G39770.2	TAS4-3'D10[-]	1243	6	0.299746	0.302462760721491	no	CYT1	TAS4-3'D10[-]:CYT1	0.999952955925443
AT2G42600.2	TAS2-3'D9[+]	2642	6	0.149873	0.657308419164429	no	ATPPC2	TAS2-3'D9[+]:ATPPC2	0.999952955925443
AT2G44490.1	TAS3C-5'D4[-]	1837	6	0.899239	0.613009728166496	no	BGLU26	TAS3C-5'D4[-]:BGLU26	0.999952955925443
AT2G45070.4	TAS3C-5'D8[-]	201	5.5	0.149873	0.657308419164429	no	SEC61 BETA	TAS3C-5'D8[-]:SEC61 BETA	0.999952955925443
AT2G46820.2	TAS3B-5'D9[-]	803	4.5	0.599493	0.37221662427482	no	PSAP	TAS3B-5'D9[-]:PSAP	0.999952955925443
AT3G04400.2	TAS3C-5'D8[+]	574	5.5	0.149873	0.234826107378439	no	emb2171	TAS3C-5'D8[+]:emb2171	0.999952955925443
AT3G04520.2	TAS1A-3'D7[-]	1042	6	0.149873	0.657308419164429	no	THA2	TAS1A-3'D7[-]:THA2	0.999952955925443
AT3G05020.1	TAS3C-5'D3[+]	258	5.5	0.149873	0.718898425938719	no	ACP	TAS3C-5'D3[+]:ACP	0.999952955925443
AT3G05120.1	TAS4-3'D8[-]	1134	6	0.299746	0.684350942667037	no	ATGID1A	TAS4-3'D8[-]:ATGID1A	0.999952955925443
AT3G05840.2	TAS2-3'D3[+]	1122	5.5	0.149873	0.718898425938719	no	ATSK12	TAS2-3'D3[+]:ATSK12	0.999952955925443
AT3G06580.1	TAS3B-5'D9[+]	1561	5.5	0.149873	0.56115728291795	no	GAL1	TAS3B-5'D9[+]:GAL1	0.999952955925443
AT3G07870.1	TAS2-3'D10[+]	1027	6	0.149873	0.718898425938719	no	NA	TAS2-3'D10[+]:AT3G07870.1	0.999952955925443
AT3G08510.3	TAS1A-3'D7[-]	1515	6	0.149873	0.718898425938719	no	ATPLC2	TAS1A-3'D7[-]:ATPLC2	0.999952955925443
AT3G08530.1	TAS1B-3'D8[-]	4613	6	0.149873	0.793224288588933	no	NA	TAS1B-3'D8[-]:AT3G08530.1	0.999952955925443
AT3G09735.1	TAS3C-5'D3[+]	291	5.5	0.449619	0.621921857503851	no	NA	TAS3C-5'D3[+]:AT3G09735.1	0.999952955925443
AT3G16840.1	TAS2-3'D1[-]	388	6	0.149873	0.793224288588933	no	NA	TAS2-3'D1[-]:AT3G16840.1	0.999952955925443
AT3G17820.1	TAS3C-5'D2[-]	1272	6	0.149873	0.434143698557729	no	ATGSKB6	TAS3C-5'D2[-]:ATGSKB6	0.999952955925443
AT3G18390.1	TAS3C-5'D9[+]	2852	6	0.149873	0.718898425938719	no	EMB1865	TAS3C-5'D9[+]:EMB1865	0.999952955925443
AT3G22320.1	TAS3B-5'D2[+]	823	5.5	0.149873	0.56115728291795	no	ATRPABC24.3	TAS3B-5'D2[+]:ATRPABC24.3	0.999952955925443
AT3G23400.1	TAS3A-5'D8[+]	729	5.5	0.149873	0.605438809965465	no	FIB4	TAS3A-5'D8[+]:FIB4	0.999952955925443
AT3G24080.2	TAS3C-5'D3[+]	1027	6	0.149873	0.793224288588933	no	NA	TAS3C-5'D3[+]:AT3G24080.2	0.999952955925443
AT3G28720.1	TAS1C-3'D2[+]	1950	6	0.149873	0.657308419164429	no	NA	TAS1C-3'D2[+]:AT3G28720.1	0.999952955925443
AT3G29040.1	TAS3A-5'D1[+]	578	6	0.149873	0.793224288588933	no	NA	TAS3A-5'D1[+]:AT3G29040.1	0.999952955925443
AT3G44340.2	TAS3B-5'D7[+]	3649	6	0.149873	0.718898425938719	no	CEF	TAS3B-5'D7[+]:CEF	0.999952955925443
AT3G46430.1	TAS3C-5'D3[+]	86	6	0.749366	0.853719907667231	no	NA	TAS3C-5'D3[+]:AT3G46430.1	0.999952955925443
AT3G47160.2	TAS3C-5'D2[+]	647	5.5	0.149873	0.718898425938719	no	NA	TAS3C-5'D2[+]:AT3G47160.2	0.999952955925443
AT3G47350.2	TAS3B-5'D6[-]	537	6	0.149873	0.410891984220005	no	ATHSD2	TAS3B-5'D6[-]:ATHSD2	0.999952955925443
AT3G47470.1	TAS4-3'D4[-]	291	5.5	0.149873	0.460182972950259	no	CAB4	TAS4-3'D4[-]:CAB4	0.999952955925443
AT3G49930.1	TAS2-3'D9[+]	263	6	0.149873	0.657308419164429	no	NA	TAS2-3'D9[+]:AT3G49930.1	0.999952955925443
AT3G51550.1	TAS2-3'D3[-]	2979	6	0.599493	0.640122382170142	no	FER	TAS2-3'D3[-]:FER	0.999952955925443
AT3G51860.1	TAS1B-3'D3[-]	947	6	0.149873	0.793224288588933	no	ATCAX3	TAS1B-3'D3[-]:ATCAX3	0.999952955925443
AT3G54050.2	TAS3B-5'D7[+]	1280	5.5	0.599493	0.37221662427482	no	HCEF1	TAS3B-5'D7[+]:HCEF1	0.999952955925443
AT3G55430.1	TAS4-3'D6[+]	568	6	0.149873	0.718898425938719	no	NA	TAS4-3'D6[+]:AT3G55430.1	0.999952955925443
AT3G59940.1	TAS4-3'D9[+]	1241	6	0.299746	0.464447128441154	no	NA	TAS4-3'D9[+]:AT3G59940.1	0.999952955925443
AT3G60740.1	TAS3C-5'D3[+]	3587	6	0.0569518	0.813198732675461	no	CHO	TAS3C-5'D3[+]:CHO	0.999952955925443
AT3G60750.2	TAS3B-5'D7[+]	2144	5.5	0.299746	0.490729441969342	no	NA	TAS3B-5'D7[+]:AT3G60750.2	0.999952955925443
AT3G61460.1	TAS3B-5'D1[-]	706	6	0.149873	0.56115728291795	no	BRH1	TAS3B-5'D1[-]:BRH1	0.999952955925443
AT4G01100.2	TAS3B-5'D2[+]	1120	6	0.149873	0.718898425938719	no	ADNT1	TAS3B-5'D2[+]:ADNT1	0.999952955925443
AT4G02380.2	TAS3A-5'D4[-]	157	5	0.149873	0.460182972950259	no	AtLEA5	TAS3A-5'D4[-]:AtLEA5	0.999952955925443
AT4G02380.2	TAS3B-5'D7[+]	351	6	0.599493	0.432561957097887	no	AtLEA5	TAS3B-5'D7[+]:AtLEA5	0.999952955925443
AT4G03260.2	TAS3C-5'D2[-]	2464	6	0.149873	0.657308419164429	no	NA	TAS3C-5'D2[-]:AT4G03260.2	0.999952955925443
AT4G07410.2	TAS1C-3'D7[-]	2686	5.5	0.299746	0.742981171464405	no	PCN	TAS1C-3'D7[-]:PCN	0.999952955925443
AT4G16155.1	TAS3B-5'D9[+]	1564	6	0.299746	0.812598742226443	no	NA	TAS3B-5'D9[+]:AT4G16155.1	0.999952955925443
AT4G19120.2	TAS2-3'D3[+]	1851	6	0.149873	0.298855387398345	no	ERD3	TAS2-3'D3[+]:ERD3	0.999952955925443
AT4G21660.2	TAS3B-5'D7[+]	1739	6	0.149873	0.605438809965465	no	NA	TAS3B-5'D7[+]:AT4G21660.2	0.999952955925443
AT4G22220.1	TAS3C-5'D3[+]	643	5.5	0.299746	0.36634853882926	no	ATISU1	TAS3C-5'D3[+]:ATISU1	0.999952955925443
AT4G22470.1	TAS3C-5'D4[+]	911	6	0.149873	0.657308419164429	no	NA	TAS3C-5'D4[+]:AT4G22470.1	0.999952955925443
AT4G23910.2	TAS3B-5'D7[+]	568	6	0.299746	0.142936826072373	no	NA	TAS3B-5'D7[+]:AT4G23910.2	0.999952955925443
AT4G24050.1	TAS3C-5'D3[+]	1307	6	0.299746	0.553351838764337	no	NA	TAS3C-5'D3[+]:AT4G24050.1	0.999952955925443
AT4G26190.1	TAS4-3'D3[+]	2024	5.5	0.149873	0.434143698557729	no	NA	TAS4-3'D3[+]:AT4G26190.1	0.999952955925443
AT4G26630.2	TAS3B-5'D9[+]	2186	6	0.149873	0.718898425938719	no	NA	TAS3B-5'D9[+]:AT4G26630.2	0.999952955925443
AT4G26630.2	TAS3C-5'D3[+]	836	6	0.149873	0.460182972950259	no	NA	TAS3C-5'D3[+]:AT4G26630.2	0.999952955925443
AT4G26630.2	TAS3B-5'D9[+]	969	6	0.449619	0.828653923764381	no	NA	TAS3B-5'D9[+]:AT4G26630.2	0.999952955925443
AT4G28750.1	TAS3A-5'D7[+]	329	6	0.738875	0.204726231094722	no	PSAE-1	TAS3A-5'D7[+]:PSAE-1	0.999952955925443
AT4G30080.1	TAS1B-3'D5[+]	2211	6	0.299746	0.742981171464405	no	ARF16	TAS1B-3'D5[+]:ARF16	0.999952955925443
AT4G30560.2	TAS2-3'D5[+]	2024	5.5	0.149873	0.718898425938719	no	ATCNGC9	TAS2-3'D5[+]:ATCNGC9	0.999952955925443
AT4G31980.1	TAS3B-5'D8[-]	676	6	0.149873	0.793224288588933	no	NA	TAS3B-5'D8[-]:AT4G31980.1	0.999952955925443
AT4G33150.3	TAS3C-5'D3[+]	1710	6	2.09822	0.0904014379168879	no	LKR	TAS3C-5'D3[+]:LKR	0.999952955925443
AT4G34480.1	TAS3C-5'D1[+]	1447	6	0.149873	0.489545141047146	no	NA	TAS3C-5'D1[+]:AT4G34480.1	0.999952955925443
AT4G35110.4	TAS1B-3'D4[-]	1131	5.5	0.149873	0.718898425938719	no	NA	TAS1B-3'D4[-]:AT4G35110.4	0.999952955925443
AT4G40030.3	TAS3C-5'D9[-]	826	5	0.749366	0.234986446442628	no	NA	TAS3C-5'D9[-]:AT4G40030.3	0.999952955925443
AT5G01410.1	TAS4-3'D6[+]	694	6	0.149873	0.657308419164429	no	ATPDX1	TAS4-3'D6[+]:ATPDX1	0.999952955925443
AT5G02230.2	TAS1A-3'D9[-]	736	6	0.149873	0.434143698557729	no	NA	TAS1A-3'D9[-]:AT5G02230.2	0.999952955925443
AT5G05690.3	TAS4-3'D9[+]	702	5.5	0.299746	0.634297817101083	no	CBB3	TAS4-3'D9[+]:CBB3	0.999952955925443
AT5G07440.3	TAS3C-5'D9[+]	180	5.5	0.299746	0.684350942667037	no	GDH2	TAS3C-5'D9[+]:GDH2	0.999952955925443
AT5G09810.1	TAS1C-3'D5[+]	1319	5.5	0.149873	0.234826107378439	no	ACT7	TAS1C-3'D5[+]:ACT7	0.999952955925443
AT5G10450.4	TAS4-3'D9[+]	519	6	0.984666	0.536726956070227	no	14-3-3lambda	TAS4-3'D9[+]:14-3-3lambda	0.999952955925443
AT5G10860.1	TAS3C-5'D7[-]	800	5.5	0.899239	0.250083482346249	no	CBSX3	TAS3C-5'D7[-]:CBSX3	0.999952955925443
AT5G11670.1	TAS1A-3'D5[-]	540	6	0.149873	0.793224288588933	no	ATNADP-ME2	TAS1A-3'D5[-]:ATNADP-ME2	0.999952955925443
AT5G13850.1	TAS3B-5'D7[+]	572	5.5	0.149873	0.718898425938719	no	NACA3	TAS3B-5'D7[+]:NACA3	0.999952955925443
AT5G16010.1	TAS3B-5'D5[+]	542	6	0.149873	0.56115728291795	no	NA	TAS3B-5'D5[+]:AT5G16010.1	0.999952955925443
AT5G20190.1	TAS1A-3'D6[+]	644	5.5	0.299746	0.742981171464405	no	NA	TAS1A-3'D6[+]:AT5G20190.1	0.999952955925443
AT5G20490.2	TAS1C-3'D7[-]	5028	6	0.149873	0.489545141047146	no	ATXIK	TAS1C-3'D7[-]:ATXIK	0.999952955925443
AT5G22000.3	TAS1A-3'D7[-]	1391	6	0.149873	0.605438809965465	no	RHF2A	TAS1A-3'D7[-]:RHF2A	0.999952955925443
AT5G22580.1	TAS3C-5'D3[+]	170	6	0.149873	0.324105089293767	no	NA	TAS3C-5'D3[+]:AT5G22580.1	0.999952955925443
AT5G22950.1	TAS3A-5'D2[+]	720	6	0.299746	0.812598742226443	no	VPS24.1	TAS3A-5'D2[+]:VPS24.1	0.999952955925443
AT5G23750.2	TAS3A-5'D9[+]	466	6	0.149873	0.652833952931718	no	NA	TAS3A-5'D9[+]:AT5G23750.2	0.999952955925443
AT5G25560.4	TAS3A-5'D4[-]	2523	5	0.299746	0.553351838764337	no	NA	TAS3A-5'D4[-]:AT5G25560.4	0.999952955925443
AT5G26000.2	TAS3C-5'D2[+]	823	5.5	0.149873	0.287650908326788	no	AtTGG1	TAS3C-5'D2[+]:AtTGG1	0.999952955925443
AT5G27670.1	TAS3B-5'D7[+]	143	6	0.149873	0.489545141047146	no	HTA7	TAS3B-5'D7[+]:HTA7	0.999952955925443
AT5G35630.3	TAS2-3'D4[+]	1421	6	0.599493	0.185050899343208	no	ATGSL1	TAS2-3'D4[+]:ATGSL1	0.999952955925443
AT5G40450.1	TAS3A-5'D6[+]	2042	6	0.299746	0.520162642622452	no	NA	TAS3A-5'D6[+]:AT5G40450.1	0.999952955925443
AT5G40450.1	TAS3B-5'D9[+]	2738	6	0.299746	0.490729441969342	no	NA	TAS3B-5'D9[+]:AT5G40450.1	0.999952955925443
AT5G41260.1	TAS3C-5'D9[+]	2001	6	0.149873	0.657308419164429	no	BSK8	TAS3C-5'D9[+]:BSK8	0.999952955925443
AT5G42950.1	TAS3B-5'D9[+]	5046	6	0.149873	0.793224288588933	no	NA	TAS3B-5'D9[+]:AT5G42950.1	0.999952955925443
AT5G45280.2	TAS3C-5'D2[+]	1171	6	0.449619	0.763263075368608	no	NA	TAS3C-5'D2[+]:AT5G45280.2	0.999952955925443
AT5G46840.2	TAS3A-5'D9[+]	189	6	0.149873	0.718898425938719	no	NA	TAS3A-5'D9[+]:AT5G46840.2	0.999952955925443
AT5G49520.1	TAS3B-5'D3[+]	1390	5.5	0.149873	0.718898425938719	no	ATWRKY48	TAS3B-5'D3[+]:ATWRKY48	0.999952955925443
AT5G50790.1	TAS3C-5'D3[+]	984	6	0.449619	0.376760257719767	no	AtSWEET10	TAS3C-5'D3[+]:AtSWEET10	0.999952955925443
AT5G52040.4	TAS3C-5'D3[+]	1445	6	0.149873	0.657308419164429	no	At-RS41	TAS3C-5'D3[+]:At-RS41	0.999952955925443
AT5G52650.1	TAS3B-5'D7[+]	528	6	0.149873	0.15445856963627	no	NA	TAS3B-5'D7[+]:AT5G52650.1	0.999952955925443
AT5G56870.1	TAS1A-3'D8[+]	966	5.5	0.599493	0.603901306350525	no	BGAL4	TAS1A-3'D8[+]:BGAL4	0.999952955925443
AT5G60790.1	TAS4-3'D9[-]	2135	5	0.149873	0.410891984220005	no	ABCF1	TAS4-3'D9[-]:ABCF1	0.999952955925443
AT5G61820.1	TAS1C-3'D5[-]	1236	6	0.449619	0.617158536481527	no	NA	TAS1C-3'D5[-]:AT5G61820.1	0.999952955925443
AT5G63850.1	TAS3C-5'D8[-]	1750	6	0.299746	0.243110401173143	no	AAP4	TAS3C-5'D8[-]:AAP4	0.999952955925443
AT5G64260.1	TAS3C-5'D2[+]	330	5.5	0.299746	0.0820681424981373	no	EXL2	TAS3C-5'D2[+]:EXL2	0.999952955925443
AT5G65220.1	TAS3B-5'D9[+]	450	6	0.299746	0.490729441969342	no	NA	TAS3B-5'D9[+]:AT5G65220.1	0.999952955925443
AT5G66760.1	TAS4-3'D2[-]	1150	5.5	0.149873	0.718898425938719	no	SDH1-1	TAS4-3'D2[-]:SDH1-1	0.999952955925443
AT5G66760.1	TAS1C-3'D5[-]	1777	6	0.599493	0.450835719761883	no	SDH1-1	TAS1C-3'D5[-]:SDH1-1	0.999952955925443
AT5G67370.1	TAS3A-5'D7[+]	714	6	0.0764353	0.828188969229372	no	CGLD27	TAS3A-5'D7[+]:CGLD27	0.999952955925443
AT5G67590.1	TAS3A-5'D7[+]	448	5	0.0794328	0.280547771462136	no	FRO1	TAS3A-5'D7[+]:FRO1	0.999952955925443
ATCG00170.1	TAS2-3'D8[-]	562	6	0.149873	0.718898425938719	no	RPOC2	TAS2-3'D8[-]:RPOC2	0.999952955925443
ATCG00380.1	TAS3B-5'D8[+]	235	6	2.69772	0.165950991831972	no	RPS4	TAS3B-5'D8[+]:RPS4	0.999952955925443
ATCG01130.1	TAS3C-5'D4[+]	4586	6	0.449619	0.149558737351227	no	YCF1.2	TAS3C-5'D4[+]:YCF1.2	0.999952955925443
ATMG00513.1	TAS3A-5'D2[-]	1342	6	0.0539543	0.232225250633469	no	NAD5	TAS3A-5'D2[-]:NAD5	0.999952955925443
