# Supplementary material for: NanoPARE: parallel analysis of RNA 5′ ends from low-input RNA
Source: Genome Res. 2018 Dec;28(12):1931–42. doi: 10.1101/gr.239202.118 (PMC6280765; doi:10.1101/gr.239202.118)
Supplement: Supplemental Material [file supp_gr.239202.118_Supplemental_Code_S1.zip › supplemental_code_S1/data_tables/detected_sites/stigma_1.anno.mir.allen.detected.sites.tsv]

target.transcript	sRNA	slice.site	Allen.score	slice.site.rpm	fold.change	verified.	common.name	interaction	adj.p.val
AT1G12820.1	miR393a-5p	1894	4	6.9391	2.74473807943357	yes	AFB3	miR393a-5p:AFB3	0
AT1G31280.1	miR403-3p	3232	1	2.52331	2.16044375031809	yes	AGO2	miR403-3p:AGO2	0
AT1G47970.1	miR414	401	2	0.630827	0.721078416200562	no	NA	miR414:AT1G47970.1	0
AT1G77850.1	miR160a-5p	1419	0.5	13.2474	14.2474	yes	ARF17	miR160a-5p:ARF17	0
AT2G02850.1	miR408-3p	107	1	14.509	2.1221164516363	yes	ARPN	miR408-3p:ARPN	0
AT2G24550.1	miR414	895	1	0.630827	0.588189870952384	no	NA	miR414:AT2G24550.1	0
AT2G28350.1	miR160a-5p	1339	2	2.52331	3.52331	yes	ARF10	miR160a-5p:ARF10	0
AT2G33810.1	miR156a-5p	796	1.5	0.630827	0.563816171589778	yes	SPL3	miR156a-5p:SPL3	0
AT2G39675.1	miR173-5p	378	2.5	8.83158	9.83158	yes	TAS1c	miR173-5p:TAS1c	0
AT2G45160.1	miR171a-3p	1013	0	11.3549	2.97411738651081	yes	ATHAM1	miR171a-3p:ATHAM1	0
AT3G26810.1	miR393a-5p	2009	4	3.06582	2.49310319242936	yes	AFB2	miR393a-5p:AFB2	0
AT3G60630.1	miR171a-3p	1055	0	6.30827	1	yes	ATHAM2	miR171a-3p:ATHAM2	0
AT4G00150.1	miR171a-3p	866	0	2.52331	2.16044375031809	yes	ATHAM3	miR171a-3p:ATHAM3	0
AT5G05550.2	miR414	492	2	0.630827	1	no	NA	miR414:AT5G05550.2	0
AT5G22640.2	miR414	1793	2	0.630827	0.996146318937462	no	emb1211	miR414:emb1211	0
AT5G35890.1	miR844-5p	558	6	1.26165	2.26165	no	NA	miR844-5p:AT5G35890.1	0
AT5G39740.2	miR414	997	1.5	0.630827	0.340823538754765	no	OLI7	miR414:OLI7	0
AT5G50570.2	miR156j	976	0	0.315414	0.852774469679633	no	SPL13	miR156j:SPL13	0
AT5G50670.1	miR156j	1111	0	0.315414	0.852774469679633	no	SPL13	miR156j:SPL13	0
AT5G57580.1	miR414	2139	1	0.630827	0.721078416200562	no	NA	miR414:AT5G57580.1	0
AT5G60760.1	miR447a-3p	1290	2.5	0.630827	1.630827	yes	NA	miR447a-3p:AT5G60760.1	0
AT5G06100.3	miR159a	1259	3.5	1.26165	2.26165	yes	ATMYB33	miR159a:ATMYB33	0.00657316500687394
AT2G39681.1	miR173-5p	417	2.5	6.9391	4.86814358604561	yes	TAS2	miR173-5p:TAS2	0.00749157340928031
AT3G23690.1	miR393a-5p	416	3	0.630827	1.630827	yes	NA	miR393a-5p:AT3G23690.1	0.0222018511933326
AT2G36400.1	miR396a-5p	756	4	1.26165	2.26165	yes	AtGRF3	miR396a-5p:AtGRF3	0.0365948518113646
AT4G03190.1	miR393a-5p	1597	3	0.630827	1.630827	yes	AFB1	miR393a-5p:AFB1	0.0365948518113646
AT4G30080.1	miR160a-5p	1518	2.5	0.630827	1	yes	ARF16	miR160a-5p:ARF16	0.0393345516549313
AT3G15140.1	miR5021	248	3	1.26165	2.26165	no	NA	miR5021:AT3G15140.1	0.039712491060921
AT5G40340.1	miR414	1045	2.5	0.630827	1	no	NA	miR414:AT5G40340.1	0.0458626773770605
AT3G15270.1	miR156i	654	2	1.26165	1	yes	SPL5	miR156i:SPL5	0.0641640005010879
AT4G02020.1	miR414	157	3.5	1.26165	2.04259957859219	no	EZA1	miR414:EZA1	0.0780246168900628
AT1G48410.3	miR168a-5p	531	5	1.26165	2.26165	yes	AGO1	miR168a-5p:AGO1	0.0834066851064255
AT4G29100.1	miR1888b	384	5	1.26165	2.26165	no	NA	miR1888b:AT4G29100.1	0.0855575002850838
AT1G30490.1	miR165a-3p	805	3	0.315414	1.315414	no	ATHB9	miR165a-3p:ATHB9	0.0910773390131537
AT2G02810.1	miR407	1239	2.5	0.630827	1	no	ATUTR1	miR407:ATUTR1	0.0910773390131537
AT2G34710.1	miR165a-3p	880	3	0.315414	1.315414	no	ATHB-14	miR165a-3p:ATHB-14	0.0910773390131537
AT4G14240.2	miR159b-3p	1398	5.5	1.26165	2.26165	no	NA	miR159b-3p:AT4G14240.2	0.0914019993626675
AT1G08125.3	miR390a-3p	887	5	5.04662	3.70770167528499	no	NA	miR390a-3p:AT1G08125.3	0.0931563750468518
AT4G19100.1	miR414	345	2.5	1.26165	0.965007722963228	no	PAM68	miR414:PAM68	0.0931563750468518
AT5G60690.1	miR165a-3p	1272	3	0.630827	1	no	IFL	miR165a-3p:IFL	0.0931563750468518
AT3G62980.1	miR393a-5p	1721	2	0.0883158	1.0883158	yes	AtTIR1	miR393a-5p:AtTIR1	0.109170365685878
AT1G58030.1	miR782	1725	5	1.26165	2.26165	no	CAT2	miR782:CAT2	0.111434018446617
AT1G53720.1	miR847	1311	3	0.630827	1	no	ATCYP59	miR847:ATCYP59	0.115045286588651
AT2G22840.1	miR396a-5p	791	4	0.630827	1.630827	yes	AtGRF1	miR396a-5p:AtGRF1	0.121472758920108
AT3G52910.1	miR396a-5p	752	4	0.630827	1.630827	yes	AtGRF4	miR396a-5p:AtGRF4	0.121472758920108
AT4G37740.1	miR396a-5p	920	4	0.630827	1.630827	yes	AtGRF2	miR396a-5p:AtGRF2	0.121472758920108
AT1G47970.1	miR414	371	2.5	0.164015	0.713757498496162	no	NA	miR414:AT1G47970.1	0.132232521847199
AT3G25910.1	miR414	1319	2.5	1.26165	0.544432782717963	no	NA	miR414:AT3G25910.1	0.133791028478116
AT2G47460.1	miR858b	400	2.5	1.89248	0.604494081455226	yes	ATMYB12	miR858b:ATMYB12	0.138328627349509
AT5G37780.3	miR414	638	2.5	1.26165	0.417602972050246	no	ACAM-1	miR414:ACAM-1	0.138328627349509
AT2G41900.1	miR5021	54	2	0.630827	1	no	OXS2	miR5021:OXS2	0.139598384761369
AT4G35800.1	miR780.2	3925	5.5	1.26165	2.26165	no	NRPB1	miR780.2:NRPB1	0.151990965504776
AT1G47960.1	miR414	122	3.5	0.630827	1.61050802549633	no	ATC/VIF1	miR414:ATC/VIF1	0.152970291817862
AT1G15440.2	miR835-5p	791	4.5	0.630827	1.630827	no	ATPWP2	miR835-5p:ATPWP2	0.166657846918659
AT5G37830.1	miR407	1963	4.5	0.630827	1.630827	no	OXP1	miR407:OXP1	0.166657846918659
AT2G35450.1	miR5017-5p	376	4.5	0.630827	1.630827	no	NA	miR5017-5p:AT2G35450.1	0.172780836145943
AT1G63770.5	miR158a-3p	3322	4	0.630827	1.630827	no	NA	miR158a-3p:AT1G63770.5	0.174483886605567
AT1G17760.1	miR858a	1731	4	0.630827	1.630827	no	ATCSTF77	miR858a:ATCSTF77	0.180693560590895
AT1G50055.1	miR173-5p	373	4.5	0.630827	1.630827	yes	TAS1b	miR173-5p:TAS1b	0.198603772565992
AT4G31420.2	miR414	543	3.5	0.630827	1	no	NA	miR414:AT4G31420.2	0.200932618062622
AT5G64816.2	miR5021	491	2.5	0.630827	1	no	NA	miR5021:AT5G64816.2	0.200932618062622
AT1G76670.1	miR173-3p	285	4.5	0.630827	1.630827	no	NA	miR173-3p:AT1G76670.1	0.202230664495296
AT5G08280.1	miR397b	652	3.5	0.630827	1	no	HEMC	miR397b:HEMC	0.202230664495296
AT5G39710.1	miR774b-3p	2172	6	1.26165	2.26165	no	EMB2745	miR774b-3p:EMB2745	0.202230664495296
AT4G37590.1	miR827	1977	5.5	1.26165	2.26165	no	MEL1	miR827:MEL1	0.212434555790388
AT2G37300.2	miR829-5p	638	4.5	0.630827	1.630827	no	ABCI16	miR829-5p:ABCI16	0.221637642260098
AT1G52827.1	miR1887	256	3.5	0.630827	1	no	ATCDT1	miR1887:ATCDT1	0.227883017773462
AT3G08620.1	miR1888b	427	5	0.630827	1.630827	no	NA	miR1888b:AT3G08620.1	0.237101795819136
AT3G09200.2	miR5662	663	3.5	2.47284	1.20064442969355	no	NA	miR5662:AT3G09200.2	0.237101795819136
AT1G70700.2	miR169d	787	2.5	0.630827	0.301124489686639	no	JAZ9	miR169d:JAZ9	0.261611446916106
AT5G01600.1	miR164c-5p	534	3.5	0.630827	1	no	ATFER1	miR164c-5p:ATFER1	0.261611446916106
AT1G06040.2	miR1886.1	706	3.5	1.26165	1	no	BBX24	miR1886.1:BBX24	0.275168304999983
AT4G32340.1	miR160c-3p	804	5	0.630827	1.630827	no	NA	miR160c-3p:AT4G32340.1	0.284242337605696
AT5G23370.1	miR5646	691	5	0.630827	1.630827	no	NA	miR5646:AT5G23370.1	0.284242337605696
AT1G60870.1	miR414	693	3	0.630827	0.721078416200562	no	MEE9	miR414:MEE9	0.289899697254933
AT1G11130.1	miR419	2413	6	0.630827	1.630827	no	SCM	miR419:SCM	0.334993414531993
AT1G12830.1	miR414	562	4	0.630827	1	no	NA	miR414:AT1G12830.1	0.334993414531993
AT1G29950.2	miR414	1510	5.5	0.630827	1.630827	no	NA	miR414:AT1G29950.2	0.334993414531993
AT1G29951.1	miR414	1495	5.5	0.630827	1.630827	no	CPuORF35	miR414:CPuORF35	0.334993414531993
AT1G29952.1	miR414	1510	5.5	0.630827	1.630827	no	CPuORF34	miR414:CPuORF34	0.334993414531993
AT5G25900.1	miR854a	109	5.5	0.630827	1.630827	no	ATKO1	miR854a:ATKO1	0.334993414531993
AT5G44080.1	miR5021	218	6	0.630827	1.630827	no	NA	miR5021:AT5G44080.1	0.334993414531993
AT5G56550.1	miR414	335	4	2.52331	1.21809312423941	no	ATOXS3	miR414:ATOXS3	0.334993414531993
AT5G65710.1	miR829-3p.2	1939	5.5	0.630827	1.630827	no	HSL2	miR829-3p.2:HSL2	0.334993414531993
AT4G23680.1	miR5658	557	2	0.630827	0.0972426314942131	no	NA	miR5658:AT4G23680.1	0.358069241122666
AT3G20250.1	miR2112-5p	2569	5	0.630827	1.630827	no	APUM5	miR2112-5p:APUM5	0.362371472497368
AT4G02725.2	miR4240	351	4	0.630827	1	no	NA	miR4240:AT4G02725.2	0.369935081786281
AT1G08105.1	miR1886.1	2450	4	0.315414	1.136223586797	no	NA	miR1886.1:AT1G08105.1	0.378255866825824
AT1G10120.1	miR396a-5p	1316	5.5	0.630827	1.630827	yes	NA	miR396a-5p:AT1G10120.1	0.378255866825824
AT1G32490.2	miR414	535	3.5	0.630827	0.721078416200562	no	EMB2733	miR414:EMB2733	0.378255866825824
AT1G62766.1	miR1886.1	1778	4	0.315414	1.14874289357168	no	NA	miR1886.1:AT1G62766.1	0.378255866825824
AT2G01870.1	miR861-5p	175	6	0.630827	1.630827	no	NA	miR861-5p:AT2G01870.1	0.378255866825824
AT2G19130.1	miR5021	2550	4	0.630827	1.62060379370628	no	NA	miR5021:AT2G19130.1	0.378255866825824
AT2G27100.1	miR863-3p	2322	4	0.630827	1	no	SE	miR863-3p:SE	0.378255866825824
AT3G15355.1	miR5025	2109	4	0.630827	1	no	PFU1	miR5025:PFU1	0.378255866825824
AT3G16890.1	miR413	1525	5.5	0.630827	1.630827	no	PPR40	miR413:PPR40	0.378255866825824
AT3G57660.1	miR413	1468	5.5	0.630827	1.630827	no	NRPA1	miR413:NRPA1	0.378255866825824
AT4G05071.1	miR5632-3p	48	6	0.630827	1.630827	no	NA	miR5632-3p:AT4G05071.1	0.378255866825824
AT4G09570.1	miR5645a	1361	4	0.630827	1	no	ATCPK4	miR5645a:ATCPK4	0.378255866825824
AT5G18520.1	miR414	1334	3.5	1.23642	0.773184257108087	no	Cand7	miR414:Cand7	0.378255866825824
AT5G23250.2	miR171b-3p	1102	3.5	0.630827	0.462867871405014	no	NA	miR171b-3p:AT5G23250.2	0.378255866825824
AT5G27300.2	miR172d-5p	933	6	0.630827	1.630827	no	NA	miR172d-5p:AT5G27300.2	0.378255866825824
AT5G39060.1	miR1886.1	1394	4	0.315414	1.136223586797	no	NA	miR1886.1:AT5G39060.1	0.378255866825824
AT2G23350.1	miR156c-3p	1924	6	1.89248	1.7736277361118	no	PAB4	miR156c-3p:PAB4	0.378562523993604
AT1G20910.1	miR831-3p	866	5	0.630827	1.630827	no	NA	miR831-3p:AT1G20910.1	0.383772939186843
AT3G20770.1	miR5015	1976	3.5	0.630827	0.721078416200562	no	AtEIN3	miR5015:AtEIN3	0.385890542317452
AT3G56050.2	miR831-3p	1524	4	0.630827	1	no	NA	miR831-3p:AT3G56050.2	0.385890542317452
AT4G01150.2	miR3440b-3p	252	5.5	1.89248	1.7736277361118	no	NA	miR3440b-3p:AT4G01150.2	0.385890542317452
AT1G02816.1	miR5021	205	5	0.630827	1.630827	no	NA	miR5021:AT1G02816.1	0.39639527998046
AT1G21560.3	miR414	442	3.5	0.189248	0.989502148743827	no	NA	miR414:AT1G21560.3	0.39639527998046
AT2G19480.3	miR414	1205	4	1.26165	1	no	NAP1;2	miR414:NAP1;2	0.39639527998046
AT4G09010.1	miR5630a	977	4	0.630827	1	no	APX4	miR5630a:APX4	0.39639527998046
AT4G34490.1	miR5595a	626	4	0.630827	1	no	ATCAP1	miR5595a:ATCAP1	0.39639527998046
AT1G32300.1	miR395a	837	4.5	0.630827	1	no	AtGulLO1	miR395a:AtGulLO1	0.398686442729456
AT3G07810.2	miR390b-3p	1005	5	0.630827	1.630827	no	NA	miR390b-3p:AT3G07810.2	0.409556521893329
AT5G38600.1	miR829-5p	1913	5.5	0.630827	1.630827	no	NA	miR829-5p:AT5G38600.1	0.409819231993887
AT1G69670.1	miR858b	1750	5.5	0.630827	1.630827	no	ATCUL3B	miR858b:ATCUL3B	0.422566449494544
AT2G38630.1	miR419	1228	4.5	0.630827	1	no	NA	miR419:AT2G38630.1	0.422566449494544
AT3G02065.3	miR829-5p	932	6	0.630827	1.630827	no	NA	miR829-5p:AT3G02065.3	0.422566449494544
AT3G21060.1	miR414	2009	3.5	0.630827	0.563816171589778	no	RBL	miR414:RBL	0.422566449494544
AT1G68440.1	miR414	419	4.5	1.26165	1	no	NA	miR414:AT1G68440.1	0.425778383128311
AT1G80350.1	miR414	786	4.5	0.630827	1	no	AAA1	miR414:AAA1	0.425778383128311
AT2G22420.1	miR2934-5p	1000	4.5	0.630827	1	no	NA	miR2934-5p:AT2G22420.1	0.425778383128311
AT2G25010.1	miR157c-3p	1514	5.5	1.89248	1.7736277361118	no	NA	miR157c-3p:AT2G25010.1	0.425778383128311
AT2G36250.2	miR5645c	2094	4.5	1.26165	1	no	ATFTSZ2-1	miR5645c:ATFTSZ2-1	0.425778383128311
AT2G47750.1	miR837-5p	1820	4.5	0.630827	1	no	GH3.9	miR837-5p:GH3.9	0.425778383128311
AT4G21800.2	miR414	1284	4.5	0.630827	1	no	QQT2	miR414:QQT2	0.425778383128311
AT4G38810.2	miR414	1154	4.5	0.630827	1	no	NA	miR414:AT4G38810.2	0.425778383128311
AT5G24735.1	miR849	477	4.5	0.630827	1	no	NA	miR849:AT5G24735.1	0.431100745295113
AT5G63650.1	miR414	1170	3.5	0.630827	0.462867871405014	no	SNRK2-5	miR414:SNRK2-5	0.437218112607929
AT1G10450.1	miR5015	2979	6	0.630827	1.630827	no	SNL6	miR5015:SNL6	0.439290346980764
AT1G62380.1	miR2939	1182	3.5	0.630827	0.721078416200562	no	ACO2	miR2939:ACO2	0.439290346980764
AT3G09970.1	miR5015	943	6	0.630827	1.630827	no	NA	miR5015:AT3G09970.1	0.439290346980764
AT3G11250.1	miR5662	764	4	0.0504662	1.0504662	no	NA	miR5662:AT3G11250.1	0.439290346980764
AT3G29120.1	miR1886.1	243	4	0.315414	1.315414	no	NA	miR1886.1:AT3G29120.1	0.439290346980764
AT4G01220.2	miR854a	348	6	0.630827	1.630827	no	MGP4	miR854a:MGP4	0.439290346980764
AT4G10430.3	miR5021	156	6	0.630827	1.630827	no	NA	miR5021:AT4G10430.3	0.439290346980764
AT4G18460.1	miR5653	561	6	0.630827	1.630827	no	NA	miR5653:AT4G18460.1	0.439290346980764
AT1G70320.1	miR414	6613	3.5	0.00630827	0.444944297305065	no	UPL2	miR414:UPL2	0.440190022514514
AT2G19740.1	miR847	414	3.5	0.630827	0.340823538754765	no	NA	miR847:AT2G19740.1	0.440190022514514
AT2G39350.1	miR4221	1360	4.5	0.630827	1	no	ABCG1	miR4221:ABCG1	0.440190022514514
AT3G08850.1	miR159a	3740	5.5	0.630827	1.630827	no	ATRAPTOR1B	miR159a:ATRAPTOR1B	0.440190022514514
AT3G25520.2	miR414	699	3.5	0.630827	0.301124489686639	no	ATL5	miR414:ATL5	0.440190022514514
AT4G32760.2	miR168a-5p	1446	6	0.630827	1.630827	no	NA	miR168a-5p:AT4G32760.2	0.440190022514514
AT5G11450.1	miR5655	168	6	0.630827	1.630827	no	PPD5	miR5655:PPD5	0.440190022514514
AT1G53280.1	miR5642a	1320	4.5	1.89248	1	no	AtDJ1B	miR5642a:AtDJ1B	0.449860745832382
AT2G30260.1	miR857	329	4.5	0.630827	1	no	U2B''	miR857:U2B''	0.460622254825823
AT3G19580.2	miR5641	144	6	0.630827	1.630827	no	AZF2	miR5641:AZF2	0.460622254825823
AT4G11850.1	miR396a-5p	694	6	0.630827	1.630827	no	MEE54	miR396a-5p:MEE54	0.460622254825823
AT1G07030.1	miR870-5p	177	4.5	0.630827	1	no	NA	miR870-5p:AT1G07030.1	0.462915604191329
AT1G30330.2	miR167a-5p	3246	5	1.26165	1	no	ARF6	miR167a-5p:ARF6	0.462915604191329
AT1G54160.1	miR169d	1295	4	0.630827	0.721078416200562	yes	NF-YA5	miR169d:NF-YA5	0.462915604191329
AT2G47730.1	miR5021	872	4	0.630827	1	no	ATGSTF5	miR5021:ATGSTF5	0.462915604191329
AT5G66200.1	miR5021	47	4	0.630827	1	no	ARO2	miR5021:ARO2	0.462915604191329
AT1G14510.1	miR414	839	4.5	0.630827	1	no	AL7	miR414:AL7	0.464131603333444
AT1G20696.3	miR5021	727	2.5	0.630827	0.392578728689933	no	HMGB3	miR5021:HMGB3	0.464131603333444
AT2G25670.2	miR414	655	4.5	0.630827	1	no	NA	miR414:AT2G25670.2	0.464131603333444
AT2G36145.1	miR396b-5p	563	6	0.630827	1.630827	no	NA	miR396b-5p:AT2G36145.1	0.464131603333444
AT3G29075.1	miR414	867	4.5	1.26165	1	no	NA	miR414:AT3G29075.1	0.464131603333444
AT5G06700.1	miR3440b-5p	1555	6	2.52331	2.16044375031809	no	TBR	miR3440b-5p:TBR	0.464131603333444
AT5G65670.2	miR172b-5p	1057	3.5	1.26165	0.641910589757926	no	IAA9	miR172b-5p:IAA9	0.464131603333444
AT3G29075.1	miR415	1052	4.5	0.630827	1	no	NA	miR415:AT3G29075.1	0.464396874056561
AT4G34920.1	miR5665	938	5	1.89248	1.27892467888488	no	NA	miR5665:AT4G34920.1	0.465265055566278
AT4G14030.2	miR393b-3p	471	4.5	0.630827	1	no	SBP1	miR393b-3p:SBP1	0.4691247627181
AT3G05840.2	miR413	492	4.5	0.630827	1	no	ATSK12	miR413:ATSK12	0.470541848337967
AT3G01120.1	miR773b-3p	1665	4	0.630827	0.721078416200562	no	AtCGS1	miR773b-3p:AtCGS1	0.471924238235686
AT4G34990.1	miR858a	378	5	1.26165	1.38681172190551	no	AtMYB32	miR858a:AtMYB32	0.473585142239673
AT1G54270.2	miR838	1447	4	0.630827	0.721078416200562	no	EIF4A-2	miR838:EIF4A-2	0.476519659602726
AT2G37400.1	miR838	729	6	0.630827	1.630827	no	NA	miR838:AT2G37400.1	0.476519659602726
AT3G27830.1	miR418	201	4	0.630827	0.721078416200562	no	RPL12	miR418:RPL12	0.476519659602726
AT4G09460.1	miR858a	353	4	0.630827	0.721078416200562	no	AtMYB6	miR858a:AtMYB6	0.480259282422128
AT2G24550.1	miR414	772	4	0.630827	0.721078416200562	no	NA	miR414:AT2G24550.1	0.488873288410416
AT4G18596.1	miR159b-5p	579	4	0.630827	0.721078416200562	no	NA	miR159b-5p:AT4G18596.1	0.514579633113123
AT5G03455.1	miR5646	290	5	1.26165	1	no	ACR2	miR5646:ACR2	0.514579633113123
AT4G31670.1	miR159a	975	6	0.630827	1.630827	no	UBP18	miR159a:UBP18	0.516848402555518
AT5G01810.3	miR5655	1728	3.5	1.26165	0.475163507173726	no	ATPK10	miR5655:ATPK10	0.532336220386608
AT3G26840.1	miR3434-3p	2088	5	0.630827	1	no	PES2	miR3434-3p:PES2	0.533147842438693
AT1G09570.2	miR866-3p	2920	5	0.630827	1	no	FHY2	miR866-3p:FHY2	0.537895384624131
AT5G08139.1	miR4221	1225	5.5	1.26165	1.38681172190551	no	NA	miR4221:AT5G08139.1	0.537895384624131
AT5G18120.1	miR5021	1460	4.5	0.630827	1	no	APRL7	miR5021:APRL7	0.537895384624131
AT5G40440.1	miR419	1362	5	1.26165	1	no	ATMKK3	miR419:ATMKK3	0.537895384624131
AT3G15820.1	miR5021	778	4	0.630827	1	no	ROD1	miR5021:ROD1	0.538483399895411
AT5G18310.2	miR5021	246	4	0.630827	1	no	NA	miR5021:AT5G18310.2	0.538483399895411
AT3G52990.2	miR837-5p	1109	5	0.630827	1	no	NA	miR837-5p:AT3G52990.2	0.540798880017302
AT5G65060.2	miR2112-3p	717	5	1.26165	1	no	AGL70	miR2112-3p:AGL70	0.540798880017302
AT3G17160.1	miR414	344	5	0.630827	1	no	NA	miR414:AT3G17160.1	0.542501204510334
AT3G61620.2	miR2934-5p	999	5	0.630827	1	no	RRP41	miR2934-5p:RRP41	0.542501204510334
AT5G12410.1	miR414	321	5	0.630827	1	no	NA	miR414:AT5G12410.1	0.542501204510334
AT5G22600.1	miR5014a-5p	124	5	0.630827	1	no	NA	miR5014a-5p:AT5G22600.1	0.542501204510334
AT2G17880.1	miR5021	328	3	1.89248	0.696288521811976	no	NA	miR5021:AT2G17880.1	0.546510786622839
AT5G61790.1	miR414	1023	4	1.26165	0.641910589757926	no	ATCNX1	miR414:ATCNX1	0.546510786622839
AT2G42975.1	miR5021	256	6	0.630827	1.62060379370628	no	NA	miR5021:AT2G42975.1	0.559908170468686
AT1G29970.3	miR8173	181	5	0.630827	1	no	RPL18AA	miR8173:RPL18AA	0.560024501979999
AT5G18420.3	miR5021	1377	3	0.0126165	0.62092208431673	no	NA	miR5021:AT5G18420.3	0.563544886703696
AT3G19120.1	miR2939	1201	5	0.630827	1	no	NA	miR2939:AT3G19120.1	0.601186095380896
AT3G51860.1	miR5636	1116	5.5	0.630827	1	no	ATCAX3	miR5636:ATCAX3	0.601186095380896
AT3G55620.1	miR776	658	4.5	0.630827	0.721078416200562	no	eIF6A	miR776:eIF6A	0.601186095380896
AT3G56910.1	miR5021	151	3.5	0.630827	0.721078416200562	no	PSRP5	miR5021:PSRP5	0.601186095380896
AT5G60340.1	miR8173	583	5.5	0.630827	1	no	AAK6	miR8173:AAK6	0.601186095380896
AT1G51390.1	miR857	961	5	0.630827	1	no	ATNFU1	miR857:ATNFU1	0.614739977629203
AT1G15690.2	miR414	2086	4	0.630827	0.103636034341419	no	AtAVP1	miR414:AtAVP1	0.617171864480128
AT1G56300.1	miR419	310	5.5	1.89248	1.27892467888488	no	NA	miR419:AT1G56300.1	0.617171864480128
AT1G56570.1	miR5647	412	5.5	0.315414	1.315414	no	PGN	miR5647:PGN	0.617171864480128
AT1G68530.2	miR824-3p	485	5.5	0.630827	1	no	CER6	miR824-3p:CER6	0.617171864480128
AT2G03220.1	miR158a-3p	1500	4	0.630827	0.563816171589778	no	ATFT1	miR158a-3p:ATFT1	0.617171864480128
AT2G17390.1	miR167d	363	4.5	0.479429	0.654137023854266	no	AKR2B	miR167d:AKR2B	0.617171864480128
AT2G26240.1	miR868-3p	78	4.5	0.630827	0.721078416200562	no	NA	miR868-3p:AT2G26240.1	0.617171864480128
AT2G26640.1	miR8167a	1575	5.5	0.630827	1	no	KCS11	miR8167a:KCS11	0.617171864480128
AT2G33630.1	miR870-3p	1490	5.5	0.630827	1	no	NA	miR870-3p:AT2G33630.1	0.617171864480128
AT2G36060.3	miR414	299	5.5	0.630827	1	no	MMZ3	miR414:MMZ3	0.617171864480128
AT3G08930.1	miR869.2	254	6	1.26165	1.38681172190551	no	NA	miR869.2:AT3G08930.1	0.617171864480128
AT3G29200.1	miR833a-5p	1182	6	1.26165	1.38681172190551	no	ATCM1	miR833a-5p:ATCM1	0.617171864480128
AT3G49240.1	miR414	1934	5.5	0.630827	1	no	emb1796	miR414:emb1796	0.617171864480128
AT3G54260.1	miR865-3p	360	5.5	0.630827	1	no	TBL36	miR865-3p:TBL36	0.617171864480128
AT3G60750.2	miR5021	274	3	0.580361	0.448544408524938	no	NA	miR5021:AT3G60750.2	0.617171864480128
AT5G50830.2	miR414	783	5.5	0.630827	1	no	NA	miR414:AT5G50830.2	0.617171864480128
AT5G56360.1	miR776	2115	5.5	1.26165	1	no	PSL4	miR776:PSL4	0.617171864480128
AT5G60360.3	miR396b-5p	627	5.5	0.630827	1	no	AALP	miR396b-5p:AALP	0.618636014907865
AT2G32950.1	miR169a-3p	1802	5.5	0.630827	1	no	ATCOP1	miR169a-3p:ATCOP1	0.620800378561909
AT1G15390.1	miR391-3p	620	5.5	0.630827	1	no	ATDEF1	miR391-3p:ATDEF1	0.623057007377597
AT2G44080.1	miR158a-3p	296	5.5	1.26165	1	no	ARL	miR158a-3p:ARL	0.623057007377597
AT3G04290.1	miR5661	669	5.5	0.630827	1	no	ATLTL1	miR5661:ATLTL1	0.623057007377597
AT4G38040.1	miR394b-3p	740	5.5	0.630827	1	no	NA	miR394b-3p:AT4G38040.1	0.623057007377597
AT1G74210.1	miR838	736	6	1.26165	1.38681172190551	no	AtGDPD5	miR838:AtGDPD5	0.627837689339472
AT1G16270.2	miR829-5p	3882	5	0.630827	1	no	NA	miR829-5p:AT1G16270.2	0.630897189543806
AT1G56200.2	miR414	377	5	0.630827	1	no	EMB1303	miR414:EMB1303	0.630897189543806
AT2G01190.1	miR5021	2317	5	1.26165	1.38681172190551	no	PDE331	miR5021:PDE331	0.630897189543806
AT3G13300.2	miR5634	2761	5	0.630827	1	no	VCS	miR5634:VCS	0.630897189543806
AT3G48760.1	miR779.1	1498	5	0.630827	1	no	NA	miR779.1:AT3G48760.1	0.630897189543806
AT4G21160.4	miR829-5p	1267	5	0.630827	1	no	AGD12	miR829-5p:AGD12	0.630897189543806
AT5G64030.1	miR162a-5p	2071	5	0.630827	1	no	NA	miR162a-5p:AT5G64030.1	0.630897189543806
AT1G66580.1	miR158a-5p	795	5	1.89248	1	no	RPL10C	miR158a-5p:RPL10C	0.632262921831419
AT5G57860.4	miR5663-5p	369	5.5	0.630827	1	no	NA	miR5663-5p:AT5G57860.4	0.645038581241952
AT1G29930.1	miR842	223	4.5	0.630827	0.721078416200562	no	AB140	miR842:AB140	0.645227012184742
AT5G19120.1	miR5658	412	4	0.630827	0.563816171589778	no	NA	miR5658:AT5G19120.1	0.645675661088715
AT1G06960.3	miR5662	708	5	0.630827	1	no	NA	miR5662:AT1G06960.3	0.648439769928322
AT4G12340.1	miR156d-3p	357	5.5	0.630827	1	no	NA	miR156d-3p:AT4G12340.1	0.669537223811149
AT1G68560.1	miR5021	118	6	0.630827	1	no	ATXYL1	miR5021:ATXYL1	0.676435923865213
AT5G12890.1	miR157a-3p	1453	5.5	0.630827	1	no	NA	miR157a-3p:AT5G12890.1	0.677210870808992
AT1G63180.1	miR829-5p	307	6	0.630827	1	no	UGE3	miR829-5p:UGE3	0.690220452710448
AT5G65970.1	miR829-3p.2	1297	6	0.630827	1	no	ATMLO10	miR829-3p.2:ATMLO10	0.704058646074506
AT3G16640.1	miR414	276	4.5	1.26165	0.641910589757926	no	TCTP	miR414:TCTP	0.712892608385149
AT1G07930.2	miR414	1061	4.5	0.788534	0.602569251190965	no	NA	miR414:AT1G07930.2	0.713247421207883
AT1G20696.3	miR414	569	4.5	1.89248	0.604494081455226	no	HMGB3	miR414:HMGB3	0.713247421207883
AT4G22220.1	miR5654-3p	444	6	2.52331	1	no	ATISU1	miR5654-3p:ATISU1	0.713247421207883
AT5G01460.1	miR166a-3p	1326	6	0.630827	1	no	NA	miR166a-3p:AT5G01460.1	0.713247421207883
AT1G69530.5	miR162a-3p	941	6	0.630827	1	no	AT-EXP1	miR162a-3p:AT-EXP1	0.717745684118238
AT1G48750.1	miR5658	469	4	0.630827	0.139100400030706	no	NA	miR5658:AT1G48750.1	0.723506217668315
AT5G08010.1	miR834	24	6	0.630827	1	no	NA	miR834:AT5G08010.1	0.723506217668315
AT5G63650.1	miR393b-3p	336	6	0.630827	1	no	SNRK2-5	miR393b-3p:SNRK2-5	0.724055750403649
AT2G03820.1	miR414	1623	6	0.630827	1	no	AtNMD3	miR414:AtNMD3	0.725770750351285
AT3G04730.1	miR391-3p	784	4.5	0.630827	0.301124489686639	no	IAA16	miR391-3p:IAA16	0.725770750351285
AT3G06480.1	miR171b-3p	2930	6	0.630827	1	no	NA	miR171b-3p:AT3G06480.1	0.725770750351285
AT3G19930.1	miR4227	1502	6	1.26165	1	no	ATSTP4	miR4227:ATSTP4	0.725770750351285
AT3G22530.1	miR414	806	6	0.630827	1	no	NA	miR414:AT3G22530.1	0.725770750351285
AT3G63460.3	miR838	1766	6	0.630827	1	no	NA	miR838:AT3G63460.3	0.725770750351285
AT4G03080.1	miR158a-3p	2586	6	0.630827	1	no	BSL1	miR158a-3p:BSL1	0.725770750351285
AT4G27130.1	miR5632-3p	173	6	1.89248	1.27892467888488	no	NA	miR5632-3p:AT4G27130.1	0.725770750351285
AT4G38740.1	miR776	534	6	1.26165	1	no	ROC1	miR776:ROC1	0.725770750351285
AT5G12150.2	miR2937	2773	6	1.26165	1	no	NA	miR2937:AT5G12150.2	0.725770750351285
AT5G40780.2	miR5663-3p	1615	6	0.630827	1	no	LHT1	miR5663-3p:LHT1	0.725770750351285
AT1G07920.1	miR414	1280	4.5	0.952549	0.470024842687054	no	NA	miR414:AT1G07920.1	0.726949488443358
AT1G07940.2	miR414	1411	4.5	0.775918	0.443675582226175	no	NA	miR414:AT1G07940.2	0.726949488443358
AT2G36850.1	miR838	5971	5	0.630827	0.721078416200562	no	ATGSL08	miR838:ATGSL08	0.726949488443358
AT2G38610.2	miR5021	1209	4.5	0.630827	0.721078416200562	no	NA	miR5021:AT2G38610.2	0.726949488443358
AT2G39570.1	miR156f-3p	1310	4.5	0.630827	0.301124489686639	no	ACR9	miR156f-3p:ACR9	0.726949488443358
AT2G39950.2	miR156f-3p	2023	6	1.26165	1	no	NA	miR156f-3p:AT2G39950.2	0.726949488443358
AT3G07330.1	miR858b	200	6	0.630827	1	no	ATCSLC06	miR858b:ATCSLC06	0.726949488443358
AT3G11964.1	miR413	4767	6	0.630827	1	no	NA	miR413:AT3G11964.1	0.726949488443358
AT3G45090.2	miR858a	2074	6	0.832692	1.12378075663452	no	NA	miR858a:AT3G45090.2	0.726949488443358
AT4G05420.2	miR169f-3p	1196	6	0.630827	1	no	DDB1A	miR169f-3p:DDB1A	0.726949488443358
AT4G24770.1	miR156a-3p	492	6	1.26165	1	no	ATRBP31	miR156a-3p:ATRBP31	0.726949488443358
AT4G26100.1	miR773b-3p	942	5	0.630827	0.721078416200562	no	CK1	miR773b-3p:CK1	0.726949488443358
AT4G28510.1	miR5644	760	5	0.630827	0.721078416200562	no	ATPHB1	miR5644:ATPHB1	0.726949488443358
AT5G43600.1	miR3434-5p	1430	6	0.630827	1	no	ATAAH-2	miR3434-5p:ATAAH-2	0.726949488443358
AT2G33150.1	miR5021	215	4	0.630827	0.71312000139928	no	KAT2	miR5021:KAT2	0.727152437186789
AT3G12400.1	miR156b-3p	844	6	0.630827	1	no	ATELC	miR156b-3p:ATELC	0.727152437186789
AT3G27300.3	miR868-3p	1590	5	0.630827	0.721078416200562	no	G6PD5	miR868-3p:G6PD5	0.727152437186789
AT5G35680.3	miR414	514	4.5	0.630827	0.340823538754765	no	NA	miR414:AT5G35680.3	0.727152437186789
AT5G60800.2	miR167a-3p	790	6	0.630827	1	no	NA	miR167a-3p:AT5G60800.2	0.727152437186789
AT5G67510.1	miR5021	504	3.5	0.630827	0.269708862141163	no	NA	miR5021:AT5G67510.1	0.727152437186789
AT4G10480.2	miR414	216	5	0.630827	0.721078416200562	no	NA	miR414:AT4G10480.2	0.743651823655615
AT4G02450.2	miR414	735	4.5	0.630827	0.244229009577009	no	NA	miR414:AT4G02450.2	0.748749407153465
AT2G20790.3	miR156d-3p	1615	6	0.630827	1	no	NA	miR156d-3p:AT2G20790.3	0.750883419999975
AT3G25150.2	miR171c-5p	1118	6	0.630827	1	no	NA	miR171c-5p:AT3G25150.2	0.750883419999975
AT5G22700.1	miR167a-3p	1438	5	0.630827	0.721078416200562	no	NA	miR167a-3p:AT5G22700.1	0.750883419999975
AT1G79630.3	miR5021	1707	5	0.630827	1	no	NA	miR5021:AT1G79630.3	0.751222717316612
AT5G61130.1	miR5021	106	5	0.630827	1	no	PDCB1	miR5021:PDCB1	0.751222717316612
AT3G58730.1	miR861-3p	884	4.5	0.630827	0.301124489686639	no	NA	miR861-3p:AT3G58730.1	0.758150588437183
AT4G17260.1	miR172b-5p	967	5	0.630827	0.721078416200562	no	NA	miR172b-5p:AT4G17260.1	0.759583109716269
AT2G31960.2	miR860	5964	5	0.630827	0.721078416200562	no	ATGSL03	miR860:ATGSL03	0.764055268365575
AT3G52380.1	miR8180	422	5.5	0.630827	1	no	CP33	miR8180:CP33	0.782506570563167
AT5G55660.1	miR837-5p	436	5.5	1.26165	1	no	NA	miR837-5p:AT5G55660.1	0.782506570563167
AT5G63930.1	miR835-3p	3330	5.5	0.0567745	1.0567745	no	NA	miR835-3p:AT5G63930.1	0.782506570563167
AT5G36230.1	miR4221	928	5	0.630827	0.563816171589778	no	NA	miR4221:AT5G36230.1	0.813854254865331
AT4G34180.1	miR5021	828	4	0.630827	0.507381930184805	no	NA	miR5021:AT4G34180.1	0.819998851806981
AT4G22300.1	miR5021	93	6	0.208173	1.208173	no	SOBER1	miR5021:SOBER1	0.822835590995426
AT1G07320.4	miR865-3p	595	5	0.630827	0.721078416200562	no	EMB2784	miR865-3p:EMB2784	0.827478105366778
AT1G10550.1	miR5024-3p	929	5	0.630827	0.563816171589778	no	XET	miR5024-3p:XET	0.827478105366778
AT1G10940.2	miR414	1489	6	0.630827	1	no	ASK1	miR414:ASK1	0.827478105366778
AT1G20090.1	miR5021	124	4	2.52331	0.650562521811222	no	ARAC4	miR5021:ARAC4	0.827478105366778
AT1G21900.1	miR839-5p	569	6	1.26165	1	no	p24delta5	miR839-5p:p24delta5	0.827478105366778
AT1G27400.1	miR773a	591	5	0.630827	0.563816171589778	no	NA	miR773a:AT1G27400.1	0.827478105366778
AT1G27530.1	miR5645a	398	5	0.630827	0.721078416200562	no	NA	miR5645a:AT1G27530.1	0.827478105366778
AT1G61570.1	miR3434-5p	112	5	0.630827	0.721078416200562	no	TIM13	miR3434-5p:TIM13	0.827478105366778
AT1G67350.2	miR854a	355	5	0.630827	0.721078416200562	no	NA	miR854a:AT1G67350.2	0.827478105366778
AT1G72020.1	miR5651	278	6	4.41579	1.1318360028088	no	NA	miR5651:AT1G72020.1	0.827478105366778
AT1G79990.5	miR847	2732	5	0.630827	0.721078416200562	no	NA	miR847:AT1G79990.5	0.827478105366778
AT2G14878.1	miR5655	646	6	0.630827	1	no	NA	miR5655:AT2G14878.1	0.827478105366778
AT2G17390.1	miR5014a-5p	691	6	0.630827	1	no	AKR2B	miR5014a-5p:AKR2B	0.827478105366778
AT2G20260.1	miR834	241	6	1.26165	1	no	PSAE-2	miR834:PSAE-2	0.827478105366778
AT2G27030.3	miR837-5p	445	5	0.630827	0.677608300024099	no	ACAM-2	miR837-5p:ACAM-2	0.827478105366778
AT3G02360.2	miR859	1605	5	0.630827	0.563816171589778	no	NA	miR859:AT3G02360.2	0.827478105366778
AT3G05220.2	miR773a	969	6	0.630827	1	no	NA	miR773a:AT3G05220.2	0.827478105366778
AT3G09840.1	miR847	1439	5	0.630827	0.721078416200562	no	ATCDC48	miR847:ATCDC48	0.827478105366778
AT3G18850.5	miR5662	1004	6	0.630827	1	no	LPAT5	miR5662:LPAT5	0.827478105366778
AT3G27810.1	miR858a	499	5	2.52331	0.736330084264027	no	ATMYB21	miR858a:ATMYB21	0.827478105366778
AT3G54470.1	miR393a-3p	1504	6	0.630827	1	no	NA	miR393a-3p:AT3G54470.1	0.827478105366778
AT3G57550.2	miR5998a	1230	6	0.630827	1	no	AGK2	miR5998a:AGK2	0.827478105366778
AT4G09800.1	miR5021	69	6	0.630827	1	no	RPS18C	miR5021:RPS18C	0.827478105366778
AT4G23000.1	miR169f-3p	3698	6	0.630827	1	no	NA	miR169f-3p:AT4G23000.1	0.827478105366778
AT4G23470.3	miR4245	1039	6	0.630827	1	no	NA	miR4245:AT4G23470.3	0.827478105366778
AT4G26230.1	miR414	332	5	1.26165	0.781906875760593	no	NA	miR414:AT4G26230.1	0.827478105366778
AT4G32330.3	miR5016	828	6	0.630827	1	no	NA	miR5016:AT4G32330.3	0.827478105366778
AT5G05440.1	miR5646	475	6	0.630827	1	no	PYL5	miR5646:PYL5	0.827478105366778
AT5G10400.1	miR414	488	5	0.630827	0.721078416200562	no	NA	miR414:AT5G10400.1	0.827478105366778
AT5G13240.1	miR831-3p	772	6	0.630827	1	no	NA	miR831-3p:AT5G13240.1	0.827478105366778
AT5G14910.1	miR5647	548	5	1.26165	0.781906875760593	no	NA	miR5647:AT5G14910.1	0.827478105366778
AT5G19880.1	miR391-3p	509	6	0.630827	1	no	NA	miR391-3p:AT5G19880.1	0.827478105366778
AT5G27850.1	miR396b-5p	541	5	3.15414	0.868166087072828	no	NA	miR396b-5p:AT5G27850.1	0.827478105366778
AT5G28770.3	miR837-5p	429	6	0.630827	1	no	AtbZIP63	miR837-5p:AtbZIP63	0.827478105366778
AT5G36890.2	miR414	1316	6	0.630827	1	no	BGLU42	miR414:BGLU42	0.827478105366778
AT5G56550.1	miR829-5p	572	6	1.89248	1	no	ATOXS3	miR829-5p:ATOXS3	0.827478105366778
AT5G61440.1	miR396b-5p	718	5	2.52331	0.848144260905988	no	ACHT5	miR396b-5p:ACHT5	0.827478105366778
AT3G06170.1	miR860	1360	6	0.630827	1	no	NA	miR860:AT3G06170.1	0.834533447748158
AT1G53070.1	miR833a-5p	666	5	0.630827	0.392578728689933	no	NA	miR833a-5p:AT1G53070.1	0.839285689786637
AT1G75780.1	miR414	1350	5	0.630827	0.563816171589778	no	TUB1	miR414:TUB1	0.84339369997583
AT2G47630.1	miR156i	1032	5	0.630827	0.721078416200562	no	NA	miR156i:AT2G47630.1	0.84339369997583
AT1G48210.2	miR774b-5p	1179	5	0.630827	0.563816171589778	no	NA	miR774b-5p:AT1G48210.2	0.853972923618924
AT5G58250.1	miR4245	718	5	0.630827	0.563816171589778	no	EMB3143	miR4245:EMB3143	0.861038911258319
AT1G76160.1	miR4221	377	5.5	1.89248	0.820955294878963	no	sks5	miR4221:sks5	0.861159112036353
AT5G60360.3	miR167a-5p	738	5.5	0.630827	0.721078416200562	no	AALP	miR167a-5p:AALP	0.861704284254065
AT1G43700.1	miR833a-3p	1294	6	0.630827	1	no	SUE3	miR833a-3p:SUE3	0.864930075334289
AT1G78040.2	miR415	511	4.5	1.89248	0.276464026930698	no	NA	miR415:AT1G78040.2	0.867784363785053
AT3G11120.1	miR831-3p	105	5	0.239714	0.235490531666537	no	NA	miR831-3p:AT3G11120.1	0.867784363785053
AT3G56800.1	miR837-5p	536	5	0.630827	0.313161674622956	no	ACAM-3	miR837-5p:ACAM-3	0.867784363785053
AT4G14130.1	miR5634	788	5	0.630827	0.462867871405014	no	XTH15	miR5634:XTH15	0.867784363785053
AT4G23820.1	miR870-5p	1356	5	1.26165	0.641910589757926	no	NA	miR870-5p:AT4G23820.1	0.867784363785053
AT4G37610.1	miR167c-5p	1109	5	1.26165	0.544432782717963	no	BT5	miR167c-5p:BT5	0.867784363785053
AT5G08300.1	miR171b-3p	1090	5	0.630827	0.392578728689933	no	NA	miR171b-3p:AT5G08300.1	0.867784363785053
AT2G33040.1	miR824-5p	475	5.5	0.630827	0.721078416200562	no	ATP3	miR824-5p:ATP3	0.881670526861751
AT4G34450.1	miR840-3p	1524	5.5	0.630827	0.721078416200562	no	NA	miR840-3p:AT4G34450.1	0.881670526861751
AT5G23530.1	miR780.2	406	5.5	0.630827	0.721078416200562	no	AtCXE18	miR780.2:AtCXE18	0.881670526861751
AT5G22830.1	miR847	1113	5.5	0.630827	0.721078416200562	no	ATMGT10	miR847:ATMGT10	0.883415345777949
AT1G34418.1	miR5628	200	5.5	0.630827	0.721078416200562	no	NA	miR5628:AT1G34418.1	0.884464976358697
AT4G24770.1	miR854a	1111	5.5	1.26165	0.781906875760593	no	ATRBP31	miR854a:ATRBP31	0.884464976358697
AT4G17900.2	miR5021	160	5.5	0.630827	0.721078416200562	no	NA	miR5021:AT4G17900.2	0.886869209773126
AT1G19570.2	miR842	467	5	0.630827	0.269708862141163	no	ATDHAR1	miR842:ATDHAR1	0.888687735530109
AT1G48920.1	miR414	1280	5.5	0.630827	0.721078416200562	no	ATNUC-L1	miR414:ATNUC-L1	0.895221992931722
AT5G01350.1	miR172b-5p	447	5.5	0.630827	0.721078416200562	no	NA	miR172b-5p:AT5G01350.1	0.895677499330106
AT5G03660.2	miR840-3p	491	5.5	0.630827	0.721078416200562	no	NA	miR840-3p:AT5G03660.2	0.897352745692589
AT4G23710.1	miR837-5p	324	5.5	0.630827	0.721078416200562	no	VAG2	miR837-5p:VAG2	0.900421632657225
AT5G45670.1	miR167a-3p	1107	5	1.26165	0.374035411519163	no	NA	miR167a-3p:AT5G45670.1	0.901246525377192
AT4G37830.2	miR390a-5p	282	5	0.630827	0.392578728689933	no	NA	miR390a-5p:AT4G37830.2	0.901482806705384
AT4G22220.1	miR172b-5p	545	5	0.630827	0.462867871405014	no	ATISU1	miR172b-5p:ATISU1	0.908234879266734
AT3G29075.1	miR414	489	5.5	0.630827	0.721078416200562	no	NA	miR414:AT3G29075.1	0.913627076663058
AT3G27360.1	miR856	370	5.5	0.630827	0.721078416200562	no	NA	miR856:AT3G27360.1	0.925456052577404
AT3G17820.1	miR851-5p	1014	5	1.26165	0.0428929331396341	no	ATGSKB6	miR851-5p:ATGSKB6	0.927593136056489
AT1G09200.1	miR4221	102	6	1.26165	0.781906875760593	no	NA	miR4221:AT1G09200.1	0.96190595941304
AT1G48900.2	miR3932a	1543	6	0.630827	0.721078416200562	no	NA	miR3932a:AT1G48900.2	0.96190595941304
AT1G52855.1	miR858a	184	5.5	0.630827	0.563816171589778	no	NA	miR858a:AT1G52855.1	0.96190595941304
AT1G68300.1	miR2939	621	6	1.26165	0.781906875760593	no	NA	miR2939:AT1G68300.1	0.96190595941304
AT1G74060.1	miR835-3p	810	5.5	0.630827	0.563816171589778	no	NA	miR835-3p:AT1G74060.1	0.96190595941304
AT2G16860.1	miR847	338	6	0.630827	0.948627891920568	no	NA	miR847:AT2G16860.1	0.96190595941304
AT2G16940.3	miR847	334	6	0.630827	0.924871590273016	no	NA	miR847:AT2G16940.3	0.96190595941304
AT2G18960.1	miR419	2243	5.5	0.630827	0.563816171589778	no	AHA1	miR419:AHA1	0.96190595941304
AT2G38360.1	miR4228-3p	317	6	0.630827	0.721078416200562	no	PRA1.B4	miR4228-3p:PRA1.B4	0.96190595941304
AT3G01130.2	miR5021	290	5	0.630827	0.462867871405014	no	NA	miR5021:AT3G01130.2	0.96190595941304
AT3G22968.1	miR779.2	1207	6	1.26165	0.781906875760593	no	CPuORF59	miR779.2:CPuORF59	0.96190595941304
AT3G22970.2	miR779.2	1205	6	1.26165	0.781906875760593	no	NA	miR779.2:AT3G22970.2	0.96190595941304
AT3G55150.1	miR5021	1903	5	0.0189248	0.624790244458793	no	ATEXO70H1	miR5021:ATEXO70H1	0.96190595941304
AT3G55700.1	miR773b-5p	1027	6	0.630827	0.721078416200562	no	NA	miR773b-5p:AT3G55700.1	0.96190595941304
AT4G00800.1	miR5012	5776	6	0.630827	0.721078416200562	no	SETH5	miR5012:SETH5	0.96190595941304
AT4G01330.2	miR835-5p	1823	5.5	0.630827	0.563816171589778	no	NA	miR835-5p:AT4G01330.2	0.96190595941304
AT4G24690.1	miR837-5p	2196	5.5	0.630827	0.563816171589778	no	AtNBR1	miR837-5p:AtNBR1	0.96190595941304
AT4G38600.2	miR5021	5771	5	0.630827	0.462867871405014	no	KAK	miR5021:KAK	0.96190595941304
AT5G33320.1	miR394b-3p	556	6	0.630827	0.721078416200562	no	ARAPPT	miR394b-3p:ARAPPT	0.96190595941304
AT5G37370.4	miR5012	1257	5.5	0.630827	0.563816171589778	no	ATSRL1	miR5012:ATSRL1	0.96190595941304
AT5G41470.1	miR5641	869	6	0.630827	0.721078416200562	no	NA	miR5641:AT5G41470.1	0.96190595941304
AT5G44620.1	miR396a-5p	864	5.5	0.630827	0.563816171589778	no	CYP706A3	miR396a-5p:CYP706A3	0.96190595941304
ATCG00190.1	miR5023	396	5.5	0.630827	0.563816171589778	no	RPOB	miR5023:RPOB	0.96190595941304
AT1G72150.1	miR415	1961	5	0.630827	0.269708862141163	no	PATL1	miR415:PATL1	0.963178944429722
AT1G80440.1	miR2111a-5p	1074	6	0.630827	0.721078416200562	no	NA	miR2111a-5p:AT1G80440.1	0.963178944429722
AT2G10940.2	miR862-5p	726	6	0.630827	0.721078416200562	no	NA	miR862-5p:AT2G10940.2	0.963178944429722
AT2G21185.1	miR834	181	6	0.630827	0.721078416200562	no	NA	miR834:AT2G21185.1	0.963178944429722
AT2G35490.1	miR399c-5p	1185	6	0.630827	0.721078416200562	no	NA	miR399c-5p:AT2G35490.1	0.963178944429722
AT3G14060.1	miR414	206	6	0.630827	0.721078416200562	no	NA	miR414:AT3G14060.1	0.963178944429722
AT4G26630.2	miR414	2451	6	0.630827	0.721078416200562	no	NA	miR414:AT4G26630.2	0.963178944429722
AT5G18680.1	miR832-5p	1214	6	0.630827	0.721078416200562	no	AtTLP11	miR832-5p:AtTLP11	0.963178944429722
AT5G43760.1	miR854a	313	5.5	0.630827	0.563816171589778	no	KCS20	miR854a:KCS20	0.963178944429722
AT1G20630.1	miR391-3p	1474	5.5	0.630827	0.392578728689933	no	CAT1	miR391-3p:CAT1	0.968913658185012
AT1G75040.1	miR166a-5p	791	5.5	1.26165	0.309464483386629	no	PR-5	miR166a-5p:PR-5	0.968913658185012
AT3G02870.3	miR830-3p	928	5.5	0.630827	0.462867871405014	no	VTC4	miR830-3p:VTC4	0.968913658185012
AT4G31750.1	miR5021	140	5	0.630827	0.392578728689933	no	WIN2	miR5021:WIN2	0.968913658185012
AT5G49360.1	miR782	2163	5.5	1.26165	0.472658078646425	no	ATBXL1	miR782:ATBXL1	0.968913658185012
AT5G59870.1	miR5654-3p	348	5.5	0.630827	0.392578728689933	no	HTA6	miR5654-3p:HTA6	0.968913658185012
AT2G16600.2	miR773b-5p	405	5	1.26165	0.230039322265597	no	ROC3	miR773b-5p:ROC3	0.969087063829592
AT2G32060.3	miR5666	435	5.5	0.630827	0.462867871405014	no	NA	miR5666:AT2G32060.3	0.969087063829592
AT4G05180.1	miR8171	365	5.5	0.630827	0.425535629016728	no	PSBQ	miR8171:PSBQ	0.969087063829592
AT1G06520.1	miR829-5p	1681	5.5	1.26165	0.544432782717963	no	ATGPAT1	miR829-5p:ATGPAT1	0.973945512844846
AT1G06760.1	miR834	682	6	0.630827	0.721078416200562	no	NA	miR834:AT1G06760.1	0.973945512844846
AT1G11910.1	miR172d-5p	1558	6	4.41579	0.895672292950442	no	APA1	miR172d-5p:APA1	0.973945512844846
AT1G12080.2	miR838	461	5.5	1.26165	0.245811482759558	no	NA	miR838:AT1G12080.2	0.973945512844846
AT1G20693.3	miR414	583	5.5	2.52331	0.410219063087608	no	HMG BETA 1	miR414:HMG BETA 1	0.973945512844846
AT1G20693.3	miR390a-3p	589	5.5	0.630827	0.18987722454112	no	HMG BETA 1	miR390a-3p:HMG BETA 1	0.973945512844846
AT1G31130.1	miR776	1216	5.5	0.630827	0.392578728689933	no	NA	miR776:AT1G31130.1	0.973945512844846
AT1G62480.1	miR838	473	5.5	0.630827	0.392578728689933	no	NA	miR838:AT1G62480.1	0.973945512844846
AT2G16600.2	miR414	538	5.5	4.41579	0.438351585201013	no	ROC3	miR414:ROC3	0.973945512844846
AT2G18160.1	miR5633	829	5.5	1.26165	0.417602972050246	no	ATBZIP2	miR5633:ATBZIP2	0.973945512844846
AT2G18162.1	miR5633	829	5.5	1.26165	0.417602972050246	no	CPuORF1	miR5633:CPuORF1	0.973945512844846
AT2G22230.1	miR3434-3p	667	6	0.630827	0.721078416200562	no	NA	miR3434-3p:AT2G22230.1	0.973945512844846
AT2G23120.1	miR8176	270	5.5	0.630827	0.177249354672173	no	NA	miR8176:AT2G23120.1	0.973945512844846
AT2G41430.5	miR3434-5p	702	5.5	3.78496	0.156121753146116	no	CID1	miR3434-5p:CID1	0.973945512844846
AT2G45820.1	miR5021	738	6	1.26165	0.781906875760593	no	NA	miR5021:AT2G45820.1	0.973945512844846
AT2G47550.1	miR833b	1467	6	0.630827	0.721078416200562	no	NA	miR833b:AT2G47550.1	0.973945512844846
AT3G13750.1	miR5014a-5p	2675	6	1.89248	0.820955294878963	no	BGAL1	miR5014a-5p:BGAL1	0.973945512844846
AT3G15450.3	miR2933a	170	5.5	2.52331	0.411124711637085	no	NA	miR2933a:AT3G15450.3	0.973945512844846
AT3G56490.1	miR5663-5p	197	5.5	0.315414	0.373346086492531	no	HINT1	miR5663-5p:HINT1	0.973945512844846
AT5G01530.1	miR5662	896	5.5	1.89248	0.478363118568721	no	LHCB4.1	miR5662:LHCB4.1	0.973945512844846
AT5G43960.2	miR390a-3p	1535	6	0.630827	0.721078416200562	no	NA	miR390a-3p:AT5G43960.2	0.973945512844846
AT5G53120.6	miR5640	191	6	0.630827	0.721078416200562	no	ATSPDS3	miR5640:ATSPDS3	0.973945512844846
AT5G59850.1	miR776	311	6	0.630827	0.721078416200562	no	NA	miR776:AT5G59850.1	0.973945512844846
AT5G65020.2	miR837-5p	54	5.5	0.630827	0.340823538754765	no	ANNAT2	miR837-5p:ANNAT2	0.973945512844846
AT5G66880.1	miR8166	1216	6	0.630827	0.721078416200562	no	SNRK2-3	miR8166:SNRK2-3	0.973945512844846
AT1G50010.1	miR5641	96	6	1.89248	0.696288521811976	no	TUA2	miR5641:TUA2	0.983256646316343
AT1G70490.3	miR866-5p	435	6	0.630827	0.563816171589778	no	ARFA1D	miR866-5p:ARFA1D	0.983256646316343
AT2G13360.2	miR5021	1381	5.5	0.630827	0.340823538754765	no	AGT	miR5021:AGT	0.983256646316343
AT2G44065.2	miR838	793	6	0.630827	0.563816171589778	no	NA	miR838:AT2G44065.2	0.983256646316343
AT2G45140.1	miR854a	1048	6	0.630827	0.563816171589778	no	PVA12	miR854a:PVA12	0.983256646316343
AT4G04640.1	miR5021	1310	6	0.630827	0.563816171589778	no	ATPC1	miR5021:ATPC1	0.983256646316343
AT4G14270.2	miR831-3p	273	6	1.89248	0.604494081455226	no	NA	miR831-3p:AT4G14270.2	0.983256646316343
AT4G33680.1	miR5658	1468	6	0.630827	0.563816171589778	no	AGD2	miR5658:AGD2	0.983256646316343
AT5G05110.1	miR853	731	6	0.630827	0.563816171589778	no	NA	miR853:AT5G05110.1	0.983256646316343
AT5G14410.1	miR847	181	6	0.630827	0.563816171589778	no	NA	miR847:AT5G14410.1	0.983256646316343
AT5G55940.1	miR156i	825	6	0.630827	0.563816171589778	no	emb2731	miR156i:emb2731	0.983256646316343
AT5G57685.1	miR414	435	6	0.164015	0.713757498496162	no	ATGDU3	miR414:ATGDU3	0.983256646316343
AT5G60450.1	miR5021	259	6	0.0126165	0.62092208431673	no	ARF4	miR5021:ARF4	0.983256646316343
AT5G65020.2	miR4221	360	6	0.630827	0.563816171589778	no	ANNAT2	miR4221:ANNAT2	0.983256646316343
ATCG00500.1	miR5638a	1234	6	0.630827	0.563816171589778	no	ACCD	miR5638a:ACCD	0.98655269175328
AT1G01630.1	miR8171	978	6	0.630827	0.462867871405014	no	NA	miR8171:AT1G01630.1	0.998654162209914
AT1G02205.3	miR774b-3p	1614	6	0.315414	0.373346086492531	no	CER1	miR774b-3p:CER1	0.998654162209914
AT1G04410.1	miR171c-5p	666	6	1.26165	0.309464483386629	no	c-NAD-MDH1	miR171c-5p:c-NAD-MDH1	0.998654162209914
AT1G10720.1	miR5021	280	6	0.630827	0.446866805316936	no	NA	miR5021:AT1G10720.1	0.998654162209914
AT1G17290.1	miR156h	1903	6	0.630827	0.392578728689933	no	AlaAT1	miR156h:AlaAT1	0.998654162209914
AT1G22890.1	miR854a	185	6	1.26165	0.216169123557574	no	NA	miR854a:AT1G22890.1	0.998654162209914
AT1G53310.3	miR5640	3152	6	0.630827	0.392578728689933	no	ATPEPC1	miR5640:ATPEPC1	0.998654162209914
AT1G78830.1	miR5024-3p	1279	6	0.630827	0.392578728689933	no	NA	miR5024-3p:AT1G78830.1	0.998654162209914
AT2G07698.1	miR867	1295	6	4.41579	0.20644872317797	no	NA	miR867:AT2G07698.1	0.998654162209914
AT2G33850.1	miR5021	57	6	1.89248	0.395781765041521	no	NA	miR5021:AT2G33850.1	0.998654162209914
AT3G07410.1	miR158a-5p	557	6	0.630827	0.340823538754765	no	AtRABA5b	miR158a-5p:AtRABA5b	0.998654162209914
AT3G08520.1	miR831-3p	29	6	0.839	0.431550342846683	no	NA	miR831-3p:AT3G08520.1	0.998654162209914
AT3G13750.1	miR8181	2633	6	0.630827	0.269708862141163	no	BGAL1	miR8181:BGAL1	0.998654162209914
AT3G27810.1	miR5654-3p	481	6	1.26165	0.374035411519163	no	ATMYB21	miR5654-3p:ATMYB21	0.998654162209914
AT3G53420.2	miR5638b	946	6	0.630827	0.301124489686639	no	AtPIP2;1	miR5638b:AtPIP2;1	0.998654162209914
AT3G56020.1	miR831-3p	71	6	1.05348	0.409192626291007	no	NA	miR831-3p:AT3G56020.1	0.998654162209914
AT3G61130.1	miR774b-5p	2340	6	0.630827	0.392578728689933	no	GAUT1	miR774b-5p:GAUT1	0.998654162209914
AT4G39480.1	miR5021	1108	6	0.630827	0.340823538754765	no	CYP96A9	miR5021:CYP96A9	0.998654162209914
AT5G47550.1	miR833a-5p	188	6	1.26165	0.245811482759558	no	NA	miR833a-5p:AT5G47550.1	0.998654162209914
AT5G50020.2	miR414	1387	6	0.630827	0.462867871405014	no	NA	miR414:AT5G50020.2	0.998654162209914
