# Supplementary material for: NanoPARE: parallel analysis of RNA 5′ ends from low-input RNA
Source: Genome Res. 2018 Dec;28(12):1931–42. doi: 10.1101/gr.239202.118 (PMC6280765; doi:10.1101/gr.239202.118)
Supplement: Supplemental Material [file supp_gr.239202.118_Supplemental_Code_S1.zip › supplemental_code_S1/data_tables/detected_sites/stigma_1.anno.tas.allen.detected.sites.tsv]

target.transcript	sRNA	slice.site	Allen.score	slice.site.rpm	fold.change	verified.	common.name	interaction	adj.p.val
AT5G18040.1	TAS1A-3'D2[+]	685	2	1.89248	1.7736277361118	yes	NA	TAS1A-3'D2[+]:AT5G18040.1	0.0298666833862118
AT5G60450.1	TAS3A-5'D7[+]	2094	1.5	0.630827	1.630827	yes	ARF4	TAS3A-5'D7[+]:ARF4	0.0298666833862118
AT1G79090.2	TAS1C-3'D6[-]	1307	5.5	1.26165	2.26165	no	NA	TAS1C-3'D6[-]:AT1G79090.2	0.6928719270918
AT2G25930.1	TAS3C-5'D10[+]	2440	5	9.46241	4.62600756085159	no	ELF3	TAS3C-5'D10[+]:ELF3	0.700173608381598
AT4G23770.1	TAS1C-3'D8[+]	511	4	0.630827	1.630827	no	NA	TAS1C-3'D8[+]:AT4G23770.1	0.700173608381598
AT5G03560.2	TAS1A-3'D5[+]	336	6	1.26165	2.26165	no	NA	TAS1A-3'D5[+]:AT5G03560.2	0.700173608381598
AT4G14030.2	TAS1B-3'D10[+]	103	5.5	1.89248	1.7736277361118	no	SBP1	TAS1B-3'D10[+]:SBP1	0.754006267312225
AT4G29820.1	TAS3A-5'D1[+]	563	4.5	0.630827	1.630827	no	ATCFIM-25	TAS3A-5'D1[+]:ATCFIM-25	0.754006267312225
AT1G05060.1	TAS1A-3'D3[-]	863	4	0.630827	1	no	NA	TAS1A-3'D3[-]:AT1G05060.1	0.760956673527084
AT1G07840.3	TAS3B-5'D7[+]	914	6	0.630827	1.630827	no	NA	TAS3B-5'D7[+]:AT1G07840.3	0.760956673527084
AT1G08820.2	TAS3A-5'D1[+]	111	5.5	0.630827	1.630827	no	VAP27-2	TAS3A-5'D1[+]:VAP27-2	0.760956673527084
AT1G15270.1	TAS3B-5'D9[+]	207	6	5.67745	1.89522068736501	no	NA	TAS3B-5'D9[+]:AT1G15270.1	0.760956673527084
AT1G22610.1	TAS1A-3'D1[-]	1457	6	0.630827	1.630827	no	NA	TAS1A-3'D1[-]:AT1G22610.1	0.760956673527084
AT1G25560.1	TAS3B-5'D9[-]	1166	3	1.26165	1	no	EDF1	TAS3B-5'D9[-]:EDF1	0.760956673527084
AT1G44760.1	TAS1A-3'D8[-]	386	6	1.26165	2.26165	no	NA	TAS1A-3'D8[-]:AT1G44760.1	0.760956673527084
AT1G65070.2	TAS1B-3'D5[-]	2298	5.5	0.630827	1.630827	no	NA	TAS1B-3'D5[-]:AT1G65070.2	0.760956673527084
AT1G75890.2	TAS3C-5'D3[+]	505	4.5	0.630827	1	no	NA	TAS3C-5'D3[+]:AT1G75890.2	0.760956673527084
AT1G76780.1	TAS3C-5'D8[-]	3864	6	0.630827	1.630827	no	NA	TAS3C-5'D8[-]:AT1G76780.1	0.760956673527084
AT1G79060.1	TAS1A-3'D7[-]	1110	5.5	0.630827	1.630827	no	NA	TAS1A-3'D7[-]:AT1G79060.1	0.760956673527084
AT2G02480.1	TAS3C-5'D3[+]	532	5.5	0.630827	1.630827	no	STI	TAS3C-5'D3[+]:STI	0.760956673527084
AT2G16870.1	TAS2-3'D7[+]	1953	5.5	0.630827	1.630827	no	NA	TAS2-3'D7[+]:AT2G16870.1	0.760956673527084
AT2G17020.1	TAS3C-5'D4[-]	2139	4	0.630827	1	no	NA	TAS3C-5'D4[-]:AT2G17020.1	0.760956673527084
AT3G02230.1	TAS3A-5'D4[-]	1223	3.5	2.52331	1	no	ATRGP1	TAS3A-5'D4[-]:ATRGP1	0.760956673527084
AT3G03940.1	TAS3A-5'D3[+]	1130	4	0.630827	1	no	NA	TAS3A-5'D3[+]:AT3G03940.1	0.760956673527084
AT3G04210.1	TAS3B-5'D5[+]	1687	5	0.630827	1.630827	no	NA	TAS3B-5'D5[+]:AT3G04210.1	0.760956673527084
AT3G12130.1	TAS4-3'D9[-]	1060	4	0.630827	1	no	NA	TAS4-3'D9[-]:AT3G12130.1	0.760956673527084
AT3G16857.2	TAS3A-5'D1[+]	949	4.5	0.630827	1	no	ARR1	TAS3A-5'D1[+]:ARR1	0.760956673527084
AT4G14940.1	TAS3C-5'D8[-]	1816	6	0.630827	1.630827	no	AO1	TAS3C-5'D8[-]:AO1	0.760956673527084
AT4G18030.1	TAS1C-3'D7[-]	1758	4	0.630827	0.721078416200562	no	NA	TAS1C-3'D7[-]:AT4G18030.1	0.760956673527084
AT4G37180.2	TAS3B-5'D9[+]	357	6	0.630827	1.630827	no	NA	TAS3B-5'D9[+]:AT4G37180.2	0.760956673527084
AT5G01410.1	TAS1C-3'D7[-]	1134	4.5	1.89248	1.27892467888488	no	ATPDX1	TAS1C-3'D7[-]:ATPDX1	0.760956673527084
AT5G06270.1	TAS3A-5'D1[+]	770	4.5	1.26165	1	no	NA	TAS3A-5'D1[+]:AT5G06270.1	0.760956673527084
AT5G09420.1	TAS3A-5'D9[+]	1109	5.5	0.630827	1.630827	no	AtmtOM64	TAS3A-5'D9[+]:AtmtOM64	0.760956673527084
AT5G14940.1	TAS3C-5'D1[+]	1107	6	0.630827	1.630827	no	NA	TAS3C-5'D1[+]:AT5G14940.1	0.760956673527084
AT5G16450.2	TAS2-3'D9[-]	441	4.5	0.630827	1	no	NA	TAS2-3'D9[-]:AT5G16450.2	0.760956673527084
AT5G22460.2	TAS3B-5'D6[-]	684	4	0.630827	1	no	NA	TAS3B-5'D6[-]:AT5G22460.2	0.760956673527084
AT5G26340.1	TAS1A-3'D9[-]	1541	4.5	1.26165	1	no	ATSTP13	TAS1A-3'D9[-]:ATSTP13	0.760956673527084
AT5G43130.2	TAS3C-5'D8[-]	1609	6	0.630827	1.630827	no	TAF4	TAS3C-5'D8[-]:TAF4	0.760956673527084
AT5G47520.1	TAS1C-3'D5[-]	823	6	0.630827	1.630827	no	AtRABA5a	TAS1C-3'D5[-]:AtRABA5a	0.760956673527084
AT5G56870.1	TAS1B-3'D7[-]	471	6	0.630827	1.630827	no	BGAL4	TAS1B-3'D7[-]:BGAL4	0.760956673527084
AT5G66460.1	TAS3A-5'D5[+]	1252	5.5	0.630827	1.630827	no	AtMAN7	TAS3A-5'D5[+]:AtMAN7	0.760956673527084
ATCG01040.1	TAS1B-3'D9[+]	199	3.5	2.52331	0.382937260549412	no	YCF5	TAS1B-3'D9[+]:YCF5	0.760956673527084
AT2G14680.3	TAS1C-3'D7[-]	981	4.5	0.630827	1	no	MEE13	TAS1C-3'D7[-]:MEE13	0.761741594147226
AT1G15690.2	TAS4-3'D4[-]	1074	4	0.630827	0.721078416200562	no	AtAVP1	TAS4-3'D4[-]:AtAVP1	0.840696518842483
AT1G34904.1	TAS1A-3'D7[-]	56	5	0.208173	1.208173	no	NA	TAS1A-3'D7[-]:AT1G34904.1	0.840696518842483
AT1G34967.1	TAS1A-3'D7[-]	2840	5	0.208173	1.208173	no	NA	TAS1A-3'D7[-]:AT1G34967.1	0.840696518842483
AT1G65690.1	TAS1B-3'D1[-]	515	5	0.630827	1	no	NA	TAS1B-3'D1[-]:AT1G65690.1	0.840696518842483
AT3G51370.2	TAS4-3'D1[+]	396	5	0.630827	1	no	NA	TAS4-3'D1[+]:AT3G51370.2	0.840696518842483
AT5G02220.1	TAS4-3'D9[+]	167	5	0.315414	1.315414	no	NA	TAS4-3'D9[+]:AT5G02220.1	0.840696518842483
AT5G17125.1	TAS1A-3'D7[-]	2840	5	0.208173	1.208173	no	NA	TAS1A-3'D7[-]:AT5G17125.1	0.840696518842483
AT5G65110.2	TAS3A-5'D9[-]	1115	5	1.26165	1.38681172190551	no	ACX2	TAS3A-5'D9[-]:ACX2	0.840696518842483
AT3G06010.1	TAS3A-5'D1[+]	2965	5	0.630827	1	no	ATCHR12	TAS3A-5'D1[+]:ATCHR12	0.88276629464005
AT1G65370.1	TAS3A-5'D9[-]	317	5	0.630827	1	no	NA	TAS3A-5'D9[-]:AT1G65370.1	0.887352351634594
AT5G46510.1	TAS3B-5'D7[+]	4160	5	0.630827	1	no	NA	TAS3B-5'D7[+]:AT5G46510.1	0.887352351634594
AT1G63840.1	TAS3A-5'D4[-]	783	4.5	0.630827	1	no	NA	TAS3A-5'D4[-]:AT1G63840.1	0.92829802309473
AT5G33370.2	TAS3C-5'D4[-]	1300	3.5	1.89248	0.820955294878963	no	NA	TAS3C-5'D4[-]:AT5G33370.2	0.92829802309473
AT1G02640.1	TAS3C-5'D4[+]	2488	4.5	1.26165	0.641910589757926	no	ATBXL2	TAS3C-5'D4[+]:ATBXL2	0.932351863492322
AT1G07110.1	TAS1C-3'D7[-]	1854	5.5	0.630827	1	no	ATF2KP	TAS1C-3'D7[-]:ATF2KP	0.932351863492322
AT1G18400.1	TAS3B-5'D7[+]	478	4.5	0.630827	0.563816171589778	no	BEE1	TAS3B-5'D7[+]:BEE1	0.932351863492322
AT1G22380.1	TAS4-3'D7[+]	903	5.5	0.630827	1	no	AtUGT85A3	TAS4-3'D7[+]:AtUGT85A3	0.932351863492322
AT1G25370.1	TAS3C-5'D3[+]	813	5.5	0.630827	1	no	NA	TAS3C-5'D3[+]:AT1G25370.1	0.932351863492322
AT1G25400.2	TAS1B-3'D4[-]	887	4.5	0.630827	0.721078416200562	no	NA	TAS1B-3'D4[-]:AT1G25400.2	0.932351863492322
AT1G65960.2	TAS3B-5'D6[+]	1452	6	3.15414	1.17904470512104	no	GAD2	TAS3B-5'D6[+]:GAD2	0.932351863492322
AT1G68560.1	TAS1A-3'D7[+]	2201	5.5	1.26165	1	no	ATXYL1	TAS1A-3'D7[+]:ATXYL1	0.932351863492322
AT1G71070.1	TAS3C-5'D3[+]	1649	5	0.630827	0.721078416200562	no	NA	TAS3C-5'D3[+]:AT1G71070.1	0.932351863492322
AT1G72150.1	TAS1C-3'D8[-]	1004	6	0.630827	1	no	PATL1	TAS1C-3'D8[-]:PATL1	0.932351863492322
AT1G76490.1	TAS3A-5'D4[+]	2170	5	0.630827	0.721078416200562	no	AtHMGR1	TAS3A-5'D4[+]:AtHMGR1	0.932351863492322
AT2G38880.8	TAS3B-5'D1[+]	528	5.5	0.630827	1	no	ATHAP3	TAS3B-5'D1[+]:ATHAP3	0.932351863492322
AT2G39730.3	TAS2-3'D8[-]	283	5	0.630827	0.721078416200562	no	RCA	TAS2-3'D8[-]:RCA	0.932351863492322
AT3G13870.2	TAS3B-5'D5[+]	1944	5.5	0.630827	1	no	GOM8	TAS3B-5'D5[+]:GOM8	0.932351863492322
AT3G16180.1	TAS4-3'D9[+]	1888	5	0.630827	0.721078416200562	no	NA	TAS4-3'D9[+]:AT3G16180.1	0.932351863492322
AT3G21200.1	TAS3C-5'D4[+]	1019	5.5	0.630827	1	no	GluTRBP	TAS3C-5'D4[+]:GluTRBP	0.932351863492322
AT3G49060.2	TAS3B-5'D7[+]	843	5.5	0.630827	1	no	NA	TAS3B-5'D7[+]:AT3G49060.2	0.932351863492322
AT3G53920.1	TAS3C-5'D4[+]	1453	6	1.26165	1.38681172190551	no	SIG3	TAS3C-5'D4[+]:SIG3	0.932351863492322
AT3G63500.2	TAS3C-5'D3[+]	3409	5.5	0.630827	1	no	TTA2	TAS3C-5'D3[+]:TTA2	0.932351863492322
AT4G11560.1	TAS1A-3'D7[-]	1693	6	1.26165	1.38681172190551	no	NA	TAS1A-3'D7[-]:AT4G11560.1	0.932351863492322
AT4G14500.2	TAS3C-5'D4[+]	1366	5	1.26165	0.781906875760593	no	NA	TAS3C-5'D4[+]:AT4G14500.2	0.932351863492322
AT4G23860.3	TAS3B-5'D7[-]	1668	4.5	0.630827	0.721078416200562	no	NA	TAS3B-5'D7[-]:AT4G23860.3	0.932351863492322
AT5G11890.1	TAS3B-5'D7[+]	834	6	0.630827	1	no	EMB3135	TAS3B-5'D7[+]:EMB3135	0.932351863492322
AT5G12230.1	TAS3C-5'D2[+]	836	5	0.630827	0.721078416200562	no	MED19A	TAS3C-5'D2[+]:MED19A	0.932351863492322
AT5G22950.1	TAS3A-5'D2[+]	720	6	1.89248	1	no	VPS24.1	TAS3A-5'D2[+]:VPS24.1	0.932351863492322
AT5G47740.2	TAS3A-5'D1[+]	207	5.5	1.26165	1	no	NA	TAS3A-5'D1[+]:AT5G47740.2	0.932351863492322
AT5G50460.1	TAS1A-3'D8[-]	189	4	0.630827	0.0873819602211839	no	NA	TAS1A-3'D8[-]:AT5G50460.1	0.932351863492322
AT5G65575.1	TAS3C-5'D1[+]	175	6	0.630827	1	no	NA	TAS3C-5'D1[+]:AT5G65575.1	0.932351863492322
AT1G06960.3	TAS3B-5'D10[+]	778	5	0.630827	1	no	NA	TAS3B-5'D10[+]:AT1G06960.3	0.934758572210574
AT5G64430.1	TAS4-3'D2[+]	1361	5	0.630827	1	no	NA	TAS4-3'D2[+]:AT5G64430.1	0.934758572210574
AT3G02080.1	TAS1C-3'D7[-]	447	5	1.26165	0.781906875760593	no	NA	TAS1C-3'D7[-]:AT3G02080.1	0.936162620837017
AT1G13250.1	TAS1B-3'D2[-]	1242	6	0.630827	1	no	GATL3	TAS1B-3'D2[-]:GATL3	0.939517669199162
AT1G14830.1	TAS3B-5'D5[+]	1158	6	0.630827	1	no	ADL1C	TAS3B-5'D5[+]:ADL1C	0.939517669199162
AT1G66350.1	TAS1C-3'D7[-]	1591	5	0.630827	0.721078416200562	no	RGL	TAS1C-3'D7[-]:RGL	0.939517669199162
AT1G05350.1	TAS3C-5'D5[+]	1340	6	0.630827	1	no	NA	TAS3C-5'D5[+]:AT1G05350.1	0.96361295330002
AT1G08510.1	TAS3B-5'D7[+]	1537	4.5	0.630827	0.563816171589778	no	FATB	TAS3B-5'D7[+]:FATB	0.96361295330002
AT1G53910.3	TAS3C-5'D2[-]	1460	4.5	1.26165	0.781906875760593	no	RAP2.12	TAS3C-5'D2[-]:RAP2.12	0.96361295330002
AT1G56070.1	TAS1C-3'D6[-]	2382	5	1.89248	0.696288521811976	no	LOS1	TAS1C-3'D6[-]:LOS1	0.96361295330002
AT1G66580.1	TAS3B-5'D7[-]	767	4	0.630827	0.392578728689933	no	RPL10C	TAS3B-5'D7[-]:RPL10C	0.96361295330002
AT2G25210.1	TAS3C-5'D4[-]	298	4	0.630827	0.462867871405014	no	NA	TAS3C-5'D4[-]:AT2G25210.1	0.96361295330002
AT2G40205.1	TAS3B-5'D9[-]	105	4	1.89248	0.820955294878963	no	NA	TAS3B-5'D9[-]:AT2G40205.1	0.96361295330002
AT3G02540.3	TAS1A-3'D9[-]	1330	5.5	0.630827	1	no	RAD23-3	TAS1A-3'D9[-]:RAD23-3	0.96361295330002
AT3G06350.1	TAS3B-5'D7[+]	1744	5.5	0.630827	1	no	EMB3004	TAS3B-5'D7[+]:EMB3004	0.96361295330002
AT3G14230.3	TAS3C-5'D2[-]	1483	5	0.630827	1	no	RAP2.2	TAS3C-5'D2[-]:RAP2.2	0.96361295330002
AT3G16630.2	TAS1C-3'D7[-]	2545	5.5	0.630827	1	no	ATKINESIN-13A	TAS1C-3'D7[-]:ATKINESIN-13A	0.96361295330002
AT3G21865.1	TAS3C-5'D10[+]	489	6	0.630827	1	no	PEX22	TAS3C-5'D10[+]:PEX22	0.96361295330002
AT3G23400.1	TAS3A-5'D8[+]	729	5.5	1.26165	1	no	FIB4	TAS3A-5'D8[+]:FIB4	0.96361295330002
AT3G25840.2	TAS3C-5'D3[+]	378	6	0.630827	1	no	NA	TAS3C-5'D3[+]:AT3G25840.2	0.96361295330002
AT3G26020.4	TAS3C-5'D3[+]	240	5	0.0504662	0.644130983850525	no	NA	TAS3C-5'D3[+]:AT3G26020.4	0.96361295330002
AT4G25080.5	TAS1A-3'D9[-]	1012	5	0.630827	0.563816171589778	no	CHLM	TAS1A-3'D9[-]:CHLM	0.96361295330002
AT4G26630.2	TAS3C-5'D3[+]	836	6	1.26165	1	no	NA	TAS3C-5'D3[+]:AT4G26630.2	0.96361295330002
AT4G32410.1	TAS1B-3'D4[-]	3035	6	0.630827	1	no	AtCESA1	TAS1B-3'D4[-]:AtCESA1	0.96361295330002
AT4G38630.1	TAS3B-5'D7[+]	1203	6	1.26165	1	no	ATMCB1	TAS3B-5'D7[+]:ATMCB1	0.96361295330002
AT5G15350.1	TAS1C-3'D5[-]	368	6	1.26165	1	no	AtENODL17	TAS1C-3'D5[-]:AtENODL17	0.96361295330002
AT5G47420.1	TAS1A-3'D8[-]	828	6	0.630827	1	no	NA	TAS1A-3'D8[-]:AT5G47420.1	0.96361295330002
AT5G49520.1	TAS3B-5'D3[+]	1390	5.5	1.26165	1	no	ATWRKY48	TAS3B-5'D3[+]:ATWRKY48	0.96361295330002
AT5G61820.1	TAS1C-3'D5[-]	1236	6	1.26165	1.38681172190551	no	NA	TAS1C-3'D5[-]:AT5G61820.1	0.96361295330002
AT5G63810.1	TAS1A-3'D7[-]	2150	6	0.630827	1	no	AtBGAL10	TAS1A-3'D7[-]:AtBGAL10	0.96361295330002
ATCG00830.1	TAS3B-5'D9[+]	771	4.5	2.52331	0.271322300684599	no	RPL2.1	TAS3B-5'D9[+]:RPL2.1	0.96361295330002
AT1G08110.4	TAS3B-5'D5[+]	663	5	0.630827	0.563816171589778	no	NA	TAS3B-5'D5[+]:AT1G08110.4	0.969111252541067
AT4G22590.1	TAS3B-5'D10[+]	902	5	0.630827	0.563816171589778	no	TPPG	TAS3B-5'D10[+]:TPPG	0.969111252541067
AT4G22592.1	TAS3B-5'D10[+]	902	5	0.630827	0.563816171589778	no	CPuORF27	TAS3B-5'D10[+]:CPuORF27	0.969111252541067
AT4G25370.1	TAS3B-5'D10[+]	775	5	0.630827	0.563816171589778	no	NA	TAS3B-5'D10[+]:AT4G25370.1	0.969111252541067
AT5G16010.1	TAS3B-5'D5[+]	542	6	0.630827	1	no	NA	TAS3B-5'D5[+]:AT5G16010.1	0.969111252541067
AT1G53130.1	TAS3C-5'D8[-]	616	5	2.52331	0.358366610453254	no	GRI	TAS3C-5'D8[-]:GRI	0.978979424596058
AT1G10060.3	TAS4-3'D6[+]	1557	5	0.630827	0.462867871405014	no	ATBCAT-1	TAS4-3'D6[+]:ATBCAT-1	0.988813234411271
AT5G28540.1	TAS1B-3'D4[-]	1747	5	1.58968	0.534865564858914	no	BIP1	TAS1B-3'D4[-]:BIP1	0.991725040329064
AT1G04270.2	TAS1A-3'D5[+]	82	5	0.630827	0.340823538754765	no	RPS15	TAS1A-3'D5[+]:RPS15	0.999960639481956
AT1G04280.1	TAS3A-5'D8[+]	1656	5.5	1.26165	0.641910589757926	no	NA	TAS3A-5'D8[+]:AT1G04280.1	0.999960639481956
AT1G07120.1	TAS3C-5'D3[+]	888	6	0.630827	0.721078416200562	no	NA	TAS3C-5'D3[+]:AT1G07120.1	0.999960639481956
AT1G07320.4	TAS1B-3'D4[-]	853	6	0.630827	0.155874889246359	no	EMB2784	TAS1B-3'D4[-]:EMB2784	0.999960639481956
AT1G10670.4	TAS4-3'D4[+]	690	5.5	0.630827	0.563816171589778	no	ACLA-1	TAS4-3'D4[+]:ACLA-1	0.999960639481956
AT1G11910.1	TAS4-3'D7[-]	1668	5	1.26165	0.33869965331077	no	APA1	TAS4-3'D7[-]:APA1	0.999960639481956
AT1G12080.2	TAS3C-5'D8[-]	300	6	1.26165	0.125422159125569	no	NA	TAS3C-5'D8[-]:AT1G12080.2	0.999960639481956
AT1G15340.2	TAS3B-5'D9[+]	861	6	0.630827	0.721078416200562	no	MBD10	TAS3B-5'D9[+]:MBD10	0.999960639481956
AT1G17490.1	TAS1A-3'D5[+]	342	6	0.630827	0.462867871405014	no	NA	TAS1A-3'D5[+]:AT1G17490.1	0.999960639481956
AT1G20450.2	TAS3C-5'D8[+]	1337	6	1.26165	0.374035411519163	no	ERD10	TAS3C-5'D8[+]:ERD10	0.999960639481956
AT1G23190.1	TAS3B-5'D6[+]	1786	6	1.26165	0.641910589757926	no	PGM3	TAS3B-5'D6[+]:PGM3	0.999960639481956
AT1G34210.1	TAS3A-5'D4[-]	292	6	0.630827	0.301124489686639	no	ATSERK2	TAS3A-5'D4[-]:ATSERK2	0.999960639481956
AT1G56210.1	TAS3A-5'D2[-]	1142	5.5	0.630827	0.563816171589778	no	NA	TAS3A-5'D2[-]:AT1G56210.1	0.999960639481956
AT1G56280.2	TAS3B-5'D7[+]	853	5.5	3.78496	0.791344585900883	no	ATDI19	TAS3B-5'D7[+]:ATDI19	0.999960639481956
AT1G56660.1	TAS3B-5'D7[+]	534	5.5	0.630827	0.125586375782592	no	NA	TAS3B-5'D7[+]:AT1G56660.1	0.999960639481956
AT1G70700.2	TAS1C-3'D5[-]	1014	6	0.630827	0.057983723013909	no	JAZ9	TAS1C-3'D5[-]:JAZ9	0.999960639481956
AT1G72150.1	TAS3C-5'D2[+]	114	6	0.630827	0.721078416200562	no	PATL1	TAS3C-5'D2[+]:PATL1	0.999960639481956
AT1G74950.1	TAS3A-5'D4[+]	838	6	0.630827	0.827212025114204	no	JAZ2	TAS3A-5'D4[+]:JAZ2	0.999960639481956
AT2G10410.1	TAS3A-5'D4[-]	62	5	0.630827	0.340823538754765	no	SADHU1-1	TAS3A-5'D4[-]:SADHU1-1	0.999960639481956
AT2G18020.1	TAS3C-5'D10[-]	425	6	0.428963	0.343985277337788	no	EMB2296	TAS3C-5'D10[-]:EMB2296	0.999960639481956
AT2G20580.1	TAS3B-5'D7[+]	2900	5.5	0.630827	0.392578728689933	no	ATRPN1A	TAS3B-5'D7[+]:ATRPN1A	0.999960639481956
AT2G21660.2	TAS4-3'D2[-]	542	5.5	25.2331	0.353720775639703	no	ATGRP7	TAS4-3'D2[-]:ATGRP7	0.999960639481956
AT2G30570.1	TAS3B-5'D7[+]	263	6	1.89248	0.1944106141872	no	PSBW	TAS3B-5'D7[+]:PSBW	0.999960639481956
AT2G33150.1	TAS3B-5'D7[-]	1589	5	1.26165	0.374035411519163	no	KAT2	TAS3B-5'D7[-]:KAT2	0.999960639481956
AT2G41070.3	TAS3B-5'D7[+]	44	6	0.0189248	0.622382502125663	no	ATBZIP12	TAS3B-5'D7[+]:ATBZIP12	0.999960639481956
AT2G41800.1	TAS2-3'D5[+]	323	6	0.630827	0.563816171589778	no	NA	TAS2-3'D5[+]:AT2G41800.1	0.999960639481956
AT2G45140.1	TAS3A-5'D6[+]	544	5.5	0.630827	0.721078416200562	no	PVA12	TAS3A-5'D6[+]:PVA12	0.999960639481956
AT3G04400.2	TAS3C-5'D8[+]	574	5.5	0.630827	0.301124489686639	no	emb2171	TAS3C-5'D8[+]:emb2171	0.999960639481956
AT3G04920.1	TAS3B-5'D8[+]	253	6	1.26165	0.641910589757926	no	NA	TAS3B-5'D8[+]:AT3G04920.1	0.999960639481956
AT3G06580.1	TAS3B-5'D9[+]	1561	5.5	0.630827	0.563816171589778	no	GAL1	TAS3B-5'D9[+]:GAL1	0.999960639481956
AT3G09735.1	TAS3C-5'D3[+]	291	5.5	0.630827	0.392578728689933	no	NA	TAS3C-5'D3[+]:AT3G09735.1	0.999960639481956
AT3G09980.1	TAS1B-3'D9[-]	260	5.5	0.630827	0.462867871405014	no	NA	TAS1B-3'D9[-]:AT3G09980.1	0.999960639481956
AT3G10570.1	TAS4-3'D9[+]	1554	6	0.630827	0.392578728689933	no	CYP77A6	TAS4-3'D9[+]:CYP77A6	0.999960639481956
AT3G12260.1	TAS3A-5'D4[-]	259	6	0.630827	0.563816171589778	no	NA	TAS3A-5'D4[-]:AT3G12260.1	0.999960639481956
AT3G12480.1	TAS3A-5'D1[+]	1140	5.5	0.630827	0.721078416200562	no	NF-YC11	TAS3A-5'D1[+]:NF-YC11	0.999960639481956
AT3G46430.1	TAS3C-5'D3[+]	86	6	1.26165	0.641910589757926	no	NA	TAS3C-5'D3[+]:AT3G46430.1	0.999960639481956
AT3G51550.1	TAS2-3'D3[-]	2979	6	0.630827	0.340823538754765	no	FER	TAS2-3'D3[-]:FER	0.999960639481956
AT3G51840.1	TAS3A-5'D9[+]	354	6	0.630827	0.223148159550756	no	ACX4	TAS3A-5'D9[+]:ACX4	0.999960639481956
AT3G51860.1	TAS1B-3'D3[-]	947	6	0.630827	0.721078416200562	no	ATCAX3	TAS1B-3'D3[-]:ATCAX3	0.999960639481956
AT3G52300.2	TAS3B-5'D5[+]	377	6	0.630827	0.340823538754765	no	ATPQ	TAS3B-5'D5[+]:ATPQ	0.999960639481956
AT3G53110.1	TAS1A-3'D8[+]	1320	6	0.630827	0.563816171589778	no	LOS4	TAS1A-3'D8[+]:LOS4	0.999960639481956
AT3G59940.1	TAS4-3'D9[+]	1241	6	1.26165	0.641910589757926	no	NA	TAS4-3'D9[+]:AT3G59940.1	0.999960639481956
AT3G60750.2	TAS3B-5'D7[+]	2144	5.5	0.630827	0.563816171589778	no	NA	TAS3B-5'D7[+]:AT3G60750.2	0.999960639481956
AT4G02370.1	TAS3B-5'D5[+]	589	5.5	0.630827	0.392578728689933	no	NA	TAS3B-5'D5[+]:AT4G02370.1	0.999960639481956
AT4G02380.2	TAS3B-5'D7[+]	351	6	0.630827	0.340823538754765	no	AtLEA5	TAS3B-5'D7[+]:AtLEA5	0.999960639481956
AT4G04640.1	TAS4-3'D9[-]	1325	6	0.630827	0.563816171589778	no	ATPC1	TAS4-3'D9[-]:ATPC1	0.999960639481956
AT4G21960.1	TAS3B-5'D7[+]	600	6	1.26165	0.309464483386629	no	PRXR1	TAS3B-5'D7[+]:PRXR1	0.999960639481956
AT4G26630.2	TAS3B-5'D9[+]	969	6	0.630827	0.721078416200562	no	NA	TAS3B-5'D9[+]:AT4G26630.2	0.999960639481956
AT4G28750.1	TAS3A-5'D7[+]	329	6	0.321722	0.218588566835687	no	PSAE-1	TAS3A-5'D7[+]:PSAE-1	0.999960639481956
AT4G30080.1	TAS1B-3'D5[+]	2211	6	0.630827	0.721078416200562	no	ARF16	TAS1B-3'D5[+]:ARF16	0.999960639481956
AT4G37050.1	TAS3C-5'D2[+]	1009	6	0.630827	0.392578728689933	no	AtPLAIVC	TAS3C-5'D2[+]:AtPLAIVC	0.999960639481956
AT5G07440.3	TAS3C-5'D9[+]	180	5.5	0.630827	0.462867871405014	no	GDH2	TAS3C-5'D9[+]:GDH2	0.999960639481956
AT5G08680.1	TAS2-3'D10[+]	289	5.5	0.0820075	0.478415095173877	no	NA	TAS2-3'D10[+]:AT5G08680.1	0.999960639481956
AT5G09810.1	TAS1C-3'D5[+]	1319	5.5	3.15414	0.397053833676944	no	ACT7	TAS1C-3'D5[+]:ACT7	0.999960639481956
AT5G10450.4	TAS4-3'D9[+]	519	6	0.630827	0.285494933721736	no	14-3-3lambda	TAS4-3'D9[+]:14-3-3lambda	0.999960639481956
AT5G10480.3	TAS3C-5'D3[+]	795	5	1.89248	0.294202966359425	no	PAS2	TAS3C-5'D3[+]:PAS2	0.999960639481956
AT5G10860.1	TAS3C-5'D7[-]	800	5.5	1.26165	0.309464483386629	no	CBSX3	TAS3C-5'D7[-]:CBSX3	0.999960639481956
AT5G13420.1	TAS3B-5'D7[+]	1329	5.5	0.630827	0.563816171589778	no	TRA2	TAS3B-5'D7[+]:TRA2	0.999960639481956
AT5G14030.4	TAS1A-3'D2[-]	645	5	1.26165	0.374035411519163	no	NA	TAS1A-3'D2[-]:AT5G14030.4	0.999960639481956
AT5G18520.1	TAS4-3'D9[+]	1334	6	1.23642	0.773184257108087	no	Cand7	TAS4-3'D9[+]:Cand7	0.999960639481956
AT5G20190.1	TAS1A-3'D6[+]	644	5.5	0.630827	0.563816171589778	no	NA	TAS1A-3'D6[+]:AT5G20190.1	0.999960639481956
AT5G35630.3	TAS2-3'D4[+]	1421	6	0.630827	0.269708862141163	no	ATGSL1	TAS2-3'D4[+]:ATGSL1	0.999960639481956
AT5G36110.1	TAS3A-5'D1[+]	992	6	0.630827	0.721078416200562	no	CYP716A1	TAS3A-5'D1[+]:CYP716A1	0.999960639481956
AT5G40450.1	TAS3B-5'D9[+]	2738	6	0.630827	0.721078416200562	no	NA	TAS3B-5'D9[+]:AT5G40450.1	0.999960639481956
AT5G42020.2	TAS3C-5'D8[+]	2013	5.5	0.630827	0.244229009577009	no	BIP	TAS3C-5'D8[+]:BIP	0.999960639481956
AT5G47120.1	TAS3C-5'D3[+]	773	6	3.15414	0.767042296691711	no	ATBI-1	TAS3C-5'D3[+]:ATBI-1	0.999960639481956
AT5G47730.3	TAS1B-3'D8[+]	1154	5.5	0.630827	0.721078416200562	no	NA	TAS1B-3'D8[+]:AT5G47730.3	0.999960639481956
AT5G53880.1	TAS3B-5'D9[+]	241	6	0.630827	0.407427662051495	no	NA	TAS3B-5'D9[+]:AT5G53880.1	0.999960639481956
AT5G60790.1	TAS4-3'D9[-]	2135	5	0.630827	0.563816171589778	no	ABCF1	TAS4-3'D9[-]:ABCF1	0.999960639481956
AT5G61480.1	TAS1A-3'D8[-]	3076	5.5	0.630827	0.721078416200562	no	PXY	TAS1A-3'D8[-]:PXY	0.999960639481956
AT5G67590.1	TAS3A-5'D7[+]	448	5	0.334338	0.321206796111831	no	FRO1	TAS3A-5'D7[+]:FRO1	0.999960639481956
