# Supplementary material for: NanoPARE: parallel analysis of RNA 5′ ends from low-input RNA
Source: Genome Res. 2018 Dec;28(12):1931–42. doi: 10.1101/gr.239202.118 (PMC6280765; doi:10.1101/gr.239202.118)
Supplement: Supplemental Material [file supp_gr.239202.118_Supplemental_Code_S1.zip › supplemental_code_S1/data_tables/detected_sites/stigma_2.anno.mir.allen.detected.sites.tsv]

target.transcript	sRNA	slice.site	Allen.score	slice.site.rpm	fold.change	verified.	common.name	interaction	adj.p.val
AT1G12820.1	miR393a-5p	1894	4	6.72145	4.19602745599482	yes	AFB3	miR393a-5p:AFB3	0
AT1G27340.1	miR394a	1382	1	0.42009	0.771712130491512	yes	LCR	miR394a:LCR	0
AT1G27360.4	miR157a-5p	1310	2	0.42009	1	no	SPL11	miR157a-5p:SPL11	0
AT1G27370.4	miR156j	1324	0	0.840181	1.2958199832405	no	SPL10	miR156j:SPL10	0
AT1G31280.1	miR403-3p	3232	1	1.68036	1.88745783717933	yes	AGO2	miR403-3p:AGO2	0
AT1G33120.1	miR5630a	309	0	0.97461	0.857675869138419	no	NA	miR5630a:AT1G33120.1	0
AT1G33140.1	miR5630a	309	0	0.285661	0.932935727290341	no	PGY2	miR5630a:PGY2	0
AT1G69910.1	miR5029	825	6	1.68036	1.88745783717933	no	NA	miR5029:AT1G69910.1	0
AT1G70700.2	miR169d	787	2.5	1.68036	0.224817150909213	no	JAZ9	miR169d:JAZ9	0
AT1G77850.1	miR160a-5p	1419	0.5	8.8219	6.91639262300277	yes	ARF17	miR160a-5p:ARF17	0
AT2G02850.1	miR408-3p	107	1	5.88127	0.476446558516641	yes	ARPN	miR408-3p:ARPN	0
AT2G28350.1	miR160a-5p	1339	2	4.2009	5.2009	yes	ARF10	miR160a-5p:ARF10	0
AT2G39675.1	miR173-5p	378	2.5	8.8219	6.91639262300277	yes	TAS1c	miR173-5p:TAS1c	0
AT2G39681.1	miR173-5p	417	2.5	8.40181	6.62057334394299	yes	TAS2	miR173-5p:TAS2	0
AT2G45160.1	miR171a-3p	1013	0	11.3424	8.6912801301326	yes	ATHAM1	miR171a-3p:ATHAM1	0
AT3G26810.1	miR393a-5p	2009	4	2.94063	2.77491567435867	yes	AFB2	miR393a-5p:AFB2	0
AT3G57230.2	miR824-5p	596	0.5	0.42009	1	yes	AGL16	miR824-5p:AGL16	0
AT3G60630.1	miR171a-3p	1055	0	10.0822	3.57438436356013	yes	ATHAM2	miR171a-3p:ATHAM2	0
AT4G00150.1	miR171a-3p	866	0	6.72145	7.72145	yes	ATHAM3	miR171a-3p:ATHAM3	0
AT5G39740.2	miR414	997	1.5	0.840181	0.367781695067014	no	OLI7	miR414:OLI7	0
AT5G43270.3	miR157a-5p	1112	2	0.42009	0.771712130491512	no	SPL2	miR157a-5p:SPL2	0
AT5G50570.2	miR156j	976	0	0.210045	0.852090360470111	no	SPL13	miR156j:SPL13	0
AT5G50670.1	miR156j	1111	0	0.210045	0.852090360470111	no	SPL13	miR156j:SPL13	0
AT5G57580.1	miR414	2139	1	0.42009	1	no	NA	miR414:AT5G57580.1	0
AT2G47460.1	miR858b	400	2.5	3.36072	2.3697234130773	yes	ATMYB12	miR858b:ATMYB12	0.00677165164633091
AT4G30080.1	miR160a-5p	1518	2.5	2.10045	1.68486143482625	yes	ARF16	miR160a-5p:ARF16	0.00906273220393017
AT1G58210.1	miR414	667	2.5	0.840181	1.2958199832405	no	EMB1674	miR414:EMB1674	0.0094599489900397
AT1G52150.3	miR166a-3p	1278	3	1.26027	2.26027	yes	ATHB-15	miR166a-3p:ATHB-15	0.011016786291366
AT1G02860.2	miR827	268	1	0.42009	1.42009	yes	BAH1	miR827:BAH1	0.0118187446900775
AT4G01037.1	miR414	1596	2.5	0.520912	1.07099690864664	no	AtWTF1	miR414:AtWTF1	0.0121764477083595
AT5G60120.2	miR172a	1820	1	0.840181	1.2958199832405	yes	TOE2	miR172a:TOE2	0.0121764477083595
AT5G43780.1	miR395a	405	1.5	0.42009	1	yes	APS4	miR395a:APS4	0.0207592154646321
AT2G43970.2	miR5658	546	2	0.840181	1	no	AtLARP6b	miR5658:AtLARP6b	0.0220779827596708
AT5G67420.1	miR5021	503	2	0.42009	1.42009	no	ASL39	miR5021:ASL39	0.0249274040979769
AT5G45470.1	miR5661	2399	2	0.42009	1	no	NA	miR5661:AT5G45470.1	0.0251814172124509
AT1G63980.2	miR414	889	2.5	0.777167	0.786263145553407	no	NA	miR414:AT1G63980.2	0.0352929676514337
AT3G23690.1	miR393a-5p	416	3	0.840181	1.2958199832405	yes	NA	miR393a-5p:AT3G23690.1	0.0391645443518704
AT2G22840.1	miR396a-5p	791	4	0.840181	1.840181	yes	AtGRF1	miR396a-5p:AtGRF1	0.0418207025282152
AT5G37780.3	miR414	638	2.5	2.94063	0.701056219633908	no	ACAM-1	miR414:ACAM-1	0.045735664174189
AT3G11810.1	miR414	1101	2.5	0.42009	0.628283346679821	no	NA	miR414:AT3G11810.1	0.0461148895959587
AT3G44110.2	miR414	1237	2.5	0.42009	0.430605629660177	no	ATJ	miR414:ATJ	0.0603701678983455
AT5G27840.2	miR172e-3p	1627	3.5	0.42009	1.42009	no	TOPP8	miR172e-3p:TOPP8	0.0603940969673798
AT4G03190.1	miR393a-5p	1597	3	0.42009	1	yes	AFB1	miR393a-5p:AFB1	0.0608497417701374
AT1G08125.3	miR390a-3p	887	5	5.04108	4.25401206965756	no	NA	miR390a-3p:AT1G08125.3	0.0714085856061992
AT1G30450.3	miR157a-5p	1092	4	0.840181	1.840181	no	ATCCC1	miR157a-5p:ATCCC1	0.0714085856061992
AT5G53900.2	miR161.2	1147	5	0.840181	1.840181	no	NA	miR161.2:AT5G53900.2	0.0714085856061992
AT5G60910.2	miR159b-5p	196	3.5	0.42009	1.42009	no	AGL8	miR159b-5p:AGL8	0.0758884866795028
AT1G50055.1	miR173-5p	373	4.5	2.94063	3.94063	yes	TAS1b	miR173-5p:TAS1b	0.0789802700046815
AT4G30600.1	miR5658	2024	2	0.42009	0.628283346679821	no	NA	miR5658:AT4G30600.1	0.0789802700046815
AT2G41790.1	miR832-5p	2229	4.5	0.840181	1.840181	no	NA	miR832-5p:AT2G41790.1	0.0904586777502215
AT3G62980.1	miR393a-5p	1721	2	0.42009	1	yes	AtTIR1	miR393a-5p:AtTIR1	0.0904586777502215
AT5G56240.2	miR5021	331	2	0.42009	1.27063192036685	no	NA	miR5021:AT5G56240.2	0.0936656689831949
AT1G71690.1	miR156a-5p	117	3	0.840181	1.2958199832405	no	NA	miR156a-5p:AT1G71690.1	0.0965437130069164
AT4G29230.1	miR8165	1190	4	0.42009	1.42009	no	anac075	miR8165:anac075	0.0992544282700747
AT2G35510.1	miR1886.1	133	5	0.42009	1.42009	no	SRO1	miR1886.1:SRO1	0.104792729542529
AT1G05090.1	miR5638a	901	3	0.210045	1	no	NA	miR5638a:AT1G05090.1	0.107803960271998
AT1G06950.1	miR414	2122	3	0.42009	1	no	ATTIC110	miR414:ATTIC110	0.107803960271998
AT1G69935.1	miR414	306	3	0.42009	1	no	SHW1	miR414:SHW1	0.107803960271998
AT4G20720.1	miR5638a	1061	3	0.210045	1	no	NA	miR5638a:AT4G20720.1	0.107803960271998
AT4G23680.1	miR5658	557	2	0.42009	0.107724576335473	no	NA	miR5658:AT4G23680.1	0.107803960271998
AT4G02070.2	miR414	829	4	0.42009	1.42009	no	ATMSH6	miR414:ATMSH6	0.113381644005316
AT1G62910.1	miR161.2	996	3	0.105023	1.01937689047812	yes	RFL9	miR161.2:RFL9	0.122097269402371
AT1G62914.1	miR161.2	978	3	0.105023	1.105023	no	NA	miR161.2:AT1G62914.1	0.122097269402371
AT1G62930.1	miR161.2	984	3	0.105023	1.01937689047812	no	RPF3	miR161.2:RPF3	0.122097269402371
AT3G46440.2	miR164a	523	3.5	0.42009	1	no	UXS5	miR164a:UXS5	0.126334934123572
AT2G24500.1	miR414	904	3.5	0.42009	1	no	FZF	miR414:FZF	0.166434675083894
AT3G58780.3	miR159b-5p	803	3	0.42009	0.771712130491512	no	AGL1	miR159b-5p:AGL1	0.166434675083894
AT4G31750.1	miR5021	140	5	2.10045	1.68486143482625	no	WIN2	miR5021:WIN2	0.166929320193081
AT2G36400.1	miR396a-5p	756	4	0.42009	1.42009	yes	AtGRF3	miR396a-5p:AtGRF3	0.168288927600723
AT2G41900.1	miR5021	54	2	0.42009	1	no	OXS2	miR5021:OXS2	0.169563118622059
AT5G43130.2	miR838	1767	4	0.42009	1.42009	no	TAF4	miR838:TAF4	0.169563118622059
AT2G38630.1	miR419	1228	4.5	0.42009	1.42009	no	NA	miR419:AT2G38630.1	0.175177666258568
AT1G33240.1	miR5658	123	3	0.42009	1	no	AT-GTL1	miR5658:AT-GTL1	0.180197078579798
AT3G49010.5	miR5662	83	3.5	1.26027	1	no	ATBBC1	miR5662:ATBBC1	0.185145622557287
AT1G63130.1	miR161.2	1111	3	0.105023	1.105023	yes	TAS8	miR161.2:TAS8	0.194107636214234
AT4G05390.2	miR773a	1177	3	0.42009	0.771712130491512	no	ATRFNR1	miR773a:ATRFNR1	0.197427573672456
AT1G04400.2	miR870-5p	81	5.5	0.42009	1.42009	no	AT-PHH1	miR870-5p:AT-PHH1	0.201198096962073
AT5G37210.1	miR5658	1247	5	0.42009	1.42009	no	NA	miR5658:AT5G37210.1	0.209588812671218
AT2G27930.1	miR156i	103	4.5	0.42009	1.42009	no	NA	miR156i:AT2G27930.1	0.230863117469826
AT1G54080.2	miR5021	1428	2.5	0.840181	1	no	UBP1A	miR5021:UBP1A	0.23803962451374
AT5G65060.2	miR2112-3p	717	5	0.840181	1.840181	no	AGL70	miR2112-3p:AGL70	0.23803962451374
AT2G47410.2	miR3434-3p	1902	5	0.42009	1.42009	no	NA	miR3434-3p:AT2G47410.2	0.244658605302819
AT3G11250.1	miR5662	764	4	0.911596	1.30743267042793	no	NA	miR5662:AT3G11250.1	0.244658605302819
AT3G47820.1	miR5656	517	6	0.42009	1.42009	no	PUB39	miR5656:PUB39	0.244658605302819
AT5G59000.1	miR414	761	3.5	0.0294063	1.01659446493674	no	NA	miR414:AT5G59000.1	0.247287977617886
AT5G57390.1	miR832-5p	1530	6	0.42009	1.42009	no	AIL5	miR832-5p:AIL5	0.260732458740949
AT1G80940.2	miR5021	206	3	0.42009	1	no	NA	miR5021:AT1G80940.2	0.265799095510584
AT3G02880.1	miR5021	2148	3	0.42009	1	no	NA	miR5021:AT3G02880.1	0.265799095510584
AT1G08450.3	miR835-5p	1058	4.5	0.42009	1.42009	no	AtCRT3	miR835-5p:AtCRT3	0.269973350467545
AT3G48050.2	miR834	3561	4	0.42009	1	no	SUO	miR834:SUO	0.283837787022846
AT1G60870.1	miR414	693	3	0.42009	0.771712130491512	no	MEE9	miR414:MEE9	0.285198656078703
AT5G46030.1	miR414	453	3	0.42009	0.771712130491512	no	NA	miR414:AT5G46030.1	0.285198656078703
AT1G48540.2	miR169a-3p	2658	5	0.42009	1.42009	no	NA	miR169a-3p:AT1G48540.2	0.290144690057031
AT3G59470.2	miR858a	923	4	0.42009	1	no	NA	miR858a:AT3G59470.2	0.290144690057031
AT4G21510.1	miR403-3p	379	4	0.840181	1	no	AtFBS2	miR403-3p:AtFBS2	0.290144690057031
AT5G28400.1	miR414	1096	4	0.13863	1.13863	no	NA	miR414:AT5G28400.1	0.290201925509457
AT3G17185.2	miR390a-5p	863	4.5	0.42009	1.42009	yes	TAS3a	miR390a-5p:TAS3a	0.297833056478096
AT3G51880.4	miR414	542	4	1.26027	1	no	AtHMGB1	miR414:AtHMGB1	0.298417458700366
AT3G58220.2	miR774b-3p	1154	4	0.42009	1	no	NA	miR774b-3p:AT3G58220.2	0.298458241698739
AT1G77810.2	miR5024-5p	1364	6	0.42009	1.42009	no	NA	miR5024-5p:AT1G77810.2	0.301399712431182
AT3G52370.1	miR854a	100	5.5	0.42009	1.42009	no	FLA15	miR854a:FLA15	0.309318996601942
AT5G66540.1	miR414	775	3.5	0.42009	0.988305330803803	no	NA	miR414:AT5G66540.1	0.309318996601942
AT4G24340.1	miR5658	80	6	0.42009	1.42009	no	NA	miR5658:AT4G24340.1	0.329246300795703
AT5G53350.1	miR5658	1923	3	0.42009	0.628283346679821	no	CLPX	miR5658:CLPX	0.329246300795703
AT5G66880.1	miR5996	521	3.5	0.42009	0.771712130491512	no	SNRK2-3	miR5996:SNRK2-3	0.329246300795703
AT3G54760.2	miR414	424	3.5	0.42009	0.771712130491512	no	NA	miR414:AT3G54760.2	0.334143287813775
AT5G46600.1	miR830-3p	1599	5.5	0.42009	1.42009	no	NA	miR830-3p:AT5G46600.1	0.334143287813775
AT5G45560.1	miR5024-5p	2208	4.5	0.840181	1.2958199832405	no	NA	miR5024-5p:AT5G45560.1	0.337062554750275
AT2G44130.1	miR414	1246	3	0.840181	0.686542479368443	no	NA	miR414:AT2G44130.1	0.337799848734766
AT4G01090.1	miR156a-3p	2069	4.5	0.42009	1	no	NA	miR156a-3p:AT4G01090.1	0.340298700684348
AT5G10020.2	miR5021	3270	3.5	0.42009	1	no	NA	miR5021:AT5G10020.2	0.340298700684348
AT1G78930.1	miR5654-5p	1355	6	0.42009	1.42009	no	NA	miR5654-5p:AT1G78930.1	0.372995847315705
AT4G29670.2	miR169f-3p	704	6	2.94063	1.47018684057365	no	ACHT2	miR169f-3p:ACHT2	0.381239186983287
AT1G74260.1	miR5028	3488	5.5	0.42009	1.42009	no	PUR4	miR5028:PUR4	0.381864192539149
AT3G05250.1	miR8182	575	4	0.42009	1	no	NA	miR8182:AT3G05250.1	0.381864192539149
AT3G10260.3	miR5021	163	3	0.42009	1	no	NA	miR5021:AT3G10260.3	0.381864192539149
AT5G04290.1	miR837-5p	598	5	0.42009	1.42009	no	KTF1	miR837-5p:KTF1	0.381864192539149
AT5G17760.2	miR403-3p	992	5	0.42009	1.42009	no	NA	miR403-3p:AT5G17760.2	0.381864192539149
AT5G23250.2	miR171b-3p	1102	3.5	0.42009	0.771712130491512	no	NA	miR171b-3p:AT5G23250.2	0.381864192539149
AT5G26960.1	miR5640	192	5.5	0.42009	1.42009	no	NA	miR5640:AT5G26960.1	0.381864192539149
AT1G53280.1	miR5642a	1320	4.5	1.68036	1.18585832666009	no	AtDJ1B	miR5642a:AtDJ1B	0.38749161293137
AT3G24870.2	miR5640	3072	4.5	0.210045	1	no	NA	miR5640:AT3G24870.2	0.38749161293137
AT3G24880.1	miR5640	3021	4.5	0.210045	1	no	NA	miR5640:AT3G24880.1	0.38749161293137
AT3G52420.1	miR834	205	4.5	0.42009	1	no	ATOEP7	miR834:ATOEP7	0.38749161293137
AT3G60580.1	miR5013	787	4.5	0.42009	1	no	NA	miR5013:AT3G60580.1	0.38749161293137
AT3G17900.1	miR390b-3p	508	5	0.42009	1.42009	no	NA	miR390b-3p:AT3G17900.1	0.402857723217316
AT3G63210.1	miR829-5p	649	4.5	0.42009	1	no	MARD1	miR829-5p:MARD1	0.411043436621492
AT5G38460.2	miR774b-5p	1517	6	0.42009	1.42009	no	NA	miR774b-5p:AT5G38460.2	0.416461771930059
AT1G76810.1	miR414	511	4.5	0.42009	1	no	NA	miR414:AT1G76810.1	0.427668870670151
AT5G37460.1	miR396a-5p	1588	4.5	0.13863	1	no	NA	miR396a-5p:AT5G37460.1	0.427668870670151
AT1G47970.1	miR414	233	3.5	0.386483	0.613414769032018	no	NA	miR414:AT1G47970.1	0.427873443197402
AT3G19050.1	miR5013	5450	6	0.42009	1.42009	no	POK2	miR5013:POK2	0.427873443197402
AT5G63650.1	miR414	1170	3.5	0.42009	0.529813159426346	no	SNRK2-5	miR414:SNRK2-5	0.435086671763249
AT1G06070.1	miR2938	208	6	0.42009	1.42009	no	NA	miR2938:AT1G06070.1	0.436153339542038
AT1G19500.1	miR397b	281	3.5	0.42009	0.529813159426346	no	NA	miR397b:AT1G19500.1	0.436153339542038
AT1G47970.1	miR414	638	3.5	0.42009	0.458027060587979	no	NA	miR414:AT1G47970.1	0.436153339542038
AT1G48410.3	miR168a-5p	531	5	0.42009	1	yes	AGO1	miR168a-5p:AGO1	0.436153339542038
AT2G47730.1	miR5021	872	4	0.42009	1	no	ATGSTF5	miR5021:ATGSTF5	0.436153339542038
AT3G25520.2	miR414	699	3.5	1.26027	0.501418667849814	no	ATL5	miR414:ATL5	0.436153339542038
AT3G26030.1	miR5021	58	4	0.42009	1	no	ATB' DELTA	miR5021:ATB' DELTA	0.436153339542038
AT3G45930.1	miR172d-5p	506	4.5	0.42009	1	no	NA	miR172d-5p:AT3G45930.1	0.436153339542038
AT3G62660.1	miR5021	461	4	0.42009	1	no	GATL7	miR5021:GATL7	0.436153339542038
AT4G03415.2	miR172d-5p	1648	4.5	0.42009	1	no	PP2C52	miR172d-5p:PP2C52	0.436153339542038
AT4G17170.1	miR156c-3p	526	4.5	1.26027	1	no	AT-RAB2	miR156c-3p:AT-RAB2	0.436153339542038
AT4G21430.1	miR847	268	4.5	0.42009	1	no	B160	miR847:B160	0.436153339542038
AT5G09990.1	miR5021	152	4	0.42009	1	no	PROPEP5	miR5021:PROPEP5	0.436153339542038
AT5G10960.1	miR5654-5p	926	3	0.42009	0.567146713952522	no	NA	miR5654-5p:AT5G10960.1	0.436153339542038
AT5G17710.2	miR773b-3p	315	4.5	0.42009	1	no	EMB1241	miR773b-3p:EMB1241	0.436153339542038
AT5G18520.1	miR414	1334	3.5	1.26027	0.472779717244567	no	Cand7	miR414:Cand7	0.436153339542038
AT5G22830.1	miR5021	416	4	0.42009	1	no	ATMGT10	miR5021:ATMGT10	0.436153339542038
AT5G23670.2	miR2936	79	4.5	0.42009	1	no	LCB2	miR2936:LCB2	0.436153339542038
AT5G54430.1	miR414	735	3.5	0.42009	0.458027060587979	no	ATPHOS32	miR414:ATPHOS32	0.436153339542038
AT3G29075.1	miR414	531	3.5	0.42009	0.360371311186282	no	NA	miR414:AT3G29075.1	0.439817248034361
AT1G24800.1	miR859	842	4	0.105023	0.913208186472404	no	NA	miR859:AT1G24800.1	0.44166742154097
AT1G24881.1	miR859	845	4	0.105023	0.913208186472404	no	NA	miR859:AT1G24881.1	0.44166742154097
AT1G25055.1	miR859	803	4	0.105023	0.913208186472404	no	NA	miR859:AT1G25055.1	0.44166742154097
AT1G25150.1	miR859	780	4	0.105023	0.913208186472404	no	NA	miR859:AT1G25150.1	0.44166742154097
AT5G07350.2	miR8184	2667	4	0.42009	0.771712130491512	no	AtTudor1	miR8184:AtTudor1	0.44166742154097
AT5G18230.2	miR8171	966	5	0.42009	1	no	NA	miR8171:AT5G18230.2	0.446061052469844
AT3G26170.1	miR8184	1528	5.5	0.42009	1.42009	no	CYP71B19	miR8184:CYP71B19	0.447794060385004
AT5G25150.1	miR414	1713	5.5	0.42009	1.42009	no	TAF5	miR414:TAF5	0.447794060385004
AT1G27130.1	miR5662	311	6	0.42009	1.42009	no	ATGSTU13	miR5662:ATGSTU13	0.451058876135483
AT1G47750.1	miR829-5p	224	5.5	0.42009	1.42009	no	PEX11A	miR829-5p:PEX11A	0.453534845604577
AT1G70630.1	miR5997	153	5.5	0.42009	1.42009	no	NA	miR5997:AT1G70630.1	0.453534845604577
AT3G14610.1	miR447a-3p	1595	6	0.42009	1.42009	no	CYP72A7	miR447a-3p:CYP72A7	0.453534845604577
AT3G03870.2	miR834	885	4	0.840181	0.814142115764931	no	NA	miR834:AT3G03870.2	0.455691056047358
AT5G52060.1	miR5022	1452	4	0.42009	0.771712130491512	no	ATBAG1	miR5022:ATBAG1	0.455691056047358
AT5G12050.1	miR414	1067	4	0.840181	0.814142115764931	no	NA	miR414:AT5G12050.1	0.460994492980619
AT5G56200.1	miR171c-5p	1307	5	0.42009	1	no	NA	miR171c-5p:AT5G56200.1	0.465783588710428
AT1G20190.1	miR5640	924	5	0.42009	1	no	ATEXP11	miR5640:ATEXP11	0.476516046973407
AT3G14270.1	miR781a	4337	5	0.42009	1	no	FAB1B	miR781a:FAB1B	0.481284358496634
AT1G63000.1	miR780.1	315	4.5	0.42009	1	no	NRS/ER	miR780.1:NRS/ER	0.485926573290083
AT1G01970.1	miR773b-3p	1248	5	1.26027	1.22828678265888	no	NA	miR773b-3p:AT1G01970.1	0.486065047744377
AT3G13460.4	miR5021	84	4.5	0.42009	1	no	ECT2	miR5021:ECT2	0.488839094836095
AT3G06840.1	miR5641	602	6	0.42009	1.42009	no	NA	miR5641:AT3G06840.1	0.498457485233779
AT3G61320.1	miR846-3p	1299	6	0.42009	1.42009	no	NA	miR846-3p:AT3G61320.1	0.498457485233779
ATCG00860.1	miR5016	1463	4.5	0.42009	1.17358445347074	no	YCF2.1	miR5016:YCF2.1	0.498457485233779
ATCG01280.1	miR5016	1463	4.5	0.42009	1.17358445347074	no	YCF2.2	miR5016:YCF2.2	0.498457485233779
AT3G07410.1	miR158a-5p	557	6	1.26027	1.59163855811956	no	AtRABA5b	miR158a-5p:AtRABA5b	0.501101010894777
AT5G23730.1	miR164b-3p	855	5.5	0.42009	1.42009	no	EFO2	miR164b-3p:EFO2	0.501101010894777
AT1G55300.2	miR399c-5p	526	5	0.42009	1	no	TAF7	miR399c-5p:TAF7	0.50110664195775
AT1G75780.1	miR414	1350	5	1.26027	1.22828678265888	no	TUB1	miR414:TUB1	0.50110664195775
AT1G27650.2	miR838	455	5	0.42009	1	no	ATU2AF35A	miR838:ATU2AF35A	0.503529438689594
AT1G35140.1	miR2934-5p	560	5	0.42009	1	no	EXL1	miR2934-5p:EXL1	0.503529438689594
AT1G62600.1	miR162a-5p	1138	5	0.42009	1	no	NA	miR162a-5p:AT1G62600.1	0.503529438689594
AT1G74560.3	miR414	863	5	1.26027	1	no	NRP1	miR414:NRP1	0.503529438689594
AT1G77122.1	miR414	415	5	0.42009	1	no	NA	miR414:AT1G77122.1	0.503529438689594
AT1G79530.1	miR447c-3p	1239	4	0.42009	0.628283346679821	no	GAPCP-1	miR447c-3p:GAPCP-1	0.503529438689594
AT2G32600.1	miR5021	1138	5.5	0.840181	1.2958199832405	no	NA	miR5021:AT2G32600.1	0.503529438689594
AT2G45290.1	miR3434-5p	2260	5	0.840181	1	no	NA	miR3434-5p:AT2G45290.1	0.503529438689594
AT3G01820.1	miR167c-5p	834	5	0.42009	1	no	NA	miR167c-5p:AT3G01820.1	0.503529438689594
AT3G09200.2	miR5662	663	3.5	0.348675	0.309278055000092	no	NA	miR5662:AT3G09200.2	0.503529438689594
AT3G13227.1	miR414	61	5	0.42009	1	no	NA	miR414:AT3G13227.1	0.503529438689594
AT3G20970.2	miR415	420	5	0.42009	1	no	ATNFU2	miR415:ATNFU2	0.503529438689594
AT3G56050.2	miR831-3p	1524	4	0.42009	0.628283346679821	no	NA	miR831-3p:AT3G56050.2	0.503529438689594
AT5G01810.3	miR5655	1728	3.5	0.840181	0.686542479368443	no	ATPK10	miR5655:ATPK10	0.503529438689594
AT5G11850.1	miR414	51	5	0.42009	1	no	NA	miR414:AT5G11850.1	0.503529438689594
AT5G22210.2	miR831-3p	115	5	0.840181	1	no	NA	miR831-3p:AT5G22210.2	0.503529438689594
AT5G50920.1	miR173-3p	1539	5	0.42009	1	no	ATHSP93-V	miR173-3p:ATHSP93-V	0.503529438689594
AT5G62700.1	miR774a	138	5	1.26027	1.22828678265888	no	TUB3	miR774a:TUB3	0.503529438689594
AT1G25490.1	miR414	316	6	0.42009	1.42009	no	ATB BETA BETA	miR414:ATB BETA BETA	0.508580777148718
AT2G16485.1	miR4245	2406	6	0.42009	1.42009	no	NERD	miR4245:NERD	0.508580777148718
AT3G14110.3	miR396b-5p	773	4.5	0.42009	1	no	FLU	miR396b-5p:FLU	0.508580777148718
AT4G08310.1	miR414	1506	4.5	0.42009	1	no	NA	miR414:AT4G08310.1	0.508580777148718
AT4G16990.5	miR865-3p	2020	4.5	0.42009	1	no	RLM3	miR865-3p:RLM3	0.508580777148718
AT4G38600.2	miR408-3p	1900	5.5	0.42009	1.42009	no	KAK	miR408-3p:KAK	0.508580777148718
AT5G01090.1	miR838	1282	4	0.42009	0.771712130491512	no	NA	miR838:AT5G01090.1	0.508580777148718
AT5G62030.1	miR1886.2	1062	6	0.42009	1.42009	no	NA	miR1886.2:AT5G62030.1	0.508580777148718
AT3G08520.1	miR831-3p	29	6	4.30173	1.57353582781044	no	NA	miR831-3p:AT3G08520.1	0.514164791902191
AT1G10120.1	miR396a-5p	1316	5.5	0.840181	1.2958199832405	yes	NA	miR396a-5p:AT1G10120.1	0.514263526448232
AT1G69840.7	miR773b-3p	754	5	0.42009	1	no	NA	miR773b-3p:AT1G69840.7	0.520574089212709
AT3G02468.1	miR854a	813	5	2.52054	1	no	CPuORF9	miR854a:CPuORF9	0.521572348436346
AT3G02470.4	miR854a	866	5	2.52054	1	no	SAMDC	miR854a:SAMDC	0.521572348436346
AT1G30330.2	miR167a-5p	3246	5	0.840181	1	no	ARF6	miR167a-5p:ARF6	0.521825491348589
AT5G52010.1	miR414	1340	5.5	0.840181	1.2958199832405	no	NA	miR414:AT5G52010.1	0.521825491348589
AT5G56890.1	miR779.1	2389	6	0.42009	1.42009	no	NA	miR779.1:AT5G56890.1	0.533690630671041
AT1G41830.1	miR390b-3p	1502	5	0.840181	1	no	SKS6	miR390b-3p:SKS6	0.545346171553574
AT1G69310.2	miR8172	757	5.5	0.42009	1	no	ATWRKY57	miR8172:ATWRKY57	0.545346171553574
AT1G75730.2	miR5021	298	5	0.42009	1	no	NA	miR5021:AT1G75730.2	0.545346171553574
AT2G01140.1	miR5021	246	5	0.840181	1	no	AtFBA3	miR5021:AtFBA3	0.545346171553574
AT2G17880.1	miR5021	328	3	1.68036	0.614659964409547	no	NA	miR5021:AT2G17880.1	0.545346171553574
AT2G35010.2	miR5660	468	5.5	0.42009	1	no	ATO1	miR5660:ATO1	0.545346171553574
AT2G35840.3	miR771	546	5.5	0.42009	1	no	NA	miR771:AT2G35840.3	0.545346171553574
AT3G19120.1	miR2939	1201	5	0.42009	1	no	NA	miR2939:AT3G19120.1	0.545346171553574
AT3G51400.1	miR1886.1	155	5	0.42009	1	no	NA	miR1886.1:AT3G51400.1	0.545346171553574
AT3G56910.1	miR5021	151	3.5	0.42009	0.771712130491512	no	PSRP5	miR5021:PSRP5	0.545346171553574
AT4G00300.2	miR156i	179	5	0.840181	1	no	NA	miR156i:AT4G00300.2	0.545346171553574
AT4G13340.1	miR5021	32	5	0.42009	1	no	LRX3	miR5021:LRX3	0.545346171553574
AT5G15720.1	miR832-3p	989	4	0.42009	0.628283346679821	no	GLIP7	miR832-3p:GLIP7	0.545346171553574
AT5G37020.2	miR167a-5p	2380	4	0.840181	0.686542479368443	no	ARF8	miR167a-5p:ARF8	0.545346171553574
AT2G39350.1	miR4221	1360	4.5	0.42009	0.771712130491512	no	ABCG1	miR4221:ABCG1	0.556441544013299
AT1G54170.1	miR863-5p	812	5.5	0.42009	1	no	CID3	miR863-5p:CID3	0.557420313081315
AT5G17900.1	miR414	528	4	0.42009	0.529813159426346	no	NA	miR414:AT5G17900.1	0.557420313081315
AT3G62010.2	miR5651	3584	5.5	0.42009	1	no	NA	miR5651:AT3G62010.2	0.560910117066432
AT4G20980.4	miR5651	1477	5.5	0.42009	1	no	NA	miR5651:AT4G20980.4	0.560910117066432
AT5G54580.1	miR829-5p	209	6	0.840181	1.2958199832405	no	NA	miR829-5p:AT5G54580.1	0.560910117066432
AT1G18740.1	miR5662	1041	5.5	0.840181	1	no	NA	miR5662:AT1G18740.1	0.570003069392865
AT1G67580.2	miR169f-3p	2334	5.5	0.42009	1	no	NA	miR169f-3p:AT1G67580.2	0.570003069392865
AT4G00400.1	miR774b-5p	364	5.5	0.42009	1	no	AtGPAT8	miR774b-5p:AtGPAT8	0.570003069392865
AT4G10450.1	miR5630a	310	5.5	0.42009	1	no	NA	miR5630a:AT4G10450.1	0.570003069392865
AT4G30993.2	miR774b-5p	223	5.5	0.42009	1	no	NA	miR774b-5p:AT4G30993.2	0.570003069392865
AT5G55130.2	miR866-3p	1289	6	0.840181	1.2958199832405	no	CNX5	miR866-3p:CNX5	0.570003069392865
AT3G22968.1	miR5021	249	4	0.42009	1	no	CPuORF59	miR5021:CPuORF59	0.57267651893732
AT3G22970.2	miR5021	249	4	0.42009	1	no	NA	miR5021:AT3G22970.2	0.57267651893732
AT4G09460.1	miR858a	353	4	0.840181	0.686542479368443	no	AtMYB6	miR858a:AtMYB6	0.57267651893732
AT3G45090.2	miR858a	2074	6	0.42009	1.42009	no	NA	miR858a:AT3G45090.2	0.576651564180406
AT2G11910.2	miR414	442	4	0.42009	0.403372778039733	no	NA	miR414:AT2G11910.2	0.581571363003268
AT2G46870.1	miR780.2	773	5.5	0.42009	1	no	NGA1	miR780.2:NGA1	0.581571363003268
AT4G20480.1	miR5012	596	5.5	1.26027	1.22828678265888	no	NA	miR5012:AT4G20480.1	0.581571363003268
AT5G08590.1	miR393b-3p	318	5.5	0.42009	1	no	ASK2	miR393b-3p:ASK2	0.581571363003268
AT1G75180.3	miR414	1321	5.5	1.02502	1.10044609742194	no	NA	miR414:AT1G75180.3	0.581824757665739
AT4G35880.1	miR868-5p	1110	4.5	0.42009	0.771712130491512	no	NA	miR868-5p:AT4G35880.1	0.581824757665739
AT2G33210.2	miR5632-5p	161	4	0.42009	0.360371311186282	no	HSP60-2	miR5632-5p:HSP60-2	0.583351181559251
AT5G02560.2	miR857	532	5.5	0.840181	1	no	HTA12	miR857:HTA12	0.583351181559251
AT1G06530.1	miR414	827	4.5	0.42009	0.771712130491512	no	PMD2	miR414:PMD2	0.584064186802256
AT1G30480.1	miR414	959	5.5	0.42009	1	no	DRT111	miR414:DRT111	0.584064186802256
AT1G62480.1	miR838	428	4	0.840181	0.166048347800978	no	NA	miR838:AT1G62480.1	0.588558218974276
AT2G22080.1	miR414	598	4	0.42009	0.273046972639351	no	NA	miR414:AT2G22080.1	0.591837477855904
AT4G24270.2	miR414	2114	6	0.840181	1.2958199832405	no	EMB140	miR414:EMB140	0.591837477855904
AT5G23940.1	miR3440b-3p	713	4.5	0.42009	0.771712130491512	no	DCR	miR3440b-3p:DCR	0.591837477855904
AT2G42910.1	miR3434-3p	1124	4	0.42009	0.458027060587979	no	NA	miR3434-3p:AT2G42910.1	0.601953355905259
AT1G14670.1	miR5658	1537	4	0.42009	0.628283346679821	no	NA	miR5658:AT1G14670.1	0.609197482977201
AT1G15690.2	miR414	2086	4	2.10045	0.121507651911508	no	AtAVP1	miR414:AtAVP1	0.609197482977201
AT2G01220.2	miR172d-5p	1073	5.5	0.42009	1	no	NA	miR172d-5p:AT2G01220.2	0.609197482977201
AT4G18596.1	miR159b-5p	579	4	0.840181	0.0459259915544419	no	NA	miR159b-5p:AT4G18596.1	0.609197482977201
AT5G18800.2	miR5656	140	4.5	0.42009	0.771712130491512	no	NA	miR5656:AT5G18800.2	0.609197482977201
AT5G38560.1	miR5012	1686	5.5	0.42009	1	no	AtPERK8	miR5012:AtPERK8	0.609197482977201
AT1G77090.1	miR157a-3p	321	6	0.42009	1.42009	no	NA	miR157a-3p:AT1G77090.1	0.614447910484015
AT5G13810.1	miR5640	472	6	0.42009	1	no	NA	miR5640:AT5G13810.1	0.617952397100469
AT1G54030.1	miR4240	690	5.5	0.840181	1	no	ERMO3	miR4240:ERMO3	0.6203351399565
AT4G25450.3	miR1886.1	1836	5.5	0.42009	1	no	ABCB28	miR1886.1:ABCB28	0.622397639001801
AT1G49510.1	miR5021	184	6	0.42009	1	no	emb1273	miR5021:emb1273	0.637461648954489
AT1G70780.1	miR172d-5p	414	4	0.42009	0.458027060587979	no	NA	miR172d-5p:AT1G70780.1	0.637461648954489
AT1G70782.1	miR172d-5p	414	4	0.42009	0.458027060587979	no	CPuORF28	miR172d-5p:CPuORF28	0.637461648954489
AT2G20120.1	miR5021	288	6	0.42009	1	no	COV1	miR5021:COV1	0.637461648954489
AT2G16640.1	miR4243	3245	6	0.840181	1	no	ATTOC132	miR4243:ATTOC132	0.639654554582244
AT5G67200.1	miR402	1880	6	0.42009	1	no	NA	miR402:AT5G67200.1	0.641361257529231
AT4G31170.4	miR403-3p	1058	6	0.42009	1	no	NA	miR403-3p:AT4G31170.4	0.641638933216741
AT1G44920.1	miR418	600	6	0.840181	1	no	NA	miR418:AT1G44920.1	0.642420865344815
AT1G51560.1	miR843	1068	6	0.42009	1	no	NA	miR843:AT1G51560.1	0.642420865344815
AT1G53645.1	miR774b-5p	136	6	0.42009	1	no	NA	miR774b-5p:AT1G53645.1	0.642420865344815
AT1G70700.2	miR5021	98	4	0.42009	0.771712130491512	no	JAZ9	miR5021:JAZ9	0.642420865344815
AT2G01490.1	miR5655	1039	6	1.26027	1	no	PAHX	miR5655:PAHX	0.642420865344815
AT2G21390.1	miR8170-5p	1505	6	0.42009	1	no	NA	miR8170-5p:AT2G21390.1	0.642420865344815
AT2G41190.1	miR861-3p	1832	6	0.42009	1	no	NA	miR861-3p:AT2G41190.1	0.642420865344815
AT3G27830.1	miR418	201	4	0.42009	0.360371311186282	no	RPL12	miR418:RPL12	0.642420865344815
AT5G15220.1	miR5662	222	6	0.42009	1	no	NA	miR5662:AT5G15220.1	0.642420865344815
AT5G64560.2	miR5015	1058	6	0.42009	1	no	ATMGT9	miR5015:ATMGT9	0.642420865344815
AT3G02360.2	miR859	1605	5	1.26027	1	no	NA	miR859:AT3G02360.2	0.642832027581619
AT3G06430.1	miR403-3p	1533	5	0.840181	1	no	AtPPR2	miR403-3p:AtPPR2	0.642832027581619
AT3G22790.1	miR862-5p	3187	5	0.42009	1	no	NET1A	miR862-5p:NET1A	0.642832027581619
AT5G61440.1	miR396b-5p	718	5	2.94063	1	no	ACHT5	miR396b-5p:ACHT5	0.642832027581619
AT1G04140.2	miR829-5p	1298	6	0.42009	1	no	NA	miR829-5p:AT1G04140.2	0.644834622382199
AT1G07930.2	miR414	1061	4.5	0.848583	0.739516025794889	no	NA	miR414:AT1G07930.2	0.644834622382199
AT1G53840.1	miR5998a	1237	6	0.840181	1	no	ATPME1	miR5998a:ATPME1	0.644834622382199
AT5G61240.2	miR5028	1191	4.5	0.42009	0.628283346679821	no	NA	miR5028:AT5G61240.2	0.644834622382199
AT1G15670.1	miR5661	559	5	0.42009	1	no	NA	miR5661:AT1G15670.1	0.64771524012599
AT1G07920.1	miR414	1280	4.5	1.53333	0.667790489245044	no	NA	miR414:AT1G07920.1	0.647951804682966
AT1G08470.1	miR5661	637	6	0.42009	1	no	SSL3	miR5661:SSL3	0.647951804682966
AT1G55160.3	miR8181	246	6	0.42009	1	no	NA	miR8181:AT1G55160.3	0.647951804682966
AT3G23605.1	miR5017-5p	419	6	0.42009	1	no	NA	miR5017-5p:AT3G23605.1	0.647951804682966
AT5G66760.1	miR447c-3p	1109	4.5	0.42009	0.529813159426346	no	SDH1-1	miR447c-3p:SDH1-1	0.647951804682966
AT3G04670.2	miR396a-5p	1635	5.5	0.840181	1.2958199832405	no	ATWRKY39	miR396a-5p:ATWRKY39	0.649430810497931
AT1G71170.1	miR4227	481	6	0.42009	1	no	NA	miR4227:AT1G71170.1	0.651426097053365
AT1G10522.2	miR3434-3p	685	6	0.42009	1	no	PRIN2	miR3434-3p:PRIN2	0.653912833802824
AT1G53910.3	miR396a-5p	591	6	0.840181	1	no	RAP2.12	miR396a-5p:RAP2.12	0.653912833802824
AT4G16760.2	miR5021	2235	3.5	0.42009	0.518438067005699	no	ACX1	miR5021:ACX1	0.653912833802824
AT3G21200.1	miR157a-5p	98	6	0.42009	1	no	GluTRBP	miR157a-5p:GluTRBP	0.655160049969062
AT5G66240.3	miR777	252	6	0.42009	1	no	NA	miR777:AT5G66240.3	0.655160049969062
AT1G24160.2	miR396a-5p	786	4.5	0.42009	0.628283346679821	no	NA	miR396a-5p:AT1G24160.2	0.658818806361975
AT1G05150.1	miR824-3p	1814	6	0.42009	1	no	NA	miR824-3p:AT1G05150.1	0.667361080319287
AT1G10940.2	miR414	1489	6	0.840181	1	no	ASK1	miR414:ASK1	0.667361080319287
AT2G39570.1	miR156f-3p	1310	4.5	1.26027	0.573580874124188	no	ACR9	miR156f-3p:ACR9	0.667361080319287
AT3G25400.1	miR414	462	6	0.42009	1	no	NA	miR414:AT3G25400.1	0.667361080319287
AT3G25600.1	miR780.2	343	6	0.42009	1	no	NA	miR780.2:AT3G25600.1	0.667361080319287
AT3G56020.1	miR831-3p	71	6	3.67999	1.01457038922298	no	NA	miR831-3p:AT3G56020.1	0.667361080319287
AT5G19120.1	miR5658	412	4	0.42009	0.360371311186282	no	NA	miR5658:AT5G19120.1	0.667361080319287
AT5G13240.1	miR831-3p	772	6	1.26027	1	no	NA	miR831-3p:AT5G13240.1	0.66979886627537
AT5G46620.1	miR4228-5p	564	6	0.42009	1	no	NA	miR4228-5p:AT5G46620.1	0.66979886627537
AT5G26830.1	miR173-3p	1316	6	0.42009	1	no	NA	miR173-3p:AT5G26830.1	0.670167682331407
AT3G29075.1	miR414	714	4.5	0.42009	0.58990985751672	no	NA	miR414:AT3G29075.1	0.671240939101128
AT1G07940.2	miR414	1411	4.5	1.81899	0.542019650445115	no	NA	miR414:AT1G07940.2	0.672925528951905
AT1G15670.1	miR414	1019	4.5	0.42009	0.529813159426346	no	NA	miR414:AT1G15670.1	0.672925528951905
AT2G26910.1	miR837-5p	3343	5	0.42009	0.771712130491512	no	ABCG32	miR837-5p:ABCG32	0.672925528951905
AT2G37990.1	miR838	954	5	0.42009	0.771712130491512	no	NA	miR838:AT2G37990.1	0.672925528951905
AT4G28080.1	miR837-5p	3356	6	0.42009	1	no	NA	miR837-5p:AT4G28080.1	0.672925528951905
AT4G28706.4	miR8165	821	6	0.42009	1	no	NA	miR8165:AT4G28706.4	0.672925528951905
AT4G37880.1	miR837-5p	1104	6	0.42009	1	no	NA	miR837-5p:AT4G37880.1	0.672925528951905
AT5G35890.1	miR844-5p	558	6	0.42009	1	no	NA	miR844-5p:AT5G35890.1	0.672925528951905
AT5G23540.2	miR8121	558	5	0.42009	1	no	NA	miR8121:AT5G23540.2	0.67846716537474
AT1G48750.1	miR5658	469	4	2.10045	0.12026057848579	no	NA	miR5658:AT1G48750.1	0.686016147246926
AT3G45780.2	miR5012	2727	6	0.42009	1	no	JK224	miR5012:JK224	0.686016147246926
AT2G21188.1	miR167a-3p	251	5	0.088219	1.00387530429612	no	NA	miR167a-3p:AT2G21188.1	0.686950055734909
AT3G58640.2	miR390b-3p	2487	6	0.42009	1	no	NA	miR390b-3p:AT3G58640.2	0.695809020746387
AT5G25350.1	miR5641	2345	4.5	0.42009	0.628283346679821	no	EBF2	miR5641:EBF2	0.696254725482709
AT2G46330.2	miR156i	540	4	0.42009	0.403372778039733	no	AGP16	miR156i:AGP16	0.715499836016363
AT4G17640.2	miR5640	1227	4.5	0.0378081	0.563970663755359	no	CKB2	miR5640:CKB2	0.715499836016363
AT1G11840.6	miR156h	1209	4	0.42009	0.325654937716707	no	ATGLX1	miR156h:ATGLX1	0.730286887012948
AT1G55330.1	miR414	96	4.5	0.42009	0.360371311186282	no	AGP21	miR414:AGP21	0.730286887012948
AT1G70660.2	miR5021	123	5	0.42009	1	no	MMZ2	miR5021:MMZ2	0.732917780232001
AT1G76090.1	miR5021	1230	5	0.42009	1	no	SMT3	miR5021:SMT3	0.732917780232001
AT4G38600.2	miR5021	5771	5	0.42009	1	no	KAK	miR5021:KAK	0.732917780232001
AT1G30280.1	miR414	1157	5.5	0.42009	1	no	NA	miR414:AT1G30280.1	0.733200820534321
AT1G31300.2	miR5663-5p	1133	5.5	0.42009	1	no	NA	miR5663-5p:AT1G31300.2	0.733200820534321
AT2G05025.1	miR865-3p	1191	5.5	0.13863	1.13863	no	NA	miR865-3p:AT2G05025.1	0.733200820534321
AT2G12480.2	miR865-5p	734	5.5	0.42009	1	no	SCPL43	miR865-5p:SCPL43	0.733200820534321
AT2G19680.2	miR829-5p	76	5.5	1.01242	1.0935989448864	no	NA	miR829-5p:AT2G19680.2	0.733200820534321
AT2G33120.3	miR824-3p	577	5.5	1.26027	1	no	ATVAMP722	miR824-3p:ATVAMP722	0.733200820534321
AT4G14300.1	miR160a-3p	1146	5.5	0.42009	1	no	NA	miR160a-3p:AT4G14300.1	0.733200820534321
AT4G30190.2	miR837-5p	566	5.5	0.42009	1	no	AHA2	miR837-5p:AHA2	0.733200820534321
AT5G08139.1	miR4221	1225	5.5	0.42009	1	no	NA	miR4221:AT5G08139.1	0.733200820534321
AT5G56360.1	miR776	2115	5.5	0.42009	1	no	PSL4	miR776:PSL4	0.733200820534321
AT5G61410.2	miR3434-3p	568	5.5	0.42009	1	no	EMB2728	miR3434-3p:EMB2728	0.733200820534321
AT3G13040.2	miR393a-3p	1458	5.5	0.42009	1	no	NA	miR393a-3p:AT3G13040.2	0.735666666645536
AT5G44180.2	miR775	750	5.5	0.42009	1	no	RLT2	miR775:RLT2	0.735666666645536
AT3G63130.2	miR847	1841	6	0.840181	1.2958199832405	no	ATRANGAP1	miR847:ATRANGAP1	0.760297804047976
AT3G11120.1	miR831-3p	105	5	2.7852	0.940504143217423	no	NA	miR831-3p:AT3G11120.1	0.766827692568944
AT1G12910.1	miR2937	970	5.5	0.42009	1	no	ATAN11	miR2937:ATAN11	0.780454586344716
AT1G20696.3	miR414	569	4.5	1.26027	0.159939852816303	no	HMGB3	miR414:HMGB3	0.787213389838802
AT1G56450.1	miR172d-5p	637	4.5	0.42009	0.360371311186282	no	PBG1	miR172d-5p:PBG1	0.787213389838802
AT1G05580.2	miR414	2683	4.5	1.26027	0.0704425821290441	no	ATCHX23	miR414:ATCHX23	0.793282308129947
AT3G27360.1	miR856	370	5.5	0.840181	1	no	NA	miR856:AT3G27360.1	0.793843730786199
AT5G43760.1	miR8180	1055	4.5	0.42009	0.25264054908477	no	KCS20	miR8180:KCS20	0.813873370157451
AT1G20090.1	miR5021	124	4	0.840181	0.686542479368443	no	ARAC4	miR5021:ARAC4	0.828444996598689
AT3G61580.1	miR5021	1144	6	0.840181	1	no	AtSLD1	miR5021:AtSLD1	0.828444996598689
AT5G54430.1	miR8167a	126	5	0.42009	0.771712130491512	no	ATPHOS32	miR8167a:ATPHOS32	0.828444996598689
AT1G12520.3	miR398a-3p	820	6	0.42009	1	no	ATCCS	miR398a-3p:ATCCS	0.828854994901854
AT1G21900.1	miR839-5p	569	6	0.42009	1	no	p24delta5	miR839-5p:p24delta5	0.828854994901854
AT1G28210.2	miR172b-5p	1294	6	0.42009	1	no	ATJ1	miR172b-5p:ATJ1	0.828854994901854
AT1G36370.1	miR2934-5p	1720	6	0.42009	1	no	SHM7	miR2934-5p:SHM7	0.828854994901854
AT1G63830.3	miR5014b	974	6	0.840181	1	no	NA	miR5014b:AT1G63830.3	0.828854994901854
AT2G03470.2	miR5013	978	6	0.42009	1	no	NA	miR5013:AT2G03470.2	0.828854994901854
AT2G33340.3	miR5662	1769	6	0.42009	1	no	MAC3B	miR5662:MAC3B	0.828854994901854
AT3G01120.1	miR8177	1768	6	0.42009	1	no	AtCGS1	miR8177:AtCGS1	0.828854994901854
AT3G13390.1	miR407	1945	6	0.42009	1	no	sks11	miR407:sks11	0.828854994901854
AT3G19930.1	miR4227	1502	6	0.840181	1	no	ATSTP4	miR4227:ATSTP4	0.828854994901854
AT3G52800.1	miR5658	447	6	0.42009	1	no	NA	miR5658:AT3G52800.1	0.828854994901854
AT4G26670.1	miR158b	566	6	0.840181	1	no	NA	miR158b:AT4G26670.1	0.828854994901854
AT4G35335.1	miR865-5p	608	6	0.42009	1	no	NA	miR865-5p:AT4G35335.1	0.828854994901854
AT5G17920.2	miR870-5p	816	6	0.42009	1	no	ATCIMS	miR870-5p:ATCIMS	0.828854994901854
AT5G63180.1	miR416	859	5	0.42009	0.771712130491512	no	NA	miR416:AT5G63180.1	0.828854994901854
AT5G65670.2	miR5998a	817	6	0.840181	1	no	IAA9	miR5998a:IAA9	0.828854994901854
AT1G65220.1	miR847	1319	6	0.42009	1	no	NA	miR847:AT1G65220.1	0.830408036385941
AT4G34480.1	miR397b	478	6	0.42009	1	no	NA	miR397b:AT4G34480.1	0.83056703888436
AT3G61060.2	miR776	829	5	0.42009	0.628283346679821	no	AtPP2-A13	miR776:AtPP2-A13	0.831785631635855
AT3G51780.1	miR8167a	312	5	0.0252054	0.721929877683809	no	ATBAG4	miR8167a:ATBAG4	0.832571517935626
AT5G38895.3	miR4240	654	6	0.42009	1	no	NA	miR4240:AT5G38895.3	0.833765245105893
AT5G52650.1	miR866-3p	155	5	0.42009	0.771712130491512	no	NA	miR866-3p:AT5G52650.1	0.833765245105893
AT2G36850.1	miR838	5971	5	0.42009	0.628283346679821	no	ATGSL08	miR838:ATGSL08	0.834628667925912
AT1G27400.1	miR773a	591	5	0.42009	0.628283346679821	no	NA	miR773a:AT1G27400.1	0.840268218671508
AT1G08780.1	miR869.2	148	5	0.42009	0.628283346679821	no	AIP3	miR869.2:AIP3	0.843074181202181
AT1G02610.1	miR852	104	6	0.42009	1	no	NA	miR852:AT1G02610.1	0.847346968278857
AT2G36340.1	miR5661	673	5	0.268858	0.689528910471307	no	NA	miR5661:AT2G36340.1	0.847346968278857
AT4G20440.4	miR5633	960	6	0.42009	1	no	smB	miR5633:smB	0.847452589895742
AT1G32160.1	miR390b-3p	1108	5	0.42009	0.628283346679821	no	NA	miR390b-3p:AT1G32160.1	0.851191292644937
AT1G56200.2	miR414	377	5	0.42009	0.628283346679821	no	EMB1303	miR414:EMB1303	0.851191292644937
AT2G40000.1	miR5027	1085	5	0.42009	0.628283346679821	no	ATHSPRO2	miR5027:ATHSPRO2	0.851191292644937
AT3G50690.1	miR414	898	5	0.42009	0.628283346679821	no	NA	miR414:AT3G50690.1	0.851191292644937
AT3G52470.1	miR5632-3p	906	6	0.42009	1	no	NA	miR5632-3p:AT3G52470.1	0.851191292644937
AT3G52840.1	miR158a-5p	883	6	0.42009	1	no	BGAL2	miR158a-5p:BGAL2	0.851191292644937
AT2G18750.3	miR5021	2277	5	0.42009	0.771712130491512	no	NA	miR5021:AT2G18750.3	0.853570379749343
AT3G27810.1	miR858a	499	5	5.46118	0.523494620171117	no	ATMYB21	miR858a:ATMYB21	0.871310269221548
AT4G17090.1	miR5645a	1469	5	0.42009	0.628283346679821	no	AtBAM3	miR5645a:AtBAM3	0.871310269221548
AT4G34920.1	miR5665	938	5	0.42009	0.628283346679821	no	NA	miR5665:AT4G34920.1	0.871310269221548
AT5G36925.1	miR167a-5p	83	5.5	0.42009	0.771712130491512	no	NA	miR167a-5p:AT5G36925.1	0.874341379880192
AT2G39770.2	miR865-3p	646	5	0.42009	0.529813159426346	no	CYT1	miR865-3p:CYT1	0.886753685382787
AT1G19580.2	miR5642a	1122	5.5	0.42009	0.771712130491512	no	GAMMA CA1	miR5642a:GAMMA CA1	0.889195110028745
AT1G21550.1	miR165a-5p	270	5	0.42009	0.458027060587979	no	NA	miR165a-5p:AT1G21550.1	0.889701545912256
AT1G53070.1	miR833a-5p	666	5	0.42009	0.403372778039733	no	NA	miR833a-5p:AT1G53070.1	0.889701545912256
AT3G29075.1	miR842	423	5	0.42009	0.529813159426346	no	NA	miR842:AT3G29075.1	0.889701545912256
AT4G27120.2	miR776	882	5.5	0.42009	0.771712130491512	no	NA	miR776:AT4G27120.2	0.890027222197884
AT1G27210.1	miR4239	1861	5.5	0.42009	0.771712130491512	no	NA	miR4239:AT1G27210.1	0.89183644003243
AT2G22795.1	miR831-3p	206	5.5	0.42009	0.771712130491512	no	NA	miR831-3p:AT2G22795.1	0.89183644003243
AT3G18820.1	miR472-3p	252	5.5	0.42009	0.771712130491512	no	ATRAB7B	miR472-3p:ATRAB7B	0.89183644003243
AT4G27580.1	miR774b-5p	677	5.5	0.840181	0.814142115764931	no	NA	miR774b-5p:AT4G27580.1	0.89183644003243
AT1G45145.1	miR837-5p	390	5	1.26027	0.434592089830606	no	ATH5	miR837-5p:ATH5	0.894664788269505
AT2G27030.3	miR837-5p	445	5	0.840181	0.447420171315894	no	ACAM-2	miR837-5p:ACAM-2	0.894664788269505
AT5G26710.1	miR414	2123	5	0.42009	0.529813159426346	no	NA	miR414:AT5G26710.1	0.894664788269505
AT3G46630.1	miR845a	186	5.5	0.42009	0.771712130491512	no	NA	miR845a:AT3G46630.1	0.898794145599403
AT5G43330.1	miR171c-5p	640	5.5	0.42009	0.771712130491512	no	c-NAD-MDH2	miR171c-5p:c-NAD-MDH2	0.898794145599403
AT3G01480.2	miR156d-3p	1405	5.5	0.42009	0.771712130491512	no	ATCYP38	miR156d-3p:ATCYP38	0.9010742702069
AT3G09300.1	miR414	1143	5.5	0.42009	0.771712130491512	no	ORP3B	miR414:ORP3B	0.903825687135643
AT3G09360.1	miR414	1904	5.5	0.42009	0.771712130491512	no	NA	miR414:AT3G09360.1	0.903825687135643
AT1G78040.2	miR415	511	4.5	2.10045	0.251203169561836	no	NA	miR415:AT1G78040.2	0.904592281316285
AT4G00355.4	miR156b-3p	837	5.5	0.42009	0.771712130491512	no	ATI2	miR156b-3p:ATI2	0.904592281316285
AT1G20010.1	miR847	1426	5	0.42009	0.360371311186282	no	TUB5	miR847:TUB5	0.908749200531
AT1G66180.1	miR5021	391	5	0.42009	0.771712130491512	no	NA	miR5021:AT1G66180.1	0.908749200531
AT2G21185.1	miR167a-3p	579	5.5	0.331871	0.937877880979375	no	NA	miR167a-3p:AT2G21185.1	0.908749200531
AT2G35680.1	miR414	1517	5.5	0.42009	0.771712130491512	no	NA	miR414:AT2G35680.1	0.908749200531
AT2G41540.3	miR396b-5p	447	5.5	0.42009	0.771712130491512	no	GPDHC1	miR396b-5p:GPDHC1	0.908749200531
AT3G18490.1	miR847	1195	5	0.42009	0.325654937716707	no	ASPG1	miR847:ASPG1	0.908749200531
AT3G53460.4	miR403-5p	1385	5	0.840181	0.267418804958968	no	CP29	miR403-5p:CP29	0.908749200531
AT3G55290.2	miR773b-5p	175	5	0.840181	0.686542479368443	no	NA	miR773b-5p:AT3G55290.2	0.908749200531
AT4G05180.1	miR8171	365	5.5	0.840181	0.814142115764931	no	PSBQ	miR8171:PSBQ	0.908749200531
AT4G20320.2	miR172d-5p	924	5.5	0.42009	0.771712130491512	no	NA	miR172d-5p:AT4G20320.2	0.908749200531
AT4G37610.1	miR167c-5p	1109	5	0.42009	0.325654937716707	no	BT5	miR167c-5p:BT5	0.908749200531
AT5G27850.1	miR396b-5p	541	5	1.26027	0.472779717244567	no	NA	miR396b-5p:AT5G27850.1	0.908749200531
AT5G39320.1	miR5645a	1515	5.5	0.42009	0.771712130491512	no	UDG4	miR5645a:UDG4	0.908749200531
AT5G65020.2	miR837-5p	54	5.5	0.42009	0.771712130491512	no	ANNAT2	miR837-5p:ANNAT2	0.908749200531
AT3G23810.1	miR408-5p	709	5	0.0210045	0.718971684893211	no	ATSAHH2	miR408-5p:ATSAHH2	0.908859368313025
AT4G02380.2	miR847	350	5	0.42009	0.235072205632106	no	AtLEA5	miR847:AtLEA5	0.908859368313025
AT4G26230.1	miR414	332	5	0.840181	0.353819723509393	no	NA	miR414:AT4G26230.1	0.908859368313025
AT5G45670.1	miR167a-3p	1107	5	0.840181	0.384909879288238	no	NA	miR167a-3p:AT5G45670.1	0.908859368313025
AT1G74060.1	miR835-3p	810	5.5	0.42009	0.771712130491512	no	NA	miR835-3p:AT1G74060.1	0.910245475752797
AT2G05220.2	miR847	336	5	0.42009	0.201691545114971	no	NA	miR847:AT2G05220.2	0.912929306839031
AT1G19570.2	miR842	467	5	0.840181	0.238320652209106	no	ATDHAR1	miR842:ATDHAR1	0.915684795066277
AT3G17820.1	miR851-5p	1014	5	1.26027	0.0439648867553121	no	ATGSKB6	miR851-5p:ATGSKB6	0.929812350306313
AT5G37780.3	miR414	560	5	0.840181	0.127410769305333	no	ACAM-1	miR414:ACAM-1	0.929812350306313
AT3G13450.1	miR5654-5p	335	5	0.840181	0.466976346421765	no	DIN4	miR5654-5p:DIN4	0.93316415325844
AT1G10670.4	miR162a-5p	939	5.5	0.840181	0.686542479368443	no	ACLA-1	miR162a-5p:ACLA-1	0.9366063576014
AT4G38920.1	miR156a-5p	404	5	0.42009	0.458027060587979	no	ATVHA-C3	miR156a-5p:ATVHA-C3	0.9366063576014
AT1G06070.1	miR8182	1302	5.5	0.0840181	0.589082323967045	no	NA	miR8182:AT1G06070.1	0.965874717729881
AT1G15030.1	miR413	1261	6	0.42009	0.771712130491512	no	NA	miR413:AT1G15030.1	0.965874717729881
AT1G48920.1	miR414	1280	5.5	0.840181	0.59352061797481	no	ATNUC-L1	miR414:ATNUC-L1	0.965874717729881
AT1G50010.1	miR5641	96	6	0.42009	0.771712130491512	no	TUA2	miR5641:TUA2	0.965874717729881
AT1G55560.1	miR865-3p	726	6	0.42009	0.771712130491512	no	sks14	miR865-3p:sks14	0.965874717729881
AT1G69370.1	miR857	883	5.5	0.42009	0.628283346679821	no	cm-3	miR857:cm-3	0.965874717729881
AT1G73030.1	miR774b-3p	250	6	0.42009	0.771712130491512	no	CHMP1A	miR774b-3p:CHMP1A	0.965874717729881
AT1G75380.3	miR414	477	6	0.42009	0.771712130491512	no	ATBBD1	miR414:ATBBD1	0.965874717729881
AT1G76160.1	miR4221	377	5.5	0.42009	0.628283346679821	no	sks5	miR4221:sks5	0.965874717729881
AT2G16940.3	miR847	334	6	0.42009	0.771712130491512	no	NA	miR847:AT2G16940.3	0.965874717729881
AT2G17440.1	miR5021	130	5	0.0042009	0.70713891373082	no	PIRL5	miR5021:PIRL5	0.965874717729881
AT2G22300.2	miR168b-3p	2990	5.5	0.42009	0.628283346679821	no	CAMTA3	miR168b-3p:CAMTA3	0.965874717729881
AT2G28910.1	miR414	876	5.5	0.42009	0.628283346679821	no	CXIP4	miR414:CXIP4	0.965874717729881
AT2G38360.1	miR4228-3p	317	6	0.42009	0.771712130491512	no	PRA1.B4	miR4228-3p:PRA1.B4	0.965874717729881
AT3G03880.1	miR167a-3p	656	6	0.42009	0.771712130491512	no	NA	miR167a-3p:AT3G03880.1	0.965874717729881
AT3G22530.1	miR414	806	6	0.42009	0.771712130491512	no	NA	miR414:AT3G22530.1	0.965874717729881
AT3G26510.5	miR860	1022	6	0.42009	0.771712130491512	no	NA	miR860:AT3G26510.5	0.965874717729881
AT3G49940.1	miR829-5p	509	6	0.42009	0.771712130491512	no	LBD38	miR829-5p:LBD38	0.965874717729881
AT3G56490.1	miR5663-5p	197	5.5	0.642738	0.532725179576152	no	HINT1	miR5663-5p:HINT1	0.965874717729881
AT4G04720.1	miR835-5p	499	6	0.134429	0.798843031075495	no	CPK21	miR835-5p:CPK21	0.965874717729881
AT4G06692.1	miR855	5883	6	0.0378081	0.857660748153994	no	NA	miR855:AT4G06692.1	0.965874717729881
AT4G16830.3	miR842	739	6	0.42009	0.771712130491512	no	NA	miR842:AT4G16830.3	0.965874717729881
AT4G19640.1	miR156f-3p	742	5.5	1.68036	0.560649764370473	no	ARA-7	miR156f-3p:ARA-7	0.965874717729881
AT4G27860.2	miR5648-3p	591	5.5	0.42009	0.628283346679821	no	MEB1	miR5648-3p:MEB1	0.965874717729881
AT4G30210.2	miR5021	103	5	0.42009	0.529813159426346	no	AR2	miR5021:AR2	0.965874717729881
AT5G01460.1	miR166a-3p	1326	6	0.42009	0.771712130491512	no	NA	miR166a-3p:AT5G01460.1	0.965874717729881
AT5G05750.1	miR870-3p	1272	6	0.42009	0.771712130491512	no	NA	miR870-3p:AT5G05750.1	0.965874717729881
AT5G18670.1	miR8170-5p	799	5	0.840181	0.52269850647912	no	BAM9	miR8170-5p:BAM9	0.965874717729881
AT5G21274.1	miR168b-3p	240	6	0.840181	0.814142115764931	no	ACAM-6	miR168b-3p:ACAM-6	0.965874717729881
AT5G27990.1	miR414	543	6	0.42009	0.771712130491512	no	NA	miR414:AT5G27990.1	0.965874717729881
AT5G37370.4	miR5012	1257	5.5	0.42009	0.628283346679821	no	ATSRL1	miR5012:ATSRL1	0.965874717729881
AT5G40770.1	miR396b-5p	496	6	0.42009	0.771712130491512	no	ATPHB3	miR396b-5p:ATPHB3	0.965874717729881
AT5G56360.1	miR778	1885	5.5	0.42009	0.628283346679821	no	PSL4	miR778:PSL4	0.965874717729881
AT5G60620.1	miR865-3p	450	6	0.42009	0.771712130491512	no	GPAT9	miR865-3p:GPAT9	0.965874717729881
AT5G62890.4	miR4227	1337	6	0.42009	0.771712130491512	no	NA	miR4227:AT5G62890.4	0.965874717729881
AT2G22475.2	miR5657	236	5.5	0.42009	0.529813159426346	no	GEM	miR5657:GEM	0.967501629597645
AT3G26740.1	miR5658	208	5	0.42009	0.0744910537717886	no	CCL	miR5658:CCL	0.968066685380596
AT2G15292.1	miR158a-5p	578	6	0.42009	0.771712130491512	no	NA	miR158a-5p:AT2G15292.1	0.968373959347519
AT2G16600.2	miR414	538	5.5	7.14154	0.532715221388331	no	ROC3	miR414:ROC3	0.968373959347519
AT4G13615.1	miR774b-5p	14	5.5	2.52054	0.582766657617512	no	NA	miR774b-5p:AT4G13615.1	0.973119267266976
AT4G13250.2	miR156i	1600	5	0.42009	0.273046972639351	no	NYC1	miR156i:NYC1	0.977689772963968
AT1G56300.1	miR419	310	5.5	0.42009	0.458027060587979	no	NA	miR419:AT1G56300.1	0.980229890335749
AT4G07990.2	miR173-5p	1191	6	0.42009	0.771712130491512	no	NA	miR173-5p:AT4G07990.2	0.980229890335749
AT5G39570.1	miR842	438	5.5	0.42009	0.458027060587979	no	NA	miR842:AT5G39570.1	0.980229890335749
AT5G59870.1	miR5654-3p	348	5.5	0.42009	0.458027060587979	no	HTA6	miR5654-3p:HTA6	0.980229890335749
AT1G01800.2	miR171c-5p	925	5.5	0.42009	0.458027060587979	no	NA	miR171c-5p:AT1G01800.2	0.980816726075165
AT2G16600.2	miR773b-5p	405	5	0.42009	0.111270519098923	no	ROC3	miR773b-5p:ROC3	0.980816726075165
AT3G01130.2	miR829-5p	173	5.5	1.26027	0.518324955511934	no	NA	miR829-5p:AT3G01130.2	0.980816726075165
AT4G01150.2	miR3440b-3p	252	5.5	0.840181	0.52269850647912	no	NA	miR3440b-3p:AT4G01150.2	0.980816726075165
AT4G23710.1	miR837-5p	324	5.5	0.42009	0.458027060587979	no	VAG2	miR837-5p:VAG2	0.980816726075165
AT4G24690.1	miR159b-5p	2026	5.5	0.42009	0.403372778039733	no	AtNBR1	miR159b-5p:AtNBR1	0.980816726075165
AT4G24690.1	miR837-5p	2196	5.5	0.840181	0.466976346421765	no	AtNBR1	miR837-5p:AtNBR1	0.980816726075165
AT5G50830.2	miR414	783	5.5	0.42009	0.458027060587979	no	NA	miR414:AT5G50830.2	0.980816726075165
AT3G25500.1	miR5021	3261	5.5	0.0042009	0.545707677668664	no	AFH1	miR5021:AFH1	0.985347428214577
AT5G43760.1	miR854a	313	5.5	0.42009	0.529813159426346	no	KCS20	miR854a:KCS20	0.985347428214577
AT1G31130.1	miR776	1216	5.5	0.42009	0.403372778039733	no	NA	miR776:AT1G31130.1	0.986409026206189
AT4G29260.1	miR5021	232	5	0.0588127	0.395026302436986	no	NA	miR5021:AT4G29260.1	0.986409026206189
AT1G06520.1	miR829-5p	1681	5.5	0.42009	0.529813159426346	no	ATGPAT1	miR829-5p:ATGPAT1	0.987661691578641
AT1G09200.1	miR4221	102	6	0.42009	0.771712130491512	no	NA	miR4221:AT1G09200.1	0.987661691578641
AT1G49300.2	miR3434-5p	515	6	0.42009	0.771712130491512	no	ATRAB7	miR3434-5p:ATRAB7	0.987661691578641
AT2G03120.1	miR5634	546	6	0.42009	0.771712130491512	no	ATSPP	miR5634:ATSPP	0.987661691578641
AT2G11910.2	miR414	286	6	0.42009	0.771712130491512	no	NA	miR414:AT2G11910.2	0.987661691578641
AT2G19480.3	miR5012	1319	5.5	0.42009	0.529813159426346	no	NAP1;2	miR5012:NAP1;2	0.987661691578641
AT2G19800.1	miR407	797	5.5	3.36072	0.393488657486781	no	MIOX2	miR407:MIOX2	0.987661691578641
AT2G37340.3	miR5655	1252	6	0.42009	0.771712130491512	no	AT-RS2Z33	miR5655:AT-RS2Z33	0.987661691578641
AT2G38000.1	miR413	1025	6	0.42009	0.771712130491512	no	NA	miR413:AT2G38000.1	0.987661691578641
AT3G01390.2	miR837-5p	470	5.5	1.26027	0.402112439267816	no	AVMA10	miR837-5p:AVMA10	0.987661691578641
AT3G29075.1	miR414	489	5.5	0.42009	0.628283346679821	no	NA	miR414:AT3G29075.1	0.987661691578641
AT4G32285.2	miR3440b-3p	2005	6	0.42009	0.771712130491512	no	NA	miR3440b-3p:AT4G32285.2	0.987661691578641
AT5G15530.1	miR3434-3p	762	6	2.10045	0.786790437062094	no	BCCP2	miR3434-3p:BCCP2	0.987661691578641
AT5G18670.1	miR5021	1125	5	0.42009	0.403372778039733	no	BAM9	miR5021:BAM9	0.987661691578641
AT5G57020.1	miR3440b-5p	1483	6	0.42009	0.771712130491512	no	ATNMT1	miR3440b-5p:ATNMT1	0.987661691578641
AT5G60400.3	miR157c-3p	351	6	1.26027	0.843271053142115	no	NA	miR157c-3p:AT5G60400.3	0.987661691578641
ATCG00190.1	miR5023	396	5.5	0.42009	0.325654937716707	no	RPOB	miR5023:RPOB	0.987661691578641
AT1G20693.3	miR414	583	5.5	2.10045	0.329771607807433	no	HMG BETA 1	miR414:HMG BETA 1	0.992405220663476
AT1G12080.2	miR4221	353	5.5	0.42009	0.0621627773619264	no	NA	miR4221:AT1G12080.2	0.99334193007067
AT2G23120.1	miR8176	270	5.5	0.840181	0.17967025939295	no	NA	miR8176:AT2G23120.1	0.99334193007067
AT2G36530.1	miR414	723	5.5	0.42009	0.297039622992756	no	ENO2	miR414:ENO2	0.99334193007067
AT1G12080.2	miR838	461	5.5	0.840181	0.15434652418976	no	NA	miR838:AT1G12080.2	0.993708999527793
AT1G20693.3	miR390a-3p	589	5.5	0.42009	0.15104432018941	no	HMG BETA 1	miR390a-3p:HMG BETA 1	0.993708999527793
AT2G18160.1	miR5633	829	5.5	0.42009	0.403372778039733	no	ATBZIP2	miR5633:ATBZIP2	0.993708999527793
AT2G18162.1	miR5633	829	5.5	0.42009	0.403372778039733	no	CPuORF1	miR5633:CPuORF1	0.993708999527793
AT3G15450.3	miR2933a	170	5.5	5.04108	0.395278444818132	no	NA	miR2933a:AT3G15450.3	0.993708999527793
AT2G41430.5	miR3434-5p	702	5.5	0.840181	0.039328594418881	no	CID1	miR3434-5p:CID1	0.995827421451422
AT1G55670.1	miR157d	654	5.5	0.172237	0.437343118088615	no	PSAG	miR157d:PSAG	0.996495083509784
AT1G04410.1	miR171c-5p	666	6	0.42009	0.158108914550888	no	c-NAD-MDH1	miR171c-5p:c-NAD-MDH1	0.99989220308759
AT1G07920.1	miR861-5p	491	6	0.210045	0.650147621004898	no	NA	miR861-5p:AT1G07920.1	0.99989220308759
AT1G07940.2	miR861-5p	622	6	0.210045	0.650147621004898	no	NA	miR861-5p:AT1G07940.2	0.99989220308759
AT1G11910.1	miR172d-5p	1558	6	1.68036	0.367104210722386	no	APA1	miR172d-5p:APA1	0.99989220308759
AT1G14320.2	miR447c-3p	453	6	0.42009	0.165866780040717	no	RPL10	miR447c-3p:RPL10	0.99989220308759
AT1G19660.2	miR414	506	6	1.26027	0.72901353029399	no	NA	miR414:AT1G19660.2	0.99989220308759
AT1G22890.1	miR854a	185	6	1.26027	0.124029148855611	no	NA	miR854a:AT1G22890.1	0.99989220308759
AT1G24260.3	miR398a-5p	743	6	0.42009	0.297039622992756	no	AGL9	miR398a-5p:AGL9	0.99989220308759
AT1G30230.2	miR5665	662	6	1.68036	0.560649764370473	no	eEF-1Bb1	miR5665:eEF-1Bb1	0.99989220308759
AT1G30820.1	miR166a-5p	1990	6	1.26027	0.126955784223415	no	NA	miR166a-5p:AT1G30820.1	0.99989220308759
AT1G49140.1	miR1886.3	386	6	0.42009	0.360371311186282	no	NA	miR1886.3:AT1G49140.1	0.99989220308759
AT1G52300.1	miR778	330	6	1.26027	0.328466983565534	no	NA	miR778:AT1G52300.1	0.99989220308759
AT1G64520.1	miR156i	907	6	0.42009	0.529813159426346	no	RPN12a	miR156i:RPN12a	0.99989220308759
AT1G65295.1	miR5021	107	6	0.42009	0.529813159426346	no	NA	miR5021:AT1G65295.1	0.99989220308759
AT1G72020.1	miR5651	278	6	0.840181	0.17967025939295	no	NA	miR5651:AT1G72020.1	0.99989220308759
AT1G74840.2	miR8180	644	6	0.42009	0.529813159426346	no	NA	miR8180:AT1G74840.2	0.99989220308759
AT1G75180.3	miR164b-3p	1328	6	0.42009	0.701272086201618	no	NA	miR164b-3p:AT1G75180.3	0.99989220308759
AT1G78830.1	miR5024-3p	1279	6	1.26027	0.360367211776542	no	NA	miR5024-3p:AT1G78830.1	0.99989220308759
AT1G80440.1	miR2111a-5p	1074	6	1.26027	0.518324955511934	no	NA	miR2111a-5p:AT1G80440.1	0.99989220308759
AT2G07698.1	miR867	1295	6	0.840181	0.0605197278195637	no	NA	miR867:AT2G07698.1	0.99989220308759
AT2G13360.2	miR5021	1381	5.5	0.840181	0.214933488132517	no	AGT	miR5021:AGT	0.99989220308759
AT2G19800.1	miR5643a	515	6	0.42009	0.15104432018941	no	MIOX2	miR5643a:MIOX2	0.99989220308759
AT2G20260.1	miR834	241	6	0.42009	0.458027060587979	no	PSAE-2	miR834:PSAE-2	0.99989220308759
AT2G31090.1	miR5021	384	6	0.42009	0.403372778039733	no	NA	miR5021:AT2G31090.1	0.99989220308759
AT2G33830.2	miR823	129	6	0.42009	0.0904331601202303	no	NA	miR823:AT2G33830.2	0.99989220308759
AT2G33850.1	miR5021	57	6	0.840181	0.15434652418976	no	NA	miR5021:AT2G33850.1	0.99989220308759
AT2G37110.1	miR5014a-5p	463	6	0.42009	0.529813159426346	no	NA	miR5014a-5p:AT2G37110.1	0.99989220308759
AT2G47110.2	miR5024-3p	149	6	0.42009	0.450699174193712	no	UBI6	miR5024-3p:UBI6	0.99989220308759
AT3G01390.2	miR4221	411	6	0.42009	0.360371311186282	no	AVMA10	miR4221:AVMA10	0.99989220308759
AT3G06450.2	miR319a	2236	6	0.42009	0.458027060587979	no	NA	miR319a:AT3G06450.2	0.99989220308759
AT3G13750.1	miR8181	2633	6	0.840181	0.120406265744515	no	BGAL1	miR8181:BGAL1	0.99989220308759
AT3G13750.1	miR5014a-5p	2675	6	1.68036	0.175380649213838	no	BGAL1	miR5014a-5p:BGAL1	0.99989220308759
AT3G14050.1	miR5641	595	6	0.00840181	0.710097113563225	no	AT-RSH2	miR5641:AT-RSH2	0.99989220308759
AT3G19930.1	miR8172	1526	6	0.42009	0.458027060587979	no	ATSTP4	miR8172:ATSTP4	0.99989220308759
AT3G28500.1	miR2936	237	6	0.42009	0.25264054908477	no	NA	miR2936:AT3G28500.1	0.99989220308759
AT3G29075.1	miR164b-3p	496	6	0.42009	0.360371311186282	no	NA	miR164b-3p:AT3G29075.1	0.99989220308759
AT3G53420.2	miR5638b	946	6	0.42009	0.248006468716491	no	AtPIP2;1	miR5638b:AtPIP2;1	0.99989220308759
AT3G57520.3	miR396b-5p	474	6	0.42009	0.206370335708379	no	AtSIP2	miR396b-5p:AtSIP2	0.99989220308759
AT3G57550.2	miR5998a	1230	6	0.42009	0.529813159426346	no	AGK2	miR5998a:AGK2	0.99989220308759
AT4G01895.1	miR838	313	6	0.0294063	0.559404917233685	no	NA	miR838:AT4G01895.1	0.99989220308759
AT4G14270.2	miR831-3p	273	6	0.42009	0.206370335708379	no	NA	miR831-3p:AT4G14270.2	0.99989220308759
AT4G22220.1	miR5654-3p	444	6	0.42009	0.297039622992756	no	ATISU1	miR5654-3p:ATISU1	0.99989220308759
AT4G26630.2	miR847	2389	6	0.840181	0.686542479368443	no	NA	miR847:AT4G26630.2	0.99989220308759
AT4G27130.1	miR5632-3p	173	6	0.42009	0.628283346679821	no	NA	miR5632-3p:AT4G27130.1	0.99989220308759
AT4G27580.1	miR822-5p	654	6	0.42009	0.403372778039733	no	NA	miR822-5p:AT4G27580.1	0.99989220308759
AT4G38740.1	miR776	534	6	0.840181	0.686542479368443	no	ROC1	miR776:ROC1	0.99989220308759
AT4G39330.2	miR841b-5p	348	6	0.42009	0.325654937716707	no	ATCAD9	miR841b-5p:ATCAD9	0.99989220308759
AT4G39480.1	miR5021	1108	6	0.840181	0.238320652209106	no	CYP96A9	miR5021:CYP96A9	0.99989220308759
AT4G39670.1	miR838	13	6	0.189041	0.308648612167448	no	NA	miR838:AT4G39670.1	0.99989220308759
AT4G39838.1	miR838	788	6	0.0168036	0.711802096196549	no	NA	miR838:AT4G39838.1	0.99989220308759
AT5G01530.1	miR5662	896	5.5	0.42009	0.174425231590092	no	LHCB4.1	miR5662:LHCB4.1	0.99989220308759
AT5G10480.3	miR159b-3p	776	6	0.42009	0.138653718662096	no	PAS2	miR159b-3p:PAS2	0.99989220308759
AT5G36700.4	miR1886.1	127	5.5	0.210045	0.0932769837966175	no	ATPGLP1	miR1886.1:ATPGLP1	0.99989220308759
AT5G43960.2	miR390a-3p	1535	6	0.42009	0.529813159426346	no	NA	miR390a-3p:AT5G43960.2	0.99989220308759
AT5G47550.1	miR833a-5p	188	6	3.36072	0.509332919081997	no	NA	miR833a-5p:AT5G47550.1	0.99989220308759
AT5G50020.2	miR414	1387	6	0.42009	0.273046972639351	no	NA	miR414:AT5G50020.2	0.99989220308759
AT5G56550.1	miR829-5p	572	6	0.42009	0.194496641721542	no	ATOXS3	miR829-5p:ATOXS3	0.99989220308759
