# Supplementary material for: NanoPARE: parallel analysis of RNA 5′ ends from low-input RNA
Source: Genome Res. 2018 Dec;28(12):1931–42. doi: 10.1101/gr.239202.118 (PMC6280765; doi:10.1101/gr.239202.118)
Supplement: Supplemental Material [file supp_gr.239202.118_Supplemental_Code_S1.zip › supplemental_code_S1/data_tables/detected_sites/stigma_2.anno.tas.allen.detected.sites.tsv]

target.transcript	sRNA	slice.site	Allen.score	slice.site.rpm	fold.change	verified.	common.name	interaction	adj.p.val
AT1G63130.1	TAS2-3'D6[-]	660	0.5	0.42009	1.42009	no	TAS8	TAS2-3'D6[-]:TAS8	0
AT2G39675.1	TAS1A-3'D6[-]	429	0	0.42009	1.07300505489358	no	TAS1c	TAS1A-3'D6[-]:TAS1c	0
AT5G15190.2	TAS3C-5'D8[+]	540	2.5	0.42009	1.42009	no	NA	TAS3C-5'D8[+]:AT5G15190.2	0.0577658678076736
AT2G33860.1	TAS3A-5'D7[+]	1684	1.5	0.42009	1	yes	ARF3	TAS3A-5'D7[+]:ARF3	0.0625704771772512
AT5G18040.1	TAS1A-3'D2[+]	685	2	0.42009	1	yes	NA	TAS1A-3'D2[+]:AT5G18040.1	0.0625704771772512
AT1G51670.1	TAS1A-3'D6[+]	536	3.5	0.840181	1.840181	no	NA	TAS1A-3'D6[+]:AT1G51670.1	0.173332728027522
AT2G25930.1	TAS3C-5'D10[+]	2440	5	10.0822	6.02234236740842	no	ELF3	TAS3C-5'D10[+]:ELF3	0.338212498316137
AT2G27400.1	TAS1B-3'D6[-]	408	4	0.42009	1.42009	no	TAS1a	TAS1B-3'D6[-]:TAS1a	0.338212498316137
AT5G38210.1	TAS1C-3'D6[-]	1597	4.5	0.42009	1.42009	no	NA	TAS1C-3'D6[-]:AT5G38210.1	0.338212498316137
AT1G64330.1	TAS3C-5'D7[-]	1902	3.5	0.840181	1.2958199832405	no	NA	TAS3C-5'D7[-]:AT1G64330.1	0.522590539403075
AT1G11300.1	TAS3C-5'D2[+]	4874	5	0.42009	1.42009	no	NA	TAS3C-5'D2[+]:AT1G11300.1	0.537583309760497
AT1G03080.1	TAS1A-3'D9[-]	5175	5.5	1.26027	1.59163855811956	no	NET1D	TAS1A-3'D9[-]:NET1D	0.648915444932497
AT1G08600.4	TAS3C-5'D9[+]	1051	5	0.42009	1.42009	no	ATRX	TAS3C-5'D9[+]:ATRX	0.648915444932497
AT1G12550.1	TAS3B-5'D4[-]	881	6	0.42009	1.42009	no	HPR3	TAS3B-5'D4[-]:HPR3	0.648915444932497
AT1G17495.1	TAS3B-5'D7[+]	2995	5	0.840181	1.840181	no	NA	TAS3B-5'D7[+]:AT1G17495.1	0.648915444932497
AT1G18740.1	TAS3B-5'D5[+]	1137	4	0.42009	1	no	NA	TAS3B-5'D5[+]:AT1G18740.1	0.648915444932497
AT1G28340.1	TAS4-3'D4[+]	559	5	0.42009	1.42009	no	AtRLP4	TAS4-3'D4[+]:AtRLP4	0.648915444932497
AT1G49540.2	TAS3B-5'D7[-]	2094	5.5	0.42009	1.42009	no	AtELP2	TAS3B-5'D7[-]:AtELP2	0.648915444932497
AT1G67140.3	TAS3C-5'D2[+]	243	5	0.42009	1.42009	no	SWEETIE	TAS3C-5'D2[+]:SWEETIE	0.648915444932497
AT1G70690.1	TAS3B-5'D1[+]	863	4.5	0.840181	1.2958199832405	no	HWI1	TAS3B-5'D1[+]:HWI1	0.648915444932497
AT1G79060.1	TAS1A-3'D7[-]	1110	5.5	0.42009	1.42009	no	NA	TAS1A-3'D7[-]:AT1G79060.1	0.648915444932497
AT2G01970.1	TAS1B-3'D2[-]	1507	4	0.42009	1	no	NA	TAS1B-3'D2[-]:AT2G01970.1	0.648915444932497
AT2G05830.4	TAS3C-5'D10[+]	487	4.5	0.42009	1.42009	no	NA	TAS3C-5'D10[+]:AT2G05830.4	0.648915444932497
AT2G21720.1	TAS4-3'D6[-]	12	6	0.42009	1.42009	no	NA	TAS4-3'D6[-]:AT2G21720.1	0.648915444932497
AT2G22795.1	TAS3B-5'D9[+]	1697	5.5	1.05863	1.44964755754917	no	NA	TAS3B-5'D9[+]:AT2G22795.1	0.648915444932497
AT2G28320.1	TAS3A-5'D5[+]	2101	5.5	0.42009	1.42009	no	NA	TAS3A-5'D5[+]:AT2G28320.1	0.648915444932497
AT2G35260.1	TAS3C-5'D3[+]	1038	6	1.26027	1.59163855811956	no	NA	TAS3C-5'D3[+]:AT2G35260.1	0.648915444932497
AT2G40320.1	TAS1B-3'D7[-]	486	5.5	0.42009	1.42009	no	TBL33	TAS1B-3'D7[-]:TBL33	0.648915444932497
AT2G43070.1	TAS4-3'D1[+]	1017	5.5	0.42009	1.42009	no	ATSPPL3	TAS4-3'D1[+]:ATSPPL3	0.648915444932497
AT2G43760.3	TAS3C-5'D9[+]	549	5.5	1.26027	1.59163855811956	no	NA	TAS3C-5'D9[+]:AT2G43760.3	0.648915444932497
AT2G47320.1	TAS3B-5'D5[-]	413	4	0.42009	1	no	NA	TAS3B-5'D5[-]:AT2G47320.1	0.648915444932497
AT3G24420.1	TAS3C-5'D2[-]	1011	5	0.42009	1.42009	no	NA	TAS3C-5'D2[-]:AT3G24420.1	0.648915444932497
AT3G48980.1	TAS3C-5'D9[+]	189	4.5	0.42009	1.42009	no	NA	TAS3C-5'D9[+]:AT3G48980.1	0.648915444932497
AT3G49210.1	TAS3C-5'D3[+]	1018	5.5	0.42009	1.42009	no	NA	TAS3C-5'D3[+]:AT3G49210.1	0.648915444932497
AT4G02530.1	TAS3B-5'D9[+]	298	6	1.68036	1.88745783717933	no	NA	TAS3B-5'D9[+]:AT4G02530.1	0.648915444932497
AT4G18030.1	TAS1C-3'D7[-]	1758	4	2.10045	1.37171665332018	no	NA	TAS1C-3'D7[-]:AT4G18030.1	0.648915444932497
AT4G31540.1	TAS2-3'D3[+]	2401	6	0.42009	1.42009	no	ATEXO70G1	TAS2-3'D3[+]:ATEXO70G1	0.648915444932497
AT4G32410.1	TAS1B-3'D4[-]	3035	6	1.26027	1.59163855811956	no	AtCESA1	TAS1B-3'D4[-]:AtCESA1	0.648915444932497
AT5G06540.1	TAS3A-5'D1[+]	1632	5.5	0.42009	1.42009	no	NA	TAS3A-5'D1[+]:AT5G06540.1	0.648915444932497
AT5G07180.1	TAS3B-5'D2[+]	2120	5	0.42009	1.42009	no	ERL2	TAS3B-5'D2[+]:ERL2	0.648915444932497
AT5G12840.4	TAS3B-5'D9[+]	960	5	0.42009	1.42009	no	ATHAP2A	TAS3B-5'D9[+]:ATHAP2A	0.648915444932497
AT5G14270.2	TAS3B-5'D6[+]	2039	4	0.424291	1.00295826320867	no	ATBET9	TAS3B-5'D6[+]:ATBET9	0.648915444932497
AT5G24710.1	TAS3A-5'D8[+]	3399	5.5	0.42009	1.42009	no	NA	TAS3A-5'D8[+]:AT5G24710.1	0.648915444932497
AT5G28040.1	TAS3A-5'D1[+]	152	4.5	0.42009	1.42009	no	NA	TAS3A-5'D1[+]:AT5G28040.1	0.648915444932497
AT5G35370.1	TAS3C-5'D2[-]	2735	4.5	0.42009	1.42009	no	NA	TAS3C-5'D2[-]:AT5G35370.1	0.648915444932497
AT5G43960.2	TAS4-3'D3[-]	362	4.5	0.42009	1.42009	no	NA	TAS4-3'D3[-]:AT5G43960.2	0.648915444932497
AT5G47740.2	TAS3A-5'D1[+]	207	5.5	1.26027	1.59163855811956	no	NA	TAS3A-5'D1[+]:AT5G47740.2	0.648915444932497
AT5G50340.1	TAS1C-3'D4[+]	1265	5.5	0.42009	1.42009	no	NA	TAS1C-3'D4[+]:AT5G50340.1	0.648915444932497
AT5G56360.1	TAS1C-3'D7[-]	1273	5.5	1.26027	1.59163855811956	no	PSL4	TAS1C-3'D7[-]:PSL4	0.648915444932497
AT5G60600.3	TAS3C-5'D9[-]	1048	5	0.42009	1.42009	no	CLB4	TAS3C-5'D9[-]:CLB4	0.648915444932497
AT5G63450.1	TAS3B-5'D5[+]	1053	3	0.42009	0.628283346679821	no	CYP94B1	TAS3B-5'D5[+]:CYP94B1	0.648915444932497
AT5G65250.1	TAS3C-5'D6[+]	393	6	0.42009	1.42009	no	NA	TAS3C-5'D6[+]:AT5G65250.1	0.648915444932497
AT3G49060.2	TAS3B-5'D7[+]	843	5.5	0.42009	1.42009	no	NA	TAS3B-5'D7[+]:AT3G49060.2	0.676468897147407
AT1G25400.2	TAS1B-3'D4[-]	887	4.5	1.26027	1.22828678265888	no	NA	TAS1B-3'D4[-]:AT1G25400.2	0.678792146416212
AT1G44170.3	TAS4-3'D9[+]	870	6	0.42009	1.42009	no	ALDH3H1	TAS4-3'D9[+]:ALDH3H1	0.692448695637069
AT2G18250.1	TAS3B-5'D9[+]	498	4.5	0.42009	1	no	ATCOAD	TAS3B-5'D9[+]:ATCOAD	0.692448695637069
AT3G62130.1	TAS3B-5'D9[+]	617	4.5	0.42009	1	no	AtLCD	TAS3B-5'D9[+]:AtLCD	0.692448695637069
AT5G37740.2	TAS3A-5'D1[+]	375	4.5	0.840181	1	no	NA	TAS3A-5'D1[+]:AT5G37740.2	0.692448695637069
ATCG01040.1	TAS1B-3'D9[+]	199	3.5	0.840181	0.28480571660285	no	YCF5	TAS1B-3'D9[+]:YCF5	0.692448695637069
AT3G16290.1	TAS1B-3'D7[-]	2104	6	0.42009	1.42009	no	EMB2083	TAS1B-3'D7[-]:EMB2083	0.695181301026069
AT1G15270.1	TAS3B-5'D9[+]	207	6	6.30136	1.52722237445119	no	NA	TAS3B-5'D9[+]:AT1G15270.1	0.70836577621996
AT1G15690.2	TAS4-3'D4[-]	1074	4	0.42009	0.771712130491512	no	AtAVP1	TAS4-3'D4[-]:AtAVP1	0.70836577621996
AT1G59830.2	TAS3B-5'D4[+]	228	6	0.42009	1.42009	no	PP2A-1	TAS3B-5'D4[+]:PP2A-1	0.70836577621996
AT4G07410.2	TAS3B-5'D6[+]	1022	6	0.42009	1.42009	no	PCN	TAS3B-5'D6[+]:PCN	0.725774754023852
AT3G29040.1	TAS3A-5'D1[+]	578	6	0.42009	1.42009	no	NA	TAS3A-5'D1[+]:AT3G29040.1	0.755901608767341
AT1G02640.1	TAS3C-5'D4[+]	2488	4.5	0.42009	0.628283346679821	no	ATBXL2	TAS3C-5'D4[+]:ATBXL2	0.814345886089847
AT1G04280.1	TAS3A-5'D8[+]	1656	5.5	1.68036	1	no	NA	TAS3A-5'D8[+]:AT1G04280.1	0.814345886089847
AT1G08110.4	TAS3B-5'D5[+]	663	5	1.26027	1.22828678265888	no	NA	TAS3B-5'D5[+]:AT1G08110.4	0.814345886089847
AT1G09830.1	TAS3A-5'D4[-]	140	5	0.42009	1	no	PUR2	TAS3A-5'D4[-]:PUR2	0.814345886089847
AT1G13020.1	TAS3B-5'D7[+]	1893	5	0.840181	1	no	EIF4B2	TAS3B-5'D7[+]:EIF4B2	0.814345886089847
AT1G20330.1	TAS1A-3'D2[-]	182	5.5	0.840181	1	no	CVP1	TAS1A-3'D2[-]:CVP1	0.814345886089847
AT1G32130.2	TAS4-3'D2[-]	278	5	0.42009	0.771712130491512	no	ATIWS1	TAS4-3'D2[-]:ATIWS1	0.814345886089847
AT1G33265.1	TAS3C-5'D7[-]	760	6	0.42009	1	no	NA	TAS3C-5'D7[-]:AT1G33265.1	0.814345886089847
AT1G60420.1	TAS3A-5'D6[+]	1529	6	0.42009	1	no	NA	TAS3A-5'D6[+]:AT1G60420.1	0.814345886089847
AT1G60620.1	TAS1C-3'D5[-]	1229	6	0.42009	1	no	ATRPAC43	TAS1C-3'D5[-]:ATRPAC43	0.814345886089847
AT1G60940.2	TAS3C-5'D10[+]	437	6	0.840181	1	no	SNRK2-10	TAS3C-5'D10[+]:SNRK2-10	0.814345886089847
AT1G63000.1	TAS3C-5'D2[-]	1161	4	0.42009	0.771712130491512	no	NRS/ER	TAS3C-5'D2[-]:NRS/ER	0.814345886089847
AT1G64450.1	TAS3C-5'D2[-]	1128	6	0.42009	1	no	NA	TAS3C-5'D2[-]:AT1G64450.1	0.814345886089847
AT1G67560.1	TAS2-3'D10[+]	715	6	0.42009	1	no	ATLOX6	TAS2-3'D10[+]:ATLOX6	0.814345886089847
AT1G73760.1	TAS4-3'D4[+]	1036	6	0.840181	1	no	NA	TAS4-3'D4[+]:AT1G73760.1	0.814345886089847
AT1G76350.1	TAS3C-5'D2[+]	1968	5.5	0.42009	1	no	NA	TAS3C-5'D2[+]:AT1G76350.1	0.814345886089847
AT2G02090.1	TAS3A-5'D1[+]	612	6	0.42009	1	no	CHA19	TAS3A-5'D1[+]:CHA19	0.814345886089847
AT2G06530.1	TAS3A-5'D6[+]	623	5	0.840181	0.814142115764931	no	VPS2.1	TAS3A-5'D6[+]:VPS2.1	0.814345886089847
AT2G16030.1	TAS4-3'D9[+]	1075	6	0.42009	1	no	NA	TAS4-3'D9[+]:AT2G16030.1	0.814345886089847
AT2G18630.1	TAS4-3'D6[+]	1579	6	0.42009	1	no	NA	TAS4-3'D6[+]:AT2G18630.1	0.814345886089847
AT2G31410.1	TAS3B-5'D7[+]	458	4.5	0.42009	0.628283346679821	no	NA	TAS3B-5'D7[+]:AT2G31410.1	0.814345886089847
AT2G42590.3	TAS1B-3'D8[-]	433	4.5	0.42009	0.628283346679821	no	GF14 MU	TAS1B-3'D8[-]:GF14 MU	0.814345886089847
AT2G43235.1	TAS3B-5'D6[+]	1188	5.5	0.42009	1	no	NA	TAS3B-5'D6[+]:AT2G43235.1	0.814345886089847
AT2G47620.1	TAS1C-3'D9[+]	1485	4.5	0.42009	0.771712130491512	no	ATSWI3A	TAS1C-3'D9[+]:ATSWI3A	0.814345886089847
AT2G48160.1	TAS1C-3'D5[-]	3213	6	0.42009	1	no	NA	TAS1C-3'D5[-]:AT2G48160.1	0.814345886089847
AT3G02230.1	TAS3A-5'D4[-]	1223	3.5	0.42009	0.325654937716707	no	ATRGP1	TAS3A-5'D4[-]:ATRGP1	0.814345886089847
AT3G09860.1	TAS3A-5'D4[-]	455	4	0.42009	0.529813159426346	no	NA	TAS3A-5'D4[-]:AT3G09860.1	0.814345886089847
AT3G10260.3	TAS3B-5'D9[-]	234	5.5	0.42009	1	no	NA	TAS3B-5'D9[-]:AT3G10260.3	0.814345886089847
AT3G14230.3	TAS3C-5'D2[-]	1483	5	0.840181	1	no	RAP2.2	TAS3C-5'D2[-]:RAP2.2	0.814345886089847
AT3G23450.1	TAS4-3'D4[+]	300	5.5	0.42009	1	no	NA	TAS4-3'D4[+]:AT3G23450.1	0.814345886089847
AT3G48570.1	TAS1A-3'D8[-]	194	4.5	1.26027	0.72901353029399	no	NA	TAS1A-3'D8[-]:AT3G48570.1	0.814345886089847
AT3G50670.2	TAS4-3'D9[+]	1708	6	0.42009	1	no	U1-70K	TAS4-3'D9[+]:U1-70K	0.814345886089847
AT3G54760.2	TAS3A-5'D2[+]	2594	5	0.840181	1	no	NA	TAS3A-5'D2[+]:AT3G54760.2	0.814345886089847
AT3G55200.1	TAS2-3'D3[-]	3150	4	0.210045	0.852090360470111	no	AtSAP130a	TAS2-3'D3[-]:AtSAP130a	0.814345886089847
AT3G55220.1	TAS2-3'D3[-]	3150	4	0.210045	0.852090360470111	no	AtSAP130b	TAS2-3'D3[-]:AtSAP130b	0.814345886089847
AT3G55690.1	TAS3C-5'D2[+]	989	4.5	0.42009	0.771712130491512	no	NA	TAS3C-5'D2[+]:AT3G55690.1	0.814345886089847
AT3G55850.2	TAS2-3'D1[-]	1182	6	0.42009	1	no	LAF3	TAS2-3'D1[-]:LAF3	0.814345886089847
AT4G01000.1	TAS3A-5'D4[+]	964	5.5	0.840181	1	no	NA	TAS3A-5'D4[+]:AT4G01000.1	0.814345886089847
AT4G01460.1	TAS3B-5'D6[+]	1064	6	0.42009	1	no	NA	TAS3B-5'D6[+]:AT4G01460.1	0.814345886089847
AT4G04040.1	TAS1B-3'D10[+]	933	5.5	0.42009	1	no	MEE51	TAS1B-3'D10[+]:MEE51	0.814345886089847
AT4G06634.3	TAS3B-5'D7[+]	1193	5.5	0.42009	1	no	AtYY1	TAS3B-5'D7[+]:AtYY1	0.814345886089847
AT4G07410.2	TAS1C-3'D7[-]	2686	5.5	0.42009	1	no	PCN	TAS1C-3'D7[-]:PCN	0.814345886089847
AT4G24290.2	TAS3C-5'D3[+]	2072	5	0.42009	1	no	NA	TAS3C-5'D3[+]:AT4G24290.2	0.814345886089847
AT4G29950.2	TAS1C-3'D5[-]	712	5.5	0.840181	1.2958199832405	no	NA	TAS1C-3'D5[-]:AT4G29950.2	0.814345886089847
AT4G32390.1	TAS4-3'D9[+]	1111	5	1.26027	0.843271053142115	no	NA	TAS4-3'D9[+]:AT4G32390.1	0.814345886089847
AT4G35110.4	TAS1B-3'D4[-]	1131	5.5	0.42009	1	no	NA	TAS1B-3'D4[-]:AT4G35110.4	0.814345886089847
AT4G35550.1	TAS3A-5'D9[+]	989	4.5	0.42009	0.771712130491512	no	ATWOX13	TAS3A-5'D9[+]:ATWOX13	0.814345886089847
AT4G39820.1	TAS3B-5'D3[+]	1312	6	0.42009	1	no	NA	TAS3B-5'D3[+]:AT4G39820.1	0.814345886089847
AT5G01870.1	TAS3B-5'D7[+]	40	4	0.42009	0.403372778039733	no	NA	TAS3B-5'D7[+]:AT5G01870.1	0.814345886089847
AT5G12230.1	TAS3C-5'D2[+]	836	5	0.42009	0.771712130491512	no	MED19A	TAS3C-5'D2[+]:MED19A	0.814345886089847
AT5G14440.2	TAS3C-5'D8[-]	569	5.5	0.42009	1	no	NA	TAS3C-5'D8[-]:AT5G14440.2	0.814345886089847
AT5G16210.1	TAS3B-5'D10[+]	3479	6	0.42009	1	no	NA	TAS3B-5'D10[+]:AT5G16210.1	0.814345886089847
AT5G16450.2	TAS2-3'D9[-]	441	4.5	0.42009	0.628283346679821	no	NA	TAS2-3'D9[-]:AT5G16450.2	0.814345886089847
AT5G18190.1	TAS3B-5'D1[+]	2222	5	0.840181	1	no	NA	TAS3B-5'D1[+]:AT5G18190.1	0.814345886089847
AT5G21930.3	TAS2-3'D4[+]	2318	6	0.840181	1	no	ATHMA8	TAS2-3'D4[+]:ATHMA8	0.814345886089847
AT5G22460.2	TAS3B-5'D6[-]	684	4	0.42009	0.529813159426346	no	NA	TAS3B-5'D6[-]:AT5G22460.2	0.814345886089847
AT5G23280.1	TAS2-3'D7[-]	895	6	0.42009	1	no	NA	TAS2-3'D7[-]:AT5G23280.1	0.814345886089847
AT5G25940.1	TAS1C-3'D2[+]	177	4.5	0.42009	0.771712130491512	no	NA	TAS1C-3'D2[+]:AT5G25940.1	0.814345886089847
AT5G26340.1	TAS1A-3'D9[-]	1541	4.5	0.42009	0.458027060587979	no	ATSTP13	TAS1A-3'D9[-]:ATSTP13	0.814345886089847
AT5G33370.2	TAS3C-5'D4[-]	1300	3.5	0.42009	0.628283346679821	no	NA	TAS3C-5'D4[-]:AT5G33370.2	0.814345886089847
AT5G44870.1	TAS3C-5'D9[+]	3462	5.5	0.42009	1	no	LAZ5	TAS3C-5'D9[+]:LAZ5	0.814345886089847
AT5G50460.1	TAS1A-3'D8[-]	189	4	0.42009	0.115057849364791	no	NA	TAS1A-3'D8[-]:AT5G50460.1	0.814345886089847
AT5G57370.1	TAS3C-5'D7[+]	890	6	0.42009	1	no	NA	TAS3C-5'D7[+]:AT5G57370.1	0.814345886089847
AT5G57990.1	TAS3B-5'D7[+]	2164	6	0.42009	1	no	UBP23	TAS3B-5'D7[+]:UBP23	0.814345886089847
AT5G58130.1	TAS3C-5'D8[-]	2270	5.5	0.42009	1	no	ROS3	TAS3C-5'D8[-]:ROS3	0.814345886089847
AT5G63370.4	TAS3C-5'D3[+]	1450	5	0.42009	1	no	NA	TAS3C-5'D3[+]:AT5G63370.4	0.814345886089847
AT5G64630.3	TAS4-3'D9[+]	1219	6	0.840181	1	no	FAS2	TAS4-3'D9[+]:FAS2	0.814345886089847
AT5G66720.2	TAS3A-5'D6[+]	424	6	0.42009	1	no	NA	TAS3A-5'D6[+]:AT5G66720.2	0.814345886089847
AT4G14500.2	TAS3C-5'D4[+]	1366	5	1.68036	1.18585832666009	no	NA	TAS3C-5'D4[+]:AT4G14500.2	0.840900939402181
AT3G18930.2	TAS3A-5'D2[-]	864	5	0.42009	0.771712130491512	no	NA	TAS3A-5'D2[-]:AT3G18930.2	0.863184532103822
AT1G80900.1	TAS3C-5'D3[+]	934	5.5	0.42009	1.39662172714573	no	ATMGT1	TAS3C-5'D3[+]:ATMGT1	0.86834911678084
AT2G22720.3	TAS3C-5'D5[+]	1687	5	0.42009	1	no	NA	TAS3C-5'D5[+]:AT2G22720.3	0.86834911678084
AT5G67490.1	TAS3C-5'D3[+]	693	5	0.42009	1	no	NA	TAS3C-5'D3[+]:AT5G67490.1	0.86834911678084
AT5G10460.1	TAS4-3'D4[-]	280	5	0.42009	0.771712130491512	no	NA	TAS4-3'D4[-]:AT5G10460.1	0.870459730559713
AT5G19990.1	TAS3B-5'D6[+]	963	4.5	0.357077	0.437703236626941	no	ATSUG1	TAS3B-5'D6[+]:ATSUG1	0.871343207715811
AT1G66260.2	TAS1B-3'D4[-]	316	5	0.42009	0.771712130491512	no	NA	TAS1B-3'D4[-]:AT1G66260.2	0.872950327410139
AT3G54080.1	TAS1A-3'D10[-]	1213	5	0.42009	1	no	NA	TAS1A-3'D10[-]:AT3G54080.1	0.875978800873123
ATCG00830.1	TAS3B-5'D9[+]	771	4.5	2.10045	0.30271949103641	no	RPL2.1	TAS3B-5'D9[+]:RPL2.1	0.93463251123202
AT1G17190.1	TAS3A-5'D6[+]	674	6	0.42009	1	no	ATGSTU26	TAS3A-5'D6[+]:ATGSTU26	0.936192093526845
AT1G29470.2	TAS3C-5'D2[+]	2313	5	0.42009	0.628283346679821	no	NA	TAS3C-5'D2[+]:AT1G29470.2	0.936192093526845
AT1G55860.2	TAS1C-3'D9[+]	8689	5.5	0.235251	1.09699945027961	no	UPL1	TAS1C-3'D9[+]:UPL1	0.936192093526845
AT1G67590.2	TAS3C-5'D3[+]	984	5.5	0.42009	1	no	NA	TAS3C-5'D3[+]:AT1G67590.2	0.936192093526845
AT2G03890.2	TAS3C-5'D4[+]	1766	6	0.42009	1.32543362733073	no	ATPI4K GAMMA 7	TAS3C-5'D4[+]:ATPI4K GAMMA 7	0.936192093526845
AT2G16365.4	TAS1C-3'D9[-]	1069	6	0.42009	1	no	NA	TAS1C-3'D9[-]:AT2G16365.4	0.936192093526845
AT3G08530.1	TAS1B-3'D8[-]	4613	6	0.840181	1	no	NA	TAS1B-3'D8[-]:AT3G08530.1	0.936192093526845
AT3G52300.2	TAS3B-5'D5[+]	377	6	5.04108	1.16154511719126	no	ATPQ	TAS3B-5'D5[+]:ATPQ	0.936192093526845
AT3G61260.1	TAS3B-5'D7[+]	609	4.5	0.42009	0.327230789083167	no	NA	TAS3B-5'D7[+]:AT3G61260.1	0.936192093526845
AT4G22220.1	TAS3C-5'D3[+]	643	5.5	0.840181	1	no	ATISU1	TAS3C-5'D3[+]:ATISU1	0.936192093526845
AT4G26630.2	TAS3B-5'D9[+]	969	6	0.42009	1	no	NA	TAS3B-5'D9[+]:AT4G26630.2	0.936192093526845
AT5G09920.1	TAS1A-3'D9[-]	402	6	0.840181	1	no	ATRPB15.9	TAS1A-3'D9[-]:ATRPB15.9	0.936192093526845
AT5G12010.1	TAS3A-5'D1[+]	95	5.5	0.42009	1	no	NA	TAS3A-5'D1[+]:AT5G12010.1	0.936192093526845
AT5G17760.2	TAS3B-5'D7[+]	1727	6	0.42009	1	no	NA	TAS3B-5'D7[+]:AT5G17760.2	0.936192093526845
AT5G26742.3	TAS3B-5'D8[+]	1802	5.5	0.42009	1	no	AtRH3	TAS3B-5'D8[+]:AtRH3	0.936192093526845
AT5G28540.1	TAS1B-3'D4[-]	1747	5	0.777167	0.950566622467957	no	BIP1	TAS1B-3'D4[-]:BIP1	0.936192093526845
AT5G56870.1	TAS1B-3'D7[-]	471	6	0.42009	1	no	BGAL4	TAS1B-3'D7[-]:BGAL4	0.936192093526845
AT5G66210.4	TAS3C-5'D5[+]	1846	6	0.42009	1	no	CPK28	TAS3C-5'D5[+]:CPK28	0.936192093526845
AT3G05910.2	TAS3C-5'D3[+]	373	5	0.0126027	0.713055299312015	no	NA	TAS3C-5'D3[+]:AT3G05910.2	0.937556738821659
AT3G18390.1	TAS3C-5'D9[+]	2852	6	0.840181	1	no	EMB1865	TAS3C-5'D9[+]:EMB1865	0.937556738821659
AT4G22670.1	TAS1C-3'D7[-]	409	6	0.42009	1	no	AtHip1	TAS1C-3'D7[-]:AtHip1	0.937556738821659
AT5G14140.1	TAS3C-5'D9[+]	823	6	0.42009	1	no	NA	TAS3C-5'D9[+]:AT5G14140.1	0.937556738821659
AT5G44720.2	TAS1C-3'D9[+]	637	6	0.42009	1	no	NA	TAS1C-3'D9[+]:AT5G44720.2	0.937556738821659
AT3G09740.1	TAS3C-5'D4[-]	938	4.5	0.42009	0.628283346679821	no	ATSYP71	TAS3C-5'D4[-]:ATSYP71	0.953857851944535
AT4G31300.3	TAS3B-5'D1[+]	411	5	0.42009	0.628283346679821	no	PBA1	TAS3B-5'D1[+]:PBA1	0.962719953542025
AT2G40205.1	TAS3B-5'D9[-]	105	4	0.42009	0.360371311186282	no	NA	TAS3B-5'D9[-]:AT2G40205.1	0.966509920686521
AT1G53130.1	TAS3C-5'D8[-]	616	5	2.94063	0.438738905243094	no	GRI	TAS3C-5'D8[-]:GRI	0.967348870671775
AT1G10060.3	TAS4-3'D6[+]	1557	5	0.42009	0.360371311186282	no	ATBCAT-1	TAS4-3'D6[+]:ATBCAT-1	0.987843162445949
AT1G11910.1	TAS4-3'D7[-]	1668	5	2.10045	0.315937229326948	no	APA1	TAS4-3'D7[-]:APA1	0.987843162445949
AT1G19100.1	TAS2-3'D5[+]	1881	5.5	0.121826	0.789968241449486	no	AtMORC6	TAS2-3'D5[+]:AtMORC6	0.987843162445949
AT1G43170.9	TAS2-3'D8[-]	1172	5	0.42009	0.235072205632106	no	ARP1	TAS2-3'D8[-]:ARP1	0.987843162445949
AT1G50820.1	TAS3C-5'D3[+]	1405	5.5	0.42009	0.771712130491512	no	NA	TAS3C-5'D3[+]:AT1G50820.1	0.987843162445949
AT1G53910.3	TAS3C-5'D2[-]	1460	4.5	0.840181	0.52269850647912	no	RAP2.12	TAS3C-5'D2[-]:RAP2.12	0.987843162445949
AT1G56070.1	TAS1C-3'D6[-]	2382	5	1.26027	0.518324955511934	no	LOS1	TAS1C-3'D6[-]:LOS1	0.987843162445949
AT1G70320.1	TAS1C-3'D9[+]	8280	5.5	0.18484	0.834341485398813	no	UPL2	TAS1C-3'D9[+]:UPL2	0.987843162445949
AT2G22080.1	TAS3B-5'D9[+]	441	5.5	0.42009	0.771712130491512	no	NA	TAS3B-5'D9[+]:AT2G22080.1	0.987843162445949
AT2G35880.1	TAS3B-5'D7[+]	1485	5	0.0546118	0.560311020672727	no	NA	TAS3B-5'D7[+]:AT2G35880.1	0.987843162445949
AT2G44230.1	TAS4-3'D6[+]	1488	5	0.42009	0.325654937716707	no	NA	TAS4-3'D6[+]:AT2G44230.1	0.987843162445949
AT3G02080.1	TAS1C-3'D7[-]	447	5	0.840181	0.52269850647912	no	NA	TAS1C-3'D7[-]:AT3G02080.1	0.987843162445949
AT3G19450.1	TAS1A-3'D9[-]	1185	5.5	0.42009	0.771712130491512	no	ATCAD4	TAS1A-3'D9[-]:ATCAD4	0.987843162445949
AT4G01000.1	TAS1B-3'D4[-]	509	5.5	0.42009	0.968485303143968	no	NA	TAS1B-3'D4[-]:AT4G01000.1	0.987843162445949
AT4G19150.2	TAS3C-5'D8[-]	965	5.5	1.26027	0.843271053142115	no	NA	TAS3C-5'D8[-]:AT4G19150.2	0.987843162445949
AT4G25370.1	TAS3B-5'D10[+]	775	5	0.42009	0.465597172496098	no	NA	TAS3B-5'D10[+]:AT4G25370.1	0.987843162445949
AT4G37180.2	TAS3A-5'D1[+]	1077	5.5	0.42009	0.771712130491512	no	NA	TAS3A-5'D1[+]:AT4G37180.2	0.987843162445949
AT5G05690.3	TAS4-3'D9[+]	702	5.5	0.42009	0.771712130491512	no	CBB3	TAS4-3'D9[+]:CBB3	0.987843162445949
AT5G14030.4	TAS1A-3'D2[-]	645	5	0.42009	0.360371311186282	no	NA	TAS1A-3'D2[-]:AT5G14030.4	0.987843162445949
AT5G40240.2	TAS3C-5'D5[+]	256	5.5	0.218447	0.858006886887451	no	UMAMIT40	TAS3C-5'D5[+]:UMAMIT40	0.987843162445949
AT5G67590.1	TAS3A-5'D7[+]	448	5	0.441095	0.330471802821552	no	FRO1	TAS3A-5'D7[+]:FRO1	0.987843162445949
AT1G52190.1	TAS1C-3'D6[-]	1501	5.5	0.42009	0.771712130491512	no	NA	TAS1C-3'D6[-]:AT1G52190.1	0.994183140601601
AT1G67480.2	TAS4-3'D3[-]	1281	5.5	0.42009	0.771712130491512	no	NA	TAS4-3'D3[-]:AT1G67480.2	0.994183140601601
AT4G10430.3	TAS1C-3'D7[-]	845	5.5	0.42009	0.840813334691181	no	NA	TAS1C-3'D7[-]:AT4G10430.3	0.994183140601601
AT5G10480.3	TAS3C-5'D3[+]	795	5	0.42009	0.25264054908477	no	PAS2	TAS3C-5'D3[+]:PAS2	0.994183140601601
AT5G49510.2	TAS1C-3'D9[-]	414	5.5	0.42009	0.771712130491512	no	PFD3	TAS1C-3'D9[-]:PFD3	0.994183140601601
AT1G01350.1	TAS3C-5'D8[-]	905	6	0.0588127	0.745595490426663	no	NA	TAS3C-5'D8[-]:AT1G01350.1	0.999944231973101
AT1G01630.1	TAS3C-5'D9[+]	856	5.5	0.42009	0.529813159426346	no	NA	TAS3C-5'D9[+]:AT1G01630.1	0.999944231973101
AT1G05120.1	TAS3B-5'D6[+]	74	5.5	0.0042009	0.70713891373082	no	NA	TAS3B-5'D6[+]:AT1G05120.1	0.999944231973101
AT1G11360.4	TAS1B-3'D4[-]	786	6	0.42009	0.771712130491512	no	NA	TAS1B-3'D4[-]:AT1G11360.4	0.999944231973101
AT1G12090.1	TAS4-3'D7[+]	784	5.5	0.840181	0.353819723509393	no	ELP	TAS4-3'D7[+]:ELP	0.999944231973101
AT1G12310.1	TAS1B-3'D2[+]	499	5.5	0.42009	0.297039622992756	no	NA	TAS1B-3'D2[+]:AT1G12310.1	0.999944231973101
AT1G27435.1	TAS3B-5'D6[+]	105	6	0.42009	0.628283346679821	no	NA	TAS3B-5'D6[+]:AT1G27435.1	0.999944231973101
AT1G33240.1	TAS1B-3'D10[+]	587	6	0.42009	0.771712130491512	no	AT-GTL1	TAS1B-3'D10[+]:AT-GTL1	0.999944231973101
AT1G34210.1	TAS3A-5'D4[-]	292	6	0.42009	0.325654937716707	no	ATSERK2	TAS3A-5'D4[-]:ATSERK2	0.999944231973101
AT1G47340.1	TAS3C-5'D3[+]	1365	5.5	0.0462099	0.736720841636798	no	NA	TAS3C-5'D3[+]:AT1G47340.1	0.999944231973101
AT1G49850.1	TAS2-3'D9[+]	311	6	0.42009	0.771712130491512	no	NA	TAS2-3'D9[+]:AT1G49850.1	0.999944231973101
AT1G53910.3	TAS3C-5'D9[+]	805	6	0.42009	0.194496641721542	no	RAP2.12	TAS3C-5'D9[+]:RAP2.12	0.999944231973101
AT1G54280.1	TAS3B-5'D7[+]	39	5.5	0.0042009	0.70713891373082	no	NA	TAS3B-5'D7[+]:AT1G54280.1	0.999944231973101
AT1G56280.2	TAS3B-5'D7[+]	853	5.5	0.840181	0.353819723509393	no	ATDI19	TAS3B-5'D7[+]:ATDI19	0.999944231973101
AT1G57720.2	TAS3B-5'D8[+]	1181	6	0.239452	0.314531432791203	no	NA	TAS3B-5'D8[+]:AT1G57720.2	0.999944231973101
AT1G64230.5	TAS3C-5'D9[+]	777	6	0.42009	0.219788026335747	no	UBC28	TAS3C-5'D9[+]:UBC28	0.999944231973101
AT1G65440.3	TAS1B-3'D4[-]	4568	5.5	0.42009	0.628283346679821	no	GTB1	TAS1B-3'D4[-]:GTB1	0.999944231973101
AT1G65960.2	TAS3B-5'D6[+]	1452	6	1.26027	0.472779717244567	no	GAD2	TAS3B-5'D6[+]:GAD2	0.999944231973101
AT1G68560.1	TAS1A-3'D7[+]	2201	5.5	0.42009	0.25264054908477	no	ATXYL1	TAS1A-3'D7[+]:ATXYL1	0.999944231973101
AT1G70700.2	TAS1C-3'D5[-]	1014	6	1.68036	0.0623209095770653	no	JAZ9	TAS1C-3'D5[-]:JAZ9	0.999944231973101
AT1G70940.1	TAS3C-5'D2[-]	2363	5.5	0.42009	0.771712130491512	no	ATPIN3	TAS3C-5'D2[-]:ATPIN3	0.999944231973101
AT1G72150.1	TAS3C-5'D2[+]	114	6	0.42009	0.628283346679821	no	PATL1	TAS3C-5'D2[+]:PATL1	0.999944231973101
AT1G74950.1	TAS3A-5'D4[+]	838	6	0.42009	0.297039622992756	no	JAZ2	TAS3A-5'D4[+]:JAZ2	0.999944231973101
AT1G75950.1	TAS4-3'D4[+]	215	6	1.26027	0.64202366682384	no	ASK1	TAS4-3'D4[+]:ASK1	0.999944231973101
AT2G14835.2	TAS1C-3'D9[+]	1459	6	0.42009	0.628283346679821	no	NA	TAS1C-3'D9[+]:AT2G14835.2	0.999944231973101
AT2G19800.1	TAS3C-5'D3[+]	201	6	0.42009	0.194496641721542	no	MIOX2	TAS3C-5'D3[+]:MIOX2	0.999944231973101
AT2G21660.2	TAS4-3'D2[-]	542	5.5	18.9041	0.136393912191378	no	ATGRP7	TAS4-3'D2[-]:ATGRP7	0.999944231973101
AT2G25900.2	TAS3C-5'D3[+]	1415	6	0.42009	0.403372778039733	no	ATCTH	TAS3C-5'D3[+]:ATCTH	0.999944231973101
AT2G26490.1	TAS2-3'D2[-]	1540	6	0.840181	0.814142115764931	no	NA	TAS2-3'D2[-]:AT2G26490.1	0.999944231973101
AT2G28910.1	TAS1B-3'D3[+]	947	5.5	0.42009	0.628283346679821	no	CXIP4	TAS1B-3'D3[+]:CXIP4	0.999944231973101
AT2G28930.3	TAS3A-5'D2[-]	1489	6	0.42009	0.628283346679821	no	APK1B	TAS3A-5'D2[-]:APK1B	0.999944231973101
AT2G30570.1	TAS3B-5'D7[+]	263	6	0.42009	0.0436859364809824	no	PSBW	TAS3B-5'D7[+]:PSBW	0.999944231973101
AT2G33150.1	TAS3B-5'D7[-]	1589	5	0.42009	0.219788026335747	no	KAT2	TAS3B-5'D7[-]:KAT2	0.999944231973101
AT2G36160.1	TAS1B-3'D4[-]	536	5.5	0.42009	0.360371311186282	no	NA	TAS1B-3'D4[-]:AT2G36160.1	0.999944231973101
AT2G39770.2	TAS4-3'D10[-]	1243	6	0.42009	0.403372778039733	no	CYT1	TAS4-3'D10[-]:CYT1	0.999944231973101
AT2G41070.3	TAS3B-5'D7[+]	44	6	0.0252054	0.715579262270424	no	ATBZIP12	TAS3B-5'D7[+]:ATBZIP12	0.999944231973101
AT2G41905.1	TAS4-3'D9[+]	92	6	4.62099	0.106718674946982	no	NA	TAS4-3'D9[+]:AT2G41905.1	0.999944231973101
AT2G45140.1	TAS3A-5'D8[+]	341	6	0.210045	0.852090360470111	no	PVA12	TAS3A-5'D8[+]:PVA12	0.999944231973101
AT3G02200.2	TAS3C-5'D4[+]	1119	6	0.840181	0.59352061797481	no	NA	TAS3C-5'D4[+]:AT3G02200.2	0.999944231973101
AT3G04920.1	TAS3B-5'D8[+]	253	6	0.42009	0.325654937716707	no	NA	TAS3B-5'D8[+]:AT3G04920.1	0.999944231973101
AT3G05020.1	TAS3C-5'D3[+]	258	5.5	4.2009	0.436229282694759	no	ACP	TAS3C-5'D3[+]:ACP	0.999944231973101
AT3G08580.2	TAS3C-5'D9[-]	588	6	0.42009	0.174967010951994	no	AAC1	TAS3C-5'D9[-]:AAC1	0.999944231973101
AT3G10570.1	TAS4-3'D9[+]	1554	6	0.42009	0.273046972639351	no	CYP77A6	TAS4-3'D9[+]:CYP77A6	0.999944231973101
AT3G12260.1	TAS3A-5'D4[-]	259	6	0.840181	0.52269850647912	no	NA	TAS3A-5'D4[-]:AT3G12260.1	0.999944231973101
AT3G14990.3	TAS3A-5'D7[+]	474	6	0.42009	0.403372778039733	no	AtDJ1A	TAS3A-5'D7[+]:AtDJ1A	0.999944231973101
AT3G16170.1	TAS1B-3'D9[-]	1409	5.5	0.42009	0.206370335708379	no	AAE13	TAS1B-3'D9[-]:AAE13	0.999944231973101
AT3G17820.1	TAS3C-5'D2[-]	1272	6	0.840181	0.421990175934249	no	ATGSKB6	TAS3C-5'D2[-]:ATGSKB6	0.999944231973101
AT3G28720.1	TAS1C-3'D2[+]	1950	6	0.42009	0.771712130491512	no	NA	TAS1C-3'D2[+]:AT3G28720.1	0.999944231973101
AT3G46430.1	TAS3C-5'D3[+]	86	6	0.840181	0.210999442741072	no	NA	TAS3C-5'D3[+]:AT3G46430.1	0.999944231973101
AT3G48890.1	TAS3C-5'D8[-]	588	6	0.42009	0.628283346679821	no	ATMAPR3	TAS3C-5'D8[-]:ATMAPR3	0.999944231973101
AT3G53040.1	TAS3A-5'D1[+]	1084	6	0.42009	0.771712130491512	no	NA	TAS3A-5'D1[+]:AT3G53040.1	0.999944231973101
AT3G57550.2	TAS3C-5'D9[+]	915	5.5	0.378081	0.609697514013812	no	AGK2	TAS3C-5'D9[+]:AGK2	0.999944231973101
AT3G58140.1	TAS2-3'D9[+]	1136	5.5	0.42009	0.628283346679821	no	NA	TAS2-3'D9[+]:AT3G58140.1	0.999944231973101
AT3G59940.1	TAS4-3'D9[+]	1241	6	1.26027	0.843271053142115	no	NA	TAS4-3'D9[+]:AT3G59940.1	0.999944231973101
AT3G59940.1	TAS3A-5'D2[-]	1325	6	0.42009	0.529813159426346	no	NA	TAS3A-5'D2[-]:AT3G59940.1	0.999944231973101
AT3G62600.1	TAS3A-5'D1[+]	480	6	0.42009	0.628283346679821	no	ATERDJ3B	TAS3A-5'D1[+]:ATERDJ3B	0.999944231973101
AT4G02050.1	TAS3C-5'D3[+]	190	5.5	0.42009	0.235072205632106	no	STP7	TAS3C-5'D3[+]:STP7	0.999944231973101
AT4G02370.1	TAS3B-5'D5[+]	589	5.5	0.42009	0.403372778039733	no	NA	TAS3B-5'D5[+]:AT4G02370.1	0.999944231973101
AT4G16155.1	TAS3B-5'D9[+]	1564	6	0.42009	0.628283346679821	no	NA	TAS3B-5'D9[+]:AT4G16155.1	0.999944231973101
AT4G17870.1	TAS3C-5'D4[+]	145	6	0.42009	0.360371311186282	no	PYR1	TAS3C-5'D4[+]:PYR1	0.999944231973101
AT4G19760.1	TAS2-3'D9[-]	276	6	0.42009	0.771712130491512	no	NA	TAS2-3'D9[-]:AT4G19760.1	0.999944231973101
AT4G21960.1	TAS3B-5'D7[+]	600	6	0.42009	0.219788026335747	no	PRXR1	TAS3B-5'D7[+]:PRXR1	0.999944231973101
AT4G26630.2	TAS3C-5'D3[+]	836	6	0.42009	0.460522432831223	no	NA	TAS3C-5'D3[+]:AT4G26630.2	0.999944231973101
AT4G31340.2	TAS1C-3'D7[+]	1503	6	0.42009	0.206370335708379	no	NA	TAS1C-3'D7[+]:AT4G31340.2	0.999944231973101
AT4G34480.1	TAS3C-5'D1[+]	1447	6	0.42009	0.458027060587979	no	NA	TAS3C-5'D1[+]:AT4G34480.1	0.999944231973101
AT4G34620.1	TAS1C-3'D7[-]	524	5.5	0.42009	0.25264054908477	no	SSR16	TAS1C-3'D7[-]:SSR16	0.999944231973101
AT4G35050.1	TAS3A-5'D8[+]	1187	5.5	0.42009	0.628283346679821	no	MSI3	TAS3A-5'D8[+]:MSI3	0.999944231973101
AT5G01210.1	TAS3B-5'D5[+]	1449	6	1.26027	0.573580874124188	no	NA	TAS3B-5'D5[+]:AT5G01210.1	0.999944231973101
AT5G07440.3	TAS3C-5'D9[+]	180	5.5	1.68036	0.389515307494111	no	GDH2	TAS3C-5'D9[+]:GDH2	0.999944231973101
AT5G08350.1	TAS2-3'D5[+]	673	6	0.840181	0.59352061797481	no	NA	TAS2-3'D5[+]:AT5G08350.1	0.999944231973101
AT5G10450.4	TAS4-3'D9[+]	519	6	1.31068	0.313585946798361	no	14-3-3lambda	TAS4-3'D9[+]:14-3-3lambda	0.999944231973101
AT5G10860.1	TAS3C-5'D7[-]	800	5.5	1.68036	0.217166839512575	no	CBSX3	TAS3C-5'D7[-]:CBSX3	0.999944231973101
AT5G18520.1	TAS4-3'D9[+]	1334	6	1.26027	0.472779717244567	no	Cand7	TAS4-3'D9[+]:Cand7	0.999944231973101
AT5G28770.3	TAS3A-5'D8[+]	935	6	0.42009	0.297039622992756	no	AtbZIP63	TAS3A-5'D8[+]:AtbZIP63	0.999944231973101
AT5G40450.1	TAS3B-5'D9[+]	2738	6	0.42009	0.458027060587979	no	NA	TAS3B-5'D9[+]:AT5G40450.1	0.999944231973101
AT5G41260.1	TAS3C-5'D9[+]	2001	6	0.218447	0.539071438367983	no	BSK8	TAS3C-5'D9[+]:BSK8	0.999944231973101
AT5G47120.1	TAS3C-5'D3[+]	773	6	0.840181	0.686542479368443	no	ATBI-1	TAS3C-5'D3[+]:ATBI-1	0.999944231973101
AT5G49520.1	TAS3B-5'D3[+]	1390	5.5	0.840181	0.686542479368443	no	ATWRKY48	TAS3B-5'D3[+]:ATWRKY48	0.999944231973101
AT5G52650.1	TAS3B-5'D7[+]	528	6	0.42009	0.115057849364791	no	NA	TAS3B-5'D7[+]:AT5G52650.1	0.999944231973101
AT5G52920.1	TAS4-3'D1[-]	1531	6	0.42009	0.529813159426346	no	PKP-BETA1	TAS4-3'D1[-]:PKP-BETA1	0.999944231973101
AT5G52920.1	TAS3C-5'D4[+]	629	6	0.42009	0.771712130491512	no	PKP-BETA1	TAS3C-5'D4[+]:PKP-BETA1	0.999944231973101
AT5G65220.1	TAS3B-5'D9[+]	450	6	1.26027	0.374149986426268	no	NA	TAS3B-5'D9[+]:AT5G65220.1	0.999944231973101
AT5G66760.1	TAS1C-3'D5[-]	1777	6	0.42009	0.293175028851136	no	SDH1-1	TAS1C-3'D5[-]:SDH1-1	0.999944231973101
ATCG00380.1	TAS3B-5'D8[+]	235	6	0.42009	0.0837149392220899	no	RPS4	TAS3B-5'D8[+]:RPS4	0.999944231973101
