# Supplementary material for: NanoPARE: parallel analysis of RNA 5′ ends from low-input RNA
Source: Genome Res. 2018 Dec;28(12):1931–42. doi: 10.1101/gr.239202.118 (PMC6280765; doi:10.1101/gr.239202.118)
Supplement: Supplemental Material [file supp_gr.239202.118_Supplemental_Code_S1.zip › supplemental_code_S1/data_tables/detected_sites/stigma_3.anno.mir.allen.detected.sites.tsv]

target.transcript	sRNA	slice.site	Allen.score	slice.site.rpm	fold.change	verified.	common.name	interaction	adj.p.val
AT1G27370.4	miR156j	1324	0	1.4974	1.42814743989675	no	SPL10	miR156j:SPL10	0
AT1G30490.1	miR165a-3p	805	3	2.9948	3.9948	no	ATHB9	miR165a-3p:ATHB9	0
AT1G31280.1	miR403-3p	3232	1	2.2461	1.29979178345479	yes	AGO2	miR403-3p:AGO2	0
AT1G51480.1	miR472-3p	810	1	0.37435	1.37435	yes	NA	miR472-3p:AT1G51480.1	0
AT1G56010.2	miR164a	812	2	0.748699	1.748699	yes	anac021	miR164a:anac021	0
AT1G63010.5	miR827	214	5	2.2461	1.85629430793979	no	NA	miR827:AT1G63010.5	0
AT1G70700.2	miR169d	787	2.5	0.748699	0.250186205485586	no	JAZ9	miR169d:JAZ9	0
AT1G77850.1	miR160a-5p	1419	0.5	17.2201	7.29562745255065	yes	ARF17	miR160a-5p:ARF17	0
AT2G02850.1	miR408-3p	107	1	5.24089	0.735347867736382	yes	ARPN	miR408-3p:ARPN	0
AT2G28350.1	miR160a-5p	1339	2	13.4766	14.4766	yes	ARF10	miR160a-5p:ARF10	0
AT2G33810.1	miR156a-5p	796	1.5	0.748699	0.437743816962051	yes	SPL3	miR156a-5p:SPL3	0
AT2G39675.1	miR173-5p	378	2.5	8.23569	9.23569	yes	TAS1c	miR173-5p:TAS1c	0
AT2G39681.1	miR173-5p	417	2.5	15.7227	16.7227	yes	TAS2	miR173-5p:TAS2	0
AT2G45160.1	miR171a-3p	1013	0	34.4402	10.9177782569853	yes	ATHAM1	miR171a-3p:ATHAM1	0
AT3G01530.1	miR5654-3p	973	6	1.4974	2.42478261038421	no	ATMYB57	miR5654-3p:ATMYB57	0
AT3G26810.1	miR393a-5p	2009	4	5.98959	3.99702292961796	yes	AFB2	miR393a-5p:AFB2	0
AT3G60630.1	miR171a-3p	1055	0	36.6863	5.39177548325438	yes	ATHAM2	miR171a-3p:ATHAM2	0
AT3G62980.1	miR393a-5p	1721	2	0.748699	1	yes	AtTIR1	miR393a-5p:AtTIR1	0
AT4G00150.1	miR171a-3p	866	0	2.9948	2.28444117598283	yes	ATHAM3	miR171a-3p:ATHAM3	0
AT4G30080.1	miR160a-5p	1518	2.5	8.98439	9.98439	yes	ARF16	miR160a-5p:ARF16	0
AT4G36920.2	miR172c	1303	1	0.748699	1	yes	AP2	miR172c:AP2	0
AT5G06100.3	miR159a	1259	3.5	4.49219	5.49219	yes	ATMYB33	miR159a:ATMYB33	0
AT5G24890.1	miR414	772	1	0.748699	0.700207816128774	no	NA	miR414:AT5G24890.1	0
AT5G39740.2	miR414	997	1.5	0.748699	0.280200259898829	no	OLI7	miR414:OLI7	0
AT5G43270.3	miR156j	1111	0	0.748699	1	yes	SPL2	miR156j:SPL2	0
AT5G50570.2	miR156j	976	0	0.37435	1	no	SPL13	miR156j:SPL13	0
AT5G50670.1	miR156j	1111	0	0.37435	1	no	SPL13	miR156j:SPL13	0
AT5G60760.1	miR447a-3p	1290	2.5	0.748699	1.748699	yes	NA	miR447a-3p:AT5G60760.1	0
AT5G65060.2	miR2112-3p	717	5	5.24089	3.56887606157492	no	AGL70	miR2112-3p:AGL70	0
AT5G60690.1	miR165a-3p	1272	3	2.9948	3.9948	no	IFL	miR165a-3p:IFL	0.00355959736716853
AT1G54440.2	miR414	1932	2.5	1.35515	2.35515	no	NA	miR414:AT1G54440.2	0.00542861050174001
AT2G47460.1	miR858b	400	2.5	14.974	2.90849369741396	yes	ATMYB12	miR858b:ATMYB12	0.00732949619124626
AT3G04310.1	miR414	229	2.5	0.748699	1.748699	no	NA	miR414:AT3G04310.1	0.00732949619124626
AT1G62914.1	miR161.2	978	3	2.05892	3.05892	no	NA	miR161.2:AT1G62914.1	0.0091173246867007
AT4G16250.1	miR2934-5p	3372	2.5	0.748699	1.748699	no	PHYD	miR2934-5p:PHYD	0.00921245519848555
AT5G39610.1	miR164c-5p	780	3	0.748699	1.748699	no	ANAC092	miR164c-5p:ANAC092	0.012084797078759
AT1G02860.2	miR827	268	1	0.748699	1.748699	yes	BAH1	miR827:BAH1	0.0155889098328867
AT1G63130.1	miR161.2	1111	3	0.935874	1.935874	yes	TAS8	miR161.2:TAS8	0.0155889098328867
AT1G79990.5	miR5633	747	2	0.748699	1.748699	no	NA	miR5633:AT1G79990.5	0.0155889098328867
AT5G14850.2	miR5658	1117	2	0.748699	1.748699	no	NA	miR5658:AT5G14850.2	0.0217458280328337
AT5G12050.1	miR414	1067	4	2.2461	3.2461	no	NA	miR414:AT5G12050.1	0.0226709740319291
AT2G20280.1	miR414	1015	2	0.748699	1	no	NA	miR414:AT2G20280.1	0.0232506721811911
AT2G34710.1	miR165a-3p	880	3	0.748699	1.748699	no	ATHB-14	miR165a-3p:ATHB-14	0.0241367250496726
AT5G43730.1	miR472-3p	634	3	0.748699	1.748699	no	NA	miR472-3p:AT5G43730.1	0.0241367250496726
AT1G52150.3	miR166a-3p	1278	3	0.748699	1.748699	yes	ATHB-15	miR166a-3p:ATHB-15	0.0258844704808495
AT2G22840.1	miR396a-5p	791	4	1.4974	2.4974	yes	AtGRF1	miR396a-5p:AtGRF1	0.0309673199745729
AT1G70200.1	miR414	302	3	0.748699	1.748699	no	NA	miR414:AT1G70200.1	0.03100487758357
AT1G19100.1	miR869.2	210	3	0.748699	1	no	AtMORC6	miR869.2:AtMORC6	0.0353883793602016
AT4G26110.2	miR414	1111	2	0.748699	0.700207816128774	no	ATNAP1;1	miR414:ATNAP1;1	0.0353883793602016
AT5G40340.1	miR414	1045	2.5	0.748699	1	no	NA	miR414:AT5G40340.1	0.0353883793602016
AT5G16490.1	miR854a	97	6	2.2461	3.2461	no	RIC4	miR854a:RIC4	0.039960195779625
AT1G12820.1	miR393a-5p	1894	4	6.73829	1.93709071793331	yes	AFB3	miR393a-5p:AFB3	0.0441366277646392
AT1G48410.3	miR168a-5p	531	5	1.4974	2.4974	yes	AGO1	miR168a-5p:AGO1	0.0509972565559106
AT1G06630.3	miR5655	594	3.5	0.748699	1.748699	no	NA	miR5655:AT1G06630.3	0.0558592674842961
AT1G08125.3	miR390a-3p	887	5	7.48699	3.39833026347401	no	NA	miR390a-3p:AT1G08125.3	0.061518981844607
AT4G12650.1	miR4227	625	3.5	0.748699	1.748699	no	NA	miR4227:AT4G12650.1	0.061518981844607
AT1G47970.1	miR414	371	2.5	0.748699	0.700207816128774	no	NA	miR414:AT1G47970.1	0.0786243540273065
AT3G11810.1	miR414	1101	2.5	0.748699	0.700207816128774	no	NA	miR414:AT3G11810.1	0.0786243540273065
AT5G37370.4	miR5998a	1363	2.5	0.748699	0.700207816128774	no	ATSRL1	miR5998a:ATSRL1	0.0953285743339556
AT5G04810.1	miR414	2809	3	0.748699	1	no	NA	miR414:AT5G04810.1	0.095544447814657
AT5G37780.3	miR414	638	2.5	4.49219	0.550077671244813	no	ACAM-1	miR414:ACAM-1	0.103062325372381
AT5G09460.1	miR838	2121	3.5	1.4974	1.42814743989675	no	NA	miR838:AT5G09460.1	0.11028193885166
AT5G09461.1	miR838	2121	3.5	1.4974	1.42814743989675	no	CPuORF43	miR838:CPuORF43	0.11028193885166
AT5G09462.1	miR838	2121	3.5	1.4974	1.42814743989675	no	CPuORF42	miR838:CPuORF42	0.11028193885166
AT5G09463.1	miR838	2121	3.5	1.4974	1.42814743989675	no	CPuORF41	miR838:CPuORF41	0.11028193885166
AT2G17190.1	miR5662	1924	5.5	1.4974	2.4974	no	NA	miR5662:AT2G17190.1	0.111297951189596
AT1G64680.1	miR5657	733	4.5	0.748699	1.748699	no	NA	miR5657:AT1G64680.1	0.126765039330715
AT1G79470.1	miR167a-3p	884	4.5	0.748699	1.748699	no	NA	miR167a-3p:AT1G79470.1	0.137312414966199
AT1G10120.1	miR396a-5p	1316	5.5	1.4974	2.4974	yes	NA	miR396a-5p:AT1G10120.1	0.141415840137426
AT5G23940.1	miR3440b-3p	713	4.5	0.748699	1.748699	no	DCR	miR3440b-3p:DCR	0.146192855971261
AT3G29075.1	miR414	714	4.5	2.2461	1.85629430793979	no	NA	miR414:AT3G29075.1	0.154037546589713
AT5G49890.1	miR831-5p	2172	5	1.4974	2.4974	no	ATCLC-C	miR831-5p:ATCLC-C	0.154037546589713
AT2G38250.1	miR156f-3p	796	4.5	0.748699	1.748699	no	NA	miR156f-3p:AT2G38250.1	0.165493201050836
AT3G52120.2	miR414	418	4.5	0.748699	1.748699	no	NA	miR414:AT3G52120.2	0.174653547210692
AT1G69910.1	miR5029	825	6	3.7435	2.71258804402587	no	NA	miR5029:AT1G69910.1	0.206646518785464
AT5G23240.1	miR5658	319	5	0.748699	1.748699	no	NA	miR5658:AT5G23240.1	0.206646518785464
AT5G08139.1	miR4221	1225	5.5	3.7435	2.71258804402587	no	NA	miR4221:AT5G08139.1	0.208970962545686
AT4G24280.1	miR840-3p	1194	5	0.748699	1.748699	no	cpHsc70-1	miR840-3p:cpHsc70-1	0.212438586082553
AT3G04010.1	miR401	966	5	0.748699	1.748699	no	NA	miR401:AT3G04010.1	0.222923682632174
AT5G01810.3	miR5655	1728	3.5	4.49219	1	no	ATPK10	miR5655:ATPK10	0.222923682632174
AT2G37340.3	miR842	1015	3	0.748699	0.538707679985213	no	AT-RS2Z33	miR842:AT-RS2Z33	0.230307064452748
AT5G37020.2	miR167a-5p	2380	4	1.4974	1.42814743989675	no	ARF8	miR167a-5p:ARF8	0.230307064452748
AT3G21400.1	miR863-5p	559	5	0.748699	1.748699	no	NA	miR863-5p:AT3G21400.1	0.231356950318526
AT2G11910.2	miR414	313	3	0.748699	0.700207816128774	no	NA	miR414:AT2G11910.2	0.233546628603405
AT1G17840.1	miR1886.1	237	5	0.748699	1.748699	no	ABCG11	miR1886.1:ABCG11	0.241185341605901
AT1G49270.1	miR854a	51	6	0.748699	1.748699	no	AtPERK7	miR854a:AtPERK7	0.241185341605901
AT2G36410.3	miR5029	1006	3	0.748699	0.700207816128774	no	NA	miR5029:AT2G36410.3	0.241185341605901
AT3G14980.1	miR822-5p	345	5.5	0.748699	1.748699	no	IDM1	miR822-5p:IDM1	0.241185341605901
AT5G09420.1	miR165a-5p	448	5.5	0.748699	1.748699	no	AtmtOM64	miR165a-5p:AtmtOM64	0.241185341605901
AT1G25470.2	miR5021	175	5.5	0.748699	1.748699	no	CRF12	miR5021:CRF12	0.245059615993151
AT1G25472.1	miR5021	181	5.5	0.748699	1.748699	no	CPuORF54	miR5021:CPuORF54	0.245059615993151
AT2G23350.1	miR156f-3p	1923	4	0.748699	1	no	PAB4	miR156f-3p:PAB4	0.245059615993151
AT2G36400.1	miR396a-5p	756	4	1.4974	1	yes	AtGRF3	miR396a-5p:AtGRF3	0.245059615993151
AT4G23680.1	miR5658	557	2	0.748699	0.134730877095661	no	NA	miR5658:AT4G23680.1	0.245059615993151
AT4G20440.4	miR5633	960	6	2.2461	1.85629430793979	no	smB	miR5633:smB	0.249183672258671
AT5G22070.1	miR5021	1715	4.5	0.748699	1.748699	no	NA	miR5021:AT5G22070.1	0.253628553966323
AT1G60870.1	miR414	693	3	0.748699	0.437743816962051	no	MEE9	miR414:MEE9	0.262902526280378
AT1G67140.3	miR414	3496	5.5	0.748699	1.748699	no	SWEETIE	miR414:SWEETIE	0.262902526280378
AT1G72440.1	miR414	2884	4	0.748699	1	no	EDA25	miR414:EDA25	0.262902526280378
AT2G18220.1	miR414	1980	4	0.748699	1	no	NA	miR414:AT2G18220.1	0.262902526280378
AT3G51880.4	miR414	542	4	1.4974	1	no	AtHMGB1	miR414:AtHMGB1	0.262902526280378
AT4G09460.1	miR858a	353	4	1.27279	1.29970337948383	no	AtMYB6	miR858a:AtMYB6	0.262902526280378
AT1G29900.1	miR5645a	3279	5	0.748699	1.748699	no	CARB	miR5645a:CARB	0.264097031777501
AT2G44130.1	miR414	1246	3	0.748699	0.538707679985213	no	NA	miR414:AT2G44130.1	0.265431212325683
AT4G31620.1	miR414	393	5	0.748699	1.748699	no	NA	miR414:AT4G31620.1	0.265431212325683
AT1G17760.1	miR858a	1731	4	0.748699	1	no	ATCSTF77	miR858a:ATCSTF77	0.270322163001674
AT1G19100.1	miR5028	383	6	0.748699	1.748699	no	AtMORC6	miR5028:AtMORC6	0.270322163001674
AT2G11910.2	miR414	502	3	0.748699	0.318397397031057	no	NA	miR414:AT2G11910.2	0.270322163001674
AT3G09200.2	miR5662	663	3.5	0.748699	0.700207816128774	no	NA	miR5662:AT3G09200.2	0.270322163001674
AT3G60250.2	miR397b	242	4	0.748699	1	yes	CKB3	miR397b:CKB3	0.270322163001674
AT3G61210.1	miR396b-5p	771	5.5	0.748699	1.748699	no	NA	miR396b-5p:AT3G61210.1	0.270322163001674
AT5G44200.2	miR414	905	3.5	0.748699	0.700207816128774	no	ATCBP20	miR414:ATCBP20	0.27653090575664
AT1G01230.1	miR156g	264	4	1.4974	1.42814743989675	no	NA	miR156g:AT1G01230.1	0.286191083220314
AT5G45350.2	miR5655	132	6	0.748699	1.748699	no	NA	miR5655:AT5G45350.2	0.297061554150219
AT3G56910.1	miR5021	151	3.5	1.4974	1	no	PSRP5	miR5021:PSRP5	0.299111778904704
AT3G57430.1	miR8165	138	6	0.748699	1.748699	no	OTP84	miR8165:OTP84	0.299111778904704
AT5G66960.1	miR847	1833	5.5	0.748699	1.748699	no	NA	miR847:AT5G66960.1	0.299111778904704
AT5G41070.1	miR5658	1177	4	0.748699	1	no	DRB5	miR5658:DRB5	0.311947695265454
AT4G21740.1	miR5021	205	5	0.748699	1.748699	no	NA	miR5021:AT4G21740.1	0.314868225703148
AT5G42750.1	miR5021	225	5	0.748699	1.748699	no	BKI1	miR5021:BKI1	0.314868225703148
AT1G23330.1	miR5656	690	5.5	0.748699	1.748699	no	NA	miR5656:AT1G23330.1	0.323089558689366
AT1G56423.1	miR5638a	662	5.5	0.748699	1.748699	no	NA	miR5638a:AT1G56423.1	0.323089558689366
AT3G63400.3	miR4221	1343	4	0.748699	1	no	NA	miR4221:AT3G63400.3	0.323089558689366
AT4G35840.1	miR825	173	5	0.748699	1.748699	no	NA	miR825:AT4G35840.1	0.323089558689366
AT5G62530.1	miR5017-5p	1483	6	0.748699	1.748699	no	ALDH12A1	miR5017-5p:ALDH12A1	0.323089558689366
AT3G10740.1	miR855	355	5.5	0.748699	1.748699	no	ARAF	miR855:ARAF	0.329956608095193
AT2G17970.3	miR866-5p	238	6	0.748699	1.748699	no	NA	miR866-5p:AT2G17970.3	0.33614393012619
AT2G40660.1	miR169f-3p	762	5.5	0.748699	1.748699	no	NA	miR169f-3p:AT2G40660.1	0.33614393012619
AT5G18310.2	miR5021	246	4	1.4974	1.42814743989675	no	NA	miR5021:AT5G18310.2	0.33614393012619
AT1G14670.1	miR156h	1102	4	0.748699	1	no	NA	miR156h:AT1G14670.1	0.336844295377852
AT2G43790.1	miR159c	1335	4.5	0.748699	1	no	ATMAPK6	miR159c:ATMAPK6	0.337667869877523
AT1G06040.2	miR1886.1	706	3.5	0.748699	0.700207816128774	no	BBX24	miR1886.1:BBX24	0.34372212651295
AT3G14110.3	miR396b-5p	773	4.5	0.748699	1	no	FLU	miR396b-5p:FLU	0.346079290299284
AT3G49010.5	miR5662	83	3.5	0.748699	0.437743816962051	no	ATBBC1	miR5662:ATBBC1	0.346079290299284
AT4G29670.2	miR169f-3p	704	6	3.7435	1.89937535036438	no	ACHT2	miR169f-3p:ACHT2	0.346079290299284
AT5G23390.1	miR4221	2015	4.5	0.748699	1	no	NA	miR4221:AT5G23390.1	0.346079290299284
AT5G39710.1	miR774b-3p	2172	6	0.748699	1.748699	no	EMB2745	miR774b-3p:EMB2745	0.346079290299284
AT1G60940.2	miR838	1148	4.5	0.748699	1	no	SNRK2-10	miR838:SNRK2-10	0.351531732680846
AT2G03470.2	miR414	1125	4.5	0.748699	1	no	NA	miR414:AT2G03470.2	0.351531732680846
AT3G28007.1	miR414	782	3.5	0.748699	0.437743816962051	no	AtSWEET4	miR414:AtSWEET4	0.351531732680846
AT4G09010.1	miR5630a	977	4	0.748699	0.700207816128774	no	APX4	miR5630a:APX4	0.351531732680846
AT3G04910.3	miR847	2120	4.5	0.748699	1	no	ATWNK1	miR847:ATWNK1	0.353966170023241
AT2G17250.1	miR869.2	1502	6	0.748699	1.748699	no	EMB2762	miR869.2:EMB2762	0.357064313630809
AT1G20696.3	miR5021	727	2.5	0.748699	0.280200259898829	no	HMGB3	miR5021:HMGB3	0.361066882750456
AT1G76500.1	miR847	377	6	0.748699	1.748699	no	AHL29	miR847:AHL29	0.361066882750456
AT4G01090.1	miR156a-3p	2069	4.5	0.748699	1	no	NA	miR156a-3p:AT4G01090.1	0.361066882750456
AT1G53280.1	miR5642a	1320	4.5	1.4974	1	no	AtDJ1B	miR5642a:AtDJ1B	0.366680521848032
AT2G21390.1	miR5662	3150	5	1.4974	1.42814743989675	no	NA	miR5662:AT2G21390.1	0.366680521848032
AT3G25520.2	miR414	699	3.5	0.748699	0.283258470464938	no	ATL5	miR414:ATL5	0.366680521848032
AT5G02190.1	miR5021	196	4	0.748699	1	no	ATASP38	miR5021:ATASP38	0.366680521848032
AT2G30260.1	miR5662	749	4	0.748699	1	no	U2B''	miR5662:U2B''	0.37040065023153
AT1G29930.1	miR842	223	4.5	2.9948	1.11726093753933	no	AB140	miR842:AB140	0.384436025218433
AT5G26000.2	miR4227	851	4	2.2461	1	no	AtTGG1	miR4227:AtTGG1	0.389010528012382
AT1G48380.2	miR396a-5p	1173	6	0.748699	1.748699	no	HYP7	miR396a-5p:HYP7	0.392500894649679
AT1G45688.2	miR1886.1	740	6	0.748699	1.748699	no	NA	miR1886.1:AT1G45688.2	0.410682738403098
AT3G49350.1	miR773b-3p	1509	6	0.748699	1.748699	no	NA	miR773b-3p:AT3G49350.1	0.414301332667032
AT5G64030.1	miR162a-5p	2071	5	1.4974	1.42814743989675	no	NA	miR162a-5p:AT5G64030.1	0.414847348255396
AT2G30700.1	miR159b-5p	1237	6	0.748699	1.748699	no	NA	miR159b-5p:AT2G30700.1	0.416462009044759
AT2G30500.2	miR413	1510	4	0.748699	0.700207816128774	no	NET4B	miR413:NET4B	0.41811851954317
AT1G63000.1	miR396a-5p	683	4.5	0.748699	1	no	NRS/ER	miR396a-5p:NRS/ER	0.425767983563543
AT2G22080.1	miR414	598	4	0.748699	0.700207816128774	no	NA	miR414:AT2G22080.1	0.437059618545443
AT1G07320.4	miR414	870	4	0.748699	0.832479922307542	no	EMB2784	miR414:EMB2784	0.437325513768822
AT1G52827.1	miR1887	256	3.5	0.748699	0.700207816128774	no	ATCDT1	miR1887:ATCDT1	0.437325513768822
AT2G02160.1	miR838	1952	6	2.2461	1.85629430793979	no	NA	miR838:AT2G02160.1	0.437325513768822
AT2G17880.1	miR5021	328	3	0.748699	0.700207816128774	no	NA	miR5021:AT2G17880.1	0.437325513768822
AT3G52420.1	miR834	205	4.5	0.748699	1	no	ATOEP7	miR834:ATOEP7	0.437325513768822
AT4G17170.1	miR156c-3p	526	4.5	0.748699	1	no	AT-RAB2	miR156c-3p:AT-RAB2	0.437325513768822
AT4G18030.1	miR5999	2119	3.5	0.748699	0.538707679985213	no	NA	miR5999:AT4G18030.1	0.437325513768822
AT4G31340.2	miR413	404	4.5	0.748699	1	no	NA	miR413:AT4G31340.2	0.437325513768822
AT5G03500.3	miR4221	672	6	0.748699	1.748699	no	NA	miR4221:AT5G03500.3	0.437325513768822
AT5G56550.1	miR414	335	4	0.748699	0.889551037682964	no	ATOXS3	miR414:ATOXS3	0.437325513768822
AT3G17185.2	miR390a-5p	863	4.5	0.748699	1	yes	TAS3a	miR390a-5p:TAS3a	0.443783421151536
AT5G03455.1	miR5646	290	5	0.748699	1	no	ACR2	miR5646:ACR2	0.461495378022921
AT1G04210.1	miR5641	3897	5	0.748699	1	no	NA	miR5641:AT1G04210.1	0.478122236896789
AT1G20330.1	miR831-3p	739	5	2.2461	1	no	CVP1	miR831-3p:CVP1	0.484504945230484
AT1G30330.2	miR167a-5p	3246	5	2.9948	1	no	ARF6	miR167a-5p:ARF6	0.484504945230484
AT3G15000.1	miR835-5p	686	5	0.748699	1	no	RIP1	miR835-5p:RIP1	0.484504945230484
AT1G60700.1	miR3440b-5p	1118	6	0.748699	1.748699	no	NA	miR3440b-5p:AT1G60700.1	0.490005976214312
AT1G20090.1	miR5021	124	4	5.98959	1.27264169666381	no	ARAC4	miR5021:ARAC4	0.490266894201217
AT2G01970.1	miR156i	1111	5	1.4974	1.42814743989675	no	NA	miR156i:AT2G01970.1	0.491844598535974
AT1G64690.1	miR157a-3p	386	6	0.748699	1.748699	no	BLT	miR157a-3p:BLT	0.495005306758796
AT4G01080.1	miR838	572	5	0.748699	1	no	TBL26	miR838:TBL26	0.495822949991391
AT1G34320.1	miR1886.1	100	5	0.748699	1	no	NA	miR1886.1:AT1G34320.1	0.49804508727461
AT5G56000.1	miR837-5p	1958	5	1.4974	1	no	AtHsp90.4	miR837-5p:AtHsp90.4	0.49804508727461
AT2G07835.1	miR395b	13	5.5	0.247071	1.247071	no	NA	miR395b:AT2G07835.1	0.510560741449872
AT3G49470.1	miR414	244	5	0.748699	1	no	NACA2	miR414:NACA2	0.510560741449872
AT5G49100.1	miR5021	1308	4	0.748699	1	no	NA	miR5021:AT5G49100.1	0.513172488543288
AT2G19480.3	miR414	1181	4	0.748699	0.538707679985213	no	NAP1;2	miR414:NAP1;2	0.522405924448314
AT1G01300.1	miR8170-3p	1681	4	0.748699	0.538707679985213	no	NA	miR8170-3p:AT1G01300.1	0.526175092035522
AT2G25970.1	miR401	436	5	0.748699	1	no	NA	miR401:AT2G25970.1	0.526175092035522
AT2G44770.1	miR396b-5p	586	4	0.748699	0.538707679985213	no	NA	miR396b-5p:AT2G44770.1	0.526175092035522
AT5G55230.2	miR172c	2003	4	0.748699	0.538707679985213	no	ATMAP65-1	miR172c:ATMAP65-1	0.526175092035522
AT1G18620.2	miR5021	1287	5	0.748699	1	no	TRM3	miR5021:TRM3	0.528033362288846
AT1G54030.1	miR5021	173	5	0.748699	1	no	ERMO3	miR5021:ERMO3	0.528033362288846
AT3G15095.3	miR5658	1423	5	0.748699	1	no	HCF243	miR5658:HCF243	0.528033362288846
AT3G24080.2	miR414	552	5.5	1.4974	1.42814743989675	no	NA	miR414:AT3G24080.2	0.528854490183153
AT2G32910.1	miR3440b-5p	1139	5	0.748699	1	no	NA	miR3440b-5p:AT2G32910.1	0.539499765025347
AT2G44100.2	miR5014a-5p	870	5	0.748699	1	no	AT-GDI1	miR5014a-5p:AT-GDI1	0.539499765025347
AT2G01970.1	miR156i	1804	5	0.748699	1	no	NA	miR156i:AT2G01970.1	0.549648607884384
AT2G43240.2	miR5640	1580	5	0.748699	1	no	NA	miR5640:AT2G43240.2	0.549648607884384
AT3G02468.1	miR854a	813	5	1.4974	1	no	CPuORF9	miR854a:CPuORF9	0.549648607884384
AT3G02470.4	miR854a	866	5	1.4974	1	no	SAMDC	miR854a:SAMDC	0.549648607884384
AT1G18740.1	miR5662	1041	5.5	0.748699	1	no	NA	miR5662:AT1G18740.1	0.559399091472229
AT3G51260.2	miR5662	133	5.5	0.748699	1	no	PAD1	miR5662:PAD1	0.559399091472229
AT3G27830.1	miR418	201	4	0.748699	0.700207816128774	no	RPL12	miR418:RPL12	0.55971961109997
AT2G45290.1	miR3434-5p	2260	5	1.4974	1.42814743989675	no	NA	miR3434-5p:AT2G45290.1	0.562889578483685
AT1G71080.1	miR5013	979	5.5	0.748699	1	no	NA	miR5013:AT1G71080.1	0.564853356200288
AT3G52930.1	miR863-5p	351	4.5	0.748699	0.700207816128774	no	AtFBA8	miR863-5p:AtFBA8	0.564853356200288
AT5G23530.1	miR780.2	406	5.5	0.748699	1	no	AtCXE18	miR780.2:AtCXE18	0.570904765460528
AT1G62480.1	miR838	428	4	0.748699	0.158289115184431	no	NA	miR838:AT1G62480.1	0.57455708557309
AT1G04280.1	miR869.2	1552	5	1.4974	1	no	NA	miR869.2:AT1G04280.1	0.574600451725638
AT3G07810.2	miR167d	1749	5	0.748699	1	no	NA	miR167d:AT3G07810.2	0.574600451725638
AT2G35840.3	miR771	546	5.5	0.748699	1	no	NA	miR771:AT2G35840.3	0.581292336105181
AT5G62680.1	miR158a-5p	2178	4.5	0.748699	0.700207816128774	no	GTR2	miR158a-5p:GTR2	0.582379971300104
AT1G62830.1	miR156f-3p	2428	6	1.4974	1.42814743989675	no	ATLSD1	miR156f-3p:ATLSD1	0.590563951798784
AT5G11490.2	miR2112-5p	1336	5.5	0.748699	1	no	NA	miR2112-5p:AT5G11490.2	0.593248867307625
AT1G31300.2	miR5663-5p	1133	5.5	0.748699	1	no	NA	miR5663-5p:AT1G31300.2	0.604281590225878
AT3G46740.1	miR414	405	5.5	0.748699	1	no	MAR1	miR414:MAR1	0.604628858063791
AT3G58110.2	miR414	979	5.5	0.748699	1	no	NA	miR414:AT3G58110.2	0.604628858063791
AT1G35620.1	miR829-5p	715	5.5	0.748699	1	no	ATPDI8	miR829-5p:ATPDI8	0.614727459834172
AT1G49510.1	miR5021	184	6	0.748699	1	no	emb1273	miR5021:emb1273	0.614727459834172
AT1G69890.1	miR8165	1029	4.5	1.4974	0.769353994023597	no	NA	miR8165:AT1G69890.1	0.614727459834172
AT4G15510.3	miR5021	438	6	0.748699	1	no	PPD1	miR5021:PPD1	0.614727459834172
AT4G30993.2	miR774b-5p	223	5.5	0.748699	1	no	NA	miR774b-5p:AT4G30993.2	0.614727459834172
AT4G34110.1	miR4243	473	5.5	1.4974	1	no	ATPAB2	miR4243:ATPAB2	0.614727459834172
AT5G11090.1	miR5021	77	6	0.748699	1	no	NA	miR5021:AT5G11090.1	0.614727459834172
AT5G12250.1	miR774a	171	6	1.4974	1.42814743989675	no	TUB6	miR774a:TUB6	0.614727459834172
AT5G19120.1	miR5658	412	4	0.748699	0.437743816962051	no	NA	miR5658:AT5G19120.1	0.614727459834172
AT5G49100.1	miR5021	1170	6	0.748699	1	no	NA	miR5021:AT5G49100.1	0.614727459834172
AT1G02500.2	miR858a	967	5.5	1.4974	1	no	AtSAM1	miR858a:AtSAM1	0.621979602218367
AT1G10200.1	miR394a	660	5	0.748699	1	no	WLIM1	miR394a:WLIM1	0.635061440284527
AT4G19640.1	miR156f-3p	742	5.5	1.4974	1.42814743989675	no	ARA-7	miR156f-3p:ARA-7	0.635061440284527
AT4G03290.1	miR172b-5p	567	5.5	1.4974	1	no	NA	miR172b-5p:AT4G03290.1	0.639054919019753
AT5G08530.1	miR172b-5p	483	5.5	0.748699	1	no	CI51	miR172b-5p:CI51	0.639054919019753
AT5G55180.2	miR172b-5p	1367	5.5	0.748699	1	no	NA	miR172b-5p:AT5G55180.2	0.639054919019753
AT3G46550.1	miR854a	116	5.5	0.748699	1	no	FLA4	miR854a:FLA4	0.64636255738155
AT1G07920.1	miR414	1280	4.5	0.928387	0.555617438506818	no	NA	miR414:AT1G07920.1	0.650530205464072
AT1G07930.2	miR414	1061	4.5	0.277019	0.721007136565866	no	NA	miR414:AT1G07930.2	0.650941550710016
AT1G15860.3	miR829-5p	851	5	0.748699	1	no	NA	miR829-5p:AT1G15860.3	0.650941550710016
AT3G05670.1	miR5012	2752	5	0.748699	1	no	NA	miR5012:AT3G05670.1	0.650941550710016
ATCG00170.1	miR159c	373	5	1.4974	1	no	RPOC2	miR159c:RPOC2	0.650941550710016
AT1G12240.1	miR775	1483	5	0.748699	1	no	ATBETAFRUCT4	miR775:ATBETAFRUCT4	0.653653408166887
AT1G07940.2	miR414	1411	4.5	1.04069	0.454603982231885	no	NA	miR414:AT1G07940.2	0.674279143817293
AT1G10290.1	miR172a	2877	6	0.748699	1	no	ADL6	miR172a:ADL6	0.674279143817293
AT1G11840.6	miR156h	1209	4	1.4974	0.357302788861722	no	ATGLX1	miR156h:ATGLX1	0.674279143817293
AT1G19660.2	miR414	506	6	0.748699	1	no	NA	miR414:AT1G19660.2	0.674279143817293
AT1G20696.3	miR414	569	4.5	0.748699	0.318397397031057	no	HMGB3	miR414:HMGB3	0.674279143817293
AT1G27400.1	miR773a	591	5	2.2461	0.812581355762491	no	NA	miR773a:AT1G27400.1	0.674279143817293
AT1G33680.1	miR5661	2446	6	1.4974	1	no	NA	miR5661:AT1G33680.1	0.674279143817293
AT1G53070.1	miR833a-5p	666	5	0.748699	0.700207816128774	no	NA	miR833a-5p:AT1G53070.1	0.674279143817293
AT1G53910.3	miR396a-5p	591	6	1.4974	1	no	RAP2.12	miR396a-5p:RAP2.12	0.674279143817293
AT1G64980.1	miR2111b-3p	567	6	0.748699	1	no	CDI	miR2111b-3p:CDI	0.674279143817293
AT1G74560.3	miR414	827	5	1.4974	0.769353994023597	no	NRP1	miR414:NRP1	0.674279143817293
AT1G75130.1	miR5656	132	6	0.748699	1	no	CYP721A1	miR5656:CYP721A1	0.674279143817293
AT2G26240.1	miR868-3p	78	4.5	0.187175	0.475364378954112	no	NA	miR868-3p:AT2G26240.1	0.674279143817293
AT2G30110.1	miR414	3313	5	2.09636	0.953870798804719	no	ATUBA1	miR414:ATUBA1	0.674279143817293
AT2G31390.1	miR865-3p	319	6	0.748699	1	no	NA	miR865-3p:AT2G31390.1	0.674279143817293
AT2G39570.1	miR156f-3p	1310	4.5	0.748699	0.437743816962051	no	ACR9	miR156f-3p:ACR9	0.674279143817293
AT2G39730.3	miR863-5p	420	6	0.748699	1	no	RCA	miR863-5p:RCA	0.674279143817293
AT2G43710.2	miR5632-5p	1274	6	1.4974	1	no	FAB2	miR5632-5p:FAB2	0.674279143817293
AT2G46330.2	miR156i	540	4	0.748699	0.437743816962051	no	AGP16	miR156i:AGP16	0.674279143817293
AT3G22910.1	miR5663-5p	1545	6	0.748699	1	no	NA	miR5663-5p:AT3G22910.1	0.674279143817293
AT3G52470.1	miR5632-3p	906	6	2.9948	1.2306460059764	no	NA	miR5632-3p:AT3G52470.1	0.674279143817293
AT4G02450.2	miR414	735	4.5	2.2461	0.515189365143101	no	NA	miR414:AT4G02450.2	0.674279143817293
AT4G07990.2	miR173-5p	1191	6	0.748699	1	no	NA	miR173-5p:AT4G07990.2	0.674279143817293
AT4G17270.1	miR5663-5p	1285	6	0.748699	1	no	NA	miR5663-5p:AT4G17270.1	0.674279143817293
AT4G21660.2	miR847	1356	6	0.748699	1	no	NA	miR847:AT4G21660.2	0.674279143817293
AT4G27130.1	miR5632-3p	173	6	1.4974	1	no	NA	miR5632-3p:AT4G27130.1	0.674279143817293
AT4G28080.1	miR773a	5238	6	0.748699	1	no	NA	miR773a:AT4G28080.1	0.674279143817293
AT5G12050.1	miR866-5p	255	6	0.748699	1	no	NA	miR866-5p:AT5G12050.1	0.674279143817293
AT5G13475.1	miR417	3318	6	0.37435	1.37435	no	NA	miR417:AT5G13475.1	0.674279143817293
AT5G18460.1	miR838	1663	6	1.4974	1	no	NA	miR838:AT5G18460.1	0.674279143817293
AT5G51220.1	miR169g-3p	694	6	0.748699	1	no	NA	miR169g-3p:AT5G51220.1	0.674279143817293
AT5G60340.1	miR397b	369	6	0.748699	1	no	AAK6	miR397b:AAK6	0.674279143817293
AT5G52650.1	miR866-3p	155	5	0.748699	1	no	NA	miR866-3p:AT5G52650.1	0.674335612574958
AT3G01390.2	miR4221	411	6	2.2461	1	no	AVMA10	miR4221:AVMA10	0.676084687114936
AT3G13780.1	miR831-3p	611	6	0.748699	1	no	NA	miR831-3p:AT3G13780.1	0.676084687114936
AT3G19120.1	miR2939	1201	5	0.748699	1	no	NA	miR2939:AT3G19120.1	0.677335364232133
AT5G55910.1	miR5021	1942	4	0.748699	0.538707679985213	no	D6PK	miR5021:D6PK	0.680877244713224
AT4G30996.1	miR393b-3p	188	5	0.748699	0.700207816128774	no	NKS1	miR393b-3p:NKS1	0.685428229276126
AT1G75780.1	miR414	1350	5	0.748699	0.700207816128774	no	TUB1	miR414:TUB1	0.685836429520365
AT4G25780.1	miR2937	198	6	0.748699	1	no	NA	miR2937:AT4G25780.1	0.697101673218084
AT5G62690.1	miR774a	179	5	0.748699	0.700207816128774	no	TUB2	miR774a:TUB2	0.699661964425032
AT5G22080.2	miR158a-5p	762	5	0.748699	0.700207816128774	no	NA	miR158a-5p:AT5G22080.2	0.702973308084502
AT4G21160.4	miR829-5p	1267	5	0.748699	0.700207816128774	no	AGD12	miR829-5p:AGD12	0.705693597509651
AT3G19930.1	miR4227	1502	6	1.4974	1	no	ATSTP4	miR4227:ATSTP4	0.708983234355198
AT2G22795.1	miR831-3p	206	5.5	0.748699	1	no	NA	miR831-3p:AT2G22795.1	0.734133306443495
AT2G25670.2	miR408-3p	1316	5.5	0.748699	1	no	NA	miR408-3p:AT2G25670.2	0.734133306443495
AT2G42010.1	miR5027	2726	5.5	0.748699	1	no	PLDBETA	miR5027:PLDBETA	0.734133306443495
AT4G28400.1	miR5021	1065	6	1.4974	1.42814743989675	no	NA	miR5021:AT4G28400.1	0.734133306443495
AT4G30210.2	miR414	581	5.5	0.748699	1	no	AR2	miR414:AR2	0.734133306443495
AT4G39850.3	miR838	4600	5.5	0.748699	1	no	ABCD1	miR838:ABCD1	0.734133306443495
AT5G01020.1	miR169g-3p	1344	5.5	0.748699	1	no	NA	miR169g-3p:AT5G01020.1	0.734133306443495
AT5G03520.2	miR8182	770	5.5	1.4974	1	no	ATRAB-E1D	miR8182:ATRAB-E1D	0.734133306443495
AT5G07430.1	miR5648-5p	563	5.5	0.748699	1	no	NA	miR5648-5p:AT5G07430.1	0.734133306443495
AT5G13390.1	miR8179	2815	5.5	0.748699	1	no	NEF1	miR8179:NEF1	0.734133306443495
AT5G38383.1	miR169h	7421	5.5	0.748699	1	no	NA	miR169h:AT5G38383.1	0.734133306443495
AT5G42860.1	miR5023	855	5.5	0.748699	1	no	NA	miR5023:AT5G42860.1	0.734133306443495
AT5G42950.1	miR5015	4990	5.5	0.748699	1	no	NA	miR5015:AT5G42950.1	0.734133306443495
AT5G56360.1	miR776	2115	5.5	0.748699	1	no	PSL4	miR776:PSL4	0.734133306443495
AT3G10960.1	miR8170-5p	2100	6	1.4974	1.42814743989675	no	ATAZG1	miR8170-5p:ATAZG1	0.740049674697616
AT5G53460.3	miR5014b	6850	5.5	0.748699	1	no	GLT1	miR5014b:GLT1	0.740049674697616
AT5G60360.3	miR167a-5p	738	5.5	0.748699	1	no	AALP	miR167a-5p:AALP	0.740049674697616
AT3G06450.2	miR845a	202	5.5	0.748699	1	no	NA	miR845a:AT3G06450.2	0.742370092236633
AT5G09730.1	miR399f	1001	5.5	0.748699	1	no	ATBX3	miR399f:ATBX3	0.742370092236633
AT5G12890.1	miR157a-3p	1453	5.5	0.748699	1	no	NA	miR157a-3p:AT5G12890.1	0.742370092236633
AT5G23410.1	miR865-3p	211	5.5	0.0748699	1.0748699	no	NA	miR865-3p:AT5G23410.1	0.742370092236633
AT3G53260.1	miR415	2333	6	0.748699	1	no	ATPAL2	miR415:ATPAL2	0.768819972821776
AT5G07090.2	miR5640	976	4.5	0.748699	0.206044663655784	no	NA	miR5640:AT5G07090.2	0.769540086305042
AT1G64090.2	miR5021	412	5	0.748699	0.700207816128774	no	RTNLB3	miR5021:RTNLB3	0.773981423159054
AT4G22220.1	miR172b-5p	545	5	1.4974	0.769353994023597	no	ATISU1	miR172b-5p:ATISU1	0.773981423159054
AT5G20260.1	miR5021	30	5	0.748699	0.700207816128774	no	NA	miR5021:AT5G20260.1	0.773981423159054
AT1G69840.7	miR773b-3p	754	5	0.748699	0.700207816128774	no	NA	miR773b-3p:AT1G69840.7	0.776564289600249
AT1G72510.2	miR5021	209	6	0.748699	1	no	NA	miR5021:AT1G72510.2	0.776564289600249
AT5G45670.1	miR167a-3p	1107	5	0.748699	0.700207816128774	no	NA	miR167a-3p:AT5G45670.1	0.776564289600249
AT3G06170.1	miR860	1360	6	1.4974	1.42814743989675	no	NA	miR860:AT3G06170.1	0.788541228521949
AT4G37830.2	miR390a-5p	282	5	1.4974	0.769353994023597	no	NA	miR390a-5p:AT4G37830.2	0.788541228521949
AT1G32230.3	miR5026	768	6	0.748699	1	no	ATP8	miR5026:ATP8	0.796269288948535
AT1G53840.1	miR5998a	1237	6	0.748699	1	no	ATPME1	miR5998a:ATPME1	0.804635148819601
AT1G56200.2	miR414	377	5	0.748699	0.538707679985213	no	EMB1303	miR414:EMB1303	0.804635148819601
AT1G79920.2	miR397a	732	6	0.022461	1.01486273286765	no	AtHsp70-15	miR397a:AtHsp70-15	0.804635148819601
AT2G33340.3	miR5662	1769	6	0.748699	1	no	MAC3B	miR5662:MAC3B	0.804635148819601
AT3G01500.3	miR5024-3p	748	6	0.748699	1	no	ATBCA1	miR5024-3p:ATBCA1	0.804635148819601
AT3G08520.1	miR831-3p	29	6	4.20769	1.03883080691717	no	NA	miR831-3p:AT3G08520.1	0.804635148819601
AT3G11120.1	miR831-3p	105	5	1.4974	0.47887129495051	no	NA	miR831-3p:AT3G11120.1	0.804635148819601
AT4G26230.1	miR414	332	5	0.748699	0.538707679985213	no	NA	miR414:AT4G26230.1	0.804635148819601
AT4G31170.4	miR403-3p	1058	6	0.748699	1	no	NA	miR403-3p:AT4G31170.4	0.804635148819601
AT4G38740.1	miR776	534	6	0.748699	1	no	ROC1	miR776:ROC1	0.804635148819601
AT5G52280.1	miR838	2623	6	0.748699	1	no	NA	miR838:AT5G52280.1	0.804635148819601
AT2G24360.1	miR5664	1581	6	0.748699	1	no	NA	miR5664:AT2G24360.1	0.806210186119118
AT3G02940.1	miR858a	389	5	0.179688	0.472366461119564	no	AtMYB107	miR858a:AtMYB107	0.806210186119118
AT3G26510.5	miR860	1022	6	0.748699	1	no	NA	miR860:AT3G26510.5	0.806210186119118
AT3G29075.1	miR164b-3p	496	6	0.748699	1	no	NA	miR164b-3p:AT3G29075.1	0.806210186119118
AT3G53460.4	miR403-5p	1385	5	2.9948	0.347924541448205	no	CP29	miR403-5p:CP29	0.806210186119118
AT3G63030.1	miR417	434	6	0.748699	1	no	MBD4	miR417:MBD4	0.806210186119118
AT4G37730.1	miR413	920	6	0.748699	1	no	AtbZIP7	miR413:AtbZIP7	0.806210186119118
AT5G19880.1	miR391-3p	509	6	0.748699	1	no	NA	miR391-3p:AT5G19880.1	0.806210186119118
AT3G23590.1	miR172b-5p	3945	6	0.748699	1	no	MED33A	miR172b-5p:MED33A	0.807080042172535
AT3G27810.1	miR858a	499	5	0.748699	0.44105048110269	no	ATMYB21	miR858a:ATMYB21	0.807080042172535
AT5G05010.2	miR841b-3p	1436	6	0.748699	1	no	NA	miR841b-3p:AT5G05010.2	0.817893419843855
AT3G01090.3	miR5021	1795	5	0.748699	0.700207816128774	no	AKIN10	miR5021:AKIN10	0.821129253302365
AT5G61440.1	miR396b-5p	718	5	0.748699	0.437743816962051	no	ACHT5	miR396b-5p:ACHT5	0.822417716503385
AT1G20450.2	miR5632-5p	918	5	0.748699	0.162925960743831	no	ERD10	miR5632-5p:ERD10	0.840274838605738
AT5G27850.1	miR396b-5p	541	5	0.748699	0.368651628544324	no	NA	miR396b-5p:AT5G27850.1	0.842397472808436
AT4G12420.2	miR414	2007	5	0.748699	0.280200259898829	no	SKU5	miR414:SKU5	0.844250871667516
AT1G68010.2	miR5646	1243	5.5	0.748699	0.700207816128774	no	ATHPR1	miR5646:ATHPR1	0.853385856109224
AT2G20890.1	miR838	906	5.5	0.748699	0.700207816128774	no	PSB29	miR838:PSB29	0.853385856109224
AT2G35680.1	miR414	1517	5.5	0.748699	0.700207816128774	no	NA	miR414:AT2G35680.1	0.853385856109224
AT3G01480.2	miR156d-3p	1405	5.5	0.748699	0.700207816128774	no	ATCYP38	miR156d-3p:ATCYP38	0.853385856109224
AT3G05220.2	miR414	460	5.5	0.748699	0.700207816128774	no	NA	miR414:AT3G05220.2	0.853385856109224
AT4G23710.1	miR837-5p	324	5.5	0.748699	0.700207816128774	no	VAG2	miR837-5p:VAG2	0.853385856109224
AT2G38040.2	miR396a-5p	1994	5.5	0.748699	0.700207816128774	no	CAC3	miR396a-5p:CAC3	0.854321326766127
AT5G01530.1	miR5662	896	5.5	5.24089	0.735347867736382	no	LHCB4.1	miR5662:LHCB4.1	0.862317413943332
AT2G44060.2	miR414	1037	5.5	0.748699	0.700207816128774	no	NA	miR414:AT2G44060.2	0.865688043512717
AT1G16890.3	miR5998a	491	5.5	0.748699	0.700207816128774	no	UBC13B	miR5998a:UBC13B	0.86578397559335
AT3G17820.1	miR851-5p	1014	5	0.748699	0.0407363862539369	no	ATGSKB6	miR851-5p:ATGSKB6	0.86578397559335
AT5G18670.1	miR5021	1125	5	2.2461	0.684325919679562	no	BAM9	miR5021:BAM9	0.869539298655823
AT1G10950.1	miR5024-5p	1797	5.5	0.748699	0.995736784144732	no	AtTMN1	miR5024-5p:AtTMN1	0.875951237545354
AT3G19820.3	miR397b	1251	5.5	0.748699	0.700207816128774	no	CBB1	miR397b:CBB1	0.884330376539459
AT5G48160.2	miR865-3p	1655	5.5	0.748699	0.700207816128774	no	OBE2	miR865-3p:OBE2	0.888237030639524
AT1G01800.2	miR171c-5p	925	5.5	0.748699	0.700207816128774	no	NA	miR171c-5p:AT1G01800.2	0.888601431896526
AT5G18670.1	miR8170-5p	799	5	0.748699	0.437743816962051	no	BAM9	miR8170-5p:BAM9	0.891644991136693
AT4G31750.1	miR5021	140	5	0.748699	0.538707679985213	no	WIN2	miR5021:WIN2	0.896614135881286
AT4G29020.2	miR172b-5p	319	5.5	0.748699	0.700207816128774	no	NA	miR172b-5p:AT4G29020.2	0.896815687702683
AT2G01490.1	miR5655	1039	6	1.4974	0.769353994023597	no	PAHX	miR5655:PAHX	0.899140479577882
AT4G30440.1	miR161.1	695	5.5	0.748699	0.538707679985213	no	GAE1	miR161.1:GAE1	0.922467590494968
AT2G16600.2	miR773b-5p	405	5	0.748699	0.189341456891689	no	ROC3	miR773b-5p:ROC3	0.950614603016684
AT4G01150.2	miR3440b-3p	252	5.5	0.748699	0.538707679985213	no	NA	miR3440b-3p:AT4G01150.2	0.956038538589081
AT1G04630.1	miR414	591	5.5	0.748699	0.437743816962051	no	MEE4	miR414:MEE4	0.961298308088941
AT1G72020.1	miR5651	278	6	2.9948	0.842162959839781	no	NA	miR5651:AT1G72020.1	0.961298308088941
AT1G74840.2	miR8180	644	6	0.748699	0.700207816128774	no	NA	miR8180:AT1G74840.2	0.961298308088941
AT2G40610.1	miR5648-3p	488	6	0.748699	0.700207816128774	no	ATEXP8	miR5648-3p:ATEXP8	0.961298308088941
AT3G24495.1	miR1886.1	37	5.5	0.748699	0.538707679985213	no	ATMSH7	miR1886.1:ATMSH7	0.961298308088941
AT3G49530.1	miR5021	161	5.5	0.748699	0.538707679985213	no	ANAC062	miR5021:ANAC062	0.961298308088941
AT4G23470.3	miR4245	1039	6	1.4974	0.769353994023597	no	NA	miR4245:AT4G23470.3	0.961298308088941
AT5G13630.2	miR773a	3940	6	0.748699	0.700207816128774	no	ABAR	miR773a:ABAR	0.961298308088941
AT5G18680.1	miR832-5p	1214	6	0.748699	0.700207816128774	no	AtTLP11	miR832-5p:AtTLP11	0.961298308088941
AT5G27300.2	miR172d-5p	933	6	0.748699	0.700207816128774	no	NA	miR172d-5p:AT5G27300.2	0.961298308088941
AT5G54810.1	miR398a-5p	727	6	0.748699	0.700207816128774	no	ATTSB1	miR398a-5p:ATTSB1	0.961298308088941
ATCG00500.1	miR5638a	1234	6	0.748699	0.700207816128774	no	ACCD	miR5638a:ACCD	0.961298308088941
AT1G04980.1	miR169a-3p	1357	6	0.748699	0.700207816128774	no	ATPDI10	miR169a-3p:ATPDI10	0.965018340936807
AT4G02600.2	miR829-5p	1722	6	0.748699	0.700207816128774	no	ATMLO1	miR829-5p:ATMLO1	0.965018340936807
AT5G01380.1	miR854a	29	6	0.748699	0.700207816128774	no	NA	miR854a:AT5G01380.1	0.965018340936807
AT3G03920.1	miR1886.3	404	6	0.748699	0.700207816128774	no	NA	miR1886.3:AT3G03920.1	0.965891154920731
AT4G24620.2	miR868-3p	1840	6	0.748699	0.700207816128774	no	PGI	miR868-3p:PGI	0.965891154920731
AT2G37270.2	miR8166	403	6	1.4974	0.769353994023597	no	ATRPS5B	miR8166:ATRPS5B	0.97118522859276
AT1G75040.1	miR166a-5p	791	5.5	1.4974	0.400167283832915	no	PR-5	miR166a-5p:PR-5	0.971419032662298
AT5G27700.1	miR417	258	5.5	0.748699	0.368651628544324	no	NA	miR417:AT5G27700.1	0.973798067960414
AT1G06520.1	miR829-5p	1681	5.5	1.4974	0.357302788861722	no	ATGPAT1	miR829-5p:ATGPAT1	0.973871053965804
AT1G20693.3	miR390a-3p	589	5.5	0.748699	0.318397397031057	no	HMG BETA 1	miR390a-3p:HMG BETA 1	0.973871053965804
AT1G31130.1	miR776	1216	5.5	0.748699	0.280200259898829	no	NA	miR776:AT1G31130.1	0.973871053965804
AT1G74060.1	miR835-3p	810	5.5	0.748699	0.369819520695693	no	NA	miR835-3p:AT1G74060.1	0.973871053965804
AT1G76160.1	miR4221	377	5.5	0.748699	0.206044663655784	no	sks5	miR4221:sks5	0.973871053965804
AT2G16600.2	miR414	538	5.5	1.4974	0.137068402478581	no	ROC3	miR414:ROC3	0.973871053965804
AT2G19800.1	miR407	797	5.5	1.4974	0.3227328001406	no	MIOX2	miR407:MIOX2	0.973871053965804
AT2G23120.1	miR8176	270	5.5	2.9948	0.0966155066582179	no	NA	miR8176:AT2G23120.1	0.973871053965804
AT2G32060.3	miR5666	435	5.5	0.748699	0.318397397031057	no	NA	miR5666:AT2G32060.3	0.973871053965804
AT2G37340.3	miR5655	1252	6	0.748699	0.538707679985213	no	AT-RS2Z33	miR5655:AT-RS2Z33	0.973871053965804
AT3G56490.1	miR5663-5p	197	5.5	0.389324	0.34778311805347	no	HINT1	miR5663-5p:HINT1	0.973871053965804
AT5G27380.1	miR5021	1729	6	0.748699	0.538707679985213	no	GSH2	miR5021:GSH2	0.973871053965804
AT5G65670.2	miR390a-3p	939	5.5	0.748699	0.318397397031057	no	IAA9	miR390a-3p:IAA9	0.973871053965804
AT1G62480.1	miR838	473	5.5	0.748699	0.0579052825727749	no	NA	miR838:AT1G62480.1	0.975473554076165
AT2G41430.5	miR3434-5p	702	5.5	4.49219	0.112276380050167	no	CID1	miR3434-5p:CID1	0.975473554076165
AT4G04640.1	miR5021	1310	6	0.748699	0.700207816128774	no	ATPC1	miR5021:ATPC1	0.977062268861072
AT1G11910.1	miR172d-5p	1558	6	1.4974	0.769353994023597	no	APA1	miR172d-5p:APA1	0.980125169891929
AT4G18030.1	miR166e-5p	2047	6	0.748699	0.700207816128774	no	NA	miR166e-5p:AT4G18030.1	0.980125169891929
AT2G18160.1	miR5633	829	5.5	1.4974	0.232682293729019	no	ATBZIP2	miR5633:ATBZIP2	0.982234371118578
AT2G18162.1	miR5633	829	5.5	1.4974	0.232682293729019	no	CPuORF1	miR5633:CPuORF1	0.982234371118578
AT4G39330.2	miR841b-5p	348	6	0.748699	0.700207816128774	no	ATCAD9	miR841b-5p:ATCAD9	0.982234371118578
AT3G56020.1	miR831-3p	71	6	4.7767	0.696631706649398	no	NA	miR831-3p:AT3G56020.1	0.990573547082152
AT2G39660.1	miR156i	162	5.5	0.748699	0.142978537263399	no	BIK1	miR156i:BIK1	0.992128346291839
AT1G50010.1	miR5641	96	6	1.24284	0.472823864235269	no	TUA2	miR5641:TUA2	0.992354576729954
AT2G47110.2	miR838	303	6	0.748699	0.538707679985213	no	UBI6	miR838:UBI6	0.992354576729954
AT5G15530.1	miR3434-3p	762	6	0.748699	0.538707679985213	no	BCCP2	miR3434-3p:BCCP2	0.992354576729954
AT5G57685.1	miR414	435	6	0.134766	0.648920140058409	no	ATGDU3	miR414:ATGDU3	0.992354576729954
AT4G14130.1	miR4221	219	6	0.748699	0.538707679985213	no	XTH15	miR4221:XTH15	0.99405781688532
AT1G04410.1	miR171c-5p	666	6	1.4974	0.526488879519342	no	c-NAD-MDH1	miR171c-5p:c-NAD-MDH1	0.998659436076254
AT1G30230.2	miR5665	662	6	0.748699	0.368651628544324	no	eEF-1Bb1	miR5665:eEF-1Bb1	0.998659436076254
AT1G78830.1	miR5024-3p	1279	6	0.748699	0.250186205485586	no	NA	miR5024-3p:AT1G78830.1	0.998659436076254
AT1G79930.2	miR397a	787	6	0.726238	0.53301817755148	no	AtHsp70-14	miR397a:AtHsp70-14	0.998659436076254
AT2G19800.1	miR5643a	515	6	0.748699	0.250186205485586	no	MIOX2	miR5643a:MIOX2	0.998659436076254
AT2G20260.1	miR834	241	6	0.748699	0.437743816962051	no	PSAE-2	miR834:PSAE-2	0.998659436076254
AT2G33830.2	miR823	129	6	0.748699	0.280200259898829	no	NA	miR823:AT2G33830.2	0.998659436076254
AT2G33850.1	miR5021	57	6	0.748699	0.280200259898829	no	NA	miR5021:AT2G33850.1	0.998659436076254
AT3G13750.1	miR5014a-5p	2675	6	1.4974	0.526488879519342	no	BGAL1	miR5014a-5p:BGAL1	0.998659436076254
AT3G27810.1	miR5654-3p	481	6	0.748699	0.206044663655784	no	ATMYB21	miR5654-3p:ATMYB21	0.998659436076254
AT3G52560.4	miR414	784	6	0.748699	0.280200259898829	no	MMZ4	miR414:MMZ4	0.998659436076254
AT3G53420.2	miR5638b	946	6	0.748699	0.318397397031057	no	AtPIP2;1	miR5638b:AtPIP2;1	0.998659436076254
AT4G39480.1	miR5021	1108	6	0.748699	0.318397397031057	no	CYP96A9	miR5021:CYP96A9	0.998659436076254
AT5G12140.1	miR846-5p	430	6	0.748699	0.250186205485586	no	ATCYS1	miR846-5p:ATCYS1	0.998659436076254
AT5G47550.1	miR833a-5p	188	6	1.4974	0.400167283832915	no	NA	miR833a-5p:AT5G47550.1	0.998659436076254
AT5G53120.6	miR5640	191	6	0.748699	0.368651628544324	no	ATSPDS3	miR5640:ATSPDS3	0.998659436076254
AT5G56550.1	miR829-5p	572	6	0.748699	0.318397397031057	no	ATOXS3	miR829-5p:ATOXS3	0.998659436076254
AT5G64310.1	miR417	426	6	0.748699	0.318397397031057	no	AGP1	miR417:AGP1	0.998659436076254
