# Supplementary material for: NanoPARE: parallel analysis of RNA 5′ ends from low-input RNA
Source: Genome Res. 2018 Dec;28(12):1931–42. doi: 10.1101/gr.239202.118 (PMC6280765; doi:10.1101/gr.239202.118)
Supplement: Supplemental Material [file supp_gr.239202.118_Supplemental_Code_S1.zip › supplemental_code_S1/data_tables/detected_sites/stigma_3.anno.tas.allen.detected.sites.tsv]

target.transcript	sRNA	slice.site	Allen.score	slice.site.rpm	fold.change	verified.	common.name	interaction	adj.p.val
AT1G49850.1	TAS2-3'D9[+]	311	6	1.4974	2.4974	no	NA	TAS2-3'D9[+]:AT1G49850.1	0
AT5G18065.1	TAS1A-3'D2[+]	736	2	1.4974	2.4974	no	NA	TAS1A-3'D2[+]:AT5G18065.1	0
AT5G60450.1	TAS3A-5'D7[+]	2094	1.5	1.4974	2.4974	yes	ARF4	TAS3A-5'D7[+]:ARF4	0.0162072971800876
AT5G18040.1	TAS1A-3'D2[+]	685	2	2.9948	2.28444117598283	yes	NA	TAS1A-3'D2[+]:AT5G18040.1	0.0281180848952479
AT5G62000.4	TAS3A-5'D7[+]	1745	1.5	0.748699	1.748699	yes	ARF1-BP	TAS3A-5'D7[+]:ARF1-BP	0.0281180848952479
AT2G33860.1	TAS3A-5'D7[+]	1684	1.5	1.4974	1.42814743989675	yes	ARF3	TAS3A-5'D7[+]:ARF3	0.0950191048534223
AT4G29760.1	TAS1A-3'D6[+]	630	3	0.748699	1.748699	no	NA	TAS1A-3'D6[+]:AT4G29760.1	0.108237491654855
AT4G29770.2	TAS1A-3'D6[+]	780	3	0.748699	1.748699	yes	NA	TAS1A-3'D6[+]:AT4G29770.2	0.108237491654855
AT2G22800.1	TAS3A-5'D6[+]	676	3.5	0.748699	1.748699	no	HAT9	TAS3A-5'D6[+]:HAT9	0.153293829951874
AT2G25930.1	TAS3C-5'D10[+]	2440	5	11.9792	5.1970849683671	no	ELF3	TAS3C-5'D10[+]:ELF3	0.404449731692873
AT1G08820.2	TAS3A-5'D1[+]	111	5.5	2.2461	3.2461	no	VAP27-2	TAS3A-5'D1[+]:VAP27-2	0.421816347597797
AT4G01026.1	TAS1C-3'D7[+]	1121	4.5	0.748699	1.748699	no	PYL7	TAS1C-3'D7[+]:PYL7	0.4782438535486
AT1G61100.2	TAS1A-3'D9[-]	710	4.5	0.748699	1.748699	no	NA	TAS1A-3'D9[-]:AT1G61100.2	0.516804668117052
AT1G32730.1	TAS1A-3'D4[+]	1393	5.5	0.748699	1.748699	no	NA	TAS1A-3'D4[+]:AT1G32730.1	0.527137288870561
AT1G66130.1	TAS3A-5'D3[+]	512	5.5	0.748699	1.748699	no	NA	TAS3A-5'D3[+]:AT1G66130.1	0.527137288870561
AT5G40450.1	TAS3A-5'D1[+]	6543	3	0.748699	0.700207816128774	no	NA	TAS3A-5'D1[+]:AT5G40450.1	0.527137288870561
AT5G67490.1	TAS3C-5'D3[+]	693	5	2.92741	2.24590395488303	no	NA	TAS3C-5'D3[+]:AT5G67490.1	0.587375760435908
AT1G05490.1	TAS3A-5'D2[+]	3404	6	0.748699	1.748699	no	chr31	TAS3A-5'D2[+]:chr31	0.59762527781206
AT1G06390.2	TAS3B-5'D8[+]	364	5	0.748699	1.748699	no	ATGSK1	TAS3B-5'D8[+]:ATGSK1	0.59762527781206
AT1G08600.4	TAS3B-5'D9[+]	3740	6	0.748699	1.748699	no	ATRX	TAS3B-5'D9[+]:ATRX	0.59762527781206
AT1G08640.1	TAS3B-5'D5[+]	747	6	0.748699	1.748699	no	CJD1	TAS3B-5'D5[+]:CJD1	0.59762527781206
AT1G11820.2	TAS3C-5'D1[+]	1399	5	0.748699	1.748699	no	NA	TAS3C-5'D1[+]:AT1G11820.2	0.59762527781206
AT1G14570.4	TAS3B-5'D4[-]	1530	3	0.748699	0.700207816128774	no	NA	TAS3B-5'D4[-]:AT1G14570.4	0.59762527781206
AT1G22400.1	TAS3C-5'D3[+]	1400	4.5	1.4974	1	no	ATUGT85A1	TAS3C-5'D3[+]:ATUGT85A1	0.59762527781206
AT1G25400.2	TAS1B-3'D4[-]	887	4.5	0.748699	1	no	NA	TAS1B-3'D4[-]:AT1G25400.2	0.59762527781206
AT1G27210.1	TAS1A-3'D9[-]	997	6	0.748699	1.748699	no	NA	TAS1A-3'D9[-]:AT1G27210.1	0.59762527781206
AT1G54140.1	TAS3C-5'D3[+]	120	5.5	0.748699	1.748699	no	TAF9	TAS3C-5'D3[+]:TAF9	0.59762527781206
AT1G58120.1	TAS3C-5'D1[-]	732	5	0.748699	1.748699	no	NA	TAS3C-5'D1[-]:AT1G58120.1	0.59762527781206
AT1G58122.1	TAS3C-5'D1[-]	732	5	0.748699	1.748699	no	CPuORF45	TAS3C-5'D1[-]:CPuORF45	0.59762527781206
AT1G64450.1	TAS3C-5'D2[-]	1128	6	0.748699	1.748699	no	NA	TAS3C-5'D2[-]:AT1G64450.1	0.59762527781206
AT1G70000.2	TAS3B-5'D6[+]	883	5.5	0.748699	1.748699	no	NA	TAS3B-5'D6[+]:AT1G70000.2	0.59762527781206
AT1G75870.1	TAS1A-3'D7[-]	562	4.5	0.748699	1	no	NA	TAS1A-3'D7[-]:AT1G75870.1	0.59762527781206
AT1G79060.1	TAS1A-3'D7[-]	1110	5.5	0.748699	1.748699	no	NA	TAS1A-3'D7[-]:AT1G79060.1	0.59762527781206
AT1G80930.1	TAS3C-5'D9[+]	1981	5.5	0.748699	1.748699	no	NA	TAS3C-5'D9[+]:AT1G80930.1	0.59762527781206
AT2G02180.1	TAS3C-5'D9[+]	1100	4.5	2.2461	1.29979178345479	no	TOM3	TAS3C-5'D9[+]:TOM3	0.59762527781206
AT2G13350.1	TAS3B-5'D8[-]	451	6	0.748699	1.748699	no	NA	TAS3B-5'D8[-]:AT2G13350.1	0.59762527781206
AT2G24360.1	TAS3C-5'D3[+]	1643	6	2.2461	1.85629430793979	no	NA	TAS3C-5'D3[+]:AT2G24360.1	0.59762527781206
AT2G31390.1	TAS2-3'D9[-]	1144	4	2.2461	1.29979178345479	no	NA	TAS2-3'D9[-]:AT2G31390.1	0.59762527781206
AT2G35060.2	TAS4-3'D7[+]	346	6	0.748699	1.748699	no	KUP11	TAS4-3'D7[+]:KUP11	0.59762527781206
AT2G39510.1	TAS3C-5'D2[+]	1124	4	0.748699	1	no	UMAMIT14	TAS3C-5'D2[+]:UMAMIT14	0.59762527781206
AT3G08530.1	TAS1B-3'D8[-]	4613	6	0.748699	1.748699	no	NA	TAS1B-3'D8[-]:AT3G08530.1	0.59762527781206
AT3G09860.1	TAS3A-5'D4[-]	455	4	0.748699	1	no	NA	TAS3A-5'D4[-]:AT3G09860.1	0.59762527781206
AT3G29040.1	TAS3A-5'D1[+]	578	6	0.748699	1.748699	no	NA	TAS3A-5'D1[+]:AT3G29040.1	0.59762527781206
AT3G48870.2	TAS1C-3'D5[-]	702	6	0.748699	1.748699	no	ATCLPC	TAS1C-3'D5[-]:ATCLPC	0.59762527781206
AT3G53260.1	TAS4-3'D4[-]	2004	4.5	0.748699	1	no	ATPAL2	TAS4-3'D4[-]:ATPAL2	0.59762527781206
AT3G58650.1	TAS3B-5'D9[+]	1939	5.5	0.748699	1.748699	no	TRM7	TAS3B-5'D9[+]:TRM7	0.59762527781206
AT4G01560.1	TAS2-3'D8[-]	854	6	0.748699	1.748699	no	MEE49	TAS2-3'D8[-]:MEE49	0.59762527781206
AT4G11740.1	TAS1B-3'D3[+]	977	5.5	0.748699	1.748699	no	SAY1	TAS1B-3'D3[+]:SAY1	0.59762527781206
AT4G14690.1	TAS4-3'D4[-]	265	5.5	0.748699	1.748699	no	ELIP2	TAS4-3'D4[-]:ELIP2	0.59762527781206
AT4G24100.1	TAS3C-5'D2[-]	2625	4	0.748699	1	no	NA	TAS3C-5'D2[-]:AT4G24100.1	0.59762527781206
AT4G25160.1	TAS3C-5'D3[+]	1476	6	0.748699	1.748699	no	NA	TAS3C-5'D3[+]:AT4G25160.1	0.59762527781206
AT4G30240.1	TAS3B-5'D7[+]	117	5.5	0.748699	1.748699	no	NA	TAS3B-5'D7[+]:AT4G30240.1	0.59762527781206
AT4G31340.2	TAS3C-5'D4[-]	1692	2	0.748699	0.437743816962051	no	NA	TAS3C-5'D4[-]:AT4G31340.2	0.59762527781206
AT4G35390.1	TAS3B-5'D6[+]	1039	5.5	0.748699	1.748699	no	AGF1	TAS3B-5'D6[+]:AGF1	0.59762527781206
AT4G36050.2	TAS1B-3'D10[+]	2096	5.5	0.748699	1.748699	no	NA	TAS1B-3'D10[+]:AT4G36050.2	0.59762527781206
AT4G36240.1	TAS3B-5'D7[+]	438	5.5	0.748699	1.748699	no	GATA7	TAS3B-5'D7[+]:GATA7	0.59762527781206
AT4G39040.2	TAS3B-5'D7[+]	276	6	0.748699	1.748699	no	NA	TAS3B-5'D7[+]:AT4G39040.2	0.59762527781206
AT5G14590.1	TAS3C-5'D4[+]	1594	4	0.748699	0.700207816128774	no	NA	TAS3C-5'D4[+]:AT5G14590.1	0.59762527781206
AT5G19990.1	TAS3B-5'D6[+]	963	4.5	0.748699	1	no	ATSUG1	TAS3B-5'D6[+]:ATSUG1	0.59762527781206
AT5G26340.1	TAS1A-3'D9[-]	1541	4.5	0.748699	1	no	ATSTP13	TAS1A-3'D9[-]:ATSTP13	0.59762527781206
AT5G46730.2	TAS4-3'D2[-]	597	4	0.748699	1	no	NA	TAS4-3'D2[-]:AT5G46730.2	0.59762527781206
AT5G65575.1	TAS3C-5'D1[+]	175	6	0.748699	1.748699	no	NA	TAS3C-5'D1[+]:AT5G65575.1	0.59762527781206
AT5G67480.2	TAS4-3'D8[-]	241	6	0.748699	1.748699	no	ATBT4	TAS4-3'D8[-]:ATBT4	0.59762527781206
AT2G33860.1	TAS3C-5'D2[-]	2212	4.5	0.748699	1	yes	ARF3	TAS3C-5'D2[-]:ARF3	0.724548910033139
AT5G22000.3	TAS3A-5'D6[+]	1212	4	0.748699	0.437743816962051	no	RHF2A	TAS3A-5'D6[+]:RHF2A	0.771188881088535
AT1G13020.1	TAS3B-5'D7[+]	1893	5	0.748699	1	no	EIF4B2	TAS3B-5'D7[+]:EIF4B2	0.810349700835609
AT1G56070.1	TAS1C-3'D6[-]	2382	5	2.2461	1	no	LOS1	TAS1C-3'D6[-]:LOS1	0.810349700835609
AT1G61660.4	TAS1C-3'D5[-]	1139	5	0.748699	1	no	NA	TAS1C-3'D5[-]:AT1G61660.4	0.810349700835609
AT1G68590.2	TAS3A-5'D5[+]	192	5	0.748699	1	no	PSRP3/1	TAS3A-5'D5[+]:PSRP3/1	0.810349700835609
AT1G71070.1	TAS3C-5'D3[+]	1649	5	1.4974	1	no	NA	TAS3C-5'D3[+]:AT1G71070.1	0.810349700835609
AT2G46000.1	TAS3B-5'D6[+]	717	5	0.748699	1	no	NA	TAS3B-5'D6[+]:AT2G46000.1	0.810349700835609
AT3G26030.1	TAS3A-5'D2[+]	1451	4.5	0.748699	0.700207816128774	no	ATB' DELTA	TAS3A-5'D2[+]:ATB' DELTA	0.810349700835609
AT3G28760.2	TAS2-3'D7[+]	1358	5	0.748699	1	no	NA	TAS2-3'D7[+]:AT3G28760.2	0.810349700835609
AT3G54760.2	TAS3A-5'D2[+]	2594	5	1.4974	1	no	NA	TAS3A-5'D2[+]:AT3G54760.2	0.810349700835609
AT4G24290.2	TAS3C-5'D3[+]	2072	5	0.748699	1	no	NA	TAS3C-5'D3[+]:AT4G24290.2	0.810349700835609
AT4G25370.1	TAS3B-5'D10[+]	775	5	0.748699	1	no	NA	TAS3B-5'D10[+]:AT4G25370.1	0.810349700835609
AT5G13020.1	TAS3A-5'D1[+]	1359	5	0.748699	1	no	AtEML3	TAS3A-5'D1[+]:AtEML3	0.810349700835609
AT5G50460.1	TAS1A-3'D8[-]	189	4	0.748699	0.109471578815575	no	NA	TAS1A-3'D8[-]:AT5G50460.1	0.810349700835609
AT5G53330.1	TAS1A-3'D9[-]	649	5	1.4974	1	no	NA	TAS1A-3'D9[-]:AT5G53330.1	0.810349700835609
AT5G62020.1	TAS1C-3'D8[-]	928	5	0.748699	1	no	AT-HSFB2A	TAS1C-3'D8[-]:AT-HSFB2A	0.810349700835609
AT5G47740.2	TAS1A-3'D2[+]	318	5	0.748699	1	no	NA	TAS1A-3'D2[+]:AT5G47740.2	0.811732023358449
AT5G65300.1	TAS4-3'D3[-]	242	5	0.748699	1	no	NA	TAS4-3'D3[-]:AT5G65300.1	0.811732023358449
AT1G01630.1	TAS3C-5'D9[+]	856	5.5	1.4974	1.42814743989675	no	NA	TAS3C-5'D9[+]:AT1G01630.1	0.836863436352612
AT1G12550.1	TAS3B-5'D4[-]	881	6	0.748699	1	no	HPR3	TAS3B-5'D4[-]:HPR3	0.836863436352612
AT1G52190.1	TAS1C-3'D6[-]	1501	5.5	0.748699	1	no	NA	TAS1C-3'D6[-]:AT1G52190.1	0.836863436352612
AT2G19760.1	TAS3C-5'D3[+]	93	5.5	0.748699	1	no	PFN1	TAS3C-5'D3[+]:PFN1	0.836863436352612
AT2G41800.1	TAS2-3'D5[+]	323	6	2.9948	1.59958356690959	no	NA	TAS2-3'D5[+]:AT2G41800.1	0.836863436352612
AT3G05840.2	TAS2-3'D3[+]	1122	5.5	0.748699	1	no	ATSK12	TAS2-3'D3[+]:ATSK12	0.836863436352612
AT3G08720.2	TAS3C-5'D4[+]	1732	5.5	0.748699	1	no	ATPK19	TAS3C-5'D4[+]:ATPK19	0.836863436352612
AT4G07315.1	TAS1A-3'D7[-]	2080	5.5	0.187175	1.187175	no	NA	TAS1A-3'D7[-]:AT4G07315.1	0.836863436352612
AT4G13040.3	TAS1C-3'D4[+]	65	5	0.748699	1	no	NA	TAS1C-3'D4[+]:AT4G13040.3	0.836863436352612
AT4G28740.1	TAS2-3'D9[-]	1176	5.5	0.748699	1	no	NA	TAS2-3'D9[-]:AT4G28740.1	0.836863436352612
AT5G02800.1	TAS3C-5'D9[+]	1335	5.5	0.748699	1	no	CDL1	TAS3C-5'D9[+]:CDL1	0.836863436352612
AT5G02940.1	TAS3B-5'D7[+]	1799	5.5	0.748699	1	no	NA	TAS3B-5'D7[+]:AT5G02940.1	0.836863436352612
AT5G28770.3	TAS4-3'D9[+]	422	6	1.4974	1.42814743989675	no	AtbZIP63	TAS4-3'D9[+]:AtbZIP63	0.836863436352612
AT5G33370.2	TAS3C-5'D4[-]	1300	3.5	1.4974	0.454718427439692	no	NA	TAS3C-5'D4[-]:AT5G33370.2	0.836863436352612
AT5G37540.1	TAS3C-5'D4[-]	1395	6	2.2461	1	no	NA	TAS3C-5'D4[-]:AT5G37540.1	0.836863436352612
AT1G02640.1	TAS3C-5'D4[+]	2488	4.5	1.4974	0.454718427439692	no	ATBXL2	TAS3C-5'D4[+]:ATBXL2	0.840572194563105
AT1G05350.1	TAS3C-5'D5[+]	1340	6	0.748699	1	no	NA	TAS3C-5'D5[+]:AT1G05350.1	0.840572194563105
AT1G07120.1	TAS3C-5'D3[+]	888	6	0.748699	1	no	NA	TAS3C-5'D3[+]:AT1G07120.1	0.840572194563105
AT1G49620.1	TAS3C-5'D3[+]	428	6	0.748699	1	no	ICK5	TAS3C-5'D3[+]:ICK5	0.840572194563105
AT1G53190.2	TAS3C-5'D9[+]	1675	6	0.748699	1	no	NA	TAS3C-5'D9[+]:AT1G53190.2	0.840572194563105
AT1G64330.1	TAS3C-5'D2[-]	1889	4.5	0.748699	0.700207816128774	no	NA	TAS3C-5'D2[-]:AT1G64330.1	0.840572194563105
AT1G75388.1	TAS3A-5'D1[-]	140	4	0.748699	0.437743816962051	no	CPuORF5	TAS3A-5'D1[-]:CPuORF5	0.840572194563105
AT1G75390.2	TAS3A-5'D1[-]	140	4	0.748699	0.437743816962051	no	AtbZIP44	TAS3A-5'D1[-]:AtbZIP44	0.840572194563105
AT2G04030.2	TAS1B-3'D10[+]	1259	6	0.748699	1	no	AtHsp90.5	TAS1B-3'D10[+]:AtHsp90.5	0.840572194563105
AT2G20890.1	TAS4-3'D2[+]	206	6	0.748699	1	no	PSB29	TAS4-3'D2[+]:PSB29	0.840572194563105
AT2G30110.1	TAS4-3'D2[-]	3130	6	1.4974	1	no	ATUBA1	TAS4-3'D2[-]:ATUBA1	0.840572194563105
AT2G35630.1	TAS2-3'D7[+]	6075	5	0.748699	0.700207816128774	no	GEM1	TAS2-3'D7[+]:GEM1	0.840572194563105
AT2G42590.3	TAS1B-3'D8[-]	433	4.5	0.748699	0.538707679985213	no	GF14 MU	TAS1B-3'D8[-]:GF14 MU	0.840572194563105
AT3G25840.2	TAS3C-5'D3[+]	378	6	0.748699	1	no	NA	TAS3C-5'D3[+]:AT3G25840.2	0.840572194563105
AT3G46430.1	TAS3C-5'D3[+]	86	6	3.7435	1.18741864423751	no	NA	TAS3C-5'D3[+]:AT3G46430.1	0.840572194563105
AT3G52300.2	TAS3B-5'D5[+]	377	6	3.7435	1	no	ATPQ	TAS3B-5'D5[+]:ATPQ	0.840572194563105
AT3G61260.1	TAS3B-5'D7[+]	609	4.5	0.748699	0.318397397031057	no	NA	TAS3B-5'D7[+]:AT3G61260.1	0.840572194563105
AT4G09160.1	TAS1A-3'D7[-]	1866	6	0.748699	1	no	NA	TAS1A-3'D7[-]:AT4G09160.1	0.840572194563105
AT4G20320.2	TAS1A-3'D5[-]	317	6	0.748699	1	no	NA	TAS1A-3'D5[-]:AT4G20320.2	0.840572194563105
AT4G30080.1	TAS1B-3'D5[+]	2211	6	0.748699	1	no	ARF16	TAS1B-3'D5[+]:ARF16	0.840572194563105
AT5G01410.1	TAS1C-3'D7[-]	1134	4.5	0.748699	0.437743816962051	no	ATPDX1	TAS1C-3'D7[-]:ATPDX1	0.840572194563105
AT5G26749.2	TAS3A-5'D3[+]	531	6	0.748699	1	no	NA	TAS3A-5'D3[+]:AT5G26749.2	0.840572194563105
AT5G28540.1	TAS1B-3'D4[-]	1747	5	1.10807	0.751711620476686	no	BIP1	TAS1B-3'D4[-]:BIP1	0.840572194563105
AT5G48020.1	TAS1C-3'D2[+]	844	6	0.748699	1	no	NA	TAS1C-3'D2[+]:AT5G48020.1	0.840572194563105
AT5G56870.1	TAS1B-3'D7[-]	471	6	0.748699	1	no	BGAL4	TAS1B-3'D7[-]:BGAL4	0.840572194563105
ATCG00830.1	TAS3B-5'D9[+]	771	4.5	5.24089	0.510272678958342	no	RPL2.1	TAS3B-5'D9[+]:RPL2.1	0.840572194563105
AT3G54080.1	TAS1A-3'D10[-]	1213	5	0.748699	0.700207816128774	no	NA	TAS1A-3'D10[-]:AT3G54080.1	0.871756840776844
AT5G46330.1	TAS3C-5'D7[-]	3422	5	0.748699	0.700207816128774	no	FLS2	TAS3C-5'D7[-]:FLS2	0.871756840776844
AT1G07110.1	TAS1C-3'D7[-]	1854	5.5	0.748699	1	no	ATF2KP	TAS1C-3'D7[-]:ATF2KP	0.873160387175763
AT1G11910.1	TAS4-3'D7[-]	1668	5	1.4974	0.270407516926185	no	APA1	TAS4-3'D7[-]:APA1	0.873160387175763
AT1G15270.1	TAS3B-5'D9[+]	207	6	3.7435	1	no	NA	TAS3B-5'D9[+]:AT1G15270.1	0.873160387175763
AT1G20440.1	TAS3C-5'D3[+]	485	5.5	2.9948	1.2306460059764	no	AtCOR47	TAS3C-5'D3[+]:AtCOR47	0.873160387175763
AT1G23190.1	TAS3B-5'D6[+]	1786	6	0.748699	1	no	PGM3	TAS3B-5'D6[+]:PGM3	0.873160387175763
AT1G32700.2	TAS3A-5'D4[+]	1209	5	0.748699	0.538707679985213	no	NA	TAS3A-5'D4[+]:AT1G32700.2	0.873160387175763
AT1G53130.1	TAS3C-5'D8[-]	616	5	3.7435	0.863680972435404	no	GRI	TAS3C-5'D8[-]:GRI	0.873160387175763
AT1G65960.2	TAS3B-5'D6[+]	1452	6	5.24089	1.5622534294583	no	GAD2	TAS3B-5'D6[+]:GAD2	0.873160387175763
AT1G75388.1	TAS4-3'D7[-]	525	5	0.748699	0.538707679985213	no	CPuORF5	TAS4-3'D7[-]:CPuORF5	0.873160387175763
AT1G75390.2	TAS4-3'D7[-]	525	5	0.748699	0.538707679985213	no	AtbZIP44	TAS4-3'D7[-]:AtbZIP44	0.873160387175763
AT2G07718.1	TAS4-3'D3[+]	811	5	0.37435	0.550312324817811	no	NA	TAS4-3'D3[+]:AT2G07718.1	0.873160387175763
AT2G22080.1	TAS3B-5'D9[+]	441	5.5	0.748699	1	no	NA	TAS3B-5'D9[+]:AT2G22080.1	0.873160387175763
AT2G30200.2	TAS1A-3'D9[-]	1207	6	0.748699	1	no	EMB3147	TAS1A-3'D9[-]:EMB3147	0.873160387175763
AT2G40205.1	TAS3B-5'D9[-]	105	4	0.748699	0.700207816128774	no	NA	TAS3B-5'D9[-]:AT2G40205.1	0.873160387175763
AT3G04920.1	TAS3A-5'D8[+]	255	5	0.748699	0.538707679985213	no	NA	TAS3A-5'D8[+]:AT3G04920.1	0.873160387175763
AT3G06580.1	TAS3B-5'D9[+]	1561	5.5	0.748699	1	no	GAL1	TAS3B-5'D9[+]:GAL1	0.873160387175763
AT3G16180.1	TAS4-3'D9[+]	1888	5	0.748699	0.700207816128774	no	NA	TAS4-3'D9[+]:AT3G16180.1	0.873160387175763
AT3G28720.1	TAS1C-3'D2[+]	1950	6	0.748699	1	no	NA	TAS1C-3'D2[+]:AT3G28720.1	0.873160387175763
AT4G01000.1	TAS3A-5'D4[+]	964	5.5	0.748699	1	no	NA	TAS3A-5'D4[+]:AT4G01000.1	0.873160387175763
AT4G02530.1	TAS3B-5'D9[+]	298	6	0.748699	1	no	NA	TAS3B-5'D9[+]:AT4G02530.1	0.873160387175763
AT4G31340.2	TAS1C-3'D7[+]	1503	6	0.748699	1	no	NA	TAS1C-3'D7[+]:AT4G31340.2	0.873160387175763
AT4G37510.1	TAS3C-5'D1[+]	1198	6	0.748699	1	no	NA	TAS3C-5'D1[+]:AT4G37510.1	0.873160387175763
AT5G01210.1	TAS3B-5'D5[+]	1449	6	2.2461	1	no	NA	TAS3B-5'D5[+]:AT5G01210.1	0.873160387175763
AT5G03330.2	TAS1A-3'D9[-]	1135	6	0.748699	1	no	NA	TAS1A-3'D9[-]:AT5G03330.2	0.873160387175763
AT5G28770.3	TAS3A-5'D8[+]	935	6	1.4974	1.42814743989675	no	AtbZIP63	TAS3A-5'D8[+]:AtbZIP63	0.873160387175763
AT5G46840.2	TAS3A-5'D9[+]	189	6	0.748699	1	no	NA	TAS3A-5'D9[+]:AT5G46840.2	0.873160387175763
AT5G62610.1	TAS3C-5'D2[+]	1149	5.5	0.748699	1	no	NA	TAS3C-5'D2[+]:AT5G62610.1	0.873160387175763
AT5G64260.1	TAS3C-5'D2[+]	330	5.5	0.748699	1	no	EXL2	TAS3C-5'D2[+]:EXL2	0.873160387175763
AT5G66760.1	TAS1C-3'D5[-]	1777	6	1.4974	1	no	SDH1-1	TAS1C-3'D5[-]:SDH1-1	0.873160387175763
ATMG00590.1	TAS4-3'D3[+]	811	5	0.37435	0.550312324817811	no	ORF313	TAS4-3'D3[+]:ORF313	0.873160387175763
AT1G76490.1	TAS3A-5'D4[+]	2170	5	0.748699	0.437743816962051	no	AtHMGR1	TAS3A-5'D4[+]:AtHMGR1	0.895426680117799
AT5G14030.4	TAS1A-3'D2[-]	645	5	0.748699	0.368651628544324	no	NA	TAS1A-3'D2[-]:AT5G14030.4	0.895426680117799
AT1G53910.3	TAS3C-5'D2[-]	1460	4.5	0.748699	0.280200259898829	no	RAP2.12	TAS3C-5'D2[-]:RAP2.12	0.905519766809523
AT3G02080.1	TAS1C-3'D7[-]	447	5	0.748699	0.368651628544324	no	NA	TAS1C-3'D7[-]:AT3G02080.1	0.905519766809523
AT2G22475.2	TAS3C-5'D3[+]	640	5.5	0.748699	0.700207816128774	no	GEM	TAS3C-5'D3[+]:GEM	0.91161807741018
AT3G09980.1	TAS1B-3'D9[-]	260	5.5	0.748699	0.700207816128774	no	NA	TAS1B-3'D9[-]:AT3G09980.1	0.91161807741018
AT1G22160.1	TAS1A-3'D3[+]	327	5.5	0.748699	0.700207816128774	no	NA	TAS1A-3'D3[+]:AT1G22160.1	0.912887186395885
AT2G20960.1	TAS3B-5'D7[+]	2235	5.5	0.748699	0.700207816128774	no	pEARLI4	TAS3B-5'D7[+]:pEARLI4	0.912887186395885
AT3G54050.2	TAS3B-5'D7[+]	1280	5.5	0.748699	0.700207816128774	no	HCEF1	TAS3B-5'D7[+]:HCEF1	0.912887186395885
AT4G12790.5	TAS1B-3'D4[-]	708	5.5	0.381837	0.790208606512613	no	NA	TAS1B-3'D4[-]:AT4G12790.5	0.912887186395885
AT5G20190.1	TAS1A-3'D6[+]	644	5.5	2.2461	0.812581355762491	no	NA	TAS1A-3'D6[+]:AT5G20190.1	0.912887186395885
AT5G25560.4	TAS3A-5'D4[-]	2523	5	0.748699	0.538707679985213	no	NA	TAS3A-5'D4[-]:AT5G25560.4	0.912887186395885
AT2G45140.1	TAS3A-5'D6[+]	544	5.5	0.748699	0.700207816128774	no	PVA12	TAS3A-5'D6[+]:PVA12	0.93071847690405
AT1G12310.1	TAS1B-3'D2[+]	499	5.5	1.4974	0.769353994023597	no	NA	TAS1B-3'D2[+]:AT1G12310.1	0.931174713820149
AT1G10670.4	TAS4-3'D4[+]	690	5.5	0.748699	0.538707679985213	no	ACLA-1	TAS4-3'D4[+]:ACLA-1	0.970001636026436
AT2G22795.1	TAS3B-5'D9[+]	1697	5.5	0.748699	0.538707679985213	no	NA	TAS3B-5'D9[+]:AT2G22795.1	0.97799526915155
AT2G45140.1	TAS3A-5'D8[+]	341	6	0.37435	0.785927137832183	no	PVA12	TAS3A-5'D8[+]:PVA12	0.97799526915155
AT3G26110.1	TAS1B-3'D10[-]	528	5.5	0.748699	0.538707679985213	no	NA	TAS1B-3'D10[-]:AT3G26110.1	0.97799526915155
AT3G52840.1	TAS1B-3'D7[-]	514	6	0.748699	0.700207816128774	no	BGAL2	TAS1B-3'D7[-]:BGAL2	0.97799526915155
AT3G57710.1	TAS1C-3'D10[-]	632	6	0.748699	0.700207816128774	no	NA	TAS1C-3'D10[-]:AT3G57710.1	0.97799526915155
AT4G11260.1	TAS3B-5'D9[-]	1239	6	0.748699	0.538707679985213	no	ATSGT1B	TAS3B-5'D9[-]:ATSGT1B	0.97799526915155
AT4G30440.1	TAS3B-5'D3[+]	1118	5.5	0.748699	0.538707679985213	no	GAE1	TAS3B-5'D3[+]:GAE1	0.97799526915155
AT5G07440.3	TAS3C-5'D9[+]	180	5.5	0.748699	0.538707679985213	no	GDH2	TAS3C-5'D9[+]:GDH2	0.97799526915155
AT5G08350.1	TAS2-3'D5[+]	673	6	1.4974	0.769353994023597	no	NA	TAS2-3'D5[+]:AT5G08350.1	0.97799526915155
AT5G22730.1	TAS1C-3'D9[+]	1635	6	0.748699	0.700207816128774	no	NA	TAS1C-3'D9[+]:AT5G22730.1	0.97799526915155
AT5G26742.3	TAS3B-5'D8[+]	1802	5.5	0.748699	0.437743816962051	no	AtRH3	TAS3B-5'D8[+]:AtRH3	0.97799526915155
AT5G60670.1	TAS3C-5'D3[+]	305	6	0.748699	0.700207816128774	no	NA	TAS3C-5'D3[+]:AT5G60670.1	0.97799526915155
AT5G63150.1	TAS3C-5'D3[+]	411	6	0.748699	0.700207816128774	no	NA	TAS3C-5'D3[+]:AT5G63150.1	0.97799526915155
AT1G30360.1	TAS2-3'D3[+]	2344	5.5	1.4974	0.3227328001406	no	ERD4	TAS2-3'D3[+]:ERD4	0.97929461868166
AT4G02050.1	TAS3C-5'D3[+]	190	5.5	1.4974	0.400167283832915	no	STP7	TAS3C-5'D3[+]:STP7	0.97929461868166
AT1G07320.4	TAS1B-3'D4[-]	853	6	1.10059	0.33658500630519	no	EMB2784	TAS1B-3'D4[-]:EMB2784	0.99991809362813
AT1G12080.2	TAS3C-5'D8[-]	300	6	0.748699	0.0593773641284049	no	NA	TAS3C-5'D8[-]:AT1G12080.2	0.99991809362813
AT1G20450.2	TAS3C-5'D8[+]	1337	6	0.748699	0.0483214189986432	no	ERD10	TAS3C-5'D8[+]:ERD10	0.99991809362813
AT1G53910.3	TAS3C-5'D9[+]	805	6	1.4974	0.625162711524982	no	RAP2.12	TAS3C-5'D9[+]:RAP2.12	0.99991809362813
AT2G18020.1	TAS3C-5'D10[-]	425	6	0.748699	0.437743816962051	no	EMB2296	TAS3C-5'D10[-]:EMB2296	0.99991809362813
AT2G21660.2	TAS4-3'D2[-]	542	5.5	26.9532	0.172582577020436	no	ATGRP7	TAS4-3'D2[-]:ATGRP7	0.99991809362813
AT2G28305.1	TAS3C-5'D8[-]	914	6	0.748699	0.538707679985213	no	ATLOG1	TAS3C-5'D8[-]:ATLOG1	0.99991809362813
AT3G05020.1	TAS3C-5'D3[+]	258	5.5	1.4974	0.294262158904394	no	ACP	TAS3C-5'D3[+]:ACP	0.99991809362813
AT3G06760.2	TAS3C-5'D8[-]	858	6	0.748699	0.538707679985213	no	NA	TAS3C-5'D8[-]:AT3G06760.2	0.99991809362813
AT3G10570.1	TAS4-3'D9[+]	1554	6	0.748699	0.368651628544324	no	CYP77A6	TAS4-3'D9[+]:CYP77A6	0.99991809362813
AT3G12010.1	TAS1A-3'D3[+]	2374	6	0.748699	0.437743816962051	no	NA	TAS1A-3'D3[+]:AT3G12010.1	0.99991809362813
AT3G12012.1	TAS1A-3'D3[+]	2374	6	0.748699	0.437743816962051	no	CPuORF20	TAS1A-3'D3[+]:CPuORF20	0.99991809362813
AT3G12260.1	TAS3A-5'D4[-]	259	6	0.748699	0.538707679985213	no	NA	TAS3A-5'D4[-]:AT3G12260.1	0.99991809362813
AT3G53040.1	TAS3A-5'D1[+]	1084	6	0.748699	0.538707679985213	no	NA	TAS3A-5'D1[+]:AT3G53040.1	0.99991809362813
AT3G59940.1	TAS4-3'D9[+]	1241	6	1.4974	0.526488879519342	no	NA	TAS4-3'D9[+]:AT3G59940.1	0.99991809362813
AT3G62600.1	TAS3A-5'D1[+]	480	6	0.748699	0.368651628544324	no	ATERDJ3B	TAS3A-5'D1[+]:ATERDJ3B	0.99991809362813
AT4G11290.1	TAS4-3'D6[+]	117	5.5	0.748699	0.318397397031057	no	NA	TAS4-3'D6[+]:AT4G11290.1	0.99991809362813
AT4G17870.1	TAS3C-5'D4[+]	145	6	0.748699	0.538707679985213	no	PYR1	TAS3C-5'D4[+]:PYR1	0.99991809362813
AT4G26630.2	TAS3B-5'D9[+]	2186	6	0.748699	0.538707679985213	no	NA	TAS3B-5'D9[+]:AT4G26630.2	0.99991809362813
AT4G34480.1	TAS3A-5'D1[+]	1379	6	0.748699	0.538707679985213	no	NA	TAS3A-5'D1[+]:AT4G34480.1	0.99991809362813
AT5G02120.1	TAS2-3'D5[+]	339	6	0.748699	0.437743816962051	no	OHP	TAS2-3'D5[+]:OHP	0.99991809362813
AT5G09810.1	TAS1C-3'D5[+]	1319	5.5	0.748699	0.134730877095661	no	ACT7	TAS1C-3'D5[+]:ACT7	0.99991809362813
AT5G09920.1	TAS1A-3'D9[-]	402	6	0.748699	0.538707679985213	no	ATRPB15.9	TAS1A-3'D9[-]:ATRPB15.9	0.99991809362813
AT5G10450.4	TAS4-3'D9[+]	519	6	1.25033	0.563314809252028	no	14-3-3lambda	TAS4-3'D9[+]:14-3-3lambda	0.99991809362813
AT5G47120.1	TAS3C-5'D3[+]	773	6	0.748699	0.318397397031057	no	ATBI-1	TAS3C-5'D3[+]:ATBI-1	0.99991809362813
AT5G52920.1	TAS4-3'D1[-]	1531	6	0.748699	0.437743816962051	no	PKP-BETA1	TAS4-3'D1[-]:PKP-BETA1	0.99991809362813
ATCG00380.1	TAS3B-5'D8[+]	235	6	1.4974	0.232682293729019	no	RPS4	TAS3B-5'D8[+]:RPS4	0.99991809362813
