# Supplementary material for: NanoPARE: parallel analysis of RNA 5′ ends from low-input RNA
Source: Genome Res. 2018 Dec;28(12):1931–42. doi: 10.1101/gr.239202.118 (PMC6280765; doi:10.1101/gr.239202.118)
Supplement: Supplemental Material [file supp_gr.239202.118_Supplemental_Code_S1.zip › supplemental_code_S1/data_tables/detected_sites/xrn1_1.anno.mir.allen.detected.sites.tsv]

target.transcript	sRNA	slice.site	Allen.score	slice.site.rpm	fold.change	verified.	common.name	interaction	adj.p.val
AT1G70700.2	miR169d	787	2.5	2.81808	0.657757779	no	JAZ9	miR169d:JAZ9	0
AT2G27400.1	miR173-5p	378	2.5	0.94308	1.94308	yes	TAS1a	miR173-5p:TAS1a	0
AT2G39681.1	miR173-5p	417	2.5	0.284598	0.923755865	yes	TAS2	miR173-5p:TAS2	0
AT2G42200.1	miR156j	946	0	0.31808	0.870943635	no	AtSPL9	miR156j:AtSPL9	0
AT5G09860.2	miR414	476	2	0.435268	1.132042494	no	AtHPR1	miR414:AtHPR1	0
AT5G39740.2	miR414	997	1.5	1.28906	0.209477774	no	OLI7	miR414:OLI7	0
AT5G51850.1	miR5641	1007	1	0.825893	1.825893	no	TRM24	miR5641:TRM24	0
AT3G03380.1	miR3434-5p	2584	3	1.47879	2.47879	no	DEG7	miR3434-5p:DEG7	0.075782715
AT2G39020.1	miR414	909	2.5	3.33705	1.446758757	no	NA	miR414:AT2G39020.1	0.135741406
AT3G52910.1	miR396a-5p	752	4	1.76897	2.595185237	yes	AtGRF4	miR396a-5p:AtGRF4	0.159727151
AT1G08125.3	miR390a-3p	887	5	10.7087	9.235032026	no	NA	miR390a-3p:AT1G08125.3	0.230413802
AT4G04614.1	miR414	134	2.5	1.15513	1.029315821	no	NA	miR414:AT4G04614.1	0.230413802
AT5G19590.1	miR854a	60	2	0.200893	0.579741048	no	NA	miR854a:AT5G19590.1	0.230413802
AT4G16146.1	miR5021	609	2.5	1.02679	1.719701231	no	NA	miR5021:AT4G16146.1	0.295719314
AT1G15280.2	miR414	188	3.5	1.76339	1.805979084	no	NA	miR414:AT1G15280.2	0.339890618
AT3G26030.1	miR5021	58	4	1.66295	2.227828383	no	ATB' DELTA	miR5021:ATB' DELTA	0.369350761
AT1G69670.1	miR858a	1751	4.5	1.35045	2.35045	no	ATCUL3B	miR858a:ATCUL3B	0.588739646
AT3G09035.1	miR5020c	540	4.5	2.96875	2.409214719	no	NA	miR5020c:AT3G09035.1	0.588846453
AT1G52827.1	miR1887	256	3.5	1.11607	1.762080385	no	ATCDT1	miR1887:ATCDT1	0.605836791
AT1G05090.1	miR5638a	901	3	0.195312	1.195312	no	NA	miR5638a:AT1G05090.1	0.642639837
AT2G28370.1	miR5021	934	6	2.11496	3.11496	no	NA	miR5021:AT2G28370.1	0.642639837
AT2G43970.2	miR5658	546	2	0.31808	0.813921033	no	AtLARP6b	miR5658:AtLARP6b	0.642639837
AT2G44130.1	miR414	1246	3	1.12723	1.024178988	no	NA	miR414:AT2G44130.1	0.642639837
AT3G09200.2	miR5662	663	3.5	1.76897	1.050826553	no	NA	miR5662:AT3G09200.2	0.642639837
AT4G20720.1	miR5638a	1061	3	0.195312	1.195312	no	NA	miR5638a:AT4G20720.1	0.642639837
AT5G24890.1	miR390b-3p	440	5.5	1.77455	2.77455	no	NA	miR390b-3p:AT5G24890.1	0.642639837
AT1G19870.1	miR4227	2242	4	1.60714	1.272327986	no	iqd32	miR4227:iqd32	0.670986529
AT1G47960.1	miR414	122	3.5	0.418527	0.774527935	no	ATC/VIF1	miR414:ATC/VIF1	0.670986529
AT1G62680.1	miR5658	1915	2.5	0.0111607	0.543817519	no	NA	miR5658:AT1G62680.1	0.670986529
AT2G19572.1	miR847	390	4.5	0.703125	1.703125	no	NA	miR847:AT2G19572.1	0.670986529
AT2G43820.1	miR5650	1388	5.5	1.34487	2.34487	no	ATSAGT1	miR5650:ATSAGT1	0.670986529
AT3G13200.1	miR414	505	3	1.11049	0.398020919	no	EMB2769	miR414:EMB2769	0.670986529
AT3G28007.1	miR414	782	3.5	0.178571	0.756446578	no	AtSWEET4	miR414:AtSWEET4	0.670986529
AT4G12650.1	miR4227	625	3.5	0.418527	0.897599087	no	NA	miR4227:AT4G12650.1	0.670986529
AT4G27340.1	miR835-3p	216	3.5	0.262277	1.262277	no	NA	miR835-3p:AT4G27340.1	0.670986529
AT5G04900.1	miR5014a-5p	450	4.5	0.613839	1.613839	no	NOL	miR5014a-5p:NOL	0.670986529
AT5G17580.1	miR414	1425	5.5	1.18304	2.18304	no	NA	miR414:AT5G17580.1	0.670986529
AT5G44650.1	miR414	524	4	1.99777	1.118700297	no	AtCEST	miR414:AtCEST	0.670986529
AT5G51840.1	miR839-5p	776	4	1.44531	1.219934546	no	NA	miR839-5p:AT5G51840.1	0.670986529
AT5G60650.1	miR5021	79	4	0.78125	1.751920917	no	NA	miR5021:AT5G60650.1	0.670986529
AT1G63490.1	miR397b	1417	4.5	0.334821	1.334821	no	NA	miR397b:AT1G63490.1	0.671815878
AT2G11910.2	miR414	502	3	3.20312	0.312895109	no	NA	miR414:AT2G11910.2	0.671815878
AT2G45290.1	miR3434-5p	2260	5	0.669643	1.669643	no	NA	miR3434-5p:AT2G45290.1	0.671815878
AT3G60040.1	miR5655	1182	3.5	0.0837054	1.021030562	no	NA	miR5655:AT3G60040.1	0.671815878
AT4G23680.1	miR5658	557	2	0.362723	0.113359981	no	NA	miR5658:AT4G23680.1	0.671815878
AT5G51370.2	miR399c-5p	1107	6	1.35603	2.35603	no	NA	miR399c-5p:AT5G51370.2	0.671815878
AT1G06630.3	miR5655	594	3.5	0.189732	0.977085068	no	NA	miR5655:AT1G06630.3	0.674809811
AT2G19740.1	miR847	414	3.5	1.52344	0.596412694	no	NA	miR847:AT2G19740.1	0.674809811
AT1G73680.2	miR158a-5p	1319	5.5	0.686384	1.686384	no	ALPHA DOX2	miR158a-5p:ALPHA DOX2	0.684665545
AT3G02200.2	miR408-3p	763	4.5	0.837054	1.142262534	no	NA	miR408-3p:AT3G02200.2	0.684665545
AT3G49010.5	miR5662	83	3.5	0.558036	0.390380525	no	ATBBC1	miR5662:ATBBC1	0.684665545
AT4G37980.2	miR5012	810	5	4.57031	1.694158974	no	ATCAD7	miR5012:ATCAD7	0.684665545
AT5G13940.1	miR4243	2152	5	0.541295	1.541295	no	NA	miR4243:AT5G13940.1	0.684665545
AT4G37250.1	miR414	1558	4.5	0.284598	1.284598	no	NA	miR414:AT4G37250.1	0.689063566
AT1G35560.1	miR5021	622	3	0.491071	1.491071	no	NA	miR5021:AT1G35560.1	0.70963193
AT1G50000.2	miR773a	715	5.5	1.34487	2.34487	no	NA	miR773a:AT1G50000.2	0.70963193
AT1G52855.1	miR858a	184	5.5	1.35045	2.35045	no	NA	miR858a:AT1G52855.1	0.70963193
AT1G66230.1	miR858b	467	4	0.345982	1.345982	yes	AtMYB20	miR858b:AtMYB20	0.70963193
AT2G02220.1	miR5021	3136	6	1.45647	2.45647	no	ATPSKR1	miR5021:ATPSKR1	0.70963193
AT2G31090.1	miR5021	384	6	1.33371	2.33371	no	NA	miR5021:AT2G31090.1	0.70963193
AT2G39770.2	miR773b-3p	378	4	1.06585	1.325932135	no	CYT1	miR773b-3p:CYT1	0.70963193
AT4G24940.1	miR414	1071	4.5	1.5067	1.831975935	no	AT-SAE1-1	miR414:AT-SAE1-1	0.70963193
AT4G34990.1	miR858a	378	5	1.23884	1.974409333	no	AtMYB32	miR858a:AtMYB32	0.70963193
AT5G10320.3	miR5021	211	4.5	0.530134	1.530134	no	NA	miR5021:AT5G10320.3	0.714952565
AT5G19350.2	miR156a-5p	560	5	0.597098	1.597098	no	NA	miR156a-5p:AT5G19350.2	0.714952565
AT5G59000.1	miR414	761	3.5	0.0948661	0.408579388	no	NA	miR414:AT5G59000.1	0.714952565
AT5G64030.1	miR162a-5p	2071	5	0.853795	1.40050587	no	NA	miR162a-5p:AT5G64030.1	0.714952565
AT1G16720.1	miR868-3p	1851	4	0.591518	0.800673937	no	HCF173	miR868-3p:HCF173	0.720156105
AT1G53070.1	miR833a-5p	666	5	1.64062	1.791064416	no	NA	miR833a-5p:AT1G53070.1	0.723376748
AT2G18030.2	miR5655	210	4.5	0.652902	1.652902	no	MSRA5	miR5655:MSRA5	0.723376748
AT3G56110.2	miR854a	472	3.5	0.206473	0.745003149	no	PRA1.B1	miR854a:PRA1.B1	0.723376748
AT5G07990.1	miR774b-5p	102	4	0.518973	1.198063346	no	CYP75B1	miR774b-5p:CYP75B1	0.723376748
AT5G17770.1	miR159b-5p	354	3.5	0.178571	0.526420378	no	ATCBR	miR159b-5p:ATCBR	0.723376748
AT3G25520.2	miR414	699	3.5	0.94308	0.315913551	no	ATL5	miR414:ATL5	0.726954681
AT5G15220.1	miR5662	222	6	1.26674	2.080941667	no	NA	miR5662:AT5G15220.1	0.726954681
AT2G36410.3	miR5029	1006	3	0.697545	0.253246995	no	NA	miR5029:AT2G36410.3	0.74656613
AT1G05230.4	miR391-3p	2172	5.5	0.608259	1.608259	no	HDG2	miR391-3p:HDG2	0.776333215
AT1G06040.2	miR1886.1	706	3.5	1.42857	0.505928895	no	BBX24	miR1886.1:BBX24	0.776333215
AT1G48160.1	miR782	883	4	0.457589	0.644620018	no	NA	miR782:AT1G48160.1	0.776333215
AT1G67080.1	miR167a-5p	303	4	0.262277	0.7794624	no	ABA4	miR167a-5p:ABA4	0.776333215
AT1G70780.1	miR172d-5p	414	4	1.33371	0.824527622	no	NA	miR172d-5p:AT1G70780.1	0.776333215
AT1G70782.1	miR172d-5p	414	4	1.33371	0.824527622	no	CPuORF28	miR172d-5p:CPuORF28	0.776333215
AT2G17760.1	miR5021	1688	3	1.32812	0.885398523	no	NA	miR5021:AT2G17760.1	0.776333215
AT2G30260.1	miR5662	749	4	0.373884	0.6990346	no	U2B''	miR5662:U2B''	0.776333215
AT3G11250.1	miR5662	764	4	0.669643	0.743908449	no	NA	miR5662:AT3G11250.1	0.776333215
AT3G12480.1	miR5637	1198	6	0.697545	1.697545	no	NF-YC11	miR5637:NF-YC11	0.776333215
AT3G23810.1	miR172d-5p	976	3.5	0.970982	0.343179357	no	ATSAHH2	miR172d-5p:ATSAHH2	0.776333215
AT3G28980.1	miR3434-5p	345	5	1.70201	1.311483446	no	NA	miR3434-5p:AT3G28980.1	0.776333215
AT3G29075.1	miR414	489	5.5	3.7221	1.569361866	no	NA	miR414:AT3G29075.1	0.776333215
AT3G55160.1	miR833b	5995	4.5	0.184152	0.946476586	no	NA	miR833b:AT3G55160.1	0.776333215
AT4G00355.4	miR156b-3p	837	5.5	1.75781	1.640768347	no	ATI2	miR156b-3p:ATI2	0.776333215
AT4G01883.1	miR5021	215	5	0.46317	1.40064131	no	NA	miR5021:AT4G01883.1	0.776333215
AT4G08670.1	miR5658	48	6	0.636161	1.636161	no	NA	miR5658:AT4G08670.1	0.776333215
AT4G10970.6	miR172b-5p	100	4.5	0.284598	1.026761707	no	NA	miR172b-5p:AT4G10970.6	0.776333215
AT5G08139.1	miR4221	1225	5.5	0.876116	1.562267413	no	NA	miR4221:AT5G08139.1	0.776333215
AT5G38610.1	miR157a-5p	589	4	0.574777	0.742241652	no	NA	miR157a-5p:AT5G38610.1	0.776333215
AT5G52060.1	miR5022	1452	4	0.184152	0.585862924	no	ATBAG1	miR5022:ATBAG1	0.776333215
AT1G53280.1	miR5642a	1320	4.5	1.43973	0.824592474	no	AtDJ1B	miR5642a:AtDJ1B	0.795816447
AT1G54280.1	miR5021	90	5	0.323661	1.323661	no	NA	miR5021:AT1G54280.1	0.795816447
AT1G65910.1	miR868-3p	514	5.5	0.385045	1.385045	no	anac028	miR868-3p:anac028	0.795816447
AT1G75270.1	miR832-3p	731	5	2.56138	1.179229758	no	DHAR2	miR832-3p:DHAR2	0.795816447
AT2G01690.2	miR5645a	2118	4.5	0.362723	0.953161109	no	NA	miR5645a:AT2G01690.2	0.795816447
AT2G07697.1	miR5017-5p	3075	6	0.440848	1.440848	no	NA	miR5017-5p:AT2G07697.1	0.795816447
AT2G11910.2	miR414	442	4	0.993304	0.419150556	no	NA	miR414:AT2G11910.2	0.795816447
AT3G52560.4	miR5652	453	4.5	0.998884	0.79564539	no	MMZ4	miR5652:MMZ4	0.795816447
AT4G02570.4	miR830-5p	2406	5	1.04911	1.203147156	no	ATCUL1	miR830-5p:ATCUL1	0.795816447
AT4G14850.1	miR8176	72	5.5	1.67411	1.250524928	no	LOI1	miR8176:LOI1	0.795816447
AT4G25370.1	miR824-3p	564	4	1.07143	0.335867082	no	NA	miR824-3p:AT4G25370.1	0.795816447
AT5G26000.2	miR4227	851	4	1.36161	0.634294063	no	AtTGG1	miR4227:AtTGG1	0.795816447
AT5G42270.1	miR390b-3p	1256	5	1.37835	1.142015471	no	FTSH5	miR390b-3p:FTSH5	0.795816447
AT5G28050.2	miR5021	786	3	0.524554	0.578569585	no	NA	miR5021:AT5G28050.2	0.797206685
AT4G25210.1	miR864-3p	589	4	0.46317	0.686029229	no	NA	miR864-3p:AT4G25210.1	0.797653423
AT1G63640.2	miR414	3005	4.5	0.424107	0.812221533	no	NA	miR414:AT1G63640.2	0.799409962
AT2G19480.3	miR414	1205	4	0.976562	0.353775606	no	NAP1;2	miR414:NAP1;2	0.799409962
AT3G13860.1	miR162a-3p	1132	6	0.429688	1.429688	no	HSP60-3A	miR162a-3p:HSP60-3A	0.799409962
AT3G42660.1	miR865-3p	833	6	0.580357	1.580357	no	NA	miR865-3p:AT3G42660.1	0.799409962
AT3G50370.1	miR5012	4206	5.5	0.373884	1.373884	no	NA	miR5012:AT3G50370.1	0.799409962
AT3G51880.4	miR414	542	4	0.273438	0.295519534	no	AtHMGB1	miR414:AtHMGB1	0.799409962
AT3G60720.1	miR854a	496	5	0.379464	1.154061868	no	PDLP8	miR854a:PDLP8	0.799409962
AT5G37020.2	miR167a-5p	2380	4	0.452009	0.448466513	no	ARF8	miR167a-5p:ARF8	0.799409962
AT2G37690.1	miR3434-3p	573	5	0.0948661	1.0948661	no	NA	miR3434-3p:AT2G37690.1	0.811550664
AT1G69640.1	miR5021	750	5	0.809152	1.236460562	no	SBH1	miR5021:SBH1	0.822104101
AT3G47730.1	miR5021	193	5	0.228795	1.228795	no	ABCA2	miR5021:ABCA2	0.822104101
AT4G20320.2	miR172d-5p	924	5.5	0.820312	1.239361362	no	NA	miR172d-5p:AT4G20320.2	0.822104101
AT3G52230.1	miR414	512	4	0.440848	0.170631676	no	NA	miR414:AT3G52230.1	0.829747715
AT1G65920.1	miR847	263	5.5	0.234375	1.234375	no	NA	miR847:AT1G65920.1	0.837485453
AT2G46330.2	miR156i	540	4	0.284598	0.672705983	no	AGP16	miR156i:AGP16	0.837485453
AT3G56190.2	miR5663-5p	872	4.5	0.892857	0.650806263	no	ALPHA-SNAP2	miR5663-5p:ALPHA-SNAP2	0.837485453
AT3G63440.1	miR156a-3p	1272	5.5	0.256696	1.256696	no	ATCKX6	miR156a-3p:ATCKX6	0.837485453
AT4G14300.1	miR160a-3p	1146	5.5	1.14397	1.090855713	no	NA	miR160a-3p:AT4G14300.1	0.837485453
AT4G14930.1	miR859	1199	5	0.920759	1.002913566	no	NA	miR859:AT4G14930.1	0.837485453
AT1G65580.1	miR5021	183	4	0.00558036	0.923155752	no	FRA3	miR5021:FRA3	0.848479087
AT5G62680.1	miR158a-5p	2178	4.5	0.234375	0.594303831	no	GTR2	miR158a-5p:GTR2	0.848479087
AT1G30530.1	miR773b-3p	1144	4.5	0.507812	0.585862934	no	UGT78D1	miR773b-3p:UGT78D1	0.850513206
AT5G47050.1	miR5021	259	3.5	0.329241	0.655835582	no	NA	miR5021:AT5G47050.1	0.853479525
AT1G65370.1	miR5655	1157	4	0.446429	1.182482378	no	NA	miR5655:AT1G65370.1	0.861123527
AT1G14670.1	miR5658	1537	4	0.295759	0.386227648	no	NA	miR5658:AT1G14670.1	0.87796692
AT2G35940.3	miR773b-5p	2560	4	0.145089	0.574467818	no	BLH1	miR773b-5p:BLH1	0.87796692
AT4G32260.1	miR5021	895	3	0.61942	0.317089408	no	PDE334	miR5021:PDE334	0.87796692
AT4G31480.2	miR4228-5p	3241	4.5	0.647321	0.540461419	no	NA	miR4228-5p:AT4G31480.2	0.894494394
AT1G22920.2	miR5662	870	5.5	1.35603	1.122277107	no	AJH1	miR5662:AJH1	0.89726201
AT3G27830.1	miR418	201	4	0.898438	0.206532448	no	RPL12	miR418:RPL12	0.89726201
AT3G50550.2	miR414	93	4.5	0.100446	0.581367742	no	NA	miR414:AT3G50550.2	0.89726201
AT5G06150.1	miR829-5p	1048	5	1.26116	0.918405394	no	CYC1BAT	miR829-5p:CYC1BAT	0.89726201
AT1G76810.1	miR158a-5p	4352	5	0.764509	1.284321675	no	NA	miR158a-5p:AT1G76810.1	0.901218746
AT2G23130.2	miR168a-5p	548	5	0.764509	1.268860404	no	AGP17	miR168a-5p:AGP17	0.901218746
AT3G05410.2	miR5651	546	6	0.792411	1.792411	no	NA	miR5651:AT3G05410.2	0.901218746
AT3G14560.1	miR824-5p	294	4.5	0.245536	0.92922571	no	NA	miR824-5p:AT3G14560.1	0.901218746
AT3G55605.1	miR414	472	5.5	0.507812	1.507812	no	NA	miR414:AT3G55605.1	0.901218746
AT1G32870.2	miR414	499	6	0.3125	1.3125	no	ANAC013	miR414:ANAC013	0.906045696
AT1G64570.1	miR5996	1057	5.5	0.234375	1.234375	no	DUO3	miR5996:DUO3	0.906045696
AT3G56020.1	miR831-3p	71	6	13.2757	1.367147547	no	NA	miR831-3p:AT3G56020.1	0.906045696
AT5G54580.1	miR829-5p	209	6	0.368304	1.368304	no	NA	miR829-5p:AT5G54580.1	0.906045696
AT1G02500.2	miR858b	966	5	1.64621	0.840482906	no	AtSAM1	miR858b:AtSAM1	0.906144964
AT5G43760.1	miR8180	1055	4.5	0.970982	0.545735005	no	KCS20	miR8180:KCS20	0.908080851
AT1G03475.1	miR5021	262	5	0.742188	1.457517368	no	ATCPO-I	miR5021:ATCPO-I	0.91332494
AT1G35310.1	miR414	288	4.5	0.502232	0.498333726	no	MLP168	miR414:MLP168	0.926016058
AT1G19920.1	miR835-5p	1453	4.5	0.200893	0.382101971	no	APS2	miR835-5p:APS2	0.927942492
AT3G47690.1	miR831-3p	679	6	0.329241	1.329241	no	AtEB1a	miR831-3p:AtEB1a	0.927942492
AT4G27310.1	miR414	582	5	0.245536	0.829123597	no	BBX28	miR414:BBX28	0.927942492
AT5G48600.2	miR866-5p	600	5.5	1.41741	1.145425944	no	ATCAP-C	miR866-5p:ATCAP-C	0.927942492
ATCG01280.1	miR5012	3828	5	0.239955	0.850689049	no	YCF2.2	miR5012:YCF2.2	0.927942492
AT3G58220.2	miR837-5p	1224	5.5	0.435268	1.093537524	no	NA	miR837-5p:AT3G58220.2	0.928457817
AT2G34560.2	miR5021	40	4	0.440848	0.754529487	no	AtCCP1	miR5021:AtCCP1	0.928942322
AT3G27060.1	miR5020b	632	4.5	0.368304	0.680734712	no	ATTSO2	miR5020b:ATTSO2	0.928942322
AT1G45230.2	miR838	1001	5	0.217634	1.217634	no	NA	miR838:AT1G45230.2	0.938195061
AT1G23240.3	miR5021	569	3.5	0.78125	0.432403105	no	NA	miR5021:AT1G23240.3	0.941025856
AT1G29930.1	miR842	223	4.5	4.87165	0.347007825	no	AB140	miR842:AB140	0.941025856
AT1G52342.1	miR5021	304	4	0.507812	0.722073394	no	NA	miR5021:AT1G52342.1	0.941025856
AT3G54540.1	miR838	2156	5.5	1.40625	1.033559267	no	ABCF4	miR838:ABCF4	0.941025856
AT5G58130.1	miR829-5p	2363	5.5	0.0837054	1.0837054	no	ROS3	miR829-5p:ROS3	0.941025856
AT1G20696.3	miR414	569	4.5	0.965402	0.656843984	no	HMGB3	miR414:HMGB3	0.943705971
AT1G47970.1	miR414	206	5	0.479911	1.059952514	no	NA	miR414:AT1G47970.1	0.943705971
AT1G52160.1	miR5021	153	5	0.334821	1.334821	no	TRZ3	miR5021:TRZ3	0.943705971
AT1G53910.3	miR156i	1315	6	1.04911	1.497554637	no	RAP2.12	miR156i:RAP2.12	0.943705971
AT1G67880.1	miR157a-3p	1063	5.5	0.373884	1.373884	no	NA	miR157a-3p:AT1G67880.1	0.943705971
AT3G01330.1	miR162a-3p	1076	5	0.111607	1.111607	no	DEL3	miR162a-3p:DEL3	0.943705971
AT3G08520.1	miR831-3p	29	6	6.37277	1.6573013	no	NA	miR831-3p:AT3G08520.1	0.943705971
AT3G18820.1	miR472-3p	252	5.5	0.703125	1.205371614	no	ATRAB7B	miR472-3p:ATRAB7B	0.943705971
AT3G29075.1	miR842	423	5	0.831473	0.982046752	no	NA	miR842:AT3G29075.1	0.943705971
AT3G53630.1	miR838	560	4.5	0.0111607	0.548758299	no	NA	miR838:AT3G53630.1	0.943705971
AT5G04810.1	miR156b-3p	776	6	0.563616	1.537870359	no	NA	miR156b-3p:AT5G04810.1	0.943705971
AT5G23940.1	miR3440b-3p	713	4.5	0.546875	0.667631293	no	DCR	miR3440b-3p:DCR	0.943705971
AT5G50920.1	miR173-3p	1539	5	0.669643	1.027472615	no	ATHSP93-V	miR173-3p:ATHSP93-V	0.943705971
AT1G27400.1	miR773a	591	5	3.45982	0.740548493	no	NA	miR773a:AT1G27400.1	0.944317774
AT5G11670.1	miR156j	2112	5	0.563616	0.883354453	no	ATNADP-ME2	miR156j:ATNADP-ME2	0.948525615
AT1G07920.1	miR414	1280	4.5	0.982143	0.334085562	no	NA	miR414:AT1G07920.1	0.954097957
AT1G70700.2	miR5021	98	4	0.558036	0.666029436	no	JAZ9	miR5021:JAZ9	0.954097957
AT5G48580.1	miR5021	504	4	0.212054	0.6720301	no	FKBP15-2	miR5021:FKBP15-2	0.954097957
AT1G07930.2	miR414	1061	4.5	1.1942	0.31551974	no	NA	miR414:AT1G07930.2	0.955808245
AT1G18490.1	miR160c-3p	1219	6	0.78683	1.202854814	no	NA	miR160c-3p:AT1G18490.1	0.955808245
AT4G02450.2	miR414	735	4.5	1.2779	0.267988235	no	NA	miR414:AT4G02450.2	0.955808245
AT4G17040.1	miR5021	177	5	0.636161	0.93914147	no	CLPR4	miR5021:CLPR4	0.955808245
AT5G22080.2	miR158a-5p	762	5	0.546875	0.664430957	no	NA	miR158a-5p:AT5G22080.2	0.955808245
AT5G42310.1	miR1886.2	2231	6	0.870536	1.16308132	no	NA	miR1886.2:AT5G42310.1	0.955808245
AT1G72320.3	miR158a-3p	2021	5.5	0.228795	1.228795	no	APUM23	miR158a-3p:APUM23	0.96188854
AT2G04390.1	miR847	328	5	0.0111607	0.905094487	no	NA	miR847:AT2G04390.1	0.96188854
AT3G16640.1	miR414	276	4.5	0.558036	0.4367966	no	TCTP	miR414:TCTP	0.96188854
ATCG00860.1	miR5012	3828	5	0.669643	0.96143975	no	YCF2.1	miR5012:YCF2.1	0.96188854
AT5G15580.1	miR5021	266	4	0.00558036	0.629629716	no	LNG1	miR5021:LNG1	0.962435018
AT1G07940.2	miR414	1411	4.5	0.853795	0.219970786	no	NA	miR414:AT1G07940.2	0.962995131
AT2G32920.1	miR832-5p	123	5	0.351562	0.699595221	no	ATPDI9	miR832-5p:ATPDI9	0.962995131
AT3G13300.2	miR5634	2761	5	0.418527	0.66859614	no	VCS	miR5634:VCS	0.962995131
AT1G36370.1	miR2934-5p	1720	6	0.373884	1.373884	no	SHM7	miR2934-5p:SHM7	0.965431431
AT5G11090.1	miR5021	77	6	0.396205	1.396205	no	NA	miR5021:AT5G11090.1	0.965431431
AT2G22230.1	miR3434-3p	667	6	2.55022	1.10604956	no	NA	miR3434-3p:AT2G22230.1	0.965954301
AT1G21640.2	miR865-3p	1637	6	0.418527	1.418527	no	ATNADK2	miR865-3p:ATNADK2	0.970897563
AT1G72120.1	miR844-5p	1521	6	0.368304	1.368304	no	NA	miR844-5p:AT1G72120.1	0.970897563
AT3G02360.2	miR859	1605	5	1.23326	0.871516098	no	NA	miR859:AT3G02360.2	0.970897563
AT3G06580.1	miR397a	1212	6	0.329241	1.329241	no	GAL1	miR397a:GAL1	0.970897563
AT3G45090.2	miR858a	2074	6	0.373884	1.373884	no	NA	miR858a:AT3G45090.2	0.970897563
AT5G03660.2	miR840-3p	491	5.5	1.5346	1.129289527	no	NA	miR840-3p:AT5G03660.2	0.970897563
AT1G31580.1	miR5021	173	4	0.373884	0.723691793	no	CXC750	miR5021:CXC750	0.974658935
AT1G32990.1	miR5021	82	6	0.926339	1.316551734	no	PRPL11	miR5021:PRPL11	0.974658935
AT1G64090.2	miR5021	412	5	1.02679	1.055202657	no	RTNLB3	miR5021:RTNLB3	0.974658935
AT3G27360.1	miR856	370	5.5	1.31696	1.100740649	no	NA	miR856:AT3G27360.1	0.974658935
AT1G51100.1	miR833b	636	5.5	0.993304	1.088361117	no	CRR41	miR833b:CRR41	0.980014095
AT4G10710.1	miR414	3172	5	0.429688	0.727427773	no	SPT16	miR414:SPT16	0.980014095
AT2G35040.2	miR5998a	1945	5	0.256696	0.701120446	no	NA	miR5998a:AT2G35040.2	0.981058019
AT3G11120.1	miR831-3p	105	5	2.52232	0.562967699	no	NA	miR831-3p:AT3G11120.1	0.981058019
AT3G50240.1	miR414	3210	6	0.122768	1.122768	no	KICP-02	miR414:KICP-02	0.984034084
AT1G20090.1	miR5021	124	4	0.435268	0.562554579	no	ARAC4	miR5021:ARAC4	0.986622968
AT1G69530.5	miR162a-3p	941	6	5.47991	1.113113101	no	AT-EXP1	miR162a-3p:AT-EXP1	0.986622968
AT1G71970.1	miR8176	398	6	0.541295	1.022206349	no	NA	miR8176:AT1G71970.1	0.986622968
AT1G80040.3	miR5021	142	4	0.00558036	0.562773381	no	NA	miR5021:AT1G80040.3	0.986622968
AT3G25545.1	miR840-5p	811	5	0.580357	0.754797373	no	NA	miR840-5p:AT3G25545.1	0.986622968
AT3G21200.1	miR157a-5p	98	6	0.708705	1.062456358	no	GluTRBP	miR157a-5p:GluTRBP	0.987073677
AT1G05260.1	miR2933a	941	6	0.362723	1.167303546	no	RCI3	miR2933a:RCI3	0.990290073
AT2G47450.1	miR5021	194	4	0.340402	0.549405877	no	CAO	miR5021:CAO	0.990290073
AT3G05220.2	miR847	1234	6	4.22433	1.054042494	no	NA	miR847:AT3G05220.2	0.990290073
AT3G56260.2	miR831-3p	768	5	0.379464	0.460163388	no	NA	miR831-3p:AT3G56260.2	0.990290073
AT4G00200.1	miR854a	1052	5	0.0223214	0.715066084	no	NA	miR854a:AT4G00200.1	0.990290073
AT4G38740.1	miR776	534	6	4.78237	1.103280437	no	ROC1	miR776:ROC1	0.990290073
AT5G38060.2	miR1886.1	119	6	0.552455	1.125404505	no	NA	miR1886.1:AT5G38060.2	0.990290073
AT5G62690.1	miR774a	179	5	0.993304	0.594145297	no	TUB2	miR774a:TUB2	0.990290073
AT3G62610.1	miR780.2	992	5.5	0.664062	0.823299905	no	ATMYB11	miR780.2:ATMYB11	0.991248147
AT1G01610.1	miR854a	274	5.5	0.78683	0.778697312	no	ATGPAT4	miR854a:ATGPAT4	0.999990268
AT1G01630.1	miR8171	978	6	1.47321	0.511068772	no	NA	miR8171:AT1G01630.1	0.999990268
AT1G01800.2	miR171c-5p	925	5.5	0.479911	0.356835499	no	NA	miR171c-5p:AT1G01800.2	0.999990268
AT1G02090.3	miR838	725	6	1.02121	0.602463255	no	ATCSN7	miR838:ATCSN7	0.999990268
AT1G02205.3	miR774b-3p	1614	6	0.998884	0.247341635	no	CER1	miR774b-3p:CER1	0.999990268
AT1G02280.2	miR5650	645	6	0.301339	0.92466281	no	ATTOC33	miR5650:ATTOC33	0.999990268
AT1G04340.1	miR172d-5p	483	6	0.30692	0.606422814	no	NA	miR172d-5p:AT1G04340.1	0.999990268
AT1G07360.1	miR829-5p	510	6	0.3125	1.058506155	no	MAC5A	miR829-5p:MAC5A	0.999990268
AT1G07920.1	miR861-5p	491	6	1.75781	0.804622082	no	NA	miR861-5p:AT1G07920.1	0.999990268
AT1G07930.2	miR861-5p	503	6	0.122768	0.540569376	no	NA	miR861-5p:AT1G07930.2	0.999990268
AT1G07940.2	miR861-5p	622	6	0.122768	0.426995657	no	NA	miR861-5p:AT1G07940.2	0.999990268
AT1G10950.1	miR5024-5p	1797	5.5	0.418527	0.38387226	no	AtTMN1	miR5024-5p:AtTMN1	0.999990268
AT1G12810.2	miR5640	395	6	0.251116	0.521152845	no	NA	miR5640:AT1G12810.2	0.999990268
AT1G15500.1	miR172e-3p	1904	6	0.362723	0.367107932	no	ATNTT2	miR172e-3p:ATNTT2	0.999990268
AT1G17745.2	miR839-5p	1917	6	0.870536	0.533588165	no	PGDH	miR839-5p:PGDH	0.999990268
AT1G19570.2	miR842	467	5	0.239955	0.196428515	no	ATDHAR1	miR842:ATDHAR1	0.999990268
AT1G19580.2	miR5642a	1122	5.5	0.47433	0.795303688	no	GAMMA CA1	miR5642a:GAMMA CA1	0.999990268
AT1G20693.3	miR414	583	5.5	1.11049	0.572856697	no	HMG BETA 1	miR414:HMG BETA 1	0.999990268
AT1G24260.3	miR398a-5p	743	6	1.12165	0.420481751	no	AGL9	miR398a-5p:AGL9	0.999990268
AT1G24260.3	miR5658	794	6	0.697545	0.144705907	no	AGL9	miR5658:AGL9	0.999990268
AT1G28440.1	miR4243	2719	6	1.13839	0.73241564	no	HSL1	miR4243:HSL1	0.999990268
AT1G29900.1	miR390a-5p	3315	5.5	0.535714	0.534161391	no	CARB	miR390a-5p:CARB	0.999990268
AT1G33990.1	miR397b	1133	5.5	0.418527	0.548791405	no	ATMES14	miR397b:ATMES14	0.999990268
AT1G35620.1	miR157c-3p	1137	5.5	0.625	0.485171661	no	ATPDI8	miR157c-3p:ATPDI8	0.999990268
AT1G36310.2	miR831-3p	990	5	0.636161	0.115788502	no	NA	miR831-3p:AT1G36310.2	0.999990268
AT1G45688.2	miR1886.1	740	6	0.245536	0.560522029	no	NA	miR1886.1:AT1G45688.2	0.999990268
AT1G50490.1	miR159b-5p	640	6	0.145089	0.013557799	no	UBC20	miR159b-5p:UBC20	0.999990268
AT1G52300.1	miR778	330	6	0.820312	0.052662227	no	NA	miR778:AT1G52300.1	0.999990268
AT1G52600.1	miR868-5p	592	5.5	0.452009	0.145509526	no	NA	miR868-5p:AT1G52600.1	0.999990268
AT1G54030.1	miR4240	690	5.5	0.31808	0.507738889	no	ERMO3	miR4240:ERMO3	0.999990268
AT1G55670.1	miR157d	654	5.5	0.31808	0.120620895	no	PSAG	miR157d:PSAG	0.999990268
AT1G55805.1	miR858a	313	6	0.295759	0.467957038	no	NA	miR858a:AT1G55805.1	0.999990268
AT1G56300.1	miR419	310	5.5	0.301339	0.649221736	no	NA	miR419:AT1G56300.1	0.999990268
AT1G60950.1	miR773b-3p	423	5.5	3.66629	0.182768143	no	ATFD2	miR773b-3p:ATFD2	0.999990268
AT1G64950.1	miR157c-3p	1253	5.5	0.764509	0.151567984	no	CYP89A5	miR157c-3p:CYP89A5	0.999990268
AT1G65295.1	miR854a	115	5	0.385045	0.14132795	no	NA	miR854a:AT1G65295.1	0.999990268
AT1G66580.1	miR158a-5p	795	5	0.429688	0.282096573	no	RPL10C	miR158a-5p:RPL10C	0.999990268
AT1G67050.1	miR5021	724	6	0.46875	0.376968901	no	NA	miR5021:AT1G67050.1	0.999990268
AT1G67080.1	miR774b-5p	213	6	0.418527	0.562140174	no	ABA4	miR774b-5p:ABA4	0.999990268
AT1G69830.1	miR5012	1922	6	0.217634	0.341364635	no	AMY3	miR5012:AMY3	0.999990268
AT1G70580.4	miR413	1235	5.5	0.546875	0.750811787	no	AOAT2	miR413:AOAT2	0.999990268
AT1G72020.1	miR5651	278	6	2.67299	0.17086297	no	NA	miR5651:AT1G72020.1	0.999990268
AT1G75040.1	miR166a-5p	791	5.5	0.552455	0.639246552	no	PR-5	miR166a-5p:PR-5	0.999990268
AT1G75930.1	miR5021	178	4	0.256696	0.196990968	no	EXL6	miR5021:EXL6	0.999990268
AT1G76160.1	miR4221	377	5.5	0.234375	0.620999505	no	sks5	miR4221:sks5	0.999990268
AT1G78040.2	miR415	511	4.5	0.535714	0.127395456	no	NA	miR415:AT1G78040.2	0.999990268
AT2G01720.1	miR403-3p	849	6	0.351562	0.473786755	no	NA	miR403-3p:AT2G01720.1	0.999990268
AT2G04030.2	miR156d-3p	1007	6	0.78683	0.675241194	no	AtHsp90.5	miR156d-3p:AtHsp90.5	0.999990268
AT2G04030.2	miR831-5p	1986	6	0.424107	0.446778667	no	AtHsp90.5	miR831-5p:AtHsp90.5	0.999990268
AT2G04570.1	miR1888b	104	6	1.8471	0.880871497	no	NA	miR1888b:AT2G04570.1	0.999990268
AT2G04570.1	miR774b-3p	984	6	0.368304	0.132383121	no	NA	miR774b-3p:AT2G04570.1	0.999990268
AT2G05220.2	miR847	336	5	1.44531	0.070210836	no	NA	miR847:AT2G05220.2	0.999990268
AT2G14878.1	miR5655	646	6	0.507812	0.575874422	no	NA	miR5655:AT2G14878.1	0.999990268
AT2G16440.1	miR5015	2464	6	0.373884	0.7344868	no	MCM4	miR5015:MCM4	0.999990268
AT2G16600.2	miR773b-5p	405	5	0.9375	0.176315243	no	ROC3	miR773b-5p:ROC3	0.999990268
AT2G16600.2	miR414	538	5.5	1.42857	0.098168464	no	ROC3	miR414:ROC3	0.999990268
AT2G17420.1	miR414	817	6	0.518973	0.715939481	no	ATNTRA	miR414:ATNTRA	0.999990268
AT2G20260.1	miR5631	141	5.5	0.63058	0.311447448	no	PSAE-2	miR5631:PSAE-2	0.999990268
AT2G20260.1	miR834	241	6	0.267857	0.254651632	no	PSAE-2	miR834:PSAE-2	0.999990268
AT2G20890.1	miR838	906	5.5	0.396205	0.192284015	no	PSB29	miR838:PSB29	0.999990268
AT2G21390.1	miR777	3030	6	0.747768	0.493073486	no	NA	miR777:AT2G21390.1	0.999990268
AT2G23350.1	miR156c-3p	1924	6	1.07143	0.794521967	no	PAB4	miR156c-3p:PAB4	0.999990268
AT2G27020.1	miR773b-3p	231	6	0.507812	0.616613844	no	PAG1	miR773b-3p:PAG1	0.999990268
AT2G27980.1	miR773a	3423	6	0.892857	0.365832385	no	NA	miR773a:AT2G27980.1	0.999990268
AT2G30010.1	miR156g	1152	6	0.982143	0.671202999	no	TBL45	miR156g:TBL45	0.999990268
AT2G30432.1	miR158a-5p	486	5.5	0.3125	0.365671205	no	TCL1	miR158a-5p:TCL1	0.999990268
AT2G30695.2	miR5998a	584	6	0.93192	0.846042006	no	NA	miR5998a:AT2G30695.2	0.999990268
AT2G32060.3	miR5666	435	5.5	1.17188	0.139089337	no	NA	miR5666:AT2G32060.3	0.999990268
AT2G32235.1	miR5021	412	5	0.239955	0.636311293	no	NA	miR5021:AT2G32235.1	0.999990268
AT2G32240.1	miR5021	4034	5	0.239955	0.636311293	no	NA	miR5021:AT2G32240.1	0.999990268
AT2G34870.1	miR390a-5p	332	6	0.853795	0.815815994	no	MEE26	miR390a-5p:MEE26	0.999990268
AT2G35490.1	miR865-3p	476	6	0.379464	0.520201072	no	NA	miR865-3p:AT2G35490.1	0.999990268
AT2G37270.2	miR8166	403	6	0.636161	0.490137111	no	ATRPS5B	miR8166:ATRPS5B	0.999990268
AT2G38170.3	miR5636	1179	6	0.351562	0.316932543	no	ATCAX1	miR5636:ATCAX1	0.999990268
AT2G40360.1	miR414	377	6	0.329241	0.657646162	no	NA	miR414:AT2G40360.1	0.999990268
AT2G41680.1	miR854a	114	6	0.491071	0.767374992	no	NTRC	miR854a:NTRC	0.999990268
AT2G42530.1	miR5019	119	6	0.200893	0.539077875	no	COR15B	miR5019:COR15B	0.999990268
AT2G44060.2	miR414	1037	5.5	0.982143	0.493882478	no	NA	miR414:AT2G44060.2	0.999990268
AT2G47110.2	miR838	303	6	0.273438	0.293618473	no	UBI6	miR838:UBI6	0.999990268
AT3G01390.2	miR4221	411	6	1.23884	0.531953972	no	AVMA10	miR4221:AVMA10	0.999990268
AT3G01530.1	miR5654-3p	973	6	0.133929	0.70752097	no	ATMYB57	miR5654-3p:ATMYB57	0.999990268
AT3G02080.1	miR5021	569	5.5	0.217634	0.191538019	no	NA	miR5021:AT3G02080.1	0.999990268
AT3G02468.1	miR854a	813	5	0.675223	0.393343633	no	CPuORF9	miR854a:CPuORF9	0.999990268
AT3G02470.4	miR854a	866	5	0.675223	0.393343633	no	SAMDC	miR854a:SAMDC	0.999990268
AT3G02930.2	miR408-3p	569	6	0.262277	0.513858097	no	NA	miR408-3p:AT3G02930.2	0.999990268
AT3G07410.1	miR158a-5p	557	6	0.429688	0.654906919	no	AtRABA5b	miR158a-5p:AtRABA5b	0.999990268
AT3G07560.1	miR5021	1233	6	0.00558036	0.045376742	no	APM2	miR5021:APM2	0.999990268
AT3G08680.2	miR5021	359	6	1.33371	0.492464401	no	NA	miR5021:AT3G08680.2	0.999990268
AT3G10960.1	miR8170-5p	2100	6	0.234375	0.480660649	no	ATAZG1	miR8170-5p:ATAZG1	0.999990268
AT3G14200.1	miR4221	879	5.5	0.234375	0.399134394	no	NA	miR4221:AT3G14200.1	0.999990268
AT3G14310.1	miR869.2	1295	5.5	0.675223	0.463128285	no	ATPME3	miR869.2:ATPME3	0.999990268
AT3G15020.2	miR827	680	5.5	0.16183	0.379788503	no	mMDH2	miR827:mMDH2	0.999990268
AT3G17160.1	miR847	291	6	0.145089	0.212378379	no	NA	miR847:AT3G17160.1	0.999990268
AT3G17780.1	miR8180	423	6	0.965402	0.665534079	no	NA	miR8180:AT3G17780.1	0.999990268
AT3G17820.1	miR851-5p	1014	5	1.08259	0.073375072	no	ATGSKB6	miR851-5p:ATGSKB6	0.999990268
AT3G18035.1	miR834	910	5.5	0.407366	0.763779459	no	HON4	miR834:HON4	0.999990268
AT3G18850.5	miR5662	1004	6	0.496652	0.439528594	no	LPAT5	miR5662:LPAT5	0.999990268
AT3G23810.1	miR5021	1697	4	0.418527	0.141049844	no	ATSAHH2	miR5021:ATSAHH2	0.999990268
AT3G23810.1	miR408-5p	709	5	0.284598	0.366443784	no	ATSAHH2	miR408-5p:ATSAHH2	0.999990268
AT3G25500.1	miR5021	3261	5.5	0.00558036	0.398495847	no	AFH1	miR5021:AFH1	0.999990268
AT3G27810.1	miR858a	499	5	0.31808	0.263851355	no	ATMYB21	miR858a:ATMYB21	0.999990268
AT3G28980.1	miR773a	1123	5	0.345982	0.46726076	no	NA	miR773a:AT3G28980.1	0.999990268
AT3G29200.1	miR833a-5p	1182	6	0.273438	0.275537524	no	ATCM1	miR833a-5p:ATCM1	0.999990268
AT3G42170.1	miR870-5p	2043	5.5	0.742188	0.614324704	no	DAYSLEEPER	miR870-5p:DAYSLEEPER	0.999990268
AT3G48930.1	miR5020c	437	6	0.753348	0.091544779	no	EMB1080	miR5020c:EMB1080	0.999990268
AT3G50820.1	miR782	1083	6	0.563616	0.093643719	no	OEC33	miR782:OEC33	0.999990268
AT3G51300.1	miR414	350	6	0.223214	0.776753788	no	ARAC11	miR414:ARAC11	0.999990268
AT3G52590.1	miR5024-3p	122	6	1.45647	0.256496547	no	EMB2167	miR5024-3p:EMB2167	0.999990268
AT3G53420.2	miR5638b	946	6	0.290179	0.107425396	no	AtPIP2;1	miR5638b:AtPIP2;1	0.999990268
AT3G53470.2	miR169g-3p	412	6	0.234375	0.415632671	no	NA	miR169g-3p:AT3G53470.2	0.999990268
AT3G53580.1	miR858a	993	5.5	1.36161	0.496015677	no	NA	miR858a:AT3G53580.1	0.999990268
AT3G55330.1	miR839-5p	702	6	1.72991	0.011314845	no	PPL1	miR839-5p:PPL1	0.999990268
AT3G55460.1	miR834	740	6	0.323661	0.47138253	no	At-SCL30	miR834:At-SCL30	0.999990268
AT3G56370.1	miR159b-5p	3080	6	1.5904	0.469742552	no	NA	miR159b-5p:AT3G56370.1	0.999990268
AT3G57520.3	miR396b-5p	474	6	0.15625	0.892334145	no	AtSIP2	miR396b-5p:AtSIP2	0.999990268
AT3G58110.2	miR414	979	5.5	0.133929	0.613526897	no	NA	miR414:AT3G58110.2	0.999990268
AT3G60750.2	miR5663-5p	304	5.5	0.479911	0.509804334	no	NA	miR5663-5p:AT3G60750.2	0.999990268
AT3G61580.1	miR5021	1144	6	0.859375	0.562647328	no	AtSLD1	miR5021:AtSLD1	0.999990268
AT3G62250.1	miR838	281	6	1.28906	0.305845382	no	UBQ5	miR838:UBQ5	0.999990268
AT4G01150.2	miR3440b-3p	252	5.5	1.6183	0.486116268	no	NA	miR3440b-3p:AT4G01150.2	0.999990268
AT4G01290.2	miR4221	3405	5.5	0.267857	0.577821985	no	NA	miR4221:AT4G01290.2	0.999990268
AT4G02530.1	miR870-3p	96	5.5	0.284598	0.329232993	no	NA	miR870-3p:AT4G02530.1	0.999990268
AT4G04640.1	miR5021	1310	6	1.8471	0.5945008	no	ATPC1	miR5021:ATPC1	0.999990268
AT4G06634.3	miR414	1250	6	0.0111607	0.557195608	no	AtYY1	miR414:AtYY1	0.999990268
AT4G07990.2	miR835-3p	1274	5	0.686384	0.583172761	no	NA	miR835-3p:AT4G07990.2	0.999990268
AT4G09350.1	miR5628	697	6	1.13281	0.669116863	no	CRRJ	miR5628:CRRJ	0.999990268
AT4G09800.1	miR5021	69	6	1.35045	0.772561884	no	RPS18C	miR5021:RPS18C	0.999990268
AT4G10480.2	miR414	216	5	0.452009	0.278527077	no	NA	miR414:AT4G10480.2	0.999990268
AT4G13615.1	miR774b-5p	14	5.5	1.47879	0.403743947	no	NA	miR774b-5p:AT4G13615.1	0.999990268
AT4G14220.1	miR5021	207	6	0.00558036	0.424799175	no	RHF1A	miR5021:RHF1A	0.999990268
AT4G15080.1	miR780.1	2604	6	0.993304	0.817018277	no	NA	miR780.1:AT4G15080.1	0.999990268
AT4G15790.1	miR5662	242	6	0.412946	0.481186359	no	NA	miR5662:AT4G15790.1	0.999990268
AT4G16155.1	miR158a-5p	1815	5.5	0.106027	0.404325002	no	NA	miR158a-5p:AT4G16155.1	0.999990268
AT4G16720.1	miR5644	520	5.5	1.56808	0.195730346	no	NA	miR5644:AT4G16720.1	0.999990268
AT4G18030.1	miR166e-5p	2047	6	0.122768	0.188178033	no	NA	miR166e-5p:AT4G18030.1	0.999990268
AT4G18270.1	miR5018	1161	5.5	0.200893	0.846577471	no	ATTRANS11	miR5018:ATTRANS11	0.999990268
AT4G19110.3	miR5632-5p	1174	6	0.30692	0.411454693	no	NA	miR5632-5p:AT4G19110.3	0.999990268
AT4G19112.1	miR5632-5p	2258	6	0.30692	0.411454693	no	CPuORF25	miR5632-5p:CPuORF25	0.999990268
AT4G20440.4	miR5633	960	6	0.636161	0.578075227	no	smB	miR5633:smB	0.999990268
AT4G20480.1	miR5012	596	5.5	0.675223	0.569424125	no	NA	miR5012:AT4G20480.1	0.999990268
AT4G21520.1	miR414	1192	5.5	0.128348	0.486995028	no	NA	miR414:AT4G21520.1	0.999990268
AT4G21660.2	miR847	1356	6	0.0446429	0.478526688	no	NA	miR847:AT4G21660.2	0.999990268
AT4G22220.1	miR172b-5p	545	5	0.658482	0.277445765	no	ATISU1	miR172b-5p:ATISU1	0.999990268
AT4G23630.1	miR5021	723	6	0.0334821	0.443912728	no	BTI1	miR5021:BTI1	0.999990268
AT4G24770.1	miR854a	1111	5.5	0.440848	0.451240808	no	ATRBP31	miR854a:ATRBP31	0.999990268
AT4G26230.1	miR414	332	5	2.46094	0.254681257	no	NA	miR414:AT4G26230.1	0.999990268
AT4G28300.2	miR156a-3p	1915	6	0.457589	0.74373578	no	NA	miR156a-3p:AT4G28300.2	0.999990268
AT4G28780.1	miR829-5p	831	6	0.385045	0.747140326	no	NA	miR829-5p:AT4G28780.1	0.999990268
AT4G29030.1	miR841b-5p	609	6	0.680804	0.378772732	no	NA	miR841b-5p:AT4G29030.1	0.999990268
AT4G30660.2	miR2111b-3p	224	6	2.82924	0.499344724	no	NA	miR2111b-3p:AT4G30660.2	0.999990268
AT4G31330.1	miR5021	450	6	0.223214	0.455527377	no	NA	miR5021:AT4G31330.1	0.999990268
AT4G32250.3	miR396a-5p	1759	5	0.602679	0.33156292	no	NA	miR396a-5p:AT4G32250.3	0.999990268
AT4G32285.2	miR3440b-3p	2005	6	0.245536	0.408641761	no	NA	miR3440b-3p:AT4G32285.2	0.999990268
AT4G34588.1	miR5021	107	6	2.29353	0.855115849	no	CPuORF2	miR5021:CPuORF2	0.999990268
AT4G34590.1	miR5021	107	6	2.29353	0.855115849	no	ATB2	miR5021:ATB2	0.999990268
AT4G36790.1	miR415	1559	6	0.100446	0.852940561	no	NA	miR415:AT4G36790.1	0.999990268
AT4G38600.2	miR408-3p	1900	5.5	0.345982	0.585153594	no	KAK	miR408-3p:KAK	0.999990268
AT4G38920.1	miR156a-5p	404	5	0.574777	0.426155586	no	ATVHA-C3	miR156a-5p:ATVHA-C3	0.999990268
AT4G39840.1	miR5021	677	5	0.396205	0.410702887	no	NA	miR5021:AT4G39840.1	0.999990268
AT5G01530.1	miR5662	896	5.5	12.7511	0.474962006	no	LHCB4.1	miR5662:LHCB4.1	0.999990268
AT5G03040.3	miR5021	595	6	0.0334821	0.574798261	no	iqd2	miR5021:iqd2	0.999990268
AT5G07530.2	miR164b-3p	1497	5	0.412946	0.08175115	no	ATGRP-7	miR164b-3p:ATGRP-7	0.999990268
AT5G09900.3	miR172a	649	5.5	0.167411	0.703903328	no	EMB2107	miR172a:EMB2107	0.999990268
AT5G12250.1	miR774a	171	6	0.239955	0.658956069	no	TUB6	miR774a:TUB6	0.999990268
AT5G13140.1	miR3440b-3p	681	6	0.172991	0.50262929	no	NA	miR3440b-3p:AT5G13140.1	0.999990268
AT5G15780.1	miR5021	503	6	0.965402	0.967049307	no	NA	miR5021:AT5G15780.1	0.999990268
AT5G17920.2	miR870-5p	816	6	0.195312	0.204545369	no	ATCIMS	miR870-5p:ATCIMS	0.999990268
AT5G18460.1	miR865-3p	1665	6	1.21094	0.60286142	no	NA	miR865-3p:AT5G18460.1	0.999990268
AT5G20165.3	miR8172	536	6	0.245536	0.538871151	no	NA	miR8172:AT5G20165.3	0.999990268
AT5G22480.1	miR831-3p	1555	6	1.91964	0.104426887	no	NA	miR831-3p:AT5G22480.1	0.999990268
AT5G23740.1	miR399f	552	6	1.50112	0.208640523	no	RPS11-BETA	miR399f:RPS11-BETA	0.999990268
AT5G24520.3	miR5645c	1250	5	0.206473	0.441044566	no	ATTTG1	miR5645c:ATTTG1	0.999990268
AT5G27700.1	miR417	258	5.5	0.569196	0.208419688	no	NA	miR417:AT5G27700.1	0.999990268
AT5G30495.2	miR838	616	5.5	0.00558036	0.580915468	no	NA	miR838:AT5G30495.2	0.999990268
AT5G30510.1	miR167a-5p	616	6	0.697545	0.454572111	no	ARRPS1	miR167a-5p:ARRPS1	0.999990268
AT5G33320.1	miR394b-3p	556	6	0.390625	0.554763235	no	ARAPPT	miR394b-3p:ARAPPT	0.999990268
AT5G33370.2	miR5663-3p	133	5.5	0.139509	0.198986652	no	NA	miR5663-3p:AT5G33370.2	0.999990268
AT5G36700.4	miR1886.1	127	5.5	0.234375	0.116962791	no	ATPGLP1	miR1886.1:ATPGLP1	0.999990268
AT5G40580.3	miR5015	315	5.5	0.145089	0.623328982	no	PBB2	miR5015:PBB2	0.999990268
AT5G40950.1	miR841a-3p	261	5.5	1.17746	0.351469095	no	RPL27	miR841a-3p:RPL27	0.999990268
AT5G45680.1	miR169d	472	6	0.714286	0.598596989	no	ATFKBP13	miR169d:ATFKBP13	0.999990268
AT5G47550.1	miR833a-5p	188	6	0.301339	0.582708238	no	NA	miR833a-5p:AT5G47550.1	0.999990268
AT5G53120.6	miR5640	191	6	0.904018	0.827754737	no	ATSPDS3	miR5640:ATSPDS3	0.999990268
AT5G57685.1	miR414	435	6	0.0446429	0.296108988	no	ATGDU3	miR414:ATGDU3	0.999990268
AT5G58250.1	miR4245	718	5	1.04911	0.440711467	no	EMB3143	miR4245:EMB3143	0.999990268
AT5G58420.1	miR1887	960	6	0.920759	0.289681898	no	NA	miR1887:AT5G58420.1	0.999990268
AT5G61410.2	miR3434-3p	568	5.5	0.217634	0.332014692	no	EMB2728	miR3434-3p:EMB2728	0.999990268
AT5G61660.1	miR164c-3p	350	5.5	0.446429	0.552430585	no	NA	miR164c-3p:AT5G61660.1	0.999990268
AT5G62210.1	miR2112-5p	659	6	3.0692	0.302925631	no	NA	miR2112-5p:AT5G62210.1	0.999990268
AT5G62700.1	miR774a	138	5	0.234375	0.446688669	no	TUB3	miR774a:TUB3	0.999990268
AT5G62950.3	miR414	1037	6	0.172991	0.583565999	no	NA	miR414:AT5G62950.3	0.999990268
AT5G67200.1	miR402	1880	6	0.267857	0.662004439	no	NA	miR402:AT5G67200.1	0.999990268
ATMG00830.1	miR837-5p	416	6	0.290179	0.920382284	no	CCB382	miR837-5p:CCB382	0.999990268
