# Supplementary material for: NanoPARE: parallel analysis of RNA 5′ ends from low-input RNA
Source: Genome Res. 2018 Dec;28(12):1931–42. doi: 10.1101/gr.239202.118 (PMC6280765; doi:10.1101/gr.239202.118)
Supplement: Supplemental Material [file supp_gr.239202.118_Supplemental_Code_S1.zip › supplemental_code_S1/data_tables/detected_sites/xrn1_1.anno.tas.allen.detected.sites.tsv]

target.transcript	sRNA	slice.site	Allen.score	slice.site.rpm	fold.change	verified.	common.name	interaction	adj.p.val
AT1G01090.1	TAS3C-5'D5[+]	1001	5.5	1.75223	0.692501629	no	PDH-E1 ALPHA	TAS3C-5'D5[+]:PDH-E1 ALPHA	0.999702382
AT1G01630.1	TAS3C-5'D9[+]	856	5.5	0.0948661	0.581850682	no	NA	TAS3C-5'D9[+]:AT1G01630.1	0.999702382
AT1G03970.1	TAS3A-5'D6[+]	408	6	0.452009	1.187044131	no	GBF4	TAS3A-5'D6[+]:GBF4	0.999702382
AT1G04040.1	TAS3C-5'D8[-]	1007	5.5	0.892857	0.794006955	no	NA	TAS3C-5'D8[-]:AT1G04040.1	0.999702382
AT1G07320.4	TAS1B-3'D4[-]	853	6	1.54576	0.110294392	no	EMB2784	TAS1B-3'D4[-]:EMB2784	0.999702382
AT1G09770.1	TAS3A-5'D8[+]	2825	6	3.45982	2.017160122	no	ATCDC5	TAS3A-5'D8[+]:ATCDC5	0.999702382
AT1G11860.3	TAS3B-5'D1[+]	1447	6	1.66853	0.313122483	no	NA	TAS3B-5'D1[+]:AT1G11860.3	0.999702382
AT1G11910.1	TAS4-3'D7[-]	1668	5	1.13281	0.809403273	no	APA1	TAS4-3'D7[-]:APA1	0.999702382
AT1G12090.1	TAS4-3'D7[+]	784	5.5	0.93192	0.189677839	no	ELP	TAS4-3'D7[+]:ELP	0.999702382
AT1G12310.1	TAS1B-3'D2[+]	499	5.5	1.72991	0.660902343	no	NA	TAS1B-3'D2[+]:AT1G12310.1	0.999702382
AT1G13020.1	TAS3B-5'D7[+]	1893	5	0.485491	1.127011259	no	EIF4B2	TAS3B-5'D7[+]:EIF4B2	0.999702382
AT1G13270.2	TAS3A-5'D6[+]	798	6	0.145089	0.719494847	no	MAP1B	TAS3A-5'D6[+]:MAP1B	0.999702382
AT1G13690.1	TAS3C-5'D3[+]	550	5.5	0.524554	0.321714597	no	ATE1	TAS3C-5'D3[+]:ATE1	0.999702382
AT1G14460.1	TAS3C-5'D9[+]	160	4.5	0.00558036	0.62743716	no	NA	TAS3C-5'D9[+]:AT1G14460.1	0.999702382
AT1G15270.1	TAS3B-5'D9[+]	207	6	1.06027	0.432724378	no	NA	TAS3B-5'D9[+]:AT1G15270.1	0.999702382
AT1G17220.1	TAS3B-5'D7[+]	1026	6	0.47433	1.015372494	no	FUG1	TAS3B-5'D7[+]:FUG1	0.999702382
AT1G18540.1	TAS4-3'D8[+]	728	4.5	0.167411	0.31121665	no	NA	TAS4-3'D8[+]:AT1G18540.1	0.999702382
AT1G19130.1	TAS3C-5'D2[-]	786	4	0.273438	0.74283871	no	NA	TAS3C-5'D2[-]:AT1G19130.1	0.999702382
AT1G20130.2	TAS4-3'D7[+]	1746	4.5	0.77567	0.41583901	no	NA	TAS4-3'D7[+]:AT1G20130.2	0.999702382
AT1G22160.1	TAS1A-3'D3[+]	327	5.5	1.64062	1.028246784	no	NA	TAS1A-3'D3[+]:AT1G22160.1	0.999702382
AT1G23190.1	TAS3B-5'D6[+]	1786	6	1.66853	0.651321667	no	PGM3	TAS3B-5'D6[+]:PGM3	0.999702382
AT1G27210.1	TAS1A-3'D9[-]	997	6	0.239955	1.239955	no	NA	TAS1A-3'D9[-]:AT1G27210.1	0.999702382
AT1G27435.1	TAS3B-5'D6[+]	105	6	1.48438	0.921358982	no	NA	TAS3B-5'D6[+]:AT1G27435.1	0.999702382
AT1G31920.1	TAS1A-3'D9[-]	1328	6	0.133929	1.133929	no	NA	TAS1A-3'D9[-]:AT1G31920.1	0.999702382
AT1G34030.1	TAS3C-5'D2[+]	355	6	0.78683	0.478481033	no	NA	TAS3C-5'D2[+]:AT1G34030.1	0.999702382
AT1G36390.2	TAS3C-5'D2[+]	506	6	0.63058	1.211442649	no	NA	TAS3C-5'D2[+]:AT1G36390.2	0.999702382
AT1G44760.1	TAS1A-3'D8[-]	386	6	0.881696	1.053091788	no	NA	TAS1A-3'D8[-]:AT1G44760.1	0.999702382
AT1G48630.1	TAS2-3'D4[-]	987	5	0.61942	0.314341229	no	RACK1B	TAS2-3'D4[-]:RACK1B	0.999702382
AT1G52670.1	TAS2-3'D3[-]	1010	4.5	0.563616	0.816433346	no	NA	TAS2-3'D3[-]:AT1G52670.1	0.999702382
AT1G54570.1	TAS3C-5'D4[+]	1791	5	0.251116	0.791666693	no	PES1	TAS3C-5'D4[+]:PES1	0.999702382
AT1G56070.1	TAS1C-3'D6[-]	2382	5	0.167411	0.204456708	no	LOS1	TAS1C-3'D6[-]:LOS1	0.999702382
AT1G57720.2	TAS3B-5'D8[+]	1181	6	1.88058	0.364496577	no	NA	TAS3B-5'D8[+]:AT1G57720.2	0.999702382
AT1G59580.2	TAS1A-3'D7[-]	879	5.5	0.485491	1.485491	no	ATMPK2	TAS1A-3'D7[-]:ATMPK2	0.999702382
AT1G60940.2	TAS3C-5'D10[+]	437	6	0.46317	1	no	SNRK2-10	TAS3C-5'D10[+]:SNRK2-10	0.999702382
AT1G62640.2	TAS3C-5'D1[+]	548	6	0.541295	0.432103248	no	KAS III	TAS3C-5'D1[+]:KAS III	0.999702382
AT1G63000.1	TAS3C-5'D2[-]	1161	4	0.714286	0.447683091	no	NRS/ER	TAS3C-5'D2[-]:NRS/ER	0.999702382
AT1G63840.1	TAS3A-5'D4[-]	783	4.5	0.491071	0.549567849	no	NA	TAS3A-5'D4[-]:AT1G63840.1	0.999702382
AT1G66350.1	TAS1C-3'D7[-]	1591	5	3.44866	1.045919099	no	RGL	TAS1C-3'D7[-]:RGL	0.999702382
AT1G68560.1	TAS1A-3'D7[+]	2201	5.5	0.279018	0.379344831	no	ATXYL1	TAS1A-3'D7[+]:ATXYL1	0.999702382
AT1G69690.1	TAS4-3'D9[-]	1510	5	0.853795	1.114017987	no	AtTCP15	TAS4-3'D9[-]:AtTCP15	0.999702382
AT1G70690.1	TAS3B-5'D1[+]	863	4.5	0.747768	0.825949992	no	HWI1	TAS3B-5'D1[+]:HWI1	0.999702382
AT1G70820.1	TAS3B-5'D1[+]	1605	4.5	4.05134	3.219062501	no	NA	TAS3B-5'D1[+]:AT1G70820.1	0.999702382
AT1G70940.1	TAS3C-5'D2[-]	2363	5.5	0.909598	1.909598	no	ATPIN3	TAS3C-5'D2[-]:ATPIN3	0.999702382
AT1G71070.1	TAS3C-5'D3[+]	1649	5	0.686384	0.641342329	no	NA	TAS3C-5'D3[+]:AT1G71070.1	0.999702382
AT1G73220.1	TAS3C-5'D7[-]	714	6	0.46317	1.46317	no	AtOCT1	TAS3C-5'D7[-]:AtOCT1	0.999702382
AT1G75950.1	TAS4-3'D4[+]	215	6	1.05469	0.502182563	no	ASK1	TAS4-3'D4[+]:ASK1	0.999702382
AT1G76080.1	TAS4-3'D4[-]	150	5	0.362723	0.566326442	no	ATCDSP32	TAS4-3'D4[-]:ATCDSP32	0.999702382
AT1G76890.2	TAS1A-3'D9[-]	862	6	0.30692	0.682400966	no	AT-GT2	TAS1A-3'D9[-]:AT-GT2	0.999702382
AT1G79060.1	TAS1A-3'D7[-]	1110	5.5	1.11049	1.294318586	no	NA	TAS1A-3'D7[-]:AT1G79060.1	0.999702382
AT1G79830.4	TAS1C-3'D7[-]	1182	5.5	0.184152	0.673223308	no	GC5	TAS1C-3'D7[-]:GC5	0.999702382
AT1G79940.4	TAS2-3'D5[+]	1255	5.5	0.424107	0.89795881	no	ATERDJ2A	TAS2-3'D5[+]:ATERDJ2A	0.999702382
AT1G80460.2	TAS3A-5'D9[-]	1087	5.5	0.46875	1	no	GLI1	TAS3A-5'D9[-]:GLI1	0.999702382
AT2G01350.4	TAS1A-3'D7[-]	944	5	0.379464	0.786759959	no	QPT	TAS1A-3'D7[-]:QPT	0.999702382
AT2G02180.1	TAS3C-5'D9[+]	1100	4.5	0.446429	0.532019862	no	TOM3	TAS3C-5'D9[+]:TOM3	0.999702382
AT2G03680.2	TAS4-3'D2[-]	310	5.5	0.47433	0.550186775	no	SKU6	TAS4-3'D2[-]:SKU6	0.999702382
AT2G04350.2	TAS1B-3'D7[-]	1814	6	0.485491	1.254476621	no	LACS8	TAS1B-3'D7[-]:LACS8	0.999702382
AT2G06530.1	TAS3A-5'D6[+]	623	5	0.892857	1.052762222	no	VPS2.1	TAS3A-5'D6[+]:VPS2.1	0.999702382
AT2G18020.1	TAS3C-5'D10[-]	425	6	2.73996	0.361840336	no	EMB2296	TAS3C-5'D10[-]:EMB2296	0.999702382
AT2G19480.3	TAS3A-5'D1[+]	1195	5.5	0.758929	0.402965663	no	NAP1;2	TAS3A-5'D1[+]:NAP1;2	0.999702382
AT2G20890.1	TAS4-3'D2[+]	206	6	0.518973	0.359007854	no	PSB29	TAS4-3'D2[+]:PSB29	0.999702382
AT2G21660.2	TAS4-3'D2[-]	542	5.5	19.2299	0.52378129	no	ATGRP7	TAS4-3'D2[-]:ATGRP7	0.999702382
AT2G22795.1	TAS3B-5'D9[+]	1697	5.5	0.217634	0.539831884	no	NA	TAS3B-5'D9[+]:AT2G22795.1	0.999702382
AT2G23700.1	TAS1A-3'D6[+]	754	5.5	0.200893	1.200893	no	NA	TAS1A-3'D6[+]:AT2G23700.1	0.999702382
AT2G25210.1	TAS3C-5'D4[-]	298	4	2.48326	1.122260204	no	NA	TAS3C-5'D4[-]:AT2G25210.1	0.999702382
AT2G25930.1	TAS3C-5'D10[+]	2440	5	9.22433	7.014549369	no	ELF3	TAS3C-5'D10[+]:ELF3	0.999702382
AT2G26280.1	TAS2-3'D6[+]	665	5.5	0.189732	1	no	CID7	TAS2-3'D6[+]:CID7	0.999702382
AT2G26940.1	TAS3C-5'D3[+]	242	6	0.172991	1.160044096	no	NA	TAS3C-5'D3[+]:AT2G26940.1	0.999702382
AT2G27510.1	TAS3B-5'D8[+]	266	6	0.440848	0.360011294	no	ATFD3	TAS3B-5'D8[+]:ATFD3	0.999702382
AT2G28910.1	TAS3B-5'D7[+]	560	5.5	1.26116	1.327653578	no	CXIP4	TAS3B-5'D7[+]:CXIP4	0.999702382
AT2G30050.1	TAS1C-3'D6[-]	181	6	0.128348	0.637452693	no	NA	TAS1C-3'D6[-]:AT2G30050.1	0.999702382
AT2G36160.1	TAS1B-3'D4[-]	536	5.5	0.223214	0.15904796	no	NA	TAS1B-3'D4[-]:AT2G36160.1	0.999702382
AT2G40650.1	TAS3C-5'D3[+]	1134	4	0.172991	0.739619708	no	NA	TAS3C-5'D3[+]:AT2G40650.1	0.999702382
AT2G41070.3	TAS3B-5'D7[+]	44	6	0.0334821	0.714505932	no	ATBZIP12	TAS3B-5'D7[+]:ATBZIP12	0.999702382
AT2G44255.1	TAS3B-5'D7[+]	1298	6	0.00558036	0.71451233	no	NA	TAS3B-5'D7[+]:AT2G44255.1	0.999702382
AT2G45960.3	TAS1B-3'D4[+]	1185	6	0.340402	0.558344962	no	ATHH2	TAS1B-3'D4[+]:ATHH2	0.999702382
AT2G46000.1	TAS3B-5'D6[+]	717	5	0.178571	0.897958857	no	NA	TAS3B-5'D6[+]:AT2G46000.1	0.999702382
AT2G46820.2	TAS3B-5'D9[-]	803	4.5	1.63504	0.805524561	no	PSAP	TAS3B-5'D9[-]:PSAP	0.999702382
AT3G02080.1	TAS1C-3'D7[-]	447	5	0.93192	0.361679821	no	NA	TAS1C-3'D7[-]:AT3G02080.1	0.999702382
AT3G02230.1	TAS3A-5'D4[-]	1223	3.5	0.825893	0.222101623	no	ATRGP1	TAS3A-5'D4[-]:ATRGP1	0.999702382
AT3G04210.1	TAS3B-5'D5[+]	1687	5	0.452009	0.86675565	no	NA	TAS3B-5'D5[+]:AT3G04210.1	0.999702382
AT3G04920.1	TAS3A-5'D8[+]	255	5	2.37723	1.145779192	no	NA	TAS3A-5'D8[+]:AT3G04920.1	0.999702382
AT3G05020.1	TAS3C-5'D3[+]	258	5.5	0.976562	0.429229236	no	ACP	TAS3C-5'D3[+]:ACP	0.999702382
AT3G05030.2	TAS1A-3'D7[-]	675	4	0.407366	0.913106187	no	ATNHX2	TAS1A-3'D7[-]:ATNHX2	0.999702382
AT3G05910.2	TAS3C-5'D3[+]	373	5	0.228795	0.740915488	no	NA	TAS3C-5'D3[+]:AT3G05910.2	0.999702382
AT3G06483.1	TAS3A-5'D5[-]	1397	6	0.128348	0.748334673	no	ATPDHK	TAS3A-5'D5[-]:ATPDHK	0.999702382
AT3G08510.3	TAS1A-3'D7[-]	1515	6	0.401786	0.389940665	no	ATPLC2	TAS1A-3'D7[-]:ATPLC2	0.999702382
AT3G08550.1	TAS1B-3'D5[+]	1300	6	0.15625	0.838187876	no	ABI8	TAS1B-3'D5[+]:ABI8	0.999702382
AT3G09740.1	TAS3C-5'D4[-]	938	4.5	0.736607	0.593667143	no	ATSYP71	TAS3C-5'D4[-]:ATSYP71	0.999702382
AT3G12260.1	TAS3A-5'D4[-]	259	6	0.652902	0.376748692	no	NA	TAS3A-5'D4[-]:AT3G12260.1	0.999702382
AT3G12810.1	TAS3B-5'D9[+]	5037	5.5	0.78125	1.092402703	no	chr13	TAS3B-5'D9[+]:chr13	0.999702382
AT3G13060.2	TAS3C-5'D3[+]	2200	5	0.418527	1.418527	no	ECT5	TAS3C-5'D3[+]:ECT5	0.999702382
AT3G13180.1	TAS3A-5'D9[+]	1048	5	0.725446	1.271381129	no	NA	TAS3A-5'D9[+]:AT3G13180.1	0.999702382
AT3G17820.1	TAS3C-5'D2[-]	1272	6	0.267857	0.599156455	no	ATGSKB6	TAS3C-5'D2[-]:ATGSKB6	0.999702382
AT3G17930.1	TAS3A-5'D5[+]	684	4	0.574777	0.794482033	no	DAC	TAS3A-5'D5[+]:DAC	0.999702382
AT3G18390.1	TAS3C-5'D9[+]	2852	6	1.04911	2.04911	no	EMB1865	TAS3C-5'D9[+]:EMB1865	0.999702382
AT3G19340.1	TAS1B-3'D10[+]	620	5.5	0.340402	1.034453166	no	NA	TAS1B-3'D10[+]:AT3G19340.1	0.999702382
AT3G20090.1	TAS3C-5'D9[+]	127	6	0.0725446	0.467413015	no	CYP705A18	TAS3C-5'D9[+]:CYP705A18	0.999702382
AT3G20890.1	TAS1C-3'D9[-]	776	5.5	1.36161	1.870912644	no	NA	TAS1C-3'D9[-]:AT3G20890.1	0.999702382
AT3G21110.2	TAS4-3'D6[+]	978	5	0.887277	0.971281162	no	ATPURC	TAS4-3'D6[+]:ATPURC	0.999702382
AT3G23450.1	TAS4-3'D2[-]	317	5.5	0.0167411	0.600923601	no	NA	TAS4-3'D2[-]:AT3G23450.1	0.999702382
AT3G24420.1	TAS3C-5'D2[-]	1011	5	0.915179	0.890967412	no	NA	TAS3C-5'D2[-]:AT3G24420.1	0.999702382
AT3G24490.1	TAS3A-5'D4[-]	117	2.5	0.206473	0.847178618	no	NA	TAS3A-5'D4[-]:AT3G24490.1	0.999702382
AT3G28030.1	TAS3B-5'D9[+]	3901	6	0.195312	1.195312	no	UVH3	TAS3B-5'D9[+]:UVH3	0.999702382
AT3G28720.1	TAS1C-3'D2[+]	1950	6	1.04353	1.036808048	no	NA	TAS1C-3'D2[+]:AT3G28720.1	0.999702382
AT3G28830.1	TAS3C-5'D2[+]	487	5.5	0.485491	0.63501789	no	NA	TAS3C-5'D2[+]:AT3G28830.1	0.999702382
AT3G44160.1	TAS3C-5'D9[+]	1520	6	0.323661	1.323661	no	NA	TAS3C-5'D9[+]:AT3G44160.1	0.999702382
AT3G47700.1	TAS3B-5'D7[+]	2413	4	0.217634	1.217634	no	MAG2	TAS3B-5'D7[+]:MAG2	0.999702382
AT3G47910.2	TAS3C-5'D3[+]	5340	4.5	0.753348	1.420433823	no	NA	TAS3C-5'D3[+]:AT3G47910.2	0.999702382
AT3G49910.1	TAS1C-3'D6[+]	581	5	0.814732	0.046582233	no	NA	TAS1C-3'D6[+]:AT3G49910.1	0.999702382
AT3G51550.1	TAS2-3'D3[-]	2979	6	0.602679	0.659927035	no	FER	TAS2-3'D3[-]:FER	0.999702382
AT3G52300.2	TAS3B-5'D5[+]	377	6	0.535714	0.371289795	no	ATPQ	TAS3B-5'D5[+]:ATPQ	0.999702382
AT3G54050.2	TAS3B-5'D7[+]	1280	5.5	0.541295	0.23206193	no	HCEF1	TAS3B-5'D7[+]:HCEF1	0.999702382
AT3G54390.1	TAS3C-5'D3[+]	909	6	0.267857	1.267857	no	NA	TAS3C-5'D3[+]:AT3G54390.1	0.999702382
AT3G54760.2	TAS3A-5'D2[+]	2594	5	1.98661	1.061483072	no	NA	TAS3A-5'D2[+]:AT3G54760.2	0.999702382
AT3G55690.1	TAS3B-5'D6[+]	617	4	0.859375	1.859375	no	NA	TAS3B-5'D6[+]:AT3G55690.1	0.999702382
AT3G60740.1	TAS3C-5'D3[+]	3587	6	0.100446	1.100446	no	CHO	TAS3C-5'D3[+]:CHO	0.999702382
AT3G60910.1	TAS1A-3'D8[-]	784	4	0.78683	1.244945195	no	NA	TAS1A-3'D8[-]:AT3G60910.1	0.999702382
AT3G62840.2	TAS3A-5'D1[+]	162	6	0.323661	0.308372453	no	NA	TAS3A-5'D1[+]:AT3G62840.2	0.999702382
AT4G01000.1	TAS1B-3'D4[-]	509	5.5	0.15625	0.320148078	no	NA	TAS1B-3'D4[-]:AT4G01000.1	0.999702382
AT4G02150.1	TAS2-3'D3[+]	1240	5	0.792411	1.234435186	no	ATIMPALPHA3	TAS2-3'D3[+]:ATIMPALPHA3	0.999702382
AT4G02360.1	TAS2-3'D4[+]	510	6	0.128348	0.737417769	no	NA	TAS2-3'D4[+]:AT4G02360.1	0.999702382
AT4G02530.1	TAS3B-5'D9[+]	298	6	0.228795	0.57463559	no	NA	TAS3B-5'D9[+]:AT4G02530.1	0.999702382
AT4G04640.1	TAS4-3'D9[-]	1325	6	0.412946	0.388224239	no	ATPC1	TAS4-3'D9[-]:ATPC1	0.999702382
AT4G09160.1	TAS1A-3'D7[-]	1866	6	2.59487	2.46631252	no	NA	TAS1A-3'D7[-]:AT4G09160.1	0.999702382
AT4G11560.1	TAS1A-3'D7[-]	1693	6	0.334821	0.912280186	no	NA	TAS1A-3'D7[-]:AT4G11560.1	0.999702382
AT4G12790.5	TAS1B-3'D4[-]	708	5.5	0.77567	0.455742889	no	NA	TAS1B-3'D4[-]:AT4G12790.5	0.999702382
AT4G12910.1	TAS3B-5'D3[+]	1848	4	0.446429	1	no	scpl20	TAS3B-5'D3[+]:scpl20	0.999702382
AT4G13730.3	TAS1C-3'D5[+]	1293	6	0.373884	0.741119703	no	NA	TAS1C-3'D5[+]:AT4G13730.3	0.999702382
AT4G14690.1	TAS4-3'D4[-]	265	5.5	0.424107	0.169433072	no	ELIP2	TAS4-3'D4[-]:ELIP2	0.999702382
AT4G15802.1	TAS3A-5'D9[-]	529	3.5	0.669643	1.010128247	no	AtHSBP	TAS3A-5'D9[-]:AtHSBP	0.999702382
AT4G17510.1	TAS4-3'D8[-]	661	6	0.0837054	0.67618369	no	UCH3	TAS4-3'D8[-]:UCH3	0.999702382
AT4G18970.2	TAS3B-5'D10[-]	824	6	0.301339	0.608560178	no	NA	TAS3B-5'D10[-]:AT4G18970.2	0.999702382
AT4G19530.1	TAS3B-5'D4[+]	87	5.5	0.608259	1.608259	no	NA	TAS3B-5'D4[+]:AT4G19530.1	0.999702382
AT4G24100.1	TAS3C-5'D2[-]	2625	4	0.362723	0.499182391	no	NA	TAS3C-5'D2[-]:AT4G24100.1	0.999702382
AT4G25370.1	TAS3B-5'D10[+]	775	5	0.452009	0.349168206	no	NA	TAS3B-5'D10[+]:AT4G25370.1	0.999702382
AT4G26190.1	TAS4-3'D3[+]	2024	5.5	0.652902	1.092182929	no	NA	TAS4-3'D3[+]:AT4G26190.1	0.999702382
AT4G26630.2	TAS3B-5'D9[+]	2186	6	0.15067	0.717966605	no	NA	TAS3B-5'D9[+]:AT4G26630.2	0.999702382
AT4G26630.2	TAS3C-5'D3[+]	836	6	0.479911	1.118043819	no	NA	TAS3C-5'D3[+]:AT4G26630.2	0.999702382
AT4G28750.1	TAS3A-5'D7[+]	329	6	0.279018	0.244297668	no	PSAE-1	TAS3A-5'D7[+]:PSAE-1	0.999702382
AT4G29060.2	TAS4-3'D4[+]	1144	6	0.703125	0.548724302	no	emb2726	TAS4-3'D4[+]:emb2726	0.999702382
AT4G29150.1	TAS1C-3'D2[+]	1298	4.5	0.412946	1.412946	no	IQD25	TAS1C-3'D2[+]:IQD25	0.999702382
AT4G29360.2	TAS3A-5'D1[+]	1381	6	0.206473	0.601894276	no	NA	TAS3A-5'D1[+]:AT4G29360.2	0.999702382
AT4G30560.2	TAS2-3'D5[+]	2024	5.5	1.01004	1.33803567	no	ATCNGC9	TAS2-3'D5[+]:ATCNGC9	0.999702382
AT4G31300.3	TAS3B-5'D1[+]	411	5	3.47656	1.323325874	no	PBA1	TAS3B-5'D1[+]:PBA1	0.999702382
AT4G31880.2	TAS3B-5'D7[+]	2774	5	0.457589	1.186193791	no	NA	TAS3B-5'D7[+]:AT4G31880.2	0.999702382
AT4G32410.1	TAS1B-3'D4[-]	3035	6	0.731027	0.695202734	no	AtCESA1	TAS1B-3'D4[-]:AtCESA1	0.999702382
AT4G33790.1	TAS3C-5'D8[-]	1417	5.5	0.691964	0.339453933	no	CER4	TAS3C-5'D8[-]:CER4	0.999702382
AT4G39820.1	TAS3B-5'D3[+]	1312	6	0.429688	0.479595308	no	NA	TAS3B-5'D3[+]:AT4G39820.1	0.999702382
AT5G01210.1	TAS3B-5'D5[+]	1449	6	2.31027	1.753992657	no	NA	TAS3B-5'D5[+]:AT5G01210.1	0.999702382
AT5G01410.1	TAS4-3'D6[+]	694	6	0.446429	0.30486951	no	ATPDX1	TAS4-3'D6[+]:ATPDX1	0.999702382
AT5G02670.1	TAS4-3'D10[-]	936	5.5	0.535714	1.122348542	no	NA	TAS4-3'D10[-]:AT5G02670.1	0.999702382
AT5G03040.3	TAS1A-3'D9[-]	1152	6	1.94196	0.934418315	no	iqd2	TAS1A-3'D9[-]:iqd2	0.999702382
AT5G05690.3	TAS4-3'D9[+]	702	5.5	0.853795	0.452465158	no	CBB3	TAS4-3'D9[+]:CBB3	0.999702382
AT5G05987.1	TAS3B-5'D7[+]	56	4.5	0.407366	0.863107606	no	PRA1.A2	TAS3B-5'D7[+]:PRA1.A2	0.999702382
AT5G06270.1	TAS3A-5'D1[+]	770	4.5	1.89732	1.128204729	no	NA	TAS3A-5'D1[+]:AT5G06270.1	0.999702382
AT5G07030.1	TAS1A-3'D2[+]	965	4	1.14397	1.640475316	no	NA	TAS1A-3'D2[+]:AT5G07030.1	0.999702382
AT5G08590.1	TAS1C-3'D6[-]	899	3.5	0.424107	0.583715001	no	ASK2	TAS1C-3'D6[-]:ASK2	0.999702382
AT5G10450.4	TAS4-3'D9[+]	519	6	0.965402	0.715563323	no	14-3-3lambda	TAS4-3'D9[+]:14-3-3lambda	0.999702382
AT5G10660.2	TAS3B-5'D9[+]	1090	6	0.491071	1.491071	no	NA	TAS3B-5'D9[+]:AT5G10660.2	0.999702382
AT5G14030.4	TAS1A-3'D2[-]	645	5	0.602679	0.367640049	no	NA	TAS1A-3'D2[-]:AT5G14030.4	0.999702382
AT5G15700.2	TAS3C-5'D3[+]	687	6	0.636161	1.636161	no	NA	TAS3C-5'D3[+]:AT5G15700.2	0.999702382
AT5G16010.1	TAS3C-5'D9[-]	749	6	0.591518	0.989590607	no	NA	TAS3C-5'D9[-]:AT5G16010.1	0.999702382
AT5G16260.1	TAS3B-5'D7[+]	1456	5	0.535714	0.916722132	no	ELF9	TAS3B-5'D7[+]:ELF9	0.999702382
AT5G20190.1	TAS1A-3'D6[+]	644	5.5	0.647321	0.449178303	no	NA	TAS1A-3'D6[+]:AT5G20190.1	0.999702382
AT5G27560.1	TAS3B-5'D9[+]	1106	4.5	0.217634	0.652902617	no	NA	TAS3B-5'D9[+]:AT5G27560.1	0.999702382
AT5G28540.1	TAS1B-3'D4[-]	1747	5	0.597098	0.858943462	no	BIP1	TAS1B-3'D4[-]:BIP1	0.999702382
AT5G28640.1	TAS2-3'D3[-]	988	5	0.228795	0.777542669	no	AN3	TAS2-3'D3[-]:AN3	0.999702382
AT5G33370.2	TAS3C-5'D4[-]	1300	3.5	14.7266	0.220358338	no	NA	TAS3C-5'D4[-]:AT5G33370.2	0.999702382
AT5G35100.2	TAS3A-5'D1[+]	389	5	0.563616	0.861623645	no	NA	TAS3A-5'D1[+]:AT5G35100.2	0.999702382
AT5G35630.3	TAS2-3'D4[+]	1421	6	1.2221	0.280383384	no	ATGSL1	TAS2-3'D4[+]:ATGSL1	0.999702382
AT5G41140.2	TAS3B-5'D8[+]	778	5	1.9029	2.014716334	no	NA	TAS3B-5'D8[+]:AT5G41140.2	0.999702382
AT5G43850.1	TAS3B-5'D5[+]	136	5.5	0.111607	0.095393164	no	ARD4	TAS3B-5'D5[+]:ARD4	0.999702382
AT5G43960.2	TAS4-3'D3[-]	362	4.5	0.167411	1	no	NA	TAS4-3'D3[-]:AT5G43960.2	0.999702382
AT5G44510.1	TAS1C-3'D9[-]	2292	5.5	0.267857	1.267857	no	TAO1	TAS1C-3'D9[-]:TAO1	0.999702382
AT5G47050.1	TAS3C-5'D3[-]	256	6	0.954241	1.47019314	no	NA	TAS3C-5'D3[-]:AT5G47050.1	0.999702382
AT5G47100.1	TAS1A-3'D7[+]	891	5.5	0.284598	0.777177352	no	ATCBL9	TAS1A-3'D7[+]:ATCBL9	0.999702382
AT5G49430.1	TAS3A-5'D2[+]	3915	5.5	0.234375	0.795111614	no	NA	TAS3A-5'D2[+]:AT5G49430.1	0.999702382
AT5G50375.2	TAS3A-5'D3[+]	805	5.5	0.602679	1.602679	no	CPI1	TAS3A-5'D3[+]:CPI1	0.999702382
AT5G50460.1	TAS1A-3'D8[-]	189	4	0.552455	0.031594934	no	NA	TAS1A-3'D8[-]:AT5G50460.1	0.999702382
AT5G51750.1	TAS2-3'D5[-]	928	5	0.758929	0.626390294	no	ATSBT1.3	TAS2-3'D5[-]:ATSBT1.3	0.999702382
AT5G52660.2	TAS3B-5'D1[+]	487	4.5	0.569196	1.569196	no	NA	TAS3B-5'D1[+]:AT5G52660.2	0.999702382
AT5G52920.1	TAS4-3'D1[-]	1531	6	1.72991	1.108795516	no	PKP-BETA1	TAS4-3'D1[-]:PKP-BETA1	0.999702382
AT5G53580.1	TAS3C-5'D3[+]	1186	6	0.608259	0.989697846	no	AtPLR1	TAS3C-5'D3[+]:AtPLR1	0.999702382
AT5G57710.1	TAS3B-5'D7[+]	3022	6	1.55692	1.400366834	no	NA	TAS3B-5'D7[+]:AT5G57710.1	0.999702382
AT5G59450.1	TAS3B-5'D6[+]	643	5	0.178571	1.178571	no	NA	TAS3B-5'D6[+]:AT5G59450.1	0.999702382
AT5G60600.3	TAS3C-5'D9[-]	1048	5	1.13281	2.13281	no	CLB4	TAS3C-5'D9[-]:CLB4	0.999702382
AT5G62390.1	TAS3B-5'D7[+]	854	4	0.379464	0.532529339	no	ATBAG7	TAS3B-5'D7[+]:ATBAG7	0.999702382
AT5G64420.1	TAS3A-5'D6[+]	3606	5.5	0.714286	1.714286	no	NA	TAS3A-5'D6[+]:AT5G64420.1	0.999702382
AT5G64430.1	TAS4-3'D2[+]	1361	5	0.385045	0.749396444	no	NA	TAS4-3'D2[+]:AT5G64430.1	0.999702382
AT5G65000.2	TAS3A-5'D8[+]	678	6	0.133929	0.962121926	no	NA	TAS3A-5'D8[+]:AT5G65000.2	0.999702382
AT5G65220.1	TAS3B-5'D9[+]	450	6	4.69308	1.696939709	no	NA	TAS3B-5'D9[+]:AT5G65220.1	0.999702382
AT5G65250.1	TAS3C-5'D6[+]	393	6	0.652902	1.652902	no	NA	TAS3C-5'D6[+]:AT5G65250.1	0.999702382
AT5G65390.1	TAS1A-3'D2[+]	449	6	0.0892857	0.659014086	no	AGP7	TAS1A-3'D2[+]:AGP7	0.999702382
AT5G66030.2	TAS3A-5'D4[+]	2108	6	0.396205	0.755434706	no	ATGRIP	TAS3A-5'D4[+]:ATGRIP	0.999702382
AT5G66410.1	TAS3C-5'D2[-]	873	5	1.12723	1.101096319	no	PLP3b	TAS3C-5'D2[-]:PLP3b	0.999702382
AT5G66760.1	TAS4-3'D2[-]	1150	5.5	0.206473	1.206473	no	SDH1-1	TAS4-3'D2[-]:SDH1-1	0.999702382
AT5G67590.1	TAS3A-5'D7[+]	448	5	1.26116	0.47105341	no	FRO1	TAS3A-5'D7[+]:FRO1	0.999702382
ATCG00380.1	TAS3B-5'D8[+]	235	6	0.145089	0.28771731	no	RPS4	TAS3B-5'D8[+]:RPS4	0.999702382
ATCG00830.1	TAS3B-5'D9[+]	771	4.5	1.08259	0.295674186	no	RPL2.1	TAS3B-5'D9[+]:RPL2.1	0.999702382
