# Supplementary material for: NanoPARE: parallel analysis of RNA 5′ ends from low-input RNA
Source: Genome Res. 2018 Dec;28(12):1931–42. doi: 10.1101/gr.239202.118 (PMC6280765; doi:10.1101/gr.239202.118)
Supplement: Supplemental Material [file supp_gr.239202.118_Supplemental_Code_S1.zip › supplemental_code_S1/data_tables/detected_sites/xrn1_2.anno.mir.allen.detected.sites.tsv]

target.transcript	sRNA	slice.site	Allen.score	slice.site.rpm	fold.change	verified.	common.name	interaction	adj.p.val
AT1G77850.1	miR160a-5p	1419	0.5	1.21847	0.947218083	yes	ARF17	miR160a-5p:ARF17	0
AT2G27400.1	miR173-5p	378	2.5	2.68417	3.68417	yes	TAS1a	miR173-5p:TAS1a	0
AT2G28350.1	miR160a-5p	1339	2	2.41929	3.41929	yes	ARF10	miR160a-5p:ARF10	0
AT2G39675.1	miR173-5p	378	2.5	5.75684	2.118317595	yes	TAS1c	miR173-5p:TAS1c	0
AT2G39681.1	miR173-5p	417	2.5	5.59791	2.164349095	yes	TAS2	miR173-5p:TAS2	0
AT2G45160.1	miR171a-3p	1013	0	7.22254	4.134204499	yes	ATHAM1	miR171a-3p:ATHAM1	0
AT5G39740.2	miR414	997	1.5	1.55399	0.417242951	no	OLI7	miR414:OLI7	0
AT5G23730.1	miR414	1212	2.5	1.80122	1.233229875	no	EFO2	miR414:EFO2	0.093095385
AT3G23690.1	miR865-5p	654	4.5	2.70183	3.70183	no	NA	miR865-5p:AT3G23690.1	0.161879801
AT4G05390.2	miR773a	1177	3	2.10142	3.10142	no	ATRFNR1	miR773a:ATRFNR1	0.184935845
AT2G41900.1	miR5021	54	2	1.4657	2.4657	no	OXS2	miR5021:OXS2	0.295349788
AT5G26000.2	miR4227	851	4	8.47633	4.046099851	no	AtTGG1	miR4227:AtTGG1	0.295349788
AT1G47970.1	miR414	638	3.5	4.52071	2.008816552	no	NA	miR414:AT1G47970.1	0.362600111
AT5G23270.1	miR414	1745	5	3.51414	4.360148283	no	ATSTP11	miR414:ATSTP11	0.362600111
AT2G44640.1	miR5666	661	5	2.18972	3.18972	no	NA	miR5666:AT2G44640.1	0.36953662
AT3G13200.1	miR414	505	3	1.53633	0.773740776	no	EMB2769	miR414:EMB2769	0.36953662
AT1G50055.1	miR173-5p	373	4.5	1.99547	2.99547	yes	TAS1b	miR173-5p:TAS1b	0.432466832
AT3G51310.1	miR168b-3p	922	6	2.79012	3.79012	no	VPS35C	miR168b-3p:VPS35C	0.432466832
AT2G01680.1	miR169g-3p	1323	4	2.50758	1.66037718	no	NA	miR169g-3p:AT2G01680.1	0.444279373
AT5G35180.4	miR172d-5p	940	4.5	1.57165	2.57165	no	NA	miR172d-5p:AT5G35180.4	0.444279373
AT5G46030.1	miR414	453	3	0.141272	0.39020114	no	NA	miR414:AT5G46030.1	0.444279373
AT3G20770.1	miR5015	1976	3.5	1.51868	0.707383108	no	AtEIN3	miR5015:AtEIN3	0.47227034
AT3G49010.5	miR5662	83	3.5	4.29114	0.898089637	no	ATBBC1	miR5662:ATBBC1	0.477214226
AT3G28007.1	miR414	782	3.5	1.05954	0.671713251	no	AtSWEET4	miR414:AtSWEET4	0.490464187
AT3G29075.1	miR414	867	4.5	1.67761	2.67761	no	NA	miR414:AT3G29075.1	0.490464187
AT4G35070.2	miR414	871	4.5	1.67761	2.67761	no	NA	miR414:AT4G35070.2	0.490464187
AT5G01810.3	miR5655	1728	3.5	1.27145	1.184114428	no	ATPK10	miR5655:ATPK10	0.490464187
AT5G44200.2	miR414	905	3.5	0.829974	0.596840938	no	ATCBP20	miR414:ATCBP20	0.490464187
AT4G18596.1	miR159b-5p	579	4	2.5429	0.727895433	no	NA	miR159b-5p:AT4G18596.1	0.532856413
AT5G18520.1	miR414	1334	3.5	1.55399	0.456776014	no	Cand7	miR414:Cand7	0.532856413
AT5G53000.1	miR414	1239	4	2.22504	1.05183784	no	TAP46	miR414:TAP46	0.532856413
AT5G58870.1	miR396a-5p	1824	6	4.29114	5.29114	no	ftsh9	miR396a-5p:ftsh9	0.535577762
AT1G19770.1	miR5658	245	6	2.36631	3.36631	no	ATPUP14	miR5658:ATPUP14	0.53667327
AT1G62480.1	miR838	428	4	3.79669	0.985488934	no	NA	miR838:AT1G62480.1	0.53667327
AT1G18580.1	miR858b	1624	4	1.28911	0.941873287	no	GAUT11	miR858b:GAUT11	0.537511309
AT1G58848.2	miR5665	1717	4.5	1.05954	2.05954	no	NA	miR5665:AT1G58848.2	0.537511309
AT1G59218.2	miR5665	1705	4.5	1.05954	2.05954	no	NA	miR5665:AT1G59218.2	0.537511309
AT3G25520.2	miR414	699	3.5	3.12565	0.307962468	no	ATL5	miR414:ATL5	0.537511309
AT2G36130.1	miR168a-3p	269	5	2.36631	3.36631	no	NA	miR168a-3p:AT2G36130.1	0.549285782
AT1G51100.1	miR833b	636	5.5	2.4546	3.4546	no	CRR41	miR833b:CRR41	0.564455085
AT3G09200.2	miR5662	663	3.5	1.60697	0.352647797	no	NA	miR5662:AT3G09200.2	0.564455085
AT1G07320.4	miR414	870	4	6.09236	1.123033366	no	EMB2784	miR414:EMB2784	0.572673487
AT4G17170.1	miR156a-3p	527	5.5	2.59588	3.59588	no	AT-RAB2	miR156a-3p:AT-RAB2	0.572673487
AT2G19480.3	miR414	1181	4	1.55399	0.655528121	no	NAP1;2	miR414:NAP1;2	0.573216088
AT3G14560.1	miR824-5p	294	4.5	1.67761	0.926665767	no	NA	miR824-5p:AT3G14560.1	0.573216088
AT3G26030.1	miR5021	58	4	1.43038	2.43038	no	ATB' DELTA	miR5021:ATB' DELTA	0.573216088
AT5G15948.1	miR5021	1625	3.5	3.2316	1.297897465	no	CPuORF10	miR5021:CPuORF10	0.573216088
AT5G15950.2	miR5021	1704	3.5	3.2316	1.297897465	no	NA	miR5021:AT5G15950.2	0.573216088
AT5G52060.1	miR5022	1452	4	1.96015	1	no	ATBAG1	miR5022:ATBAG1	0.573216088
AT1G60810.1	miR162a-5p	715	5.5	2.13674	3.13674	no	ACLA-2	miR162a-5p:ACLA-2	0.587231731
AT3G14110.3	miR396b-5p	773	4.5	5.63323	1.348135276	no	FLU	miR396b-5p:FLU	0.589890767
AT1G08125.3	miR390a-3p	887	5	11.9905	1.922570314	no	NA	miR390a-3p:AT1G08125.3	0.618918066
AT2G22080.1	miR414	598	4	1.48336	0.51772368	no	NA	miR414:AT2G22080.1	0.624469077
AT1G54340.1	miR773a	1079	6	2.18972	3.18972	no	ICDH	miR773a:ICDH	0.65348163
AT1G09780.1	miR824-3p	1272	4.5	1.3774	2.3774	no	iPGAM1	miR824-3p:iPGAM1	0.677732767
AT1G37130.1	miR3434-5p	2652	4.5	2.63119	1.562185138	no	ATNR2	miR3434-5p:ATNR2	0.677732767
AT1G70780.1	miR172d-5p	414	4	0.918269	0.334623436	no	NA	miR172d-5p:AT1G70780.1	0.677732767
AT1G70782.1	miR172d-5p	414	4	0.918269	0.334623436	no	CPuORF28	miR172d-5p:CPuORF28	0.677732767
AT2G18960.1	miR419	2243	5.5	2.10142	3.10142	no	AHA1	miR419:AHA1	0.677732767
AT4G04350.1	miR826a	2928	5	1.69527	2.69527	no	EMB2369	miR826a:EMB2369	0.677732767
AT5G20240.1	miR840-3p	402	6	8.10549	3.590025746	no	PI	miR840-3p:PI	0.677732767
AT5G54430.1	miR8167a	126	5	1.25379	2.25379	no	ATPHOS32	miR8167a:ATPHOS32	0.677732767
AT1G07940.2	miR414	1411	4.5	2.70183	1.019453678	no	NA	miR414:AT1G07940.2	0.679482536
AT1G58230.1	miR8165	2691	5	1.35974	2.35974	no	NA	miR8165:AT1G58230.1	0.679482536
AT3G23890.2	miR414	4082	5.5	1.64229	2.64229	no	ATTOPII	miR414:ATTOPII	0.679482536
AT3G16260.1	miR779.1	2704	5.5	1.8542	2.8542	no	TRZ4	miR779.1:TRZ4	0.708420912
AT1G73680.2	miR158a-5p	1319	5.5	1.51868	2.51868	no	ALPHA DOX2	miR158a-5p:ALPHA DOX2	0.728103816
AT5G08139.1	miR4221	1225	5.5	1.83654	2.83654	no	NA	miR4221:AT5G08139.1	0.728103816
AT3G27260.2	miR1886.2	818	5.5	2.0661	3.0661	no	GTE8	miR1886.2:GTE8	0.737312064
AT2G47730.1	miR5021	872	4	2.86076	1.230819258	no	ATGSTF5	miR5021:ATGSTF5	0.745074474
AT3G45930.1	miR172d-5p	506	4.5	1.97781	0.652010457	no	NA	miR172d-5p:AT3G45930.1	0.745074474
AT4G31820.1	miR1886.1	236	5.5	1.28911	2.28911	no	ENP	miR1886.1:ENP	0.745074474
AT5G22210.2	miR831-3p	115	5	2.75481	1.450119916	no	NA	miR831-3p:AT5G22210.2	0.745074474
AT5G37020.2	miR167a-5p	2380	4	1.21847	0.537726176	no	ARF8	miR167a-5p:ARF8	0.745074474
AT5G56600.2	miR397b	138	5	2.04845	1.282262135	no	PFN3	miR397b:PFN3	0.745074474
AT2G43970.2	miR5021	284	6	1.8542	2.8542	no	AtLARP6b	miR5021:AtLARP6b	0.746136496
AT1G18480.1	miR8172	1213	5.5	1.39506	2.39506	no	AtSLP2	miR8172:AtSLP2	0.746790696
AT1G20140.1	miR857	493	5	1.14784	2.14784	no	ASK4	miR857:ASK4	0.746790696
AT5G01400.1	miR414	4300	5.5	1.78356	2.78356	no	ESP4	miR414:ESP4	0.746790696
AT5G42530.1	miR5021	97	4	0.794656	1.794656	no	NA	miR5021:AT5G42530.1	0.746790696
AT4G31340.2	miR413	404	4.5	1.09486	0.597237982	no	NA	miR413:AT4G31340.2	0.7477763
AT5G62680.1	miR158a-5p	2178	4.5	1.88951	0.620676545	no	GTR2	miR158a-5p:GTR2	0.7477763
AT1G07920.1	miR414	1280	4.5	2.38397	0.721416496	no	NA	miR414:AT1G07920.1	0.747790068
AT1G07930.2	miR414	1061	4.5	1.78356	0.744834968	no	NA	miR414:AT1G07930.2	0.747790068
AT1G15670.1	miR5661	559	5	1.00656	2.00656	no	NA	miR5661:AT1G15670.1	0.747790068
AT2G17500.4	miR844-5p	1417	5.5	1.32443	2.32443	no	NA	miR844-5p:AT2G17500.4	0.747790068
AT5G23940.1	miR3440b-3p	713	4.5	1.02422	0.562927573	no	DCR	miR3440b-3p:DCR	0.747790068
AT5G56360.1	miR776	2115	5.5	5.65088	2.517089343	no	PSL4	miR776:PSL4	0.747790068
AT5G61510.1	miR8167a	999	5.5	1.3774	2.3774	no	NA	miR8167a:AT5G61510.1	0.747790068
AT5G55130.2	miR848	1340	5.5	1.02422	2.02422	no	CNX5	miR848:CNX5	0.765877805
AT3G46220.3	miR773a	1478	6	1.55399	2.55399	no	NA	miR773a:AT3G46220.3	0.774686895
AT1G31580.1	miR5021	173	4	1.53633	1.066850341	no	CXC750	miR5021:CXC750	0.774751396
AT3G16640.1	miR414	276	4.5	1.92483	0.564073833	no	TCTP	miR414:TCTP	0.774751396
AT4G30440.1	miR161.1	695	5.5	1.04188	2.04188	no	GAE1	miR161.1:GAE1	0.775381847
AT1G16020.2	miR8173	1916	6	1.74824	2.74824	no	NA	miR8173:AT1G16020.2	0.784377059
AT3G01120.1	miR8177	1768	6	1.78356	2.78356	no	AtCGS1	miR8177:AtCGS1	0.793560897
AT1G31550.2	miR401	206	6	0.988905	1.988905	no	NA	miR401:AT1G31550.2	0.822740531
AT1G78930.1	miR5654-5p	1355	6	1.18315	2.18315	no	NA	miR5654-5p:AT1G78930.1	0.822740531
AT3G55620.1	miR5021	87	4	1.43038	0.801896535	no	eIF6A	miR5021:eIF6A	0.822740531
AT4G36790.1	miR415	1559	6	0.776997	1.776997	no	NA	miR415:AT4G36790.1	0.822740531
AT3G02360.2	miR859	1605	5	3.17862	1.030483279	no	NA	miR859:AT3G02360.2	0.823833951
AT1G50170.1	miR5021	154	5	3.17862	1.455022181	no	ATSIRB	miR5021:ATSIRB	0.831154061
AT2G25670.2	miR408-3p	1316	5.5	2.03079	1.265433851	no	NA	miR408-3p:AT2G25670.2	0.854149025
AT2G48010.1	miR5025	2017	5	1.58931	0.954436548	no	RKF3	miR5025:RKF3	0.872550455
AT2G14910.2	miR393a-3p	723	6	1.65995	2.65995	no	NA	miR393a-3p:AT2G14910.2	0.886621285
AT2G40660.1	miR169f-3p	762	5.5	0.882951	1.882951	no	NA	miR169f-3p:AT2G40660.1	0.886621285
AT3G02520.1	miR868-3p	1078	5	2.38397	0.65709814	no	GF14 NU	miR868-3p:GF14 NU	0.886621285
AT3G02770.1	miR5642a	395	5	0.971246	0.902936582	no	NA	miR5642a:AT3G02770.1	0.886621285
AT3G07820.1	miR833a-5p	992	6	6.05704	2.472510686	no	NA	miR833a-5p:AT3G07820.1	0.886621285
AT4G29030.1	miR841b-5p	609	6	8.75887	2.449288093	no	NA	miR841b-5p:AT4G29030.1	0.886621285
AT5G10400.1	miR414	488	5	1.87186	0.743858722	no	NA	miR414:AT5G10400.1	0.886621285
AT5G56890.1	miR779.1	2389	6	1.3774	2.3774	no	NA	miR779.1:AT5G56890.1	0.886621285
AT3G29075.1	miR842	423	5	1.39506	0.669343975	no	NA	miR842:AT3G29075.1	0.898331373
AT4G19640.1	miR156f-3p	742	5.5	2.22504	0.978568849	no	ARA-7	miR156f-3p:ARA-7	0.899766649
AT1G45145.1	miR837-5p	390	5	3.21394	0.502768607	no	ATH5	miR837-5p:ATH5	0.907667446
AT2G01140.1	miR5021	246	5	2.1544	1.126080779	no	AtFBA3	miR5021:AtFBA3	0.907667446
AT2G22795.1	miR831-3p	206	5.5	2.04845	1.185406257	no	NA	miR831-3p:AT2G22795.1	0.907667446
AT3G01130.2	miR829-5p	173	5.5	1.94249	1.337003194	no	NA	miR829-5p:AT3G01130.2	0.907667446
AT3G15830.1	miR831-3p	819	5	1.14784	0.439682455	no	NA	miR831-3p:AT3G15830.1	0.907667446
AT3G27360.1	miR856	370	5.5	1.67761	0.853628289	no	NA	miR856:AT3G27360.1	0.907667446
AT3G28980.1	miR773a	1123	5	2.71949	0.519264275	no	NA	miR773a:AT3G28980.1	0.907667446
AT3G56800.1	miR837-5p	536	5	1.62463	0.419109956	no	ACAM-3	miR837-5p:ACAM-3	0.907667446
AT4G38740.1	miR776	534	6	9.95968	1.978863817	no	ROC1	miR776:ROC1	0.907667446
AT5G55930.1	miR4227	2086	5.5	0.918269	0.931406528	no	ATOPT1	miR4227:ATOPT1	0.907667446
AT5G62700.1	miR774a	138	5	0.971246	0.669924452	no	TUB3	miR774a:TUB3	0.907667446
AT5G07530.2	miR164b-3p	1497	5	9.6065	0.252510463	no	ATGRP-7	miR164b-3p:ATGRP-7	0.911319348
AT5G47820.2	miR158a-3p	3254	5	1.57165	0.7930607	no	FRA1	miR158a-3p:FRA1	0.911319348
AT3G18850.5	miR5662	1004	6	6.23363	1.899697462	no	LPAT5	miR5662:LPAT5	0.921709889
AT5G62690.1	miR774a	179	5	0.971246	0.55639335	no	TUB2	miR774a:TUB2	0.921709889
AT5G27850.1	miR396b-5p	541	5	1.7659	0.265638776	no	NA	miR396b-5p:AT5G27850.1	0.925389756
AT1G04790.1	miR170-3p	97	6	0.882951	1.882951	no	NA	miR170-3p:AT1G04790.1	0.926463524
AT5G50920.1	miR838	2666	5.5	2.1544	0.894804325	no	ATHSP93-V	miR838:ATHSP93-V	0.926463524
AT1G09200.1	miR4221	102	6	4.94452	1.546803362	no	NA	miR4221:AT1G09200.1	0.927514423
AT1G63295.1	miR829-5p	403	6	0.865292	1.865292	no	NA	miR829-5p:AT1G63295.1	0.927514423
AT3G05670.1	miR164b-3p	891	6	2.5429	1.340844495	no	NA	miR164b-3p:AT3G05670.1	0.927514423
AT1G13350.2	miR4221	487	5.5	1.44804	0.793849067	no	NA	miR4221:AT1G13350.2	0.935121789
AT1G65295.1	miR854a	115	5	3.30224	0.63341264	no	NA	miR854a:AT1G65295.1	0.935121789
AT3G07220.1	miR414	584	5.5	1.8542	0.826202744	no	AtFHA2	miR414:AtFHA2	0.935121789
AT4G17530.1	miR826b	902	6	4.90921	1.147448382	no	ATRAB1C	miR826b:ATRAB1C	0.935121789
AT4G20980.4	miR5651	1477	5.5	0.882951	0.891329313	no	NA	miR5651:AT4G20980.4	0.935121789
AT5G07430.1	miR5648-5p	563	5.5	1.71292	0.884811324	no	NA	miR5648-5p:AT5G07430.1	0.935121789
AT1G28960.5	miR5025	1084	6	0.882951	1.882951	no	ATNUDT15	miR5025:ATNUDT15	0.936588096
AT5G57020.1	miR3440b-5p	1483	6	1.27145	1.278252017	no	ATNMT1	miR3440b-5p:ATNMT1	0.936588096
AT1G01590.1	miR841b-5p	561	5.5	1.87186	0.794751946	no	ATFRO1	miR841b-5p:ATFRO1	0.938559205
AT1G01620.2	miR157c-3p	320	5.5	1.27145	0.712115797	no	PIP1;3	miR157c-3p:PIP1;3	0.938559205
AT1G07210.1	miR414	857	5.5	1.69527	0.653295844	no	NA	miR414:AT1G07210.1	0.938559205
AT3G05220.2	miR847	1234	6	1.62463	0.980213698	no	NA	miR847:AT3G05220.2	0.938559205
AT5G18460.1	miR838	1663	6	2.04845	0.977355502	no	NA	miR838:AT5G18460.1	0.938559205
AT2G04030.2	miR156d-3p	1007	6	1.44804	1.045237373	no	AtHsp90.5	miR156d-3p:AtHsp90.5	0.966777464
AT1G10522.2	miR3434-3p	685	6	2.41929	0.801348514	no	PRIN2	miR3434-3p:PRIN2	0.968268689
AT3G26180.2	miR8184	1200	5.5	1.09486	0.600260178	no	CYP71B20	miR8184:CYP71B20	0.968268689
AT4G26630.2	miR847	2389	6	1.92483	1.106929974	no	NA	miR847:AT4G26630.2	0.971195073
AT4G01850.2	miR8165	303	6	2.24269	1.082531289	no	AtSAM2	miR8165:AtSAM2	0.993200023
AT3G22440.1	miR2936	1793	6	1.90717	0.78909768	no	NA	miR2936:AT3G22440.1	0.993487758
AT1G65060.2	miR859	1368	5.5	1.05954	0.569952373	no	4CL3	miR859:4CL3	0.994651312
AT2G16600.2	miR414	538	5.5	5.05048	0.38687665	no	ROC3	miR414:ROC3	0.995913504
AT2G20890.1	miR838	906	5.5	1.20081	0.39737504	no	PSB29	miR838:PSB29	0.995913504
AT2G32060.3	miR5666	435	5.5	1.3774	0.193534732	no	NA	miR5666:AT2G32060.3	0.995913504
AT2G32600.1	miR5021	1138	5.5	1.27145	0.407531469	no	NA	miR5021:AT2G32600.1	0.995913504
AT2G33120.3	miR824-3p	577	5.5	1.48336	0.293815738	no	ATVAMP722	miR824-3p:ATVAMP722	0.995913504
AT3G23390.1	miR832-3p	416	6	2.26035	0.590567155	no	NA	miR832-3p:AT3G23390.1	0.995913504
AT3G28790.1	miR5021	1897	5	1.57165	0.332767	no	NA	miR5021:AT3G28790.1	0.995913504
AT3G56020.1	miR831-3p	71	6	3.24926	0.617584606	no	NA	miR831-3p:AT3G56020.1	0.995913504
AT3G56370.1	miR159b-5p	3080	6	2.91374	0.847111534	no	NA	miR159b-5p:AT3G56370.1	0.995913504
AT4G04640.1	miR5021	1310	6	1.48336	0.65521936	no	ATPC1	miR5021:ATPC1	0.995913504
AT4G29260.1	miR5021	232	5	0.17659	0.261669128	no	NA	miR5021:AT4G29260.1	0.995913504
AT4G31330.1	miR1886.1	461	6	1.16549	0.71449688	no	NA	miR1886.1:AT4G31330.1	0.995913504
AT5G01530.1	miR5662	896	5.5	0.706361	0.144733199	no	LHCB4.1	miR5662:LHCB4.1	0.995913504
AT5G15530.1	miR3434-3p	762	6	1.11252	0.565275678	no	BCCP2	miR3434-3p:BCCP2	0.995913504
AT5G54580.1	miR829-5p	209	6	0.847633	0.73357195	no	NA	miR829-5p:AT5G54580.1	0.995913504
AT1G14380.3	miR417	1951	6	1.67761	0.593160602	no	IQD28	miR417:IQD28	0.997186149
AT1G52300.1	miR778	330	6	1.09486	0.299847847	no	NA	miR778:AT1G52300.1	0.997186149
AT1G72020.1	miR5651	278	6	3.42585	0.441535911	no	NA	miR5651:AT1G72020.1	0.997186149
AT2G07698.1	miR867	1295	6	2.13674	0.280778044	no	NA	miR867:AT2G07698.1	0.997186149
AT2G14878.1	miR5655	646	6	0.653384	0.471374566	no	NA	miR5655:AT2G14878.1	0.997186149
AT2G22795.1	miR4221	656	6	1.23613	0.396173498	no	NA	miR4221:AT2G22795.1	0.997186149
AT2G22795.1	miR4221	722	6	0.247226	0.4567623	no	NA	miR4221:AT2G22795.1	0.997186149
AT2G27980.1	miR773a	3423	6	7.11658	0.509211707	no	NA	miR773a:AT2G27980.1	0.997186149
AT3G08520.1	miR831-3p	29	6	1.55399	0.750813581	no	NA	miR831-3p:AT3G08520.1	0.997186149
AT3G12610.1	miR3932a	1000	6	1.02422	0.291209005	no	DRT100	miR3932a:DRT100	0.997186149
AT3G27810.1	miR858b	498	6	0.953587	0.605755898	no	ATMYB21	miR858b:ATMYB21	0.997186149
AT3G50820.1	miR782	1083	6	1.8542	0.307495734	no	OEC33	miR782:OEC33	0.997186149
AT3G52470.1	miR5632-3p	906	6	0.935928	0.513172537	no	NA	miR5632-3p:AT3G52470.1	0.997186149
AT5G21940.1	miR5658	806	6	0.829974	0.400684458	no	NA	miR5658:AT5G21940.1	0.997186149
AT5G23740.1	miR399f	552	6	1.83654	0.234620634	no	RPS11-BETA	miR399f:RPS11-BETA	0.997186149
AT5G64310.1	miR417	426	6	1.28911	0.768722652	no	AGP1	miR417:AGP1	0.997186149
