# Supplementary material for: NanoPARE: parallel analysis of RNA 5′ ends from low-input RNA
Source: Genome Res. 2018 Dec;28(12):1931–42. doi: 10.1101/gr.239202.118 (PMC6280765; doi:10.1101/gr.239202.118)
Supplement: Supplemental Material [file supp_gr.239202.118_Supplemental_Code_S1.zip › supplemental_code_S1/data_tables/detected_sites/xrn1_2.anno.tas.allen.detected.sites.tsv]

target.transcript	sRNA	slice.site	Allen.score	slice.site.rpm	fold.change	verified.	common.name	interaction	adj.p.val
AT5G20270.1	TAS3C-5'D9[-]	1359	6	2.43694	3.43694	no	HHP1	TAS3C-5'D9[-]:HHP1	0
AT2G25930.1	TAS3C-5'D10[+]	2440	5	8.86483	9.86483	no	ELF3	TAS3C-5'D10[+]:ELF3	0.506611031
AT1G05710.5	TAS3A-5'D1[+]	602	4.5	1.02422	1.127915322	no	NA	TAS3A-5'D1[+]:AT1G05710.5	0.795281121
AT1G10470.1	TAS1A-3'D6[+]	284	5.5	0.882951	1.882951	no	ARR4	TAS1A-3'D6[+]:ARR4	0.795281121
AT1G12430.2	TAS1A-3'D3[-]	1957	5	1.39506	2.39506	no	ARK3	TAS1A-3'D3[-]:ARK3	0.795281121
AT1G20970.1	TAS4-3'D8[-]	726	5.5	2.29567	3.29567	no	NA	TAS4-3'D8[-]:AT1G20970.1	0.795281121
AT1G21600.2	TAS1B-3'D4[-]	285	6	1.3774	2.3774	no	PTAC6	TAS1B-3'D4[-]:PTAC6	0.795281121
AT1G25400.2	TAS1B-3'D4[-]	887	4.5	1.41272	2.41272	no	NA	TAS1B-3'D4[-]:AT1G25400.2	0.795281121
AT1G28230.1	TAS3C-5'D4[-]	1201	4.5	1.65995	1.575144697	no	ATPUP1	TAS3C-5'D4[-]:ATPUP1	0.795281121
AT1G29470.2	TAS4-3'D1[-]	1529	4	2.18972	1.04031832	no	NA	TAS4-3'D1[-]:AT1G29470.2	0.795281121
AT1G61215.1	TAS3C-5'D1[-]	352	4	3.1433	1.692496855	no	BRD4	TAS3C-5'D1[-]:BRD4	0.795281121
AT1G61350.1	TAS3B-5'D6[+]	940	5.5	0.865292	1.865292	no	NA	TAS3B-5'D6[+]:AT1G61350.1	0.795281121
AT1G63700.1	TAS3A-5'D2[-]	2735	6	2.13674	3.13674	no	EMB71	TAS3A-5'D2[-]:EMB71	0.795281121
AT1G67560.1	TAS2-3'D10[+]	715	6	1.96015	2.96015	no	ATLOX6	TAS2-3'D10[+]:ATLOX6	0.795281121
AT1G73480.1	TAS3C-5'D3[+]	1878	5	1.74824	1.083549854	no	NA	TAS3C-5'D3[+]:AT1G73480.1	0.795281121
AT1G79060.1	TAS1A-3'D7[-]	1110	5.5	3.58478	4.58478	no	NA	TAS1A-3'D7[-]:AT1G79060.1	0.795281121
AT2G25210.1	TAS3C-5'D4[-]	298	4	3.77903	0.651130376	no	NA	TAS3C-5'D4[-]:AT2G25210.1	0.795281121
AT2G34700.1	TAS2-3'D3[-]	673	4.5	1.71292	0.956418736	no	NA	TAS2-3'D3[-]:AT2G34700.1	0.795281121
AT2G46000.1	TAS3B-5'D6[+]	717	5	2.61353	1.386103407	no	NA	TAS3B-5'D6[+]:AT2G46000.1	0.795281121
AT2G46450.3	TAS3B-5'D9[+]	1127	5.5	1.34209	2.34209	no	ATCNGC12	TAS3B-5'D9[+]:ATCNGC12	0.795281121
AT3G17170.1	TAS3C-5'D3[+]	905	5	1.74824	1.32305026	no	RFC3	TAS3C-5'D3[+]:RFC3	0.795281121
AT3G49570.1	TAS1B-3'D10[+]	470	5.5	1.80122	2.80122	no	LSU3	TAS1B-3'D10[+]:LSU3	0.795281121
AT3G49800.1	TAS2-3'D1[-]	1202	4	1.14784	2.14784	no	NA	TAS2-3'D1[-]:AT3G49800.1	0.795281121
AT5G33370.2	TAS3C-5'D4[-]	1300	3.5	11.2311	0.431912001	no	NA	TAS3C-5'D4[-]:AT5G33370.2	0.795281121
AT5G46730.2	TAS4-3'D2[-]	597	4	2.20738	0.394306045	no	NA	TAS4-3'D2[-]:AT5G46730.2	0.795281121
AT5G56530.2	TAS4-3'D5[-]	422	6	1.92483	2.92483	no	NA	TAS4-3'D5[-]:AT5G56530.2	0.795281121
AT3G19450.1	TAS1A-3'D9[-]	1185	5.5	4.75028	1.690448403	no	ATCAD4	TAS1A-3'D9[-]:ATCAD4	0.844386918
AT4G07410.2	TAS1C-3'D7[-]	2686	5.5	3.58478	1.596449688	no	PCN	TAS1C-3'D7[-]:PCN	0.856478257
AT1G20130.2	TAS4-3'D7[+]	1746	4.5	2.73715	0.451591503	no	NA	TAS4-3'D7[+]:AT1G20130.2	0.858102174
AT1G50920.1	TAS4-3'D2[-]	1957	5	1.0772	0.900479892	no	NA	TAS4-3'D2[-]:AT1G50920.1	0.858102174
AT3G04920.1	TAS3A-5'D8[+]	255	5	1.64229	0.609166465	no	NA	TAS3A-5'D8[+]:AT3G04920.1	0.858102174
AT3G17998.1	TAS3A-5'D1[+]	1550	6	1.25379	2.25379	no	CPuORF30	TAS3A-5'D1[+]:CPuORF30	0.858102174
AT3G18000.1	TAS3A-5'D1[+]	1550	6	1.25379	2.25379	no	NMT1	TAS3A-5'D1[+]:NMT1	0.858102174
AT4G25370.1	TAS3B-5'D10[+]	775	5	1.43038	0.718203767	no	NA	TAS3B-5'D10[+]:AT4G25370.1	0.858102174
AT4G30440.1	TAS3B-5'D3[+]	1118	5.5	3.44351	1.432734038	no	GAE1	TAS3B-5'D3[+]:GAE1	0.858102174
AT4G35830.2	TAS1B-3'D7[-]	1803	6	2.50758	3.50758	no	ACO1	TAS1B-3'D7[-]:ACO1	0.858102174
AT5G25560.4	TAS3A-5'D4[-]	2523	5	1.27145	1.152291495	no	NA	TAS3A-5'D4[-]:AT5G25560.4	0.858102174
AT5G28540.1	TAS1B-3'D4[-]	1747	5	2.66651	1.182203636	no	BIP1	TAS1B-3'D4[-]:BIP1	0.858102174
AT5G28640.1	TAS2-3'D3[-]	988	5	1.51868	0.979402329	no	AN3	TAS2-3'D3[-]:AN3	0.858102174
AT5G57710.1	TAS3B-5'D7[+]	3022	6	5.386	6.386	no	NA	TAS3B-5'D7[+]:AT5G57710.1	0.858102174
ATCG00830.1	TAS3B-5'D9[+]	771	4.5	2.22504	0.293790663	no	RPL2.1	TAS3B-5'D9[+]:RPL2.1	0.858102174
AT1G12310.1	TAS1B-3'D2[+]	499	5.5	3.19628	1.196346199	no	NA	TAS1B-3'D2[+]:AT1G12310.1	0.863037893
AT3G18390.1	TAS3C-5'D9[+]	2852	6	1.41272	2.41272	no	EMB1865	TAS3C-5'D9[+]:EMB1865	0.863037893
AT3G17050.1	TAS1A-3'D8[-]	39	5.5	2.0661	1.339428861	no	NA	TAS1A-3'D8[-]:AT3G17050.1	0.869611122
AT2G20370.1	TAS3A-5'D10[+]	2219	6	1.23613	2.23613	no	AtMUR3	TAS3A-5'D10[+]:AtMUR3	0.900593367
AT4G03260.2	TAS3C-5'D2[-]	2464	6	2.03079	1.017791599	no	NA	TAS3C-5'D2[-]:AT4G03260.2	0.960097799
AT3G11980.1	TAS3B-5'D7[+]	1817	5.5	1.65995	0.862567126	no	FAR2	TAS3B-5'D7[+]:FAR2	0.965716211
AT5G26742.3	TAS3B-5'D8[+]	1802	5.5	1.35974	0.923942537	no	AtRH3	TAS3B-5'D8[+]:AtRH3	0.965716211
AT2G21660.2	TAS4-3'D2[-]	542	5.5	5.03282	0.60936714	no	ATGRP7	TAS4-3'D2[-]:ATGRP7	0.971423308
AT2G22795.1	TAS3B-5'D9[+]	1697	5.5	2.8431	0.743701536	no	NA	TAS3B-5'D9[+]:AT2G22795.1	0.978072568
AT3G23450.1	TAS4-3'D2[-]	317	5.5	0.264885	0.50220155	no	NA	TAS4-3'D2[-]:AT3G23450.1	0.991814987
AT1G07320.4	TAS1B-3'D4[-]	853	6	5.31536	0.40109493	no	EMB2784	TAS1B-3'D4[-]:EMB2784	0.998826721
AT1G07940.2	TAS1A-3'D8[+]	1853	6	0.918269	0.496863053	no	NA	TAS1A-3'D8[+]:AT1G07940.2	0.998826721
AT1G12090.1	TAS4-3'D7[+]	784	5.5	5.65088	0.491921717	no	ELP	TAS4-3'D7[+]:ELP	0.998826721
AT1G34030.1	TAS3C-5'D2[+]	355	6	1.83654	0.344971262	no	NA	TAS3C-5'D2[+]:AT1G34030.1	0.998826721
AT1G44760.1	TAS1A-3'D8[-]	386	6	2.03079	0.753986004	no	NA	TAS1A-3'D8[-]:AT1G44760.1	0.998826721
AT2G18020.1	TAS3C-5'D10[-]	425	6	2.08376	0.445902625	no	EMB2296	TAS3C-5'D10[-]:EMB2296	0.998826721
AT2G30570.1	TAS3B-5'D7[+]	263	6	4.14987	0.249975487	no	PSBW	TAS3B-5'D7[+]:PSBW	0.998826721
AT2G36160.1	TAS1B-3'D4[-]	536	5.5	1.25379	0.440662424	no	NA	TAS1B-3'D4[-]:AT2G36160.1	0.998826721
AT3G23450.1	TAS4-3'D4[+]	300	5.5	0.141272	0.453123064	no	NA	TAS4-3'D4[+]:AT3G23450.1	0.998826721
AT4G04640.1	TAS4-3'D9[-]	1325	6	0.847633	0.501505902	no	ATPC1	TAS4-3'D9[-]:ATPC1	0.998826721
AT5G18520.1	TAS4-3'D9[+]	1334	6	1.55399	0.867968965	no	Cand7	TAS4-3'D9[+]:Cand7	0.998826721
AT5G52470.2	TAS1A-3'D9[-]	188	6	2.01313	0.743063519	no	ATFBR1	TAS1A-3'D9[-]:ATFBR1	0.998826721
AT5G52920.1	TAS4-3'D1[-]	1531	6	1.83654	0.748403744	no	PKP-BETA1	TAS4-3'D1[-]:PKP-BETA1	0.998826721
AT5G53880.1	TAS3B-5'D9[+]	241	6	2.48992	1.010224049	no	NA	TAS3B-5'D9[+]:AT5G53880.1	0.998826721
AT5G58590.1	TAS3C-5'D3[+]	711	6	1.43038	0.774810791	no	RANBP1	TAS3C-5'D3[+]:RANBP1	0.998826721
