# Supplementary material for: NanoPARE: parallel analysis of RNA 5′ ends from low-input RNA
Source: Genome Res. 2018 Dec;28(12):1931–42. doi: 10.1101/gr.239202.118 (PMC6280765; doi:10.1101/gr.239202.118)
Supplement: Supplemental Material [file supp_gr.239202.118_Supplemental_Code_S1.zip › supplemental_code_S1/data_tables/detected_sites/xrn1_3.anno.mir.allen.detected.sites.tsv]

target.transcript	sRNA	slice.site	Allen.score	slice.site.rpm	fold.change	verified.	common.name	interaction	adj.p.val
AT1G77850.1	miR160a-5p	1419	0.5	2.17608	3.17608	yes	ARF17	miR160a-5p:ARF17	0
AT2G27400.1	miR173-5p	378	2.5	0.572653	1.572653	yes	TAS1a	miR173-5p:TAS1a	0
AT2G28350.1	miR160a-5p	1339	2	0.85898	1.85898	yes	ARF10	miR160a-5p:ARF10	0
AT2G39675.1	miR173-5p	378	2.5	0.302688	1.302688	yes	TAS1c	miR173-5p:TAS1c	0
AT2G39681.1	miR173-5p	417	2.5	1.53798	1.572910037	yes	TAS2	miR173-5p:TAS2	0
AT4G00150.1	miR171a-3p	866	0	0.32723	1.038402499	yes	ATHAM3	miR171a-3p:ATHAM3	0
AT5G39740.2	miR414	997	1.5	0.499026	0.125743501	no	OLI7	miR414:OLI7	0
AT5G13990.1	miR408-3p	1477	3	0.818076	1.818076	no	ATEXO70C2	miR408-3p:ATEXO70C2	0.099457974
AT1G08125.3	miR390a-3p	887	5	10.5123	9.429502138	no	NA	miR390a-3p:AT1G08125.3	0.156320482
AT1G28420.1	miR5021	120	2	1.05532	2.05532	no	HB-1	miR5021:HB-1	0.179432741
AT5G44200.2	miR414	905	3.5	3.23958	1.896649219	no	ATCBP20	miR414:ATCBP20	0.228250662
AT2G39020.1	miR414	909	2.5	0.245423	0.478377755	no	NA	miR414:AT2G39020.1	0.253578966
AT3G44110.2	miR414	1237	2.5	0.368134	0.5110584	no	ATJ	miR414:ATJ	0.253578966
AT1G70700.2	miR169d	787	2.5	1.75068	1.178798865	no	JAZ9	miR169d:JAZ9	0.289004982
AT1G15710.1	miR5658	1209	2	2.17608	1.204817632	no	NA	miR5658:AT1G15710.1	0.309168652
AT5G08139.1	miR4221	1225	5.5	5.38294	6.38294	no	NA	miR4221:AT5G08139.1	0.352670096
AT1G13220.2	miR414	3310	3.5	0.556292	1.085598292	no	CRWN2	miR414:CRWN2	0.432700403
AT1G18800.1	miR414	830	3.5	1.33346	1.121931284	no	NRP2	miR414:NRP2	0.432700403
AT1G26170.1	miR413	1451	4.5	0.834438	1.834438	no	NA	miR413:AT1G26170.1	0.432700403
AT1G43886.1	miR5662	3992	4	0.744449	1.744449	no	NA	miR5662:AT1G43886.1	0.432700403
AT1G71330.1	miR3434-5p	337	3.5	0.482665	1.482665	no	ATNAP5	miR3434-5p:ATNAP5	0.432700403
AT2G11910.2	miR414	502	3	2.1679	0.482095844	no	NA	miR414:AT2G11910.2	0.432700403
AT2G41620.1	miR169b-3p	1886	6	1.37437	2.37437	no	NA	miR169b-3p:AT2G41620.1	0.432700403
AT3G09200.2	miR5662	663	3.5	2.65875	1.064249084	no	NA	miR5662:AT3G09200.2	0.432700403
AT3G13200.1	miR414	505	3	1.84885	0.758294028	no	EMB2769	miR414:EMB2769	0.432700403
AT3G28007.1	miR414	782	3.5	0.515388	0.906971539	no	AtSWEET4	miR414:AtSWEET4	0.432700403
AT3G51930.1	miR863-5p	991	5	1.71796	2.71796	no	NA	miR863-5p:AT3G51930.1	0.432700403
AT4G00450.1	miR5633	6797	3	0.237242	0.759081893	no	CCT	miR5633:CCT	0.432700403
AT1G52500.2	miR414	1099	4.5	1.03078	2.03078	no	ATFPG-1	miR414:ATFPG-1	0.435410416
AT5G13640.1	miR5658	2565	2	0.114531	0.517546401	no	ATPDAT	miR5658:ATPDAT	0.435410416
AT1G47970.1	miR414	638	3.5	0.711726	0.730994517	no	NA	miR414:AT1G47970.1	0.462118433
AT2G19470.1	miR399a	889	4.5	0.744449	1.744449	no	ckl5	miR399a:ckl5	0.462118433
AT1G11200.1	miR856	784	3.5	0.392677	0.821461455	no	NA	miR856:AT1G11200.1	0.533173921
AT4G04870.1	miR8172	931	5.5	1.25984	2.25984	no	CLS	miR8172:CLS	0.533173921
AT5G24660.1	miR396b-5p	158	3.5	1.07168	0.729292737	yes	LSU2	miR396b-5p:LSU2	0.533173921
AT5G65670.2	miR172b-5p	1057	3.5	1.83249	0.997120398	no	IAA9	miR172b-5p:IAA9	0.533173921
AT4G02940.1	miR415	1936	3	0.245423	0.956040894	no	NA	miR415:AT4G02940.1	0.537817873
AT3G28820.1	miR5998a	1362	3.5	1.67706	0.733326576	no	NA	miR5998a:AT3G28820.1	0.540753015
AT3G63130.2	miR847	1841	6	5.30113	4.806834245	no	ATRANGAP1	miR847:ATRANGAP1	0.609100098
AT1G06040.2	miR1886.1	706	3.5	1.93884	0.775493187	no	BBX24	miR1886.1:BBX24	0.640818175
AT3G02970.1	miR854a	83	4	0.245423	1.245423	no	EXL6	miR854a:EXL6	0.640818175
AT3G25520.2	miR414	699	3.5	0.883522	0.229723859	no	ATL5	miR414:ATL5	0.640818175
AT3G49010.5	miR5662	83	3.5	0.245423	0.405710926	no	ATBBC1	miR5662:ATBBC1	0.640818175
AT4G31000.2	miR2934-3p	1186	4	0.229061	1.229061	no	NA	miR2934-3p:AT4G31000.2	0.640818175
AT4G37980.2	miR5644	984	3.5	0.392677	0.347255967	no	ATCAD7	miR5644:ATCAD7	0.640818175
AT5G57735.1	miR390a-5p	428	4.5	0.523569	1.523569	yes	TAS3c	miR390a-5p:TAS3c	0.640818175
AT5G66030.2	miR390b-3p	187	4.5	0.368134	1.368134	no	ATGRIP	miR390b-3p:ATGRIP	0.640818175
AT5G26000.2	miR4227	851	4	1.93884	1.401971167	no	AtTGG1	miR4227:AtTGG1	0.657732747
AT3G53370.2	miR866-3p	263	5	4.56487	1.847278147	no	NA	miR866-3p:AT3G53370.2	0.667363612
AT4G17100.2	miR414	241	4.5	0.359954	1.359954	no	NA	miR414:AT4G17100.2	0.667363612
AT4G18030.1	miR5999	2119	3.5	0.891703	0.51588195	no	NA	miR5999:AT4G18030.1	0.667363612
AT1G67470.1	miR869.2	657	5	1.08804	2.08804	no	NA	miR869.2:AT1G67470.1	0.678169959
AT1G32928.1	miR5021	238	4.5	1.39073	2.371330713	no	NA	miR5021:AT1G32928.1	0.68492056
AT2G30260.1	miR5662	749	4	0.376315	1.376315	no	U2B''	miR5662:U2B''	0.6895993
AT1G54380.1	miR406	857	4.5	0.335411	1.335411	no	NA	miR406:AT1G54380.1	0.699875706
AT3G04130.2	miR472-3p	567	5.5	1.2353	2.2353	no	NA	miR472-3p:AT3G04130.2	0.699875706
AT1G12820.1	miR393a-5p	1894	4	0.294507	0.96936973	yes	AFB3	miR393a-5p:AFB3	0.708000511
AT1G19870.1	miR4227	2242	4	0.139073	1.139073	no	iqd32	miR4227:iqd32	0.708000511
AT1G48540.2	miR169a-3p	2658	5	1.70978	1.723062875	no	NA	miR169a-3p:AT1G48540.2	0.718178489
AT2G19740.1	miR847	414	3.5	1.1044	0.38039529	no	NA	miR847:AT2G19740.1	0.718178489
AT1G27320.1	miR5013	1342	4.5	1.30892	1.204918995	no	AHK3	miR5013:AHK3	0.73278748
AT1G70280.2	miR3434-3p	712	4.5	0.597196	1.203405589	no	NA	miR3434-3p:AT1G70280.2	0.73278748
AT2G46330.2	miR156i	540	4	1.69342	1.122768257	no	AGP16	miR156i:AGP16	0.73278748
AT3G12820.1	miR858b	305	6	1.67706	2.67706	no	AtMYB10	miR858b:AtMYB10	0.73278748
AT4G23000.1	miR169f-3p	3698	6	1.35801	2.35801	no	NA	miR169f-3p:AT4G23000.1	0.73278748
AT1G75090.1	miR5021	315	6	1.12076	2.12076	no	NA	miR5021:AT1G75090.1	0.735789046
AT3G02750.3	miR5024-5p	2114	4	0.793534	0.779546581	no	NA	miR5024-5p:AT3G02750.3	0.735789046
AT3G50000.1	miR5021	1267	2.5	0.32723	0.222781551	no	ATCKA2	miR5021:ATCKA2	0.735789046
AT3G52420.1	miR834	205	4.5	0.703546	1.1241649	no	ATOEP7	miR834:ATOEP7	0.735789046
AT1G16720.1	miR868-3p	1851	4	0.695365	0.521697321	no	HCF173	miR868-3p:HCF173	0.74101555
AT1G17520.1	miR834	413	6	1.12895	2.12895	no	NA	miR834:AT1G17520.1	0.74101555
AT1G63770.5	miR158a-3p	3322	4	0.523569	0.944230046	no	NA	miR158a-3p:AT1G63770.5	0.74101555
AT1G69530.5	miR162a-3p	941	6	12.0094	2.091768727	no	AT-EXP1	miR162a-3p:AT-EXP1	0.74101555
AT4G18596.1	miR159b-5p	579	4	4.57305	0.769554207	no	NA	miR159b-5p:AT4G18596.1	0.74101555
AT5G05990.1	miR414	400	4	0.0899884	0.543301815	no	NA	miR414:AT5G05990.1	0.74101555
AT2G46030.1	miR414	561	4.5	1.90612	1	no	UBC6	miR414:UBC6	0.743629149
AT3G23810.1	miR172d-5p	976	3.5	0.0981691	0.248479283	no	ATSAHH2	miR172d-5p:ATSAHH2	0.743629149
AT1G70190.2	miR165a-5p	96	5	0.932607	1.932607	no	NA	miR165a-5p:AT1G70190.2	0.759761326
AT2G11910.2	miR414	442	4	0.85898	0.785642742	no	NA	miR414:AT2G11910.2	0.759761326
AT3G43860.1	miR398a-3p	668	6	1.88158	2.88158	no	AtGH9A4	miR398a-3p:AtGH9A4	0.759761326
AT3G58560.1	miR779.1	1864	5	0.842618	1.842618	no	NA	miR779.1:AT3G58560.1	0.759761326
AT3G61580.1	miR5021	1144	6	3.87768	2.796114991	no	AtSLD1	miR5021:AtSLD1	0.759761326
AT3G61620.2	miR2934-5p	999	5	0.719907	1.719907	no	RRP41	miR2934-5p:RRP41	0.759761326
AT4G27700.1	miR835-3p	561	4	0.409038	1.409038	no	NA	miR835-3p:AT4G27700.1	0.759761326
AT5G37020.2	miR167a-5p	2380	4	0.589015	1.134316351	no	ARF8	miR167a-5p:ARF8	0.759761326
AT5G41940.1	miR773b-3p	1303	5.5	1.22711	2.22711	no	NA	miR773b-3p:AT5G41940.1	0.759761326
AT2G23350.1	miR156f-3p	1923	4	0.220881	0.696599396	no	PAB4	miR156f-3p:PAB4	0.763414081
AT4G23650.1	miR157a-5p	727	4	1.17803	0.670222881	no	CDPK6	miR157a-5p:CDPK6	0.768184253
AT4G40000.1	miR157a-3p	1725	5.5	0.687184	1.687184	no	NA	miR157a-3p:AT4G40000.1	0.768184253
AT5G55230.2	miR172c	2003	4	0.867161	0.638896075	no	ATMAP65-1	miR172c:ATMAP65-1	0.768184253
AT5G59390.1	miR824-3p	346	5	1.00623	1.230877117	no	NA	miR824-3p:AT5G59390.1	0.771796298
AT3G11250.1	miR5662	764	4	0.0245423	0.644765657	no	NA	miR5662:AT3G11250.1	0.793589601
AT5G07410.1	miR5654-5p	1349	3.5	0.736269	0.090962714	no	NA	miR5654-5p:AT5G07410.1	0.793589601
AT5G11780.1	miR2937	148	6	1.11258	2.11258	no	NA	miR2937:AT5G11780.1	0.793589601
AT5G62570.2	miR156h	1611	4	0.818076	1.082830704	no	NA	miR156h:AT5G62570.2	0.797193772
AT1G10740.4	miR838	360	5	1.39891	1.200623807	no	NA	miR838:AT1G10740.4	0.812963402
AT1G15690.2	miR414	2086	4	0.400857	0.041042215	no	AtAVP1	miR414:AtAVP1	0.812963402
AT1G20560.2	miR5654-5p	1050	5	0.261784	1.261784	no	AAE1	miR5654-5p:AAE1	0.812963402
AT1G50055.1	miR173-5p	373	4.5	0.507207	0.70524816	yes	TAS1b	miR173-5p:TAS1b	0.812963402
AT1G75730.2	miR773a	745	5.5	0.507207	1.507207	no	NA	miR773a:AT1G75730.2	0.812963402
AT2G37620.2	miR845b	858	6	2.53604	1.814314037	no	AAc1	miR845b:AAc1	0.812963402
AT3G20520.1	miR5017-5p	2205	5	2.47059	1.24323056	no	GDPDL5	miR5017-5p:GDPDL5	0.812963402
AT3G20650.2	miR407	978	5.5	0.53993	1.53993	no	NA	miR407:AT3G20650.2	0.812963402
AT3G56910.1	miR5021	151	3.5	1.18621	0.743902356	no	PSRP5	miR5021:PSRP5	0.812963402
AT4G15630.1	miR863-3p	641	6	0.703546	1.703546	no	NA	miR863-3p:AT4G15630.1	0.812963402
AT4G17170.1	miR156c-3p	526	4.5	0.237242	0.568055536	no	AT-RAB2	miR156c-3p:AT-RAB2	0.812963402
AT4G32250.3	miR396a-5p	1759	5	0.957149	1.264217488	no	NA	miR396a-5p:AT4G32250.3	0.812963402
AT5G23670.2	miR2936	79	4.5	0.53175	0.899153883	no	LCB2	miR2936:LCB2	0.812963402
AT5G41700.5	miR5658	966	4	3.24776	0.721928106	no	ATUBC8	miR5658:ATUBC8	0.812963402
AT3G13040.2	miR393a-3p	1458	5.5	2.11882	1.942734911	no	NA	miR393a-3p:AT3G13040.2	0.81579049
AT2G01710.1	miR869.2	288	6	0.580834	1.580834	no	NA	miR869.2:AT2G01710.1	0.817970947
AT5G42240.1	miR3434-3p	779	4.5	0.294507	0.742072139	no	scpl42	miR3434-3p:scpl42	0.817970947
AT1G30490.1	miR841a-3p	975	5.5	0.523569	1.523569	no	ATHB9	miR841a-3p:ATHB9	0.819999717
AT3G24570.2	miR5021	251	6	1.15349	2.15349	no	NA	miR5021:AT3G24570.2	0.852095523
AT4G09010.1	miR5021	203	4	1.2353	0.872301983	no	APX4	miR5021:APX4	0.862720623
AT3G48860.2	miR2934-3p	1729	5.5	0.4254	1.4254	no	NA	miR2934-3p:AT3G48860.2	0.871433695
AT3G55620.1	miR776	658	4.5	0.351773	0.459968219	no	eIF6A	miR776:eIF6A	0.871433695
AT1G22070.1	miR8170-3p	1275	5	0.523569	1.523569	no	TGA3	miR8170-3p:TGA3	0.886846019
AT2G17390.1	miR167d	363	4.5	0.2127	0.492095311	no	AKR2B	miR167d:AKR2B	0.886846019
AT5G62700.1	miR774a	138	5	2.41332	1.319376747	no	TUB3	miR774a:TUB3	0.886846019
AT3G58990.1	miR5998a	684	6	0.613557	1.613557	no	IPMI1	miR5998a:IPMI1	0.893824235
AT4G26570.2	miR773a	658	5	0.499026	0.968293617	no	ATCBL3	miR773a:ATCBL3	0.893824235
AT1G01630.1	miR8171	978	6	4.21309	1.402872974	no	NA	miR8171:AT1G01630.1	0.901643515
AT1G07920.1	miR414	1280	4.5	1.00623	0.347244603	no	NA	miR414:AT1G07920.1	0.901643515
AT1G27370.4	miR4245	1614	6	1.39073	1.512321977	no	SPL10	miR4245:SPL10	0.901643515
AT1G35310.1	miR414	288	4.5	0.916245	0.358031415	no	MLP168	miR414:MLP168	0.901643515
AT1G45145.1	miR837-5p	390	5	1.66888	0.855733899	no	ATH5	miR837-5p:ATH5	0.901643515
AT1G61150.7	miR156h	920	6	0.302688	1.302688	no	NA	miR156h:AT1G61150.7	0.901643515
AT2G12060.1	miR395b	1909	5.5	0.122711	1.122711	no	NA	miR395b:AT2G12060.1	0.901643515
AT2G27030.3	miR837-5p	445	5	2.11064	0.979395985	no	ACAM-2	miR837-5p:ACAM-2	0.901643515
AT2G36580.1	miR169f-3p	1402	6	1.28438	1.483431065	no	NA	miR169f-3p:AT2G36580.1	0.901643515
AT2G43710.2	miR157a-3p	517	5	0.891703	0.677643565	no	FAB2	miR157a-3p:FAB2	0.901643515
AT3G03773.2	miR414	484	5	0.441761	0.807549543	no	NA	miR414:AT3G03773.2	0.901643515
AT3G07810.2	miR390b-3p	1005	5	0.744449	0.806991354	no	NA	miR390b-3p:AT3G07810.2	0.901643515
AT3G29075.1	miR414	714	4.5	0.302688	0.400862846	no	NA	miR414:AT3G29075.1	0.901643515
AT3G50550.2	miR414	93	4.5	0.335411	0.41093236	no	NA	miR414:AT3G50550.2	0.901643515
AT3G52930.1	miR863-5p	351	4.5	0.679003	0.423836534	no	AtFBA8	miR863-5p:AtFBA8	0.901643515
AT3G59020.2	miR414	2829	5.5	0.891703	1.172380647	no	NA	miR414:AT3G59020.2	0.901643515
AT4G04640.1	miR5021	1310	6	3.01052	1.34224028	no	ATPC1	miR5021:ATPC1	0.901643515
AT4G15410.1	miR837-5p	86	4.5	0.368134	0.455393454	no	PUX5	miR837-5p:PUX5	0.901643515
AT4G19880.3	miR781a	494	6	0.548111	1.548111	no	NA	miR781a:AT4G19880.3	0.901643515
AT5G13140.1	miR3440b-3p	681	6	2.5933	1.35051434	no	NA	miR3440b-3p:AT5G13140.1	0.901643515
AT5G15948.1	miR5021	1625	3.5	0.261784	0.325233076	no	CPuORF10	miR5021:CPuORF10	0.901643515
AT5G15950.2	miR5021	1704	3.5	0.261784	0.325233076	no	NA	miR5021:AT5G15950.2	0.901643515
AT5G22000.3	miR2937	305	5.5	0.981691	1.141350217	no	RHF2A	miR2937:RHF2A	0.901643515
AT5G43630.1	miR5021	38	5	0.130892	1.130892	no	TZP	miR5021:TZP	0.901643515
AT5G47820.2	miR158a-3p	3254	5	1.15349	1.051950526	no	FRA1	miR158a-3p:FRA1	0.901643515
AT5G61130.1	miR5021	121	4	0.932607	0.786834434	no	PDCB1	miR5021:PDCB1	0.901643515
AT5G64030.1	miR162a-5p	2071	5	0.499026	0.690843146	no	NA	miR162a-5p:AT5G64030.1	0.901643515
AT5G67460.1	miR8171	1293	5.5	0.229061	1.048869428	no	NA	miR8171:AT5G67460.1	0.901643515
AT1G07940.2	miR414	1411	4.5	1.17803	0.329813653	no	NA	miR414:AT1G07940.2	0.904022405
AT3G14110.3	miR396b-5p	773	4.5	0.188158	0.406558129	no	FLU	miR396b-5p:FLU	0.904022405
AT2G27170.2	miR862-3p	2458	5.5	0.760811	1.760811	no	SMC3	miR862-3p:SMC3	0.905020061
AT1G31580.1	miR5021	173	4	1.66888	0.623498712	no	CXC750	miR5021:CXC750	0.907596181
AT3G24860.1	miR856	676	5.5	0.409038	0.988521117	no	NA	miR856:AT3G24860.1	0.907596181
AT1G07930.2	miR414	1061	4.5	0.883522	0.278658019	no	NA	miR414:AT1G07930.2	0.907929695
AT1G76810.1	miR158a-5p	4352	5	0.409038	0.775016006	no	NA	miR158a-5p:AT1G76810.1	0.907929695
AT3G51260.2	miR5662	133	5.5	0.269965	0.987280062	no	PAD1	miR5662:PAD1	0.907929695
AT5G40490.1	miR4227	1194	5	0.163615	0.732286983	no	NA	miR4227:AT5G40490.1	0.907929695
AT3G06540.1	miR156b-3p	1929	5	0.32723	0.595942724	no	AthREP	miR156b-3p:AthREP	0.909793415
AT2G32700.7	miR408-3p	970	6	0.744449	1.744449	no	LUH	miR408-3p:LUH	0.925256801
AT1G11840.6	miR156h	1209	4	0.899884	0.085594241	no	ATGLX1	miR156h:ATGLX1	0.94115694
AT1G23240.3	miR5021	569	3.5	0.400857	0.079673822	no	NA	miR5021:AT1G23240.3	0.94115694
AT1G29930.1	miR842	223	4.5	0.670822	0.11928138	no	AB140	miR842:AB140	0.94115694
AT1G55330.1	miR414	96	4.5	0.719907	0.04674829	no	AGP21	miR414:AGP21	0.94115694
AT2G04305.1	miR837-5p	1785	6	0.302688	1.302688	no	NA	miR837-5p:AT2G04305.1	0.94115694
AT3G27360.1	miR856	370	5.5	1.97974	0.926250936	no	NA	miR856:AT3G27360.1	0.94115694
AT3G63140.1	miR170-5p	524	5	0.490846	0.578096003	no	CSP41A	miR170-5p:CSP41A	0.94115694
AT4G28660.2	miR157a-5p	159	5	0.728088	0.680891102	no	PSB28	miR157a-5p:PSB28	0.94115694
AT4G36890.1	miR5021	347	5	0.376315	0.889028629	no	IRX14	miR5021:IRX14	0.94115694
AT4G38740.1	miR776	534	6	6.69186	1.263356892	no	ROC1	miR776:ROC1	0.94115694
AT5G67200.1	miR402	1880	6	0.253604	1.243431783	no	NA	miR402:AT5G67200.1	0.94115694
AT4G18970.2	miR862-5p	1262	6	1.94702	1.245470567	no	NA	miR862-5p:AT4G18970.2	0.949117657
AT5G46640.1	miR5021	170	6	1.79977	1.117556661	no	NA	miR5021:AT5G46640.1	0.949117657
AT1G48280.1	miR865-3p	470	6	0.253604	1.253604	no	NA	miR865-3p:AT1G48280.1	0.952629107
AT2G45290.1	miR3434-5p	2260	5	1.1044	0.606352234	no	NA	miR3434-5p:AT2G45290.1	0.952629107
AT3G01820.1	miR167c-5p	834	5	0.53175	0.609423738	no	NA	miR167c-5p:AT3G01820.1	0.952629107
AT1G27400.1	miR773a	591	5	1.0635	0.535266362	no	NA	miR773a:AT1G27400.1	0.955399488
AT1G65060.2	miR859	1368	5.5	0.597196	0.822962632	no	4CL3	miR859:4CL3	0.955399488
AT3G26840.1	miR3434-3p	2088	5	2.18426	0.621549452	no	PES2	miR3434-3p:PES2	0.955399488
AT5G26710.1	miR414	2123	5	0.43358	0.535505368	no	NA	miR414:AT5G26710.1	0.955399488
AT4G02940.1	miR8172	1827	6	1.96338	1	no	NA	miR8172:AT4G02940.1	0.962358227
AT5G28640.1	miR779.1	944	6	2.50331	1.175709961	no	AN3	miR779.1:AN3	0.97796773
AT1G10670.4	miR162a-5p	939	5.5	1.21893	0.681094205	no	ACLA-1	miR162a-5p:ACLA-1	0.983600471
AT1G07360.1	miR829-5p	510	6	0.638099	1.638099	no	MAC5A	miR829-5p:MAC5A	0.984139961
AT1G22910.3	miR5020a	1205	5	0.973511	1.235609781	no	NA	miR5020a:AT1G22910.3	0.984139961
AT2G32060.3	miR5666	435	5.5	2.51149	1.323836668	no	NA	miR5666:AT2G32060.3	0.984139961
AT2G34560.2	miR5021	40	4	0.458123	0.674535429	no	AtCCP1	miR5021:AtCCP1	0.984139961
AT3G05590.1	miR773a	398	6	5.96378	1.564093004	no	RPL18	miR773a:RPL18	0.984139961
AT3G09980.1	miR5021	909	6	0.662642	1.584850259	no	NA	miR5021:AT3G09980.1	0.984139961
AT4G23820.1	miR870-5p	1356	5	0.908065	1.093792367	no	NA	miR870-5p:AT4G23820.1	0.984139961
AT5G45390.1	miR5640	372	5	0.310869	0.833539885	no	CLPP4	miR5640:CLPP4	0.984139961
AT2G26770.2	miR5021	29	5	0.654461	0.753950301	no	SCAB1	miR5021:SCAB1	0.987143863
AT3G60260.4	miR156f-3p	296	5	0.0245423	0.442165768	no	NA	miR156f-3p:AT3G60260.4	0.987143863
AT1G60070.2	miR5645a	268	5.5	0.179977	1.179977	no	NA	miR5645a:AT1G60070.2	0.990922772
AT3G48780.1	miR838	1726	5	0.621738	0.647333211	no	ATSPT1	miR838:ATSPT1	0.990922772
AT3G63500.2	miR840-3p	3372	6	0.572653	1.572653	no	TTA2	miR840-3p:TTA2	0.990922772
AT4G27430.2	miR5661	700	6	1.52162	1.418894738	no	CIP7	miR5661:CIP7	0.990922772
AT5G56360.1	miR776	2115	5.5	0.899884	1.154046699	no	PSL4	miR776:PSL4	0.990922772
AT5G59870.1	miR5654-3p	348	5.5	2.78964	0.643173062	no	HTA6	miR5654-3p:HTA6	0.994379331
AT1G01800.2	miR171c-5p	925	5.5	0.818076	0.332075954	no	NA	miR171c-5p:AT1G01800.2	0.999928122
AT1G02280.2	miR5650	645	6	1.05532	0.815079195	no	ATTOC33	miR5650:ATTOC33	0.999928122
AT1G06760.1	miR834	682	6	0.310869	0.287557665	no	NA	miR834:AT1G06760.1	0.999928122
AT1G07320.4	miR1886.1	100	6	0.597196	0.541969854	no	EMB2784	miR1886.1:EMB2784	0.999928122
AT1G07320.4	miR865-3p	595	5	0.719907	0.186838778	no	EMB2784	miR865-3p:EMB2784	0.999928122
AT1G07920.1	miR861-5p	491	6	0.0981691	0.451618503	no	NA	miR861-5p:AT1G07920.1	0.999928122
AT1G07930.2	miR861-5p	503	6	0.998053	0.511774077	no	NA	miR861-5p:AT1G07930.2	0.999928122
AT1G07940.2	miR861-5p	622	6	0.0654461	0.492881013	no	NA	miR861-5p:AT1G07940.2	0.999928122
AT1G10390.2	miR5028	2626	6	0.449942	0.686337085	no	NA	miR5028:AT1G10390.2	0.999928122
AT1G10940.2	miR847	1460	5.5	0.736269	0.718871596	no	ASK1	miR847:ASK1	0.999928122
AT1G10950.1	miR5024-5p	1797	5.5	0.989872	0.385946007	no	AtTMN1	miR5024-5p:AtTMN1	0.999928122
AT1G12080.2	miR838	461	5.5	1.53798	0.256768555	no	NA	miR838:AT1G12080.2	0.999928122
AT1G17745.2	miR839-5p	1917	6	1.66069	0.738776836	no	PGDH	miR839-5p:PGDH	0.999928122
AT1G18260.1	miR416	2259	6	0.278146	0.277392289	no	EBS5	miR416:EBS5	0.999928122
AT1G18740.1	miR865-3p	1282	6	2.15972	0.791084984	no	NA	miR865-3p:AT1G18740.1	0.999928122
AT1G19660.2	miR414	506	6	0.31905	0.513107274	no	NA	miR414:AT1G19660.2	0.999928122
AT1G19770.1	miR854a	393	5	1.43981	0.614620543	no	ATPUP14	miR854a:ATPUP14	0.999928122
AT1G20010.1	miR156a-5p	603	6	0.269965	0.467249334	no	TUB5	miR156a-5p:TUB5	0.999928122
AT1G20760.1	miR171a-3p	1578	5.5	1.29256	0.441154341	no	NA	miR171a-3p:AT1G20760.1	0.999928122
AT1G22200.2	miR172b-5p	985	6	0.64628	0.446959104	no	NA	miR172b-5p:AT1G22200.2	0.999928122
AT1G22380.1	miR157a-3p	1302	6	0.973511	0.688784068	no	AtUGT85A3	miR157a-3p:AtUGT85A3	0.999928122
AT1G24260.3	miR5658	794	6	0.711726	0.186946797	no	AGL9	miR5658:AGL9	0.999928122
AT1G26480.1	miR414	192	6	0.0981691	0.392235469	no	GF14 IOTA	miR414:GF14 IOTA	0.999928122
AT1G27710.2	miR170-3p	661	6	0.392677	0.243810879	no	NA	miR170-3p:AT1G27710.2	0.999928122
AT1G27970.2	miR5020a	276	6	6.20102	0.407472669	no	NTF2B	miR5020a:NTF2B	0.999928122
AT1G28270.1	miR838	391	6	1.69342	0.508681939	no	RALFL4	miR838:RALFL4	0.999928122
AT1G32130.2	miR847	736	5.5	0.466303	0.522196976	no	ATIWS1	miR847:ATIWS1	0.999928122
AT1G35620.1	miR157c-3p	1137	5.5	0.343592	0.420866798	no	ATPDI8	miR157c-3p:ATPDI8	0.999928122
AT1G48920.1	miR414	1280	5.5	0.335411	0.595240876	no	ATNUC-L1	miR414:ATNUC-L1	0.999928122
AT1G50010.1	miR5641	96	6	1.05532	0.297944575	no	TUA2	miR5641:TUA2	0.999928122
AT1G52300.1	miR778	330	6	0.589015	0.042380062	no	NA	miR778:AT1G52300.1	0.999928122
AT1G55670.1	miR157d	654	5.5	0.294507	0.14868658	no	PSAG	miR157d:PSAG	0.999928122
AT1G60950.1	miR773b-3p	423	5.5	1.55434	0.101731272	no	ATFD2	miR773b-3p:ATFD2	0.999928122
AT1G64090.2	miR5658	1173	6	1.50526	0.57322439	no	RTNLB3	miR5658:RTNLB3	0.999928122
AT1G65295.1	miR854a	115	5	2.03701	0.285955193	no	NA	miR854a:AT1G65295.1	0.999928122
AT1G68010.2	miR5646	1243	5.5	0.883522	0.221119449	no	ATHPR1	miR5646:ATHPR1	0.999928122
AT1G68140.3	miR414	1013	5.5	0.253604	0.577737632	no	NA	miR414:AT1G68140.3	0.999928122
AT1G68790.1	miR164b-3p	2396	6	0.286327	0.649105738	no	CRWN3	miR164b-3p:CRWN3	0.999928122
AT1G71170.1	miR4227	481	6	1.21893	0.934534213	no	NA	miR4227:AT1G71170.1	0.999928122
AT1G72020.1	miR5651	278	6	1.04714	0.355837456	no	NA	miR5651:AT1G72020.1	0.999928122
AT1G72550.2	miR157d	68	6	0.53175	0.62992725	no	NA	miR157d:AT1G72550.2	0.999928122
AT1G74060.1	miR835-3p	810	5.5	0.253604	0.207011895	no	NA	miR835-3p:AT1G74060.1	0.999928122
AT1G75500.2	miR868-3p	1230	6	0.359954	0.768773403	no	UMAMIT5	miR868-3p:UMAMIT5	0.999928122
AT1G75930.1	miR5021	178	4	3.16595	0.261787162	no	EXL6	miR5021:EXL6	0.999928122
AT2G01140.1	miR5021	246	5	0.490846	0.373256454	no	AtFBA3	miR5021:AtFBA3	0.999928122
AT2G04390.1	miR847	328	5	0.0899884	0.298580331	no	NA	miR847:AT2G04390.1	0.999928122
AT2G04570.1	miR834	401	5	1.53798	0.377308954	no	NA	miR834:AT2G04570.1	0.999928122
AT2G04570.1	miR774b-3p	984	6	0.875342	0.110250679	no	NA	miR774b-3p:AT2G04570.1	0.999928122
AT2G05220.2	miR847	336	5	0.335411	0.111331566	no	NA	miR847:AT2G05220.2	0.999928122
AT2G11910.2	miR414	286	6	0.867161	0.581885808	no	NA	miR414:AT2G11910.2	0.999928122
AT2G19770.1	miR171b-3p	120	6	0.269965	0.240590201	no	PRF5	miR171b-3p:PRF5	0.999928122
AT2G20260.1	miR834	241	6	0.32723	0.30482234	no	PSAE-2	miR834:PSAE-2	0.999928122
AT2G20890.1	miR838	906	5.5	1.12895	0.474682274	no	PSB29	miR838:PSB29	0.999928122
AT2G21520.2	miR866-5p	288	5.5	0.605376	0.491531412	no	NA	miR866-5p:AT2G21520.2	0.999928122
AT2G27980.1	miR413	2571	6	0.556292	0.994770763	no	NA	miR413:AT2G27980.1	0.999928122
AT2G30432.1	miR158a-5p	486	5.5	0.147254	0.714632585	no	TCL1	miR158a-5p:TCL1	0.999928122
AT2G31370.6	miR5017-3p	1521	5.5	0.916245	0.78017287	no	NA	miR5017-3p:AT2G31370.6	0.999928122
AT2G32260.1	miR414	1042	6	0.605376	0.462565731	no	ATCCT1	miR414:ATCCT1	0.999928122
AT2G35490.1	miR399c-5p	1185	6	0.269965	0.361659865	no	NA	miR399c-5p:AT2G35490.1	0.999928122
AT2G41430.5	miR3434-5p	702	5.5	0.687184	0.155858514	no	CID1	miR3434-5p:CID1	0.999928122
AT2G43710.2	miR5632-5p	1274	6	2.89599	0.483864518	no	FAB2	miR5632-5p:FAB2	0.999928122
AT2G44065.2	miR838	793	6	0.564473	0.812955655	no	NA	miR838:AT2G44065.2	0.999928122
AT2G44100.2	miR156i	1564	6	0.760811	0.389051263	no	AT-GDI1	miR156i:AT-GDI1	0.999928122
AT2G44610.1	miR4221	598	6	1.46436	1.04510159	no	ATRAB6A	miR4221:ATRAB6A	0.999928122
AT2G47110.2	miR838	303	6	1.07168	0.277905514	no	UBI6	miR838:UBI6	0.999928122
AT3G01130.2	miR829-5p	173	5.5	0.10635	0.312878248	no	NA	miR829-5p:AT3G01130.2	0.999928122
AT3G01230.1	miR859	541	6	0.629919	0.319170156	no	NA	miR859:AT3G01230.1	0.999928122
AT3G01390.2	miR837-5p	470	5.5	0.605376	0.513391749	no	AVMA10	miR837-5p:AVMA10	0.999928122
AT3G07410.1	miR158a-5p	557	6	0.188158	0.659459459	no	AtRABA5b	miR158a-5p:AtRABA5b	0.999928122
AT3G08520.1	miR831-3p	29	6	1.43163	0.150329824	no	NA	miR831-3p:AT3G08520.1	0.999928122
AT3G09300.1	miR414	1143	5.5	0.32723	0.433515703	no	ORP3B	miR414:ORP3B	0.999928122
AT3G11120.1	miR831-3p	105	5	1.01441	0.10957349	no	NA	miR831-3p:AT3G11120.1	0.999928122
AT3G12470.1	miR3440b-3p	357	6	0.359954	0.603978398	no	NA	miR3440b-3p:AT3G12470.1	0.999928122
AT3G12610.1	miR172d-5p	646	5.5	0.188158	0.32401982	no	DRT100	miR172d-5p:DRT100	0.999928122
AT3G15830.1	miR831-3p	819	5	0.564473	0.250233603	no	NA	miR831-3p:AT3G15830.1	0.999928122
AT3G16830.1	miR8180	2997	6	0.703546	0.636349578	no	TPR2	miR8180:TPR2	0.999928122
AT3G17160.1	miR847	291	6	0.482665	0.450574514	no	NA	miR847:AT3G17160.1	0.999928122
AT3G18850.5	miR5662	1004	6	0.43358	0.503213577	no	LPAT5	miR5662:LPAT5	0.999928122
AT3G19820.3	miR397b	1251	5.5	0.384496	0.373397917	no	CBB1	miR397b:CBB1	0.999928122
AT3G22440.1	miR162a-3p	523	6	0.343592	0.55818104	no	NA	miR162a-3p:AT3G22440.1	0.999928122
AT3G25400.1	miR414	462	6	0.466303	0.542753553	no	NA	miR414:AT3G25400.1	0.999928122
AT3G26100.2	miR169f-3p	2070	6	0.768992	0.601935458	no	NA	miR169f-3p:AT3G26100.2	0.999928122
AT3G27810.1	miR858a	499	5	0.695365	0.262247573	no	ATMYB21	miR858a:ATMYB21	0.999928122
AT3G28500.1	miR2936	237	6	0.695365	0.24402835	no	NA	miR2936:AT3G28500.1	0.999928122
AT3G28830.1	miR854a	1623	5	3.63226	0.260310984	no	NA	miR854a:AT3G28830.1	0.999928122
AT3G46030.1	miR4243	261	5.5	0.359954	0.285515678	no	HTB11	miR4243:HTB11	0.999928122
AT3G48870.2	miR865-3p	1286	6	0.400857	0.61765637	no	ATCLPC	miR865-3p:ATCLPC	0.999928122
AT3G48930.1	miR5020c	437	6	1.03078	0.209089103	no	EMB1080	miR5020c:EMB1080	0.999928122
AT3G49910.1	miR172b-5p	606	5.5	0.53993	0.207028257	no	NA	miR172b-5p:AT3G49910.1	0.999928122
AT3G52800.1	miR5658	447	6	0.368134	0.263268248	no	NA	miR5658:AT3G52800.1	0.999928122
AT3G52890.2	miR390a-5p	2954	5.5	0.474484	0.161036323	no	KIPK	miR390a-5p:KIPK	0.999928122
AT3G53420.2	miR5638b	946	6	0.883522	0.254902709	no	AtPIP2;1	miR5638b:AtPIP2;1	0.999928122
AT3G54320.3	miR841a-5p	1519	6	0.392677	0.769479445	no	ASML1	miR841a-5p:ASML1	0.999928122
AT3G55330.1	miR839-5p	702	6	2.65875	0.017178198	no	PPL1	miR839-5p:PPL1	0.999928122
AT3G56020.1	miR831-3p	71	6	1.67706	0.439106323	no	NA	miR831-3p:AT3G56020.1	0.999928122
AT3G56370.1	miR159b-5p	3080	6	1.16167	0.838217217	no	NA	miR159b-5p:AT3G56370.1	0.999928122
AT3G62250.1	miR838	281	6	0.449942	0.21581817	no	UBQ5	miR838:UBQ5	0.999928122
AT4G00755.2	miR2937	1119	5	1.2353	0.065146115	no	NA	miR2937:AT4G00755.2	0.999928122
AT4G01150.2	miR3440b-3p	252	5.5	1.19439	0.400810611	no	NA	miR3440b-3p:AT4G01150.2	0.999928122
AT4G01220.2	miR854a	348	6	0.409038	0.425028656	no	MGP4	miR854a:MGP4	0.999928122
AT4G02930.1	miR8172	214	6	0.474484	0.580967541	no	NA	miR8172:AT4G02930.1	0.999928122
AT4G02940.1	miR5021	1812	6	1.00623	0.677007336	no	NA	miR5021:AT4G02940.1	0.999928122
AT4G13615.1	miR774b-5p	14	5.5	2.08609	0.665042539	no	NA	miR774b-5p:AT4G13615.1	0.999928122
AT4G17090.1	miR5998a	1652	6	0.482665	0.265652016	no	AtBAM3	miR5998a:AtBAM3	0.999928122
AT4G17530.1	miR826b	902	6	0.2127	0.303618283	no	ATRAB1C	miR826b:ATRAB1C	0.999928122
AT4G19640.1	miR156f-3p	742	5.5	0.400857	0.500347171	no	ARA-7	miR156f-3p:ARA-7	0.999928122
AT4G26230.1	miR414	332	5	1.21075	0.212913391	no	NA	miR414:AT4G26230.1	0.999928122
AT4G27580.1	miR822-5p	654	6	0.294507	0.770997431	no	NA	miR822-5p:AT4G27580.1	0.999928122
AT4G29030.1	miR841b-5p	609	6	0.703546	0.442834899	no	NA	miR841b-5p:AT4G29030.1	0.999928122
AT4G33110.2	miR5644	594	6	0.368134	0.431874112	no	NA	miR5644:AT4G33110.2	0.999928122
AT4G34480.1	miR397b	478	6	0.237242	0.626924299	no	NA	miR397b:AT4G34480.1	0.999928122
AT4G34710.2	miR8180	440	6	0.736269	0.785375551	no	ADC2	miR8180:ADC2	0.999928122
AT4G34881.1	miR5662	186	5.5	0.278146	0.598066566	no	NA	miR5662:AT4G34881.1	0.999928122
AT4G36980.4	miR773a	1571	6	0.43358	0.64606815	no	NA	miR773a:AT4G36980.4	0.999928122
AT4G37980.2	miR5630a	1064	6	0.515388	0.491038175	no	ATCAD7	miR5630a:ATCAD7	0.999928122
AT4G39330.2	miR841b-5p	348	6	0.53175	0.179305977	no	ATCAD9	miR841b-5p:ATCAD9	0.999928122
AT5G01530.1	miR5662	896	5.5	0.989872	0.120939131	no	LHCB4.1	miR5662:LHCB4.1	0.999928122
AT5G02560.2	miR857	532	5.5	0.834438	0.29037404	no	HTA12	miR857:HTA12	0.999928122
AT5G03630.1	miR856	577	6	0.196338	0.209738882	no	ATMDAR2	miR856:ATMDAR2	0.999928122
AT5G04170.1	miR773a	1048	6	0.237242	0.263831266	no	NA	miR773a:AT5G04170.1	0.999928122
AT5G07530.2	miR164b-3p	1497	5	7.32178	0.202991533	no	ATGRP-7	miR164b-3p:ATGRP-7	0.999928122
AT5G08690.1	miR3434-3p	385	6	0.482665	0.593759511	no	NA	miR3434-3p:AT5G08690.1	0.999928122
AT5G14740.5	miR159b-5p	1243	5.5	1.13713	0.255056361	no	BETA CA2	miR159b-5p:BETA CA2	0.999928122
AT5G15210.1	miR847	819	6	0.368134	0.652667182	no	ATHB30	miR847:ATHB30	0.999928122
AT5G15530.1	miR3434-3p	762	6	0.409038	0.524734474	no	BCCP2	miR3434-3p:BCCP2	0.999928122
AT5G20240.1	miR840-3p	402	6	1.00623	0.362114463	no	PI	miR840-3p:PI	0.999928122
AT5G21274.1	miR168b-3p	240	6	0.294507	0.399350615	no	ACAM-6	miR168b-3p:ACAM-6	0.999928122
AT5G27690.1	miR414	450	6	0.139073	0.665452882	no	NA	miR414:AT5G27690.1	0.999928122
AT5G27700.1	miR417	258	5.5	0.621738	0.191861033	no	NA	miR417:AT5G27700.1	0.999928122
AT5G38895.3	miR4240	654	6	1.12895	0.96657541	no	NA	miR4240:AT5G38895.3	0.999928122
AT5G46170.1	miR414	567	5.5	0.728088	0.488707141	no	NA	miR414:AT5G46170.1	0.999928122
AT5G47540.1	miR775	244	6	0.523569	0.723992112	no	NA	miR775:AT5G47540.1	0.999928122
AT5G53620.3	miR5632-5p	1867	6	0.286327	0.682937072	no	NA	miR5632-5p:AT5G53620.3	0.999928122
AT5G55130.2	miR866-3p	1289	6	0.253604	0.598030741	no	CNX5	miR866-3p:CNX5	0.999928122
AT5G59613.2	miR5021	495	6	0.466303	0.437979557	no	NA	miR5021:AT5G59613.2	0.999928122
AT5G60360.3	miR396b-5p	627	5.5	0.613557	0.268629331	no	AALP	miR396b-5p:AALP	0.999928122
AT5G60360.3	miR167a-5p	738	5.5	0.523569	0.312879967	no	AALP	miR167a-5p:AALP	0.999928122
AT5G62210.1	miR2112-5p	659	6	2.21699	0.482360138	no	NA	miR2112-5p:AT5G62210.1	0.999928122
AT5G63530.2	miR4221	68	6	1.5298	0.428165715	no	ATFP3	miR4221:ATFP3	0.999928122
AT5G65620.1	miR5021	98	5	0.850799	0.631529758	no	NA	miR5021:AT5G65620.1	0.999928122
AT5G65670.2	miR5998a	817	6	0.834438	0.265609982	no	IAA9	miR5998a:IAA9	0.999928122
ATCG00530.1	miR5016	262	5.5	2.68329	0.455596732	no	YCF10	miR5016:YCF10	0.999928122
