# Supplementary material for: NanoPARE: parallel analysis of RNA 5′ ends from low-input RNA
Source: Genome Res. 2018 Dec;28(12):1931–42. doi: 10.1101/gr.239202.118 (PMC6280765; doi:10.1101/gr.239202.118)
Supplement: Supplemental Material [file supp_gr.239202.118_Supplemental_Code_S1.zip › supplemental_code_S1/data_tables/detected_sites/xrn1_3.anno.tas.allen.detected.sites.tsv]

target.transcript	sRNA	slice.site	Allen.score	slice.site.rpm	fold.change	verified.	common.name	interaction	adj.p.val
AT5G60450.1	TAS3C-5'D5[+]	1885	1	0.474484	0.918466453	yes	ARF4	TAS3C-5'D5[+]:ARF4	0
AT5G58670.1	TAS4-3'D7[-]	1918	2.5	0.188158	1.188158	no	ATPLC	TAS4-3'D7[-]:ATPLC	0.493152886
AT5G18040.1	TAS1A-3'D2[+]	685	2	0.171796	1.171796	yes	NA	TAS1A-3'D2[+]:AT5G18040.1	0.515508316
AT1G15390.1	TAS3C-5'D3[+]	248	5.5	2.07791	3.07791	no	ATDEF1	TAS3C-5'D3[+]:ATDEF1	0.687951014
AT1G48710.1	TAS3C-5'D3[+]	609	5	1.5298	2.509272246	no	NA	TAS3C-5'D3[+]:AT1G48710.1	0.687951014
AT1G70690.1	TAS3B-5'D1[+]	863	4.5	0.728088	1.728088	no	HWI1	TAS3B-5'D1[+]:HWI1	0.687951014
AT2G22800.1	TAS3A-5'D6[+]	676	3.5	0.850799	1.04624498	no	HAT9	TAS3A-5'D6[+]:HAT9	0.687951014
AT2G25930.1	TAS3C-5'D10[+]	2440	5	11.8212	5.821018174	no	ELF3	TAS3C-5'D10[+]:ELF3	0.687951014
AT2G31390.1	TAS2-3'D9[-]	1144	4	4.85119	2.007751433	no	NA	TAS2-3'D9[-]:AT2G31390.1	0.687951014
AT2G44730.1	TAS3C-5'D6[+]	1200	5.5	2.46241	3.46241	no	NA	TAS3C-5'D6[+]:AT2G44730.1	0.687951014
AT2G45740.3	TAS2-3'D3[+]	991	5.5	2.40514	2.681286492	no	PEX11D	TAS2-3'D3[+]:PEX11D	0.687951014
AT4G24100.1	TAS3C-5'D2[-]	2625	4	1.09622	2.09622	no	NA	TAS3C-5'D2[-]:AT4G24100.1	0.687951014
AT4G29950.2	TAS1C-3'D5[-]	712	5.5	1.90612	2.90612	no	NA	TAS1C-3'D5[-]:AT4G29950.2	0.687951014
AT5G67490.1	TAS3C-5'D3[+]	693	5	3.04324	2.27509774	no	NA	TAS3C-5'D3[+]:AT5G67490.1	0.687951014
AT1G49540.2	TAS3B-5'D7[-]	2094	5.5	1.59525	2.59525	no	AtELP2	TAS3B-5'D7[-]:AtELP2	0.693202315
AT1G49540.2	TAS3B-5'D3[+]	672	5	0.75263	1.75263	no	AtELP2	TAS3B-5'D3[+]:AtELP2	0.693202315
AT1G70820.1	TAS3B-5'D1[+]	1605	4.5	2.18426	1.587185916	no	NA	TAS3B-5'D1[+]:AT1G70820.1	0.693202315
AT5G08590.1	TAS1C-3'D6[-]	899	3.5	0.867161	0.518442696	no	ASK2	TAS1C-3'D6[-]:ASK2	0.693202315
AT5G54650.2	TAS3C-5'D10[+]	2561	5.5	2.72419	2.876917622	no	ATFH5	TAS3C-5'D10[+]:ATFH5	0.702693473
AT1G67560.1	TAS2-3'D10[+]	715	6	5.53838	4.56087557	no	ATLOX6	TAS2-3'D10[+]:ATLOX6	0.850325331
AT4G32010.1	TAS1A-3'D3[-]	3246	5	1.7425	2.7425	no	HSI2-L1	TAS1A-3'D3[-]:HSI2-L1	0.850325331
AT4G34390.1	TAS3C-5'D3[+]	1028	5	1.60343	2.60343	no	XLG2	TAS3C-5'D3[+]:XLG2	0.850325331
AT5G57710.1	TAS3B-5'D7[+]	3022	6	6.87184	3.36167814	no	NA	TAS3B-5'D7[+]:AT5G57710.1	0.850325331
AT5G06560.1	TAS3C-5'D9[+]	1964	4	0.474484	1.474484	no	NA	TAS3C-5'D9[+]:AT5G06560.1	0.867713835
AT1G31540.2	TAS1A-3'D3[-]	412	3.5	0.4254	0.506155611	no	NA	TAS1A-3'D3[-]:AT1G31540.2	0.936613475
AT3G11980.1	TAS3B-5'D7[+]	1817	5.5	1.29256	2.29256	no	FAR2	TAS3B-5'D7[+]:FAR2	0.936613475
AT4G18030.1	TAS1C-3'D7[-]	1758	4	0.883522	0.749380132	no	NA	TAS1C-3'D7[-]:AT4G18030.1	0.936613475
AT5G07030.1	TAS1A-3'D2[+]	965	4	0.768992	0.830922286	no	NA	TAS1A-3'D2[+]:AT5G07030.1	0.936613475
AT5G46730.2	TAS4-3'D2[-]	597	4	0.335411	0.427058203	no	NA	TAS4-3'D2[-]:AT5G46730.2	0.936613475
AT5G56150.2	TAS1B-3'D10[+]	713	5.5	1.40709	2.40709	no	UBC30	TAS1B-3'D10[+]:UBC30	0.936613475
AT3G09070.1	TAS3A-5'D1[+]	1923	5.5	1.03078	1.966432432	no	OPS	TAS3A-5'D1[+]:OPS	0.955344367
AT5G45630.1	TAS3B-5'D9[+]	164	4.5	0.253604	1.253604	no	NA	TAS3B-5'D9[+]:AT5G45630.1	0.955344367
AT1G11910.1	TAS4-3'D7[-]	1668	5	4.80211	1.803583474	no	APA1	TAS4-3'D7[-]:APA1	0.974552755
AT1G14380.3	TAS3C-5'D3[+]	1380	5	0.654461	1.654461	no	IQD28	TAS3C-5'D3[+]:IQD28	0.974552755
AT1G34350.2	TAS3C-5'D8[+]	786	5.5	2.1679	1.868565176	no	NA	TAS3C-5'D8[+]:AT1G34350.2	0.974552755
AT1G79250.2	TAS4-3'D2[-]	1270	4.5	0.564473	0.876282169	no	AGC1.7	TAS4-3'D2[-]:AGC1.7	0.974552755
AT1G79400.1	TAS1B-3'D7[-]	2232	6	1.25166	2.25166	no	ATCHX2	TAS1B-3'D7[-]:ATCHX2	0.974552755
AT3G54340.1	TAS2-3'D3[+]	496	4.5	1.84885	1.208158574	no	AP3	TAS2-3'D3[+]:AP3	0.974552755
AT4G18480.1	TAS3B-5'D3[+]	949	4.5	1.25984	1.061481012	no	CH-42	TAS3B-5'D3[+]:CH-42	0.974552755
AT5G16680.1	TAS1B-3'D4[-]	193	6	1.16985	2.16985	no	NA	TAS1B-3'D4[-]:AT5G16680.1	0.974552755
AT5G65770.3	TAS2-3'D5[+]	3058	5	1.0635	1.517330733	no	CRWN4	TAS2-3'D5[+]:CRWN4	0.974552755
AT5G65780.2	TAS2-3'D5[+]	3082	5	1.0635	1.517330733	no	ATBCAT-5	TAS2-3'D5[+]:ATBCAT-5	0.974552755
AT4G15802.1	TAS3A-5'D9[-]	529	3.5	0.220881	0.487327064	no	AtHSBP	TAS3A-5'D9[-]:AtHSBP	0.994979916
AT5G64170.2	TAS3B-5'D9[+]	1869	5	1.05532	1.401702104	no	NA	TAS3B-5'D9[+]:AT5G64170.2	0.994979916
AT1G01630.1	TAS3C-5'D9[+]	856	5.5	0.490846	0.55183817	no	NA	TAS3C-5'D9[+]:AT1G01630.1	0.999903866
AT1G02000.1	TAS4-3'D10[-]	1389	6	0.237242	0.250295258	no	GAE2	TAS4-3'D10[-]:GAE2	0.999903866
AT1G03440.1	TAS3C-5'D3[+]	308	5.5	0.75263	0.241194474	no	NA	TAS3C-5'D3[+]:AT1G03440.1	0.999903866
AT1G05490.1	TAS3A-5'D2[+]	3404	6	0.523569	1.056741721	no	chr31	TAS3A-5'D2[+]:chr31	0.999903866
AT1G07320.4	TAS1B-3'D4[-]	853	6	5.28477	0.164496507	no	EMB2784	TAS1B-3'D4[-]:EMB2784	0.999903866
AT1G07350.2	TAS3C-5'D9[-]	352	5	0.163615	1.163615	no	SR45a	TAS3C-5'D9[-]:SR45a	0.999903866
AT1G10670.4	TAS4-3'D4[+]	690	5.5	0.589015	0.495203829	no	ACLA-1	TAS4-3'D4[+]:ACLA-1	0.999903866
AT1G12090.1	TAS4-3'D7[+]	784	5.5	1.55434	0.774326344	no	ELP	TAS4-3'D7[+]:ELP	0.999903866
AT1G15270.1	TAS3B-5'D9[+]	207	6	1.11258	0.307338455	no	NA	TAS3B-5'D9[+]:AT1G15270.1	0.999903866
AT1G20440.1	TAS3C-5'D3[+]	485	5.5	1.32528	0.873938715	no	AtCOR47	TAS3C-5'D3[+]:AtCOR47	0.999903866
AT1G20610.1	TAS3C-5'D8[-]	256	6	0.302688	1.302688	no	CYCB2;3	TAS3C-5'D8[-]:CYCB2;3	0.999903866
AT1G22640.1	TAS2-3'D9[+]	476	5.5	0.948968	1.33662798	no	ATMYB3	TAS2-3'D9[+]:ATMYB3	0.999903866
AT1G23190.1	TAS3C-5'D9[+]	1230	5	0.605376	0.859795165	no	PGM3	TAS3C-5'D9[+]:PGM3	0.999903866
AT1G27752.2	TAS4-3'D4[+]	2675	4.5	0.204519	0.18422285	no	NA	TAS4-3'D4[+]:AT1G27752.2	0.999903866
AT1G30620.3	TAS3A-5'D4[+]	1706	5.5	0.613557	0.550578027	no	HSR8	TAS3A-5'D4[+]:HSR8	0.999903866
AT1G33970.5	TAS3B-5'D9[+]	888	5	0.53993	0.584158716	no	NA	TAS3B-5'D9[+]:AT1G33970.5	0.999903866
AT1G34030.1	TAS3C-5'D2[+]	355	6	0.343592	0.430801393	no	NA	TAS3C-5'D2[+]:AT1G34030.1	0.999903866
AT1G44170.3	TAS4-3'D9[+]	870	6	1.9552	0.813161595	no	ALDH3H1	TAS4-3'D9[+]:ALDH3H1	0.999903866
AT1G50750.1	TAS1A-3'D7[-]	2254	6	0.261784	1.261784	no	NA	TAS1A-3'D7[-]:AT1G50750.1	0.999903866
AT1G53910.3	TAS3C-5'D9[+]	805	6	0.589015	0.482893749	no	RAP2.12	TAS3C-5'D9[+]:RAP2.12	0.999903866
AT1G56070.1	TAS1C-3'D6[-]	2382	5	1.16167	0.39132615	no	LOS1	TAS1C-3'D6[-]:LOS1	0.999903866
AT1G57720.2	TAS3B-5'D8[+]	1181	6	0.654461	0.420245676	no	NA	TAS3B-5'D8[+]:AT1G57720.2	0.999903866
AT1G60710.1	TAS3B-5'D5[+]	150	6	0.53175	0.518323633	no	ATB2	TAS3B-5'D5[+]:ATB2	0.999903866
AT1G61350.1	TAS3B-5'D6[+]	940	5.5	0.171796	0.644525311	no	NA	TAS3B-5'D6[+]:AT1G61350.1	0.999903866
AT1G65440.3	TAS1B-3'D4[-]	4568	5.5	0.826257	0.829148222	no	GTB1	TAS1B-3'D4[-]:GTB1	0.999903866
AT1G65960.2	TAS3B-5'D6[+]	1452	6	0.75263	0.383089362	no	GAD2	TAS3B-5'D6[+]:GAD2	0.999903866
AT1G66400.1	TAS1A-3'D3[+]	638	4.5	0.130892	0.405106767	no	CML23	TAS1A-3'D3[+]:CML23	0.999903866
AT1G66580.1	TAS3B-5'D7[-]	767	4	1.21893	0.32907651	no	RPL10C	TAS3B-5'D7[-]:RPL10C	0.999903866
AT1G70700.2	TAS1C-3'D5[-]	1014	6	5.12934	0.757389357	no	JAZ9	TAS1C-3'D5[-]:JAZ9	0.999903866
AT1G73220.1	TAS3C-5'D7[-]	714	6	0.507207	1.108277927	no	AtOCT1	TAS3C-5'D7[-]:AtOCT1	0.999903866
AT1G75550.1	TAS3A-5'D1[+]	289	6	0.0572653	0.600442239	no	NA	TAS3A-5'D1[+]:AT1G75550.1	0.999903866
AT1G75940.1	TAS2-3'D3[+]	1613	6	1.45618	0.293994501	no	ATA27	TAS2-3'D3[+]:ATA27	0.999903866
AT1G75950.1	TAS4-3'D4[+]	215	6	0.368134	0.405683159	no	ASK1	TAS4-3'D4[+]:ASK1	0.999903866
AT1G77590.1	TAS2-3'D8[-]	1691	5.5	0.899884	0.513530739	no	LACS9	TAS2-3'D8[-]:LACS9	0.999903866
AT1G80840.1	TAS1C-3'D2[+]	221	5.5	0.359954	0.564978459	no	ATWRKY40	TAS1C-3'D2[+]:ATWRKY40	0.999903866
AT2G01250.2	TAS3B-5'D7[+]	156	5.5	0.768992	0.399524814	no	NA	TAS3B-5'D7[+]:AT2G01250.2	0.999903866
AT2G03680.2	TAS4-3'D2[-]	310	5.5	0.261784	0.554337932	no	SKU6	TAS4-3'D2[-]:SKU6	0.999903866
AT2G04030.2	TAS1B-3'D10[+]	1259	6	0.572653	0.646748477	no	AtHsp90.5	TAS1B-3'D10[+]:AtHsp90.5	0.999903866
AT2G04630.1	TAS3C-5'D3[+]	171	6	0.883522	1.427938289	no	NRPB6B	TAS3C-5'D3[+]:NRPB6B	0.999903866
AT2G17420.1	TAS2-3'D2[-]	462	5.5	0.384496	0.565564402	no	ATNTRA	TAS2-3'D2[-]:ATNTRA	0.999903866
AT2G24360.1	TAS3C-5'D3[+]	1643	6	0.482665	0.701826676	no	NA	TAS3C-5'D3[+]:AT2G24360.1	0.999903866
AT2G25210.1	TAS3C-5'D4[-]	298	4	0.376315	0.2690785	no	NA	TAS3C-5'D4[-]:AT2G25210.1	0.999903866
AT2G26800.3	TAS2-3'D4[+]	1037	6	0.4254	1.4254	no	NA	TAS2-3'D4[+]:AT2G26800.3	0.999903866
AT2G30570.1	TAS3B-5'D7[+]	263	6	0.687184	0.082586481	no	PSBW	TAS3B-5'D7[+]:PSBW	0.999903866
AT2G32260.1	TAS3A-5'D6[+]	1248	5.5	0.43358	0.90218154	no	ATCCT1	TAS3A-5'D6[+]:ATCCT1	0.999903866
AT2G33860.1	TAS3C-5'D2[-]	2212	4.5	0.989872	1.32023803	yes	ARF3	TAS3C-5'D2[-]:ARF3	0.999903866
AT2G38800.1	TAS3C-5'D2[+]	1451	5.5	1.78341	0.698300042	no	NA	TAS3C-5'D2[+]:AT2G38800.1	0.999903866
AT2G39470.3	TAS3C-5'D3[+]	749	5.5	1.16985	0.526017866	no	PnsL1	TAS3C-5'D3[+]:PnsL1	0.999903866
AT2G39660.1	TAS3B-5'D8[+]	591	6	0.556292	1.556292	no	BIK1	TAS3B-5'D8[+]:BIK1	0.999903866
AT2G39730.3	TAS2-3'D8[-]	283	5	0.482665	0.336100041	no	RCA	TAS2-3'D8[-]:RCA	0.999903866
AT2G40205.1	TAS3B-5'D9[-]	105	4	0.728088	0.635803323	no	NA	TAS3B-5'D9[-]:AT2G40205.1	0.999903866
AT2G41800.1	TAS2-3'D5[+]	323	6	0.499026	1.499026	no	NA	TAS2-3'D5[+]:AT2G41800.1	0.999903866
AT2G42010.1	TAS3B-5'D1[+]	3511	5	1.01441	0.699064402	no	PLDBETA	TAS3B-5'D1[+]:PLDBETA	0.999903866
AT2G43760.3	TAS3C-5'D9[+]	549	5.5	0.179977	0.320359516	no	NA	TAS3C-5'D9[+]:AT2G43760.3	0.999903866
AT2G46020.2	TAS3B-5'D1[+]	5231	5	1.18621	0.933623443	no	ATBRM	TAS3B-5'D1[+]:ATBRM	0.999903866
AT3G02080.1	TAS1C-3'D7[-]	447	5	4.35217	0.921153677	no	NA	TAS1C-3'D7[-]:AT3G02080.1	0.999903866
AT3G02400.1	TAS3C-5'D5[+]	1514	6	0.351773	1.351773	no	NA	TAS3C-5'D5[+]:AT3G02400.1	0.999903866
AT3G02540.3	TAS1A-3'D9[-]	1330	5.5	0.989872	0.880536675	no	RAD23-3	TAS1A-3'D9[-]:RAD23-3	0.999903866
AT3G03920.1	TAS3A-5'D5[+]	92	5.5	0.43358	0.485104223	no	NA	TAS3A-5'D5[+]:AT3G03920.1	0.999903866
AT3G04400.2	TAS3C-5'D8[+]	574	5.5	0.53175	0.138056439	no	emb2171	TAS3C-5'D8[+]:emb2171	0.999903866
AT3G05530.1	TAS3C-5'D3[+]	311	5.5	1.03896	0.992040169	no	ATS6A.2	TAS3C-5'D3[+]:ATS6A.2	0.999903866
AT3G07460.2	TAS3A-5'D4[-]	963	6	0.229061	0.507153438	no	NA	TAS3A-5'D4[-]:AT3G07460.2	0.999903866
AT3G08530.1	TAS1B-3'D8[-]	4613	6	0.32723	0.618665834	no	NA	TAS1B-3'D8[-]:AT3G08530.1	0.999903866
AT3G08720.2	TAS4-3'D2[-]	1400	6	0.0736269	0.789458246	no	ATPK19	TAS4-3'D2[-]:ATPK19	0.999903866
AT3G09860.1	TAS3A-5'D4[-]	455	4	0.294507	0.488030959	no	NA	TAS3A-5'D4[-]:AT3G09860.1	0.999903866
AT3G09980.1	TAS1B-3'D9[-]	260	5.5	0.842618	0.592359772	no	NA	TAS1B-3'D9[-]:AT3G09980.1	0.999903866
AT3G10570.1	TAS4-3'D9[+]	1554	6	2.78146	0.960519598	no	CYP77A6	TAS4-3'D9[+]:CYP77A6	0.999903866
AT3G18390.1	TAS3C-5'D9[+]	2852	6	0.662642	1.662642	no	EMB1865	TAS3C-5'D9[+]:EMB1865	0.999903866
AT3G19450.1	TAS1A-3'D9[-]	1185	5.5	0.695365	1.695365	no	ATCAD4	TAS1A-3'D9[-]:ATCAD4	0.999903866
AT3G22380.2	TAS3B-5'D9[+]	3611	6	1.34164	1.007035712	no	TIC	TAS3B-5'D9[+]:TIC	0.999903866
AT3G23450.1	TAS4-3'D4[+]	300	5.5	0.00818076	0.609371124	no	NA	TAS4-3'D4[+]:AT3G23450.1	0.999903866
AT3G23450.1	TAS4-3'D2[-]	317	5.5	0.032723	0.502463363	no	NA	TAS4-3'D2[-]:AT3G23450.1	0.999903866
AT3G24080.2	TAS3C-5'D3[+]	1027	6	1.36619	1.729501642	no	NA	TAS3C-5'D3[+]:AT3G24080.2	0.999903866
AT3G26030.1	TAS3A-5'D2[+]	1451	4.5	0.188158	0.633568704	no	ATB' DELTA	TAS3A-5'D2[+]:ATB' DELTA	0.999903866
AT3G26110.1	TAS1B-3'D10[-]	528	5.5	3.51773	0.890365036	no	NA	TAS1B-3'D10[-]:AT3G26110.1	0.999903866
AT3G44340.2	TAS3B-5'D7[+]	3649	6	0.171796	0.62758166	no	CEF	TAS3B-5'D7[+]:CEF	0.999903866
AT3G46430.1	TAS3C-5'D3[+]	86	6	2.02883	1.002708026	no	NA	TAS3C-5'D3[+]:AT3G46430.1	0.999903866
AT3G51550.1	TAS2-3'D3[-]	2979	6	2.99416	1.460750753	no	FER	TAS2-3'D3[-]:FER	0.999903866
AT3G52300.2	TAS3B-5'D5[+]	377	6	0.572653	0.363235379	no	ATPQ	TAS3B-5'D5[+]:ATPQ	0.999903866
AT3G55520.1	TAS3B-5'D9[+]	766	6	0.196338	0.445523678	no	NA	TAS3B-5'D9[+]:AT3G55520.1	0.999903866
AT3G60750.2	TAS3B-5'D7[+]	2144	5.5	0.670822	0.317515174	no	NA	TAS3B-5'D7[+]:AT3G60750.2	0.999903866
AT3G62600.1	TAS3A-5'D1[+]	480	6	0.703546	0.181196685	no	ATERDJ3B	TAS3A-5'D1[+]:ATERDJ3B	0.999903866
AT4G00830.4	TAS3C-5'D3[+]	475	5.5	0.0409038	0.472586025	no	LIF2	TAS3C-5'D3[+]:LIF2	0.999903866
AT4G02530.1	TAS3B-5'D9[+]	298	6	0.179977	0.400396672	no	NA	TAS3B-5'D9[+]:AT4G02530.1	0.999903866
AT4G03290.1	TAS3A-5'D1[+]	407	5	0.376315	0.269941905	no	NA	TAS3A-5'D1[+]:AT4G03290.1	0.999903866
AT4G07410.2	TAS1C-3'D7[-]	2686	5.5	1.71796	1.132997903	no	PCN	TAS1C-3'D7[-]:PCN	0.999903866
AT4G11560.1	TAS1A-3'D7[-]	1693	6	1.86521	0.839420271	no	NA	TAS1A-3'D7[-]:AT4G11560.1	0.999903866
AT4G13670.1	TAS1B-3'D4[-]	511	6	3.2723	0.084283062	no	PTAC5	TAS1B-3'D4[-]:PTAC5	0.999903866
AT4G28310.1	TAS3C-5'D9[+]	560	6	0.768992	1.768992	no	NA	TAS3C-5'D9[+]:AT4G28310.1	0.999903866
AT4G29060.2	TAS4-3'D4[+]	1144	6	0.867161	0.552316453	no	emb2726	TAS4-3'D4[+]:emb2726	0.999903866
AT4G30440.1	TAS3B-5'D3[+]	1118	5.5	1.12895	0.96657541	no	GAE1	TAS3B-5'D3[+]:GAE1	0.999903866
AT4G31290.1	TAS4-3'D10[-]	387	5	0.695365	0.729101442	no	NA	TAS4-3'D10[-]:AT4G31290.1	0.999903866
AT4G31300.3	TAS3B-5'D1[+]	411	5	0.4254	0.510605067	no	PBA1	TAS3B-5'D1[+]:PBA1	0.999903866
AT4G32410.1	TAS1B-3'D4[-]	3035	6	0.458123	0.787834335	no	AtCESA1	TAS1B-3'D4[-]:AtCESA1	0.999903866
AT4G35110.4	TAS1B-3'D4[-]	1131	5.5	0.4254	0.588169758	no	NA	TAS1B-3'D4[-]:AT4G35110.4	0.999903866
AT4G36700.1	TAS3B-5'D7[+]	1451	5.5	0.507207	0.766897671	no	NA	TAS3B-5'D7[+]:AT4G36700.1	0.999903866
AT4G39820.1	TAS3B-5'D3[+]	1312	6	0.899884	1.899884	no	NA	TAS3B-5'D3[+]:AT4G39820.1	0.999903866
AT5G01090.1	TAS3C-5'D8[-]	1277	5	1.34164	0.457074818	no	NA	TAS3C-5'D8[-]:AT5G01090.1	0.999903866
AT5G01410.1	TAS1C-3'D7[-]	1134	4.5	0.335411	0.324375314	no	ATPDX1	TAS1C-3'D7[-]:ATPDX1	0.999903866
AT5G02120.1	TAS2-3'D5[+]	339	6	0.940788	0.42195263	no	OHP	TAS2-3'D5[+]:OHP	0.999903866
AT5G02800.1	TAS3C-5'D9[+]	1335	5.5	0.294507	1.294507	no	CDL1	TAS3C-5'D9[+]:CDL1	0.999903866
AT5G07530.2	TAS3C-5'D3[+]	165	5.5	1.13713	0.458122007	no	ATGRP-7	TAS3C-5'D3[+]:ATGRP-7	0.999903866
AT5G07530.2	TAS3B-5'D6[+]	635	5.5	1.78341	0.000922471	no	ATGRP-7	TAS3B-5'D6[+]:ATGRP-7	0.999903866
AT5G09810.1	TAS1C-3'D5[+]	1319	5.5	0.53993	0.221394591	no	ACT7	TAS1C-3'D5[+]:ACT7	0.999903866
AT5G13610.1	TAS1B-3'D4[-]	884	4	0.376315	0.49887091	no	NA	TAS1B-3'D4[-]:AT5G13610.1	0.999903866
AT5G13850.1	TAS3B-5'D7[+]	572	5.5	0.515388	0.431551279	no	NACA3	TAS3B-5'D7[+]:NACA3	0.999903866
AT5G17910.2	TAS3C-5'D3[+]	1244	6	0.0163615	0.751872911	no	NA	TAS3C-5'D3[+]:AT5G17910.2	0.999903866
AT5G19990.1	TAS3B-5'D6[+]	963	4.5	0.171796	0.215967813	no	ATSUG1	TAS3B-5'D6[+]:ATSUG1	0.999903866
AT5G20190.1	TAS1A-3'D6[+]	644	5.5	0.261784	0.594967842	no	NA	TAS1A-3'D6[+]:AT5G20190.1	0.999903866
AT5G21930.3	TAS2-3'D4[+]	2318	6	0.948968	1.948968	no	ATHMA8	TAS2-3'D4[+]:ATHMA8	0.999903866
AT5G22580.1	TAS3C-5'D3[+]	170	6	0.973511	0.267971507	no	NA	TAS3C-5'D3[+]:AT5G22580.1	0.999903866
AT5G22730.1	TAS1C-3'D9[+]	1635	6	0.0572653	1.0572653	no	NA	TAS1C-3'D9[+]:AT5G22730.1	0.999903866
AT5G28540.1	TAS1B-3'D4[-]	1747	5	0.458123	0.791332224	no	BIP1	TAS1B-3'D4[-]:BIP1	0.999903866
AT5G33370.2	TAS3C-5'D4[-]	1300	3.5	8.57344	0.625379862	no	NA	TAS3C-5'D4[-]:AT5G33370.2	0.999903866
AT5G35630.3	TAS2-3'D4[+]	1421	6	0.580834	0.254180756	no	ATGSL1	TAS2-3'D4[+]:ATGSL1	0.999903866
AT5G47120.1	TAS3C-5'D3[+]	773	6	1.87339	1.210169434	no	ATBI-1	TAS3C-5'D3[+]:ATBI-1	0.999903866
AT5G48020.1	TAS1C-3'D2[+]	844	6	1.20257	1.116066746	no	NA	TAS1C-3'D2[+]:AT5G48020.1	0.999903866
AT5G48655.3	TAS4-3'D3[+]	801	5.5	0.826257	1.179667995	no	NA	TAS4-3'D3[+]:AT5G48655.3	0.999903866
AT5G51750.1	TAS4-3'D8[+]	2478	6	1.0226	0.391672363	no	ATSBT1.3	TAS4-3'D8[+]:ATSBT1.3	0.999903866
AT5G52650.1	TAS3B-5'D7[+]	528	6	0.335411	0.174728437	no	NA	TAS3B-5'D7[+]:AT5G52650.1	0.999903866
AT5G52920.1	TAS3C-5'D4[+]	629	6	0.368134	1.368134	no	PKP-BETA1	TAS3C-5'D4[+]:PKP-BETA1	0.999903866
AT5G56950.1	TAS3C-5'D3[+]	1132	6	0.368134	0.687548747	no	NAP1;3	TAS3C-5'D3[+]:NAP1;3	0.999903866
AT5G59130.2	TAS3A-5'D4[-]	1402	5	0.4254	1.4254	no	NA	TAS3A-5'D4[-]:AT5G59130.2	0.999903866
AT5G62000.4	TAS1B-3'D10[+]	3081	5	1.88976	0.55001142	no	ARF1-BP	TAS1B-3'D10[+]:ARF1-BP	0.999903866
AT5G62390.1	TAS3C-5'D3[+]	850	4.5	0.368134	0.62580173	no	ATBAG7	TAS3C-5'D3[+]:ATBAG7	0.999903866
AT5G66210.4	TAS3C-5'D5[+]	1846	6	0.139073	0.390856466	no	CPK28	TAS3C-5'D5[+]:CPK28	0.999903866
AT5G66400.2	TAS3A-5'D1[+]	453	6	0.0409038	0.721966956	no	ATDI8	TAS3A-5'D1[+]:ATDI8	0.999903866
AT5G67590.1	TAS3A-5'D7[+]	448	5	0.670822	0.383734449	no	FRO1	TAS3A-5'D7[+]:FRO1	0.999903866
ATCG00170.1	TAS2-3'D8[-]	562	6	0.31905	0.411071394	no	RPOC2	TAS2-3'D8[-]:RPOC2	0.999903866
ATCG00380.1	TAS3B-5'D8[+]	235	6	1.69342	0.478378633	no	RPS4	TAS3B-5'D8[+]:RPS4	0.999903866
ATCG00830.1	TAS3B-5'D9[+]	771	4.5	0.53175	0.192782806	no	RPL2.1	TAS3B-5'D9[+]:RPL2.1	0.999903866
