# Supplementary material for: NanoPARE: parallel analysis of RNA 5′ ends from low-input RNA
Source: Genome Res. 2018 Dec;28(12):1931–42. doi: 10.1101/gr.239202.118 (PMC6280765; doi:10.1101/gr.239202.118)
Supplement: Supplemental Material [file supp_gr.239202.118_Supplemental_Code_S1.zip › supplemental_code_S1/data_tables/detected_sites/xrn4_1.anno.mir.allen.detected.sites.tsv]

target.transcript	sRNA	slice.site	Allen.score	slice.site.rpm	fold.change	verified.	common.name	interaction	adj.p.val
AT1G10120.1	miR396a-5p	1316	5.5	14.2884	7.260380011	yes	NA	miR396a-5p:AT1G10120.1	0
AT1G27340.1	miR394a	1382	1	3.16881	2.262627655	yes	LCR	miR394a:LCR	0
AT1G27360.4	miR156j	1309	0	2.89597	2.248926181	no	SPL11	miR156j:SPL11	0
AT1G27370.4	miR156j	1324	0	0.928625	0.756056686	no	SPL10	miR156j:SPL10	0
AT1G30330.2	miR167a-5p	3246	5	15.2218	5.611603869	no	ARF6	miR167a-5p:ARF6	0
AT1G30490.1	miR165a-3p	805	3	8.36241	6.499962857	no	ATHB9	miR165a-3p:ATHB9	0
AT1G31280.1	miR403-3p	3232	1	11.1914	8.01141841	yes	AGO2	miR403-3p:AGO2	0
AT1G50055.1	miR173-5p	373	4.5	14.3841	10.23827936	yes	TAS1b	miR173-5p:TAS1b	0
AT1G66720.1	miR163	345	2	0.507393	1.507393	yes	NA	miR163:AT1G66720.1	0
AT1G68720.1	miR162a-3p	1007	5.5	2.46038	3.46038	no	ATTADA	miR162a-3p:ATTADA	0
AT1G72830.3	miR169h	1423	2.5	0.76109	1.76109	yes	ATHAP2C	miR169h:ATHAP2C	0
AT1G77850.1	miR160a-5p	1419	0.5	82.2025	83.2025	yes	ARF17	miR160a-5p:ARF17	0
AT2G22840.1	miR396a-5p	791	4	6.49559	7.49559	yes	AtGRF1	miR396a-5p:AtGRF1	0
AT2G28350.1	miR160a-5p	1339	2	137.48	138.48	yes	ARF10	miR160a-5p:ARF10	0
AT2G33770.1	miR399a	750	1.5	0.933412	1.933412	yes	ATUBC24	miR399a:ATUBC24	0
AT2G33810.1	miR156a-5p	796	1.5	21.5881	8.095396812	yes	SPL3	miR156a-5p:SPL3	0
AT2G36400.1	miR396a-5p	756	4	8.87938	9.87938	yes	AtGRF3	miR396a-5p:AtGRF3	0
AT2G39675.1	miR173-5p	378	2.5	20.7505	21.7505	yes	TAS1c	miR173-5p:TAS1c	0
AT2G39681.1	miR173-5p	417	2.5	14.1161	15.1161	yes	TAS2	miR173-5p:TAS2	0
AT2G42200.1	miR156j	946	0	1.56047	1.083008349	no	AtSPL9	miR156j:AtSPL9	0
AT2G45160.1	miR171a-3p	1013	0	102.211	8.921264403	yes	ATHAM1	miR171a-3p:ATHAM1	0
AT3G52910.1	miR396a-5p	752	4	36.3025	23.6930476	yes	AtGRF4	miR396a-5p:AtGRF4	0
AT3G57230.2	miR824-5p	596	0.5	2.35507	2.276342946	yes	AGL16	miR824-5p:AGL16	0
AT3G60630.1	miR171a-3p	1055	0	73.3949	6.690730365	yes	ATHAM2	miR171a-3p:ATHAM2	0
AT3G62980.1	miR393a-5p	1721	2	9.72663	4.455875878	yes	AtTIR1	miR393a-5p:AtTIR1	0
AT4G00150.1	miR171a-3p	866	0	48.2215	14.03021449	yes	ATHAM3	miR171a-3p:ATHAM3	0
AT4G29900.1	miR391-5p	196	2.5	0.521753	1.085350032	no	ACA10	miR391-5p:ACA10	0
AT4G30080.1	miR160a-5p	1518	2.5	33.8613	34.8613	yes	ARF16	miR160a-5p:ARF16	0
AT4G36920.2	miR172c	1303	1	1.86204	1.085314707	yes	AP2	miR172c:AP2	0
AT5G12840.4	miR169b-5p	1129	3	3.90597	4.90597	yes	ATHAP2A	miR169b-5p:ATHAP2A	0
AT5G43270.3	miR156j	1111	0	9.07085	5.641860077	yes	SPL2	miR156j:SPL2	0
AT5G50570.2	miR156j	976	0	1.37858	2.344906671	no	SPL13	miR156j:SPL13	0
AT5G50670.1	miR156j	1111	0	1.37858	2.344906671	no	SPL13	miR156j:SPL13	0
AT5G53950.1	miR164a	811	2.5	3.58047	4.58047	yes	ANAC098	miR164a:ANAC098	0
AT5G60120.2	miR172a	1820	1	4.34635	5.34635	yes	TOE2	miR172a:TOE2	0
AT3G15170.1	miR164a	674	2.5	1.98171	2.98171	yes	ANAC054	miR164a:ANAC054	0.001505938
AT2G34710.1	miR165a-3p	880	3	4.09744	3.20842515	no	ATHB-14	miR165a-3p:ATHB-14	0.001590406
AT1G52150.3	miR166a-3p	1278	3	2.8481	3.8481	yes	ATHB-15	miR166a-3p:ATHB-15	0.003200125
AT5G61430.1	miR164a	850	2.5	6.72535	3.152715089	yes	ANAC100	miR164a:ANAC100	0.005515569
AT2G27400.1	miR173-5p	378	2.5	4.5091	5.5091	yes	TAS1a	miR173-5p:TAS1a	0.007052473
AT5G60690.1	miR165a-3p	1272	3	3.95862	2.426521035	no	IFL	miR165a-3p:IFL	0.007352501
AT1G06180.1	miR858a	402	3	9.14265	3.497067575	yes	ATMYB13	miR858a:ATMYB13	0.009985612
AT3G05690.1	miR169d	1194	3	1.01479	2.01479	yes	ATHAP2B	miR169d:ATHAP2B	0.02476137
AT1G63400.1	miR161.2	999	2	2.25455	2.200993729	yes	NA	miR161.2:AT1G63400.1	0.024800858
AT2G05170.1	miR390b-3p	701	3.5	1.60834	2.60834	no	ATVPS11	miR390b-3p:ATVPS11	0.036268099
AT1G12820.1	miR393a-5p	1894	4	5.15531	1.933959626	yes	AFB3	miR393a-5p:AFB3	0.039713118
AT5G07680.2	miR164a	661	2.5	0.478673	1.072939758	yes	ANAC079	miR164a:ANAC079	0.043317673
AT2G39020.1	miR414	909	2.5	1.32592	1.194143873	no	NA	miR414:AT2G39020.1	0.046211547
AT3G11200.2	miR414	1081	2.5	2.21625	1.513614886	no	AL2	miR414:AL2	0.053159304
AT1G51760.1	miR167a-5p	862	3	1.92905	1.753773032	no	IAR3	miR167a-5p:IAR3	0.0562539
AT1G66230.1	miR858b	467	4	1.22062	2.22062	yes	AtMYB20	miR858b:AtMYB20	0.092651825
AT3G48960.1	miR5662	27	3.5	0.938199	1.938199	no	NA	miR5662:AT3G48960.1	0.092651825
AT1G53230.1	miR319c	1194	3.5	0.942985	1.942985	yes	TCP3	miR319c:TCP3	0.09696626
AT2G47460.1	miR858b	400	2.5	3.34592	0.385047888	yes	ATMYB12	miR858b:ATMYB12	0.110083881
AT5G06100.3	miR159a	1259	3.5	1.35943	1.555360136	yes	ATMYB33	miR159a:ATMYB33	0.110083881
AT1G25370.1	miR414	989	2.5	0.713222	0.648493291	no	NA	miR414:AT1G25370.1	0.112479349
AT3G61250.1	miR858a	604	4	1.30678	2.201404701	no	AtMYB17	miR858a:AtMYB17	0.119918815
AT5G55300.3	miR414	1024	2.5	0.550474	0.561456734	no	MGO1	miR414:MGO1	0.126486504
AT3G17185.2	miR390a-5p	863	4.5	1.79981	2.79981	yes	TAS3a	miR390a-5p:TAS3a	0.129035771
AT3G49010.5	miR5662	83	3.5	5.17445	1.594624539	no	ATBBC1	miR5662:ATBBC1	0.134836526
AT1G15750.4	miR5028	2528	5.5	5.14095	2.832593775	no	TPL	miR5028:TPL	0.135581127
AT1G78420.2	miR166e-5p	993	4	1.41687	2.41687	no	NA	miR166e-5p:AT1G78420.2	0.140608502
AT4G37740.1	miR396a-5p	920	4	1.34028	2.34028	yes	AtGRF2	miR396a-5p:AtGRF2	0.140608502
AT4G24150.1	miR396a-5p	847	4	0.986066	1.986066	yes	AtGRF8	miR396a-5p:AtGRF8	0.141146054
AT5G23730.1	miR414	1212	2.5	0.411659	0.406263202	no	EFO2	miR414:EFO2	0.151609146
AT1G79920.2	miR831-3p	1052	5	3.88682	3.782397697	no	AtHsp70-15	miR831-3p:AtHsp70-15	0.156278371
AT5G04810.1	miR414	2809	3	1.46953	1.37243155	no	NA	miR414:AT5G04810.1	0.156278371
AT5G37780.3	miR414	638	2.5	0.603128	0.361710077	no	ACAM-1	miR414:ACAM-1	0.157338866
AT3G11440.1	miR159a	1165	3.5	0.521753	1.195554361	yes	ATMYB65	miR159a:ATMYB65	0.159089095
AT3G44110.2	miR414	1237	2.5	0.478673	0.301991872	no	ATJ	miR414:ATJ	0.159089095
AT4G28450.1	miR847	1475	4	0.751516	1.751516	no	NA	miR847:AT4G28450.1	0.159089095
AT2G39705.1	miR5016	97	4	1.21104	2.21104	no	DVL11	miR5016:DVL11	0.160998607
AT5G43060.1	miR396b-5p	518	3	1.07223	0.852338117	no	RD21B	miR396b-5p:RD21B	0.167992266
AT1G48410.3	miR168a-5p	531	5	2.60877	2.204993783	yes	AGO1	miR168a-5p:AGO1	0.171609612
AT3G13480.1	miR414	312	4	1.4791	1.53268525	no	NA	miR414:AT3G13480.1	0.171609612
AT5G07350.2	miR5021	78	5	2.46995	3.46995	no	AtTudor1	miR5021:AtTudor1	0.172134672
AT5G43310.4	miR5632-5p	1787	5	1.66578	2.66578	no	NA	miR5632-5p:AT5G43310.4	0.177140624
AT2G45980.1	miR156b-3p	783	5	1.7663	2.7663	no	ATI1	miR156b-3p:ATI1	0.20372797
AT1G34418.1	miR5628	200	5.5	4.80587	3.417505365	no	NA	miR5628:AT1G34418.1	0.211265577
AT3G61310.1	miR167d	1217	2.5	0.368578	0.371838601	no	NA	miR167d:AT3G61310.1	0.214835689
AT1G63130.1	miR161.2	1111	3	0.454739	1.454739	yes	TAS8	miR161.2:TAS8	0.22524613
AT2G25760.2	miR773a	2002	4.5	1.4408	2.4408	no	NA	miR773a:AT2G25760.2	0.22524613
AT4G02020.1	miR414	157	3.5	0.27763	1.27763	no	EZA1	miR414:EZA1	0.22524613
AT5G18520.1	miR414	1334	3.5	2.54175	0.966052136	no	Cand7	miR414:Cand7	0.231141794
AT2G11910.2	miR414	502	3	2.1636	0.629491965	no	NA	miR414:AT2G11910.2	0.249051839
AT5G53660.1	miR396a-5p	539	4	0.378151	1.378151	yes	AtGRF7	miR396a-5p:AtGRF7	0.249051839
AT4G39710.2	miR5021	163	2.5	1.02915	1.493114448	no	FKBP16-2	miR5021:FKBP16-2	0.254241572
AT3G14110.3	miR396b-5p	773	4.5	1.21104	2.21104	no	FLU	miR396b-5p:FLU	0.265636627
AT3G45890.1	miR773b-3p	1629	4.5	0.780237	1.780237	no	RUS1	miR773b-3p:RUS1	0.273588734
AT1G43710.1	miR865-3p	777	3.5	0.516967	1.100726263	no	ATSDC1	miR865-3p:ATSDC1	0.278845672
AT5G67180.1	miR172a	1308	3	0.473886	0.272508866	yes	TOE3	miR172a:TOE3	0.286133967
AT3G15500.1	miR837-5p	941	5	3.3172	2.050215365	no	ANAC055	miR837-5p:ANAC055	0.306947685
AT5G57735.1	miR390a-5p	428	4.5	0.560047	1.560047	yes	TAS3c	miR390a-5p:TAS3c	0.309263254
AT5G53350.1	miR5658	1923	3	0.569621	0.634367157	no	CLPX	miR5658:CLPX	0.309997066
AT2G41900.1	miR5021	54	2	0.842464	0.333860151	no	OXS2	miR5021:OXS2	0.312393317
AT3G54140.1	miR414	1668	5	1.32592	2.32592	no	ATPTR1	miR414:ATPTR1	0.315402629
AT5G16880.3	miR844-3p	1434	4	0.574407	1.574407	no	NA	miR844-3p:AT5G16880.3	0.325293356
AT3G62610.1	miR858a	300	3.5	0.0143602	0.708943707	no	ATMYB11	miR858a:ATMYB11	0.327202953
AT5G46680.1	miR400	724	4	0.502606	1.502606	no	NA	miR400:AT5G46680.1	0.338587584
AT1G08125.3	miR390a-3p	887	5	2.35028	1.977645618	no	NA	miR390a-3p:AT1G08125.3	0.339867775
AT1G79690.1	miR5660	1140	4	0.550474	1.550474	no	atnudt3	miR5660:atnudt3	0.376282243
AT3G49000.1	miR158a-5p	517	5	0.890331	1.890331	no	NA	miR158a-5p:AT3G49000.1	0.377376494
AT4G31630.1	miR5633	375	4.5	0.521753	1.521753	no	NA	miR5633:AT4G31630.1	0.377376494
AT1G04950.3	miR396b-5p	1117	5	1.2254	2.2254	no	ATTAF6	miR396b-5p:ATTAF6	0.397716803
AT3G01720.1	miR5024-3p	653	6	1.52697	2.52697	no	NA	miR5024-3p:AT3G01720.1	0.408917635
AT3G22790.1	miR156c-3p	5200	6	3.52303	2.540689807	no	NET1A	miR156c-3p:NET1A	0.409018286
AT1G53280.1	miR5642a	1320	4.5	3.1736	1.455829107	no	AtDJ1B	miR5642a:AtDJ1B	0.428111927
AT1G12830.1	miR414	562	4	0.828104	0.799125733	no	NA	miR414:AT1G12830.1	0.437027937
AT3G25520.2	miR414	699	3.5	0.411659	0.308190863	no	ATL5	miR414:ATL5	0.484051485
AT5G14740.5	miR5658	1342	3.5	1.24455	0.544668098	no	BETA CA2	miR5658:BETA CA2	0.484051485
AT5G52060.1	miR160a-5p	602	4.5	1.02915	1.418187664	no	ATBAG1	miR160a-5p:ATBAG1	0.484051485
AT1G19870.1	miR4227	2242	4	1.4791	0.76851539	no	iqd32	miR4227:iqd32	0.489343496
AT2G34660.2	miR5648-5p	1379	4.5	1.14881	1.398861933	no	ABCC2	miR5648-5p:ABCC2	0.489343496
AT1G69670.1	miR858a	1751	4.5	0.703649	1.190692652	no	ATCUL3B	miR858a:ATCUL3B	0.496928165
AT5G07990.1	miR774b-5p	102	4	1.01957	0.822578477	no	CYP75B1	miR774b-5p:CYP75B1	0.496928165
AT5G37020.2	miR167c-5p	2379	3.5	2.25934	0.187841973	no	ARF8	miR167c-5p:ARF8	0.496928165
AT2G47390.1	miR391-5p	1613	4.5	0.49782	1.49782	no	NA	miR391-5p:AT2G47390.1	0.504953439
AT3G52230.1	miR414	512	4	0.986066	0.79651007	no	NA	miR414:AT3G52230.1	0.536965272
AT4G37470.1	miR860	1002	5	0.986066	1.986066	no	KAI2	miR860:KAI2	0.541730462
AT4G38950.2	miR414	1661	5	1.11531	1.407760917	no	NA	miR414:AT4G38950.2	0.545252763
AT2G22080.1	miR414	598	4	1.369	0.585061062	no	NA	miR414:AT2G22080.1	0.55076173
AT3G11830.2	miR5021	1811	3	3.39858	0.790182052	no	NA	miR5021:AT3G11830.2	0.55076173
AT2G20290.1	miR413	782	5	0.359005	1.359005	no	ATXIG	miR413:ATXIG	0.555871414
AT2G43710.2	miR157a-3p	517	5	2.4508	1.383940388	no	FAB2	miR157a-3p:FAB2	0.555871414
AT3G51880.4	miR414	542	4	1.18232	0.571380695	no	AtHMGB1	miR414:AtHMGB1	0.555871414
AT2G29700.1	miR831-3p	205	6	2.67099	2.506970846	no	ATPH1	miR831-3p:ATPH1	0.57606667
AT5G07410.1	miR5654-5p	1349	3.5	0.5409	0.33924239	no	NA	miR5654-5p:AT5G07410.1	0.578099782
AT1G10850.1	miR5021	251	3	0.440379	1.010069992	no	NA	miR5021:AT1G10850.1	0.583550108
AT1G01970.1	miR773b-3p	1248	5	0.76109	1.76109	no	NA	miR773b-3p:AT1G01970.1	0.586349258
AT3G04730.1	miR391-3p	784	4.5	2.23061	1.205388524	no	IAA16	miR391-3p:IAA16	0.586349258
AT3G09840.1	miR847	1439	5	1.74237	1.605193288	no	ATCDC48	miR847:ATCDC48	0.586349258
AT4G28570.1	miR414	336	6	1.27327	2.27327	no	NA	miR414:AT4G28570.1	0.586349258
AT4G36648.1	miR414	289	4	0.445166	0.650793922	no	NA	miR414:AT4G36648.1	0.586349258
AT4G24820.2	miR5636	1326	4.5	2.12052	0.864704595	no	NA	miR5636:AT4G24820.2	0.589746024
AT3G03130.1	miR837-5p	1065	6	1.4408	2.4408	no	NA	miR837-5p:AT3G03130.1	0.610148951
AT1G22850.1	miR414	1074	4.5	0.646208	1.058477682	no	NA	miR414:AT1G22850.1	0.642446493
AT5G63520.1	miR157a-3p	439	5	0.488246	1.488246	no	NA	miR157a-3p:AT5G63520.1	0.651783338
AT2G46330.2	miR156i	540	4	1.33071	1.239239711	no	AGP16	miR156i:AGP16	0.65520874
AT1G53070.1	miR833a-5p	666	5	0.516967	1.516967	no	NA	miR833a-5p:AT1G53070.1	0.668217868
AT2G21170.2	miR5021	269	3	0.488246	0.751154179	no	PDTPI	miR5021:PDTPI	0.668217868
AT5G04590.1	miR172e-3p	376	4.5	0.483459	0.965722574	no	SIR	miR172e-3p:SIR	0.668217868
AT1G29930.1	miR842	223	4.5	5.58611	0.794446207	no	AB140	miR842:AB140	0.674643248
AT1G67230.1	miR838	1015	5	1.68493	1.178603724	no	CRWN1	miR838:CRWN1	0.674643248
AT1G67230.1	miR414	3610	4	0.473886	0.26964519	no	CRWN1	miR414:CRWN1	0.674643248
AT1G68720.1	miR5658	3992	5	1.2972	1.266551399	no	ATTADA	miR5658:ATTADA	0.674643248
AT1G74850.1	miR3440b-5p	2044	5.5	2.36464	1.489497147	no	PDE343	miR3440b-5p:PDE343	0.674643248
AT1G75000.1	miR5662	334	5	1.65142	1.385085137	no	NA	miR5662:AT1G75000.1	0.674643248
AT2G27050.1	miR172e-3p	160	6	1.81417	1.973444954	no	AtEIL1	miR172e-3p:AtEIL1	0.674643248
AT3G15980.5	miR394a	347	5.5	0.5409	1.5409	no	NA	miR394a:AT3G15980.5	0.674643248
AT3G53090.2	miR5639-5p	2521	6	1.66099	1.721558116	no	UPL7	miR5639-5p:UPL7	0.674643248
AT3G55800.1	miR854a	344	4.5	2.54175	1.005433471	no	SBPASE	miR854a:SBPASE	0.674643248
AT3G63140.1	miR5021	237	3	0.981279	0.57654986	no	CSP41A	miR5021:CSP41A	0.674643248
AT4G17170.1	miR156c-3p	526	4.5	0.756303	0.77750021	no	AT-RAB2	miR156c-3p:AT-RAB2	0.674643248
AT4G27130.1	miR5632-3p	173	6	2.05351	1.807571114	no	NA	miR5632-3p:AT4G27130.1	0.674643248
AT5G51980.2	miR854a	324	5.5	0.564834	1.564834	no	NA	miR854a:AT5G51980.2	0.674643248
AT1G15690.2	miR414	2086	4	0.756303	0.118591396	no	AtAVP1	miR414:AtAVP1	0.685029983
AT1G48160.1	miR782	883	4	0.76109	0.542712128	no	NA	miR782:AT1G48160.1	0.685029983
AT1G49760.2	miR8183	2090	5	4.23147	1.083259135	no	PAB8	miR8183:PAB8	0.685029983
AT2G47850.3	miR5021	138	4	1.13445	1.061915423	no	NA	miR5021:AT2G47850.3	0.685029983
AT4G28510.1	miR5644	760	5	1.31635	1.149673167	no	ATPHB1	miR5644:ATPHB1	0.685029983
AT2G31070.1	miR778	609	5	0.550474	1.550474	no	TCP10	miR778:TCP10	0.686717526
AT3G15000.1	miR835-5p	686	5	0.871184	1.020892132	no	RIP1	miR835-5p:RIP1	0.69219938
AT4G00780.1	miR397b	720	4.5	1.53654	0.766975085	no	NA	miR397b:AT4G00780.1	0.69219938
AT5G26000.2	miR4227	851	4	0.354218	0.299722458	no	AtTGG1	miR4227:AtTGG1	0.69219938
AT5G64130.3	miR5021	119	3	0.378151	0.440291174	no	NA	miR5021:AT5G64130.3	0.69219938
AT1G62480.1	miR838	428	4	0.564834	0.229586832	no	NA	miR838:AT1G62480.1	0.695868696
AT3G55620.1	miR776	658	4.5	0.507393	0.993688722	no	eIF6A	miR776:eIF6A	0.697757516
AT3G06580.1	miR397a	1212	6	1.1536	2.1536	no	GAL1	miR397a:GAL1	0.70875164
AT1G01320.2	miR857	3165	6	0.636635	1.636635	no	NA	miR857:AT1G01320.2	0.709425878
AT2G15320.1	miR5021	44	5	1.12488	1.441685449	no	NA	miR5021:AT2G15320.1	0.709425878
AT3G03940.1	miR413	1223	6	0.560047	1.560047	no	NA	miR413:AT3G03940.1	0.709425878
AT3G26570.2	miR5021	212	3	0.473886	0.39329007	no	ORF02	miR5021:ORF02	0.709425878
AT5G23940.1	miR3440b-3p	713	4.5	2.15403	0.689301504	no	DCR	miR3440b-3p:DCR	0.709425878
AT1G06960.3	miR5662	708	5	1.42166	1.119495925	no	NA	miR5662:AT1G06960.3	0.70998303
AT3G17860.3	miR5021	186	5	1.79024	1.937156818	no	JAI3	miR5021:JAI3	0.716137877
AT1G20696.3	miR414	569	4.5	1.97692	0.598618937	no	HMGB3	miR414:HMGB3	0.723707989
AT4G18390.2	miR159c	1137	4.5	0.603128	0.589723518	no	TCP2	miR159c:TCP2	0.726934285
AT2G41060.2	miR414	244	5	1.42166	0.942261824	no	NA	miR414:AT2G41060.2	0.749404319
AT1G20970.1	miR847	3798	5.5	1.64185	1.240497354	no	NA	miR847:AT1G20970.1	0.751987777
AT1G63000.1	miR780.1	315	4.5	0.382938	0.791730142	no	NRS/ER	miR780.1:NRS/ER	0.754610943
AT2G03220.1	miR774b-5p	852	5	0.473886	1.473886	no	ATFT1	miR774b-5p:ATFT1	0.754610943
AT3G02360.2	miR859	1605	5	2.76194	1.325513548	no	NA	miR859:AT3G02360.2	0.759953629
AT4G00170.1	miR399b	557	6	0.574407	1.574407	no	NA	miR399b:AT4G00170.1	0.761449211
AT1G48380.2	miR396a-5p	1173	6	4.18839	1.432018724	no	HYP7	miR396a-5p:HYP7	0.776845724
AT5G15530.1	miR3434-3p	762	6	2.08223	1.48397456	no	BCCP2	miR3434-3p:BCCP2	0.776845724
AT5G61440.1	miR396b-5p	718	5	1.05787	0.907158097	no	ACHT5	miR396b-5p:ACHT5	0.776845724
AT5G08139.1	miR4221	1225	5.5	0.5409	1.5409	no	NA	miR4221:AT5G08139.1	0.779838062
AT1G23280.1	miR5645a	856	6	1.03393	2.03393	no	NA	miR5645a:AT1G23280.1	0.782585429
AT1G07930.2	miR414	1061	4.5	0.210616	0.681864316	no	NA	miR414:AT1G07930.2	0.786660591
AT3G50690.1	miR414	898	5	0.828104	1.232325261	no	NA	miR414:AT3G50690.1	0.786660591
AT4G20070.1	miR8165	162	5.5	0.808957	1.808957	no	AAH	miR8165:AAH	0.786660591
AT5G03670.1	miR859	1586	4.5	0.464313	0.742662953	no	TRM28	miR859:TRM28	0.786660591
AT5G12100.1	miR400	1728	5	0.397298	1.397298	no	NA	miR400:AT5G12100.1	0.786660591
AT1G21590.1	miR5012	1509	5.5	0.962132	1.102174598	no	NA	miR5012:AT1G21590.1	0.787677196
AT1G27750.1	miR5662	2775	6	0.469099	1.469099	no	NA	miR5662:AT1G27750.1	0.787677196
AT1G52880.1	miR4228-3p	863	5.5	2.03915	1.127908703	no	ANAC018	miR4228-3p:ANAC018	0.787677196
AT1G56450.1	miR172d-5p	637	4.5	0.435592	0.37967676	no	PBG1	miR172d-5p:PBG1	0.787677196
AT1G63000.1	miR396a-5p	683	4.5	0.459526	0.470606861	no	NRS/ER	miR396a-5p:NRS/ER	0.787677196
AT3G01230.1	miR859	541	6	1.74237	1.364363184	no	NA	miR859:AT3G01230.1	0.787677196
AT3G07460.2	miR413	824	6	8.06564	1.41030312	no	NA	miR413:AT3G07460.2	0.787677196
AT3G07810.2	miR390b-3p	1005	5	1.06744	0.901859171	no	NA	miR390b-3p:AT3G07810.2	0.787677196
AT3G14110.3	miR863-3p	490	5.5	0.478673	1.111546858	no	FLU	miR863-3p:FLU	0.787677196
AT3G21480.1	miR391-3p	3032	5	1.38336	0.790445773	no	NA	miR391-3p:AT3G21480.1	0.787677196
AT3G47000.1	miR2938	1129	6	0.545687	1.545687	no	NA	miR2938:AT3G47000.1	0.787677196
AT3G54620.3	miR8175	165	5	0.545687	0.77639434	no	ATBZIP25	miR8175:ATBZIP25	0.787677196
AT4G35580.3	miR839-5p	1610	5.5	1.90512	1.111739561	no	CBNAC	miR839-5p:CBNAC	0.787677196
AT5G09550.1	miR824-3p	520	5.5	0.244123	1.244123	no	GDI	miR824-3p:GDI	0.787677196
AT5G39570.1	miR842	438	5.5	1.66099	1.188069257	no	NA	miR842:AT5G39570.1	0.787677196
AT5G40450.1	miR829-5p	4048	6	0.454739	1.454739	no	NA	miR829-5p:AT5G40450.1	0.787677196
AT5G41990.1	miR5021	397	5	0.904691	1.170632816	no	ATWNK8	miR5021:ATWNK8	0.787677196
AT5G41992.1	miR5021	397	5	0.904691	1.170632816	no	CPuORF58	miR5021:CPuORF58	0.787677196
AT5G60890.1	miR858a	638	4.5	0.0191469	0.462939263	no	ATMYB34	miR858a:ATMYB34	0.787677196
AT1G35620.1	miR157c-3p	1137	5.5	0.478673	1.0880556	no	ATPDI8	miR157c-3p:ATPDI8	0.79364424
AT1G07920.1	miR414	1280	4.5	0.325497	0.362017196	no	NA	miR414:AT1G07920.1	0.79425587
AT1G07940.2	miR414	1411	4.5	0.933412	0.629232747	no	NA	miR414:AT1G07940.2	0.79444669
AT5G26360.1	miR858a	1741	4.5	0.378151	0.668145832	no	NA	miR858a:AT5G26360.1	0.799207244
AT2G02160.1	miR838	1952	6	1.79981	1.360537838	no	NA	miR838:AT2G02160.1	0.801588626
AT1G79230.3	miR864-5p	1530	5	1.21583	1.212091872	no	ATMST1	miR864-5p:ATMST1	0.80470583
AT1G67580.2	miR2934-3p	2729	6	0.852037	1.852037	no	NA	miR2934-3p:AT1G67580.2	0.804780338
AT3G45310.2	miR167a-5p	639	5.5	2.00085	1.123673972	no	NA	miR167a-5p:AT3G45310.2	0.810172746
AT1G12930.1	miR158a-5p	1949	6	0.832891	1.832891	no	NA	miR158a-5p:AT1G12930.1	0.813727566
AT4G01690.2	miR170-3p	1412	5	0.856824	1.137865782	no	HEMG1	miR170-3p:HEMG1	0.813727566
AT4G30200.4	miR8171	1181	5.5	0.516967	1.516967	no	VEL1	miR8171:VEL1	0.813727566
AT5G04560.2	miR172e-3p	4654	6	0.832891	1.832891	no	DME	miR172e-3p:DME	0.813727566
AT5G45428.1	miR8175	1659	6	0.703649	1.703649	no	CPuORF24	miR8175:CPuORF24	0.813727566
AT5G45430.2	miR8175	1711	6	0.703649	1.703649	no	NA	miR8175:AT5G45430.2	0.813727566
AT5G51910.2	miR849	774	5.5	0.426019	1.426019	no	NA	miR849:AT5G51910.2	0.813727566
AT1G53910.3	miR396a-5p	591	6	2.81938	1.282997192	no	RAP2.12	miR396a-5p:RAP2.12	0.817947114
AT3G29075.1	miR414	867	4.5	0.354218	0.261976229	no	NA	miR414:AT3G29075.1	0.817947114
AT3G48670.2	miR865-3p	777	6	0.612701	1.301262127	no	IDN2	miR865-3p:IDN2	0.817947114
AT3G54540.1	miR838	2156	5.5	1.68014	1.027527086	no	ABCF4	miR838:ABCF4	0.817947114
AT4G02450.2	miR414	735	4.5	0.268057	0.213998555	no	NA	miR414:AT4G02450.2	0.817947114
AT5G08280.1	miR847	1357	4.5	0.813744	0.338038207	no	HEMC	miR847:HEMC	0.817947114
AT1G55330.1	miR414	96	4.5	1.07223	0.154560982	no	AGP21	miR414:AGP21	0.818230745
AT2G44060.2	miR414	1037	5.5	2.73801	0.977469621	no	NA	miR414:AT2G44060.2	0.818329325
AT2G36570.1	miR391-3p	1650	5	0.617488	0.675941729	no	NA	miR391-3p:AT2G36570.1	0.823842583
AT3G53310.1	miR824-3p	900	5	0.880758	0.725047225	no	NA	miR824-3p:AT3G53310.1	0.823842583
AT5G23670.2	miR2936	79	4.5	0.339858	0.484350215	no	LCB2	miR2936:LCB2	0.823842583
AT3G55620.1	miR5021	87	4	0.852037	0.588985991	no	eIF6A	miR5021:eIF6A	0.830542747
AT1G09840.6	miR840-3p	1478	5	0.52654	0.624201113	no	AtHIR1	miR840-3p:AtHIR1	0.831044882
AT2G24690.1	miR3434-5p	1249	6	0.344644	1.344644	no	NA	miR3434-5p:AT2G24690.1	0.831044882
AT2G35680.1	miR8172	765	5.5	0.636635	0.968830674	no	NA	miR8172:AT2G35680.1	0.831044882
AT2G41620.1	miR169b-3p	1886	6	0.301564	1.301564	no	NA	miR169b-3p:AT2G41620.1	0.831044882
AT3G16170.1	miR858a	1566	5.5	1.28284	0.944543976	no	AAE13	miR858a:AAE13	0.831044882
AT3G27810.1	miR858a	499	5	1.18711	0.644526369	no	ATMYB21	miR858a:ATMYB21	0.831044882
AT3G62900.1	miR414	2839	5	0.718009	0.623205392	no	NA	miR414:AT3G62900.1	0.831044882
AT4G17640.2	miR5640	1227	4.5	0.00478673	0.433780184	no	CKB2	miR5640:CKB2	0.831044882
AT5G12150.2	miR5021	2722	4	0.502606	0.550806632	no	NA	miR5021:AT5G12150.2	0.831173028
AT1G68010.2	miR5646	1243	5.5	4.17881	1.405242379	no	ATHPR1	miR5646:ATHPR1	0.833095143
AT4G02840.2	miR5021	84	6	1.3355	1.78780435	no	NA	miR5021:AT4G02840.2	0.833095143
AT5G65930.3	miR393a-3p	3734	6	0.694075	1.694075	no	KCBP	miR393a-3p:KCBP	0.833095143
AT4G13540.1	miR156a-3p	297	5	0.536113	0.634322324	no	NA	miR156a-3p:AT4G13540.1	0.833945525
AT5G10400.1	miR414	488	5	1.24934	0.600979483	no	NA	miR414:AT5G10400.1	0.833945525
AT4G02440.1	miR5663-3p	957	5	0.847251	0.649779274	no	EID1	miR5663-3p:EID1	0.840327652
AT5G45670.1	miR167a-3p	1107	5	3.41772	0.587500266	no	NA	miR167a-3p:AT5G45670.1	0.840327652
AT2G36570.1	miR5021	111	5	0.435592	1.435592	no	NA	miR5021:AT2G36570.1	0.846487821
AT3G28160.1	miR845a	382	5.5	0.909478	1.312591468	no	NA	miR845a:AT3G28160.1	0.854773484
AT4G34450.1	miR840-3p	1524	5.5	0.325497	1.325497	no	NA	miR840-3p:AT4G34450.1	0.854773484
AT1G04680.1	miR156g	150	5	0.684502	0.794542685	no	NA	miR156g:AT1G04680.1	0.856767648
AT2G03150.1	miR847	3661	5.5	0.904691	0.83610221	no	emb1579	miR847:emb1579	0.856767648
AT5G52650.1	miR866-3p	155	5	1.97692	1.054247204	no	NA	miR866-3p:AT5G52650.1	0.86126745
AT3G48780.1	miR838	1726	5	0.536113	0.570092039	no	ATSPT1	miR838:ATSPT1	0.862289925
AT1G73840.1	miR778	367	6	0.689289	1.689289	no	ESP1	miR778:ESP1	0.870020492
AT1G20330.1	miR831-3p	739	5	0.464313	0.733756456	no	CVP1	miR831-3p:CVP1	0.883903457
AT2G37340.3	miR2112-3p	419	5	0.607914	0.805713859	no	AT-RS2Z33	miR2112-3p:AT-RS2Z33	0.883903457
AT4G23100.3	miR865-3p	462	5.5	0.880758	0.837922078	no	ATECS1	miR865-3p:ATECS1	0.88470315
AT5G62700.1	miR774a	138	5	0.598341	0.589000424	no	TUB3	miR774a:TUB3	0.891456431
AT1G09750.1	miR5021	69	5	0.832891	0.811405058	no	NA	miR5021:AT1G09750.1	0.893476623
AT5G58250.1	miR4245	718	5	0.885545	0.562802214	no	EMB3143	miR4245:EMB3143	0.898885764
AT1G14570.4	miR165a-5p	1170	5.5	0.51218	1.003175681	no	NA	miR165a-5p:AT1G14570.4	0.899860947
AT1G45688.2	miR1886.1	740	6	1.43602	1.429883738	no	NA	miR1886.1:AT1G45688.2	0.899860947
AT3G05530.1	miR414	408	5	0.464313	0.649616258	no	ATS6A.2	miR414:ATS6A.2	0.899860947
AT3G11170.1	miR5021	270	5.5	1.33071	1.316292259	no	AtFAD7	miR5021:AtFAD7	0.899860947
AT3G54290.1	miR5021	141	4	0.00478673	0.699911068	no	NA	miR5021:AT3G54290.1	0.899860947
AT4G13590.2	miR158a-5p	707	5.5	1.60355	1.193019356	no	NA	miR158a-5p:AT4G13590.2	0.899860947
AT5G54810.1	miR398a-5p	727	6	0.493033	1.493033	no	ATTSB1	miR398a-5p:ATTSB1	0.899860947
AT2G01720.1	miR403-3p	849	6	1.11052	1.013795754	no	NA	miR403-3p:AT2G01720.1	0.904384147
AT1G33040.1	miR414	204	5	0.813744	0.485216465	no	NACA5	miR414:NACA5	0.905577867
AT1G62940.1	miR156i	659	5.5	0.722796	0.843057289	no	ACOS5	miR156i:ACOS5	0.905577867
AT2G04390.1	miR847	328	5	0.0909478	0.488124189	no	NA	miR847:AT2G04390.1	0.905577867
AT2G29960.2	miR5632-5p	378	5	0.521753	0.475267108	no	ATCYP5	miR5632-5p:ATCYP5	0.905577867
AT4G09670.1	miR415	1278	5	0.502606	0.721782112	no	NA	miR415:AT4G09670.1	0.905577867
AT5G56600.2	miR397b	138	5	0.320711	0.486691725	no	PFN3	miR397b:PFN3	0.905577867
AT1G07110.1	miR5640	2548	6	1.01957	1.379192837	no	ATF2KP	miR5640:ATF2KP	0.906092999
AT1G10200.1	miR394a	660	5	0.536113	0.574172725	no	WLIM1	miR394a:WLIM1	0.906092999
AT1G12270.1	miR5648-3p	891	5.5	0.536113	1.103123707	no	Hop1	miR5648-3p:Hop1	0.906092999
AT1G14920.1	miR169a-5p	660	6	0.406872	1.406872	no	GAI	miR169a-5p:GAI	0.906092999
AT1G15860.3	miR829-5p	851	5	0.655782	0.41086402	no	NA	miR829-5p:AT1G15860.3	0.906092999
AT1G31580.1	miR5021	173	4	0.378151	0.413124715	no	CXC750	miR5021:CXC750	0.906092999
AT2G21330.3	miR5636	74	5	0.583981	0.512316773	no	AtFBA1	miR5636:AtFBA1	0.906092999
AT2G37770.2	miR5664	140	6	0.382938	1.382938	no	AKR4C9	miR5664:AKR4C9	0.906092999
AT3G50690.1	miR156d-3p	663	6	0.416445	1.416445	no	NA	miR156d-3p:AT3G50690.1	0.906092999
AT4G29130.1	miR3434-3p	415	5.5	0.607914	0.943805913	no	ATHXK1	miR3434-3p:ATHXK1	0.906092999
AT4G29670.2	miR169f-3p	704	6	2.10137	1.298649582	no	ACHT2	miR169f-3p:ACHT2	0.906092999
AT5G26230.1	miR5021	214	6	0.382938	1.382938	no	MAKR1	miR5021:MAKR1	0.906092999
AT5G27990.1	miR414	543	6	1.03393	1.287954488	no	NA	miR414:AT5G27990.1	0.906092999
AT3G26430.1	miR859	2214	6	0.349431	1.349431	no	NA	miR859:AT3G26430.1	0.906903058
AT1G75930.1	miR5021	178	4	1.37379	0.381789875	no	EXL6	miR5021:EXL6	0.909009271
AT1G44920.1	miR418	600	6	1.78545	0.949421236	no	NA	miR418:AT1G44920.1	0.909371721
AT1G66580.1	miR158a-5p	795	5	1.33071	0.505140898	no	RPL10C	miR158a-5p:RPL10C	0.909371721
AT4G39400.1	miR5021	209	5	1.17275	0.731041374	no	ATBRI1	miR5021:ATBRI1	0.909371721
AT4G16530.1	miR414	2242	6	0.770663	0.986663301	no	NA	miR414:AT4G16530.1	0.909431366
AT5G10200.1	miR847	2045	6	0.493033	0.951206055	no	NA	miR847:AT5G10200.1	0.909431366
AT5G45670.1	miR5014b	979	5.5	1.17753	0.795421504	no	NA	miR5014b:AT5G45670.1	0.909431366
AT5G09750.1	miR775	402	5.5	0.856824	0.90864444	no	HEC3	miR775:HEC3	0.911221407
AT1G68540.2	miR5028	1029	5.5	0.359005	0.913158846	no	CCRL6	miR5028:CCRL6	0.913603931
AT3G11120.1	miR831-3p	105	5	1.30199	0.239986114	no	NA	miR831-3p:AT3G11120.1	0.913603931
AT5G04170.1	miR773a	1048	6	0.832891	1.251707115	no	NA	miR773a:AT5G04170.1	0.913603931
AT5G04250.2	miR838	1302	6	3.02042	1.23170104	no	NA	miR838:AT5G04250.2	0.913603931
AT3G56490.1	miR5663-5p	197	5.5	1.09137	0.762614089	no	HINT1	miR5663-5p:HINT1	0.916684961
AT4G11790.1	miR2938	568	5.5	1.07223	0.686168874	no	NA	miR2938:AT4G11790.1	0.917536268
AT1G17470.2	miR5998a	187	6	0.550474	0.981813507	no	ATDRG	miR5998a:ATDRG	0.919645174
AT1G37130.1	miR390a-3p	1622	5.5	0.488246	0.647852168	no	ATNR2	miR390a-3p:ATNR2	0.919645174
AT1G62500.1	miR160c-3p	219	5	0.861611	0.4658115	no	NA	miR160c-3p:AT1G62500.1	0.919645174
AT4G28706.4	miR8165	821	6	1.01479	0.988262243	no	NA	miR8165:AT4G28706.4	0.919645174
AT5G03660.2	miR840-3p	491	5.5	1.05787	0.651470016	no	NA	miR840-3p:AT5G03660.2	0.919645174
AT5G42270.1	miR390b-3p	1256	5	0.382938	0.41043678	no	FTSH5	miR390b-3p:FTSH5	0.919645174
AT4G17090.1	miR5645a	1469	5	0.588767	0.389150919	no	AtBAM3	miR5645a:AtBAM3	0.919909411
AT1G19570.2	miR842	467	5	0.574407	0.157380423	no	ATDHAR1	miR842:ATDHAR1	0.921451669
AT1G62480.1	miR838	473	5.5	2.10616	0.779087617	no	NA	miR838:AT1G62480.1	0.921451669
AT1G64520.1	miR156i	907	6	1.08659	1.178422997	no	RPN12a	miR156i:RPN12a	0.921451669
AT2G05220.2	miR847	336	5	0.421232	0.23678794	no	NA	miR847:AT2G05220.2	0.921451669
AT2G22125.1	miR167a-3p	5198	6	0.603128	1.120437796	no	CSI1	miR167a-3p:CSI1	0.921451669
AT3G17820.1	miR851-5p	1014	5	1.23019	0.350069302	no	ATGSKB6	miR851-5p:ATGSKB6	0.921451669
AT3G56360.1	miR779.1	621	6	1.34986	1.215395374	no	NA	miR779.1:AT3G56360.1	0.921451669
AT4G01150.2	miR3440b-3p	252	5.5	2.28806	0.831702252	no	NA	miR3440b-3p:AT4G01150.2	0.921451669
AT4G29020.2	miR172b-5p	319	5.5	1.6945	0.817101979	no	NA	miR172b-5p:AT4G29020.2	0.921451669
AT5G07530.2	miR164b-3p	1497	5	1.13924	0.10157256	no	ATGRP-7	miR164b-3p:ATGRP-7	0.921451669
AT5G54160.1	miR5634	591	5.5	0.976492	0.842828572	no	ATOMT1	miR5634:ATOMT1	0.924714737
AT3G22440.1	miR166a-5p	1373	6	1.66099	1.04120218	no	NA	miR166a-5p:AT3G22440.1	0.932004361
AT3G29200.1	miR833a-5p	1182	6	1.48867	0.904332943	no	ATCM1	miR833a-5p:ATCM1	0.933035377
AT1G10670.4	miR162a-5p	939	5.5	1.20147	0.506002469	no	ACLA-1	miR162a-5p:ACLA-1	0.936164038
AT1G65295.1	miR854a	115	5	5.82545	0.451822063	no	NA	miR854a:AT1G65295.1	0.936164038
AT3G07410.1	miR158a-5p	557	6	0.636635	0.842330229	no	AtRABA5b	miR158a-5p:AtRABA5b	0.939886667
AT5G52840.1	miR838	281	5.5	1.06265	0.579249628	no	NA	miR838:AT5G52840.1	0.939886667
AT5G18600.1	miR414	204	5.5	0.373365	0.571637579	no	NA	miR414:AT5G18600.1	0.940189812
AT5G45960.1	miR5021	110	6	0.971706	0.806229172	no	NA	miR5021:AT5G45960.1	0.940189812
AT5G14740.5	miR159b-5p	1243	5.5	2.49867	0.5562866	no	BETA CA2	miR159b-5p:BETA CA2	0.957557753
AT5G53460.3	miR5014b	6850	5.5	1.13445	0.745779234	no	GLT1	miR5014b:GLT1	0.959870063
AT4G37590.1	miR827	1977	5.5	1.23976	0.567226018	no	MEL1	miR827:MEL1	0.963642911
AT5G67300.1	miR858b	359	6	0.516967	0.802487501	no	ATMYB44	miR858b:ATMYB44	0.96604815
AT2G17420.1	miR414	817	6	0.387725	1	no	ATNTRA	miR414:ATNTRA	0.968633874
AT5G22630.1	miR8180	655	6	0.579194	1.00304051	no	ADT5	miR8180:ADT5	0.968633874
AT5G57020.1	miR3440b-5p	1483	6	1.04351	0.776329936	no	ATNMT1	miR3440b-5p:ATNMT1	0.969814039
AT1G63300.1	miR851-5p	1603	6	0.80417	0.775680161	no	NA	miR851-5p:AT1G63300.1	0.969928514
AT2G16600.2	miR773b-5p	405	5	1.16317	0.37044515	no	ROC3	miR773b-5p:ROC3	0.969928514
AT2G20280.1	miR774b-3p	402	6	0.588767	0.782971688	no	NA	miR774b-3p:AT2G20280.1	0.969928514
AT5G62560.1	miR156f-3p	1636	6	0.780237	0.73223718	no	NA	miR156f-3p:AT5G62560.1	0.969928514
AT1G76892.1	miR5021	77	6	0.995639	0.731536541	no	NA	miR5021:AT1G76892.1	0.970878616
AT4G17040.1	miR5021	177	5	0.344644	0.473783165	no	CLPR4	miR5021:CLPR4	0.973849351
AT5G60360.3	miR167a-5p	738	5.5	0.325497	0.659451244	no	AALP	miR167a-5p:AALP	0.976501406
AT5G01350.1	miR172b-5p	447	5.5	0.698862	0.526643376	no	NA	miR172b-5p:AT5G01350.1	0.977062207
AT5G12890.1	miR157a-3p	1453	5.5	0.842464	0.488520278	no	NA	miR157a-3p:AT5G12890.1	0.977062207
AT4G13930.1	miR414	1592	5.5	0.51218	0.58838544	no	SHM4	miR414:SHM4	0.977652959
AT3G15530.2	miR5021	41	6	0.938199	0.699435601	no	NA	miR5021:AT3G15530.2	0.978056433
AT4G39330.2	miR841b-5p	348	6	2.4508	0.697940642	no	ATCAD9	miR841b-5p:ATCAD9	0.981879029
AT1G01800.2	miR171c-5p	925	5.5	0.478673	0.387150009	no	NA	miR171c-5p:AT1G01800.2	0.981964141
AT1G06070.1	miR2938	208	6	0.990853	0.654040336	no	NA	miR2938:AT1G06070.1	0.981964141
AT1G10950.1	miR5024-5p	1797	5.5	0.727583	0.374812711	no	AtTMN1	miR5024-5p:AtTMN1	0.981964141
AT1G12080.2	miR838	461	5.5	0.5409	0.207428886	no	NA	miR838:AT1G12080.2	0.981964141
AT1G15340.2	miR773a	994	5.5	0.694075	0.26373658	no	MBD10	miR773a:MBD10	0.981964141
AT1G30230.2	miR5021	834	5	1.34507	0.36617574	no	eEF-1Bb1	miR5021:eEF-1Bb1	0.981964141
AT1G48920.1	miR414	1280	5.5	0.325497	0.29059441	no	ATNUC-L1	miR414:ATNUC-L1	0.981964141
AT1G50200.2	miR161.2	2577	5.5	0.258483	0.462130493	no	ACD	miR161.2:ACD	0.981964141
AT1G62940.1	miR859	1270	5.5	0.473886	0.399411946	no	ACOS5	miR859:ACOS5	0.981964141
AT1G64770.3	miR2111a-5p	848	6	0.488246	0.728279284	no	NDF2	miR2111a-5p:NDF2	0.981964141
AT1G71170.1	miR4227	481	6	0.382938	0.655259367	no	NA	miR4227:AT1G71170.1	0.981964141
AT1G75180.3	miR414	1321	5.5	0.105308	0.376744471	no	NA	miR414:AT1G75180.3	0.981964141
AT1G75630.2	miR5658	743	5.5	0.545687	0.524281596	no	AVA-P4	miR5658:AVA-P4	0.981964141
AT1G77440.2	miR867	451	5.5	0.5409	0.500708381	no	PBC2	miR867:PBC2	0.981964141
AT2G16600.2	miR414	538	5.5	1.25412	0.273640278	no	ROC3	miR414:ROC3	0.981964141
AT2G20890.1	miR838	906	5.5	0.785023	0.35791083	no	PSB29	miR838:PSB29	0.981964141
AT2G30010.1	miR156g	1152	6	0.478673	0.610603057	no	TBL45	miR156g:TBL45	0.981964141
AT2G37040.1	miR406	1537	5.5	0.488246	0.354148661	no	ATPAL1	miR406:ATPAL1	0.981964141
AT2G44440.1	miR847	339	6	0.0670142	0.571697034	no	AtEML4	miR847:AtEML4	0.981964141
AT3G01390.2	miR837-5p	470	5.5	0.29199	0.245170558	no	AVMA10	miR837-5p:AVMA10	0.981964141
AT3G04290.1	miR5661	669	5.5	2.24976	0.360947685	no	ATLTL1	miR5661:ATLTL1	0.981964141
AT3G15020.2	miR827	680	5.5	0.382938	0.42492449	no	mMDH2	miR827:mMDH2	0.981964141
AT3G46030.1	miR4243	261	5.5	0.244123	0.32533151	no	HTB11	miR4243:HTB11	0.981964141
AT4G04640.1	miR5021	1310	6	0.919052	0.640523085	no	ATPC1	miR5021:ATPC1	0.981964141
AT4G09650.1	miR159b-3p	88	5.5	0.521753	0.266947516	no	ATPD	miR159b-3p:ATPD	0.981964141
AT4G16720.1	miR5644	520	5.5	0.449952	0.35682255	no	NA	miR5644:AT4G16720.1	0.981964141
AT4G18030.1	miR166e-5p	2047	6	1.99128	0.565575894	no	NA	miR166e-5p:AT4G18030.1	0.981964141
AT4G20440.4	miR5633	960	6	0.971706	0.604054385	no	smB	miR5633:smB	0.981964141
AT4G24770.1	miR854a	1111	5.5	1.46474	0.459368186	no	ATRBP31	miR854a:ATRBP31	0.981964141
AT4G30210.2	miR5021	103	5	0.406872	0.1622106	no	AR2	miR5021:AR2	0.981964141
AT5G01530.1	miR5662	896	5.5	2.87682	0.266600191	no	LHCB4.1	miR5662:LHCB4.1	0.981964141
AT5G12370.3	miR840-3p	1749	6	0.416445	0.558416189	no	SEC10	miR840-3p:SEC10	0.981964141
AT5G19850.1	miR5020a	185	6	0.560047	0.719592151	no	NA	miR5020a:AT5G19850.1	0.981964141
AT5G30510.1	miR167a-5p	616	6	0.909478	0.722780627	no	ARRPS1	miR167a-5p:ARRPS1	0.981964141
AT5G33370.2	miR5663-3p	133	5.5	2.02957	0.368633478	no	NA	miR5663-3p:AT5G33370.2	0.981964141
AT5G38650.1	miR866-3p	315	6	0.660568	0.646122838	no	NA	miR866-3p:AT5G38650.1	0.981964141
AT5G38660.2	miR866-3p	1157	6	0.660568	0.646122838	no	APE1	miR866-3p:APE1	0.981964141
AT5G39320.1	miR5645a	1515	5.5	0.919052	0.418963993	no	UDG4	miR5645a:UDG4	0.981964141
AT5G40950.1	miR841a-3p	261	5.5	0.55526	0.378282665	no	RPL27	miR841a-3p:RPL27	0.981964141
AT5G43960.2	miR847	1450	6	0.866398	0.640341855	no	NA	miR847:AT5G43960.2	0.981964141
AT5G45960.1	miR2934-5p	706	6	0.373365	0.588038964	no	NA	miR2934-5p:AT5G45960.1	0.981964141
AT5G58770.1	miR837-5p	720	5.5	0.478673	0.323158474	no	AtcPT4	miR837-5p:AtcPT4	0.981964141
AT5G60340.1	miR397b	369	6	0.732369	0.726859979	no	AAK6	miR397b:AAK6	0.981964141
AT5G63530.2	miR4221	68	6	1.45995	0.590761834	no	ATFP3	miR4221:ATFP3	0.981964141
AT4G02600.2	miR829-5p	1722	6	0.306351	0.985555607	no	ATMLO1	miR829-5p:ATMLO1	0.985334673
AT4G35090.2	miR169a-3p	957	6	1.57962	0.726381384	no	CAT2	miR169a-3p:CAT2	0.985334673
AT5G20890.1	miR5663-5p	866	6	0.411659	0.71595816	no	NA	miR5663-5p:AT5G20890.1	0.985334673
AT5G49100.1	miR5021	1170	6	0.416445	0.873122621	no	NA	miR5021:AT5G49100.1	0.985334673
AT5G56910.1	miR5017-5p	775	6	0.622275	0.882785713	no	NA	miR5017-5p:AT5G56910.1	0.985334673
AT5G61130.1	miR5021	106	5	0.636635	0.541932119	no	PDCB1	miR5021:PDCB1	0.985334673
AT5G64310.1	miR417	426	6	1.33071	0.744614372	no	AGP1	miR417:AGP1	0.985334673
AT1G19830.1	miR5020a	305	6	0.416445	0.732614156	no	NA	miR5020a:AT1G19830.1	0.987439045
AT1G75860.1	miR5013	737	6	0.349431	0.713859636	no	NA	miR5013:AT1G75860.1	0.987439045
AT2G04570.1	miR1888b	104	6	1.64663	0.69035198	no	NA	miR1888b:AT2G04570.1	0.987439045
AT1G72020.1	miR5651	278	6	1.06744	0.659495738	no	NA	miR5651:AT1G72020.1	0.995652355
AT3G01500.3	miR5024-3p	748	6	3.3555	0.496159336	no	ATBCA1	miR5024-3p:ATBCA1	0.996266266
AT3G45090.2	miR858a	2074	6	0.172322	0.498890147	no	NA	miR858a:AT3G45090.2	0.996266266
AT1G06760.1	miR834	682	6	0.713222	0.274912105	no	NA	miR834:AT1G06760.1	0.999994007
AT1G30230.2	miR5665	662	6	0.449952	0.435898808	no	eEF-1Bb1	miR5665:eEF-1Bb1	0.999994007
AT1G52300.1	miR778	330	6	3.30763	0.506161887	no	NA	miR778:AT1G52300.1	0.999994007
AT2G04570.1	miR774b-3p	984	6	0.411659	0.211722702	no	NA	miR774b-3p:AT2G04570.1	0.999994007
AT2G10940.2	miR862-5p	726	6	0.363791	0.094878358	no	NA	miR862-5p:AT2G10940.2	0.999994007
AT2G39730.3	miR863-5p	420	6	0.971706	0.566660344	no	RCA	miR863-5p:RCA	0.999994007
AT3G08520.1	miR831-3p	29	6	1.61791	0.480626488	no	NA	miR831-3p:AT3G08520.1	0.999994007
AT3G10060.1	miR390a-5p	697	6	0.607914	0.446149535	no	NA	miR390a-5p:AT3G10060.1	0.999994007
AT3G14210.1	miR859	1044	6	0.521753	0.464841922	no	ESM1	miR859:ESM1	0.999994007
AT3G50820.1	miR782	1083	6	0.564834	0.206134638	no	OEC33	miR782:OEC33	0.999994007
AT3G56020.1	miR831-3p	71	6	3.11137	0.447369939	no	NA	miR831-3p:AT3G56020.1	0.999994007
AT3G61580.1	miR5021	1144	6	0.378151	0.371540376	no	AtSLD1	miR5021:AtSLD1	0.999994007
AT3G62250.1	miR838	281	6	0.454739	0.373395842	no	UBQ5	miR838:UBQ5	0.999994007
AT4G02940.1	miR8172	1827	6	0.378151	0.493073753	no	NA	miR8172:AT4G02940.1	0.999994007
AT4G07990.2	miR173-5p	1191	6	0.387725	0.303282128	no	NA	miR173-5p:AT4G07990.2	0.999994007
AT4G17090.1	miR5998a	1652	6	1.40251	0.325723435	no	AtBAM3	miR5998a:AtBAM3	0.999994007
AT4G27430.2	miR5661	700	6	0.411659	0.388597737	no	CIP7	miR5661:CIP7	0.999994007
AT4G30960.1	miR842	378	6	0.564834	0.473844635	no	ATCIPK6	miR842:ATCIPK6	0.999994007
AT5G23730.1	miR396a-5p	836	6	1.369	0.316052506	no	EFO2	miR396a-5p:EFO2	0.999994007
AT5G62210.1	miR2112-5p	659	6	0.966919	0.424972884	no	NA	miR2112-5p:AT5G62210.1	0.999994007
