# Supplementary material for: NanoPARE: parallel analysis of RNA 5′ ends from low-input RNA
Source: Genome Res. 2018 Dec;28(12):1931–42. doi: 10.1101/gr.239202.118 (PMC6280765; doi:10.1101/gr.239202.118)
Supplement: Supplemental Material [file supp_gr.239202.118_Supplemental_Code_S1.zip › supplemental_code_S1/data_tables/detected_sites/xrn4_1.anno.tas.allen.detected.sites.tsv]

target.transcript	sRNA	slice.site	Allen.score	slice.site.rpm	fold.change	verified.	common.name	interaction	adj.p.val
AT2G33860.1	TAS3C-5'D5[+]	1685	1.5	3.32678	3.150495316	yes	ARF3	TAS3C-5'D5[+]:ARF3	0
AT2G33860.1	TAS3C-5'D5[+]	1805	1	1.21104	1.283402098	yes	ARF3	TAS3C-5'D5[+]:ARF3	0
AT4G16510.1	TAS2-3'D9[-]	629	5.5	3.14488	4.14488	no	NA	TAS2-3'D9[-]:AT4G16510.1	0
AT5G18040.1	TAS1A-3'D2[+]	685	2	10.9808	8.458358778	yes	NA	TAS1A-3'D2[+]:AT5G18040.1	0
AT5G60450.1	TAS3C-5'D5[+]	1885	1	0.287204	1.287204	yes	ARF4	TAS3C-5'D5[+]:ARF4	0
AT5G60450.1	TAS3A-5'D7[+]	2094	1.5	2.43644	1.547513757	yes	ARF4	TAS3A-5'D7[+]:ARF4	0
AT5G62000.4	TAS3A-5'D7[+]	1745	1.5	3.59005	1.826805593	yes	ARF1-BP	TAS3A-5'D7[+]:ARF1-BP	0
AT4G29770.2	TAS1A-3'D6[+]	780	3	1.2254	2.2254	yes	NA	TAS1A-3'D6[+]:AT4G29770.2	0.045869245
AT4G29760.1	TAS1A-3'D6[+]	630	3	0.617488	1.617488	no	NA	TAS1A-3'D6[+]:AT4G29760.1	0.103457239
AT5G18065.1	TAS1A-3'D2[+]	736	2	1.16317	0.969948749	no	NA	TAS1A-3'D2[+]:AT5G18065.1	0.103457239
AT2G44680.2	TAS1A-3'D5[-]	1254	3	1.89554	1.644174914	no	CKB4	TAS1A-3'D5[-]:CKB4	0.308799859
AT1G51670.1	TAS1A-3'D6[+]	536	3.5	0.435592	1.435592	no	NA	TAS1A-3'D6[+]:AT1G51670.1	0.327515393
AT3G10010.1	TAS3C-5'D8[-]	2394	6	2.57526	3.57526	no	DML2	TAS3C-5'D8[-]:DML2	0.336487418
AT2G25930.1	TAS3C-5'D10[+]	2440	5	4.29848	2.648670536	no	ELF3	TAS3C-5'D10[+]:ELF3	0.369223176
AT5G40040.1	TAS1C-3'D7[-]	59	5	1.21104	2.21104	no	NA	TAS1C-3'D7[-]:AT5G40040.1	0.456431652
AT2G16750.1	TAS3C-5'D3[+]	1998	4.5	2.86246	1.633714291	no	NA	TAS3C-5'D3[+]:AT2G16750.1	0.558489924
AT5G58220.3	TAS3B-5'D10[+]	428	5.5	2.14445	3.14445	no	ALNS	TAS3B-5'D10[+]:ALNS	0.577116715
AT4G09730.1	TAS1A-3'D7[+]	164	4	0.387725	1.387725	no	RH39	TAS1A-3'D7[+]:RH39	0.635980189
AT2G39675.1	TAS1A-3'D10[-]	492	3	0.378151	0.578238705	no	TAS1c	TAS1A-3'D10[-]:TAS1c	0.647618796
AT1G47200.1	TAS3B-5'D7[+]	622	5	3.71929	1.754572054	no	WPP2	TAS3B-5'D7[+]:WPP2	0.655628814
AT2G46020.2	TAS1B-3'D7[-]	4939	4	0.406872	1.027980868	no	ATBRM	TAS1B-3'D7[-]:ATBRM	0.655628814
AT4G16340.1	TAS3B-5'D7[+]	5142	6	1.95777	2.315044262	no	SPK1	TAS3B-5'D7[+]:SPK1	0.655628814
AT4G31340.2	TAS3C-5'D4[-]	1692	2	1.16317	0.531089495	no	NA	TAS3C-5'D4[-]:AT4G31340.2	0.655628814
AT1G12390.1	TAS1B-3'D7[-]	251	4.5	0.80417	1.80417	no	NA	TAS1B-3'D7[-]:AT1G12390.1	0.656293533
AT2G31390.1	TAS2-3'D9[-]	1144	4	0.852037	1.460531348	no	NA	TAS2-3'D9[-]:AT2G31390.1	0.672526062
AT4G37510.1	TAS3C-5'D1[+]	1198	6	1.99607	2.99607	no	NA	TAS3C-5'D1[+]:AT4G37510.1	0.672526062
AT3G47290.1	TAS1C-3'D9[+]	693	5.5	0.995639	1.995639	no	ATPLC8	TAS1C-3'D9[+]:ATPLC8	0.684488429
ATCG01040.1	TAS1B-3'D9[+]	199	3.5	0.392512	0.061027176	no	YCF5	TAS1B-3'D9[+]:YCF5	0.747618393
AT3G56230.1	TAS3C-5'D1[+]	112	5.5	0.933412	1.933412	no	NA	TAS3C-5'D1[+]:AT3G56230.1	0.780151156
AT3G61415.2	TAS1B-3'D4[-]	1188	6	1.00521	2.00521	no	ASK21	TAS1B-3'D4[-]:ASK21	0.780151156
AT1G27752.2	TAS4-3'D4[+]	2675	4.5	0.650995	0.817498279	no	NA	TAS4-3'D4[+]:AT1G27752.2	0.899703918
AT2G35880.1	TAS1A-3'D9[-]	640	6	1.01479	2.01479	no	NA	TAS1A-3'D9[-]:AT2G35880.1	0.899703918
AT3G53270.6	TAS4-3'D3[+]	1237	4.5	0.828104	1.032440391	no	NA	TAS4-3'D3[+]:AT3G53270.6	0.899703918
AT4G14570.1	TAS3B-5'D7[+]	2280	5.5	1.01957	1.540319585	no	AARE	TAS3B-5'D7[+]:AARE	0.924418312
AT5G53160.2	TAS3B-5'D5[+]	321	4.5	0.339858	0.936436482	no	PYL8	TAS3B-5'D5[+]:PYL8	0.924418312
AT2G16640.1	TAS3B-5'D8[+]	865	6	1.34507	2.34507	no	ATTOC132	TAS3B-5'D8[+]:ATTOC132	0.929167818
AT5G16450.2	TAS2-3'D9[-]	441	4.5	0.402085	1.402085	no	NA	TAS2-3'D9[-]:AT5G16450.2	0.953953497
AT1G52670.1	TAS2-3'D3[-]	1010	4.5	1.05308	1.474371496	no	NA	TAS2-3'D3[-]:AT1G52670.1	0.970987084
AT2G38750.1	TAS4-3'D2[-]	629	5	0.464313	1.464313	no	ANNAT4	TAS4-3'D2[-]:ANNAT4	0.970987084
AT3G06760.2	TAS3B-5'D7[+]	861	4	1.09137	0.536144239	no	NA	TAS3B-5'D7[+]:AT3G06760.2	0.970987084
AT3G20540.2	TAS1A-3'D7[-]	2716	6	1.04829	2.04829	no	POLGAMMA1	TAS1A-3'D7[-]:POLGAMMA1	0.970987084
AT3G52300.2	TAS3B-5'D5[+]	377	6	2.49867	2.131488509	no	ATPQ	TAS3B-5'D5[+]:ATPQ	0.970987084
AT4G31300.3	TAS3B-5'D1[+]	411	5	1.24455	1.417030886	no	PBA1	TAS3B-5'D1[+]:PBA1	0.970987084
AT1G18540.1	TAS4-3'D8[+]	728	4.5	0.464313	0.210261105	no	NA	TAS4-3'D8[+]:AT1G18540.1	0.989931788
AT1G20816.1	TAS3C-5'D8[-]	572	4.5	0.473886	0.450879957	no	NA	TAS3C-5'D8[-]:AT1G20816.1	0.989931788
AT1G20890.1	TAS3A-5'D6[+]	246	6	0.464313	1.464313	no	NA	TAS3A-5'D6[+]:AT1G20890.1	0.989931788
AT1G26640.1	TAS3A-5'D6[+]	120	6	1.09616	1.465021439	no	NA	TAS3A-5'D6[+]:AT1G26640.1	0.989931788
AT1G42550.1	TAS3A-5'D1[+]	2397	4.5	0.464313	0.431523033	no	PMI1	TAS3A-5'D1[+]:PMI1	0.989931788
AT1G53300.1	TAS3B-5'D7[+]	996	5.5	0.813744	1.114736325	no	TTL1	TAS3B-5'D7[+]:TTL1	0.989931788
AT1G70060.1	TAS3C-5'D10[+]	2099	6	0.507393	1.507393	no	SNL4	TAS3C-5'D10[+]:SNL4	0.989931788
AT1G71070.1	TAS3C-5'D3[+]	1649	5	1.59398	0.819945632	no	NA	TAS3C-5'D3[+]:AT1G71070.1	0.989931788
AT1G74060.1	TAS4-3'D8[+]	771	4.5	0.689289	0.503503355	no	NA	TAS4-3'D8[+]:AT1G74060.1	0.989931788
AT1G74950.1	TAS3A-5'D4[+]	838	6	0.655782	1.655782	no	JAZ2	TAS3A-5'D4[+]:JAZ2	0.989931788
AT1G75930.1	TAS3A-5'D5[+]	662	4.5	0.574407	0.317815472	no	EXL6	TAS3A-5'D5[+]:EXL6	0.989931788
AT2G35940.3	TAS4-3'D9[-]	2758	4.5	0.583981	0.686663228	no	BLH1	TAS4-3'D9[-]:BLH1	0.989931788
AT2G36410.3	TAS3A-5'D4[+]	504	6	2.38379	1.494804965	no	NA	TAS3A-5'D4[+]:AT2G36410.3	0.989931788
AT2G39220.1	TAS3C-5'D1[+]	385	4.5	0.574407	0.681101507	no	PLA IIB	TAS3C-5'D1[+]:PLA IIB	0.989931788
AT2G39730.3	TAS2-3'D8[-]	283	5	2.40772	1.109049192	no	RCA	TAS2-3'D8[-]:RCA	0.989931788
AT3G04920.1	TAS3A-5'D8[+]	255	5	3.04436	0.953721281	no	NA	TAS3A-5'D8[+]:AT3G04920.1	0.989931788
AT4G14990.1	TAS3A-5'D6[+]	2970	5	0.315924	0.675604742	no	NA	TAS3A-5'D6[+]:AT4G14990.1	0.989931788
AT4G17230.1	TAS3B-5'D7[+]	1570	4.5	0.459526	0.504893523	no	SCL13	TAS3B-5'D7[+]:SCL13	0.989931788
AT4G23910.2	TAS3B-5'D7[+]	568	6	0.426019	1.426019	no	NA	TAS3B-5'D7[+]:AT4G23910.2	0.989931788
AT4G27840.1	TAS4-3'D9[+]	820	5.5	1.2637	1.343839307	no	NA	TAS4-3'D9[+]:AT4G27840.1	0.989931788
AT4G36648.1	TAS1A-3'D2[-]	1908	6	2.13488	1.949656511	no	NA	TAS1A-3'D2[-]:AT4G36648.1	0.989931788
AT5G01410.1	TAS1C-3'D7[-]	1134	4.5	0.392512	0.447616323	no	ATPDX1	TAS1C-3'D7[-]:ATPDX1	0.989931788
AT5G08540.1	TAS3C-5'D3[+]	331	5	2.31678	1.117762036	no	NA	TAS3C-5'D3[+]:AT5G08540.1	0.989931788
AT5G09670.2	TAS1C-3'D6[-]	1386	5	0.698862	0.962050563	no	NA	TAS1C-3'D6[-]:AT5G09670.2	0.989931788
AT5G09672.1	TAS1C-3'D6[-]	1386	5	0.698862	0.962050563	no	CPuORF21	TAS1C-3'D6[-]:CPuORF21	0.989931788
AT5G10050.1	TAS3B-5'D9[+]	693	6	0.976492	1.434162149	no	NA	TAS3B-5'D9[+]:AT5G10050.1	0.989931788
AT5G10940.2	TAS1B-3'D10[+]	2021	6	0.952559	1.952559	no	ASG2	TAS1B-3'D10[+]:ASG2	0.989931788
AT5G13020.1	TAS3A-5'D1[+]	1359	5	0.698862	0.845204975	no	AtEML3	TAS3A-5'D1[+]:AtEML3	0.989931788
AT5G13460.1	TAS4-3'D9[+]	985	5.5	0.51218	1.51218	no	IQD11	TAS4-3'D9[+]:IQD11	0.989931788
AT5G19990.1	TAS3B-5'D6[+]	963	4.5	0.373365	0.444195938	no	ATSUG1	TAS3B-5'D6[+]:ATSUG1	0.989931788
AT5G22640.2	TAS3C-5'D2[+]	1738	5	0.483459	1.143958445	no	emb1211	TAS3C-5'D2[+]:emb1211	0.989931788
AT5G22700.1	TAS1C-3'D6[-]	1502	5.5	1.71365	1.181285913	no	NA	TAS1C-3'D6[-]:AT5G22700.1	0.989931788
AT5G28540.1	TAS1B-3'D4[-]	1747	5	1.17753	1.004414288	no	BIP1	TAS1B-3'D4[-]:BIP1	0.989931788
AT5G33370.2	TAS3C-5'D4[-]	1300	3.5	3.06351	0.706301862	no	NA	TAS3C-5'D4[-]:AT5G33370.2	0.989931788
AT5G48180.1	TAS1B-3'D7[-]	657	5.5	1.84289	1.371898872	no	AtNSP5	TAS1B-3'D7[-]:AtNSP5	0.989931788
AT5G61820.1	TAS1C-3'D5[-]	1236	6	2.22104	1.512459677	no	NA	TAS1C-3'D5[-]:AT5G61820.1	0.989931788
ATCG00830.1	TAS3B-5'D9[+]	771	4.5	2.07744	0.171859695	no	RPL2.1	TAS3B-5'D9[+]:RPL2.1	0.989931788
ATCG00860.1	TAS4-3'D2[-]	538	5	0.0670142	0.936951305	no	YCF2.1	TAS4-3'D2[-]:YCF2.1	0.989931788
ATCG01280.1	TAS4-3'D2[-]	538	5	0.205829	0.611566329	no	YCF2.2	TAS4-3'D2[-]:YCF2.2	0.989931788
AT1G04270.2	TAS1A-3'D5[+]	82	5	2.59441	0.437616879	no	RPS15	TAS1A-3'D5[+]:RPS15	0.999954792
AT1G06550.1	TAS3C-5'D10[+]	1260	6	0.516967	0.560001993	no	NA	TAS3C-5'D10[+]:AT1G06550.1	0.999954792
AT1G07320.4	TAS1B-3'D4[-]	853	6	0.459526	0.109055764	no	EMB2784	TAS1B-3'D4[-]:EMB2784	0.999954792
AT1G15270.1	TAS3B-5'D9[+]	207	6	0.536113	0.3839054	no	NA	TAS3B-5'D9[+]:AT1G15270.1	0.999954792
AT1G17490.1	TAS1A-3'D5[+]	342	6	0.296777	0.534436046	no	NA	TAS1A-3'D5[+]:AT1G17490.1	0.999954792
AT1G22640.1	TAS2-3'D9[+]	476	5.5	0.560047	0.829477796	no	ATMYB3	TAS2-3'D9[+]:ATMYB3	0.999954792
AT1G23190.1	TAS3C-5'D9[+]	1230	5	0.306351	0.616177143	no	PGM3	TAS3C-5'D9[+]:PGM3	0.999954792
AT1G25230.1	TAS3A-5'D3[+]	250	5.5	1.00043	0.861830825	no	NA	TAS3A-5'D3[+]:AT1G25230.1	0.999954792
AT1G30360.1	TAS2-3'D3[+]	2344	5.5	1.21583	0.429451884	no	ERD4	TAS2-3'D3[+]:ERD4	0.999954792
AT1G34030.1	TAS3C-5'D2[+]	355	6	0.890331	0.64643055	no	NA	TAS3C-5'D2[+]:AT1G34030.1	0.999954792
AT1G49520.1	TAS3B-5'D7[+]	691	6	0.205829	1.205829	no	NA	TAS3B-5'D7[+]:AT1G49520.1	0.999954792
AT1G50430.2	TAS3C-5'D2[-]	542	6	1.29242	1.151476277	no	7RED	TAS3C-5'D2[-]:7RED	0.999954792
AT1G53910.3	TAS3C-5'D9[+]	805	6	0.29199	0.635218518	no	RAP2.12	TAS3C-5'D9[+]:RAP2.12	0.999954792
AT1G56070.1	TAS1C-3'D6[-]	2382	5	0.660568	0.255285838	no	LOS1	TAS1C-3'D6[-]:LOS1	0.999954792
AT1G57720.2	TAS3B-5'D8[+]	1181	6	0.406872	0.292474996	no	NA	TAS3B-5'D8[+]:AT1G57720.2	0.999954792
AT1G64230.5	TAS3C-5'D9[+]	777	6	0.378151	0.488886327	no	UBC28	TAS3C-5'D9[+]:UBC28	0.999954792
AT1G65960.2	TAS3B-5'D6[+]	1452	6	2.61355	0.720396088	no	GAD2	TAS3B-5'D6[+]:GAD2	0.999954792
AT1G66350.1	TAS1C-3'D7[-]	1591	5	1.17275	0.286757486	no	RGL	TAS1C-3'D7[-]:RGL	0.999954792
AT1G67840.2	TAS3A-5'D6[-]	1915	6	0.373365	1.373365	no	CSK	TAS3A-5'D6[-]:CSK	0.999954792
AT1G73080.1	TAS3B-5'D7[-]	40	5.5	0.382938	0.630931156	no	ATPEPR1	TAS3B-5'D7[-]:ATPEPR1	0.999954792
AT1G75940.1	TAS2-3'D3[+]	1613	6	2.61834	0.716563985	no	ATA27	TAS2-3'D3[+]:ATA27	0.999954792
AT1G76490.1	TAS3A-5'D4[+]	2170	5	0.445166	0.421716027	no	AtHMGR1	TAS3A-5'D4[+]:AtHMGR1	0.999954792
AT1G76810.1	TAS1B-3'D10[+]	2709	6	0.976492	1.367657418	no	NA	TAS1B-3'D10[+]:AT1G76810.1	0.999954792
AT1G80460.2	TAS3A-5'D9[-]	1087	5.5	0.780237	0.861082788	no	GLI1	TAS3A-5'D9[-]:GLI1	0.999954792
AT2G01250.2	TAS3B-5'D7[+]	156	5.5	0.569621	0.404373701	no	NA	TAS3B-5'D7[+]:AT2G01250.2	0.999954792
AT2G13350.1	TAS3B-5'D8[-]	451	6	0.335071	1.335071	no	NA	TAS3B-5'D8[-]:AT2G13350.1	0.999954792
AT2G15020.1	TAS3C-5'D3[+]	1506	6	1.4408	0.748863267	no	NA	TAS3C-5'D3[+]:AT2G15020.1	0.999954792
AT2G18969.1	TAS3A-5'D1[+]	328	6	2.58005	1.088803124	no	NA	TAS3A-5'D1[+]:AT2G18969.1	0.999954792
AT2G21660.2	TAS4-3'D2[-]	542	5.5	3.84374	0.680545252	no	ATGRP7	TAS4-3'D2[-]:ATGRP7	0.999954792
AT2G30500.2	TAS1C-3'D5[-]	1354	6	0.607914	0.833710027	no	NET4B	TAS1C-3'D5[-]:NET4B	0.999954792
AT2G30570.1	TAS3B-5'D7[+]	263	6	1.85725	0.23547664	no	PSBW	TAS3B-5'D7[+]:PSBW	0.999954792
AT2G35390.3	TAS1A-3'D10[-]	758	6	0.339858	1.339858	no	NA	TAS1A-3'D10[-]:AT2G35390.3	0.999954792
AT2G36160.1	TAS1B-3'D4[-]	536	5.5	1.35943	0.326666436	no	NA	TAS1B-3'D4[-]:AT2G36160.1	0.999954792
AT2G38800.1	TAS3C-5'D2[+]	1451	5.5	0.473886	0.653863148	no	NA	TAS3C-5'D2[+]:AT2G38800.1	0.999954792
AT2G41070.3	TAS3B-5'D7[+]	44	6	0.00957345	1.00957345	no	ATBZIP12	TAS3B-5'D7[+]:ATBZIP12	0.999954792
AT2G46560.1	TAS1C-3'D4[-]	5384	6	1.05308	0.897470308	no	NA	TAS1C-3'D4[-]:AT2G46560.1	0.999954792
AT3G02080.1	TAS1C-3'D7[-]	447	5	0.373365	0.332106904	no	NA	TAS1C-3'D7[-]:AT3G02080.1	0.999954792
AT3G02200.2	TAS3C-5'D4[+]	1119	6	0.923838	1.288543522	no	NA	TAS3C-5'D4[+]:AT3G02200.2	0.999954792
AT3G05530.1	TAS3C-5'D3[+]	311	5.5	0.478673	0.828377562	no	ATS6A.2	TAS3C-5'D3[+]:ATS6A.2	0.999954792
AT3G09810.1	TAS3C-5'D10[-]	948	5	0.746729	0.724158817	no	IDH-VI	TAS3C-5'D10[-]:IDH-VI	0.999954792
AT3G10570.1	TAS4-3'D9[+]	1554	6	1.8764	1.056249587	no	CYP77A6	TAS4-3'D9[+]:CYP77A6	0.999954792
AT3G11690.1	TAS3A-5'D1[+]	1196	6	0.440379	0.616732605	no	NA	TAS3A-5'D1[+]:AT3G11690.1	0.999954792
AT3G12010.1	TAS1A-3'D3[+]	2374	6	0.354218	0.359978628	no	NA	TAS1A-3'D3[+]:AT3G12010.1	0.999954792
AT3G12012.1	TAS1A-3'D3[+]	2374	6	0.354218	0.359978628	no	CPuORF20	TAS1A-3'D3[+]:CPuORF20	0.999954792
AT3G22320.1	TAS3B-5'D2[+]	823	5.5	0.459526	0.276962518	no	ATRPABC24.3	TAS3B-5'D2[+]:ATRPABC24.3	0.999954792
AT3G28720.1	TAS1C-3'D2[+]	1950	6	0.813744	1.07063973	no	NA	TAS1C-3'D2[+]:AT3G28720.1	0.999954792
AT3G30180.1	TAS3C-5'D1[+]	1460	6	1.27327	0.726263462	no	BR6OX2	TAS3C-5'D1[+]:BR6OX2	0.999954792
AT3G46430.1	TAS3C-5'D3[+]	86	6	1.4073	0.690897193	no	NA	TAS3C-5'D3[+]:AT3G46430.1	0.999954792
AT3G57000.1	TAS1C-3'D10[+]	307	6	0.718009	0.825251705	no	NA	TAS1C-3'D10[+]:AT3G57000.1	0.999954792
AT3G58000.1	TAS3C-5'D6[-]	382	6	0.895118	0.95420696	no	NA	TAS3C-5'D6[-]:AT3G58000.1	0.999954792
AT3G60030.1	TAS1B-3'D4[-]	371	6	0.445166	1.3983126	no	SPL12	TAS1B-3'D4[-]:SPL12	0.999954792
AT4G02530.1	TAS3B-5'D9[+]	298	6	1.37858	0.566661823	no	NA	TAS3B-5'D9[+]:AT4G02530.1	0.999954792
AT4G14690.1	TAS4-3'D4[-]	265	5.5	1.61313	0.564593353	no	ELIP2	TAS4-3'D4[-]:ELIP2	0.999954792
AT4G15545.1	TAS3C-5'D3[+]	338	5	0.445166	0.585198803	no	NA	TAS3C-5'D3[+]:AT4G15545.1	0.999954792
AT4G18970.2	TAS3B-5'D10[-]	824	6	1.04829	0.974935148	no	NA	TAS3B-5'D10[-]:AT4G18970.2	0.999954792
AT4G21960.1	TAS3B-5'D7[+]	600	6	0.315924	0.217164584	no	PRXR1	TAS3B-5'D7[+]:PRXR1	0.999954792
AT4G25370.1	TAS3B-5'D10[+]	775	5	0.368578	0.501676314	no	NA	TAS3B-5'D10[+]:AT4G25370.1	0.999954792
AT4G32410.1	TAS3C-5'D5[+]	2267	6	0.325497	0.511935007	no	AtCESA1	TAS3C-5'D5[+]:AtCESA1	0.999954792
AT4G35110.4	TAS1B-3'D4[-]	1131	5.5	0.435592	0.763305008	no	NA	TAS1B-3'D4[-]:AT4G35110.4	0.999954792
AT5G01410.1	TAS4-3'D6[+]	694	6	0.875971	0.337008447	no	ATPDX1	TAS4-3'D6[+]:ATPDX1	0.999954792
AT5G07530.2	TAS3B-5'D6[+]	635	5.5	5.16488	0.001388102	no	ATGRP-7	TAS3B-5'D6[+]:ATGRP-7	0.999954792
AT5G10630.2	TAS1B-3'D4[+]	378	6	0.459526	1.459526	no	NA	TAS1B-3'D4[+]:AT5G10630.2	0.999954792
AT5G16680.1	TAS1B-3'D4[-]	193	6	0.339858	0.369319526	no	NA	TAS1B-3'D4[-]:AT5G16680.1	0.999954792
AT5G18520.1	TAS4-3'D9[+]	1334	6	2.54175	0.966052136	no	Cand7	TAS4-3'D9[+]:Cand7	0.999954792
AT5G20280.1	TAS3C-5'D9[+]	534	6	1.76152	1.53470384	no	ATSPS1F	TAS3C-5'D9[+]:ATSPS1F	0.999954792
AT5G26000.2	TAS3C-5'D2[+]	823	5.5	0.406872	0.31984686	no	AtTGG1	TAS3C-5'D2[+]:AtTGG1	0.999954792
AT5G26742.3	TAS3A-5'D7[+]	1804	6	1.41687	1.088376219	no	AtRH3	TAS3A-5'D7[+]:AtRH3	0.999954792
AT5G40450.1	TAS3A-5'D6[+]	2042	6	0.416445	1.045950504	no	NA	TAS3A-5'D6[+]:AT5G40450.1	0.999954792
AT5G42390.1	TAS2-3'D3[+]	1651	6	0.397298	1.397298	no	SPP	TAS2-3'D3[+]:SPP	0.999954792
AT5G48880.3	TAS2-3'D8[+]	424	6	0.574407	0.808311753	no	KAT5	TAS2-3'D8[+]:KAT5	0.999954792
AT5G52470.2	TAS1A-3'D9[-]	188	6	0.689289	0.419677234	no	ATFBR1	TAS1A-3'D9[-]:ATFBR1	0.999954792
AT5G53880.1	TAS3B-5'D9[+]	241	6	0.143602	0.362584376	no	NA	TAS3B-5'D9[+]:AT5G53880.1	0.999954792
AT5G56360.1	TAS1C-3'D7[-]	1273	5.5	0.919052	0.531774538	no	PSL4	TAS1C-3'D7[-]:PSL4	0.999954792
AT5G63150.1	TAS3C-5'D3[+]	411	6	0.440379	0.515337636	no	NA	TAS3C-5'D3[+]:AT5G63150.1	0.999954792
AT5G64740.1	TAS4-3'D9[+]	787	6	0.397298	0.941918853	no	CESA6	TAS4-3'D9[+]:CESA6	0.999954792
AT5G65220.1	TAS3B-5'D9[+]	450	6	0.76109	0.641058402	no	NA	TAS3B-5'D9[+]:AT5G65220.1	0.999954792
ATCG01130.1	TAS3C-5'D4[+]	4586	6	0.502606	0.195350657	no	YCF1.2	TAS3C-5'D4[+]:YCF1.2	0.999954792
