# Supplementary material for: NanoPARE: parallel analysis of RNA 5′ ends from low-input RNA
Source: Genome Res. 2018 Dec;28(12):1931–42. doi: 10.1101/gr.239202.118 (PMC6280765; doi:10.1101/gr.239202.118)
Supplement: Supplemental Material [file supp_gr.239202.118_Supplemental_Code_S1.zip › supplemental_code_S1/data_tables/detected_sites/xrn4_2.anno.mir.allen.detected.sites.tsv]

target.transcript	sRNA	slice.site	Allen.score	slice.site.rpm	fold.change	verified.	common.name	interaction	adj.p.val
AT1G02860.2	miR827	268	1	0.790571	0.996002243	yes	BAH1	miR827:BAH1	0
AT1G10120.1	miR396a-5p	1316	5.5	6.5258	7.5258	yes	NA	miR396a-5p:AT1G10120.1	0
AT1G12820.1	miR393a-5p	1894	4	10.4571	4.488773267	yes	AFB3	miR393a-5p:AFB3	0
AT1G17590.4	miR169h	1515	2.5	0.632457	1.632457	yes	NF-YA8	miR169h:NF-YA8	0
AT1G27360.4	miR156j	1309	0	4.62124	1.288235186	no	SPL11	miR156j:SPL11	0
AT1G27370.4	miR156j	1324	0	2.04111	1.754748063	no	SPL10	miR156j:SPL10	0
AT1G30490.1	miR165a-3p	805	3	10.0115	11.0115	no	ATHB9	miR165a-3p:ATHB9	0
AT1G31280.1	miR403-3p	3232	1	9.83182	5.194519576	yes	AGO2	miR403-3p:AGO2	0
AT1G33120.1	miR5630a	309	0	0.352163	0.537327436	no	NA	miR5630a:AT1G33120.1	0
AT1G33140.1	miR5630a	309	0	0.330602	0.550782337	no	PGY2	miR5630a:PGY2	0
AT1G50055.1	miR173-5p	373	4.5	24.2705	25.2705	yes	TAS1b	miR173-5p:TAS1b	0
AT1G52150.3	miR166a-3p	1278	3	5.4765	6.4765	yes	ATHB-15	miR166a-3p:ATHB-15	0
AT1G54160.1	miR169h	1294	1.5	0.62527	1.62527	yes	NF-YA5	miR169h:NF-YA5	0
AT1G69170.1	miR156j	1306	0	2.38609	3.223898872	yes	SPL6	miR156j:SPL6	0
AT1G72830.3	miR169h	1423	2.5	2.73106	1.873203578	yes	ATHAP2C	miR169h:ATHAP2C	0
AT1G77850.1	miR160a-5p	1419	0.5	60.6727	61.6727	yes	ARF17	miR160a-5p:ARF17	0
AT2G02850.1	miR408-3p	107	1	0.589334	0.853360724	yes	ARPN	miR408-3p:ARPN	0
AT2G22840.1	miR396a-5p	791	4	6.89234	7.89234	yes	AtGRF1	miR396a-5p:AtGRF1	0
AT2G27400.1	miR173-5p	378	2.5	13.8925	14.8925	yes	TAS1a	miR173-5p:TAS1a	0
AT2G28350.1	miR160a-5p	1339	2	144.868	80.17725314	yes	ARF10	miR160a-5p:ARF10	0
AT2G33770.1	miR399f	839	1	0.812132	1.812132	yes	ATUBC24	miR399f:ATUBC24	0
AT2G33770.1	miR399e	896	1	0.790571	1.790571	yes	ATUBC24	miR399e:ATUBC24	0
AT2G33810.1	miR156a-5p	796	1.5	5.49806	1.574771893	yes	SPL3	miR156a-5p:SPL3	0
AT2G36400.1	miR396a-5p	756	4	17.7591	18.7591	yes	AtGRF3	miR396a-5p:AtGRF3	0
AT2G39675.1	miR173-5p	378	2.5	45.0553	46.0553	yes	TAS1c	miR173-5p:TAS1c	0
AT2G39681.1	miR173-5p	417	2.5	16.2714	17.2714	yes	TAS2	miR173-5p:TAS2	0
AT2G45160.1	miR171a-3p	1013	0	151.617	14.73495483	yes	ATHAM1	miR171a-3p:ATHAM1	0
AT2G46800.2	miR856	435	2	0.409659	1.409659	no	ATCDF1	miR856:ATCDF1	0
AT3G11440.1	miR159a	1165	3.5	6.01552	7.01552	yes	ATMYB65	miR159a:ATMYB65	0
AT3G17185.2	miR390a-5p	863	4.5	10.5936	11.5936	yes	TAS3a	miR390a-5p:TAS3a	0
AT3G19890.1	miR774a	799	1	0.539025	1.539025	yes	NA	miR774a:AT3G19890.1	0
AT3G28040.1	miR867	2916	6	3.56475	4.56475	no	NA	miR867:AT3G28040.1	0
AT3G52910.1	miR396a-5p	752	4	65.5814	66.5814	yes	AtGRF4	miR396a-5p:AtGRF4	0
AT3G57230.2	miR824-5p	596	0.5	0.682766	1.682766	yes	AGL16	miR824-5p:AGL16	0
AT3G57920.1	miR156j	854	0	0.790571	1.740534125	yes	SPL15	miR156j:SPL15	0
AT3G60630.1	miR171a-3p	1055	0	97.1468	7.341481659	yes	ATHAM2	miR171a-3p:ATHAM2	0
AT3G61310.1	miR167d	1217	2.5	1.80394	0.443775145	no	NA	miR167d:AT3G61310.1	0
AT3G62980.1	miR393a-5p	1721	2	11.6861	4.571254581	yes	AtTIR1	miR393a-5p:AtTIR1	0
AT4G00150.1	miR171a-3p	866	0	76.2469	19.75250208	yes	ATHAM3	miR171a-3p:ATHAM3	0
AT4G03190.1	miR393a-5p	1597	3	5.20339	6.20339	yes	AFB1	miR393a-5p:AFB1	0
AT4G30080.1	miR160a-5p	1518	2.5	25.8517	26.8517	yes	ARF16	miR160a-5p:ARF16	0
AT4G36920.2	miR172c	1303	1	7.26606	3.923514335	yes	AP2	miR172c:AP2	0
AT4G37740.1	miR396a-5p	920	4	8.50223	9.50223	yes	AtGRF2	miR396a-5p:AtGRF2	0
AT5G06100.3	miR159a	1259	3.5	4.51344	5.51344	yes	ATMYB33	miR159a:ATMYB33	0
AT5G07680.2	miR164a	661	2.5	11.147	12.147	yes	ANAC079	miR164a:ANAC079	0
AT5G20670.1	miR8175	466	2.5	0.546212	0.833423348	no	NA	miR8175:AT5G20670.1	0
AT5G24890.1	miR414	772	1	0.539025	0.50607344	no	NA	miR414:AT5G24890.1	0
AT5G27660.1	miR5657	1534	0	1.00618	0.005268371	no	DEG14	miR5657:DEG14	0
AT5G37020.2	miR167a-5p	2380	4	24.4646	9.247647651	no	ARF8	miR167a-5p:ARF8	0
AT5G39610.1	miR164c-5p	780	3	1.19304	1.459021083	no	ANAC092	miR164c-5p:ANAC092	0
AT5G39740.2	miR414	997	1.5	1.58833	0.405499235	no	OLI7	miR414:OLI7	0
AT5G43270.3	miR156j	1111	0	3.57194	1.12962995	yes	SPL2	miR156j:SPL2	0
AT5G43740.2	miR472-3p	642	1	0.797758	1.797758	yes	NA	miR472-3p:AT5G43740.2	0
AT5G50570.2	miR156j	976	0	0.826506	1.426631248	no	SPL13	miR156j:SPL13	0
AT5G50670.1	miR156j	1111	0	0.826506	1.426631248	no	SPL13	miR156j:SPL13	0
AT5G60120.2	miR172a	1820	1	0.948685	1.948685	yes	TOE2	miR172a:TOE2	0
AT3G15270.1	miR156i	654	2	2.17766	3.17766	yes	SPL5	miR156i:SPL5	0.001255475
AT4G32880.1	miR165a-3p	944	3	2.35015	3.35015	no	ATHB-8	miR165a-3p:ATHB-8	0.001340624
AT1G06180.1	miR858a	402	3	5.8071	6.8071	yes	ATMYB13	miR858a:ATMYB13	0.002591144
AT5G61430.1	miR164a	850	2.5	6.89953	3.510059808	yes	ANAC100	miR164a:ANAC100	0.002973701
AT5G53950.1	miR164a	811	2.5	2.22078	3.22078	yes	ANAC098	miR164a:ANAC098	0.00318997
AT2G34710.1	miR165a-3p	880	3	7.51042	2.901312515	no	ATHB-14	miR165a-3p:ATHB-14	0.003398375
AT4G24150.1	miR396a-5p	847	4	3.73006	4.73006	yes	AtGRF8	miR396a-5p:AtGRF8	0.006430282
AT5G60690.1	miR165a-3p	1272	3	3.02573	2.257354557	no	IFL	miR165a-3p:IFL	0.00719599
AT4G21400.1	miR866-3p	2174	2	1.2146	2.2146	no	CRK28	miR866-3p:CRK28	0.00738652
AT5G04980.2	miR414	683	2	0.546212	1.546212	no	NA	miR414:AT5G04980.2	0.00738652
AT2G47460.1	miR858a	401	3	3.75162	2.180972795	yes	ATMYB12	miR858a:ATMYB12	0.017508516
AT5G06510.3	miR169d	1239	3	0.848067	1.848067	yes	NF-YA10	miR169d:NF-YA10	0.017760085
AT3G26810.1	miR393a-5p	2009	4	10.7086	3.480020924	yes	AFB2	miR393a-5p:AFB2	0.024531884
AT4G18390.2	miR319a	1136	2.5	2.65919	1.342881154	yes	TCP2	miR319a:TCP2	0.024846147
AT5G53660.1	miR396a-5p	539	4	2.22078	3.22078	yes	AtGRF7	miR396a-5p:AtGRF7	0.024846147
AT1G27340.1	miR394a	1382	1	0.539025	0.390666051	yes	LCR	miR394a:LCR	0.025787108
AT1G20230.1	miR866-3p	2252	4.5	3.00417	4.00417	no	NA	miR866-3p:AT1G20230.1	0.029389801
AT1G04530.1	miR414	809	2.5	0.589334	0.736788574	no	TPR4	miR414:TPR4	0.032430232
AT3G43590.1	miR5658	1673	4	1.83269	2.83269	no	NA	miR5658:AT3G43590.1	0.034747962
AT5G37780.3	miR414	638	2.5	1.15711	0.500117082	no	ACAM-1	miR414:ACAM-1	0.036214583
AT5G23730.1	miR414	1212	2.5	1.52365	0.456537037	no	EFO2	miR414:EFO2	0.037634615
AT1G69770.1	miR823	2036	2.5	0.57496	0.99095596	yes	CMT3	miR823:CMT3	0.038406351
AT5G67180.1	miR172a	1308	3	2.64482	2.559505292	yes	TOE3	miR172a:TOE3	0.038795551
AT5G13640.1	miR5658	2565	2	2.64482	1.276979942	no	ATPDAT	miR5658:ATPDAT	0.044639726
AT1G72880.2	miR773a	206	4.5	1.91893	2.91893	no	NA	miR773a:AT1G72880.2	0.052197016
AT3G23690.1	miR393a-5p	416	3	1.16429	1.045116522	yes	NA	miR393a-5p:AT3G23690.1	0.052197016
AT4G38360.2	miR5658	215	2	0.869628	1.115810117	no	LAZ1	miR5658:LAZ1	0.058618931
AT2G45480.1	miR396a-5p	524	4	1.33678	2.33678	yes	AtGRF9	miR396a-5p:AtGRF9	0.060505248
AT5G03330.2	miR5658	187	3	0.848067	1.848067	no	NA	miR5658:AT5G03330.2	0.060505248
AT1G48410.3	miR168a-5p	531	5	4.62843	3.033778663	yes	AGO1	miR168a-5p:AGO1	0.060989098
AT1G53230.1	miR319c	1194	3.5	1.68176	1.607392028	yes	TCP3	miR319c:TCP3	0.065424723
AT5G57735.1	miR390a-5p	428	4.5	1.89018	2.89018	yes	TAS3c	miR390a-5p:TAS3c	0.075325248
AT1G51760.1	miR167a-5p	862	3	1.29366	1.265724572	no	IAR3	miR167a-5p:IAR3	0.075466436
AT3G20910.1	miR169a-5p	1045	4	0.998994	1.998994	yes	NF-YA9	miR169a-5p:NF-YA9	0.07749973
AT1G76900.2	miR774b-5p	642	3.5	1.48052	2.48052	no	AtTLP1	miR774b-5p:AtTLP1	0.091663687
AT3G09200.2	miR5662	663	3.5	3.88098	1.432359544	no	NA	miR5662:AT3G09200.2	0.09229451
AT5G60910.2	miR159b-5p	196	3.5	0.725888	1.725888	no	AGL8	miR159b-5p:AGL8	0.094389298
AT2G41640.2	miR854a	311	4	1.18586	2.18586	no	NA	miR854a:AT2G41640.2	0.094444926
AT5G03650.1	miR2111a-5p	2043	3.5	0.955872	1.955872	no	SBE2.2	miR2111a-5p:SBE2.2	0.098120431
AT4G33680.1	miR5665	738	5	2.46514	3.46514	no	AGD2	miR5665:AGD2	0.119037147
AT2G17900.1	miR8166	1519	4	0.711514	1.711514	no	ASHR1	miR8166:ASHR1	0.127324319
AT3G28430.1	miR2938	340	4.5	2.27828	2.035066199	no	NA	miR2938:AT3G28430.1	0.143864307
AT1G63080.1	miR161.2	1027	4	0.783384	1.783384	yes	NA	miR161.2:AT1G63080.1	0.147876695
AT3G06540.1	miR156b-3p	1929	5	1.16429	2.16429	no	AthREP	miR156b-3p:AthREP	0.147876695
AT4G03510.2	miR5662	911	4.5	1.38709	2.38709	no	ATRMA1	miR5662:ATRMA1	0.147876695
AT1G30330.2	miR167c-5p	3245	3	2.06986	0.457255123	no	ARF6	miR167c-5p:ARF6	0.15341066
AT4G23680.1	miR5658	557	2	0.596521	0.444155393	no	NA	miR5658:AT4G23680.1	0.154230375
AT4G08310.1	miR414	1506	4.5	1.39428	2.39428	no	NA	miR414:AT4G08310.1	0.156978905
AT5G04810.1	miR414	2809	3	0.531838	0.501341197	no	NA	miR414:AT5G04810.1	0.159227112
AT1G12070.1	miR414	109	4	1.56677	1.499707277	no	NA	miR414:AT1G12070.1	0.159846915
AT1G63130.1	miR161.2	1111	3	0.488716	1.488716	yes	TAS8	miR161.2:TAS8	0.165597682
AT1G12830.1	miR414	562	4	3.97441	1.769541074	no	NA	miR414:AT1G12830.1	0.179744892
AT3G27200.1	miR398a-3p	268	5.5	3.96004	2.673509934	no	NA	miR398a-3p:AT3G27200.1	0.19069943
AT3G28970.1	miR5025	672	5	1.37991	2.37991	no	AAR3	miR5025:AAR3	0.19069943
AT1G50620.1	miR1886.3	2065	4	0.589334	1.589334	no	NA	miR1886.3:AT1G50620.1	0.197533257
AT5G39660.2	miR414	342	3.5	0.725888	0.810900412	no	CDF2	miR414:CDF2	0.201534033
AT2G19540.1	miR414	429	4	1.95487	1.245351327	no	NA	miR414:AT2G19540.1	0.204874249
AT4G12690.2	miR5021	1060	4	3.3204	2.743180779	no	NA	miR5021:AT4G12690.2	0.207548999
AT1G71030.1	miR858a	342	4.5	1.22179	2.22179	no	ATMYBL2	miR858a:ATMYBL2	0.222564055
AT2G35690.1	miR2934-3p	1907	4	1.72488	1.311267775	no	ACX5	miR2934-3p:ACX5	0.227261593
AT1G60670.2	miR837-5p	1076	5	2.44358	2.109446068	no	NA	miR837-5p:AT1G60670.2	0.244716091
AT5G40380.1	miR865-3p	932	4.5	0.69714	1.69714	no	CRK42	miR865-3p:CRK42	0.246750308
AT2G38610.2	miR775	911	4.5	1.883	2.143532673	no	NA	miR775:AT2G38610.2	0.247995367
AT3G49010.5	miR5662	83	3.5	1.58114	0.623355358	no	ATBBC1	miR5662:ATBBC1	0.250440471
AT3G25520.2	miR414	699	3.5	1.70332	0.614467718	no	ATL5	miR414:ATL5	0.268676408
AT5G01850.1	miR173-3p	943	5.5	1.45896	2.45896	no	NA	miR173-3p:AT5G01850.1	0.274309301
AT1G52827.1	miR1887	256	3.5	0.804945	1.135661227	no	ATCDT1	miR1887:ATCDT1	0.284795399
AT5G38970.3	miR393a-3p	1289	5.5	1.81113	2.81113	no	ATBR6OX	miR393a-3p:ATBR6OX	0.286475962
AT3G14930.3	miR831-3p	573	4	0.776197	0.964863	no	HEME1	miR831-3p:HEME1	0.291000275
AT1G54020.3	miR869.1	792	4	1.45896	1.480226703	no	NA	miR869.1:AT1G54020.3	0.312378285
AT4G09460.1	miR858a	353	4	1.4374	1.361241749	no	AtMYB6	miR858a:AtMYB6	0.332681624
AT1G48960.1	miR8180	221	5	0.869628	1.869628	no	NA	miR8180:AT1G48960.1	0.338360226
AT1G06040.2	miR1886.1	706	3.5	0.783384	0.692858836	no	BBX24	miR1886.1:BBX24	0.357099173
AT1G33240.1	miR5658	123	3	1.14273	0.336827263	no	AT-GTL1	miR5658:AT-GTL1	0.357099173
AT2G39770.2	miR773b-3p	378	4	0.754636	1.12954624	no	CYT1	miR773b-3p:CYT1	0.357099173
AT5G05930.2	miR5658	1131	4	0.618083	1.618083	no	ATGC1	miR5658:ATGC1	0.357099173
AT5G28300.1	miR5016	607	3.5	0.682766	0.52363891	no	NA	miR5016:AT5G28300.1	0.357099173
AT4G00730.2	miR5635a	829	5	0.76901	1.76901	no	AHDP	miR5635a:AHDP	0.365674871
AT5G65060.2	miR2112-3p	717	5	3.4857	1.728247134	no	AGL70	miR2112-3p:AGL70	0.365674871
AT5G60890.1	miR858b	637	5.5	2.90355	1.981250057	no	ATMYB34	miR858b:ATMYB34	0.3778771
AT3G14610.1	miR447a-3p	1595	6	1.57395	2.57395	no	CYP72A7	miR447a-3p:CYP72A7	0.388268159
AT1G12930.1	miR158a-5p	1949	6	1.68895	2.68895	no	NA	miR158a-5p:AT1G12930.1	0.388803562
AT5G43300.1	miR414	1204	6	1.55958	2.55958	no	AtGDPD3	miR414:AtGDPD3	0.391325356
AT3G29075.1	miR414	489	5.5	2.26391	2.303644856	no	NA	miR414:AT3G29075.1	0.395700637
AT1G27460.1	miR2112-5p	270	5	0.725888	1.725888	no	NPGR1	miR2112-5p:NPGR1	0.402938662
AT1G53910.3	miR396a-5p	591	6	3.47132	2.286100522	no	RAP2.12	miR396a-5p:RAP2.12	0.404817086
AT1G13245.1	miR859	490	4.5	0.589334	1.589334	no	DVL4	miR859:DVL4	0.405075573
AT4G18190.1	miR159b-3p	1235	4.5	1.75363	1.531702265	no	ATPUP6	miR159b-3p:ATPUP6	0.42230147
AT4G21100.1	miR169f-3p	1247	6	1.6027	2.6027	no	DDB1B	miR169f-3p:DDB1B	0.42230147
AT2G18560.1	miR5638a	759	5	0.646831	1.646831	no	NA	miR5638a:AT2G18560.1	0.4265833
AT1G73760.1	miR5022	834	5	1.89737	1.459911721	no	NA	miR5022:AT1G73760.1	0.428721916
AT2G32235.1	miR5021	412	5	1.32241	2.32241	no	NA	miR5021:AT2G32235.1	0.429654497
AT2G32240.1	miR5021	4034	5	1.32241	2.32241	no	NA	miR5021:AT2G32240.1	0.429654497
AT2G19400.1	miR824-3p	1502	5	0.855254	1.855254	no	NA	miR824-3p:AT2G19400.1	0.435957849
AT2G11910.2	miR414	442	4	0.833693	0.626663636	no	NA	miR414:AT2G11910.2	0.451101539
AT3G47220.1	miR3440b-3p	1546	4.5	0.21561	1.21561	no	ATPLC9	miR3440b-3p:ATPLC9	0.451761563
AT5G64080.2	miR854a	151	5.5	2.23516	1.785278335	no	AtXYP1	miR854a:AtXYP1	0.459142945
AT1G20640.2	miR829-5p	2375	6	1.36553	2.36553	no	NA	miR829-5p:AT1G20640.2	0.46383952
AT1G53290.1	miR156g	966	5	1.64582	1.592711315	no	NA	miR156g:AT1G53290.1	0.46383952
AT1G69690.1	miR5021	742	5	0.718701	1.718701	no	AtTCP15	miR5021:AtTCP15	0.46383952
AT2G41560.1	miR773a	1521	6	1.768	1.953635046	no	ACA4	miR773a:ACA4	0.46383952
AT3G03330.1	miR396b-5p	968	5.5	1.17867	2.17867	no	NA	miR396b-5p:AT3G03330.1	0.471865564
AT3G04790.1	miR396a-5p	213	4.5	0.826506	0.927044643	no	EMB3119	miR396a-5p:EMB3119	0.498070883
AT2G47900.3	miR5013	1440	4.5	0.711514	0.944475347	no	AtTLP3	miR5013:AtTLP3	0.49980533
AT3G11250.1	miR5662	764	4	0.316228	0.717801726	no	NA	miR5662:AT3G11250.1	0.502887964
AT1G31240.1	miR842	790	5.5	0.970246	1.970246	no	NA	miR842:AT1G31240.1	0.504135654
AT3G11830.2	miR5021	1811	3	0.689953	0.873671814	no	NA	miR5021:AT3G11830.2	0.504135654
AT5G12250.1	miR774a	171	6	2.95386	1.870330512	no	TUB6	miR774a:TUB6	0.505231867
AT5G65540.1	miR5645a	1799	4	0.596521	0.921207103	no	NA	miR5645a:AT5G65540.1	0.513751495
AT3G51880.4	miR414	542	4	0.91275	0.475131218	no	AtHMGB1	miR414:AtHMGB1	0.515996232
AT2G23520.1	miR167a-3p	588	5.5	0.675579	1.675579	no	NA	miR167a-3p:AT2G23520.1	0.518114592
AT5G56910.1	miR5662	452	4.5	0.337789	1.337789	no	NA	miR5662:AT5G56910.1	0.519810685
AT4G18120.2	miR870-3p	844	5.5	0.725888	1.725888	no	AML3	miR870-3p:AML3	0.536834065
AT5G04590.1	miR172e-3p	376	4.5	0.804945	0.890126446	no	SIR	miR172e-3p:SIR	0.536834065
AT1G20960.2	miR414	893	4.5	0.553399	0.821387497	no	emb1507	miR414:emb1507	0.546690271
AT5G02030.1	miR5021	83	4	0.654018	1.654018	no	BLH9	miR5021:BLH9	0.549991179
AT3G10360.1	miR157c-3p	2664	6	1.38709	2.38709	no	APUM4	miR157c-3p:APUM4	0.553141044
AT2G27110.3	miR8177	2645	6	0.57496	1.57496	no	FRS3	miR8177:FRS3	0.564032084
AT1G29930.1	miR842	223	4.5	5.27526	0.767838505	no	AB140	miR842:AB140	0.576184055
AT1G61180.2	miR472-3p	687	4.5	0.251545	0.759971728	no	NA	miR472-3p:AT1G61180.2	0.576184055
AT3G26932.2	miR5658	1270	5	1.18586	1.310159723	no	DRB3	miR5658:DRB3	0.59557582
AT2G30870.1	miR830-5p	385	5	0.898376	1.609236442	no	ATGSTF10	miR830-5p:ATGSTF10	0.595808983
AT5G57460.1	miR5021	348	4	0.646831	1.008805132	no	NA	miR5021:AT5G57460.1	0.600550145
AT5G50840.2	miR782	1038	5.5	1.05649	2.05649	no	NA	miR782:AT5G50840.2	0.61182199
AT5G61940.1	miR414	1429	6	0.689953	1.689953	no	NA	miR414:AT5G61940.1	0.614018673
AT1G70700.2	miR5021	98	4	2.11298	1.002315031	no	JAZ9	miR5021:JAZ9	0.616009827
AT1G08125.3	miR390a-3p	887	5	0.98462	0.965052103	no	NA	miR390a-3p:AT1G08125.3	0.621723955
AT5G26000.2	miR4227	851	4	2.0483	0.430975736	no	AtTGG1	miR4227:AtTGG1	0.631406568
AT1G20770.1	miR780.2	104	4.5	1.39428	0.733561894	no	NA	miR780.2:AT1G20770.1	0.643183808
AT1G24793.2	miR861-3p	671	5	0.905563	1.099527141	no	AtLpxC1	miR861-3p:AtLpxC1	0.643183808
AT1G25054.2	miR861-3p	934	5	0.905563	1.099527141	no	AtLpxC3	miR861-3p:AtLpxC3	0.643183808
AT1G25145.1	miR861-3p	654	5	0.905563	1.099527141	no	AtLpxC4	miR861-3p:AtLpxC4	0.643183808
AT1G25210.2	miR861-3p	789	5	0.905563	1.099527141	no	AtLpxC5	miR861-3p:AtLpxC5	0.643183808
AT1G61310.1	miR472-3p	552	4.5	0.488716	0.635125876	no	NA	miR472-3p:AT1G61310.1	0.643183808
AT3G15450.3	miR2933a	170	5.5	3.0976	1.26940461	no	NA	miR2933a:AT3G15450.3	0.655188895
AT4G38600.2	miR160a-5p	2900	5	0.467155	1.467155	no	KAK	miR160a-5p:KAK	0.661356135
AT2G36990.1	miR390a-3p	1611	5	0.57496	0.897599274	no	ATSIG6	miR390a-3p:ATSIG6	0.668214553
AT1G78880.1	miR5021	1998	3.5	0.567773	0.858345387	no	NA	miR5021:AT1G78880.1	0.677058655
AT1G78882.1	miR5021	1998	3.5	0.567773	0.858345387	no	CPuORF56	miR5021:CPuORF56	0.677058655
AT1G70780.1	miR172d-5p	414	4	0.833693	0.652297475	no	NA	miR172d-5p:AT1G70780.1	0.682898429
AT1G70782.1	miR172d-5p	414	4	0.833693	0.652297475	no	CPuORF28	miR172d-5p:CPuORF28	0.682898429
AT5G45940.2	miR1886.3	538	5.5	1.53802	1.395038473	no	AtNUDT11	miR1886.3:AtNUDT11	0.68384857
AT3G02360.2	miR859	1605	5	1.56677	0.937030439	no	NA	miR859:AT3G02360.2	0.690130167
AT5G42520.3	miR5658	561	5	0.905563	1.12758343	no	ATBPC6	miR5658:ATBPC6	0.690130167
AT1G54030.1	miR4240	690	5.5	0.84088	1.185065782	no	ERMO3	miR4240:ERMO3	0.696267467
AT4G29700.1	miR774a	462	6	1.96205	1.572211707	no	NA	miR774a:AT4G29700.1	0.70243368
AT3G62660.1	miR5021	461	4	0.668392	0.853016966	no	GATL7	miR5021:GATL7	0.702441395
AT4G28660.2	miR157d	158	5	1.30804	1.059380264	no	PSB28	miR157d:PSB28	0.702441395
AT5G14910.1	miR5647	548	5	1.04212	1.391891109	no	NA	miR5647:AT5G14910.1	0.704207512
AT2G41820.1	miR5021	233	4	0.610896	0.820604984	no	NA	miR5021:AT2G41820.1	0.704487807
AT3G01500.3	miR5658	1200	4	0.934311	0.315470063	no	ATBCA1	miR5658:ATBCA1	0.704487807
AT3G07760.2	miR172d-5p	266	4.5	0.323415	0.671700387	no	NA	miR172d-5p:AT3G07760.2	0.704487807
AT5G04280.1	miR414	455	4.5	0.517464	0.531650696	no	AtRZ-1c	miR414:AtRZ-1c	0.704487807
AT5G28290.1	miR172a	264	6	0.546212	1.546212	no	ATNEK3	miR172a:ATNEK3	0.704487807
AT5G52010.1	miR414	1340	5.5	0.632457	1.632457	no	NA	miR414:AT5G52010.1	0.705239583
AT3G11120.1	miR831-3p	105	5	2.36452	0.808335816	no	NA	miR831-3p:AT3G11120.1	0.709122868
AT1G58290.1	miR2934-3p	253	5.5	1.20742	1.273701369	no	AtHEMA1	miR2934-3p:AtHEMA1	0.724910504
AT3G14560.1	miR824-5p	294	4.5	0.661205	0.54624956	no	NA	miR824-5p:AT3G14560.1	0.724910504
AT1G07930.2	miR414	1061	4.5	0.0718701	0.613391349	no	NA	miR414:AT1G07930.2	0.725008366
AT1G08845.2	miR774b-5p	416	5.5	0.804945	1.804945	no	NA	miR774b-5p:AT1G08845.2	0.725008366
AT1G12270.1	miR5648-3p	891	5.5	0.596521	1.596521	no	Hop1	miR5648-3p:Hop1	0.725008366
AT3G19420.1	miR773a	325	6	0.833693	1.833693	no	ATPEN2	miR773a:ATPEN2	0.725008366
AT3G53130.1	miR3440b-5p	1489	5	1.43021	1.134165294	no	CYP97C1	miR3440b-5p:CYP97C1	0.725008366
AT1G69670.1	miR858b	1750	5.5	0.610896	1.610896	no	ATCUL3B	miR858b:ATCUL3B	0.727827767
AT3G16840.1	miR5998a	1285	5	0.848067	1.18969241	no	NA	miR5998a:AT3G16840.1	0.727827767
AT1G72250.2	miR5998a	2805	6	0.596521	1.596521	no	NA	miR5998a:AT1G72250.2	0.730243386
AT5G38060.2	miR1886.1	119	6	1.73207	1.507655071	no	NA	miR1886.1:AT5G38060.2	0.730243386
AT3G46820.1	miR2937	447	5	0.553399	0.903821549	no	TOPP5	miR2937:TOPP5	0.733738113
AT5G62700.1	miR774a	138	5	1.0493	0.838300083	no	TUB3	miR774a:TUB3	0.733738113
AT3G52560.4	miR5652	453	4.5	0.84088	0.534583195	no	MMZ4	miR5652:MMZ4	0.737440119
AT4G34110.1	miR4243	473	5.5	1.38709	1.14475552	no	ATPAB2	miR4243:ATPAB2	0.745496088
AT4G38600.2	miR5021	5771	5	1.87581	1.060984833	no	KAK	miR5021:KAK	0.745496088
AT1G07920.1	miR414	1280	4.5	0.158114	0.374622018	no	NA	miR414:AT1G07920.1	0.747168796
AT5G17550.1	miR847	180	5	0.754636	0.774704514	no	AtPEX19-2	miR847:AtPEX19-2	0.747168796
AT5G23610.2	miR5021	130	4	0.69714	0.728511332	no	NA	miR5021:AT5G23610.2	0.747168796
AT1G07940.2	miR414	1411	4.5	0.201236	0.343810481	no	NA	miR414:AT1G07940.2	0.748303598
AT1G15180.2	miR170-5p	1619	5.5	1.59552	1.087315518	no	NA	miR170-5p:AT1G15180.2	0.748303598
AT1G23240.3	miR5021	569	3.5	3.11916	0.374566819	no	NA	miR5021:AT1G23240.3	0.748303598
AT3G16640.1	miR414	276	4.5	1.55958	0.313189267	no	TCTP	miR414:TCTP	0.748303598
AT4G34180.1	miR5021	828	4	0.704327	0.685098745	no	NA	miR5021:AT4G34180.1	0.748303598
AT5G12850.1	miR2934-3p	659	5.5	0.848067	1.137083069	no	NA	miR2934-3p:AT5G12850.1	0.748303598
AT5G23670.2	miR2936	79	4.5	0.409659	0.620421196	no	LCB2	miR2936:LCB2	0.748303598
AT5G15948.1	miR5021	1625	3.5	0.747449	0.342383292	no	CPuORF10	miR5021:CPuORF10	0.753293379
AT5G15950.2	miR5021	1704	3.5	0.747449	0.342383292	no	NA	miR5021:AT5G15950.2	0.753293379
AT4G34588.1	miR1886.1	540	4.5	0.812132	0.557659723	no	CPuORF2	miR1886.1:CPuORF2	0.754591491
AT4G34590.1	miR1886.1	540	4.5	0.812132	0.557659723	no	ATB2	miR1886.1:ATB2	0.754591491
AT1G55330.1	miR414	96	4.5	2.02674	0.238048573	no	AGP21	miR414:AGP21	0.754865694
AT4G17090.1	miR5645a	1469	5	2.78137	0.875236089	no	AtBAM3	miR5645a:AtBAM3	0.754865694
AT4G34990.1	miR858a	378	5	0.725888	0.745453132	no	AtMYB32	miR858a:AtMYB32	0.754865694
AT3G49590.3	miR1886.1	1563	5.5	0.747449	1.747449	no	ATG13	miR1886.1:ATG13	0.762664287
AT1G20090.1	miR5021	124	4	1.2721	0.98137542	no	ARAC4	miR5021:ARAC4	0.766077455
AT2G41620.1	miR169b-3p	1886	6	0.69714	1.69714	no	NA	miR169b-3p:AT2G41620.1	0.766077455
AT3G13410.1	miR8167a	253	6	0.646831	1.646831	no	NA	miR8167a:AT3G13410.1	0.766077455
AT3G50690.1	miR156d-3p	663	6	0.797758	1.797758	no	NA	miR156d-3p:AT3G50690.1	0.766077455
AT4G21850.2	miR5021	22	6	0.747449	1.747449	no	ATMSRB9	miR5021:ATMSRB9	0.766077455
AT5G10750.1	miR852	696	5.5	0.50309	1.50309	no	NA	miR852:AT5G10750.1	0.766077455
AT5G22000.3	miR2937	305	5.5	0.589334	1.589334	no	RHF2A	miR2937:RHF2A	0.766077455
AT5G52430.1	miR5021	1568	5	0.733075	1.595474719	no	NA	miR5021:AT5G52430.1	0.766077455
AT3G09840.1	miR847	1439	5	1.02774	0.698122951	no	ATCDC48	miR847:ATCDC48	0.767930388
AT3G54620.3	miR8175	165	5	0.848067	0.710057632	no	ATBZIP25	miR8175:ATBZIP25	0.767930388
AT3G57880.1	miR4239	2118	5.5	0.488716	1.488716	no	NA	miR4239:AT3G57880.1	0.771627656
AT3G25410.1	miR774b-5p	289	5.5	0.596521	1.596521	no	NA	miR774b-5p:AT3G25410.1	0.784865872
AT1G12520.3	miR398a-3p	820	6	1.89737	1.644529558	no	ATCCS	miR398a-3p:ATCCS	0.789377962
AT3G20050.1	miR5645a	1735	4.5	0.567773	0.392239391	no	ATTCP-1	miR5645a:ATTCP-1	0.797172333
AT1G62310.1	miR5650	492	5.5	0.682766	0.987349259	no	NA	miR5650:AT1G62310.1	0.800554897
AT1G14920.1	miR169a-5p	660	6	0.991807	1.149290712	no	GAI	miR169a-5p:GAI	0.801238578
AT1G30530.1	miR773a	584	6	2.16329	1.205402666	no	UGT78D1	miR773a:UGT78D1	0.801238578
AT1G55960.1	miR5021	373	4	0.639644	0.603322675	no	NA	miR5021:AT1G55960.1	0.801238578
AT3G56150.2	miR838	1477	5	0.488716	0.670052525	no	ATEIF3C-1	miR838:ATEIF3C-1	0.801238578
AT4G00630.2	miR1886.2	1581	5	0.639644	0.664859802	no	ATKEA2	miR1886.2:ATKEA2	0.801238578
AT5G43330.1	miR171c-5p	640	5.5	0.783384	1.041992061	no	c-NAD-MDH2	miR171c-5p:c-NAD-MDH2	0.801238578
AT1G49010.1	miR5658	914	5	0.35935	0.787623531	no	NA	miR5658:AT1G49010.1	0.810192522
AT2G36380.1	miR5657	4278	6	0.704327	1.704327	no	ABCG34	miR5657:ABCG34	0.812650451
AT3G06470.1	miR397a	780	5	0.582147	0.82715828	no	NA	miR397a:AT3G06470.1	0.812650451
AT3G13060.2	miR5015	1239	6	0.668392	1.668392	no	ECT5	miR5015:ECT5	0.812650451
AT4G19640.1	miR156f-3p	742	5.5	1.18586	1.138506107	no	ARA-7	miR156f-3p:ARA-7	0.812650451
AT4G37980.2	miR5012	810	5	0.610896	0.791622316	no	ATCAD7	miR5012:ATCAD7	0.812650451
AT3G52560.4	miR414	784	6	3.52163	1.177854421	no	MMZ4	miR414:MMZ4	0.814527444
AT1G15000.1	miR5661	869	5.5	0.884002	1.323004453	no	scpl50	miR5661:scpl50	0.817817235
AT2G23350.1	miR854a	2192	5.5	1.22898	1.359429242	no	PAB4	miR854a:PAB4	0.830271619
AT4G31580.2	miR157a-3p	269	6	0.531838	1.531838	no	At-RSZ22	miR157a-3p:At-RSZ22	0.834560328
AT1G19660.2	miR414	506	6	0.948685	1.129091227	no	NA	miR414:AT1G19660.2	0.836504308
AT1G64520.1	miR156i	907	6	2.23516	1.494790439	no	RPN12a	miR156i:RPN12a	0.836654945
AT2G36060.3	miR414	299	5.5	1.02774	1.029181128	no	MMZ3	miR414:MMZ3	0.837365
AT1G02500.2	miR858b	966	5	0.596521	0.63807752	no	AtSAM1	miR858b:AtSAM1	0.844162294
AT1G49760.2	miR8183	2090	5	0.57496	0.667825674	no	PAB8	miR8183:PAB8	0.844162294
AT1G74020.1	miR5021	73	4	0.0646831	0.544352136	no	SS2	miR5021:SS2	0.844162294
AT2G38110.1	miR8178	876	5	2.28547	0.777263619	no	ATGPAT6	miR8178:ATGPAT6	0.844162294
AT3G56020.1	miR831-3p	71	6	5.97959	1.15730488	no	NA	miR831-3p:AT3G56020.1	0.848798974
AT4G26630.2	miR847	2389	6	1.6602	1.072436425	no	NA	miR847:AT4G26630.2	0.848798974
AT1G31580.1	miR5021	173	4	2.08423	0.527107976	no	CXC750	miR5021:CXC750	0.848986396
AT1G01610.1	miR774b-5p	330	5.5	1.44459	1.172330283	no	ATGPAT4	miR774b-5p:ATGPAT4	0.851995574
AT2G38020.2	miR397a	460	6	0.488716	1.488716	no	EMB258	miR397a:EMB258	0.856290487
AT4G24770.1	miR854a	1111	5.5	2.09142	1.15896813	no	ATRBP31	miR854a:ATRBP31	0.856290487
AT3G55620.1	miR5021	87	4	0.661205	0.473511161	no	eIF6A	miR5021:eIF6A	0.858664099
AT1G09450.1	miR5023	1965	5.5	0.618083	0.845945889	no	AtHaspin	miR5023:AtHaspin	0.859052268
AT1G68720.1	miR162a-3p	1007	5.5	0.618083	0.789578393	no	ATTADA	miR162a-3p:ATTADA	0.859052268
AT1G10670.4	miR162a-5p	939	5.5	1.04212	0.780304767	no	ACLA-1	miR162a-5p:ACLA-1	0.859944171
AT2G38610.2	miR4221	680	5.5	1.4374	0.830941261	no	NA	miR4221:AT2G38610.2	0.859944171
AT3G55410.1	miR394a	654	6	0.797758	1.063791715	no	NA	miR394a:AT3G55410.1	0.859944171
AT4G35840.1	miR866-3p	799	5	0.675579	0.621475597	no	NA	miR866-3p:AT4G35840.1	0.859944171
AT3G03030.1	miR4243	48	5.5	0.812132	1.072297277	no	NA	miR4243:AT3G03030.1	0.867742893
AT4G01080.1	miR838	572	5	0.539025	0.53382761	no	TBL26	miR838:TBL26	0.867742893
AT5G07530.2	miR164b-3p	1497	5	12.5341	0.595148786	no	ATGRP-7	miR164b-3p:ATGRP-7	0.867742893
AT1G07320.4	miR865-3p	595	5	0.589334	0.521383722	no	EMB2784	miR865-3p:EMB2784	0.86847747
AT4G19110.3	miR164c-3p	1176	5	0.474342	0.496538508	no	NA	miR164c-3p:AT4G19110.3	0.86847747
AT4G19112.1	miR164c-3p	2260	5	0.474342	0.496538508	no	CPuORF25	miR164c-3p:CPuORF25	0.86847747
AT2G20890.1	miR838	906	5.5	1.41584	0.777850402	no	PSB29	miR838:PSB29	0.869821258
AT3G03020.2	miR5021	224	5	0.00718701	1.00718701	no	NA	miR5021:AT3G03020.2	0.871467675
AT5G47560.1	miR840-3p	1259	5.5	0.639644	0.962047776	no	ATSDAT	miR840-3p:ATSDAT	0.871467675
AT5G01530.1	miR5662	896	5.5	2.32859	0.771719902	no	LHCB4.1	miR5662:LHCB4.1	0.878385202
AT5G16500.1	miR847	1913	5.5	0.740262	0.737918197	no	NA	miR847:AT5G16500.1	0.878385202
AT5G50920.1	miR173-3p	1539	5	0.704327	0.454169887	no	ATHSP93-V	miR173-3p:ATHSP93-V	0.878385202
AT3G02468.1	miR854a	813	5	2.33578	0.720557994	no	CPuORF9	miR854a:CPuORF9	0.880246029
AT3G02470.4	miR854a	866	5	2.33578	0.720557994	no	SAMDC	miR854a:SAMDC	0.880246029
AT1G26920.1	miR3434-3p	78	6	1.09961	1.073490494	no	NA	miR3434-3p:AT1G26920.1	0.883796901
AT4G04630.1	miR5641	302	6	0.452781	1.452781	no	NA	miR5641:AT4G04630.1	0.885825156
AT5G53460.3	miR5014b	6850	5.5	0.452781	0.841758561	no	GLT1	miR5014b:GLT1	0.885825156
AT5G27850.1	miR396b-5p	541	5	2.22078	0.373717109	no	NA	miR396b-5p:AT5G27850.1	0.886325345
AT1G27400.1	miR773a	591	5	1.26491	0.364685746	no	NA	miR773a:AT1G27400.1	0.893953649
AT1G75930.1	miR5021	178	4	1.02055	0.116214397	no	EXL6	miR5021:EXL6	0.893953649
AT4G05180.1	miR8171	365	5.5	2.35015	0.827751409	no	PSBQ	miR8171:PSBQ	0.893953649
AT1G10950.1	miR5024-5p	1797	5.5	1.35834	0.76464466	no	AtTMN1	miR5024-5p:AtTMN1	0.896279345
AT3G28830.1	miR854a	1623	5	0.582147	0.580629973	no	NA	miR854a:AT3G28830.1	0.896279345
AT3G26430.1	miR859	2214	6	0.201236	1.201236	no	NA	miR859:AT3G26430.1	0.905472415
AT5G62690.1	miR774a	179	5	0.524651	0.386313272	no	TUB2	miR774a:TUB2	0.905472415
AT3G08520.1	miR831-3p	29	6	3.46414	1.194179094	no	NA	miR831-3p:AT3G08520.1	0.905869566
AT4G26230.1	miR398a-3p	115	5.5	0.618083	0.752624749	no	NA	miR398a-3p:AT4G26230.1	0.90788528
AT1G67720.1	miR780.1	2930	5	0.582147	0.373663427	no	NA	miR780.1:AT1G67720.1	0.911890997
AT2G38730.1	miR394b-3p	191	5	0.812132	0.462523992	no	NA	miR394b-3p:AT2G38730.1	0.911890997
AT4G20300.2	miR5016	920	6	1.1068	1.19094861	no	NA	miR5016:AT4G20300.2	0.911890997
AT4G27580.1	miR822-5p	654	6	0.57496	0.943998772	no	NA	miR822-5p:AT4G27580.1	0.917970438
AT1G09420.2	miR169b-5p	1470	6	0.596521	0.90249405	no	G6PD4	miR169b-5p:G6PD4	0.918412316
AT1G71950.1	miR5021	99	5	0.934311	0.646753711	no	NA	miR5021:AT1G71950.1	0.918412316
AT1G73200.1	miR5663-5p	2199	5.5	0.998994	0.698599651	no	NA	miR5663-5p:AT1G73200.1	0.918412316
AT5G63530.2	miR4221	68	6	1.30804	1.118409831	no	ATFP3	miR4221:ATFP3	0.921498616
AT3G04290.1	miR5661	669	5.5	2.96105	0.674474994	no	ATLTL1	miR5661:ATLTL1	0.928515607
AT1G17840.1	miR1886.1	237	5	0.531838	0.510955007	no	ABCG11	miR1886.1:ABCG11	0.930999441
AT4G39330.2	miR841b-5p	348	6	2.5442	1.076397431	no	ATCAD9	miR841b-5p:ATCAD9	0.930999441
AT1G21600.2	miR5638b	688	6	1.79675	0.854990233	no	PTAC6	miR5638b:PTAC6	0.937316036
AT4G16140.1	miR5021	68	5	0.682766	0.60014337	no	NA	miR5021:AT4G16140.1	0.937316036
AT5G25350.1	miR1888b	82	5.5	0.919937	0.693618858	no	EBF2	miR1888b:EBF2	0.937316036
AT4G17170.1	miR156a-3p	527	5.5	0.438407	0.609923506	no	AT-RAB2	miR156a-3p:AT-RAB2	0.940301642
AT5G23940.1	miR5645a	976	5.5	0.98462	0.766756944	no	DCR	miR5645a:DCR	0.942182506
AT3G06840.1	miR5641	602	6	0.62527	0.865972405	no	NA	miR5641:AT3G06840.1	0.942994889
AT1G62120.1	miR5631	690	5.5	0.603708	0.569031796	no	NA	miR5631:AT1G62120.1	0.949687735
AT3G14830.2	miR8165	1734	5	0.517464	0.285656414	no	NA	miR8165:AT3G14830.2	0.956498521
AT3G22530.1	miR414	806	6	0.783384	0.992004486	no	NA	miR414:AT3G22530.1	0.956498521
AT1G61890.1	miR414	252	5.5	0.567773	0.53057258	no	NA	miR414:AT1G61890.1	0.956922562
AT5G08139.1	miR4221	1225	5.5	0.689953	0.565050488	no	NA	miR4221:AT5G08139.1	0.956922562
AT1G20970.1	miR847	3798	5.5	0.826506	0.603456524	no	NA	miR847:AT1G20970.1	0.959089625
AT1G62480.1	miR838	473	5.5	1.38709	0.599378297	no	NA	miR838:AT1G62480.1	0.959089625
AT5G61410.2	miR3434-3p	568	5.5	0.812132	0.698176859	no	EMB2728	miR3434-3p:EMB2728	0.959089625
AT5G54630.1	miR847	642	6	0.416846	0.781866884	no	NA	miR847:AT5G54630.1	0.960926847
AT1G65295.1	miR854a	115	5	1.91174	0.165151696	no	NA	miR854a:AT1G65295.1	0.961788242
AT4G13615.1	miR774b-5p	14	5.5	0.69714	0.597611863	no	NA	miR774b-5p:AT4G13615.1	0.964312268
AT4G37820.1	miR837-5p	1643	5.5	0.639644	0.544305461	no	NA	miR837-5p:AT4G37820.1	0.964312268
AT4G02530.1	miR870-3p	96	5.5	0.395285	0.524503797	no	NA	miR870-3p:AT4G02530.1	0.973462549
AT1G68560.1	miR5021	118	6	2.35734	0.716319638	no	ATXYL1	miR5021:ATXYL1	0.973695842
AT3G50060.1	miR779.1	849	6	2.09861	0.769701396	no	MYB77	miR779.1:MYB77	0.977556266
AT5G43960.2	miR847	1450	6	0.689953	0.886852337	no	NA	miR847:AT5G43960.2	0.983719635
AT1G29880.1	miR835-5p	1997	6	0.531838	0.891276609	no	NA	miR835-5p:AT1G29880.1	0.983951013
AT2G20260.1	miR834	241	6	0.495903	0.888954852	no	PSAE-2	miR834:PSAE-2	0.983951013
AT2G38170.3	miR5636	1179	6	0.955872	0.807200901	no	ATCAX1	miR5636:ATCAX1	0.983951013
AT3G50570.1	miR2937	579	6	0.654018	0.942655913	no	NA	miR2937:AT3G50570.1	0.983951013
AT4G33380.2	miR5640	1079	6	0.445594	0.930600573	no	NA	miR5640:AT4G33380.2	0.983951013
AT1G01550.2	miR5665	146	6	0.481529	0.85132526	no	BPS1	miR5665:BPS1	0.983959608
AT1G09200.1	miR4221	102	6	1.99799	0.861610222	no	NA	miR4221:AT1G09200.1	0.983959608
AT1G12080.2	miR838	461	5.5	1.73207	0.399247995	no	NA	miR838:AT1G12080.2	0.983959608
AT5G26830.1	miR173-3p	1316	6	0.57496	0.8939377	no	NA	miR173-3p:AT5G26830.1	0.983959608
AT5G60360.3	miR167a-5p	738	5.5	1.17867	0.439244442	no	AALP	miR167a-5p:AALP	0.983959608
AT5G60400.3	miR157c-3p	351	6	0.948685	0.797141852	no	NA	miR157c-3p:AT5G60400.3	0.988042184
AT4G21660.2	miR847	1356	6	0.98462	0.705986561	no	NA	miR847:AT4G21660.2	0.990536701
AT1G69530.5	miR162a-3p	941	6	1.34397	0.660014811	no	AT-EXP1	miR162a-3p:AT-EXP1	0.992984079
AT3G15790.1	miR415	880	6	1.59552	0.681217389	no	ATMBD11	miR415:ATMBD11	0.992984079
AT1G12080.2	miR4221	353	5.5	0.654018	0.183650814	no	NA	miR4221:AT1G12080.2	0.995690414
AT1G21160.1	miR840-3p	3584	6	0.567773	0.645118323	no	NA	miR840-3p:AT1G21160.1	0.995690414
AT1G33811.1	miR158a-5p	958	5.5	0.50309	0.429321809	no	NA	miR158a-5p:AT1G33811.1	0.995690414
AT2G13360.2	miR5021	1381	5.5	1.35116	0.418798517	no	AGT	miR5021:AGT	0.995690414
AT2G34650.1	miR173-3p	409	6	0.927124	0.690834397	no	ABR	miR173-3p:ABR	0.995690414
AT3G05220.2	miR847	1234	6	2.67357	0.649364171	no	NA	miR847:AT3G05220.2	0.995690414
AT3G20520.1	miR835-3p	2187	5.5	0.481529	0.400940968	no	GDPDL5	miR835-3p:GDPDL5	0.995690414
AT4G01150.2	miR3440b-3p	252	5.5	0.309041	0.260892987	no	NA	miR3440b-3p:AT4G01150.2	0.995690414
AT4G38740.1	miR776	534	6	2.91074	0.72345684	no	ROC1	miR776:ROC1	0.995690414
AT5G11070.1	miR5658	378	6	0.62527	0.697660543	no	NA	miR5658:AT5G11070.1	0.995690414
AT5G20070.1	miR2936	1339	6	1.883	0.706058684	no	ATNUDT19	miR2936:ATNUDT19	0.995690414
AT5G28640.1	miR779.1	944	6	1.30804	0.633238404	no	AN3	miR779.1:AN3	0.995690414
AT3G55170.2	miR5015	336	6	0.474342	0.810381247	no	NA	miR5015:AT3G55170.2	0.996192369
AT1G29220.2	miR773a	1196	6	0.517464	0.615316992	no	NA	miR773a:AT1G29220.2	0.999344909
AT1G04410.1	miR171c-5p	666	6	0.589334	0.408655295	no	c-NAD-MDH1	miR171c-5p:c-NAD-MDH1	0.999947222
AT1G22640.1	miR164c-3p	613	6	0.402472	0.403899399	no	ATMYB3	miR164c-3p:ATMYB3	0.999947222
AT1G49300.2	miR3434-5p	515	6	0.826506	0.341063202	no	ATRAB7	miR3434-5p:ATRAB7	0.999947222
AT1G50010.1	miR5641	96	6	0.69714	0.229008705	no	TUA2	miR5641:TUA2	0.999947222
AT1G52300.1	miR778	330	6	1.30804	0.346377803	no	NA	miR778:AT1G52300.1	0.999947222
AT1G68300.1	miR2939	621	6	0.467155	0.43513677	no	NA	miR2939:AT1G68300.1	0.999947222
AT1G72020.1	miR5651	278	6	0.668392	0.424278921	no	NA	miR5651:AT1G72020.1	0.999947222
AT1G78080.1	miR5021	653	6	0.689953	0.466417812	no	RAP2.4	miR5021:RAP2.4	0.999947222
AT2G01710.1	miR869.2	288	6	1.11399	0.424973012	no	NA	miR869.2:AT2G01710.1	0.999947222
AT2G03120.1	miR5634	546	6	0.725888	0.466165178	no	ATSPP	miR5634:ATSPP	0.999947222
AT2G04570.1	miR1888b	104	6	1.71769	0.228463705	no	NA	miR1888b:AT2G04570.1	0.999947222
AT2G04570.1	miR774b-3p	984	6	2.74544	0.445746684	no	NA	miR774b-3p:AT2G04570.1	0.999947222
AT2G07698.1	miR867	1295	6	0.862441	0.053495515	no	NA	miR867:AT2G07698.1	0.999947222
AT2G10940.2	miR862-5p	726	6	4.4775	0.332936221	no	NA	miR862-5p:AT2G10940.2	0.999947222
AT2G18160.1	miR5633	829	5.5	0.402472	0.094492191	no	ATBZIP2	miR5633:ATBZIP2	0.999947222
AT2G18162.1	miR5633	829	5.5	0.402472	0.094492191	no	CPuORF1	miR5633:CPuORF1	0.999947222
AT2G25250.1	miR854a	255	6	0.797758	0.474522774	no	NA	miR854a:AT2G25250.1	0.999947222
AT2G32060.3	miR5666	435	5.5	0.510277	0.205789528	no	NA	miR5666:AT2G32060.3	0.999947222
AT2G39730.3	miR863-5p	420	6	2.50827	0.564232836	no	RCA	miR863-5p:RCA	0.999947222
AT3G01500.3	miR5024-3p	748	6	0.675579	0.191390189	no	ATBCA1	miR5024-3p:ATBCA1	0.999947222
AT3G06125.3	miR2111a-5p	132	6	0.459968	0.190180975	no	NA	miR2111a-5p:AT3G06125.3	0.999947222
AT3G22440.1	miR162a-3p	523	6	0.618083	0.513854953	no	NA	miR162a-3p:AT3G22440.1	0.999947222
AT3G58730.1	miR168b-3p	814	6	1.37272	0.410550649	no	NA	miR168b-3p:AT3G58730.1	0.999947222
AT3G62250.1	miR838	281	6	0.57496	0.207491489	no	UBQ5	miR838:UBQ5	0.999947222
AT4G02940.1	miR8172	1827	6	0.43122	0.42357572	no	NA	miR8172:AT4G02940.1	0.999947222
AT4G17840.1	miR8179	21	5.5	0.459968	0.299996918	no	NA	miR8179:AT4G17840.1	0.999947222
AT4G29030.1	miR841b-5p	609	6	0.546212	0.352607478	no	NA	miR841b-5p:AT4G29030.1	0.999947222
AT4G29670.2	miR169f-3p	704	6	0.402472	0.454723545	no	ACHT2	miR169f-3p:ACHT2	0.999947222
AT5G15530.1	miR3434-3p	762	6	0.402472	0.414186274	no	BCCP2	miR3434-3p:BCCP2	0.999947222
AT5G18460.1	miR838	1663	6	0.747449	0.482286394	no	NA	miR838:AT5G18460.1	0.999947222
AT5G20165.3	miR8172	536	6	0.402472	0.255706704	no	NA	miR8172:AT5G20165.3	0.999947222
AT5G45390.1	miR173-3p	253	6	0.790571	0.577862655	no	CLPP4	miR173-3p:CLPP4	0.999947222
AT5G57685.1	miR414	435	6	0.43122	0.500176485	no	ATGDU3	miR414:ATGDU3	0.999947222
AT5G64310.1	miR417	426	6	1.0493	0.60521132	no	AGP1	miR417:AGP1	0.999947222
