# Supplementary material for: NanoPARE: parallel analysis of RNA 5′ ends from low-input RNA
Source: Genome Res. 2018 Dec;28(12):1931–42. doi: 10.1101/gr.239202.118 (PMC6280765; doi:10.1101/gr.239202.118)
Supplement: Supplemental Material [file supp_gr.239202.118_Supplemental_Code_S1.zip › supplemental_code_S1/data_tables/detected_sites/xrn4_2.anno.tas.allen.detected.sites.tsv]

target.transcript	sRNA	slice.site	Allen.score	slice.site.rpm	fold.change	verified.	common.name	interaction	adj.p.val
AT2G33860.1	TAS3A-5'D7[+]	1684	1.5	8.35849	9.35849	yes	ARF3	TAS3A-5'D7[+]:ARF3	0
AT2G33860.1	TAS3A-5'D8[+]	1804	1	2.11298	1.401113517	yes	ARF3	TAS3A-5'D8[+]:ARF3	0
AT3G10270.1	TAS1C-3'D7[+]	2500	6	2.08423	3.08423	no	GYRB1	TAS1C-3'D7[+]:GYRB1	0
AT5G18040.1	TAS1A-3'D2[+]	685	2	20.3033	6.072309144	yes	NA	TAS1A-3'D2[+]:AT5G18040.1	0
AT5G18065.1	TAS1A-3'D2[+]	736	2	0.725888	1.725888	no	NA	TAS1A-3'D2[+]:AT5G18065.1	0
AT5G60450.1	TAS3A-5'D8[+]	1884	1	1.39428	1.592905282	yes	ARF4	TAS3A-5'D8[+]:ARF4	0
AT5G60450.1	TAS3C-5'D5[+]	2095	1.5	0.740262	1.174639173	yes	ARF4	TAS3C-5'D5[+]:ARF4	0
AT3G03140.1	TAS1A-3'D7[-]	1720	2.5	1.67457	2.67457	no	NA	TAS1A-3'D7[-]:AT3G03140.1	0.013798998
AT4G29770.2	TAS1A-3'D6[+]	780	3	1.11399	2.11399	yes	NA	TAS1A-3'D6[+]:AT4G29770.2	0.018120662
AT5G62000.4	TAS3A-5'D7[+]	1745	1.5	1.50927	0.988672272	yes	ARF1-BP	TAS3A-5'D7[+]:ARF1-BP	0.074355289
AT1G51670.1	TAS1A-3'D6[+]	536	3.5	0.733075	1.733075	no	NA	TAS1A-3'D6[+]:AT1G51670.1	0.110847928
AT2G33500.2	TAS3C-5'D8[+]	1466	3	2.46514	2.033142701	no	BBX12	TAS3C-5'D8[+]:BBX12	0.247930518
AT4G04614.1	TAS3C-5'D3[+]	403	6	2.88199	3.88199	no	NA	TAS3C-5'D3[+]:AT4G04614.1	0.308284255
AT2G25930.1	TAS3C-5'D10[+]	2440	5	4.09659	2.916588696	no	ELF3	TAS3C-5'D10[+]:ELF3	0.373771826
AT1G48380.2	TAS3B-5'D6[+]	1054	4	0.711514	1.711514	no	HYP7	TAS3B-5'D6[+]:HYP7	0.46567793
AT3G26030.1	TAS3A-5'D2[+]	1451	4.5	1.43021	2.43021	no	ATB' DELTA	TAS3A-5'D2[+]:ATB' DELTA	0.471936151
AT1G62680.1	TAS3B-5'D7[+]	1051	4.5	0.884002	1.884002	no	NA	TAS3B-5'D7[+]:AT1G62680.1	0.489026824
AT4G32820.2	TAS1B-3'D4[-]	3733	4.5	2.45796	1.893210315	no	NA	TAS1B-3'D4[-]:AT4G32820.2	0.498546415
AT3G12020.2	TAS2-3'D6[+]	1376	4.5	0.941498	1.941498	no	NA	TAS2-3'D6[+]:AT3G12020.2	0.516655924
AT3G48440.1	TAS1A-3'D7[-]	457	6	1.81831	2.81831	no	NA	TAS1A-3'D7[-]:AT3G48440.1	0.601676856
AT5G17980.1	TAS3A-5'D4[+]	2279	4.5	1.92612	1.681424981	no	NA	TAS3A-5'D4[+]:AT5G17980.1	0.601676856
AT5G56930.1	TAS3B-5'D6[+]	792	5.5	1.25773	2.25773	no	EMB1789	TAS3B-5'D6[+]:EMB1789	0.616657411
AT1G06950.1	TAS2-3'D7[-]	903	5.5	1.05649	2.05649	no	ATTIC110	TAS2-3'D7[-]:ATTIC110	0.616881823
AT1G28440.1	TAS1A-3'D3[-]	1560	6	1.1068	2.1068	no	HSL1	TAS1A-3'D3[-]:HSL1	0.616881823
AT2G29910.2	TAS1C-3'D6[-]	1448	4	1.08524	1.150710875	no	NA	TAS1C-3'D6[-]:AT2G29910.2	0.616881823
AT3G25290.2	TAS4-3'D2[-]	334	4	0.459968	0.898292591	no	NA	TAS4-3'D2[-]:AT3G25290.2	0.616881823
AT5G07030.1	TAS1A-3'D2[+]	965	4	2.09861	1.058948368	no	NA	TAS1A-3'D2[+]:AT5G07030.1	0.616881823
AT1G26761.1	TAS1B-3'D4[-]	1292	4	0.639644	1.041070249	no	NA	TAS1B-3'D4[-]:AT1G26761.1	0.636116479
AT2G16750.1	TAS3C-5'D3[+]	1998	4.5	1.23617	1.219489849	no	NA	TAS3C-5'D3[+]:AT2G16750.1	0.636116479
AT2G30590.1	TAS3C-5'D9[+]	392	4.5	0.344976	1.344976	no	WRKY21	TAS3C-5'D9[+]:WRKY21	0.636116479
AT2G44580.1	TAS3C-5'D3[+]	867	5.5	0.905563	1.905563	no	NA	TAS3C-5'D3[+]:AT2G44580.1	0.636116479
AT3G06350.1	TAS3B-5'D7[+]	1744	5.5	2.24235	1.840338104	no	EMB3004	TAS3B-5'D7[+]:EMB3004	0.636116479
AT5G04240.1	TAS1C-3'D7[-]	738	4.5	0.481529	1.481529	no	ELF6	TAS1C-3'D7[-]:ELF6	0.636116479
AT5G58000.1	TAS3B-5'D6[+]	1024	4.5	0.402472	1.402472	no	NA	TAS3B-5'D6[+]:AT5G58000.1	0.636116479
ATCG01040.1	TAS1B-3'D9[+]	199	3.5	0.618083	0.039559707	no	YCF5	TAS1B-3'D9[+]:YCF5	0.638698252
AT5G14140.1	TAS3C-5'D9[+]	823	6	1.11399	2.11399	no	NA	TAS3C-5'D9[+]:AT5G14140.1	0.675310818
AT3G09860.1	TAS3A-5'D4[-]	455	4	3.39945	1.014921207	no	NA	TAS3A-5'D4[-]:AT3G09860.1	0.697808061
AT3G54000.3	TAS1A-3'D7[-]	1530	5.5	1.77519	2.77519	no	NA	TAS1A-3'D7[-]:AT3G54000.3	0.748173291
AT2G31220.1	TAS4-3'D6[+]	790	6	2.3214	3.3214	no	NA	TAS4-3'D6[+]:AT2G31220.1	0.749419544
AT1G15690.2	TAS4-3'D4[-]	1074	4	1.30085	0.608469946	no	AtAVP1	TAS4-3'D4[-]:AtAVP1	0.7568764
AT2G41290.1	TAS3C-5'D10[+]	1046	4.5	1.06368	1.542605	no	SSL2	TAS3C-5'D10[+]:SSL2	0.778669919
AT4G02280.1	TAS1B-3'D7[-]	966	5	1.06368	2.06368	no	ATSUS3	TAS1B-3'D7[-]:ATSUS3	0.778669919
AT4G31340.2	TAS1C-3'D7[+]	1503	6	3.24134	2.38787702	no	NA	TAS1C-3'D7[+]:AT4G31340.2	0.778669919
AT2G13540.1	TAS1C-3'D4[+]	381	5	0.424033	1.424033	no	ABH1	TAS1C-3'D4[+]:ABH1	0.791182735
AT1G78830.1	TAS3C-5'D8[-]	1332	4	0.689953	0.522370764	no	NA	TAS3C-5'D8[-]:AT1G78830.1	0.796986751
AT1G29750.2	TAS2-3'D7[+]	1922	5.5	1.14273	2.14273	no	RKF1	TAS2-3'D7[+]:RKF1	0.811902035
AT2G19760.1	TAS3C-5'D3[+]	93	5.5	0.91275	1.91275	no	PFN1	TAS3C-5'D3[+]:PFN1	0.811902035
AT5G17760.2	TAS3A-5'D1[+]	557	6	1.20742	2.20742	no	NA	TAS3A-5'D1[+]:AT5G17760.2	0.811902035
AT5G59950.5	TAS3B-5'D5[+]	1167	4	0.610896	0.670795804	no	NA	TAS3B-5'D5[+]:AT5G59950.5	0.811902035
AT5G66560.1	TAS3C-5'D3[+]	471	5.5	0.98462	1.98462	no	NA	TAS3C-5'D3[+]:AT5G66560.1	0.811902035
AT1G71070.1	TAS3C-5'D3[+]	1649	5	1.26491	1.312315747	no	NA	TAS3C-5'D3[+]:AT1G71070.1	0.812488879
AT1G71080.1	TAS1C-3'D7[-]	469	6	1.29366	2.29366	no	NA	TAS1C-3'D7[-]:AT1G71080.1	0.812488879
AT1G72470.1	TAS3B-5'D6[+]	435	4.5	0.438407	0.826546233	no	ATEXO70D1	TAS3B-5'D6[+]:ATEXO70D1	0.812488879
AT1G74720.1	TAS4-3'D4[+]	1939	5.5	0.632457	1.522998916	no	QKY	TAS4-3'D4[+]:QKY	0.812488879
AT1G75930.1	TAS3A-5'D5[+]	662	4.5	1.97643	0.718819432	no	EXL6	TAS3A-5'D5[+]:EXL6	0.812488879
AT2G19760.1	TAS2-3'D3[-]	645	4	1.13555	0.945883697	no	PFN1	TAS2-3'D3[-]:PFN1	0.812488879
AT2G29570.1	TAS1C-3'D6[-]	542	5	0.682766	1.682766	no	ATPCNA2	TAS1C-3'D6[-]:ATPCNA2	0.812488879
AT2G35630.1	TAS2-3'D7[+]	6075	5	0.481529	1.481529	no	GEM1	TAS2-3'D7[+]:GEM1	0.812488879
AT2G39675.1	TAS1A-3'D10[-]	631	4	1.45896	0.657783722	no	TAS1c	TAS1A-3'D10[-]:TAS1c	0.812488879
AT3G13782.1	TAS3B-5'D9[+]	662	5.5	0.783384	1.783384	no	NAP1;4	TAS3B-5'D9[+]:NAP1;4	0.812488879
AT3G55350.1	TAS3B-5'D7[+]	159	4	0.62527	0.403720567	no	NA	TAS3B-5'D7[+]:AT3G55350.1	0.812488879
AT4G21150.3	TAS3B-5'D10[+]	471	4.5	0.610896	0.80876109	no	HAP6	TAS3B-5'D10[+]:HAP6	0.812488879
AT5G02590.1	TAS3C-5'D1[+]	695	5.5	0.91275	1.91275	no	NA	TAS3C-5'D1[+]:AT5G02590.1	0.812488879
AT5G11580.1	TAS3B-5'D1[+]	1605	5	0.84088	1.333090981	no	NA	TAS3B-5'D1[+]:AT5G11580.1	0.812488879
AT5G50460.1	TAS1A-3'D8[-]	189	4	2.56576	0.55056898	no	NA	TAS1A-3'D8[-]:AT5G50460.1	0.812488879
AT5G51440.1	TAS3C-5'D4[+]	603	6	1.12117	2.12117	no	NA	TAS3C-5'D4[+]:AT5G51440.1	0.812488879
AT5G58590.1	TAS3C-5'D3[+]	711	6	2.20641	2.026619524	no	RANBP1	TAS3C-5'D3[+]:RANBP1	0.812488879
ATMG00516.1	TAS3B-5'D9[-]	284	3	0.711514	0.575022426	no	NAD1	TAS3B-5'D9[-]:NAD1	0.812488879
AT5G67470.1	TAS3B-5'D3[-]	2718	6	2.81012	1.892409244	no	ATFH6	TAS3B-5'D3[-]:ATFH6	0.845558913
AT1G47200.1	TAS3B-5'D7[+]	622	5	2.81731	1.195884137	no	WPP2	TAS3B-5'D7[+]:WPP2	0.849161486
AT5G33370.2	TAS3C-5'D4[-]	1300	3.5	2.56576	0.61241258	no	NA	TAS3C-5'D4[-]:AT5G33370.2	0.859251074
AT4G39960.1	TAS3C-5'D2[-]	1595	4	0.797758	0.912453572	no	NA	TAS3C-5'D2[-]:AT4G39960.1	0.876053865
AT3G09920.3	TAS3C-5'D3[+]	2679	6	0.797758	1.797758	no	PIP5K9	TAS3C-5'D3[+]:PIP5K9	0.880121234
AT3G10730.1	TAS1C-3'D7[-]	1172	5	0.380911	1.380911	no	ATSUN2	TAS1C-3'D7[-]:ATSUN2	0.880121234
AT3G13300.2	TAS3B-5'D7[+]	2414	6	0.761823	1.761823	no	VCS	TAS3B-5'D7[+]:VCS	0.880121234
AT4G15110.1	TAS2-3'D4[+]	1734	5	0.416846	1.416846	no	CYP97B3	TAS2-3'D4[+]:CYP97B3	0.880121234
AT4G25080.5	TAS1A-3'D9[-]	1012	5	0.804945	0.992099242	no	CHLM	TAS1A-3'D9[-]:CHLM	0.910351337
AT1G55860.2	TAS1C-3'D9[+]	8689	5.5	0.57496	1.57496	no	UPL1	TAS1C-3'D9[+]:UPL1	0.942082977
AT5G19990.1	TAS3B-5'D6[+]	963	4.5	0.452781	0.515479489	no	ATSUG1	TAS3B-5'D6[+]:ATSUG1	0.942082977
AT2G14750.1	TAS1C-3'D6[+]	609	5	0.610896	0.945180121	no	AKN1	TAS1C-3'D6[+]:AKN1	0.942476772
AT3G04920.1	TAS3A-5'D8[+]	255	5	1.28647	0.871281809	no	NA	TAS3A-5'D8[+]:AT3G04920.1	0.942476772
AT3G52110.2	TAS3B-5'D9[+]	1005	5.5	1.33678	1.348343263	no	NA	TAS3B-5'D9[+]:AT3G52110.2	0.942476772
AT4G02530.1	TAS3B-5'D9[+]	298	6	0.646831	1.646831	no	NA	TAS3B-5'D9[+]:AT4G02530.1	0.942476772
AT5G62030.1	TAS3C-5'D6[-]	1722	5.5	0.531838	1.531838	no	NA	TAS3C-5'D6[-]:AT5G62030.1	0.942476772
ATCG00830.1	TAS3B-5'D9[+]	771	4.5	4.48469	0.389330257	no	RPL2.1	TAS3B-5'D9[+]:RPL2.1	0.942476772
AT1G02000.1	TAS4-3'D10[-]	1389	6	0.424033	1.424033	no	GAE2	TAS4-3'D10[-]:GAE2	0.957477825
AT1G05090.1	TAS3B-5'D6[+]	326	5.5	0.129366	1.129366	no	NA	TAS3B-5'D6[+]:AT1G05090.1	0.957477825
AT1G05350.1	TAS3C-5'D5[+]	1340	6	0.740262	1.110021668	no	NA	TAS3C-5'D5[+]:AT1G05350.1	0.957477825
AT1G12850.1	TAS3C-5'D3[+]	80	5.5	0.905563	0.777216145	no	NA	TAS3C-5'D3[+]:AT1G12850.1	0.957477825
AT1G27210.1	TAS1A-3'D9[-]	997	6	0.62527	0.945638596	no	NA	TAS1A-3'D9[-]:AT1G27210.1	0.957477825
AT1G27435.1	TAS3B-5'D6[+]	105	6	2.14173	1.227439658	no	NA	TAS3B-5'D6[+]:AT1G27435.1	0.957477825
AT1G29520.1	TAS3C-5'D4[+]	465	5.5	1.16429	1.302843418	no	NA	TAS3C-5'D4[+]:AT1G29520.1	0.957477825
AT1G63000.1	TAS3C-5'D2[-]	1161	4	0.50309	0.257834491	no	NRS/ER	TAS3C-5'D2[-]:NRS/ER	0.957477825
AT2G30110.1	TAS4-3'D2[-]	3130	6	0.884002	0.912933207	no	ATUBA1	TAS4-3'D2[-]:ATUBA1	0.957477825
AT2G33480.2	TAS3C-5'D3[+]	726	5	0.689953	0.463658836	no	ANAC041	TAS3C-5'D3[+]:ANAC041	0.957477825
AT2G35060.2	TAS4-3'D7[+]	346	6	0.388098	1.388098	no	KUP11	TAS4-3'D7[+]:KUP11	0.957477825
AT2G38120.1	TAS3B-5'D5[+]	151	5	0.596521	0.651168131	no	AtAUX1	TAS3B-5'D5[+]:AtAUX1	0.957477825
AT2G39730.3	TAS2-3'D8[-]	283	5	1.35116	0.303712114	no	RCA	TAS2-3'D8[-]:RCA	0.957477825
AT2G47650.2	TAS3B-5'D1[+]	778	5.5	0.560586	0.733234039	no	UXS4	TAS3B-5'D1[+]:UXS4	0.957477825
AT3G11100.1	TAS3C-5'D4[+]	336	5	1.0493	0.613019599	no	NA	TAS3C-5'D4[+]:AT3G11100.1	0.957477825
AT3G14230.3	TAS3C-5'D2[-]	1483	5	2.96105	0.973506028	no	RAP2.2	TAS3C-5'D2[-]:RAP2.2	0.957477825
AT3G28830.1	TAS3C-5'D2[+]	487	5.5	1.38709	0.794327775	no	NA	TAS3C-5'D2[+]:AT3G28830.1	0.957477825
AT3G44620.2	TAS3B-5'D5[+]	441	5	0.373724	0.524907148	no	NA	TAS3B-5'D5[+]:AT3G44620.2	0.957477825
AT3G46430.1	TAS3C-5'D3[+]	86	6	2.96823	1.005462833	no	NA	TAS3C-5'D3[+]:AT3G46430.1	0.957477825
AT3G55520.1	TAS4-3'D1[-]	255	5	0.797758	0.801372055	no	NA	TAS4-3'D1[-]:AT3G55520.1	0.957477825
AT4G08950.1	TAS3A-5'D4[-]	118	4.5	0.797758	0.57884081	no	EXO	TAS3A-5'D4[-]:EXO	0.957477825
AT4G13270.1	TAS4-3'D7[-]	693	6	0.553399	1.553399	no	NA	TAS4-3'D7[-]:AT4G13270.1	0.957477825
AT4G15540.1	TAS3C-5'D5[+]	244	6	0.280293	1.280293	no	UMAMIT38	TAS3C-5'D5[+]:UMAMIT38	0.957477825
AT4G20720.1	TAS3B-5'D6[+]	417	5.5	0.129366	1.129366	no	NA	TAS3B-5'D6[+]:AT4G20720.1	0.957477825
AT4G24100.1	TAS3C-5'D2[-]	2625	4	0.35935	0.517993644	no	NA	TAS3C-5'D2[-]:AT4G24100.1	0.957477825
AT4G31290.1	TAS4-3'D10[-]	387	5	0.424033	0.611277902	no	NA	TAS4-3'D10[-]:AT4G31290.1	0.957477825
AT5G10480.3	TAS3C-5'D3[+]	795	5	2.27828	0.68066358	no	PAS2	TAS3C-5'D3[+]:PAS2	0.957477825
AT5G24690.1	TAS1B-3'D4[-]	1035	6	2.6017	1.246185359	no	NA	TAS1B-3'D4[-]:AT5G24690.1	0.957477825
AT5G28640.1	TAS2-3'D3[-]	988	5	1.92612	0.802816051	no	AN3	TAS2-3'D3[-]:AN3	0.957477825
AT5G34853.1	TAS1C-3'D1[+]	3042	6	1.18586	1.138506107	no	MUG8	TAS1C-3'D1[+]:MUG8	0.957477825
AT5G43810.2	TAS3B-5'D9[+]	480	6	1.74644	1.049429135	no	AGO10	TAS3B-5'D9[+]:AGO10	0.957477825
AT5G48800.1	TAS4-3'D6[+]	1745	6	0.776197	1.033453172	no	NA	TAS4-3'D6[+]:AT5G48800.1	0.957477825
AT5G54100.1	TAS2-3'D7[+]	1001	5.5	1.08524	0.920672345	no	NA	TAS2-3'D7[+]:AT5G54100.1	0.957477825
AT5G65110.2	TAS3A-5'D9[-]	1115	5	1.68176	0.890252161	no	ACX2	TAS3A-5'D9[-]:ACX2	0.957477825
AT5G67070.1	TAS3A-5'D4[-]	137	5	1.46615	0.769131209	no	RALFL34	TAS3A-5'D4[-]:RALFL34	0.957477825
AT4G15545.1	TAS3C-5'D3[+]	338	5	0.632457	0.709501706	no	NA	TAS3C-5'D3[+]:AT4G15545.1	0.986297214
AT4G14690.1	TAS4-3'D4[-]	265	5.5	1.17867	0.613469656	no	ELIP2	TAS4-3'D4[-]:ELIP2	0.995910115
AT5G09810.1	TAS1C-3'D5[+]	1319	5.5	2.91792	0.665502551	no	ACT7	TAS1C-3'D5[+]:ACT7	0.995910115
AT1G04270.2	TAS1A-3'D5[+]	82	5	0.402472	0.178350092	no	RPS15	TAS1A-3'D5[+]:RPS15	0.999233969
AT1G66350.1	TAS1C-3'D7[-]	1591	5	0.689953	0.329263151	no	RGL	TAS1C-3'D7[-]:RGL	0.999233969
AT3G19450.1	TAS1A-3'D9[-]	1185	5.5	0.618083	0.659962558	no	ATCAD4	TAS1A-3'D9[-]:ATCAD4	0.999233969
AT5G01820.1	TAS1A-3'D7[-]	1309	5.5	1.07086	0.663701016	no	ATCIPK14	TAS1A-3'D7[-]:ATCIPK14	0.999233969
AT1G02190.2	TAS3A-5'D4[+]	1614	6	0.754636	0.60559611	no	NA	TAS3A-5'D4[+]:AT1G02190.2	0.999418055
AT1G03440.1	TAS3C-5'D3[+]	308	5.5	1.14273	0.084599258	no	NA	TAS3C-5'D3[+]:AT1G03440.1	0.999418055
AT1G09770.1	TAS3B-5'D9[+]	768	6	0.682766	0.818270937	no	ATCDC5	TAS3B-5'D9[+]:ATCDC5	0.999418055
AT1G10200.1	TAS3C-5'D10[+]	579	6	0.539025	0.382297124	no	WLIM1	TAS3C-5'D10[+]:WLIM1	0.999418055
AT1G23190.1	TAS3B-5'D6[+]	1786	6	0.790571	0.770996939	no	PGM3	TAS3B-5'D6[+]:PGM3	0.999418055
AT1G30480.1	TAS3B-5'D7[+]	745	6	0.797758	0.683181516	no	DRT111	TAS3B-5'D7[+]:DRT111	0.999418055
AT1G34030.1	TAS3C-5'D2[+]	355	6	0.366537	1.366537	no	NA	TAS3C-5'D2[+]:AT1G34030.1	0.999418055
AT1G44170.3	TAS4-3'D9[+]	870	6	0.43122	0.832733559	no	ALDH3H1	TAS4-3'D9[+]:ALDH3H1	0.999418055
AT1G44760.1	TAS1A-3'D8[-]	386	6	0.495903	0.842194306	no	NA	TAS1A-3'D8[-]:AT1G44760.1	0.999418055
AT1G56280.2	TAS3B-5'D7[+]	853	5.5	0.689953	0.349838221	no	ATDI19	TAS3B-5'D7[+]:ATDI19	0.999418055
AT1G60710.1	TAS3B-5'D5[+]	150	6	1.13555	0.642966821	no	ATB2	TAS3B-5'D5[+]:ATB2	0.999418055
AT1G61110.1	TAS3A-5'D9[+]	711	6	0.539025	0.888031389	no	anac025	TAS3A-5'D9[+]:anac025	0.999418055
AT1G64230.5	TAS3C-5'D9[+]	777	6	0.582147	0.55571256	no	UBC28	TAS3C-5'D9[+]:UBC28	0.999418055
AT1G65960.2	TAS3B-5'D6[+]	1452	6	1.17867	0.532628758	no	GAD2	TAS3B-5'D6[+]:GAD2	0.999418055
AT1G66760.2	TAS3C-5'D3[+]	218	6	0.467155	0.790810854	no	NA	TAS3C-5'D3[+]:AT1G66760.2	0.999418055
AT1G73220.1	TAS3C-5'D7[-]	714	6	0.43122	0.563912026	no	AtOCT1	TAS3C-5'D7[-]:AtOCT1	0.999418055
AT1G75940.1	TAS2-3'D3[+]	1613	6	2.29984	0.249649339	no	ATA27	TAS2-3'D3[+]:ATA27	0.999418055
AT2G19110.1	TAS3C-5'D9[+]	3121	6	1.13555	0.922396144	no	ATHMA4	TAS3C-5'D9[+]:ATHMA4	0.999418055
AT2G20580.1	TAS3B-5'D7[+]	2900	5.5	1.20742	0.371777878	no	ATRPN1A	TAS3B-5'D7[+]:ATRPN1A	0.999418055
AT2G21660.2	TAS4-3'D2[-]	542	5.5	2.47952	0.329092063	no	ATGRP7	TAS4-3'D2[-]:ATGRP7	0.999418055
AT2G24360.1	TAS3C-5'D3[+]	1643	6	0.560586	0.825187752	no	NA	TAS3C-5'D3[+]:AT2G24360.1	0.999418055
AT2G26800.3	TAS2-3'D4[+]	1037	6	0.438407	0.975626415	no	NA	TAS2-3'D4[+]:AT2G26800.3	0.999418055
AT2G28910.1	TAS3B-5'D7[+]	560	5.5	0.632457	0.853460724	no	CXIP4	TAS3B-5'D7[+]:CXIP4	0.999418055
AT2G30570.1	TAS3B-5'D7[+]	263	6	2.97542	0.289732527	no	PSBW	TAS3B-5'D7[+]:PSBW	0.999418055
AT2G36160.1	TAS1B-3'D4[-]	536	5.5	0.567773	0.153388488	no	NA	TAS1B-3'D4[-]:AT2G36160.1	0.999418055
AT2G38170.3	TAS1A-3'D7[-]	104	6	0.639644	0.389890141	no	ATCAX1	TAS1A-3'D7[-]:ATCAX1	0.999418055
AT3G05020.1	TAS3C-5'D3[+]	258	5.5	0.646831	0.488426051	no	ACP	TAS3C-5'D3[+]:ACP	0.999418055
AT3G08550.1	TAS1B-3'D5[+]	1300	6	0.337789	0.514000461	no	ABI8	TAS1B-3'D5[+]:ABI8	0.999418055
AT3G08580.2	TAS3C-5'D9[-]	588	6	0.790571	0.380284804	no	AAC1	TAS3C-5'D9[-]:AAC1	0.999418055
AT3G08730.1	TAS3A-5'D6[+]	685	5.5	0.675579	0.478589178	no	ATPK1	TAS3A-5'D6[+]:ATPK1	0.999418055
AT3G10570.1	TAS4-3'D9[+]	1554	6	1.63864	0.624239112	no	CYP77A6	TAS4-3'D9[+]:CYP77A6	0.999418055
AT3G14990.3	TAS3A-5'D7[+]	474	6	1.28647	0.483391331	no	AtDJ1A	TAS3A-5'D7[+]:AtDJ1A	0.999418055
AT3G47470.1	TAS4-3'D4[-]	291	5.5	1.89018	0.711576055	no	CAB4	TAS4-3'D4[-]:CAB4	0.999418055
AT3G52300.2	TAS3B-5'D5[+]	377	6	0.452781	0.575666594	no	ATPQ	TAS3B-5'D5[+]:ATPQ	0.999418055
AT3G54050.2	TAS3B-5'D7[+]	1280	5.5	0.91275	0.663458203	no	HCEF1	TAS3B-5'D7[+]:HCEF1	0.999418055
AT4G01100.2	TAS3B-5'D2[+]	1120	6	0.531838	0.763559601	no	ADNT1	TAS3B-5'D2[+]:ADNT1	0.999418055
AT4G11560.1	TAS1A-3'D7[-]	1693	6	0.517464	0.559844457	no	NA	TAS1A-3'D7[-]:AT4G11560.1	0.999418055
AT4G19120.2	TAS2-3'D3[+]	1851	6	0.589334	0.640726138	no	ERD3	TAS2-3'D3[+]:ERD3	0.999418055
AT4G19150.2	TAS3A-5'D1[+]	80	6	0.689953	0.399802459	no	NA	TAS3A-5'D1[+]:AT4G19150.2	0.999418055
AT4G23710.1	TAS1A-3'D3[+]	89	6	0.409659	1.010301838	no	VAG2	TAS1A-3'D3[+]:VAG2	0.999418055
AT4G30440.1	TAS3B-5'D3[+]	1118	5.5	0.409659	0.592316096	no	GAE1	TAS3B-5'D3[+]:GAE1	0.999418055
AT4G32410.1	TAS3C-5'D5[+]	2267	6	0.963059	0.627706844	no	AtCESA1	TAS3C-5'D5[+]:AtCESA1	0.999418055
AT5G07530.2	TAS3B-5'D6[+]	635	5.5	9.75995	0.003734654	no	ATGRP-7	TAS3B-5'D6[+]:ATGRP-7	0.999418055
AT5G13380.1	TAS4-3'D10[-]	1192	6	0.603708	1.072066839	no	NA	TAS4-3'D10[-]:AT5G13380.1	0.999418055
AT5G20190.1	TAS1A-3'D6[+]	644	5.5	0.35935	0.54173126	no	NA	TAS1A-3'D6[+]:AT5G20190.1	0.999418055
AT5G41990.1	TAS3C-5'D8[-]	2114	6	0.62527	0.323454839	no	ATWNK8	TAS3C-5'D8[-]:ATWNK8	0.999418055
AT5G41992.1	TAS3C-5'D8[-]	2114	6	0.62527	0.323454839	no	CPuORF58	TAS3C-5'D8[-]:CPuORF58	0.999418055
AT5G52040.4	TAS3C-5'D3[+]	1445	6	0.495903	0.924490894	no	At-RS41	TAS3C-5'D3[+]:At-RS41	0.999418055
AT5G56870.1	TAS1B-3'D7[-]	471	6	0.596521	0.75266056	no	BGAL4	TAS1B-3'D7[-]:BGAL4	0.999418055
AT5G66760.1	TAS1C-3'D5[-]	1777	6	1.20023	1.116728571	no	SDH1-1	TAS1C-3'D5[-]:SDH1-1	0.999418055
ATCG00380.1	TAS3B-5'D8[+]	235	6	3.52882	0.956003918	no	RPS4	TAS3B-5'D8[+]:RPS4	0.999418055
