# Supplementary material for: NanoPARE: parallel analysis of RNA 5′ ends from low-input RNA
Source: Genome Res. 2018 Dec;28(12):1931–42. doi: 10.1101/gr.239202.118 (PMC6280765; doi:10.1101/gr.239202.118)
Supplement: Supplemental Material [file supp_gr.239202.118_Supplemental_Code_S1.zip › supplemental_code_S1/data_tables/detected_sites/xrn4_3.anno.mir.allen.detected.sites.tsv]

target.transcript	sRNA	slice.site	Allen.score	slice.site.rpm	fold.change	verified.	common.name	interaction	adj.p.val
AT1G10120.1	miR396a-5p	1316	5.5	9.35479	8.120505889	yes	NA	miR396a-5p:AT1G10120.1	0
AT1G17840.1	miR1886.1	237	5	2.20113	3.20113	no	ABCG11	miR1886.1:ABCG11	0
AT1G27340.1	miR394a	1382	1	1.65085	2.65085	yes	LCR	miR394a:LCR	0
AT1G27360.4	miR156j	1309	0	0.550282	0.738032715	no	SPL11	miR156j:SPL11	0
AT1G27370.4	miR157a-5p	1325	2	0.550282	0.738032715	no	SPL10	miR157a-5p:SPL10	0
AT1G30330.2	miR167a-5p	3246	5	27.5141	7.600902061	no	ARF6	miR167a-5p:ARF6	0
AT1G31280.1	miR403-3p	3232	1	6.60338	2.868279986	yes	AGO2	miR403-3p:AGO2	0
AT1G33120.1	miR5630a	309	0	0.528271	0.326456672	no	NA	miR5630a:AT1G33120.1	0
AT1G33140.1	miR5630a	309	0	0.0220113	0.873075901	no	PGY2	miR5630a:PGY2	0
AT1G77850.1	miR160a-5p	1419	0.5	113.358	114.358	yes	ARF17	miR160a-5p:ARF17	0
AT2G02850.1	miR408-3p	107	1	1.10056	0.792409982	yes	ARPN	miR408-3p:ARPN	0
AT2G22840.1	miR396a-5p	791	4	11.5559	12.5559	yes	AtGRF1	miR396a-5p:AtGRF1	0
AT2G28350.1	miR160a-5p	1339	2	185.445	186.445	yes	ARF10	miR160a-5p:ARF10	0
AT2G33770.1	miR399a	750	1.5	0.550282	1.550282	yes	ATUBC24	miR399a:ATUBC24	0
AT2G33770.1	miR399f	839	1	0.550282	1.550282	yes	ATUBC24	miR399f:ATUBC24	0
AT2G33810.1	miR156a-5p	796	1.5	0.550282	0.738032715	yes	SPL3	miR156a-5p:SPL3	0
AT2G36400.1	miR396a-5p	756	4	8.80451	6.324339701	yes	AtGRF3	miR396a-5p:AtGRF3	0
AT2G42200.1	miR156j	946	0	1.10056	2.10056	no	AtSPL9	miR156j:AtSPL9	0
AT2G45160.1	miR171a-3p	1013	0	214.06	33.07180577	yes	ATHAM1	miR171a-3p:ATHAM1	0
AT3G11440.1	miR159a	1165	3.5	5.72293	6.72293	yes	ATMYB65	miR159a:ATMYB65	0
AT3G52910.1	miR396a-5p	752	4	24.2124	25.2124	yes	AtGRF4	miR396a-5p:AtGRF4	0
AT3G60630.1	miR171a-3p	1055	0	126.015	16.70507064	yes	ATHAM2	miR171a-3p:ATHAM2	0
AT3G61310.1	miR167d	1217	2.5	1.10056	0.656193282	no	NA	miR167d:AT3G61310.1	0
AT3G62000.2	miR5646	274	6	1.65085	2.65085	no	NA	miR5646:AT3G62000.2	0
AT3G62980.1	miR393a-5p	1721	2	9.90508	5.191510835	yes	AtTIR1	miR393a-5p:AtTIR1	0
AT4G00150.1	miR171a-3p	866	0	130.417	49.57541921	yes	ATHAM3	miR171a-3p:ATHAM3	0
AT4G30080.1	miR160a-5p	1518	2.5	44.0226	45.0226	yes	ARF16	miR160a-5p:ARF16	0
AT4G36920.2	miR172c	1303	1	2.20113	3.20113	yes	AP2	miR172c:AP2	0
AT4G37740.1	miR396a-5p	920	4	8.80451	9.80451	yes	AtGRF2	miR396a-5p:AtGRF2	0
AT5G06100.3	miR159a	1259	3.5	8.03412	9.03412	yes	ATMYB33	miR159a:ATMYB33	0
AT5G20670.1	miR8175	466	2.5	1.10056	0.792409982	no	NA	miR8175:AT5G20670.1	0
AT5G27660.1	miR5657	1534	0	0.550282	0.080915378	no	DEG14	miR5657:DEG14	0
AT5G37020.2	miR167a-5p	2380	4	55.5785	21.34353132	no	ARF8	miR167a-5p:ARF8	0
AT5G39740.2	miR414	997	1.5	0.550282	0.142161451	no	OLI7	miR414:OLI7	0
AT5G43270.3	miR156j	1111	0	3.85197	2.309845946	yes	SPL2	miR156j:SPL2	0
AT5G57580.1	miR414	2139	1	0.550282	0.738032715	no	NA	miR414:AT5G57580.1	0
AT1G06180.1	miR858a	402	3	6.0531	7.0531	yes	ATMYB13	miR858a:ATMYB13	0.003096835
AT1G64583.1	miR161.1	738	2.5	1.65085	2.65085	no	NA	miR161.1:AT1G64583.1	0.003878318
AT1G30490.1	miR165a-3p	805	3	1.65085	2.65085	no	ATHB9	miR165a-3p:ATHB9	0.003885726
AT2G27400.1	miR173-5p	378	2.5	3.85197	4.85197	yes	TAS1a	miR173-5p:TAS1a	0.006553821
AT2G39675.1	miR173-5p	378	2.5	5.50282	6.50282	yes	TAS1c	miR173-5p:TAS1c	0.006553821
AT2G39681.1	miR173-5p	417	2.5	8.80451	9.80451	yes	TAS2	miR173-5p:TAS2	0.006553821
AT1G51760.1	miR167a-5p	862	3	3.85197	3.129733816	no	IAR3	miR167a-5p:IAR3	0.009513128
AT1G64500.1	miR414	227	2.5	0.550282	1.550282	no	NA	miR414:AT1G64500.1	0.015791496
AT5G43630.1	miR414	856	2.5	0.550282	1.550282	no	TZP	miR414:TZP	0.015791496
AT1G52150.3	miR166a-3p	1278	3	3.30169	2.047877709	yes	ATHB-15	miR166a-3p:ATHB-15	0.016078258
AT4G03190.1	miR393a-5p	1597	3	2.75141	2.419824264	yes	AFB1	miR393a-5p:AFB1	0.016703241
AT1G12820.1	miR393a-5p	1894	4	3.85197	2.309845946	yes	AFB3	miR393a-5p:AFB3	0.02454991
AT2G34710.1	miR165a-3p	880	3	2.20113	1.523941235	no	ATHB-14	miR165a-3p:ATHB-14	0.025550902
AT4G24150.1	miR396a-5p	847	4	1.65085	2.65085	yes	AtGRF8	miR396a-5p:AtGRF8	0.026222453
AT3G13460.4	miR5021	179	2	1.10056	2.10056	no	ECT2	miR5021:ECT2	0.027009664
AT5G60690.1	miR165a-3p	1272	3	1.10056	1.354953486	no	IFL	miR165a-3p:IFL	0.027477789
AT1G08125.3	miR390a-3p	887	5	2.75141	3.75141	no	NA	miR390a-3p:AT1G08125.3	0.02986484
AT1G28320.1	miR158a-5p	1767	5	2.75141	3.75141	no	DEG15	miR158a-5p:DEG15	0.034969609
AT5G53660.1	miR396a-5p	539	4	1.10056	2.10056	yes	AtGRF7	miR396a-5p:AtGRF7	0.038856458
AT3G62610.1	miR858a	300	3.5	2.20113	2.064869488	no	ATMYB11	miR858a:ATMYB11	0.043161989
AT1G14310.1	miR829-5p	770	4.5	1.10056	2.10056	no	NA	miR829-5p:AT1G14310.1	0.052675462
AT3G26810.1	miR393a-5p	2009	4	1.65085	1.709914712	yes	AFB2	miR393a-5p:AFB2	0.052675462
AT4G26110.2	miR414	1111	2	0.550282	0.58482449	no	ATNAP1;1	miR414:ATNAP1;1	0.052675462
AT5G23730.1	miR414	1212	2.5	0.550282	0.738032715	no	EFO2	miR414:EFO2	0.064448842
AT1G50055.1	miR173-5p	373	4.5	15.4079	10.58381636	yes	TAS1b	miR173-5p:TAS1b	0.065173262
AT1G63400.1	miR161.2	999	2	0.550282	1.097380075	yes	NA	miR161.2:AT1G63400.1	0.077059035
AT3G63400.3	miR842	776	3.5	0.550282	1.550282	no	NA	miR842:AT3G63400.3	0.07978844
AT3G23690.1	miR393a-5p	416	3	1.10056	1	yes	NA	miR393a-5p:AT3G23690.1	0.081506429
AT2G11910.2	miR414	502	3	3.30169	1.343803594	no	NA	miR414:AT2G11910.2	0.081898312
AT1G18710.1	miR858b	486	4.5	1.10056	2.10056	no	AtMYB47	miR858b:AtMYB47	0.082473129
AT5G43060.1	miR396b-5p	518	3	1.10056	1	no	RD21B	miR396b-5p:RD21B	0.082473129
AT4G32880.1	miR165a-3p	944	3	0.550282	0.738032715	no	ATHB-8	miR165a-3p:ATHB-8	0.097619098
AT5G57735.1	miR390a-5p	428	4.5	1.10056	2.10056	yes	TAS3c	miR390a-5p:TAS3c	0.099400616
AT2G47460.1	miR858b	400	2.5	2.75141	0.493387152	yes	ATMYB12	miR858b:ATMYB12	0.099448257
AT1G28580.2	miR837-5p	899	4.5	1.10056	2.10056	no	NA	miR837-5p:AT1G28580.2	0.106340607
AT5G16650.1	miR158a-5p	882	3.5	0.550282	1	no	NA	miR158a-5p:AT5G16650.1	0.118752872
AT1G62914.1	miR161.2	978	3	0.550282	1	no	NA	miR161.2:AT1G62914.1	0.130622248
AT1G63130.1	miR161.1	1102	2.5	0.550282	0.738032715	yes	TAS8	miR161.1:TAS8	0.14471123
AT1G78480.1	miR858a	183	5.5	1.65085	2.65085	no	NA	miR858a:AT1G78480.1	0.164925898
AT5G02750.1	miR854a	240	4.5	1.10056	2.10056	no	SGR9	miR854a:SGR9	0.166453527
AT3G17185.2	miR390a-5p	863	4.5	1.65085	2.65085	yes	TAS3a	miR390a-5p:TAS3a	0.167035801
AT3G26030.1	miR5021	58	4	1.10056	2.10056	no	ATB' DELTA	miR5021:ATB' DELTA	0.167039824
AT4G12650.1	miR4227	625	3.5	1.10056	1	no	NA	miR4227:AT4G12650.1	0.16756026
AT4G12670.1	miR156f-3p	957	6	1.65085	2.65085	no	NA	miR156f-3p:AT4G12670.1	0.16756026
AT1G11200.1	miR856	784	3.5	0.550282	1	no	NA	miR856:AT1G11200.1	0.185831338
AT4G18030.1	miR5999	2119	3.5	1.10056	1	no	NA	miR5999:AT4G18030.1	0.185831338
AT1G58030.1	miR782	1725	5	2.20113	2.064869488	no	CAT2	miR782:CAT2	0.190338225
AT3G49010.5	miR5662	83	3.5	3.85197	1	no	ATBBC1	miR5662:ATBBC1	0.190338225
AT1G69670.1	miR858a	1751	4.5	0.550282	1.550282	no	ATCUL3B	miR858a:ATCUL3B	0.205732858
AT5G45950.1	miR159a	876	3.5	1.10056	0.792409982	no	NA	miR159a:AT5G45950.1	0.205732858
AT1G69220.2	miR4221	1778	6	1.65085	2.65085	no	SIK1	miR4221:SIK1	0.20595751
AT4G21510.1	miR403-3p	379	4	0.550282	1.550282	no	AtFBS2	miR403-3p:AtFBS2	0.221885274
AT1G51645.1	miR5021	114	6	1.10056	2.10056	no	NA	miR5021:AT1G51645.1	0.238770467
AT4G15510.3	miR5021	438	6	1.10056	2.10056	no	PPD1	miR5021:PPD1	0.238770467
AT3G02950.1	miR837-5p	599	4.5	0.550282	1.550282	no	AtTHO7	miR837-5p:AtTHO7	0.286545607
AT5G63050.2	miR172e-3p	742	5	0.550282	1.550282	no	EMB2759	miR172e-3p:EMB2759	0.29713194
AT4G28770.2	miR414	887	4	1.10056	1	no	NA	miR414:AT4G28770.2	0.297217952
AT1G02860.2	miR827	268	1	1.10056	0.559938796	yes	BAH1	miR827:BAH1	0.301913864
AT1G08320.3	miR847	486	5	0.550282	1.550282	no	bZIP21	miR847:bZIP21	0.301913864
AT1G22490.1	miR847	392	5	0.550282	1.550282	no	NA	miR847:AT1G22490.1	0.301913864
AT4G10570.1	miR8181	2925	4.5	0.550282	1.550282	no	UBP9	miR8181:UBP9	0.303378943
AT3G25180.2	miR391-3p	1295	4	0.550282	1	no	CYP82G1	miR391-3p:CYP82G1	0.317895531
AT4G15480.1	miR831-3p	959	4.5	1.10056	1.354953486	no	UGT84A1	miR831-3p:UGT84A1	0.325044576
AT1G16720.1	miR868-3p	1851	4	1.10056	1.354953486	no	HCF173	miR868-3p:HCF173	0.330737629
AT1G61010.3	miR156f-3p	2048	4	0.550282	1	no	CPSF73-I	miR156f-3p:CPSF73-I	0.340999355
AT1G14670.1	miR5658	1537	4	1.10056	1	no	NA	miR5658:AT1G14670.1	0.346666058
AT4G19140.1	miR390b-3p	1032	5	0.550282	1.550282	no	NA	miR390b-3p:AT4G19140.1	0.348092597
AT1G73430.2	miR165a-5p	1136	5.5	0.550282	1.550282	no	NA	miR165a-5p:AT1G73430.2	0.355059412
AT2G03550.1	miR447c-3p	162	4.5	1.10056	1.354953486	no	NA	miR447c-3p:AT2G03550.1	0.355059412
AT1G67230.1	miR838	1015	5	1.65085	1.709914712	no	CRWN1	miR838:CRWN1	0.380169593
AT5G59290.2	miR2112-5p	630	4.5	0.550282	1.550282	no	ATUXS3	miR2112-5p:ATUXS3	0.380169593
AT1G43710.1	miR865-3p	777	3.5	0.550282	0.58482449	no	ATSDC1	miR865-3p:ATSDC1	0.38459729
AT1G32500.1	miR162a-3p	1470	3.5	0.550282	0.58482449	no	ABCI7	miR162a-3p:ABCI7	0.38908566
AT2G41900.1	miR5021	54	2	0.550282	0.286969157	no	OXS2	miR5021:OXS2	0.38908566
AT1G20980.1	miR831-5p	3804	4.5	0.550282	1.550282	no	ATSPL14	miR831-5p:ATSPL14	0.399044057
AT2G16940.3	miR414	1441	4	0.550282	1	no	NA	miR414:AT2G16940.3	0.399044057
AT3G02200.2	miR408-3p	763	4.5	1.10056	1.354953486	no	NA	miR408-3p:AT3G02200.2	0.399044057
AT3G25290.2	miR8165	910	4.5	0.550282	1.550282	no	NA	miR8165:AT3G25290.2	0.399044057
AT3G51990.1	miR5632-5p	586	5	0.550282	1.550282	no	NA	miR5632-5p:AT3G51990.1	0.399044057
AT4G04350.1	miR826a	2928	5	0.550282	1.550282	no	EMB2369	miR826a:EMB2369	0.399044057
AT4G31410.2	miR396b-5p	1105	5	2.75141	1.785909472	no	NA	miR396b-5p:AT4G31410.2	0.399044057
AT5G09460.1	miR838	2121	3.5	0.550282	0.360389056	no	NA	miR838:AT5G09460.1	0.399044057
AT5G09461.1	miR838	2121	3.5	0.550282	0.360389056	no	CPuORF43	miR838:CPuORF43	0.399044057
AT5G09462.1	miR838	2121	3.5	0.550282	0.360389056	no	CPuORF42	miR838:CPuORF42	0.399044057
AT5G09463.1	miR838	2121	3.5	0.550282	0.360389056	no	CPuORF41	miR838:CPuORF41	0.399044057
AT5G13770.1	miR414	1280	5	0.550282	1.550282	no	NA	miR414:AT5G13770.1	0.399044057
AT5G66030.2	miR824-3p	1773	6	1.10056	2.10056	no	ATGRIP	miR824-3p:ATGRIP	0.399044057
AT5G50840.2	miR782	1038	5.5	0.550282	1.550282	no	NA	miR782:AT5G50840.2	0.41638109
AT5G51600.1	miR396a-5p	982	5.5	0.550282	1.550282	no	ATMAP65-3	miR396a-5p:ATMAP65-3	0.41638109
AT5G27360.1	miR169b-5p	385	6	0.550282	1.550282	no	SFP2	miR169b-5p:SFP2	0.418235581
AT5G58130.1	miR414	1430	5.5	0.550282	1.550282	no	ROS3	miR414:ROS3	0.418235581
AT3G19050.1	miR835-5p	3469	5.5	0.550282	1.550282	no	POK2	miR835-5p:POK2	0.418755068
AT5G17930.1	miR162a-3p	1843	5	0.550282	1.550282	no	NA	miR162a-3p:AT5G17930.1	0.419318339
AT4G23640.1	miR5632-3p	2027	5	1.65085	1.709914712	no	ATKT3	miR5632-3p:ATKT3	0.421093115
AT3G06380.1	miR396a-5p	1297	4.5	0.550282	1	no	ATTLP9	miR396a-5p:ATTLP9	0.426361815
AT3G50690.1	miR865-3p	12	5.5	0.550282	1.550282	no	NA	miR865-3p:AT3G50690.1	0.426361815
AT4G32520.2	miR393a-3p	1036	4.5	1.10056	1	no	AtSHMT3	miR393a-3p:AtSHMT3	0.426361815
AT2G40660.1	miR169f-3p	762	5.5	0.550282	1.550282	no	NA	miR169f-3p:AT2G40660.1	0.42828039
AT3G45930.1	miR172d-5p	506	4.5	1.10056	1.354953486	no	NA	miR172d-5p:AT3G45930.1	0.42828039
AT1G09620.1	miR391-3p	176	5	0.550282	1.550282	no	NA	miR391-3p:AT1G09620.1	0.429125916
AT3G09200.2	miR5662	663	3.5	0.550282	0.484292109	no	NA	miR5662:AT3G09200.2	0.429125916
AT3G50790.1	miR390b-3p	1127	5.5	2.20113	2.064869488	no	NA	miR390b-3p:AT3G50790.1	0.429125916
AT4G19160.3	miR417	862	5	0.550282	1.550282	no	NA	miR417:AT4G19160.3	0.429125916
AT4G00780.1	miR397b	720	4.5	1.10056	1	no	NA	miR397b:AT4G00780.1	0.431123259
AT4G02940.1	miR415	1936	3	0.550282	0.58482449	no	NA	miR415:AT4G02940.1	0.431123259
AT5G43130.2	miR838	1767	4	0.550282	0.738032715	no	TAF4	miR838:TAF4	0.431123259
AT4G11350.2	miR164c-3p	2369	6	0.709864	1.673038253	no	NA	miR164c-3p:AT4G11350.2	0.441264888
AT4G12910.1	miR5637	944	5.5	0.550282	1.550282	no	scpl20	miR5637:scpl20	0.441264888
AT5G53350.1	miR5021	145	4	0.550282	1.550282	no	CLPX	miR5021:CLPX	0.453811408
AT3G11250.1	miR5662	764	4	0.550282	1	no	NA	miR5662:AT3G11250.1	0.460731464
AT3G25520.2	miR414	699	3.5	1.10056	0.167296649	no	ATL5	miR414:ATL5	0.460883381
AT1G63010.5	miR827	214	5	0.550282	1.550282	no	NA	miR827:AT1G63010.5	0.467143267
AT1G19990.1	miR5645a	548	4.5	0.550282	1	no	NA	miR5645a:AT1G19990.1	0.472105971
AT3G08670.1	miR8180	858	5	0.550282	1.550282	no	NA	miR8180:AT3G08670.1	0.474855835
AT5G58950.1	miR5658	686	5	0.550282	1.550282	no	NA	miR5658:AT5G58950.1	0.476412062
AT5G23670.2	miR2936	79	4.5	0.550282	1	no	LCB2	miR2936:LCB2	0.478828645
AT1G19830.1	miR391-3p	249	6	1.65085	1.709914712	no	NA	miR391-3p:AT1G19830.1	0.481894069
AT1G56450.1	miR172d-5p	637	4.5	1.10056	1	no	PBG1	miR172d-5p:PBG1	0.481894069
AT5G18390.1	miR5663-5p	356	6	0.550282	1.550282	no	NA	miR5663-5p:AT5G18390.1	0.481894069
AT5G38880.1	miR838	1893	6	0.550282	1.550282	no	05.Aug	miR838:AUG5	0.482052785
AT5G65060.2	miR2112-3p	717	5	1.10056	1.354953486	no	AGL70	miR2112-3p:AGL70	0.482052785
AT5G64920.1	miR847	495	4	0.550282	0.738032715	no	CIP8	miR847:CIP8	0.488176843
AT3G06150.1	miR839-5p	623	5.5	0.550282	1.550282	no	NA	miR839-5p:AT3G06150.1	0.500005919
AT1G71160.1	miR5998a	794	6	0.550282	1.550282	no	KCS7	miR5998a:KCS7	0.504968714
AT5G45040.1	miR5996	297	5	1.10056	1.354953486	no	CYTC6A	miR5996:CYTC6A	0.504968714
AT3G51880.4	miR414	542	4	1.10056	0.656193282	no	AtHMGB1	miR414:AtHMGB1	0.514235769
AT1G53280.1	miR5642a	1320	4.5	1.65085	1.261972998	no	AtDJ1B	miR5642a:AtDJ1B	0.516662551
AT1G02090.3	miR5648-5p	438	5	1.10056	1	no	ATCSN7	miR5648-5p:ATCSN7	0.51733678
AT1G55560.1	miR865-3p	726	6	0.550282	1.550282	no	sks14	miR865-3p:sks14	0.51733678
AT3G07770.1	miR3440b-5p	2453	5	1.65085	1.261972998	no	AtHsp90-6	miR3440b-5p:AtHsp90-6	0.525008374
AT4G13590.2	miR158a-5p	707	5.5	1.65085	1.709914712	no	NA	miR158a-5p:AT4G13590.2	0.527945669
AT5G23000.1	miR858a	402	5.5	0.550282	1.550282	no	ATMYB37	miR858a:ATMYB37	0.527945669
AT4G36890.1	miR396b-5p	1392	5.5	0.550282	1.550282	no	IRX14	miR396b-5p:IRX14	0.533895567
AT1G05230.4	miR391-3p	2172	5.5	0.550282	1.550282	no	HDG2	miR391-3p:HDG2	0.535505493
AT1G02020.2	miR5021	281	4	0.550282	1	no	NA	miR5021:AT1G02020.2	0.541230944
AT1G68140.3	miR395a	362	5.5	0.550282	1.550282	no	NA	miR395a:AT1G68140.3	0.551876852
AT2G31280.4	miR776	2591	5.5	0.550282	1.550282	no	CPUORF7	miR776:CPUORF7	0.552039016
AT1G22640.1	miR858a	394	5	0.550282	1	no	ATMYB3	miR858a:ATMYB3	0.561558037
AT3G49601.1	miR840-3p	859	5	1.10056	1	no	NA	miR840-3p:AT3G49601.1	0.561558037
AT1G01320.2	miR857	3165	6	0.550282	1.550282	no	NA	miR857:AT1G01320.2	0.562337323
AT1G08190.1	miR847	3017	5	1.10056	1	no	ATVAM2	miR847:ATVAM2	0.562337323
AT2G22080.1	miR414	598	4	0.550282	0.484292109	no	NA	miR414:AT2G22080.1	0.562337323
AT3G01230.1	miR859	541	6	0.550282	1.550282	no	NA	miR859:AT3G01230.1	0.562337323
AT5G51430.1	miR4227	1634	5	0.550282	1	no	EYE	miR4227:EYE	0.562337323
AT3G49870.1	miR5658	109	4	0.550282	0.58482449	no	ARLA1C	miR5658:ARLA1C	0.571287956
AT5G26360.1	miR858a	1741	4.5	1.65085	0.828098203	no	NA	miR858a:AT5G26360.1	0.577462922
AT5G14050.1	miR5630a	900	6	0.550282	1.550282	no	NA	miR5630a:AT5G14050.1	0.578225617
AT5G61440.1	miR396b-5p	718	5	1.10056	1	no	ACHT5	miR396b-5p:ACHT5	0.578515446
AT1G27530.1	miR5645a	398	5	1.10056	1	no	NA	miR5645a:AT1G27530.1	0.600016781
AT3G15020.2	miR827	680	5.5	1.10056	1.354953486	no	mMDH2	miR827:mMDH2	0.600016781
AT4G21800.2	miR414	1284	4.5	0.550282	0.738032715	no	QQT2	miR414:QQT2	0.600016781
AT4G38980.1	miR414	758	4.5	0.550282	0.738032715	no	NA	miR414:AT4G38980.1	0.600016781
AT5G34853.1	miR5632-5p	3321	4.5	0.550282	0.738032715	no	MUG8	miR5632-5p:MUG8	0.600016781
AT4G30520.1	miR5021	126	5	1.10056	1.354953486	no	SARK	miR5021:SARK	0.601956457
AT3G20050.1	miR5645a	1735	4.5	0.550282	1	no	ATTCP-1	miR5645a:ATTCP-1	0.608928431
AT1G60690.1	miR8166	761	6	0.550282	1.550282	no	NA	miR8166:AT1G60690.1	0.619835728
AT1G07400.1	miR3440b-5p	634	6	0.550282	1.550282	no	NA	miR3440b-5p:AT1G07400.1	0.622761407
AT1G29150.1	miR156b-3p	281	4.5	0.550282	0.738032715	no	ATS9	miR156b-3p:ATS9	0.629085636
AT3G08850.1	miR159a	3740	5.5	1.10056	1.354953486	no	ATRAPTOR1B	miR159a:ATRAPTOR1B	0.636484846
AT5G52840.1	miR838	281	5.5	1.65085	1.261972998	no	NA	miR838:AT5G52840.1	0.636484846
AT1G20630.1	miR391-3p	1474	5.5	1.65085	1.261972998	no	CAT1	miR391-3p:CAT1	0.639375377
AT1G01930.1	miR5642a	1657	6	0.550282	1.550282	no	NA	miR5642a:AT1G01930.1	0.643007351
AT1G10450.1	miR5015	2979	6	0.550282	1.550282	no	SNL6	miR5015:SNL6	0.643007351
AT1G68710.1	miR840-3p	836	6	0.550282	1.550282	no	NA	miR840-3p:AT1G68710.1	0.643007351
AT3G56260.2	miR831-3p	768	5	0.550282	1	no	NA	miR831-3p:AT3G56260.2	0.643007351
AT4G08310.1	miR414	1506	4.5	0.550282	0.738032715	no	NA	miR414:AT4G08310.1	0.643007351
AT4G24520.2	miR2937	884	6	0.550282	1.550282	no	AR1	miR2937:AR1	0.643007351
AT5G08280.1	miR847	1357	4.5	1.10056	0.792409982	no	HEMC	miR847:HEMC	0.643007351
AT5G36230.1	miR4221	928	5	2.20113	1	no	NA	miR4221:AT5G36230.1	0.643007351
AT5G41100.2	miR4239	664	6	0.550282	1.550282	no	NA	miR4239:AT5G41100.2	0.643007351
ATCG00860.1	miR5012	3828	5	0.550282	1.215773001	no	YCF2.1	miR5012:YCF2.1	0.643007351
ATCG01280.1	miR5012	3828	5	0.550282	1.215773001	no	YCF2.2	miR5012:YCF2.2	0.643007351
AT2G26240.1	miR868-3p	78	4.5	0.550282	0.738032715	no	NA	miR868-3p:AT2G26240.1	0.645101855
AT3G27830.1	miR418	201	4	0.550282	0.484292109	no	RPL12	miR418:RPL12	0.646007857
AT1G19430.1	miR156d-3p	1260	5.5	0.550282	1	no	NA	miR156d-3p:AT1G19430.1	0.656115098
AT2G47440.1	miR773b-5p	651	5	1.65085	1	no	NA	miR773b-5p:AT2G47440.1	0.661406269
AT3G28970.1	miR5025	672	5	0.550282	1	no	AAR3	miR5025:AAR3	0.661406269
AT1G06420.2	miR858a	170	6	1.10056	1.354953486	no	NA	miR858a:AT1G06420.2	0.662004505
AT1G30890.2	miR417	762	4.5	0.550282	0.58482449	no	NA	miR417:AT1G30890.2	0.662004505
AT1G60940.2	miR858a	1020	6	2.20113	1.523941235	no	SNRK2-10	miR858a:SNRK2-10	0.662004505
AT1G61180.2	miR870-3p	1453	5.5	0.550282	1	no	NA	miR870-3p:AT1G61180.2	0.662004505
AT1G74340.1	miR3932b-5p	139	6	1.10056	1.354953486	no	DPMS2	miR3932b-5p:DPMS2	0.662004505
AT1G78650.1	miR773a	1515	4.5	0.550282	0.58482449	no	POLD3	miR773a:POLD3	0.662004505
AT2G16485.1	miR390b-3p	5048	5.5	0.550282	1	no	NERD	miR390b-3p:NERD	0.662004505
AT2G40430.3	miR414	951	5.5	1.10056	1	no	NA	miR414:AT2G40430.3	0.662004505
AT3G07740.4	miR870-3p	1194	4.5	0.550282	0.58482449	no	ADA2A	miR870-3p:ADA2A	0.662004505
AT3G14400.1	miR169f-3p	794	5.5	0.550282	1	no	UBP25	miR169f-3p:UBP25	0.662004505
AT3G15810.1	miR824-3p	396	6	2.20113	1.523941235	no	NA	miR824-3p:AT3G15810.1	0.662004505
AT3G27010.1	miR4227	694	6	1.10056	1.354953486	no	AT-TCP20	miR4227:AT-TCP20	0.662004505
AT3G44750.2	miR414	472	4.5	0.550282	0.58482449	no	ATHD2A	miR414:ATHD2A	0.662004505
AT3G56910.1	miR5021	151	3.5	0.550282	0.58482449	no	PSRP5	miR5021:PSRP5	0.662004505
AT4G10120.2	miR858a	2751	6	1.10056	1.354953486	no	ATSPS4F	miR858a:ATSPS4F	0.662004505
AT4G24930.1	miR847	994	5.5	0.550282	1	no	NA	miR847:AT4G24930.1	0.662004505
AT4G34430.4	miR156f-3p	468	6	1.10056	1.354953486	no	ATSWI3D	miR156f-3p:ATSWI3D	0.662004505
AT4G37880.1	miR837-5p	1104	6	1.10056	1.354953486	no	NA	miR837-5p:AT4G37880.1	0.662004505
AT5G01260.2	miR5012	1037	5.5	1.10056	1	no	NA	miR5012:AT5G01260.2	0.662004505
AT5G23530.1	miR780.2	406	5.5	0.550282	1	no	AtCXE18	miR780.2:AtCXE18	0.662004505
AT5G54810.1	miR398a-5p	727	6	1.10056	1.354953486	no	ATTSB1	miR398a-5p:ATTSB1	0.662004505
AT5G09590.1	miR5638a	2225	4	0.550282	0.001924592	no	HSC70-5	miR5638a:HSC70-5	0.662663974
AT1G10630.1	miR2111a-5p	455	4.5	0.550282	0.58482449	no	ARFA1F	miR2111a-5p:ARFA1F	0.663642204
AT1G10740.4	miR5658	1758	5.5	0.550282	1	no	NA	miR5658:AT1G10740.4	0.663642204
AT1G48410.3	miR168a-5p	531	5	0.550282	0.738032715	yes	AGO1	miR168a-5p:AGO1	0.663642204
AT1G64680.1	miR5657	733	4.5	0.550282	0.41325315	no	NA	miR5657:AT1G64680.1	0.663642204
AT2G33150.1	miR5021	215	4	0.550282	0.738032715	no	KAT2	miR5021:KAT2	0.663642204
AT3G55410.1	miR846-3p	1315	5.5	0.550282	1	no	NA	miR846-3p:AT3G55410.1	0.663642204
AT3G56190.2	miR5663-5p	872	4.5	0.550282	0.58482449	no	ALPHA-SNAP2	miR5663-5p:ALPHA-SNAP2	0.663642204
AT4G30720.1	miR773b-5p	2245	5.5	1.10056	1	no	PDE327	miR773b-5p:PDE327	0.663642204
AT4G34710.2	miR8180	440	6	1.10056	1.354953486	no	ADC2	miR8180:ADC2	0.663642204
AT4G39930.2	miR5640	359	6	1.10056	1.354953486	no	NA	miR5640:AT4G39930.2	0.663642204
AT5G04810.1	miR5021	202	6	0.550282	1.477126709	no	NA	miR5021:AT5G04810.1	0.663642204
AT4G39330.2	miR841b-5p	348	6	3.85197	1.515705392	no	ATCAD9	miR841b-5p:ATCAD9	0.664391194
AT1G32160.1	miR390b-3p	1108	5	0.550282	1	no	NA	miR390b-3p:AT1G32160.1	0.664791544
AT5G12320.1	miR780.1	128	5	0.275141	0.822521967	no	NA	miR780.1:AT5G12320.1	0.666908813
AT2G04390.1	miR847	328	5	0.00550282	0.924137079	no	NA	miR847:AT2G04390.1	0.667801638
AT1G56200.2	miR414	377	5	2.20113	0.853313821	no	EMB1303	miR414:EMB1303	0.669465021
AT4G31840.1	miR5021	208	5.5	2.20113	1	no	AtENODL15	miR5021:AtENODL15	0.671360825
AT3G02360.2	miR859	1605	5	1.65085	1.261972998	no	NA	miR859:AT3G02360.2	0.675531236
AT5G66800.1	miR5641	373	6	0.550282	1.550282	no	NA	miR5641:AT5G66800.1	0.677608137
AT1G07930.2	miR414	1061	4.5	0.665841	0.721246325	no	NA	miR414:AT1G07930.2	0.69006919
AT1G07940.2	miR414	1411	4.5	0.968496	0.665257181	no	NA	miR414:AT1G07940.2	0.69006919
AT3G48740.1	miR5021	65	6	0.550282	1.550282	no	AtSWEET11	miR5021:AtSWEET11	0.69006919
AT3G53630.1	miR838	560	4.5	0.0165085	0.655692642	no	NA	miR838:AT3G53630.1	0.69006919
AT1G07920.1	miR414	1280	4.5	1.11707	0.654600605	no	NA	miR414:AT1G07920.1	0.700035539
AT1G23240.3	miR5021	569	3.5	0.550282	0.360389056	no	NA	miR5021:AT1G23240.3	0.702689061
AT1G30690.2	miR414	832	6	1.65085	1.261972998	no	NA	miR414:AT1G30690.2	0.702689061
AT4G35950.1	miR413	541	5	0.550282	0.738032715	no	ARAC6	miR413:ARAC6	0.702689061
AT1G55350.5	miR776	7109	5	0.550282	0.738032715	no	ATDEK1	miR776:ATDEK1	0.7077651
AT1G74560.3	miR414	863	5	0.550282	0.738032715	no	NRP1	miR414:NRP1	0.7077651
AT3G07820.1	miR833a-5p	992	6	1.10056	1	no	NA	miR833a-5p:AT3G07820.1	0.7077651
AT3G16640.1	miR414	276	4.5	7.70395	0.378246774	no	TCTP	miR414:TCTP	0.7077651
AT3G54790.2	miR858a	1922	5	0.550282	0.738032715	no	NA	miR858a:AT3G54790.2	0.7077651
AT3G56150.2	miR838	1477	5	0.550282	0.738032715	no	ATEIF3C-1	miR838:ATEIF3C-1	0.7077651
AT1G29900.1	miR5645a	3279	5	1.10056	0.792409982	no	CARB	miR5645a:CARB	0.724164898
AT1G29930.1	miR842	223	4.5	1.10056	0.095869142	no	AB140	miR842:AB140	0.724164898
AT1G37130.1	miR3434-5p	2652	4.5	0.550282	0.31951599	no	ATNR2	miR3434-5p:ATNR2	0.724164898
AT1G55330.1	miR414	96	4.5	0.550282	0.167521447	no	AGP21	miR414:AGP21	0.724164898
AT2G03510.1	miR2111a-5p	958	5	0.550282	0.738032715	no	NA	miR2111a-5p:AT2G03510.1	0.724164898
AT2G07779.1	miR5998a	130	6	0.275141	1	no	NA	miR5998a:AT2G07779.1	0.724164898
AT2G36250.2	miR5645c	2094	4.5	0.550282	0.484292109	no	ATFTSZ2-1	miR5645c:ATFTSZ2-1	0.724164898
AT4G22190.1	miR845a	1059	6	1.10056	1	no	NA	miR845a:AT4G22190.1	0.724164898
AT4G36960.2	miR4239	712	6	0.550282	1	no	NA	miR4239:AT4G36960.2	0.724164898
AT5G06700.1	miR3440b-5p	1555	6	1.65085	1	no	TBR	miR3440b-5p:TBR	0.724164898
AT5G22090.2	miR847	1124	6	1.10056	1	no	NA	miR847:AT5G22090.2	0.724164898
AT1G62830.1	miR156f-3p	2428	6	0.550282	1	no	ATLSD1	miR156f-3p:ATLSD1	0.725518589
AT3G07460.2	miR413	824	6	1.65085	1	no	NA	miR413:AT3G07460.2	0.72734953
AT3G22440.1	miR162a-3p	523	6	3.85197	1.127921817	no	NA	miR162a-3p:AT3G22440.1	0.72734953
AT3G62940.3	miR5642a	645	6	0.550282	1	no	NA	miR5642a:AT3G62940.3	0.735821334
AT3G14410.1	miR5656	720	6	0.550282	1	no	NA	miR5656:AT3G14410.1	0.737850493
AT4G28400.1	miR5662	423	6	0.550282	1	no	NA	miR5662:AT4G28400.1	0.737850493
AT1G61150.7	miR156h	920	6	1.10056	1	no	NA	miR156h:AT1G61150.7	0.73958059
AT1G79080.1	miR4239	1857	5	0.550282	0.58482449	no	NA	miR4239:AT1G79080.1	0.745379472
AT2G20260.1	miR834	241	6	2.20113	1	no	PSAE-2	miR834:PSAE-2	0.746480679
AT5G52650.1	miR866-3p	155	5	2.20113	0.744156366	no	NA	miR866-3p:AT5G52650.1	0.746933904
AT1G61250.2	miR5021	142	5	1.65085	0.828098203	no	AtSCAMP1	miR5021:AtSCAMP1	0.756508894
AT2G36570.1	miR391-3p	1650	5	2.20113	0.65975882	no	NA	miR391-3p:AT2G36570.1	0.756508894
AT5G55910.1	miR5021	175	4.5	0.550282	1	no	D6PK	miR5021:D6PK	0.75731338
AT1G69690.1	miR5641	735	6	1.10056	1	no	AtTCP15	miR5641:AtTCP15	0.764848391
AT3G27810.1	miR858a	499	5	0.550282	0.58482449	no	ATMYB21	miR858a:ATMYB21	0.774436799
AT1G10390.2	miR414	3414	5	0.550282	0.58482449	no	NA	miR414:AT1G10390.2	0.778970883
AT4G01290.2	miR4221	3405	5.5	1.10056	0.792409982	no	NA	miR4221:AT4G01290.2	0.783026758
AT3G24860.1	miR856	676	5.5	0.550282	1	no	NA	miR856:AT3G24860.1	0.784294436
AT1G20010.1	miR847	1426	5	1.10056	0.792409982	no	TUB5	miR847:TUB5	0.794162468
AT1G59700.1	miR838	560	5.5	0.550282	1	no	ATGSTU16	miR838:ATGSTU16	0.794162468
AT1G66260.2	miR394a	983	5.5	0.550282	1	no	NA	miR394a:AT1G66260.2	0.794162468
AT1G75330.1	miR829-5p	305	5	0.550282	0.738032715	no	OTC	miR829-5p:OTC	0.794162468
AT3G59770.3	miR773b-3p	4831	5.5	0.550282	1	no	AtSAC9	miR773b-3p:AtSAC9	0.794162468
AT5G55660.1	miR847	1804	6	1.10056	1.354953486	no	NA	miR847:AT5G55660.1	0.794162468
AT5G32440.3	miR5021	215	5	0.550282	0.738032715	no	NA	miR5021:AT5G32440.3	0.800946242
AT2G31670.1	miR396b-5p	685	5.5	2.20113	1	no	NA	miR396b-5p:AT2G31670.1	0.802741586
AT4G19640.1	miR156f-3p	742	5.5	1.10056	0.792409982	no	ARA-7	miR156f-3p:ARA-7	0.803322501
AT4G21650.1	miR869.2	202	5.5	0.550282	1	no	NA	miR869.2:AT4G21650.1	0.808191016
AT3G27360.1	miR856	370	5.5	0.550282	0.738032715	no	NA	miR856:AT3G27360.1	0.811088716
AT2G04570.1	miR834	401	5	0.550282	0.738032715	no	NA	miR834:AT2G04570.1	0.814518927
AT5G01530.1	miR5662	896	5.5	7.70395	1.067488628	no	LHCB4.1	miR5662:LHCB4.1	0.817567717
AT1G31580.1	miR5021	173	4	1.10056	0.656193282	no	CXC750	miR5021:CXC750	0.82704369
AT3G19050.1	miR4221	7806	5.5	0.550282	0.738032715	no	POK2	miR4221:POK2	0.831727337
AT5G16050.1	miR773b-5p	574	5.5	1.40322	1.144085387	no	GF14 UPSILON	miR773b-5p:GF14 UPSILON	0.839072632
AT2G03150.1	miR847	3661	5.5	0.550282	0.738032715	no	emb1579	miR847:emb1579	0.841563673
AT3G13300.2	miR5634	2761	5	0.550282	0.58482449	no	VCS	miR5634:VCS	0.841563673
AT3G09300.1	miR414	1143	5.5	0.550282	0.738032715	no	ORP3B	miR414:ORP3B	0.844113149
AT4G20170.1	miR5021	52	4	0.0110056	0.269500161	no	GALS3	miR5021:GALS3	0.852850017
AT4G32270.2	miR5012	132	5.5	0.550282	0.738032715	no	NA	miR5012:AT4G32270.2	0.852850017
AT5G27640.2	miR172d-5p	345	5.5	1.10056	0.792409982	no	ATEIF3B-1	miR172d-5p:ATEIF3B-1	0.852850017
AT2G02500.1	miR844-3p	1025	6	1.10056	1.354953486	no	ATMEPCT	miR844-3p:ATMEPCT	0.855144865
AT1G62020.1	miR3440b-5p	3286	5	0.550282	0.484292109	no	NA	miR3440b-5p:AT1G62020.1	0.862636062
AT3G54950.1	miR834	498	5.5	0.550282	0.738032715	no	PLA IIIA	miR834:PLA IIIA	0.862636062
AT1G72020.1	miR5651	278	6	2.20113	1.523941235	no	NA	miR5651:AT1G72020.1	0.863033562
AT3G16850.1	miR395a	815	6	0.330169	1.330169	no	NA	miR395a:AT3G16850.1	0.875487079
AT4G26630.2	miR847	2389	6	1.10056	1	no	NA	miR847:AT4G26630.2	0.875487079
AT5G18570.1	miR157a-3p	925	6	0.550282	1	no	ATOBGC	miR157a-3p:ATOBGC	0.879081916
AT5G45428.1	miR8175	1659	6	0.550282	1	no	CPuORF24	miR8175:CPuORF24	0.879081916
AT5G45430.2	miR8175	1711	6	0.550282	1	no	NA	miR8175:AT5G45430.2	0.879081916
AT1G02500.2	miR858b	966	5	0.550282	0.260440417	no	AtSAM1	miR858b:AtSAM1	0.879586124
AT1G15810.1	miR413	1239	6	1.10056	1	no	NA	miR413:AT1G15810.1	0.879586124
AT1G18070.3	miR172b-5p	1600	5	0.550282	0.58482449	no	NA	miR172b-5p:AT1G18070.3	0.879586124
AT1G19570.2	miR842	467	5	0.550282	0.360389056	no	ATDHAR1	miR842:ATDHAR1	0.879586124
AT1G20450.2	miR5632-5p	918	5	0.550282	0.41325315	no	ERD10	miR5632-5p:ERD10	0.879586124
AT1G27400.1	miR773a	591	5	0.550282	0.31951599	no	NA	miR773a:AT1G27400.1	0.879586124
AT1G48920.1	miR414	1280	5.5	0.550282	0.738032715	no	ATNUC-L1	miR414:ATNUC-L1	0.879586124
AT1G53910.3	miR396a-5p	591	6	1.65085	1	no	RAP2.12	miR396a-5p:RAP2.12	0.879586124
AT1G62430.1	miR5652	1233	6	1.10056	1.354953486	no	ATCDS1	miR5652:ATCDS1	0.879586124
AT1G66670.1	miR397a	819	5.5	0.550282	0.738032715	no	CLPP3	miR397a:CLPP3	0.879586124
AT2G05220.2	miR847	336	5	1.64534	0.348672972	no	NA	miR847:AT2G05220.2	0.879586124
AT2G28910.1	miR414	876	5.5	0.550282	0.738032715	no	CXIP4	miR414:CXIP4	0.879586124
AT2G38040.2	miR396a-5p	1994	5.5	0.550282	0.738032715	no	CAC3	miR396a-5p:CAC3	0.879586124
AT3G18490.1	miR847	1195	5	1.10056	0.432929305	no	ASPG1	miR847:ASPG1	0.879586124
AT3G46600.3	miR414	456	6	0.550282	1	no	NA	miR414:AT3G46600.3	0.879586124
AT3G54540.1	miR838	2156	5.5	0.550282	0.738032715	no	ABCF4	miR838:ABCF4	0.879586124
AT4G05180.1	miR8171	365	5.5	1.10056	0.792409982	no	PSBQ	miR8171:PSBQ	0.879586124
AT4G14900.1	miR156f-3p	661	5	0.550282	0.41325315	no	NA	miR156f-3p:AT4G14900.1	0.879586124
AT4G18020.6	miR5639-5p	2135	6	0.550282	1	no	APRR2	miR5639-5p:APRR2	0.879586124
AT5G08690.1	miR3434-3p	385	6	0.550282	1	no	NA	miR3434-3p:AT5G08690.1	0.879586124
AT5G27850.1	miR396b-5p	541	5	2.75141	0.344005729	no	NA	miR396b-5p:AT5G27850.1	0.879586124
AT5G47390.1	miR5021	911	6	0.550282	1	no	NA	miR5021:AT5G47390.1	0.879586124
AT5G51010.1	miR413	526	6	0.550282	1	no	NA	miR413:AT5G51010.1	0.879586124
AT5G61130.1	miR5021	106	5	0.550282	0.738032715	no	PDCB1	miR5021:PDCB1	0.879586124
AT5G62700.1	miR774a	138	5	0.550282	0.510626342	no	TUB3	miR774a:TUB3	0.879586124
AT1G50490.1	miR159b-5p	640	6	0.550282	1	no	UBC20	miR159b-5p:UBC20	0.887735337
AT5G45670.1	miR5014b	979	5.5	0.550282	0.738032715	no	NA	miR5014b:AT5G45670.1	0.894855836
AT5G23940.1	miR5645a	976	5.5	1.10056	0.792409982	no	DCR	miR5645a:DCR	0.905915243
AT2G40460.1	miR8166	1325	6	0.550282	1	no	NA	miR8166:AT2G40460.1	0.913786057
AT3G02468.1	miR854a	813	5	1.10056	0.432929305	no	CPuORF9	miR854a:CPuORF9	0.925432591
AT3G02470.4	miR854a	866	5	1.10056	0.432929305	no	SAMDC	miR854a:SAMDC	0.925432591
AT1G62480.1	miR838	473	5.5	1.65085	0.706627641	no	NA	miR838:AT1G62480.1	0.931762302
AT1G01610.1	miR774b-5p	330	5.5	0.550282	0.58482449	no	ATGPAT4	miR774b-5p:ATGPAT4	0.942517712
AT3G59020.2	miR414	2829	5.5	1.10056	0.637561159	no	NA	miR414:AT3G59020.2	0.942517712
AT2G35150.1	miR3440b-5p	838	5.5	0.550282	0.58482449	no	EXL7	miR3440b-5p:EXL7	0.944427964
AT5G59870.1	miR5654-3p	348	5.5	1.65085	0.706627641	no	HTA6	miR5654-3p:HTA6	0.944427964
AT2G13360.2	miR5021	1381	5.5	0.550282	0.738032715	no	AGT	miR5021:AGT	0.947256496
AT1G73230.1	miR157a-3p	238	5.5	0.550282	0.58482449	no	NA	miR157a-3p:AT1G73230.1	0.948513163
AT4G29030.1	miR841b-5p	609	6	1.10056	0.792409982	no	NA	miR841b-5p:AT4G29030.1	0.952682235
AT1G74800.1	miR5637	1961	5.5	0.550282	0.58482449	no	NA	miR5637:AT1G74800.1	0.959552839
AT2G39950.2	miR156f-3p	2023	6	0.550282	0.738032715	no	NA	miR156f-3p:AT2G39950.2	0.959552839
AT3G60530.1	miR5662	368	6	0.550282	0.738032715	no	GATA4	miR5662:GATA4	0.959552839
AT5G01260.2	miR5648-5p	1260	6	0.550282	0.738032715	no	NA	miR5648-5p:AT5G01260.2	0.959552839
AT5G15220.1	miR5662	222	6	0.550282	0.738032715	no	NA	miR5662:AT5G15220.1	0.959552839
AT5G15530.1	miR3434-3p	762	6	0.550282	0.738032715	no	BCCP2	miR3434-3p:BCCP2	0.959552839
AT1G10650.2	miR858a	1271	6	0.550282	0.738032715	no	NA	miR858a:AT1G10650.2	0.959698036
AT1G44780.2	miR414	1414	6	0.550282	0.738032715	no	NA	miR414:AT1G44780.2	0.959698036
AT2G01720.1	miR403-3p	849	6	0.550282	0.738032715	no	NA	miR403-3p:AT2G01720.1	0.959698036
AT3G01130.2	miR829-5p	173	5.5	0.550282	0.484292109	no	NA	miR829-5p:AT3G01130.2	0.959698036
AT3G19820.3	miR397b	1251	5.5	0.550282	0.484292109	no	CBB1	miR397b:CBB1	0.959698036
AT5G55120.1	miR167a-5p	1659	6	0.550282	0.738032715	no	VTC5	miR167a-5p:VTC5	0.959698036
AT5G64030.1	miR837-5p	2637	6	0.550282	0.738032715	no	NA	miR837-5p:AT5G64030.1	0.959698036
AT1G65295.1	miR854a	115	5	2.20113	0.092605996	no	NA	miR854a:AT1G65295.1	0.96238887
AT2G20890.1	miR838	906	5.5	1.10056	0.488310408	no	PSB29	miR838:PSB29	0.96238887
AT3G52470.1	miR5632-3p	906	6	0.550282	0.738032715	no	NA	miR5632-3p:AT3G52470.1	0.96238887
AT5G01400.1	miR414	4300	5.5	0.550282	0.484292109	no	ESP4	miR414:ESP4	0.96238887
AT1G68890.1	miR159b-5p	1444	6	0.550282	0.738032715	no	PHYLLO	miR159b-5p:PHYLLO	0.962499758
AT1G50480.1	miR829-5p	2037	5.5	0.550282	0.41325315	no	THFS	miR829-5p:THFS	0.964011528
AT1G75880.2	miR5634	408	5.5	0.550282	0.484292109	no	NA	miR5634:AT1G75880.2	0.964011528
AT1G55670.1	miR157d	654	5.5	0.550282	0.484292109	no	PSAG	miR157d:PSAG	0.967856414
AT3G56490.1	miR5663-5p	197	5.5	0.836429	0.489530337	no	HINT1	miR5663-5p:HINT1	0.967856414
AT5G01020.1	miR169g-3p	1344	5.5	0.550282	0.41325315	no	NA	miR169g-3p:AT5G01020.1	0.976712001
AT2G16600.2	miR773b-5p	405	5	1.10056	0.153813935	no	ROC3	miR773b-5p:ROC3	0.98031233
AT3G01390.2	miR837-5p	470	5.5	0.550282	0.41325315	no	AVMA10	miR837-5p:AVMA10	0.981053024
AT1G10390.2	miR837-5p	3322	6	0.550282	0.58482449	no	NA	miR837-5p:AT1G10390.2	0.988265358
AT1G52000.1	miR869.1	1329	6	0.550282	0.58482449	no	NA	miR869.1:AT1G52000.1	0.988265358
AT1G66070.2	miR774b-3p	271	6	0.550282	0.58482449	no	NA	miR774b-3p:AT1G66070.2	0.988265358
AT2G16600.2	miR414	538	5.5	1.10056	0.214244261	no	ROC3	miR414:ROC3	0.988265358
AT2G23350.1	miR854a	2192	5.5	0.0385197	0.324422844	no	PAB4	miR854a:PAB4	0.988265358
AT2G32260.1	miR414	1042	6	0.550282	0.58482449	no	ATCCT1	miR414:ATCCT1	0.988265358
AT3G04290.1	miR5661	669	5.5	0.550282	0.286969157	no	ATLTL1	miR5661:ATLTL1	0.988265358
AT3G15530.2	miR5021	41	6	1.10056	0.559938796	no	NA	miR5021:AT3G15530.2	0.988265358
AT3G20260.1	miR829-5p	2026	6	0.550282	0.58482449	no	NA	miR829-5p:AT3G20260.1	0.988265358
AT3G24495.1	miR1886.1	37	5.5	0.550282	0.286969157	no	ATMSH7	miR1886.1:ATMSH7	0.988265358
AT3G63130.2	miR847	1841	6	0.550282	0.58482449	no	ATRANGAP1	miR847:ATRANGAP1	0.988265358
AT4G04460.2	miR395b	931	6	0.550282	0.58482449	no	NA	miR395b:AT4G04460.2	0.988265358
AT4G09830.1	miR5012	603	5.5	0.550282	0.31951599	no	NA	miR5012:AT4G09830.1	0.988265358
AT4G13930.1	miR414	1592	5.5	0.550282	0.135331983	no	SHM4	miR414:SHM4	0.988265358
AT4G19110.3	miR5632-5p	1174	6	1.65085	0.61623455	no	NA	miR5632-5p:AT4G19110.3	0.988265358
AT4G19112.1	miR5632-5p	2258	6	1.65085	0.61623455	no	CPuORF25	miR5632-5p:CPuORF25	0.988265358
AT4G23490.1	miR164c-3p	1848	6	0.3907	0.662061545	no	NA	miR164c-3p:AT4G23490.1	0.988265358
AT5G05750.1	miR870-3p	1272	6	0.550282	0.58482449	no	NA	miR870-3p:AT5G05750.1	0.988265358
AT5G22480.1	miR831-3p	1555	6	0.550282	0.58482449	no	NA	miR831-3p:AT5G22480.1	0.988265358
AT5G30510.1	miR167a-5p	616	6	0.550282	0.58482449	no	ARRPS1	miR167a-5p:ARRPS1	0.988265358
AT5G33370.2	miR5663-3p	133	5.5	0.550282	0.260440417	no	NA	miR5663-3p:AT5G33370.2	0.988265358
AT5G43960.2	miR847	1450	6	1.10056	0.656193282	no	NA	miR847:AT5G43960.2	0.988265358
AT5G57020.1	miR3440b-5p	1483	6	0.550282	0.58482449	no	ATNMT1	miR3440b-5p:ATNMT1	0.988265358
AT5G64740.1	miR773b-3p	3248	6	1.10056	0.656193282	no	CESA6	miR773b-3p:CESA6	0.988265358
AT3G17160.1	miR847	291	6	0.280644	0.826071644	no	NA	miR847:AT3G17160.1	0.993711309
AT1G02205.3	miR774b-3p	1614	6	1.09506	0.431795745	no	CER1	miR774b-3p:CER1	0.999993675
AT1G07930.2	miR861-5p	503	6	0.550282	0.462052152	no	NA	miR861-5p:AT1G07930.2	0.999993675
AT1G11910.1	miR172d-5p	1558	6	1.10056	0.352884651	no	APA1	miR172d-5p:APA1	0.999993675
AT1G17745.2	miR839-5p	1917	6	0.550282	0.31951599	no	PGDH	miR839-5p:PGDH	0.999993675
AT1G24260.3	miR398a-5p	743	6	0.550282	0.484292109	no	AGL9	miR398a-5p:AGL9	0.999993675
AT1G30230.2	miR5665	662	6	0.550282	0.158119274	no	eEF-1Bb1	miR5665:eEF-1Bb1	0.999993675
AT1G52300.1	miR778	330	6	0.550282	0.097762713	no	NA	miR778:AT1G52300.1	0.999993675
AT1G65295.1	miR5021	107	6	0.550282	0.044848353	no	NA	miR5021:AT1G65295.1	0.999993675
AT2G10940.2	miR862-5p	726	6	1.65085	0.098679239	no	NA	miR862-5p:AT2G10940.2	0.999993675
AT2G27800.1	miR172d-5p	1263	6	0.231118	0.32817474	no	NA	miR172d-5p:AT2G27800.1	0.999993675
AT2G39730.3	miR863-5p	420	6	0.550282	0.178112466	no	RCA	miR863-5p:RCA	0.999993675
AT2G47110.2	miR838	303	6	1.10056	0.465673495	no	UBI6	miR838:UBI6	0.999993675
AT3G01120.1	miR8177	1768	6	1.10056	0.559938796	no	AtCGS1	miR8177:AtCGS1	0.999993675
AT3G01500.3	miR5024-3p	748	6	1.65085	0.490692784	no	ATBCA1	miR5024-3p:ATBCA1	0.999993675
AT3G05220.2	miR847	1234	6	1.10056	0.488310408	no	NA	miR847:AT3G05220.2	0.999993675
AT3G06125.3	miR2111a-5p	132	6	0.550282	0.31951599	no	NA	miR2111a-5p:AT3G06125.3	0.999993675
AT3G08520.1	miR831-3p	29	6	1.39221	0.226687451	no	NA	miR831-3p:AT3G08520.1	0.999993675
AT3G28500.1	miR2936	237	6	1.10056	0.488310408	no	NA	miR2936:AT3G28500.1	0.999993675
AT3G29200.1	miR833a-5p	1182	6	1.10056	0.276266608	no	ATCM1	miR833a-5p:ATCM1	0.999993675
AT3G51160.1	miR839-5p	782	6	0.550282	0.484292109	no	GMD2	miR839-5p:GMD2	0.999993675
AT3G52590.1	miR5024-3p	122	6	1.65085	0.407646221	no	EMB2167	miR5024-3p:EMB2167	0.999993675
AT3G53420.2	miR5638b	946	6	0.550282	0.149716411	no	AtPIP2;1	miR5638b:AtPIP2;1	0.999993675
AT3G55330.1	miR839-5p	702	6	0.550282	0.007011266	no	PPL1	miR839-5p:PPL1	0.999993675
AT3G56020.1	miR831-3p	71	6	1.90948	0.374789546	no	NA	miR831-3p:AT3G56020.1	0.999993675
AT3G58730.1	miR168b-3p	814	6	0.550282	0.238401494	no	NA	miR168b-3p:AT3G58730.1	0.999993675
AT3G62250.1	miR838	281	6	1.10056	0.323022935	no	UBQ5	miR838:UBQ5	0.999993675
AT4G24770.1	miR156a-3p	492	6	1.65085	0.490692784	no	ATRBP31	miR156a-3p:ATRBP31	0.999993675
AT4G38740.1	miR776	534	6	1.10056	0.137226029	no	ROC1	miR776:ROC1	0.999993675
AT5G07350.2	miR773a	2848	6	0.550282	0.484292109	no	AtTudor1	miR773a:AtTudor1	0.999993675
AT5G12150.2	miR2937	2773	6	0.550282	0.360389056	no	NA	miR2937:AT5G12150.2	0.999993675
AT5G18460.1	miR838	1663	6	0.550282	0.41325315	no	NA	miR838:AT5G18460.1	0.999993675
AT5G27300.2	miR172d-5p	933	6	0.319164	0.41209323	no	NA	miR172d-5p:AT5G27300.2	0.999993675
AT5G28640.1	miR779.1	944	6	0.550282	0.484292109	no	AN3	miR779.1:AN3	0.999993675
AT5G62210.1	miR2112-5p	659	6	0.550282	0.219801506	no	NA	miR2112-5p:AT5G62210.1	0.999993675
AT5G62560.1	miR156f-3p	1636	6	0.550282	0.484292109	no	NA	miR156f-3p:AT5G62560.1	0.999993675
AT5G64090.1	miR472-3p	1085	6	0.550282	0.484292109	no	NA	miR472-3p:AT5G64090.1	0.999993675
