# Supplementary material for: NanoPARE: parallel analysis of RNA 5′ ends from low-input RNA
Source: Genome Res. 2018 Dec;28(12):1931–42. doi: 10.1101/gr.239202.118 (PMC6280765; doi:10.1101/gr.239202.118)
Supplement: Supplemental Material [file supp_gr.239202.118_Supplemental_Code_S1.zip › supplemental_code_S1/data_tables/detected_sites/xrn4_3.anno.tas.allen.detected.sites.tsv]

target.transcript	sRNA	slice.site	Allen.score	slice.site.rpm	fold.change	verified.	common.name	interaction	adj.p.val
AT1G51670.1	TAS1A-3'D6[+]	536	3.5	2.75141	3.75141	no	NA	TAS1A-3'D6[+]:AT1G51670.1	0
AT2G33860.1	TAS3C-5'D5[+]	1685	1.5	1.10056	0.792409982	yes	ARF3	TAS3C-5'D5[+]:ARF3	0
AT2G33860.1	TAS3C-5'D5[+]	1805	1	0.550282	0.738032715	yes	ARF3	TAS3C-5'D5[+]:ARF3	0
AT4G29770.2	TAS1A-3'D6[+]	780	3	1.10056	2.10056	yes	NA	TAS1A-3'D6[+]:AT4G29770.2	0
AT5G18040.1	TAS1A-3'D2[+]	685	2	25.313	16.97304103	yes	NA	TAS1A-3'D2[+]:AT5G18040.1	0
AT5G18065.1	TAS1A-3'D2[+]	736	2	5.50282	6.50282	no	NA	TAS1A-3'D2[+]:AT5G18065.1	0
AT5G60450.1	TAS3A-5'D8[+]	1884	1	1.10056	1	yes	ARF4	TAS3A-5'D8[+]:ARF4	0
AT5G60450.1	TAS3A-5'D7[+]	2094	1.5	0.550282	1	yes	ARF4	TAS3A-5'D7[+]:ARF4	0
AT5G62000.4	TAS3A-5'D7[+]	1745	1.5	1.10056	1	yes	ARF1-BP	TAS3A-5'D7[+]:ARF1-BP	0
AT1G72470.1	TAS3B-5'D6[+]	435	4.5	1.65085	2.65085	no	ATEXO70D1	TAS3B-5'D6[+]:ATEXO70D1	0.030647155
AT5G40450.1	TAS3A-5'D1[+]	6543	3	2.20113	2.064869488	no	NA	TAS3A-5'D1[+]:AT5G40450.1	0.030647155
AT1G09770.1	TAS3C-5'D5[+]	2826	4.5	2.75141	3.75141	no	ATCDC5	TAS3C-5'D5[+]:ATCDC5	0.055622961
AT1G04300.4	TAS3C-5'D9[+]	932	3	0.550282	1	no	NA	TAS3C-5'D9[+]:AT1G04300.4	0.244473672
AT3G44205.1	TAS2-3'D6[-]	1084	5	1.10056	2.10056	no	NA	TAS2-3'D6[-]:AT3G44205.1	0.244473672
AT4G13710.2	TAS3B-5'D7[+]	1262	2.5	0.550282	0.738032715	no	NA	TAS3B-5'D7[+]:AT4G13710.2	0.244473672
AT5G54840.2	TAS4-3'D6[+]	464	5.5	1.10056	2.10056	no	ATSGP1	TAS4-3'D6[+]:ATSGP1	0.253207287
AT3G04910.3	TAS1A-3'D5[+]	1936	5.5	2.20113	3.20113	no	ATWNK1	TAS1A-3'D5[+]:ATWNK1	0.290563144
AT5G43960.2	TAS4-3'D3[-]	362	4.5	1.10056	2.10056	no	NA	TAS4-3'D3[-]:AT5G43960.2	0.291472471
AT5G28237.1	TAS2-3'D3[+]	768	4.5	0.550282	1.550282	no	NA	TAS2-3'D3[+]:AT5G28237.1	0.298549874
AT1G66330.2	TAS3C-5'D3[+]	603	3	0.550282	0.738032715	no	NA	TAS3C-5'D3[+]:AT1G66330.2	0.364157679
AT3G26932.2	TAS3C-5'D8[-]	912	4	0.550282	1	no	DRB3	TAS3C-5'D8[-]:DRB3	0.476180316
AT4G33905.1	TAS1A-3'D8[-]	280	6	1.10056	2.10056	no	NA	TAS1A-3'D8[-]:AT4G33905.1	0.476180316
AT1G56050.1	TAS3B-5'D6[+]	802	4	0.550282	1	no	NA	TAS3B-5'D6[+]:AT1G56050.1	0.556069768
AT2G05920.1	TAS3C-5'D3[+]	2460	3	0.550282	0.129129906	no	NA	TAS3C-5'D3[+]:AT2G05920.1	0.556069768
AT4G02670.1	TAS3A-5'D7[+]	432	5	0.550282	1.550282	no	AtIDD12	TAS3A-5'D7[+]:AtIDD12	0.556069768
AT4G32272.2	TAS1C-3'D2[+]	1526	4.5	0.550282	1.550282	no	NA	TAS1C-3'D2[+]:AT4G32272.2	0.583114771
AT3G18390.1	TAS3C-5'D9[+]	2852	6	1.10056	2.10056	no	EMB1865	TAS3C-5'D9[+]:EMB1865	0.611318762
AT3G45140.1	TAS3A-5'D8[+]	698	3.5	0.550282	0.484292109	no	ATLOX2	TAS3A-5'D8[+]:ATLOX2	0.611318762
AT4G18030.1	TAS1C-3'D7[-]	1758	4	0.550282	1	no	NA	TAS1C-3'D7[-]:AT4G18030.1	0.611318762
AT4G24100.1	TAS3C-5'D2[-]	2625	4	0.550282	1.550282	no	NA	TAS3C-5'D2[-]:AT4G24100.1	0.611318762
AT4G39960.1	TAS3C-5'D2[-]	1595	4	0.550282	1.550282	no	NA	TAS3C-5'D2[-]:AT4G39960.1	0.611318762
AT5G46730.2	TAS4-3'D2[-]	597	4	0.550282	1	no	NA	TAS4-3'D2[-]:AT5G46730.2	0.611318762
AT1G19650.2	TAS3A-5'D8[+]	2124	5	0.550282	1.550282	no	NA	TAS3A-5'D8[+]:AT1G19650.2	0.630893725
AT1G21730.1	TAS3A-5'D5[+]	2759	5	0.550282	1.550282	no	NA	TAS3A-5'D5[+]:AT1G21730.1	0.630893725
AT3G25690.3	TAS3B-5'D5[+]	1710	5	0.550282	1.550282	no	AtCHUP1	TAS3B-5'D5[+]:AtCHUP1	0.630893725
AT4G33960.1	TAS3C-5'D9[-]	289	5.5	0.550282	1.550282	no	NA	TAS3C-5'D9[-]:AT4G33960.1	0.726012601
AT5G06270.1	TAS3A-5'D1[+]	770	4.5	0.550282	1	no	NA	TAS3A-5'D1[+]:AT5G06270.1	0.726012601
AT5G53160.2	TAS3B-5'D5[+]	321	4.5	0.550282	1	no	PYL8	TAS3B-5'D5[+]:PYL8	0.726012601
AT1G70690.1	TAS3B-5'D1[+]	863	4.5	0.550282	1	no	HWI1	TAS3B-5'D1[+]:HWI1	0.751057294
AT2G13540.1	TAS1C-3'D4[+]	381	5	1.10056	1.354953486	no	ABH1	TAS1C-3'D4[+]:ABH1	0.76657346
AT2G18910.1	TAS2-3'D3[+]	453	5	1.10056	1.354953486	no	NA	TAS2-3'D3[+]:AT2G18910.1	0.76657346
AT3G20540.2	TAS1A-3'D7[-]	2716	6	0.550282	1.550282	no	POLGAMMA1	TAS1A-3'D7[-]:POLGAMMA1	0.76657346
AT3G54690.1	TAS3B-5'D10[+]	789	4	0.550282	0.58482449	no	SETH3	TAS3B-5'D10[+]:SETH3	0.76657346
AT4G29830.1	TAS3B-5'D6[+]	430	6	0.550282	1.550282	no	SKI8	TAS3B-5'D6[+]:SKI8	0.76657346
AT5G03910.1	TAS3A-5'D6[+]	543	6	0.550282	1.550282	no	ABCB29	TAS3A-5'D6[+]:ABCB29	0.76657346
AT5G08130.6	TAS3A-5'D1[+]	1002	4	0.550282	0.738032715	no	BIM1	TAS3A-5'D1[+]:BIM1	0.76657346
AT5G15920.1	TAS3B-5'D9[+]	1288	6	0.550282	1.550282	no	EMB2782	TAS3B-5'D9[+]:EMB2782	0.76657346
AT5G23200.1	TAS3C-5'D3[+]	1319	5	2.20113	1.207586246	no	NA	TAS3C-5'D3[+]:AT5G23200.1	0.76657346
AT5G46240.1	TAS3C-5'D2[+]	1833	6	0.550282	1.550282	no	KAT1	TAS3C-5'D2[+]:KAT1	0.76657346
AT1G08110.4	TAS3B-5'D5[+]	663	5	1.65085	1.261972998	no	NA	TAS3B-5'D5[+]:AT1G08110.4	0.77562285
AT1G11280.4	TAS3C-5'D9[+]	1789	5	0.550282	1	no	NA	TAS3C-5'D9[+]:AT1G11280.4	0.77562285
AT1G18740.1	TAS3B-5'D5[+]	1137	4	1.10056	0.432929305	no	NA	TAS3B-5'D5[+]:AT1G18740.1	0.77562285
AT1G30620.3	TAS3A-5'D4[+]	1706	5.5	1.10056	1.354953486	no	HSR8	TAS3A-5'D4[+]:HSR8	0.77562285
AT1G62870.1	TAS3A-5'D2[+]	1801	5	0.550282	1	no	NA	TAS3A-5'D2[+]:AT1G62870.1	0.77562285
AT2G19760.1	TAS2-3'D3[-]	645	4	0.550282	0.738032715	no	PFN1	TAS2-3'D3[-]:PFN1	0.77562285
AT3G54760.2	TAS3A-5'D2[+]	2594	5	1.10056	1	no	NA	TAS3A-5'D2[+]:AT3G54760.2	0.77562285
AT3G56230.1	TAS3C-5'D1[+]	112	5.5	1.10056	1.354953486	no	NA	TAS3C-5'D1[+]:AT3G56230.1	0.77562285
AT4G17270.1	TAS3B-5'D5[+]	276	5	0.550282	1	no	NA	TAS3B-5'D5[+]:AT4G17270.1	0.77562285
AT1G12320.1	TAS3C-5'D3[+]	62	4.5	0.550282	0.738032715	no	NA	TAS3C-5'D3[+]:AT1G12320.1	0.780678617
AT2G34660.2	TAS3C-5'D10[-]	4840	4	0.550282	0.58482449	no	ABCC2	TAS3C-5'D10[-]:ABCC2	0.780678617
AT3G16630.2	TAS1C-3'D7[-]	2545	5.5	3.85197	1.515705392	no	ATKINESIN-13A	TAS1C-3'D7[-]:ATKINESIN-13A	0.780678617
AT5G07030.1	TAS1A-3'D2[+]	965	4	0.550282	0.360389056	no	NA	TAS1A-3'D2[+]:AT5G07030.1	0.780678617
AT5G55125.2	TAS2-3'D3[+]	253	5.5	1.10056	1.354953486	no	NA	TAS2-3'D3[+]:AT5G55125.2	0.780678617
AT2G24630.1	TAS3C-5'D3[+]	2492	5.5	0.550282	1.550282	no	ATCSLC08	TAS3C-5'D3[+]:ATCSLC08	0.804010625
AT3G61260.1	TAS3B-5'D7[+]	609	4.5	0.550282	1	no	NA	TAS3B-5'D7[+]:AT3G61260.1	0.804010625
AT4G17230.1	TAS3B-5'D7[+]	1570	4.5	0.550282	0.738032715	no	SCL13	TAS3B-5'D7[+]:SCL13	0.825887835
AT1G06550.1	TAS3C-5'D10[+]	1260	6	2.20113	1.523941235	no	NA	TAS3C-5'D10[+]:AT1G06550.1	0.856019989
AT4G30240.1	TAS3B-5'D7[+]	117	5.5	1.10056	1	no	NA	TAS3B-5'D7[+]:AT4G30240.1	0.856019989
AT1G09970.2	TAS3A-5'D6[+]	3134	6	0.550282	1.550282	no	LRR XI-23	TAS3A-5'D6[+]:LRR XI-23	0.875382961
AT1G71070.1	TAS3C-5'D3[+]	1649	5	1.10056	1	no	NA	TAS3C-5'D3[+]:AT1G71070.1	0.875382961
AT3G58030.4	TAS3C-5'D3[+]	1884	6	0.550282	1.550282	no	NA	TAS3C-5'D3[+]:AT3G58030.4	0.875382961
AT5G45930.1	TAS3B-5'D3[-]	1098	6	0.550282	1.550282	no	CHL I2	TAS3B-5'D3[-]:CHL I2	0.875382961
AT5G56790.1	TAS3B-5'D7[+]	322	6	0.550282	1.550282	no	NA	TAS3B-5'D7[+]:AT5G56790.1	0.875382961
AT5G58930.1	TAS3C-5'D3[+]	1078	6	0.550282	1.550282	no	NA	TAS3C-5'D3[+]:AT5G58930.1	0.875382961
AT4G04040.1	TAS1B-3'D10[+]	933	5.5	0.550282	1	no	MEE51	TAS1B-3'D10[+]:MEE51	0.87787921
AT5G58720.3	TAS3A-5'D6[+]	1702	6	2.20113	1.523941235	no	NA	TAS3A-5'D6[+]:AT5G58720.3	0.87787921
AT3G54080.1	TAS1A-3'D10[-]	1213	5	1.10056	1	no	NA	TAS1A-3'D10[-]:AT3G54080.1	0.888524642
AT3G55350.1	TAS3B-5'D7[+]	159	4	0.550282	0.203893795	no	NA	TAS3B-5'D7[+]:AT3G55350.1	0.888524642
AT5G13100.1	TAS1B-3'D4[-]	1010	4.5	0.550282	0.738032715	no	NA	TAS1B-3'D4[-]:AT5G13100.1	0.888524642
AT5G33370.2	TAS3C-5'D4[-]	1300	3.5	0.550282	0.41325315	no	NA	TAS3C-5'D4[-]:AT5G33370.2	0.888524642
AT1G10850.1	TAS3B-5'D7[+]	1367	5	0.550282	0.738032715	no	NA	TAS3B-5'D7[+]:AT1G10850.1	0.901012977
AT1G12380.1	TAS3A-5'D2[+]	1897	5	0.550282	0.738032715	no	NA	TAS3A-5'D2[+]:AT1G12380.1	0.901012977
AT1G14710.2	TAS3C-5'D8[-]	2242	6	1.10056	1	no	NA	TAS3C-5'D8[-]:AT1G14710.2	0.901012977
AT1G23980.1	TAS2-3'D3[-]	1191	5.5	0.550282	1	no	NA	TAS2-3'D3[-]:AT1G23980.1	0.901012977
AT1G75930.1	TAS3A-5'D5[+]	662	4.5	1.10056	0.559938796	no	EXL6	TAS3A-5'D5[+]:EXL6	0.901012977
AT2G16900.3	TAS2-3'D6[-]	1506	6	1.10056	1	no	NA	TAS2-3'D6[-]:AT2G16900.3	0.901012977
AT2G23290.1	TAS4-3'D2[-]	566	6	0.550282	1	no	AtMYB70	TAS4-3'D2[-]:AtMYB70	0.901012977
AT2G35880.1	TAS1A-3'D9[-]	640	6	0.550282	1	no	NA	TAS1A-3'D9[-]:AT2G35880.1	0.901012977
AT2G46530.3	TAS4-3'D8[-]	1789	6	0.550282	1	no	ARF11	TAS4-3'D8[-]:ARF11	0.901012977
AT3G03920.1	TAS3A-5'D5[+]	92	5.5	1.10056	1	no	NA	TAS3A-5'D5[+]:AT3G03920.1	0.901012977
AT3G09980.1	TAS1B-3'D9[-]	260	5.5	1.10056	1	no	NA	TAS1B-3'D9[-]:AT3G09980.1	0.901012977
AT3G17170.1	TAS3C-5'D3[+]	905	5	0.550282	0.738032715	no	RFC3	TAS3C-5'D3[+]:RFC3	0.901012977
AT3G52300.2	TAS3B-5'D5[+]	377	6	3.30169	1.146686179	no	ATPQ	TAS3B-5'D5[+]:ATPQ	0.901012977
AT3G61415.2	TAS1B-3'D4[-]	1188	6	0.550282	1	no	ASK21	TAS1B-3'D4[-]:ASK21	0.901012977
AT4G02380.2	TAS3B-5'D7[+]	351	6	0.550282	1	no	AtLEA5	TAS3B-5'D7[+]:AtLEA5	0.901012977
AT4G05330.1	TAS1A-3'D10[-]	943	6	0.550282	1	no	AGD13	TAS1A-3'D10[-]:AGD13	0.901012977
AT4G18600.1	TAS3C-5'D7[-]	4889	5	0.550282	0.738032715	no	ATSCAR-LIKE	TAS3C-5'D7[-]:ATSCAR-LIKE	0.901012977
AT4G32920.3	TAS3B-5'D3[+]	3825	6	0.550282	1	no	NA	TAS3B-5'D3[+]:AT4G32920.3	0.901012977
AT4G37900.1	TAS2-3'D1[-]	812	6	0.550282	1	no	NA	TAS2-3'D1[-]:AT4G37900.1	0.901012977
AT5G16010.1	TAS3C-5'D9[-]	749	6	1.10056	1	no	NA	TAS3C-5'D9[-]:AT5G16010.1	0.901012977
AT5G26742.3	TAS3A-5'D7[+]	1804	6	2.20113	1	no	AtRH3	TAS3A-5'D7[+]:AtRH3	0.901012977
AT5G35100.2	TAS3A-5'D1[+]	389	5	0.550282	0.738032715	no	NA	TAS3A-5'D1[+]:AT5G35100.2	0.901012977
AT5G37020.2	TAS3A-5'D7[+]	155	6	1.10056	1	no	ARF8	TAS3A-5'D7[+]:ARF8	0.901012977
AT5G67070.1	TAS3A-5'D4[-]	137	5	0.550282	0.738032715	no	RALFL34	TAS3A-5'D4[-]:RALFL34	0.901012977
AT2G16365.4	TAS1C-3'D9[-]	1069	6	0.550282	1	no	NA	TAS1C-3'D9[-]:AT2G16365.4	0.90362682
AT1G08510.1	TAS3B-5'D7[+]	1537	4.5	0.550282	0.31951599	no	FATB	TAS3B-5'D7[+]:FATB	0.930367638
ATCG00830.1	TAS3B-5'D9[+]	771	4.5	2.20113	0.034872027	no	RPL2.1	TAS3B-5'D9[+]:RPL2.1	0.930367638
AT1G23190.1	TAS3C-5'D9[+]	1230	5	0.550282	0.58482449	no	PGM3	TAS3C-5'D9[+]:PGM3	0.952959679
AT1G55480.1	TAS1A-3'D9[-]	972	5	0.550282	0.58482449	no	ZKT	TAS1A-3'D9[-]:ZKT	0.952959679
AT1G75860.1	TAS1A-3'D3[-]	198	5.5	1.10056	0.792409982	no	NA	TAS1A-3'D3[-]:AT1G75860.1	0.952959679
AT2G25210.1	TAS3C-5'D4[-]	298	4	0.550282	0.118286155	no	NA	TAS3C-5'D4[-]:AT2G25210.1	0.952959679
AT2G39470.3	TAS3C-5'D3[+]	749	5.5	1.65085	0.828098203	no	PnsL1	TAS3C-5'D3[+]:PnsL1	0.952959679
AT2G41140.1	TAS3B-5'D8[+]	546	5	0.550282	0.58482449	no	ATCBK3	TAS3B-5'D8[+]:ATCBK3	0.952959679
AT5G13850.1	TAS3B-5'D7[+]	572	5.5	2.20113	0.853313821	no	NACA3	TAS3B-5'D7[+]:NACA3	0.952959679
AT1G11910.1	TAS4-3'D7[-]	1668	5	0.550282	0.360389056	no	APA1	TAS4-3'D7[-]:APA1	0.955523896
AT1G31330.1	TAS3C-5'D1[+]	358	5	2.75141	0.460088525	no	PSAF	TAS3C-5'D1[+]:PSAF	0.955523896
AT1G43170.9	TAS2-3'D8[-]	1172	5	2.20113	0.744156366	no	ARP1	TAS2-3'D8[-]:ARP1	0.955523896
AT1G50920.1	TAS4-3'D2[-]	1957	5	0.550282	0.484292109	no	NA	TAS4-3'D2[-]:AT1G50920.1	0.955523896
AT1G52190.1	TAS1C-3'D6[-]	1501	5.5	0.550282	0.738032715	no	NA	TAS1C-3'D6[-]:AT1G52190.1	0.955523896
AT1G56070.1	TAS1C-3'D6[-]	2382	5	2.75141	0.531881017	no	LOS1	TAS1C-3'D6[-]:LOS1	0.955523896
AT1G66350.1	TAS1C-3'D7[-]	1591	5	1.10056	0.488310408	no	RGL	TAS1C-3'D7[-]:RGL	0.955523896
AT1G74470.1	TAS3B-5'D7[+]	560	5	0.550282	0.58482449	no	NA	TAS3B-5'D7[+]:AT1G74470.1	0.955523896
AT2G04350.2	TAS1B-3'D7[-]	1814	6	0.550282	1	no	LACS8	TAS1B-3'D7[-]:LACS8	0.955523896
AT2G20580.1	TAS3B-5'D7[+]	2900	5.5	0.550282	0.738032715	no	ATRPN1A	TAS3B-5'D7[+]:ATRPN1A	0.955523896
AT2G25900.2	TAS3C-5'D3[+]	1415	6	1.10056	1	no	ATCTH	TAS3C-5'D3[+]:ATCTH	0.955523896
AT2G28000.1	TAS3C-5'D8[-]	2074	6	0.550282	1	no	CH-CPN60A	TAS3C-5'D8[-]:CH-CPN60A	0.955523896
AT2G41070.3	TAS3B-5'D7[+]	44	6	0.00550282	1	no	ATBZIP12	TAS3B-5'D7[+]:ATBZIP12	0.955523896
AT2G42870.1	TAS3C-5'D3[+]	225	5.5	0.550282	1	no	HLH1	TAS3C-5'D3[+]:HLH1	0.955523896
AT3G03940.1	TAS3B-5'D1[+]	2271	5	0.550282	0.58482449	no	NA	TAS3B-5'D1[+]:AT3G03940.1	0.955523896
AT3G04920.1	TAS3A-5'D8[+]	255	5	1.10056	0.241334107	no	NA	TAS3A-5'D8[+]:AT3G04920.1	0.955523896
AT3G11450.1	TAS3C-5'D2[+]	1187	5.5	0.550282	1	no	NA	TAS3C-5'D2[+]:AT3G11450.1	0.955523896
AT3G14230.3	TAS3C-5'D2[-]	1483	5	0.550282	0.738032715	no	RAP2.2	TAS3C-5'D2[-]:RAP2.2	0.955523896
AT3G16290.1	TAS1B-3'D7[-]	2104	6	0.550282	1	no	EMB2083	TAS1B-3'D7[-]:EMB2083	0.955523896
AT3G22290.1	TAS3C-5'D2[+]	639	5.5	0.550282	1	no	NA	TAS3C-5'D2[+]:AT3G22290.1	0.955523896
AT3G24100.1	TAS3C-5'D2[+]	156	6	0.550282	1	no	NA	TAS3C-5'D2[+]:AT3G24100.1	0.955523896
AT4G25080.5	TAS1A-3'D9[-]	1012	5	0.550282	0.484292109	no	CHLM	TAS1A-3'D9[-]:CHLM	0.955523896
AT4G32390.1	TAS4-3'D9[+]	1111	5	0.550282	0.58482449	no	NA	TAS4-3'D9[+]:AT4G32390.1	0.955523896
AT5G22580.1	TAS1A-3'D5[-]	537	5	0.550282	0.41325315	no	NA	TAS1A-3'D5[-]:AT5G22580.1	0.955523896
AT5G48180.1	TAS1B-3'D7[-]	657	5.5	2.20113	1.523941235	no	AtNSP5	TAS1B-3'D7[-]:AtNSP5	0.955523896
AT5G61790.1	TAS2-3'D5[+]	642	5.5	1.10056	0.792409982	no	ATCNX1	TAS2-3'D5[+]:ATCNX1	0.95698776
AT1G57700.1	TAS3C-5'D6[-]	2576	6	0.550282	1	no	NA	TAS3C-5'D6[-]:AT1G57700.1	0.95926228
AT1G02500.2	TAS3B-5'D7[-]	1326	6	1.10056	0.656193282	no	AtSAM1	TAS3B-5'D7[-]:AtSAM1	0.999953672
AT1G03440.1	TAS3C-5'D3[+]	308	5.5	0.550282	0.048752079	no	NA	TAS3C-5'D3[+]:AT1G03440.1	0.999953672
AT1G07320.4	TAS1B-3'D4[-]	853	6	0.550282	0.167521447	no	EMB2784	TAS1B-3'D4[-]:EMB2784	0.999953672
AT1G07750.1	TAS4-3'D9[+]	870	6	0.550282	0.58482449	no	NA	TAS4-3'D9[+]:AT1G07750.1	0.999953672
AT1G11860.3	TAS3B-5'D1[+]	1447	6	0.550282	0.360389056	no	NA	TAS3B-5'D1[+]:AT1G11860.3	0.999953672
AT1G15270.1	TAS3B-5'D9[+]	207	6	1.10056	0.656193282	no	NA	TAS3B-5'D9[+]:AT1G15270.1	0.999953672
AT1G20610.1	TAS3C-5'D8[-]	256	6	0.550282	0.738032715	no	CYCB2;3	TAS3C-5'D8[-]:CYCB2;3	0.999953672
AT1G21600.2	TAS1B-3'D4[-]	285	6	0.550282	0.738032715	no	PTAC6	TAS1B-3'D4[-]:PTAC6	0.999953672
AT1G23190.1	TAS3B-5'D6[+]	1786	6	0.550282	0.484292109	no	PGM3	TAS3B-5'D6[+]:PGM3	0.999953672
AT1G26290.1	TAS3C-5'D3[+]	354	6	0.550282	0.738032715	no	NA	TAS3C-5'D3[+]:AT1G26290.1	0.999953672
AT1G44170.3	TAS4-3'D9[+]	870	6	0.550282	0.738032715	no	ALDH3H1	TAS4-3'D9[+]:ALDH3H1	0.999953672
AT1G45000.2	TAS3C-5'D5[+]	1032	6	0.550282	0.58482449	no	NA	TAS3C-5'D5[+]:AT1G45000.2	0.999953672
AT1G53910.3	TAS3C-5'D9[+]	805	6	1.10056	0.792409982	no	RAP2.12	TAS3C-5'D9[+]:RAP2.12	0.999953672
AT1G55690.3	TAS3C-5'D8[-]	2594	6	1.10056	0.792409982	no	NA	TAS3C-5'D8[-]:AT1G55690.3	0.999953672
AT1G57720.2	TAS3B-5'D8[+]	1181	6	0.841931	0.428187759	no	NA	TAS3B-5'D8[+]:AT1G57720.2	0.999953672
AT1G64230.5	TAS3C-5'D9[+]	777	6	1.65085	0.61623455	no	UBC28	TAS3C-5'D9[+]:UBC28	0.999953672
AT1G68560.1	TAS1A-3'D7[+]	2201	5.5	0.550282	0.58482449	no	ATXYL1	TAS1A-3'D7[+]:ATXYL1	0.999953672
AT1G69610.1	TAS3C-5'D3[+]	419	5.5	0.0330169	0.666341285	no	NA	TAS3C-5'D3[+]:AT1G69610.1	0.999953672
AT1G70100.4	TAS3C-5'D3[+]	839	6	0.550282	0.484292109	no	NA	TAS3C-5'D3[+]:AT1G70100.4	0.999953672
AT2G01250.2	TAS3B-5'D7[+]	156	5.5	1.10056	0.432929305	no	NA	TAS3B-5'D7[+]:AT2G01250.2	0.999953672
AT2G19480.3	TAS3A-5'D1[+]	1195	5.5	0.550282	0.260440417	no	NAP1;2	TAS3A-5'D1[+]:NAP1;2	0.999953672
AT2G21660.2	TAS4-3'D2[-]	542	5.5	1.65085	0.270370472	no	ATGRP7	TAS4-3'D2[-]:ATGRP7	0.999953672
AT2G28910.1	TAS3B-5'D7[+]	560	5.5	0.550282	0.484292109	no	CXIP4	TAS3B-5'D7[+]:CXIP4	0.999953672
AT2G28910.1	TAS3B-5'D7[+]	809	6	0.550282	0.484292109	no	CXIP4	TAS3B-5'D7[+]:CXIP4	0.999953672
AT2G30520.3	TAS1A-3'D10[-]	1670	5.5	0.550282	0.58482449	no	RPT2	TAS1A-3'D10[-]:RPT2	0.999953672
AT2G30570.1	TAS3B-5'D7[+]	263	6	1.65085	0.202259236	no	PSBW	TAS3B-5'D7[+]:PSBW	0.999953672
AT2G36160.1	TAS1B-3'D4[-]	536	5.5	0.550282	0.178112466	no	NA	TAS1B-3'D4[-]:AT2G36160.1	0.999953672
AT2G42040.1	TAS3C-5'D3[+]	913	6	0.550282	0.738032715	no	NA	TAS3C-5'D3[+]:AT2G42040.1	0.999953672
AT2G45960.3	TAS1B-3'D4[+]	1185	6	0.550282	0.41325315	no	ATHH2	TAS1B-3'D4[+]:ATHH2	0.999953672
AT3G08550.1	TAS1B-3'D5[+]	1300	6	0.550282	0.738032715	no	ABI8	TAS1B-3'D5[+]:ABI8	0.999953672
AT3G10570.1	TAS4-3'D9[+]	1554	6	0.550282	0.484292109	no	CYP77A6	TAS4-3'D9[+]:CYP77A6	0.999953672
AT3G17998.1	TAS3A-5'D1[+]	1550	6	1.10056	0.488310408	no	CPuORF30	TAS3A-5'D1[+]:CPuORF30	0.999953672
AT3G18000.1	TAS3A-5'D1[+]	1550	6	1.10056	0.488310408	no	NMT1	TAS3A-5'D1[+]:NMT1	0.999953672
AT3G29200.1	TAS4-3'D9[+]	1325	5.5	0.550282	0.58482449	no	ATCM1	TAS4-3'D9[+]:ATCM1	0.999953672
AT3G46430.1	TAS3C-5'D3[+]	86	6	0.550282	0.216924293	no	NA	TAS3C-5'D3[+]:AT3G46430.1	0.999953672
AT3G50670.2	TAS4-3'D9[+]	1708	6	0.550282	0.738032715	no	U1-70K	TAS4-3'D9[+]:U1-70K	0.999953672
AT3G60750.2	TAS3B-5'D7[+]	2144	5.5	1.10056	0.202858774	no	NA	TAS3B-5'D7[+]:AT3G60750.2	0.999953672
AT3G62840.2	TAS3A-5'D1[+]	162	6	0.550282	0.484292109	no	NA	TAS3A-5'D1[+]:AT3G62840.2	0.999953672
AT4G01100.2	TAS3B-5'D2[+]	1120	6	0.550282	0.738032715	no	ADNT1	TAS3B-5'D2[+]:ADNT1	0.999953672
AT4G10060.1	TAS3C-5'D3[+]	2749	5.5	0.550282	0.58482449	no	NA	TAS3C-5'D3[+]:AT4G10060.1	0.999953672
AT4G19120.2	TAS2-3'D3[+]	1851	6	0.550282	0.41325315	no	ERD3	TAS2-3'D3[+]:ERD3	0.999953672
AT4G21660.2	TAS3B-5'D7[+]	1739	6	0.550282	0.58482449	no	NA	TAS3B-5'D7[+]:AT4G21660.2	0.999953672
AT4G21960.1	TAS3B-5'D7[+]	600	6	0.550282	0.1234704	no	PRXR1	TAS3B-5'D7[+]:PRXR1	0.999953672
AT4G26630.2	TAS3C-5'D3[+]	836	6	0.550282	0.484292109	no	NA	TAS3C-5'D3[+]:AT4G26630.2	0.999953672
AT4G28750.1	TAS3A-5'D7[+]	329	6	1.11157	0.215367214	no	PSAE-1	TAS3A-5'D7[+]:PSAE-1	0.999953672
AT4G29360.2	TAS3A-5'D1[+]	1381	6	0.550282	0.484292109	no	NA	TAS3A-5'D1[+]:AT4G29360.2	0.999953672
AT4G34160.1	TAS3C-5'D9[+]	103	6	0.550282	0.58482449	no	CYCD3	TAS3C-5'D9[+]:CYCD3	0.999953672
AT4G34620.1	TAS1C-3'D7[-]	524	5.5	0.550282	0.060175447	no	SSR16	TAS1C-3'D7[-]:SSR16	0.999953672
AT4G38630.1	TAS3B-5'D7[+]	1203	6	0.550282	0.58482449	no	ATMCB1	TAS3B-5'D7[+]:ATMCB1	0.999953672
AT5G01410.1	TAS4-3'D6[+]	694	6	2.20113	0.853313821	no	ATPDX1	TAS4-3'D6[+]:ATPDX1	0.999953672
AT5G03670.1	TAS3A-5'D1[+]	1323	6	0.550282	0.738032715	no	TRM28	TAS3A-5'D1[+]:TRM28	0.999953672
AT5G07530.2	TAS3B-5'D6[+]	635	5.5	5.50282	0.001769099	no	ATGRP-7	TAS3B-5'D6[+]:ATGRP-7	0.999953672
AT5G09810.1	TAS1C-3'D5[+]	1319	5.5	1.10056	0.174965016	no	ACT7	TAS1C-3'D5[+]:ACT7	0.999953672
AT5G15350.1	TAS1C-3'D5[-]	368	6	0.550282	0.738032715	no	AtENODL17	TAS1C-3'D5[-]:AtENODL17	0.999953672
AT5G26600.2	TAS3A-5'D5[+]	798	6	0.550282	0.738032715	no	NA	TAS3A-5'D5[+]:AT5G26600.2	0.999953672
AT5G44210.1	TAS4-3'D2[-]	308	6	0.550282	0.58482449	no	ATERF-9	TAS4-3'D2[-]:ATERF-9	0.999953672
AT5G65220.1	TAS3B-5'D9[+]	450	6	1.10056	0.202858774	no	NA	TAS3B-5'D9[+]:AT5G65220.1	0.999953672
ATCG00380.1	TAS3B-5'D8[+]	235	6	2.20113	0.421014075	no	RPS4	TAS3B-5'D8[+]:RPS4	0.999953672
